# Supplementary material for: Identification and validation of novel microtubule suppressors with an imidazopyridine scaffold through structure-based virtual screening and docking
Source: RSC Med Chem. 2022 May 18;13(8):929–43. doi: 10.1039/d1md00392e (PMC9384815; doi:10.1039/d1md00392e)
Supplement: MD-013-D1MD00392E-s027 [file MD-013-D1MD00392E-s027.pdb]

REMARK    GENERATED BY TRJCONV
TITLE     TUBULIN ALPHA-1B CHAIN t=   0.00000 step= 0
REMARK    THIS IS A SIMULATION BOX
CRYST1  135.647  109.979   96.423  90.00  90.00  90.00 P 1           1
MODEL        1
ATOM      1  N   MET A   1      99.740  70.560  73.560  1.00  0.00           N
ATOM      2  H1  MET A   1      99.440  70.430  74.520  1.00  0.00           H
ATOM      3  H2  MET A   1     100.720  70.320  73.480  1.00  0.00           H
ATOM      4  H3  MET A   1      99.740  71.540  73.330  1.00  0.00           H
ATOM      5  CA  MET A   1      98.890  69.750  72.650  1.00  0.00           C
ATOM      6  HA  MET A   1      99.140  70.140  71.660  1.00  0.00           H
ATOM      7  CB  MET A   1      99.300  68.280  72.610  1.00  0.00           C
ATOM      8  HB1 MET A   1      99.280  67.850  73.610  1.00  0.00           H
ATOM      9  HB2 MET A   1     100.350  68.220  72.300  1.00  0.00           H
ATOM     10  CG  MET A   1      98.510  67.220  71.780  1.00  0.00           C
ATOM     11  HG1 MET A   1      99.100  66.310  71.670  1.00  0.00           H
ATOM     12  HG2 MET A   1      98.480  67.590  70.760  1.00  0.00           H
ATOM     13  SD  MET A   1      96.830  66.600  72.190  1.00  0.00           S
ATOM     14  CE  MET A   1      97.140  65.840  73.850  1.00  0.00           C
ATOM     15  HE1 MET A   1      97.990  65.150  73.800  1.00  0.00           H
ATOM     16  HE2 MET A   1      97.440  66.570  74.600  1.00  0.00           H
ATOM     17  HE3 MET A   1      96.260  65.300  74.180  1.00  0.00           H
ATOM     18  C   MET A   1      97.440  70.010  73.000  1.00  0.00           C
ATOM     19  O   MET A   1      97.090  70.180  74.180  1.00  0.00           O
ATOM     20  N   ARG A   2      96.470  69.830  72.040  1.00  0.00           N
ATOM     21  H   ARG A   2      96.800  69.500  71.140  1.00  0.00           H
ATOM     22  CA  ARG A   2      95.030  69.990  72.220  1.00  0.00           C
ATOM     23  HA  ARG A   2      94.770  69.770  73.260  1.00  0.00           H
ATOM     24  CB  ARG A   2      94.490  71.410  71.790  1.00  0.00           C
ATOM     25  HB1 ARG A   2      93.400  71.400  71.780  1.00  0.00           H
ATOM     26  HB2 ARG A   2      94.840  71.680  70.800  1.00  0.00           H
ATOM     27  CG  ARG A   2      94.940  72.470  72.830  1.00  0.00           C
ATOM     28  HG1 ARG A   2      96.030  72.480  72.830  1.00  0.00           H
ATOM     29  HG2 ARG A   2      94.600  72.250  73.840  1.00  0.00           H
ATOM     30  CD  ARG A   2      94.340  73.840  72.580  1.00  0.00           C
ATOM     31  HD1 ARG A   2      94.650  74.030  71.550  1.00  0.00           H
ATOM     32  HD2 ARG A   2      94.890  74.510  73.230  1.00  0.00           H
ATOM     33  NE  ARG A   2      92.870  73.960  72.760  1.00  0.00           N
ATOM     34  HE  ARG A   2      92.490  73.250  73.360  1.00  0.00           H
ATOM     35  CZ  ARG A   2      92.100  74.850  72.230  1.00  0.00           C
ATOM     36  NH1 ARG A   2      92.490  75.830  71.390  1.00  0.00           N
ATOM     37 1HH1 ARG A   2      93.460  76.020  71.200  1.00  0.00           H
ATOM     38 2HH1 ARG A   2      91.820  76.570  71.220  1.00  0.00           H
ATOM     39  NH2 ARG A   2      90.860  74.790  72.490  1.00  0.00           N
ATOM     40 1HH2 ARG A   2      90.570  74.250  73.290  1.00  0.00           H
ATOM     41 2HH2 ARG A   2      90.230  75.500  72.160  1.00  0.00           H
ATOM     42  C   ARG A   2      94.300  68.920  71.400  1.00  0.00           C
ATOM     43  O   ARG A   2      94.570  68.830  70.210  1.00  0.00           O
ATOM     44  N   GLU A   3      93.370  68.220  71.940  1.00  0.00           N
ATOM     45  H   GLU A   3      93.050  68.410  72.880  1.00  0.00           H
ATOM     46  CA  GLU A   3      92.760  67.020  71.320  1.00  0.00           C
ATOM     47  HA  GLU A   3      93.540  66.400  70.890  1.00  0.00           H
ATOM     48  CB  GLU A   3      92.110  66.170  72.410  1.00  0.00           C
ATOM     49  HB1 GLU A   3      91.800  65.260  71.890  1.00  0.00           H
ATOM     50  HB2 GLU A   3      91.290  66.750  72.840  1.00  0.00           H
ATOM     51  CG  GLU A   3      93.170  65.660  73.370  1.00  0.00           C
ATOM     52  HG1 GLU A   3      94.070  65.400  72.820  1.00  0.00           H
ATOM     53  HG2 GLU A   3      92.780  64.770  73.870  1.00  0.00           H
ATOM     54  CD  GLU A   3      93.420  66.450  74.630  1.00  0.00           C
ATOM     55  OE1 GLU A   3      92.840  67.550  74.690  1.00  0.00           O
ATOM     56  OE2 GLU A   3      94.150  65.990  75.580  1.00  0.00           O
ATOM     57  C   GLU A   3      91.720  67.400  70.200  1.00  0.00           C
ATOM     58  O   GLU A   3      90.940  68.320  70.430  1.00  0.00           O
ATOM     59  N   CYS A   4      91.660  66.580  69.160  1.00  0.00           N
ATOM     60  H   CYS A   4      92.220  65.750  69.290  1.00  0.00           H
ATOM     61  CA  CYS A   4      90.640  66.610  68.040  1.00  0.00           C
ATOM     62  HA  CYS A   4      90.000  67.490  68.100  1.00  0.00           H
ATOM     63  CB  CYS A   4      91.520  66.790  66.760  1.00  0.00           C
ATOM     64  HB1 CYS A   4      90.980  66.630  65.830  1.00  0.00           H
ATOM     65  HB2 CYS A   4      92.350  66.080  66.800  1.00  0.00           H
ATOM     66  SG  CYS A   4      92.070  68.590  66.770  1.00  0.00           S
ATOM     67  HG  CYS A   4      92.540  68.500  68.020  1.00  0.00           H
ATOM     68  C   CYS A   4      89.830  65.360  68.050  1.00  0.00           C
ATOM     69  O   CYS A   4      90.320  64.260  68.340  1.00  0.00           O
ATOM     70  N   ILE A   5      88.520  65.420  67.840  1.00  0.00           N
ATOM     71  H   ILE A   5      88.070  66.320  67.920  1.00  0.00           H
ATOM     72  CA  ILE A   5      87.530  64.320  67.630  1.00  0.00           C
ATOM     73  HA  ILE A   5      88.030  63.350  67.600  1.00  0.00           H
ATOM     74  CB  ILE A   5      86.420  64.250  68.670  1.00  0.00           C
ATOM     75  HB  ILE A   5      85.690  65.040  68.520  1.00  0.00           H
ATOM     76  CG2 ILE A   5      85.500  62.990  68.480  1.00  0.00           C
ATOM     77 1HG2 ILE A   5      84.630  62.840  69.120  1.00  0.00           H
ATOM     78 2HG2 ILE A   5      85.100  62.960  67.470  1.00  0.00           H
ATOM     79 3HG2 ILE A   5      86.090  62.080  68.520  1.00  0.00           H
ATOM     80  CG1 ILE A   5      86.990  64.160  70.090  1.00  0.00           C
ATOM     81 1HG1 ILE A   5      87.710  64.970  70.220  1.00  0.00           H
ATOM     82 2HG1 ILE A   5      87.490  63.210  70.290  1.00  0.00           H
ATOM     83  CD  ILE A   5      85.970  64.440  71.190  1.00  0.00           C
ATOM     84  HD1 ILE A   5      86.440  64.430  72.170  1.00  0.00           H
ATOM     85  HD2 ILE A   5      85.690  65.490  71.060  1.00  0.00           H
ATOM     86  HD3 ILE A   5      85.170  63.710  71.040  1.00  0.00           H
ATOM     87  C   ILE A   5      86.910  64.300  66.220  1.00  0.00           C
ATOM     88  O   ILE A   5      86.310  65.260  65.800  1.00  0.00           O
ATOM     89  N   SER A   6      87.030  63.140  65.530  1.00  0.00           N
ATOM     90  H   SER A   6      87.430  62.390  66.070  1.00  0.00           H
ATOM     91  CA  SER A   6      86.310  62.870  64.260  1.00  0.00           C
ATOM     92  HA  SER A   6      86.190  63.800  63.710  1.00  0.00           H
ATOM     93  CB  SER A   6      87.260  62.010  63.400  1.00  0.00           C
ATOM     94  HB1 SER A   6      86.700  61.640  62.540  1.00  0.00           H
ATOM     95  HB2 SER A   6      87.750  61.150  63.860  1.00  0.00           H
ATOM     96  OG  SER A   6      88.210  62.790  62.730  1.00  0.00           O
ATOM     97  HG  SER A   6      88.480  63.550  63.260  1.00  0.00           H
ATOM     98  C   SER A   6      84.950  62.220  64.480  1.00  0.00           C
ATOM     99  O   SER A   6      84.770  61.420  65.430  1.00  0.00           O
ATOM    100  N   ILE A   7      83.980  62.530  63.610  1.00  0.00           N
ATOM    101  H   ILE A   7      84.130  63.220  62.890  1.00  0.00           H
ATOM    102  CA  ILE A   7      82.590  62.010  63.660  1.00  0.00           C
ATOM    103  HA  ILE A   7      82.500  61.190  64.370  1.00  0.00           H
ATOM    104  CB  ILE A   7      81.640  63.110  64.060  1.00  0.00           C
ATOM    105  HB  ILE A   7      81.810  64.030  63.490  1.00  0.00           H
ATOM    106  CG2 ILE A   7      80.170  62.700  63.810  1.00  0.00           C
ATOM    107 1HG2 ILE A   7      79.800  61.720  64.120  1.00  0.00           H
ATOM    108 2HG2 ILE A   7      79.510  63.270  64.470  1.00  0.00           H
ATOM    109 3HG2 ILE A   7      79.930  62.930  62.780  1.00  0.00           H
ATOM    110  CG1 ILE A   7      81.930  63.360  65.560  1.00  0.00           C
ATOM    111 1HG1 ILE A   7      82.980  63.550  65.760  1.00  0.00           H
ATOM    112 2HG1 ILE A   7      81.620  62.510  66.170  1.00  0.00           H
ATOM    113  CD  ILE A   7      81.190  64.580  66.220  1.00  0.00           C
ATOM    114  HD1 ILE A   7      81.320  64.520  67.300  1.00  0.00           H
ATOM    115  HD2 ILE A   7      81.710  65.500  65.940  1.00  0.00           H
ATOM    116  HD3 ILE A   7      80.110  64.600  66.070  1.00  0.00           H
ATOM    117  C   ILE A   7      82.250  61.620  62.210  1.00  0.00           C
ATOM    118  O   ILE A   7      82.420  62.440  61.280  1.00  0.00           O
ATOM    119  N   HIS A   8      81.630  60.480  62.030  1.00  0.00           N
ATOM    120  H   HIS A   8      81.570  59.850  62.820  1.00  0.00           H
ATOM    121  CA  HIS A   8      81.450  59.760  60.730  1.00  0.00           C
ATOM    122  HA  HIS A   8      81.780  60.500  59.990  1.00  0.00           H
ATOM    123  CB  HIS A   8      82.460  58.550  60.700  1.00  0.00           C
ATOM    124  HB1 HIS A   8      82.440  57.950  59.790  1.00  0.00           H
ATOM    125  HB2 HIS A   8      82.210  57.850  61.500  1.00  0.00           H
ATOM    126  CG  HIS A   8      83.870  58.930  60.950  1.00  0.00           C
ATOM    127  ND1 HIS A   8      84.630  59.670  60.080  1.00  0.00           N
ATOM    128  CE1 HIS A   8      85.840  59.720  60.640  1.00  0.00           C
ATOM    129  HE1 HIS A   8      86.620  60.290  60.160  1.00  0.00           H
ATOM    130  NE2 HIS A   8      85.930  58.970  61.720  1.00  0.00           N
ATOM    131  HE2 HIS A   8      86.800  58.710  62.160  1.00  0.00           H
ATOM    132  CD2 HIS A   8      84.660  58.490  61.960  1.00  0.00           C
ATOM    133  HD2 HIS A   8      84.350  57.840  62.760  1.00  0.00           H
ATOM    134  C   HIS A   8      79.990  59.400  60.470  1.00  0.00           C
ATOM    135  O   HIS A   8      79.650  58.320  60.900  1.00  0.00           O
ATOM    136  N   VAL A   9      79.190  60.230  59.820  1.00  0.00           N
ATOM    137  H   VAL A   9      79.600  61.080  59.490  1.00  0.00           H
ATOM    138  CA  VAL A   9      77.740  60.080  59.810  1.00  0.00           C
ATOM    139  HA  VAL A   9      77.460  59.460  60.670  1.00  0.00           H
ATOM    140  CB  VAL A   9      77.020  61.460  59.980  1.00  0.00           C
ATOM    141  HB  VAL A   9      77.080  61.970  59.020  1.00  0.00           H
ATOM    142  CG1 VAL A   9      75.530  61.260  60.360  1.00  0.00           C
ATOM    143 1HG1 VAL A   9      75.470  60.660  61.260  1.00  0.00           H
ATOM    144 2HG1 VAL A   9      75.020  62.220  60.490  1.00  0.00           H
ATOM    145 3HG1 VAL A   9      75.000  60.960  59.450  1.00  0.00           H
ATOM    146  CG2 VAL A   9      77.690  62.380  61.000  1.00  0.00           C
ATOM    147 1HG2 VAL A   9      78.710  62.600  60.690  1.00  0.00           H
ATOM    148 2HG2 VAL A   9      77.190  63.350  61.000  1.00  0.00           H
ATOM    149 3HG2 VAL A   9      77.640  61.980  62.010  1.00  0.00           H
ATOM    150  C   VAL A   9      77.260  59.390  58.530  1.00  0.00           C
ATOM    151  O   VAL A   9      77.310  59.940  57.430  1.00  0.00           O
ATOM    152  N   GLY A  10      76.680  58.170  58.660  1.00  0.00           N
ATOM    153  H   GLY A  10      76.630  57.670  59.540  1.00  0.00           H
ATOM    154  CA  GLY A  10      76.230  57.420  57.480  1.00  0.00           C
ATOM    155  HA1 GLY A  10      75.580  57.980  56.810  1.00  0.00           H
ATOM    156  HA2 GLY A  10      75.650  56.580  57.870  1.00  0.00           H
ATOM    157  C   GLY A  10      77.280  56.930  56.490  1.00  0.00           C
ATOM    158  O   GLY A  10      78.430  57.240  56.590  1.00  0.00           O
ATOM    159  N   GLN A  11      76.800  56.210  55.480  1.00  0.00           N
ATOM    160  H   GLN A  11      75.800  56.200  55.340  1.00  0.00           H
ATOM    161  CA  GLN A  11      77.640  55.450  54.560  1.00  0.00           C
ATOM    162  HA  GLN A  11      78.070  54.660  55.180  1.00  0.00           H
ATOM    163  CB  GLN A  11      76.870  54.680  53.510  1.00  0.00           C
ATOM    164  HB1 GLN A  11      76.270  55.430  52.990  1.00  0.00           H
ATOM    165  HB2 GLN A  11      76.230  53.970  54.020  1.00  0.00           H
ATOM    166  CG  GLN A  11      77.810  54.020  52.520  1.00  0.00           C
ATOM    167  HG1 GLN A  11      78.350  53.260  53.090  1.00  0.00           H
ATOM    168  HG2 GLN A  11      78.530  54.760  52.160  1.00  0.00           H
ATOM    169  CD  GLN A  11      77.120  53.400  51.310  1.00  0.00           C
ATOM    170  OE1 GLN A  11      77.480  52.290  50.870  1.00  0.00           O
ATOM    171  NE2 GLN A  11      76.230  54.000  50.580  1.00  0.00           N
ATOM    172 1HE2 GLN A  11      75.810  54.890  50.810  1.00  0.00           H
ATOM    173 2HE2 GLN A  11      75.900  53.570  49.730  1.00  0.00           H
ATOM    174  C   GLN A  11      78.840  56.240  54.080  1.00  0.00           C
ATOM    175  O   GLN A  11      79.990  55.950  54.500  1.00  0.00           O
ATOM    176  N   ALA A  12      78.750  57.380  53.370  1.00  0.00           N
ATOM    177  H   ALA A  12      77.840  57.600  52.990  1.00  0.00           H
ATOM    178  CA  ALA A  12      79.920  58.160  52.890  1.00  0.00           C
ATOM    179  HA  ALA A  12      80.510  57.560  52.200  1.00  0.00           H
ATOM    180  CB  ALA A  12      79.390  59.410  52.160  1.00  0.00           C
ATOM    181  HB1 ALA A  12      80.230  59.950  51.730  1.00  0.00           H
ATOM    182  HB2 ALA A  12      78.600  59.170  51.440  1.00  0.00           H
ATOM    183  HB3 ALA A  12      78.940  60.130  52.850  1.00  0.00           H
ATOM    184  C   ALA A  12      80.850  58.630  54.060  1.00  0.00           C
ATOM    185  O   ALA A  12      82.110  58.500  53.900  1.00  0.00           O
ATOM    186  N   GLY A  13      80.270  59.080  55.190  1.00  0.00           N
ATOM    187  H   GLY A  13      79.260  59.120  55.230  1.00  0.00           H
ATOM    188  CA  GLY A  13      81.080  59.420  56.340  1.00  0.00           C
ATOM    189  HA1 GLY A  13      80.390  59.870  57.050  1.00  0.00           H
ATOM    190  HA2 GLY A  13      81.770  60.200  56.040  1.00  0.00           H
ATOM    191  C   GLY A  13      81.830  58.280  56.880  1.00  0.00           C
ATOM    192  O   GLY A  13      83.020  58.290  57.080  1.00  0.00           O
ATOM    193  N   VAL A  14      81.150  57.200  57.260  1.00  0.00           N
ATOM    194  H   VAL A  14      80.150  57.210  57.190  1.00  0.00           H
ATOM    195  CA  VAL A  14      81.760  55.930  57.750  1.00  0.00           C
ATOM    196  HA  VAL A  14      82.350  56.240  58.620  1.00  0.00           H
ATOM    197  CB  VAL A  14      80.690  54.890  58.010  1.00  0.00           C
ATOM    198  HB  VAL A  14      80.160  54.720  57.080  1.00  0.00           H
ATOM    199  CG1 VAL A  14      81.180  53.510  58.280  1.00  0.00           C
ATOM    200 1HG1 VAL A  14      81.880  53.220  57.500  1.00  0.00           H
ATOM    201 2HG1 VAL A  14      81.560  53.430  59.300  1.00  0.00           H
ATOM    202 3HG1 VAL A  14      80.420  52.770  58.040  1.00  0.00           H
ATOM    203  CG2 VAL A  14      79.680  55.310  59.050  1.00  0.00           C
ATOM    204 1HG2 VAL A  14      78.860  54.590  59.070  1.00  0.00           H
ATOM    205 2HG2 VAL A  14      80.010  55.180  60.080  1.00  0.00           H
ATOM    206 3HG2 VAL A  14      79.380  56.350  58.920  1.00  0.00           H
ATOM    207  C   VAL A  14      82.870  55.500  56.810  1.00  0.00           C
ATOM    208  O   VAL A  14      83.930  55.070  57.250  1.00  0.00           O
ATOM    209  N   GLN A  15      82.730  55.370  55.450  1.00  0.00           N
ATOM    210  H   GLN A  15      81.870  55.770  55.090  1.00  0.00           H
ATOM    211  CA  GLN A  15      83.630  54.740  54.510  1.00  0.00           C
ATOM    212  HA  GLN A  15      84.010  53.820  54.950  1.00  0.00           H
ATOM    213  CB  GLN A  15      82.840  54.390  53.280  1.00  0.00           C
ATOM    214  HB1 GLN A  15      83.400  54.110  52.390  1.00  0.00           H
ATOM    215  HB2 GLN A  15      82.200  55.220  53.010  1.00  0.00           H
ATOM    216  CG  GLN A  15      81.780  53.330  53.580  1.00  0.00           C
ATOM    217  HG1 GLN A  15      80.880  53.720  54.050  1.00  0.00           H
ATOM    218  HG2 GLN A  15      82.220  52.600  54.270  1.00  0.00           H
ATOM    219  CD  GLN A  15      81.350  52.560  52.350  1.00  0.00           C
ATOM    220  OE1 GLN A  15      81.500  51.320  52.170  1.00  0.00           O
ATOM    221  NE2 GLN A  15      80.770  53.190  51.350  1.00  0.00           N
ATOM    222 1HE2 GLN A  15      80.890  54.190  51.350  1.00  0.00           H
ATOM    223 2HE2 GLN A  15      80.620  52.700  50.480  1.00  0.00           H
ATOM    224  C   GLN A  15      84.900  55.590  54.150  1.00  0.00           C
ATOM    225  O   GLN A  15      85.990  55.160  53.940  1.00  0.00           O
ATOM    226  N   ILE A  16      84.670  56.920  54.230  1.00  0.00           N
ATOM    227  H   ILE A  16      83.710  57.220  54.330  1.00  0.00           H
ATOM    228  CA  ILE A  16      85.780  57.860  54.060  1.00  0.00           C
ATOM    229  HA  ILE A  16      86.470  57.500  53.300  1.00  0.00           H
ATOM    230  CB  ILE A  16      85.280  59.220  53.500  1.00  0.00           C
ATOM    231  HB  ILE A  16      84.340  59.580  53.920  1.00  0.00           H
ATOM    232  CG2 ILE A  16      86.400  60.330  53.630  1.00  0.00           C
ATOM    233 1HG2 ILE A  16      86.020  61.260  53.190  1.00  0.00           H
ATOM    234 2HG2 ILE A  16      86.540  60.610  54.670  1.00  0.00           H
ATOM    235 3HG2 ILE A  16      87.320  59.990  53.150  1.00  0.00           H
ATOM    236  CG1 ILE A  16      84.910  58.960  52.040  1.00  0.00           C
ATOM    237 1HG1 ILE A  16      84.240  58.100  51.970  1.00  0.00           H
ATOM    238 2HG1 ILE A  16      85.760  58.690  51.400  1.00  0.00           H
ATOM    239  CD  ILE A  16      84.100  60.050  51.390  1.00  0.00           C
ATOM    240  HD1 ILE A  16      84.670  60.980  51.360  1.00  0.00           H
ATOM    241  HD2 ILE A  16      83.850  59.670  50.400  1.00  0.00           H
ATOM    242  HD3 ILE A  16      83.220  60.260  51.980  1.00  0.00           H
ATOM    243  C   ILE A  16      86.540  57.910  55.410  1.00  0.00           C
ATOM    244  O   ILE A  16      87.760  57.940  55.400  1.00  0.00           O
ATOM    245  N   GLY A  17      85.820  57.850  56.510  1.00  0.00           N
ATOM    246  H   GLY A  17      84.840  58.050  56.350  1.00  0.00           H
ATOM    247  CA  GLY A  17      86.370  57.820  57.850  1.00  0.00           C
ATOM    248  HA1 GLY A  17      85.580  57.840  58.600  1.00  0.00           H
ATOM    249  HA2 GLY A  17      87.000  58.690  58.050  1.00  0.00           H
ATOM    250  C   GLY A  17      87.290  56.610  58.060  1.00  0.00           C
ATOM    251  O   GLY A  17      88.500  56.830  58.190  1.00  0.00           O
ATOM    252  N   ASN A  18      86.850  55.380  57.710  1.00  0.00           N
ATOM    253  H   ASN A  18      85.880  55.250  57.440  1.00  0.00           H
ATOM    254  CA  ASN A  18      87.710  54.270  57.720  1.00  0.00           C
ATOM    255  HA  ASN A  18      88.210  54.250  58.680  1.00  0.00           H
ATOM    256  CB  ASN A  18      86.730  53.110  57.570  1.00  0.00           C
ATOM    257  HB1 ASN A  18      86.390  53.230  56.540  1.00  0.00           H
ATOM    258  HB2 ASN A  18      85.970  53.150  58.350  1.00  0.00           H
ATOM    259  CG  ASN A  18      87.380  51.690  57.620  1.00  0.00           C
ATOM    260  OD1 ASN A  18      88.290  51.360  58.300  1.00  0.00           O
ATOM    261  ND2 ASN A  18      86.830  50.750  56.890  1.00  0.00           N
ATOM    262 1HD2 ASN A  18      86.050  51.000  56.300  1.00  0.00           H
ATOM    263 2HD2 ASN A  18      86.860  49.780  57.170  1.00  0.00           H
ATOM    264  C   ASN A  18      88.860  54.290  56.660  1.00  0.00           C
ATOM    265  O   ASN A  18      89.920  53.720  56.870  1.00  0.00           O
ATOM    266  N   ALA A  19      88.710  55.130  55.590  1.00  0.00           N
ATOM    267  H   ALA A  19      87.850  55.660  55.520  1.00  0.00           H
ATOM    268  CA  ALA A  19      89.730  55.180  54.530  1.00  0.00           C
ATOM    269  HA  ALA A  19      90.240  54.230  54.430  1.00  0.00           H
ATOM    270  CB  ALA A  19      89.180  55.470  53.140  1.00  0.00           C
ATOM    271  HB1 ALA A  19      90.040  55.580  52.480  1.00  0.00           H
ATOM    272  HB2 ALA A  19      88.510  54.660  52.850  1.00  0.00           H
ATOM    273  HB3 ALA A  19      88.740  56.450  53.310  1.00  0.00           H
ATOM    274  C   ALA A  19      90.850  56.270  54.900  1.00  0.00           C
ATOM    275  O   ALA A  19      91.990  56.020  54.540  1.00  0.00           O
ATOM    276  N   CYS A  20      90.410  57.270  55.670  1.00  0.00           N
ATOM    277  H   CYS A  20      89.430  57.340  55.920  1.00  0.00           H
ATOM    278  CA  CYS A  20      91.280  58.280  56.230  1.00  0.00           C
ATOM    279  HA  CYS A  20      92.090  58.470  55.520  1.00  0.00           H
ATOM    280  CB  CYS A  20      90.560  59.640  56.550  1.00  0.00           C
ATOM    281  HB1 CYS A  20      91.310  60.390  56.790  1.00  0.00           H
ATOM    282  HB2 CYS A  20      89.760  59.590  57.290  1.00  0.00           H
ATOM    283  SG  CYS A  20      89.750  60.090  55.060  1.00  0.00           S
ATOM    284  HG  CYS A  20      88.650  59.400  55.390  1.00  0.00           H
ATOM    285  C   CYS A  20      92.040  57.720  57.460  1.00  0.00           C
ATOM    286  O   CYS A  20      93.280  57.840  57.580  1.00  0.00           O
ATOM    287  N   TRP A  21      91.380  56.960  58.400  1.00  0.00           N
ATOM    288  H   TRP A  21      90.380  56.860  58.420  1.00  0.00           H
ATOM    289  CA  TRP A  21      92.090  56.400  59.560  1.00  0.00           C
ATOM    290  HA  TRP A  21      92.760  57.150  59.980  1.00  0.00           H
ATOM    291  CB  TRP A  21      91.040  56.130  60.640  1.00  0.00           C
ATOM    292  HB1 TRP A  21      91.410  55.450  61.410  1.00  0.00           H
ATOM    293  HB2 TRP A  21      90.200  55.660  60.140  1.00  0.00           H
ATOM    294  CG  TRP A  21      90.590  57.330  61.290  1.00  0.00           C
ATOM    295  CD1 TRP A  21      89.440  57.910  60.990  1.00  0.00           C
ATOM    296  HD1 TRP A  21      88.760  57.540  60.240  1.00  0.00           H
ATOM    297  NE1 TRP A  21      89.250  59.060  61.730  1.00  0.00           N
ATOM    298  HE1 TRP A  21      88.630  59.840  61.590  1.00  0.00           H
ATOM    299  CE2 TRP A  21      90.280  59.170  62.650  1.00  0.00           C
ATOM    300  CZ2 TRP A  21      90.500  60.110  63.600  1.00  0.00           C
ATOM    301  HZ2 TRP A  21      89.920  61.020  63.700  1.00  0.00           H
ATOM    302  CH2 TRP A  21      91.600  59.910  64.430  1.00  0.00           C
ATOM    303  HH2 TRP A  21      91.740  60.550  65.290  1.00  0.00           H
ATOM    304  CZ3 TRP A  21      92.490  58.840  64.270  1.00  0.00           C
ATOM    305  HZ3 TRP A  21      93.330  58.790  64.960  1.00  0.00           H
ATOM    306  CE3 TRP A  21      92.340  57.960  63.200  1.00  0.00           C
ATOM    307  HE3 TRP A  21      92.960  57.090  63.100  1.00  0.00           H
ATOM    308  CD2 TRP A  21      91.200  58.100  62.350  1.00  0.00           C
ATOM    309  C   TRP A  21      93.050  55.290  59.180  1.00  0.00           C
ATOM    310  O   TRP A  21      94.170  55.270  59.630  1.00  0.00           O
ATOM    311  N   GLU A  22      92.790  54.510  58.110  1.00  0.00           N
ATOM    312  H   GLU A  22      91.940  54.680  57.590  1.00  0.00           H
ATOM    313  CA  GLU A  22      93.810  53.620  57.500  1.00  0.00           C
ATOM    314  HA  GLU A  22      94.250  52.950  58.240  1.00  0.00           H
ATOM    315  CB  GLU A  22      93.310  52.720  56.380  1.00  0.00           C
ATOM    316  HB1 GLU A  22      92.610  53.220  55.700  1.00  0.00           H
ATOM    317  HB2 GLU A  22      92.940  51.850  56.920  1.00  0.00           H
ATOM    318  CG  GLU A  22      94.470  52.250  55.470  1.00  0.00           C
ATOM    319  HG1 GLU A  22      95.250  51.730  56.030  1.00  0.00           H
ATOM    320  HG2 GLU A  22      94.810  53.120  54.920  1.00  0.00           H
ATOM    321  CD  GLU A  22      94.000  51.210  54.470  1.00  0.00           C
ATOM    322  OE1 GLU A  22      92.980  51.510  53.850  1.00  0.00           O
ATOM    323  OE2 GLU A  22      94.460  50.020  54.470  1.00  0.00           O
ATOM    324  C   GLU A  22      95.080  54.360  57.070  1.00  0.00           C
ATOM    325  O   GLU A  22      96.100  54.080  57.630  1.00  0.00           O
ATOM    326  N   LEU A  23      94.920  55.480  56.320  1.00  0.00           N
ATOM    327  H   LEU A  23      94.000  55.670  55.960  1.00  0.00           H
ATOM    328  CA  LEU A  23      96.000  56.390  55.940  1.00  0.00           C
ATOM    329  HA  LEU A  23      96.710  55.730  55.450  1.00  0.00           H
ATOM    330  CB  LEU A  23      95.500  57.330  54.810  1.00  0.00           C
ATOM    331  HB1 LEU A  23      94.780  58.020  55.250  1.00  0.00           H
ATOM    332  HB2 LEU A  23      94.950  56.790  54.030  1.00  0.00           H
ATOM    333  CG  LEU A  23      96.550  58.330  54.210  1.00  0.00           C
ATOM    334  HG  LEU A  23      96.830  59.020  55.010  1.00  0.00           H
ATOM    335  CD1 LEU A  23      97.720  57.500  53.640  1.00  0.00           C
ATOM    336 1HD1 LEU A  23      98.450  58.270  53.380  1.00  0.00           H
ATOM    337 2HD1 LEU A  23      98.260  56.910  54.380  1.00  0.00           H
ATOM    338 3HD1 LEU A  23      97.400  56.870  52.810  1.00  0.00           H
ATOM    339  CD2 LEU A  23      95.900  59.140  53.060  1.00  0.00           C
ATOM    340 1HD2 LEU A  23      96.660  59.840  52.710  1.00  0.00           H
ATOM    341 2HD2 LEU A  23      95.610  58.410  52.300  1.00  0.00           H
ATOM    342 3HD2 LEU A  23      95.040  59.700  53.420  1.00  0.00           H
ATOM    343  C   LEU A  23      96.760  57.070  57.060  1.00  0.00           C
ATOM    344  O   LEU A  23      97.980  57.150  56.990  1.00  0.00           O
ATOM    345  N   TYR A  24      96.040  57.470  58.180  1.00  0.00           N
ATOM    346  H   TYR A  24      95.040  57.300  58.170  1.00  0.00           H
ATOM    347  CA  TYR A  24      96.820  58.050  59.360  1.00  0.00           C
ATOM    348  HA  TYR A  24      97.460  58.870  59.030  1.00  0.00           H
ATOM    349  CB  TYR A  24      95.820  58.640  60.400  1.00  0.00           C
ATOM    350  HB1 TYR A  24      96.460  59.190  61.090  1.00  0.00           H
ATOM    351  HB2 TYR A  24      95.340  57.830  60.950  1.00  0.00           H
ATOM    352  CG  TYR A  24      94.830  59.700  59.890  1.00  0.00           C
ATOM    353  CD1 TYR A  24      95.030  60.450  58.720  1.00  0.00           C
ATOM    354  HD1 TYR A  24      95.900  60.190  58.130  1.00  0.00           H
ATOM    355  CE1 TYR A  24      94.080  61.390  58.330  1.00  0.00           C
ATOM    356  HE1 TYR A  24      94.150  61.950  57.420  1.00  0.00           H
ATOM    357  CZ  TYR A  24      92.900  61.590  59.080  1.00  0.00           C
ATOM    358  OH  TYR A  24      91.940  62.470  58.730  1.00  0.00           O
ATOM    359  HH  TYR A  24      91.220  62.550  59.350  1.00  0.00           H
ATOM    360  CE2 TYR A  24      92.650  60.820  60.210  1.00  0.00           C
ATOM    361  HE2 TYR A  24      91.680  60.870  60.700  1.00  0.00           H
ATOM    362  CD2 TYR A  24      93.700  59.990  60.680  1.00  0.00           C
ATOM    363  HD2 TYR A  24      93.640  59.470  61.620  1.00  0.00           H
ATOM    364  C   TYR A  24      97.670  56.990  60.100  1.00  0.00           C
ATOM    365  O   TYR A  24      98.710  57.380  60.610  1.00  0.00           O
ATOM    366  N   CYS A  25      97.190  55.700  60.130  1.00  0.00           N
ATOM    367  H   CYS A  25      96.250  55.520  59.800  1.00  0.00           H
ATOM    368  CA  CYS A  25      97.970  54.620  60.670  1.00  0.00           C
ATOM    369  HA  CYS A  25      98.310  54.800  61.690  1.00  0.00           H
ATOM    370  CB  CYS A  25      97.170  53.320  60.870  1.00  0.00           C
ATOM    371  HB1 CYS A  25      97.790  52.610  61.430  1.00  0.00           H
ATOM    372  HB2 CYS A  25      96.830  52.930  59.920  1.00  0.00           H
ATOM    373  SG  CYS A  25      95.770  53.810  61.970  1.00  0.00           S
ATOM    374  HG  CYS A  25      95.340  54.770  61.150  1.00  0.00           H
ATOM    375  C   CYS A  25      99.210  54.400  59.770  1.00  0.00           C
ATOM    376  O   CYS A  25     100.330  54.380  60.270  1.00  0.00           O
ATOM    377  N   LEU A  26      99.070  54.440  58.420  1.00  0.00           N
ATOM    378  H   LEU A  26      98.130  54.600  58.090  1.00  0.00           H
ATOM    379  CA  LEU A  26     100.090  54.210  57.410  1.00  0.00           C
ATOM    380  HA  LEU A  26     100.670  53.320  57.670  1.00  0.00           H
ATOM    381  CB  LEU A  26      99.410  54.020  56.020  1.00  0.00           C
ATOM    382  HB1 LEU A  26     100.200  54.130  55.280  1.00  0.00           H
ATOM    383  HB2 LEU A  26      98.660  54.790  55.900  1.00  0.00           H
ATOM    384  CG  LEU A  26      98.750  52.730  55.810  1.00  0.00           C
ATOM    385  HG  LEU A  26      97.820  52.710  56.380  1.00  0.00           H
ATOM    386  CD1 LEU A  26      98.330  52.730  54.340  1.00  0.00           C
ATOM    387 1HD1 LEU A  26      97.640  51.910  54.190  1.00  0.00           H
ATOM    388 2HD1 LEU A  26      97.810  53.660  54.070  1.00  0.00           H
ATOM    389 3HD1 LEU A  26      99.210  52.730  53.690  1.00  0.00           H
ATOM    390  CD2 LEU A  26      99.580  51.510  56.170  1.00  0.00           C
ATOM    391 1HD2 LEU A  26     100.570  51.700  55.770  1.00  0.00           H
ATOM    392 2HD2 LEU A  26      99.490  51.400  57.250  1.00  0.00           H
ATOM    393 3HD2 LEU A  26      99.110  50.690  55.630  1.00  0.00           H
ATOM    394  C   LEU A  26     101.080  55.410  57.410  1.00  0.00           C
ATOM    395  O   LEU A  26     102.280  55.230  57.290  1.00  0.00           O
ATOM    396  N   GLU A  27     100.640  56.680  57.460  1.00  0.00           N
ATOM    397  H   GLU A  27      99.650  56.820  57.370  1.00  0.00           H
ATOM    398  CA  GLU A  27     101.500  57.920  57.600  1.00  0.00           C
ATOM    399  HA  GLU A  27     102.250  57.910  56.810  1.00  0.00           H
ATOM    400  CB  GLU A  27     100.590  59.160  57.480  1.00  0.00           C
ATOM    401  HB1 GLU A  27     101.110  60.040  57.860  1.00  0.00           H
ATOM    402  HB2 GLU A  27      99.740  58.920  58.110  1.00  0.00           H
ATOM    403  CG  GLU A  27     100.290  59.330  56.030  1.00  0.00           C
ATOM    404  HG1 GLU A  27      99.670  58.520  55.650  1.00  0.00           H
ATOM    405  HG2 GLU A  27     101.230  59.370  55.480  1.00  0.00           H
ATOM    406  CD  GLU A  27      99.460  60.610  55.750  1.00  0.00           C
ATOM    407  OE1 GLU A  27      99.400  61.500  56.620  1.00  0.00           O
ATOM    408  OE2 GLU A  27      98.840  60.810  54.640  1.00  0.00           O
ATOM    409  C   GLU A  27     102.300  58.040  58.880  1.00  0.00           C
ATOM    410  O   GLU A  27     103.370  58.580  58.820  1.00  0.00           O
ATOM    411  N   HIS A  28     101.780  57.520  59.990  1.00  0.00           N
ATOM    412  H   HIS A  28     100.930  56.980  59.900  1.00  0.00           H
ATOM    413  CA  HIS A  28     102.420  57.610  61.310  1.00  0.00           C
ATOM    414  HA  HIS A  28     103.170  58.410  61.250  1.00  0.00           H
ATOM    415  CB  HIS A  28     101.420  57.950  62.410  1.00  0.00           C
ATOM    416  HB1 HIS A  28     101.850  57.820  63.400  1.00  0.00           H
ATOM    417  HB2 HIS A  28     100.560  57.280  62.380  1.00  0.00           H
ATOM    418  CG  HIS A  28     100.930  59.370  62.420  1.00  0.00           C
ATOM    419  ND1 HIS A  28     101.730  60.430  62.890  1.00  0.00           N
ATOM    420  CE1 HIS A  28     100.970  61.500  62.870  1.00  0.00           C
ATOM    421  HE1 HIS A  28     101.260  62.500  63.160  1.00  0.00           H
ATOM    422  NE2 HIS A  28      99.700  61.120  62.610  1.00  0.00           N
ATOM    423  HE2 HIS A  28      98.950  61.750  62.860  1.00  0.00           H
ATOM    424  CD2 HIS A  28      99.640  59.830  62.320  1.00  0.00           C
ATOM    425  HD2 HIS A  28      98.750  59.250  62.140  1.00  0.00           H
ATOM    426  C   HIS A  28     103.240  56.360  61.760  1.00  0.00           C
ATOM    427  O   HIS A  28     103.880  56.300  62.800  1.00  0.00           O
ATOM    428  N   GLY A  29     103.170  55.240  61.040  1.00  0.00           N
ATOM    429  H   GLY A  29     102.690  55.320  60.160  1.00  0.00           H
ATOM    430  CA  GLY A  29     103.740  53.920  61.400  1.00  0.00           C
ATOM    431  HA1 GLY A  29     104.810  54.050  61.530  1.00  0.00           H
ATOM    432  HA2 GLY A  29     103.660  53.210  60.570  1.00  0.00           H
ATOM    433  C   GLY A  29     103.070  53.200  62.580  1.00  0.00           C
ATOM    434  O   GLY A  29     103.730  52.780  63.540  1.00  0.00           O
ATOM    435  N   ILE A  30     101.700  53.100  62.640  1.00  0.00           N
ATOM    436  H   ILE A  30     101.160  53.590  61.950  1.00  0.00           H
ATOM    437  CA  ILE A  30     100.900  52.450  63.670  1.00  0.00           C
ATOM    438  HA  ILE A  30     101.510  52.190  64.530  1.00  0.00           H
ATOM    439  CB  ILE A  30      99.690  53.330  64.220  1.00  0.00           C
ATOM    440  HB  ILE A  30      99.010  53.570  63.400  1.00  0.00           H
ATOM    441  CG2 ILE A  30      98.950  52.730  65.410  1.00  0.00           C
ATOM    442 1HG2 ILE A  30      99.620  52.360  66.190  1.00  0.00           H
ATOM    443 2HG2 ILE A  30      98.180  53.420  65.770  1.00  0.00           H
ATOM    444 3HG2 ILE A  30      98.480  51.840  65.000  1.00  0.00           H
ATOM    445  CG1 ILE A  30     100.260  54.690  64.650  1.00  0.00           C
ATOM    446 1HG1 ILE A  30     101.160  54.930  64.080  1.00  0.00           H
ATOM    447 2HG1 ILE A  30     100.680  54.530  65.640  1.00  0.00           H
ATOM    448  CD  ILE A  30      99.230  55.870  64.750  1.00  0.00           C
ATOM    449  HD1 ILE A  30      98.870  55.980  63.730  1.00  0.00           H
ATOM    450  HD2 ILE A  30      98.350  55.610  65.330  1.00  0.00           H
ATOM    451  HD3 ILE A  30      99.800  56.750  65.040  1.00  0.00           H
ATOM    452  C   ILE A  30     100.290  51.260  63.050  1.00  0.00           C
ATOM    453  O   ILE A  30      99.650  51.290  62.020  1.00  0.00           O
ATOM    454  N   GLN A  31     100.690  50.120  63.610  1.00  0.00           N
ATOM    455  H   GLN A  31     101.330  50.150  64.380  1.00  0.00           H
ATOM    456  CA  GLN A  31     100.310  48.740  63.160  1.00  0.00           C
ATOM    457  HA  GLN A  31     100.350  48.640  62.080  1.00  0.00           H
ATOM    458  CB  GLN A  31     101.300  47.720  63.820  1.00  0.00           C
ATOM    459  HB1 GLN A  31     100.950  46.690  63.720  1.00  0.00           H
ATOM    460  HB2 GLN A  31     101.240  48.000  64.870  1.00  0.00           H
ATOM    461  CG  GLN A  31     102.780  47.790  63.290  1.00  0.00           C
ATOM    462  HG1 GLN A  31     103.050  48.830  63.440  1.00  0.00           H
ATOM    463  HG2 GLN A  31     102.710  47.490  62.240  1.00  0.00           H
ATOM    464  CD  GLN A  31     103.820  46.910  64.010  1.00  0.00           C
ATOM    465  OE1 GLN A  31     103.510  46.170  64.980  1.00  0.00           O
ATOM    466  NE2 GLN A  31     105.000  46.880  63.560  1.00  0.00           N
ATOM    467 1HE2 GLN A  31     105.420  47.600  62.980  1.00  0.00           H
ATOM    468 2HE2 GLN A  31     105.660  46.300  64.050  1.00  0.00           H
ATOM    469  C   GLN A  31      98.790  48.420  63.430  1.00  0.00           C
ATOM    470  O   GLN A  31      98.170  49.080  64.250  1.00  0.00           O
ATOM    471  N   PRO A  32      98.220  47.440  62.720  1.00  0.00           N
ATOM    472  CD  PRO A  32      98.810  46.810  61.460  1.00  0.00           C
ATOM    473  HD1 PRO A  32      99.660  46.170  61.700  1.00  0.00           H
ATOM    474  HD2 PRO A  32      99.280  47.530  60.780  1.00  0.00           H
ATOM    475  CG  PRO A  32      97.680  46.090  60.720  1.00  0.00           C
ATOM    476  HG1 PRO A  32      97.940  45.090  60.390  1.00  0.00           H
ATOM    477  HG2 PRO A  32      97.350  46.610  59.820  1.00  0.00           H
ATOM    478  CB  PRO A  32      96.500  46.030  61.710  1.00  0.00           C
ATOM    479  HB1 PRO A  32      96.570  45.090  62.240  1.00  0.00           H
ATOM    480  HB2 PRO A  32      95.590  46.170  61.130  1.00  0.00           H
ATOM    481  CA  PRO A  32      96.800  47.120  62.800  1.00  0.00           C
ATOM    482  HA  PRO A  32      96.200  47.960  62.440  1.00  0.00           H
ATOM    483  C   PRO A  32      96.170  46.720  64.090  1.00  0.00           C
ATOM    484  O   PRO A  32      94.970  46.620  64.190  1.00  0.00           O
ATOM    485  N   ASP A  33      97.050  46.400  65.100  1.00  0.00           N
ATOM    486  H   ASP A  33      98.040  46.550  64.950  1.00  0.00           H
ATOM    487  CA  ASP A  33      96.610  46.100  66.480  1.00  0.00           C
ATOM    488  HA  ASP A  33      95.570  45.800  66.560  1.00  0.00           H
ATOM    489  CB  ASP A  33      97.480  45.030  67.140  1.00  0.00           C
ATOM    490  HB1 ASP A  33      97.160  44.120  66.630  1.00  0.00           H
ATOM    491  HB2 ASP A  33      97.270  44.880  68.190  1.00  0.00           H
ATOM    492  CG  ASP A  33      98.940  45.350  67.130  1.00  0.00           C
ATOM    493  OD1 ASP A  33      99.420  46.310  66.460  1.00  0.00           O
ATOM    494  OD2 ASP A  33      99.630  44.670  67.850  1.00  0.00           O
ATOM    495  C   ASP A  33      96.630  47.400  67.390  1.00  0.00           C
ATOM    496  O   ASP A  33      96.310  47.300  68.530  1.00  0.00           O
ATOM    497  N   GLY A  34      97.040  48.530  66.820  1.00  0.00           N
ATOM    498  H   GLY A  34      97.300  48.440  65.850  1.00  0.00           H
ATOM    499  CA  GLY A  34      97.330  49.810  67.480  1.00  0.00           C
ATOM    500  HA1 GLY A  34      96.580  50.080  68.230  1.00  0.00           H
ATOM    501  HA2 GLY A  34      97.370  50.590  66.720  1.00  0.00           H
ATOM    502  C   GLY A  34      98.720  49.900  68.210  1.00  0.00           C
ATOM    503  O   GLY A  34      99.020  50.840  68.920  1.00  0.00           O
ATOM    504  N   GLN A  35      99.650  48.940  68.040  1.00  0.00           N
ATOM    505  H   GLN A  35      99.390  48.290  67.310  1.00  0.00           H
ATOM    506  CA  GLN A  35     101.080  49.130  68.430  1.00  0.00           C
ATOM    507  HA  GLN A  35     101.170  49.610  69.400  1.00  0.00           H
ATOM    508  CB  GLN A  35     101.880  47.830  68.430  1.00  0.00           C
ATOM    509  HB1 GLN A  35     102.910  47.970  68.780  1.00  0.00           H
ATOM    510  HB2 GLN A  35     101.920  47.330  67.470  1.00  0.00           H
ATOM    511  CG  GLN A  35     101.250  46.910  69.500  1.00  0.00           C
ATOM    512  HG1 GLN A  35     101.640  45.900  69.320  1.00  0.00           H
ATOM    513  HG2 GLN A  35     100.170  46.810  69.390  1.00  0.00           H
ATOM    514  CD  GLN A  35     101.480  47.120  70.970  1.00  0.00           C
ATOM    515  OE1 GLN A  35     102.510  47.600  71.380  1.00  0.00           O
ATOM    516  NE2 GLN A  35     100.520  46.580  71.820  1.00  0.00           N
ATOM    517 1HE2 GLN A  35      99.540  46.540  71.580  1.00  0.00           H
ATOM    518 2HE2 GLN A  35     100.570  46.660  72.820  1.00  0.00           H
ATOM    519  C   GLN A  35     101.750  50.140  67.540  1.00  0.00           C
ATOM    520  O   GLN A  35     101.660  50.080  66.310  1.00  0.00           O
ATOM    521  N   MET A  36     102.570  51.030  68.090  1.00  0.00           N
ATOM    522  H   MET A  36     102.660  51.060  69.090  1.00  0.00           H
ATOM    523  CA  MET A  36     103.340  52.030  67.380  1.00  0.00           C
ATOM    524  HA  MET A  36     103.200  51.870  66.310  1.00  0.00           H
ATOM    525  CB  MET A  36     102.730  53.420  67.690  1.00  0.00           C
ATOM    526  HB1 MET A  36     102.840  53.650  68.740  1.00  0.00           H
ATOM    527  HB2 MET A  36     101.660  53.420  67.500  1.00  0.00           H
ATOM    528  CG  MET A  36     103.410  54.540  66.870  1.00  0.00           C
ATOM    529  HG1 MET A  36     103.370  54.340  65.800  1.00  0.00           H
ATOM    530  HG2 MET A  36     104.440  54.560  67.220  1.00  0.00           H
ATOM    531  SD  MET A  36     102.590  56.250  66.970  1.00  0.00           S
ATOM    532  CE  MET A  36     103.820  57.360  66.110  1.00  0.00           C
ATOM    533  HE1 MET A  36     104.820  57.030  66.390  1.00  0.00           H
ATOM    534  HE2 MET A  36     103.820  57.290  65.020  1.00  0.00           H
ATOM    535  HE3 MET A  36     103.560  58.390  66.380  1.00  0.00           H
ATOM    536  C   MET A  36     104.840  51.990  67.840  1.00  0.00           C
ATOM    537  O   MET A  36     105.180  52.740  68.770  1.00  0.00           O
ATOM    538  N   PRO A  37     105.620  51.050  67.210  1.00  0.00           N
ATOM    539  CD  PRO A  37     105.240  50.030  66.170  1.00  0.00           C
ATOM    540  HD1 PRO A  37     104.830  50.550  65.310  1.00  0.00           H
ATOM    541  HD2 PRO A  37     104.530  49.360  66.650  1.00  0.00           H
ATOM    542  CG  PRO A  37     106.440  49.290  65.740  1.00  0.00           C
ATOM    543  HG1 PRO A  37     106.720  49.740  64.790  1.00  0.00           H
ATOM    544  HG2 PRO A  37     106.220  48.230  65.600  1.00  0.00           H
ATOM    545  CB  PRO A  37     107.500  49.560  66.790  1.00  0.00           C
ATOM    546  HB1 PRO A  37     108.430  49.840  66.300  1.00  0.00           H
ATOM    547  HB2 PRO A  37     107.700  48.650  67.360  1.00  0.00           H
ATOM    548  CA  PRO A  37     106.930  50.660  67.760  1.00  0.00           C
ATOM    549  HA  PRO A  37     106.830  50.200  68.740  1.00  0.00           H
ATOM    550  C   PRO A  37     107.980  51.740  67.940  1.00  0.00           C
ATOM    551  O   PRO A  37     108.900  51.550  68.730  1.00  0.00           O
ATOM    552  N   SER A  38     107.770  52.860  67.310  1.00  0.00           N
ATOM    553  H   SER A  38     107.010  52.950  66.650  1.00  0.00           H
ATOM    554  CA  SER A  38     108.640  54.040  67.430  1.00  0.00           C
ATOM    555  HA  SER A  38     109.670  53.710  67.600  1.00  0.00           H
ATOM    556  CB  SER A  38     108.730  54.710  66.010  1.00  0.00           C
ATOM    557  HB1 SER A  38     108.600  53.930  65.260  1.00  0.00           H
ATOM    558  HB2 SER A  38     109.660  55.250  65.850  1.00  0.00           H
ATOM    559  OG  SER A  38     107.650  55.530  65.830  1.00  0.00           O
ATOM    560  HG  SER A  38     107.360  55.640  64.930  1.00  0.00           H
ATOM    561  C   SER A  38     108.390  54.970  68.540  1.00  0.00           C
ATOM    562  O   SER A  38     109.260  55.850  68.760  1.00  0.00           O
ATOM    563  N   ASP A  39     107.200  54.940  69.130  1.00  0.00           N
ATOM    564  H   ASP A  39     106.570  54.260  68.750  1.00  0.00           H
ATOM    565  CA  ASP A  39     106.820  55.910  70.110  1.00  0.00           C
ATOM    566  HA  ASP A  39     107.340  56.840  69.890  1.00  0.00           H
ATOM    567  CB  ASP A  39     105.300  56.030  70.090  1.00  0.00           C
ATOM    568  HB1 ASP A  39     104.960  55.000  70.080  1.00  0.00           H
ATOM    569  HB2 ASP A  39     105.050  56.570  69.180  1.00  0.00           H
ATOM    570  CG  ASP A  39     104.680  56.820  71.260  1.00  0.00           C
ATOM    571  OD1 ASP A  39     105.300  57.450  72.170  1.00  0.00           O
ATOM    572  OD2 ASP A  39     103.450  56.950  71.280  1.00  0.00           O
ATOM    573  C   ASP A  39     107.200  55.360  71.520  1.00  0.00           C
ATOM    574  O   ASP A  39     106.640  54.420  72.080  1.00  0.00           O
ATOM    575  N   LYS A  40     108.220  55.920  72.120  1.00  0.00           N
ATOM    576  H   LYS A  40     108.750  56.670  71.710  1.00  0.00           H
ATOM    577  CA  LYS A  40     108.880  55.490  73.370  1.00  0.00           C
ATOM    578  HA  LYS A  40     108.780  54.410  73.450  1.00  0.00           H
ATOM    579  CB  LYS A  40     110.380  55.680  73.220  1.00  0.00           C
ATOM    580  HB1 LYS A  40     110.840  55.140  74.050  1.00  0.00           H
ATOM    581  HB2 LYS A  40     110.690  56.710  73.370  1.00  0.00           H
ATOM    582  CG  LYS A  40     110.940  55.280  71.810  1.00  0.00           C
ATOM    583  HG1 LYS A  40     111.990  55.550  71.780  1.00  0.00           H
ATOM    584  HG2 LYS A  40     110.630  56.000  71.050  1.00  0.00           H
ATOM    585  CD  LYS A  40     110.750  53.750  71.530  1.00  0.00           C
ATOM    586  HD1 LYS A  40     109.710  53.430  71.400  1.00  0.00           H
ATOM    587  HD2 LYS A  40     111.090  53.200  72.410  1.00  0.00           H
ATOM    588  CE  LYS A  40     111.490  53.250  70.360  1.00  0.00           C
ATOM    589  HE1 LYS A  40     112.480  53.680  70.490  1.00  0.00           H
ATOM    590  HE2 LYS A  40     110.970  53.690  69.510  1.00  0.00           H
ATOM    591  NZ  LYS A  40     111.410  51.780  70.300  1.00  0.00           N
ATOM    592  HZ1 LYS A  40     110.510  51.560  69.920  1.00  0.00           H
ATOM    593  HZ2 LYS A  40     112.120  51.560  69.610  1.00  0.00           H
ATOM    594  HZ3 LYS A  40     111.650  51.370  71.200  1.00  0.00           H
ATOM    595  C   LYS A  40     108.280  55.940  74.720  1.00  0.00           C
ATOM    596  O   LYS A  40     108.880  55.640  75.710  1.00  0.00           O
ATOM    597  N   THR A  41     107.130  56.640  74.720  1.00  0.00           N
ATOM    598  H   THR A  41     106.760  56.800  73.800  1.00  0.00           H
ATOM    599  CA  THR A  41     106.390  57.070  75.930  1.00  0.00           C
ATOM    600  HA  THR A  41     106.960  56.790  76.820  1.00  0.00           H
ATOM    601  CB  THR A  41     106.230  58.610  76.090  1.00  0.00           C
ATOM    602  HB  THR A  41     105.730  58.730  77.050  1.00  0.00           H
ATOM    603  CG2 THR A  41     107.620  59.310  75.990  1.00  0.00           C
ATOM    604 1HG2 THR A  41     107.340  60.360  76.020  1.00  0.00           H
ATOM    605 2HG2 THR A  41     108.320  59.030  76.770  1.00  0.00           H
ATOM    606 3HG2 THR A  41     108.150  59.170  75.040  1.00  0.00           H
ATOM    607  OG1 THR A  41     105.470  59.090  74.990  1.00  0.00           O
ATOM    608  HG1 THR A  41     105.400  60.040  75.090  1.00  0.00           H
ATOM    609  C   THR A  41     105.060  56.250  76.180  1.00  0.00           C
ATOM    610  O   THR A  41     104.020  56.570  75.550  1.00  0.00           O
ATOM    611  N   ILE A  42     105.090  55.180  76.960  1.00  0.00           N
ATOM    612  H   ILE A  42     105.880  55.020  77.580  1.00  0.00           H
ATOM    613  CA  ILE A  42     104.000  54.150  76.950  1.00  0.00           C
ATOM    614  HA  ILE A  42     103.770  53.990  75.900  1.00  0.00           H
ATOM    615  CB  ILE A  42     104.470  52.700  77.460  1.00  0.00           C
ATOM    616  HB  ILE A  42     104.680  52.790  78.520  1.00  0.00           H
ATOM    617  CG2 ILE A  42     103.270  51.780  77.330  1.00  0.00           C
ATOM    618 1HG2 ILE A  42     103.470  50.720  77.230  1.00  0.00           H
ATOM    619 2HG2 ILE A  42     102.700  51.900  78.250  1.00  0.00           H
ATOM    620 3HG2 ILE A  42     102.700  52.100  76.450  1.00  0.00           H
ATOM    621  CG1 ILE A  42     105.700  52.180  76.510  1.00  0.00           C
ATOM    622 1HG1 ILE A  42     106.470  52.950  76.490  1.00  0.00           H
ATOM    623 2HG1 ILE A  42     105.280  52.010  75.510  1.00  0.00           H
ATOM    624  CD  ILE A  42     106.250  50.930  77.100  1.00  0.00           C
ATOM    625  HD1 ILE A  42     107.240  50.840  76.640  1.00  0.00           H
ATOM    626  HD2 ILE A  42     106.540  51.050  78.150  1.00  0.00           H
ATOM    627  HD3 ILE A  42     105.620  50.050  77.000  1.00  0.00           H
ATOM    628  C   ILE A  42     102.680  54.630  77.580  1.00  0.00           C
ATOM    629  O   ILE A  42     102.610  55.130  78.650  1.00  0.00           O
ATOM    630  N   GLY A  43     101.580  54.370  76.930  1.00  0.00           N
ATOM    631  H   GLY A  43     101.680  53.930  76.020  1.00  0.00           H
ATOM    632  CA  GLY A  43     100.220  54.770  77.360  1.00  0.00           C
ATOM    633  HA1 GLY A  43      99.980  54.090  78.180  1.00  0.00           H
ATOM    634  HA2 GLY A  43      99.490  54.470  76.610  1.00  0.00           H
ATOM    635  C   GLY A  43      99.980  56.200  77.760  1.00  0.00           C
ATOM    636  O   GLY A  43      99.240  56.370  78.750  1.00  0.00           O
ATOM    637  N   GLY A  44     100.690  57.160  77.210  1.00  0.00           N
ATOM    638  H   GLY A  44     101.340  56.950  76.470  1.00  0.00           H
ATOM    639  CA  GLY A  44     100.710  58.540  77.640  1.00  0.00           C
ATOM    640  HA1 GLY A  44     101.200  58.570  78.620  1.00  0.00           H
ATOM    641  HA2 GLY A  44      99.690  58.910  77.730  1.00  0.00           H
ATOM    642  C   GLY A  44     101.490  59.500  76.730  1.00  0.00           C
ATOM    643  O   GLY A  44     102.060  59.050  75.710  1.00  0.00           O
ATOM    644  N   GLY A  45     101.500  60.830  77.030  1.00  0.00           N
ATOM    645  H   GLY A  45     101.050  61.100  77.900  1.00  0.00           H
ATOM    646  CA  GLY A  45     102.240  61.780  76.160  1.00  0.00           C
ATOM    647  HA1 GLY A  45     102.730  61.200  75.380  1.00  0.00           H
ATOM    648  HA2 GLY A  45     102.970  62.250  76.820  1.00  0.00           H
ATOM    649  C   GLY A  45     101.370  62.880  75.600  1.00  0.00           C
ATOM    650  O   GLY A  45     100.160  62.890  75.740  1.00  0.00           O
ATOM    651  N   ASP A  46     102.060  63.860  75.000  1.00  0.00           N
ATOM    652  H   ASP A  46     103.050  63.820  74.830  1.00  0.00           H
ATOM    653  CA  ASP A  46     101.400  65.030  74.330  1.00  0.00           C
ATOM    654  HA  ASP A  46     100.360  64.840  74.070  1.00  0.00           H
ATOM    655  CB  ASP A  46     101.230  66.240  75.320  1.00  0.00           C
ATOM    656  HB1 ASP A  46     100.480  66.030  76.080  1.00  0.00           H
ATOM    657  HB2 ASP A  46     100.840  67.160  74.880  1.00  0.00           H
ATOM    658  CG  ASP A  46     102.550  66.650  76.020  1.00  0.00           C
ATOM    659  OD1 ASP A  46     103.660  66.190  75.730  1.00  0.00           O
ATOM    660  OD2 ASP A  46     102.400  67.510  76.920  1.00  0.00           O
ATOM    661  C   ASP A  46     102.160  65.380  72.990  1.00  0.00           C
ATOM    662  O   ASP A  46     102.470  66.570  72.770  1.00  0.00           O
ATOM    663  N   ASP A  47     102.550  64.430  72.190  1.00  0.00           N
ATOM    664  H   ASP A  47     101.990  63.600  72.300  1.00  0.00           H
ATOM    665  CA  ASP A  47     103.160  64.710  70.920  1.00  0.00           C
ATOM    666  HA  ASP A  47     103.810  65.570  71.110  1.00  0.00           H
ATOM    667  CB  ASP A  47     103.960  63.450  70.500  1.00  0.00           C
ATOM    668  HB1 ASP A  47     104.420  63.620  69.530  1.00  0.00           H
ATOM    669  HB2 ASP A  47     103.290  62.600  70.430  1.00  0.00           H
ATOM    670  CG  ASP A  47     105.090  63.060  71.420  1.00  0.00           C
ATOM    671  OD1 ASP A  47     105.040  61.890  71.920  1.00  0.00           O
ATOM    672  OD2 ASP A  47     105.980  63.840  71.670  1.00  0.00           O
ATOM    673  C   ASP A  47     102.150  65.200  69.820  1.00  0.00           C
ATOM    674  O   ASP A  47     100.930  65.040  70.050  1.00  0.00           O
ATOM    675  N   SER A  48     102.520  65.520  68.650  1.00  0.00           N
ATOM    676  H   SER A  48     103.500  65.580  68.420  1.00  0.00           H
ATOM    677  CA  SER A  48     101.650  66.000  67.630  1.00  0.00           C
ATOM    678  HA  SER A  48     101.090  66.850  68.030  1.00  0.00           H
ATOM    679  CB  SER A  48     102.460  66.450  66.400  1.00  0.00           C
ATOM    680  HB1 SER A  48     101.780  66.530  65.560  1.00  0.00           H
ATOM    681  HB2 SER A  48     103.260  65.770  66.110  1.00  0.00           H
ATOM    682  OG  SER A  48     103.090  67.690  66.790  1.00  0.00           O
ATOM    683  HG  SER A  48     103.770  67.400  67.400  1.00  0.00           H
ATOM    684  C   SER A  48     100.670  65.010  67.040  1.00  0.00           C
ATOM    685  O   SER A  48      99.740  65.480  66.510  1.00  0.00           O
ATOM    686  N   PHE A  49     100.880  63.710  67.110  1.00  0.00           N
ATOM    687  H   PHE A  49     101.670  63.500  67.700  1.00  0.00           H
ATOM    688  CA  PHE A  49      99.940  62.670  66.760  1.00  0.00           C
ATOM    689  HA  PHE A  49      99.400  62.970  65.860  1.00  0.00           H
ATOM    690  CB  PHE A  49     100.710  61.400  66.420  1.00  0.00           C
ATOM    691  HB1 PHE A  49     101.410  61.540  65.590  1.00  0.00           H
ATOM    692  HB2 PHE A  49     100.050  60.590  66.100  1.00  0.00           H
ATOM    693  CG  PHE A  49     101.480  60.880  67.600  1.00  0.00           C
ATOM    694  CD1 PHE A  49     100.870  59.860  68.400  1.00  0.00           C
ATOM    695  HD1 PHE A  49      99.820  59.620  68.310  1.00  0.00           H
ATOM    696  CE1 PHE A  49     101.700  59.240  69.410  1.00  0.00           C
ATOM    697  HE1 PHE A  49     101.230  58.580  70.130  1.00  0.00           H
ATOM    698  CZ  PHE A  49     103.010  59.770  69.630  1.00  0.00           C
ATOM    699  HZ  PHE A  49     103.610  59.370  70.430  1.00  0.00           H
ATOM    700  CE2 PHE A  49     103.570  60.640  68.710  1.00  0.00           C
ATOM    701  HE2 PHE A  49     104.580  60.930  68.960  1.00  0.00           H
ATOM    702  CD2 PHE A  49     102.850  61.190  67.700  1.00  0.00           C
ATOM    703  HD2 PHE A  49     103.360  61.770  66.940  1.00  0.00           H
ATOM    704  C   PHE A  49      98.810  62.420  67.750  1.00  0.00           C
ATOM    705  O   PHE A  49      97.760  61.980  67.270  1.00  0.00           O
ATOM    706  N   ASN A  50      98.970  62.740  69.090  1.00  0.00           N
ATOM    707  H   ASN A  50      99.820  63.220  69.340  1.00  0.00           H
ATOM    708  CA  ASN A  50      98.050  62.420  70.160  1.00  0.00           C
ATOM    709  HA  ASN A  50      97.640  61.420  70.010  1.00  0.00           H
ATOM    710  CB  ASN A  50      98.770  62.620  71.510  1.00  0.00           C
ATOM    711  HB1 ASN A  50      97.990  62.500  72.270  1.00  0.00           H
ATOM    712  HB2 ASN A  50      99.040  63.670  71.640  1.00  0.00           H
ATOM    713  CG  ASN A  50      99.740  61.600  71.860  1.00  0.00           C
ATOM    714  OD1 ASN A  50     100.960  61.790  71.880  1.00  0.00           O
ATOM    715  ND2 ASN A  50      99.240  60.420  72.020  1.00  0.00           N
ATOM    716 1HD2 ASN A  50      98.240  60.310  71.930  1.00  0.00           H
ATOM    717 2HD2 ASN A  50      99.820  59.630  72.270  1.00  0.00           H
ATOM    718  C   ASN A  50      96.810  63.300  70.010  1.00  0.00           C
ATOM    719  O   ASN A  50      95.810  62.830  70.600  1.00  0.00           O
ATOM    720  N   THR A  51      96.860  64.480  69.330  1.00  0.00           N
ATOM    721  H   THR A  51      97.710  64.800  68.880  1.00  0.00           H
ATOM    722  CA  THR A  51      95.660  65.200  68.920  1.00  0.00           C
ATOM    723  HA  THR A  51      95.250  65.770  69.740  1.00  0.00           H
ATOM    724  CB  THR A  51      96.060  66.290  67.870  1.00  0.00           C
ATOM    725  HB  THR A  51      95.170  66.880  67.650  1.00  0.00           H
ATOM    726  CG2 THR A  51      97.160  67.220  68.410  1.00  0.00           C
ATOM    727 1HG2 THR A  51      96.880  67.590  69.400  1.00  0.00           H
ATOM    728 2HG2 THR A  51      98.130  66.760  68.560  1.00  0.00           H
ATOM    729 3HG2 THR A  51      97.290  68.140  67.830  1.00  0.00           H
ATOM    730  OG1 THR A  51      96.530  65.570  66.710  1.00  0.00           O
ATOM    731  HG1 THR A  51      97.080  66.140  66.170  1.00  0.00           H
ATOM    732  C   THR A  51      94.590  64.310  68.270  1.00  0.00           C
ATOM    733  O   THR A  51      93.450  64.560  68.500  1.00  0.00           O
ATOM    734  N   PHE A  52      95.010  63.270  67.560  1.00  0.00           N
ATOM    735  H   PHE A  52      95.980  63.020  67.510  1.00  0.00           H
ATOM    736  CA  PHE A  52      94.070  62.310  66.910  1.00  0.00           C
ATOM    737  HA  PHE A  52      93.040  62.640  67.030  1.00  0.00           H
ATOM    738  CB  PHE A  52      94.350  62.230  65.430  1.00  0.00           C
ATOM    739  HB1 PHE A  52      94.040  61.240  65.090  1.00  0.00           H
ATOM    740  HB2 PHE A  52      95.430  62.350  65.390  1.00  0.00           H
ATOM    741  CG  PHE A  52      93.710  63.240  64.480  1.00  0.00           C
ATOM    742  CD1 PHE A  52      93.670  64.620  64.780  1.00  0.00           C
ATOM    743  HD1 PHE A  52      94.120  65.030  65.670  1.00  0.00           H
ATOM    744  CE1 PHE A  52      93.150  65.590  63.870  1.00  0.00           C
ATOM    745  HE1 PHE A  52      93.190  66.650  64.050  1.00  0.00           H
ATOM    746  CZ  PHE A  52      92.700  65.200  62.620  1.00  0.00           C
ATOM    747  HZ  PHE A  52      92.260  65.830  61.860  1.00  0.00           H
ATOM    748  CE2 PHE A  52      92.690  63.800  62.320  1.00  0.00           C
ATOM    749  HE2 PHE A  52      92.190  63.450  61.430  1.00  0.00           H
ATOM    750  CD2 PHE A  52      93.160  62.820  63.210  1.00  0.00           C
ATOM    751  HD2 PHE A  52      93.220  61.770  62.960  1.00  0.00           H
ATOM    752  C   PHE A  52      94.070  60.910  67.610  1.00  0.00           C
ATOM    753  O   PHE A  52      93.170  60.140  67.360  1.00  0.00           O
ATOM    754  N   PHE A  53      95.000  60.580  68.540  1.00  0.00           N
ATOM    755  H   PHE A  53      95.650  61.250  68.950  1.00  0.00           H
ATOM    756  CA  PHE A  53      95.150  59.250  69.140  1.00  0.00           C
ATOM    757  HA  PHE A  53      94.290  58.620  68.920  1.00  0.00           H
ATOM    758  CB  PHE A  53      96.350  58.510  68.530  1.00  0.00           C
ATOM    759  HB1 PHE A  53      96.410  57.570  69.090  1.00  0.00           H
ATOM    760  HB2 PHE A  53      97.300  58.990  68.760  1.00  0.00           H
ATOM    761  CG  PHE A  53      96.220  58.130  67.080  1.00  0.00           C
ATOM    762  CD1 PHE A  53      96.670  58.910  66.060  1.00  0.00           C
ATOM    763  HD1 PHE A  53      97.100  59.860  66.330  1.00  0.00           H
ATOM    764  CE1 PHE A  53      96.610  58.560  64.690  1.00  0.00           C
ATOM    765  HE1 PHE A  53      97.180  59.090  63.940  1.00  0.00           H
ATOM    766  CZ  PHE A  53      96.050  57.330  64.350  1.00  0.00           C
ATOM    767  HZ  PHE A  53      96.020  56.940  63.340  1.00  0.00           H
ATOM    768  CE2 PHE A  53      95.610  56.540  65.370  1.00  0.00           C
ATOM    769  HE2 PHE A  53      95.230  55.580  65.060  1.00  0.00           H
ATOM    770  CD2 PHE A  53      95.720  56.860  66.730  1.00  0.00           C
ATOM    771  HD2 PHE A  53      95.350  56.170  67.460  1.00  0.00           H
ATOM    772  C   PHE A  53      95.270  59.400  70.710  1.00  0.00           C
ATOM    773  O   PHE A  53      96.260  60.020  71.200  1.00  0.00           O
ATOM    774  N   SER A  54      94.290  58.770  71.380  1.00  0.00           N
ATOM    775  H   SER A  54      93.520  58.380  70.850  1.00  0.00           H
ATOM    776  CA  SER A  54      94.490  58.320  72.790  1.00  0.00           C
ATOM    777  HA  SER A  54      95.070  59.110  73.270  1.00  0.00           H
ATOM    778  CB  SER A  54      93.130  58.230  73.460  1.00  0.00           C
ATOM    779  HB1 SER A  54      92.610  59.170  73.300  1.00  0.00           H
ATOM    780  HB2 SER A  54      93.320  58.230  74.530  1.00  0.00           H
ATOM    781  OG  SER A  54      92.300  57.110  73.270  1.00  0.00           O
ATOM    782  HG  SER A  54      92.510  56.670  72.440  1.00  0.00           H
ATOM    783  C   SER A  54      95.390  57.100  72.930  1.00  0.00           C
ATOM    784  O   SER A  54      95.740  56.480  71.940  1.00  0.00           O
ATOM    785  N   GLU A  55      95.870  56.760  74.120  1.00  0.00           N
ATOM    786  H   GLU A  55      95.390  56.980  74.980  1.00  0.00           H
ATOM    787  CA  GLU A  55      96.800  55.670  74.360  1.00  0.00           C
ATOM    788  HA  GLU A  55      96.970  55.070  73.470  1.00  0.00           H
ATOM    789  CB  GLU A  55      98.190  56.280  74.480  1.00  0.00           C
ATOM    790  HB1 GLU A  55      98.800  55.460  74.870  1.00  0.00           H
ATOM    791  HB2 GLU A  55      98.140  57.060  75.240  1.00  0.00           H
ATOM    792  CG  GLU A  55      98.830  56.870  73.240  1.00  0.00           C
ATOM    793  HG1 GLU A  55      98.220  57.730  72.960  1.00  0.00           H
ATOM    794  HG2 GLU A  55      98.650  56.140  72.440  1.00  0.00           H
ATOM    795  CD  GLU A  55     100.300  57.180  73.370  1.00  0.00           C
ATOM    796  OE1 GLU A  55     101.110  56.620  74.140  1.00  0.00           O
ATOM    797  OE2 GLU A  55     100.760  58.150  72.700  1.00  0.00           O
ATOM    798  C   GLU A  55      96.510  54.940  75.630  1.00  0.00           C
ATOM    799  O   GLU A  55      95.980  55.490  76.630  1.00  0.00           O
ATOM    800  N   THR A  56      97.030  53.700  75.680  1.00  0.00           N
ATOM    801  H   THR A  56      97.650  53.310  74.990  1.00  0.00           H
ATOM    802  CA  THR A  56      96.700  52.750  76.760  1.00  0.00           C
ATOM    803  HA  THR A  56      96.430  53.340  77.630  1.00  0.00           H
ATOM    804  CB  THR A  56      95.580  51.730  76.410  1.00  0.00           C
ATOM    805  HB  THR A  56      95.430  51.200  77.350  1.00  0.00           H
ATOM    806  CG2 THR A  56      94.310  52.480  76.130  1.00  0.00           C
ATOM    807 1HG2 THR A  56      94.140  53.210  76.910  1.00  0.00           H
ATOM    808 2HG2 THR A  56      94.290  52.830  75.100  1.00  0.00           H
ATOM    809 3HG2 THR A  56      93.510  51.730  76.170  1.00  0.00           H
ATOM    810  OG1 THR A  56      96.010  50.880  75.380  1.00  0.00           O
ATOM    811  HG1 THR A  56      95.770  51.250  74.530  1.00  0.00           H
ATOM    812  C   THR A  56      97.960  52.090  77.330  1.00  0.00           C
ATOM    813  O   THR A  56      98.990  51.960  76.660  1.00  0.00           O
ATOM    814  N   GLY A  57      97.880  51.480  78.540  1.00  0.00           N
ATOM    815  H   GLY A  57      97.000  51.520  79.020  1.00  0.00           H
ATOM    816  CA  GLY A  57      98.960  50.680  79.150  1.00  0.00           C
ATOM    817  HA1 GLY A  57      98.730  50.460  80.190  1.00  0.00           H
ATOM    818  HA2 GLY A  57      99.920  51.210  79.080  1.00  0.00           H
ATOM    819  C   GLY A  57      99.100  49.290  78.560  1.00  0.00           C
ATOM    820  O   GLY A  57     100.090  48.600  78.810  1.00  0.00           O
ATOM    821  N   ALA A  58      98.310  48.940  77.510  1.00  0.00           N
ATOM    822  H   ALA A  58      97.610  49.600  77.220  1.00  0.00           H
ATOM    823  CA  ALA A  58      98.660  47.860  76.530  1.00  0.00           C
ATOM    824  HA  ALA A  58      99.180  47.090  77.110  1.00  0.00           H
ATOM    825  CB  ALA A  58      97.400  47.330  75.900  1.00  0.00           C
ATOM    826  HB1 ALA A  58      97.700  46.560  75.190  1.00  0.00           H
ATOM    827  HB2 ALA A  58      96.860  46.830  76.710  1.00  0.00           H
ATOM    828  HB3 ALA A  58      96.800  48.140  75.480  1.00  0.00           H
ATOM    829  C   ALA A  58      99.610  48.260  75.420  1.00  0.00           C
ATOM    830  O   ALA A  58     100.140  47.420  74.660  1.00  0.00           O
ATOM    831  N   GLY A  59      99.860  49.590  75.310  1.00  0.00           N
ATOM    832  H   GLY A  59      99.620  50.250  76.040  1.00  0.00           H
ATOM    833  CA  GLY A  59     100.530  50.190  74.100  1.00  0.00           C
ATOM    834  HA1 GLY A  59     101.490  49.670  74.000  1.00  0.00           H
ATOM    835  HA2 GLY A  59     100.710  51.270  74.210  1.00  0.00           H
ATOM    836  C   GLY A  59      99.510  50.120  72.920  1.00  0.00           C
ATOM    837  O   GLY A  59      99.930  50.000  71.770  1.00  0.00           O
ATOM    838  N   LYS A  60      98.160  50.120  73.070  1.00  0.00           N
ATOM    839  H   LYS A  60      97.910  50.280  74.040  1.00  0.00           H
ATOM    840  CA  LYS A  60      97.180  50.210  71.980  1.00  0.00           C
ATOM    841  HA  LYS A  60      97.600  49.770  71.080  1.00  0.00           H
ATOM    842  CB  LYS A  60      95.860  49.430  72.300  1.00  0.00           C
ATOM    843  HB1 LYS A  60      95.340  49.850  73.150  1.00  0.00           H
ATOM    844  HB2 LYS A  60      96.060  48.370  72.460  1.00  0.00           H
ATOM    845  CG  LYS A  60      95.000  49.390  71.060  1.00  0.00           C
ATOM    846  HG1 LYS A  60      95.650  48.990  70.280  1.00  0.00           H
ATOM    847  HG2 LYS A  60      94.770  50.390  70.690  1.00  0.00           H
ATOM    848  CD  LYS A  60      93.640  48.610  71.290  1.00  0.00           C
ATOM    849  HD1 LYS A  60      92.880  49.020  70.630  1.00  0.00           H
ATOM    850  HD2 LYS A  60      93.260  48.790  72.300  1.00  0.00           H
ATOM    851  CE  LYS A  60      93.730  47.110  71.060  1.00  0.00           C
ATOM    852  HE1 LYS A  60      94.310  46.620  71.840  1.00  0.00           H
ATOM    853  HE2 LYS A  60      94.080  47.050  70.040  1.00  0.00           H
ATOM    854  NZ  LYS A  60      92.410  46.380  71.200  1.00  0.00           N
ATOM    855  HZ1 LYS A  60      91.710  46.890  70.680  1.00  0.00           H
ATOM    856  HZ2 LYS A  60      92.420  45.410  70.930  1.00  0.00           H
ATOM    857  HZ3 LYS A  60      92.170  46.470  72.170  1.00  0.00           H
ATOM    858  C   LYS A  60      96.880  51.700  71.820  1.00  0.00           C
ATOM    859  O   LYS A  60      96.220  52.400  72.630  1.00  0.00           O
ATOM    860  N   HIS A  61      97.330  52.340  70.730  1.00  0.00           N
ATOM    861  H   HIS A  61      97.960  51.800  70.160  1.00  0.00           H
ATOM    862  CA  HIS A  61      96.910  53.690  70.330  1.00  0.00           C
ATOM    863  HA  HIS A  61      96.910  54.360  71.190  1.00  0.00           H
ATOM    864  CB  HIS A  61      97.940  54.190  69.220  1.00  0.00           C
ATOM    865  HB1 HIS A  61      97.410  55.000  68.720  1.00  0.00           H
ATOM    866  HB2 HIS A  61      98.140  53.310  68.610  1.00  0.00           H
ATOM    867  CG  HIS A  61      99.280  54.650  69.770  1.00  0.00           C
ATOM    868  ND1 HIS A  61     100.040  53.940  70.730  1.00  0.00           N
ATOM    869  CE1 HIS A  61     101.140  54.680  70.860  1.00  0.00           C
ATOM    870  HE1 HIS A  61     101.940  54.250  71.450  1.00  0.00           H
ATOM    871  NE2 HIS A  61     101.090  55.830  70.180  1.00  0.00           N
ATOM    872  HE2 HIS A  61     101.760  56.590  70.140  1.00  0.00           H
ATOM    873  CD2 HIS A  61     100.020  55.760  69.350  1.00  0.00           C
ATOM    874  HD2 HIS A  61      99.740  56.510  68.620  1.00  0.00           H
ATOM    875  C   HIS A  61      95.500  53.670  69.730  1.00  0.00           C
ATOM    876  O   HIS A  61      95.110  52.790  68.980  1.00  0.00           O
ATOM    877  N   VAL A  62      94.620  54.620  70.110  1.00  0.00           N
ATOM    878  H   VAL A  62      94.910  55.350  70.740  1.00  0.00           H
ATOM    879  CA  VAL A  62      93.180  54.530  69.930  1.00  0.00           C
ATOM    880  HA  VAL A  62      92.860  53.640  69.380  1.00  0.00           H
ATOM    881  CB  VAL A  62      92.560  54.350  71.290  1.00  0.00           C
ATOM    882  HB  VAL A  62      92.900  55.210  71.870  1.00  0.00           H
ATOM    883  CG1 VAL A  62      91.080  54.470  71.300  1.00  0.00           C
ATOM    884 1HG1 VAL A  62      90.780  55.460  70.950  1.00  0.00           H
ATOM    885 2HG1 VAL A  62      90.750  53.760  70.540  1.00  0.00           H
ATOM    886 3HG1 VAL A  62      90.680  54.170  72.270  1.00  0.00           H
ATOM    887  CG2 VAL A  62      92.970  53.040  71.990  1.00  0.00           C
ATOM    888 1HG2 VAL A  62      94.030  52.820  71.860  1.00  0.00           H
ATOM    889 2HG2 VAL A  62      92.820  53.200  73.060  1.00  0.00           H
ATOM    890 3HG2 VAL A  62      92.390  52.270  71.480  1.00  0.00           H
ATOM    891  C   VAL A  62      92.690  55.810  69.220  1.00  0.00           C
ATOM    892  O   VAL A  62      92.680  56.850  69.840  1.00  0.00           O
ATOM    893  N   PRO A  63      92.320  55.780  67.900  1.00  0.00           N
ATOM    894  CD  PRO A  63      92.460  54.620  67.020  1.00  0.00           C
ATOM    895  HD1 PRO A  63      91.790  53.860  67.410  1.00  0.00           H
ATOM    896  HD2 PRO A  63      93.480  54.210  67.020  1.00  0.00           H
ATOM    897  CG  PRO A  63      91.910  55.010  65.680  1.00  0.00           C
ATOM    898  HG1 PRO A  63      91.380  54.180  65.220  1.00  0.00           H
ATOM    899  HG2 PRO A  63      92.720  55.290  65.010  1.00  0.00           H
ATOM    900  CB  PRO A  63      90.990  56.190  65.950  1.00  0.00           C
ATOM    901  HB1 PRO A  63      89.940  55.960  66.130  1.00  0.00           H
ATOM    902  HB2 PRO A  63      91.060  56.930  65.150  1.00  0.00           H
ATOM    903  CA  PRO A  63      91.670  56.840  67.220  1.00  0.00           C
ATOM    904  HA  PRO A  63      92.430  57.570  66.930  1.00  0.00           H
ATOM    905  C   PRO A  63      90.610  57.590  68.030  1.00  0.00           C
ATOM    906  O   PRO A  63      89.660  57.040  68.530  1.00  0.00           O
ATOM    907  N   ARG A  64      90.740  58.900  68.190  1.00  0.00           N
ATOM    908  H   ARG A  64      91.620  59.330  67.950  1.00  0.00           H
ATOM    909  CA  ARG A  64      89.690  59.880  68.710  1.00  0.00           C
ATOM    910  HA  ARG A  64      89.240  59.360  69.560  1.00  0.00           H
ATOM    911  CB  ARG A  64      90.370  61.140  69.120  1.00  0.00           C
ATOM    912  HB1 ARG A  64      89.580  61.800  69.470  1.00  0.00           H
ATOM    913  HB2 ARG A  64      90.920  61.570  68.290  1.00  0.00           H
ATOM    914  CG  ARG A  64      91.350  60.940  70.250  1.00  0.00           C
ATOM    915  HG1 ARG A  64      92.270  60.410  70.020  1.00  0.00           H
ATOM    916  HG2 ARG A  64      90.860  60.470  71.110  1.00  0.00           H
ATOM    917  CD  ARG A  64      91.660  62.370  70.730  1.00  0.00           C
ATOM    918  HD1 ARG A  64      90.970  62.790  71.450  1.00  0.00           H
ATOM    919  HD2 ARG A  64      91.680  63.010  69.850  1.00  0.00           H
ATOM    920  NE  ARG A  64      92.960  62.440  71.350  1.00  0.00           N
ATOM    921  HE  ARG A  64      93.700  62.690  70.710  1.00  0.00           H
ATOM    922  CZ  ARG A  64      93.300  62.160  72.580  1.00  0.00           C
ATOM    923  NH1 ARG A  64      92.380  61.950  73.460  1.00  0.00           N
ATOM    924 1HH1 ARG A  64      91.420  61.820  73.150  1.00  0.00           H
ATOM    925 2HH1 ARG A  64      92.660  61.740  74.400  1.00  0.00           H
ATOM    926  NH2 ARG A  64      94.570  62.170  72.940  1.00  0.00           N
ATOM    927 1HH2 ARG A  64      95.250  62.420  72.240  1.00  0.00           H
ATOM    928 2HH2 ARG A  64      94.710  62.120  73.940  1.00  0.00           H
ATOM    929  C   ARG A  64      88.520  60.100  67.840  1.00  0.00           C
ATOM    930  O   ARG A  64      88.260  61.120  67.150  1.00  0.00           O
ATOM    931  N   ALA A  65      87.820  58.960  67.560  1.00  0.00           N
ATOM    932  H   ALA A  65      88.070  58.130  68.080  1.00  0.00           H
ATOM    933  CA  ALA A  65      86.790  58.850  66.520  1.00  0.00           C
ATOM    934  HA  ALA A  65      86.530  59.890  66.280  1.00  0.00           H
ATOM    935  CB  ALA A  65      87.360  58.150  65.350  1.00  0.00           C
ATOM    936  HB1 ALA A  65      86.730  58.450  64.520  1.00  0.00           H
ATOM    937  HB2 ALA A  65      88.360  58.540  65.170  1.00  0.00           H
ATOM    938  HB3 ALA A  65      87.340  57.080  65.550  1.00  0.00           H
ATOM    939  C   ALA A  65      85.500  58.230  67.000  1.00  0.00           C
ATOM    940  O   ALA A  65      85.530  57.260  67.780  1.00  0.00           O
ATOM    941  N   VAL A  66      84.410  58.630  66.410  1.00  0.00           N
ATOM    942  H   VAL A  66      84.330  59.510  65.920  1.00  0.00           H
ATOM    943  CA  VAL A  66      83.160  57.910  66.510  1.00  0.00           C
ATOM    944  HA  VAL A  66      83.320  56.940  66.980  1.00  0.00           H
ATOM    945  CB  VAL A  66      82.120  58.730  67.490  1.00  0.00           C
ATOM    946  HB  VAL A  66      81.780  59.650  67.020  1.00  0.00           H
ATOM    947  CG1 VAL A  66      80.750  58.100  67.840  1.00  0.00           C
ATOM    948 1HG1 VAL A  66      80.100  58.740  68.430  1.00  0.00           H
ATOM    949 2HG1 VAL A  66      80.260  57.780  66.920  1.00  0.00           H
ATOM    950 3HG1 VAL A  66      80.770  57.240  68.510  1.00  0.00           H
ATOM    951  CG2 VAL A  66      82.700  59.300  68.720  1.00  0.00           C
ATOM    952 1HG2 VAL A  66      81.930  59.620  69.430  1.00  0.00           H
ATOM    953 2HG2 VAL A  66      83.220  58.560  69.330  1.00  0.00           H
ATOM    954 3HG2 VAL A  66      83.270  60.180  68.450  1.00  0.00           H
ATOM    955  C   VAL A  66      82.600  57.710  65.120  1.00  0.00           C
ATOM    956  O   VAL A  66      82.730  58.550  64.200  1.00  0.00           O
ATOM    957  N   PHE A  67      81.920  56.580  64.940  1.00  0.00           N
ATOM    958  H   PHE A  67      81.860  55.920  65.710  1.00  0.00           H
ATOM    959  CA  PHE A  67      81.120  56.190  63.780  1.00  0.00           C
ATOM    960  HA  PHE A  67      81.000  56.950  63.000  1.00  0.00           H
ATOM    961  CB  PHE A  67      81.730  55.040  63.030  1.00  0.00           C
ATOM    962  HB1 PHE A  67      81.000  54.690  62.300  1.00  0.00           H
ATOM    963  HB2 PHE A  67      81.810  54.240  63.770  1.00  0.00           H
ATOM    964  CG  PHE A  67      83.100  55.300  62.510  1.00  0.00           C
ATOM    965  CD1 PHE A  67      84.270  55.220  63.320  1.00  0.00           C
ATOM    966  HD1 PHE A  67      84.130  55.070  64.380  1.00  0.00           H
ATOM    967  CE1 PHE A  67      85.610  55.190  62.760  1.00  0.00           C
ATOM    968  HE1 PHE A  67      86.410  55.160  63.490  1.00  0.00           H
ATOM    969  CZ  PHE A  67      85.760  55.360  61.410  1.00  0.00           C
ATOM    970  HZ  PHE A  67      86.720  55.360  60.920  1.00  0.00           H
ATOM    971  CE2 PHE A  67      84.590  55.350  60.580  1.00  0.00           C
ATOM    972  HE2 PHE A  67      84.790  55.410  59.520  1.00  0.00           H
ATOM    973  CD2 PHE A  67      83.300  55.300  61.190  1.00  0.00           C
ATOM    974  HD2 PHE A  67      82.460  55.190  60.520  1.00  0.00           H
ATOM    975  C   PHE A  67      79.710  55.920  64.120  1.00  0.00           C
ATOM    976  O   PHE A  67      79.440  55.300  65.170  1.00  0.00           O
ATOM    977  N   VAL A  68      78.750  56.410  63.280  1.00  0.00           N
ATOM    978  H   VAL A  68      78.960  56.860  62.400  1.00  0.00           H
ATOM    979  CA  VAL A  68      77.360  56.590  63.680  1.00  0.00           C
ATOM    980  HA  VAL A  68      77.170  55.690  64.250  1.00  0.00           H
ATOM    981  CB  VAL A  68      77.230  57.860  64.510  1.00  0.00           C
ATOM    982  HB  VAL A  68      78.010  57.870  65.270  1.00  0.00           H
ATOM    983  CG1 VAL A  68      77.530  59.150  63.660  1.00  0.00           C
ATOM    984 1HG1 VAL A  68      77.480  59.990  64.350  1.00  0.00           H
ATOM    985 2HG1 VAL A  68      78.530  59.190  63.240  1.00  0.00           H
ATOM    986 3HG1 VAL A  68      76.840  59.320  62.830  1.00  0.00           H
ATOM    987  CG2 VAL A  68      75.890  57.950  65.170  1.00  0.00           C
ATOM    988 1HG2 VAL A  68      75.570  56.960  65.490  1.00  0.00           H
ATOM    989 2HG2 VAL A  68      75.830  58.710  65.950  1.00  0.00           H
ATOM    990 3HG2 VAL A  68      75.140  58.310  64.450  1.00  0.00           H
ATOM    991  C   VAL A  68      76.480  56.440  62.420  1.00  0.00           C
ATOM    992  O   VAL A  68      76.600  57.220  61.430  1.00  0.00           O
ATOM    993  N   ASP A  69      75.720  55.350  62.390  1.00  0.00           N
ATOM    994  H   ASP A  69      75.710  54.740  63.190  1.00  0.00           H
ATOM    995  CA  ASP A  69      74.930  55.060  61.210  1.00  0.00           C
ATOM    996  HA  ASP A  69      74.610  55.980  60.720  1.00  0.00           H
ATOM    997  CB  ASP A  69      75.620  54.090  60.270  1.00  0.00           C
ATOM    998  HB1 ASP A  69      75.710  53.150  60.810  1.00  0.00           H
ATOM    999  HB2 ASP A  69      76.630  54.460  60.100  1.00  0.00           H
ATOM   1000  CG  ASP A  69      75.000  53.840  58.890  1.00  0.00           C
ATOM   1001  OD1 ASP A  69      73.960  54.470  58.550  1.00  0.00           O
ATOM   1002  OD2 ASP A  69      75.690  53.220  58.070  1.00  0.00           O
ATOM   1003  C   ASP A  69      73.580  54.360  61.600  1.00  0.00           C
ATOM   1004  O   ASP A  69      73.530  53.570  62.520  1.00  0.00           O
ATOM   1005  N   LEU A  70      72.410  54.850  61.020  1.00  0.00           N
ATOM   1006  H   LEU A  70      72.450  55.550  60.290  1.00  0.00           H
ATOM   1007  CA  LEU A  70      71.080  54.360  61.460  1.00  0.00           C
ATOM   1008  HA  LEU A  70      70.990  54.250  62.540  1.00  0.00           H
ATOM   1009  CB  LEU A  70      70.000  55.360  61.090  1.00  0.00           C
ATOM   1010  HB1 LEU A  70      68.950  55.100  61.210  1.00  0.00           H
ATOM   1011  HB2 LEU A  70      70.060  55.600  60.020  1.00  0.00           H
ATOM   1012  CG  LEU A  70      70.210  56.740  61.780  1.00  0.00           C
ATOM   1013  HG  LEU A  70      71.220  57.110  61.590  1.00  0.00           H
ATOM   1014  CD1 LEU A  70      69.250  57.710  61.120  1.00  0.00           C
ATOM   1015 1HD1 LEU A  70      69.390  57.780  60.040  1.00  0.00           H
ATOM   1016 2HD1 LEU A  70      68.240  57.430  61.430  1.00  0.00           H
ATOM   1017 3HD1 LEU A  70      69.310  58.750  61.450  1.00  0.00           H
ATOM   1018  CD2 LEU A  70      69.830  56.630  63.260  1.00  0.00           C
ATOM   1019 1HD2 LEU A  70      69.460  57.570  63.650  1.00  0.00           H
ATOM   1020 2HD2 LEU A  70      69.110  55.840  63.480  1.00  0.00           H
ATOM   1021 3HD2 LEU A  70      70.720  56.330  63.820  1.00  0.00           H
ATOM   1022  C   LEU A  70      70.720  52.920  61.010  1.00  0.00           C
ATOM   1023  O   LEU A  70      69.600  52.530  61.280  1.00  0.00           O
ATOM   1024  N   GLU A  71      71.730  52.270  60.310  1.00  0.00           N
ATOM   1025  H   GLU A  71      72.540  52.770  59.970  1.00  0.00           H
ATOM   1026  CA  GLU A  71      71.610  50.820  60.020  1.00  0.00           C
ATOM   1027  HA  GLU A  71      70.950  50.340  60.740  1.00  0.00           H
ATOM   1028  CB  GLU A  71      70.930  50.590  58.600  1.00  0.00           C
ATOM   1029  HB1 GLU A  71      69.980  51.120  58.630  1.00  0.00           H
ATOM   1030  HB2 GLU A  71      70.610  49.570  58.400  1.00  0.00           H
ATOM   1031  CG  GLU A  71      71.760  51.150  57.390  1.00  0.00           C
ATOM   1032  HG1 GLU A  71      72.460  51.910  57.720  1.00  0.00           H
ATOM   1033  HG2 GLU A  71      71.130  51.730  56.720  1.00  0.00           H
ATOM   1034  CD  GLU A  71      72.520  50.140  56.540  1.00  0.00           C
ATOM   1035  OE1 GLU A  71      72.770  48.990  57.050  1.00  0.00           O
ATOM   1036  OE2 GLU A  71      72.720  50.520  55.350  1.00  0.00           O
ATOM   1037  C   GLU A  71      72.960  50.220  60.080  1.00  0.00           C
ATOM   1038  O   GLU A  71      73.940  50.980  60.040  1.00  0.00           O
ATOM   1039  N   PRO A  72      73.100  48.890  60.080  1.00  0.00           N
ATOM   1040  CD  PRO A  72      71.980  47.880  60.240  1.00  0.00           C
ATOM   1041  HD1 PRO A  72      71.610  47.540  59.270  1.00  0.00           H
ATOM   1042  HD2 PRO A  72      71.180  48.270  60.870  1.00  0.00           H
ATOM   1043  CG  PRO A  72      72.580  46.620  60.920  1.00  0.00           C
ATOM   1044  HG1 PRO A  72      72.840  45.880  60.160  1.00  0.00           H
ATOM   1045  HG2 PRO A  72      71.890  46.170  61.630  1.00  0.00           H
ATOM   1046  CB  PRO A  72      73.910  47.090  61.480  1.00  0.00           C
ATOM   1047  HB1 PRO A  72      74.730  46.380  61.470  1.00  0.00           H
ATOM   1048  HB2 PRO A  72      73.800  47.450  62.510  1.00  0.00           H
ATOM   1049  CA  PRO A  72      74.360  48.290  60.650  1.00  0.00           C
ATOM   1050  HA  PRO A  72      74.880  49.000  61.280  1.00  0.00           H
ATOM   1051  C   PRO A  72      75.460  47.950  59.670  1.00  0.00           C
ATOM   1052  O   PRO A  72      76.600  47.670  60.090  1.00  0.00           O
ATOM   1053  N   THR A  73      75.150  47.850  58.380  1.00  0.00           N
ATOM   1054  H   THR A  73      74.240  48.190  58.110  1.00  0.00           H
ATOM   1055  CA  THR A  73      75.830  46.980  57.390  1.00  0.00           C
ATOM   1056  HA  THR A  73      76.020  46.040  57.910  1.00  0.00           H
ATOM   1057  CB  THR A  73      75.010  46.730  56.160  1.00  0.00           C
ATOM   1058  HB  THR A  73      75.580  46.160  55.430  1.00  0.00           H
ATOM   1059  CG2 THR A  73      73.750  45.950  56.300  1.00  0.00           C
ATOM   1060 1HG2 THR A  73      73.290  46.110  57.280  1.00  0.00           H
ATOM   1061 2HG2 THR A  73      73.120  46.050  55.420  1.00  0.00           H
ATOM   1062 3HG2 THR A  73      73.960  44.910  56.550  1.00  0.00           H
ATOM   1063  OG1 THR A  73      74.650  47.910  55.520  1.00  0.00           O
ATOM   1064  HG1 THR A  73      73.850  48.320  55.870  1.00  0.00           H
ATOM   1065  C   THR A  73      77.210  47.450  56.890  1.00  0.00           C
ATOM   1066  O   THR A  73      78.070  46.670  56.530  1.00  0.00           O
ATOM   1067  N   VAL A  74      77.560  48.730  57.170  1.00  0.00           N
ATOM   1068  H   VAL A  74      76.780  49.280  57.490  1.00  0.00           H
ATOM   1069  CA  VAL A  74      78.730  49.420  56.730  1.00  0.00           C
ATOM   1070  HA  VAL A  74      79.290  48.840  56.000  1.00  0.00           H
ATOM   1071  CB  VAL A  74      78.380  50.710  55.900  1.00  0.00           C
ATOM   1072  HB  VAL A  74      77.810  51.420  56.490  1.00  0.00           H
ATOM   1073  CG1 VAL A  74      79.670  51.370  55.420  1.00  0.00           C
ATOM   1074 1HG1 VAL A  74      80.220  51.770  56.270  1.00  0.00           H
ATOM   1075 2HG1 VAL A  74      80.320  50.630  54.950  1.00  0.00           H
ATOM   1076 3HG1 VAL A  74      79.420  52.140  54.690  1.00  0.00           H
ATOM   1077  CG2 VAL A  74      77.620  50.210  54.630  1.00  0.00           C
ATOM   1078 1HG2 VAL A  74      77.570  51.000  53.870  1.00  0.00           H
ATOM   1079 2HG2 VAL A  74      78.160  49.390  54.160  1.00  0.00           H
ATOM   1080 3HG2 VAL A  74      76.630  49.840  54.880  1.00  0.00           H
ATOM   1081  C   VAL A  74      79.720  49.700  57.900  1.00  0.00           C
ATOM   1082  O   VAL A  74      80.900  49.700  57.690  1.00  0.00           O
ATOM   1083  N   ILE A  75      79.230  49.840  59.150  1.00  0.00           N
ATOM   1084  H   ILE A  75      78.230  49.960  59.280  1.00  0.00           H
ATOM   1085  CA  ILE A  75      80.030  49.810  60.430  1.00  0.00           C
ATOM   1086  HA  ILE A  75      81.060  50.100  60.250  1.00  0.00           H
ATOM   1087  CB  ILE A  75      79.350  50.690  61.420  1.00  0.00           C
ATOM   1088  HB  ILE A  75      78.320  50.350  61.400  1.00  0.00           H
ATOM   1089  CG2 ILE A  75      79.880  50.520  62.820  1.00  0.00           C
ATOM   1090 1HG2 ILE A  75      79.360  49.640  63.210  1.00  0.00           H
ATOM   1091 2HG2 ILE A  75      80.950  50.310  62.840  1.00  0.00           H
ATOM   1092 3HG2 ILE A  75      79.660  51.360  63.470  1.00  0.00           H
ATOM   1093  CG1 ILE A  75      79.350  52.260  61.090  1.00  0.00           C
ATOM   1094 1HG1 ILE A  75      79.040  52.450  60.070  1.00  0.00           H
ATOM   1095 2HG1 ILE A  75      80.390  52.590  61.090  1.00  0.00           H
ATOM   1096  CD  ILE A  75      78.520  53.240  61.930  1.00  0.00           C
ATOM   1097  HD1 ILE A  75      78.400  54.160  61.350  1.00  0.00           H
ATOM   1098  HD2 ILE A  75      77.490  52.910  62.050  1.00  0.00           H
ATOM   1099  HD3 ILE A  75      78.930  53.430  62.920  1.00  0.00           H
ATOM   1100  C   ILE A  75      80.090  48.360  60.900  1.00  0.00           C
ATOM   1101  O   ILE A  75      81.070  47.990  61.590  1.00  0.00           O
ATOM   1102  N   ASP A  76      79.250  47.390  60.480  1.00  0.00           N
ATOM   1103  H   ASP A  76      78.290  47.560  60.190  1.00  0.00           H
ATOM   1104  CA  ASP A  76      79.660  45.990  60.590  1.00  0.00           C
ATOM   1105  HA  ASP A  76      79.840  45.660  61.610  1.00  0.00           H
ATOM   1106  CB  ASP A  76      78.560  45.010  60.110  1.00  0.00           C
ATOM   1107  HB1 ASP A  76      79.180  44.140  59.870  1.00  0.00           H
ATOM   1108  HB2 ASP A  76      77.890  45.460  59.380  1.00  0.00           H
ATOM   1109  CG  ASP A  76      77.800  44.470  61.330  1.00  0.00           C
ATOM   1110  OD1 ASP A  76      78.330  44.380  62.460  1.00  0.00           O
ATOM   1111  OD2 ASP A  76      76.660  44.080  61.050  1.00  0.00           O
ATOM   1112  C   ASP A  76      80.990  45.690  59.870  1.00  0.00           C
ATOM   1113  O   ASP A  76      81.810  44.950  60.430  1.00  0.00           O
ATOM   1114  N   GLU A  77      81.160  46.350  58.740  1.00  0.00           N
ATOM   1115  H   GLU A  77      80.360  46.790  58.300  1.00  0.00           H
ATOM   1116  CA  GLU A  77      82.390  46.260  58.010  1.00  0.00           C
ATOM   1117  HA  GLU A  77      82.440  45.180  58.030  1.00  0.00           H
ATOM   1118  CB  GLU A  77      82.190  46.690  56.590  1.00  0.00           C
ATOM   1119  HB1 GLU A  77      83.100  46.730  56.000  1.00  0.00           H
ATOM   1120  HB2 GLU A  77      81.770  47.690  56.590  1.00  0.00           H
ATOM   1121  CG  GLU A  77      81.180  45.780  55.830  1.00  0.00           C
ATOM   1122  HG1 GLU A  77      80.430  46.420  55.380  1.00  0.00           H
ATOM   1123  HG2 GLU A  77      80.650  45.150  56.540  1.00  0.00           H
ATOM   1124  CD  GLU A  77      81.830  44.820  54.840  1.00  0.00           C
ATOM   1125  OE1 GLU A  77      82.540  43.890  55.230  1.00  0.00           O
ATOM   1126  OE2 GLU A  77      81.480  44.990  53.610  1.00  0.00           O
ATOM   1127  C   GLU A  77      83.590  46.960  58.680  1.00  0.00           C
ATOM   1128  O   GLU A  77      84.700  46.510  58.550  1.00  0.00           O
ATOM   1129  N   VAL A  78      83.400  47.990  59.520  1.00  0.00           N
ATOM   1130  H   VAL A  78      82.510  48.460  59.400  1.00  0.00           H
ATOM   1131  CA  VAL A  78      84.390  48.520  60.420  1.00  0.00           C
ATOM   1132  HA  VAL A  78      85.360  48.620  59.920  1.00  0.00           H
ATOM   1133  CB  VAL A  78      84.040  49.940  60.820  1.00  0.00           C
ATOM   1134  HB  VAL A  78      83.140  49.960  61.440  1.00  0.00           H
ATOM   1135  CG1 VAL A  78      85.130  50.590  61.700  1.00  0.00           C
ATOM   1136 1HG1 VAL A  78      84.880  51.650  61.750  1.00  0.00           H
ATOM   1137 2HG1 VAL A  78      85.100  50.270  62.740  1.00  0.00           H
ATOM   1138 3HG1 VAL A  78      86.110  50.630  61.220  1.00  0.00           H
ATOM   1139  CG2 VAL A  78      83.830  50.870  59.630  1.00  0.00           C
ATOM   1140 1HG2 VAL A  78      83.150  50.360  58.960  1.00  0.00           H
ATOM   1141 2HG2 VAL A  78      83.410  51.810  59.970  1.00  0.00           H
ATOM   1142 3HG2 VAL A  78      84.700  51.070  59.000  1.00  0.00           H
ATOM   1143  C   VAL A  78      84.670  47.580  61.630  1.00  0.00           C
ATOM   1144  O   VAL A  78      85.850  47.330  61.950  1.00  0.00           O
ATOM   1145  N   ARG A  79      83.700  46.920  62.320  1.00  0.00           N
ATOM   1146  H   ARG A  79      82.780  47.050  61.940  1.00  0.00           H
ATOM   1147  CA  ARG A  79      84.010  45.990  63.480  1.00  0.00           C
ATOM   1148  HA  ARG A  79      84.880  46.280  64.070  1.00  0.00           H
ATOM   1149  CB  ARG A  79      82.880  45.890  64.560  1.00  0.00           C
ATOM   1150  HB1 ARG A  79      82.830  46.900  64.960  1.00  0.00           H
ATOM   1151  HB2 ARG A  79      83.160  45.310  65.440  1.00  0.00           H
ATOM   1152  CG  ARG A  79      81.490  45.380  64.120  1.00  0.00           C
ATOM   1153  HG1 ARG A  79      81.560  44.430  63.590  1.00  0.00           H
ATOM   1154  HG2 ARG A  79      81.140  46.080  63.360  1.00  0.00           H
ATOM   1155  CD  ARG A  79      80.420  45.150  65.190  1.00  0.00           C
ATOM   1156  HD1 ARG A  79      80.720  44.500  66.010  1.00  0.00           H
ATOM   1157  HD2 ARG A  79      79.720  44.470  64.720  1.00  0.00           H
ATOM   1158  NE  ARG A  79      79.800  46.450  65.640  1.00  0.00           N
ATOM   1159  HE  ARG A  79      79.940  46.720  66.600  1.00  0.00           H
ATOM   1160  CZ  ARG A  79      78.780  47.060  65.060  1.00  0.00           C
ATOM   1161  NH1 ARG A  79      78.360  46.860  63.830  1.00  0.00           N
ATOM   1162 1HH1 ARG A  79      78.680  46.050  63.330  1.00  0.00           H
ATOM   1163 2HH1 ARG A  79      77.560  47.410  63.560  1.00  0.00           H
ATOM   1164  NH2 ARG A  79      78.110  47.930  65.750  1.00  0.00           N
ATOM   1165 1HH2 ARG A  79      78.330  48.050  66.730  1.00  0.00           H
ATOM   1166 2HH2 ARG A  79      77.190  48.260  65.500  1.00  0.00           H
ATOM   1167  C   ARG A  79      84.470  44.590  62.990  1.00  0.00           C
ATOM   1168  O   ARG A  79      84.860  43.700  63.790  1.00  0.00           O
ATOM   1169  N   THR A  80      84.400  44.400  61.680  1.00  0.00           N
ATOM   1170  H   THR A  80      83.930  45.050  61.070  1.00  0.00           H
ATOM   1171  CA  THR A  80      85.050  43.230  61.000  1.00  0.00           C
ATOM   1172  HA  THR A  80      85.560  42.630  61.740  1.00  0.00           H
ATOM   1173  CB  THR A  80      84.030  42.310  60.330  1.00  0.00           C
ATOM   1174  HB  THR A  80      84.510  41.400  59.960  1.00  0.00           H
ATOM   1175  CG2 THR A  80      83.010  41.790  61.310  1.00  0.00           C
ATOM   1176 1HG2 THR A  80      83.560  41.620  62.230  1.00  0.00           H
ATOM   1177 2HG2 THR A  80      82.340  42.640  61.400  1.00  0.00           H
ATOM   1178 3HG2 THR A  80      82.520  40.880  60.990  1.00  0.00           H
ATOM   1179  OG1 THR A  80      83.420  43.000  59.270  1.00  0.00           O
ATOM   1180  HG1 THR A  80      82.700  43.490  59.680  1.00  0.00           H
ATOM   1181  C   THR A  80      86.150  43.630  60.010  1.00  0.00           C
ATOM   1182  O   THR A  80      86.690  42.790  59.280  1.00  0.00           O
ATOM   1183  N   GLY A  81      86.570  44.890  60.010  1.00  0.00           N
ATOM   1184  H   GLY A  81      86.000  45.510  60.570  1.00  0.00           H
ATOM   1185  CA  GLY A  81      87.720  45.410  59.170  1.00  0.00           C
ATOM   1186  HA1 GLY A  81      87.580  46.490  59.080  1.00  0.00           H
ATOM   1187  HA2 GLY A  81      87.540  45.250  58.110  1.00  0.00           H
ATOM   1188  C   GLY A  81      89.110  44.980  59.600  1.00  0.00           C
ATOM   1189  O   GLY A  81      89.300  44.390  60.670  1.00  0.00           O
ATOM   1190  N   THR A  82      90.150  45.450  58.860  1.00  0.00           N
ATOM   1191  H   THR A  82      89.840  45.760  57.950  1.00  0.00           H
ATOM   1192  CA  THR A  82      91.570  45.180  58.980  1.00  0.00           C
ATOM   1193  HA  THR A  82      91.690  44.110  59.170  1.00  0.00           H
ATOM   1194  CB  THR A  82      92.410  45.570  57.790  1.00  0.00           C
ATOM   1195  HB  THR A  82      93.480  45.500  57.980  1.00  0.00           H
ATOM   1196  CG2 THR A  82      91.990  44.840  56.520  1.00  0.00           C
ATOM   1197 1HG2 THR A  82      91.970  43.770  56.730  1.00  0.00           H
ATOM   1198 2HG2 THR A  82      91.010  45.200  56.210  1.00  0.00           H
ATOM   1199 3HG2 THR A  82      92.700  44.990  55.710  1.00  0.00           H
ATOM   1200  OG1 THR A  82      92.180  46.930  57.400  1.00  0.00           O
ATOM   1201  HG1 THR A  82      91.310  46.980  57.000  1.00  0.00           H
ATOM   1202  C   THR A  82      92.070  45.960  60.160  1.00  0.00           C
ATOM   1203  O   THR A  82      92.980  45.490  60.790  1.00  0.00           O
ATOM   1204  N   TYR A  83      91.420  47.020  60.690  1.00  0.00           N
ATOM   1205  H   TYR A  83      90.560  47.400  60.320  1.00  0.00           H
ATOM   1206  CA  TYR A  83      91.840  47.740  61.870  1.00  0.00           C
ATOM   1207  HA  TYR A  83      92.760  47.330  62.270  1.00  0.00           H
ATOM   1208  CB  TYR A  83      92.140  49.210  61.390  1.00  0.00           C
ATOM   1209  HB1 TYR A  83      92.150  49.880  62.250  1.00  0.00           H
ATOM   1210  HB2 TYR A  83      91.340  49.590  60.740  1.00  0.00           H
ATOM   1211  CG  TYR A  83      93.390  49.500  60.510  1.00  0.00           C
ATOM   1212  CD1 TYR A  83      93.280  49.430  59.160  1.00  0.00           C
ATOM   1213  HD1 TYR A  83      92.290  49.210  58.780  1.00  0.00           H
ATOM   1214  CE1 TYR A  83      94.330  49.540  58.290  1.00  0.00           C
ATOM   1215  HE1 TYR A  83      94.210  49.460  57.220  1.00  0.00           H
ATOM   1216  CZ  TYR A  83      95.600  49.820  58.880  1.00  0.00           C
ATOM   1217  OH  TYR A  83      96.710  49.730  58.060  1.00  0.00           O
ATOM   1218  HH  TYR A  83      97.540  49.780  58.540  1.00  0.00           H
ATOM   1219  CE2 TYR A  83      95.760  49.850  60.280  1.00  0.00           C
ATOM   1220  HE2 TYR A  83      96.710  49.980  60.770  1.00  0.00           H
ATOM   1221  CD2 TYR A  83      94.610  49.740  61.120  1.00  0.00           C
ATOM   1222  HD2 TYR A  83      94.720  49.870  62.180  1.00  0.00           H
ATOM   1223  C   TYR A  83      90.820  47.720  63.020  1.00  0.00           C
ATOM   1224  O   TYR A  83      90.880  48.490  63.970  1.00  0.00           O
ATOM   1225  N   ARG A  84      89.960  46.690  62.980  1.00  0.00           N
ATOM   1226  H   ARG A  84      90.100  46.070  62.190  1.00  0.00           H
ATOM   1227  CA  ARG A  84      88.950  46.410  64.040  1.00  0.00           C
ATOM   1228  HA  ARG A  84      88.150  47.140  63.920  1.00  0.00           H
ATOM   1229  CB  ARG A  84      88.270  45.070  63.730  1.00  0.00           C
ATOM   1230  HB1 ARG A  84      87.630  45.110  62.850  1.00  0.00           H
ATOM   1231  HB2 ARG A  84      87.430  44.930  64.420  1.00  0.00           H
ATOM   1232  CG  ARG A  84      89.070  43.770  63.730  1.00  0.00           C
ATOM   1233  HG1 ARG A  84      89.540  43.460  64.670  1.00  0.00           H
ATOM   1234  HG2 ARG A  84      89.920  43.860  63.060  1.00  0.00           H
ATOM   1235  CD  ARG A  84      88.360  42.500  63.220  1.00  0.00           C
ATOM   1236  HD1 ARG A  84      88.040  42.630  62.180  1.00  0.00           H
ATOM   1237  HD2 ARG A  84      87.450  42.300  63.790  1.00  0.00           H
ATOM   1238  NE  ARG A  84      89.050  41.210  63.140  1.00  0.00           N
ATOM   1239  HE  ARG A  84      88.730  40.480  63.770  1.00  0.00           H
ATOM   1240  CZ  ARG A  84      90.120  40.970  62.360  1.00  0.00           C
ATOM   1241  NH1 ARG A  84      90.420  41.690  61.280  1.00  0.00           N
ATOM   1242 1HH1 ARG A  84      90.020  42.600  61.100  1.00  0.00           H
ATOM   1243 2HH1 ARG A  84      91.250  41.450  60.760  1.00  0.00           H
ATOM   1244  NH2 ARG A  84      90.860  39.850  62.590  1.00  0.00           N
ATOM   1245 1HH2 ARG A  84      90.600  39.220  63.340  1.00  0.00           H
ATOM   1246 2HH2 ARG A  84      91.760  39.840  62.140  1.00  0.00           H
ATOM   1247  C   ARG A  84      89.450  46.390  65.480  1.00  0.00           C
ATOM   1248  O   ARG A  84      88.760  46.680  66.480  1.00  0.00           O
ATOM   1249  N   GLN A  85      90.720  46.000  65.620  1.00  0.00           N
ATOM   1250  H   GLN A  85      91.260  45.620  64.850  1.00  0.00           H
ATOM   1251  CA  GLN A  85      91.400  45.980  66.920  1.00  0.00           C
ATOM   1252  HA  GLN A  85      90.760  45.330  67.510  1.00  0.00           H
ATOM   1253  CB  GLN A  85      92.780  45.290  66.860  1.00  0.00           C
ATOM   1254  HB1 GLN A  85      93.250  45.350  67.840  1.00  0.00           H
ATOM   1255  HB2 GLN A  85      93.410  45.700  66.070  1.00  0.00           H
ATOM   1256  CG  GLN A  85      92.590  43.770  66.430  1.00  0.00           C
ATOM   1257  HG1 GLN A  85      92.130  43.740  65.440  1.00  0.00           H
ATOM   1258  HG2 GLN A  85      92.010  43.200  67.160  1.00  0.00           H
ATOM   1259  CD  GLN A  85      93.890  43.060  66.260  1.00  0.00           C
ATOM   1260  OE1 GLN A  85      94.420  42.470  67.140  1.00  0.00           O
ATOM   1261  NE2 GLN A  85      94.530  43.240  65.150  1.00  0.00           N
ATOM   1262 1HE2 GLN A  85      94.020  43.710  64.410  1.00  0.00           H
ATOM   1263 2HE2 GLN A  85      95.420  42.800  64.950  1.00  0.00           H
ATOM   1264  C   GLN A  85      91.700  47.330  67.600  1.00  0.00           C
ATOM   1265  O   GLN A  85      91.590  47.300  68.840  1.00  0.00           O
ATOM   1266  N   LEU A  86      91.800  48.480  66.850  1.00  0.00           N
ATOM   1267  H   LEU A  86      91.830  48.380  65.850  1.00  0.00           H
ATOM   1268  CA  LEU A  86      91.870  49.860  67.330  1.00  0.00           C
ATOM   1269  HA  LEU A  86      92.770  49.960  67.940  1.00  0.00           H
ATOM   1270  CB  LEU A  86      91.940  50.890  66.180  1.00  0.00           C
ATOM   1271  HB1 LEU A  86      92.070  51.890  66.580  1.00  0.00           H
ATOM   1272  HB2 LEU A  86      91.040  50.740  65.580  1.00  0.00           H
ATOM   1273  CG  LEU A  86      93.190  50.700  65.260  1.00  0.00           C
ATOM   1274  HG  LEU A  86      93.150  49.760  64.700  1.00  0.00           H
ATOM   1275  CD1 LEU A  86      93.270  51.880  64.310  1.00  0.00           C
ATOM   1276 1HD1 LEU A  86      94.130  51.640  63.690  1.00  0.00           H
ATOM   1277 2HD1 LEU A  86      92.350  51.880  63.720  1.00  0.00           H
ATOM   1278 3HD1 LEU A  86      93.360  52.830  64.830  1.00  0.00           H
ATOM   1279  CD2 LEU A  86      94.570  50.630  66.020  1.00  0.00           C
ATOM   1280 1HD2 LEU A  86      94.710  49.770  66.680  1.00  0.00           H
ATOM   1281 2HD2 LEU A  86      95.340  50.610  65.250  1.00  0.00           H
ATOM   1282 3HD2 LEU A  86      94.680  51.450  66.730  1.00  0.00           H
ATOM   1283  C   LEU A  86      90.610  50.290  68.120  1.00  0.00           C
ATOM   1284  O   LEU A  86      90.720  50.860  69.220  1.00  0.00           O
ATOM   1285  N   PHE A  87      89.430  49.990  67.600  1.00  0.00           N
ATOM   1286  H   PHE A  87      89.380  49.420  66.760  1.00  0.00           H
ATOM   1287  CA  PHE A  87      88.170  50.410  68.190  1.00  0.00           C
ATOM   1288  HA  PHE A  87      88.330  51.450  68.470  1.00  0.00           H
ATOM   1289  CB  PHE A  87      87.040  50.450  67.110  1.00  0.00           C
ATOM   1290  HB1 PHE A  87      86.090  50.760  67.550  1.00  0.00           H
ATOM   1291  HB2 PHE A  87      86.880  49.390  66.940  1.00  0.00           H
ATOM   1292  CG  PHE A  87      87.400  51.300  65.890  1.00  0.00           C
ATOM   1293  CD1 PHE A  87      87.310  52.690  65.930  1.00  0.00           C
ATOM   1294  HD1 PHE A  87      86.920  53.250  66.770  1.00  0.00           H
ATOM   1295  CE1 PHE A  87      87.780  53.420  64.790  1.00  0.00           C
ATOM   1296  HE1 PHE A  87      87.740  54.500  64.820  1.00  0.00           H
ATOM   1297  CZ  PHE A  87      88.290  52.800  63.610  1.00  0.00           C
ATOM   1298  HZ  PHE A  87      88.720  53.290  62.750  1.00  0.00           H
ATOM   1299  CE2 PHE A  87      88.300  51.370  63.590  1.00  0.00           C
ATOM   1300  HE2 PHE A  87      88.760  50.820  62.780  1.00  0.00           H
ATOM   1301  CD2 PHE A  87      87.910  50.680  64.700  1.00  0.00           C
ATOM   1302  HD2 PHE A  87      88.040  49.610  64.800  1.00  0.00           H
ATOM   1303  C   PHE A  87      87.760  49.590  69.440  1.00  0.00           C
ATOM   1304  O   PHE A  87      87.990  48.360  69.550  1.00  0.00           O
ATOM   1305  N   HIS A  88      87.230  50.330  70.430  1.00  0.00           N
ATOM   1306  H   HIS A  88      87.080  51.310  70.250  1.00  0.00           H
ATOM   1307  CA  HIS A  88      86.540  49.820  71.580  1.00  0.00           C
ATOM   1308  HA  HIS A  88      86.830  48.770  71.640  1.00  0.00           H
ATOM   1309  CB  HIS A  88      86.990  50.510  72.890  1.00  0.00           C
ATOM   1310  HB1 HIS A  88      88.060  50.390  73.050  1.00  0.00           H
ATOM   1311  HB2 HIS A  88      86.410  50.090  73.710  1.00  0.00           H
ATOM   1312  CG  HIS A  88      86.750  52.030  73.020  1.00  0.00           C
ATOM   1313  ND1 HIS A  88      85.710  52.590  73.770  1.00  0.00           N
ATOM   1314  HD1 HIS A  88      84.980  52.120  74.280  1.00  0.00           H
ATOM   1315  CE1 HIS A  88      86.020  53.890  73.870  1.00  0.00           C
ATOM   1316  HE1 HIS A  88      85.500  54.640  74.450  1.00  0.00           H
ATOM   1317  NE2 HIS A  88      87.070  54.200  73.080  1.00  0.00           N
ATOM   1318  CD2 HIS A  88      87.570  53.010  72.600  1.00  0.00           C
ATOM   1319  HD2 HIS A  88      88.490  52.820  72.060  1.00  0.00           H
ATOM   1320  C   HIS A  88      84.990  50.020  71.330  1.00  0.00           C
ATOM   1321  O   HIS A  88      84.620  50.950  70.610  1.00  0.00           O
ATOM   1322  N   PRO A  89      84.070  49.240  71.960  1.00  0.00           N
ATOM   1323  CD  PRO A  89      84.300  48.010  72.740  1.00  0.00           C
ATOM   1324  HD1 PRO A  89      84.240  48.300  73.790  1.00  0.00           H
ATOM   1325  HD2 PRO A  89      85.330  47.670  72.650  1.00  0.00           H
ATOM   1326  CG  PRO A  89      83.200  47.050  72.530  1.00  0.00           C
ATOM   1327  HG1 PRO A  89      82.780  46.760  73.490  1.00  0.00           H
ATOM   1328  HG2 PRO A  89      83.450  46.260  71.820  1.00  0.00           H
ATOM   1329  CB  PRO A  89      82.020  47.960  72.020  1.00  0.00           C
ATOM   1330  HB1 PRO A  89      81.590  48.350  72.940  1.00  0.00           H
ATOM   1331  HB2 PRO A  89      81.320  47.320  71.480  1.00  0.00           H
ATOM   1332  CA  PRO A  89      82.690  49.100  71.320  1.00  0.00           C
ATOM   1333  HA  PRO A  89      82.790  48.890  70.260  1.00  0.00           H
ATOM   1334  C   PRO A  89      81.870  50.430  71.430  1.00  0.00           C
ATOM   1335  O   PRO A  89      80.970  50.540  70.570  1.00  0.00           O
ATOM   1336  N   GLU A  90      82.190  51.380  72.310  1.00  0.00           N
ATOM   1337  H   GLU A  90      83.010  51.290  72.880  1.00  0.00           H
ATOM   1338  CA  GLU A  90      81.440  52.630  72.420  1.00  0.00           C
ATOM   1339  HA  GLU A  90      80.390  52.400  72.590  1.00  0.00           H
ATOM   1340  CB  GLU A  90      81.840  53.370  73.660  1.00  0.00           C
ATOM   1341  HB1 GLU A  90      81.400  54.370  73.720  1.00  0.00           H
ATOM   1342  HB2 GLU A  90      82.920  53.500  73.640  1.00  0.00           H
ATOM   1343  CG  GLU A  90      81.540  52.590  74.980  1.00  0.00           C
ATOM   1344  HG1 GLU A  90      80.480  52.380  75.100  1.00  0.00           H
ATOM   1345  HG2 GLU A  90      81.790  53.260  75.810  1.00  0.00           H
ATOM   1346  CD  GLU A  90      82.330  51.410  75.230  1.00  0.00           C
ATOM   1347  OE1 GLU A  90      83.550  51.400  75.030  1.00  0.00           O
ATOM   1348  OE2 GLU A  90      81.800  50.450  75.790  1.00  0.00           O
ATOM   1349  C   GLU A  90      81.590  53.620  71.240  1.00  0.00           C
ATOM   1350  O   GLU A  90      80.800  54.500  71.050  1.00  0.00           O
ATOM   1351  N   GLN A  91      82.700  53.450  70.480  1.00  0.00           N
ATOM   1352  H   GLN A  91      83.230  52.610  70.660  1.00  0.00           H
ATOM   1353  CA  GLN A  91      82.980  54.290  69.310  1.00  0.00           C
ATOM   1354  HA  GLN A  91      82.870  55.360  69.450  1.00  0.00           H
ATOM   1355  CB  GLN A  91      84.450  54.020  68.790  1.00  0.00           C
ATOM   1356  HB1 GLN A  91      84.580  54.500  67.820  1.00  0.00           H
ATOM   1357  HB2 GLN A  91      84.460  52.940  68.630  1.00  0.00           H
ATOM   1358  CG  GLN A  91      85.410  54.490  69.930  1.00  0.00           C
ATOM   1359  HG1 GLN A  91      85.310  53.840  70.800  1.00  0.00           H
ATOM   1360  HG2 GLN A  91      85.230  55.510  70.270  1.00  0.00           H
ATOM   1361  CD  GLN A  91      86.850  54.350  69.480  1.00  0.00           C
ATOM   1362  OE1 GLN A  91      87.440  53.310  69.510  1.00  0.00           O
ATOM   1363  NE2 GLN A  91      87.490  55.340  68.830  1.00  0.00           N
ATOM   1364 1HE2 GLN A  91      86.960  56.140  68.480  1.00  0.00           H
ATOM   1365 2HE2 GLN A  91      88.490  55.340  68.760  1.00  0.00           H
ATOM   1366  C   GLN A  91      82.110  53.970  68.070  1.00  0.00           C
ATOM   1367  O   GLN A  91      82.070  54.720  67.150  1.00  0.00           O
ATOM   1368  N   LEU A  92      81.480  52.820  68.150  1.00  0.00           N
ATOM   1369  H   LEU A  92      81.560  52.290  69.000  1.00  0.00           H
ATOM   1370  CA  LEU A  92      80.730  52.250  67.050  1.00  0.00           C
ATOM   1371  HA  LEU A  92      80.820  52.850  66.150  1.00  0.00           H
ATOM   1372  CB  LEU A  92      81.320  50.910  66.530  1.00  0.00           C
ATOM   1373  HB1 LEU A  92      80.740  50.520  65.700  1.00  0.00           H
ATOM   1374  HB2 LEU A  92      81.320  50.140  67.310  1.00  0.00           H
ATOM   1375  CG  LEU A  92      82.800  50.930  66.090  1.00  0.00           C
ATOM   1376  HG  LEU A  92      83.500  51.130  66.900  1.00  0.00           H
ATOM   1377  CD1 LEU A  92      83.220  49.580  65.440  1.00  0.00           C
ATOM   1378 1HD1 LEU A  92      84.200  49.630  64.990  1.00  0.00           H
ATOM   1379 2HD1 LEU A  92      83.220  48.800  66.200  1.00  0.00           H
ATOM   1380 3HD1 LEU A  92      82.530  49.270  64.650  1.00  0.00           H
ATOM   1381  CD2 LEU A  92      83.120  51.930  64.970  1.00  0.00           C
ATOM   1382 1HD2 LEU A  92      82.690  51.680  64.000  1.00  0.00           H
ATOM   1383 2HD2 LEU A  92      82.880  52.930  65.320  1.00  0.00           H
ATOM   1384 3HD2 LEU A  92      84.190  51.950  64.750  1.00  0.00           H
ATOM   1385  C   LEU A  92      79.270  52.060  67.350  1.00  0.00           C
ATOM   1386  O   LEU A  92      78.870  51.300  68.200  1.00  0.00           O
ATOM   1387  N   ILE A  93      78.420  52.740  66.610  1.00  0.00           N
ATOM   1388  H   ILE A  93      78.810  53.370  65.930  1.00  0.00           H
ATOM   1389  CA  ILE A  93      77.010  53.010  66.840  1.00  0.00           C
ATOM   1390  HA  ILE A  93      76.700  52.300  67.610  1.00  0.00           H
ATOM   1391  CB  ILE A  93      76.670  54.500  67.250  1.00  0.00           C
ATOM   1392  HB  ILE A  93      77.000  55.090  66.390  1.00  0.00           H
ATOM   1393  CG2 ILE A  93      75.190  54.840  67.480  1.00  0.00           C
ATOM   1394 1HG2 ILE A  93      75.070  55.890  67.770  1.00  0.00           H
ATOM   1395 2HG2 ILE A  93      74.680  54.750  66.520  1.00  0.00           H
ATOM   1396 3HG2 ILE A  93      74.660  54.190  68.170  1.00  0.00           H
ATOM   1397  CG1 ILE A  93      77.560  54.780  68.440  1.00  0.00           C
ATOM   1398 1HG1 ILE A  93      78.630  54.590  68.330  1.00  0.00           H
ATOM   1399 2HG1 ILE A  93      77.290  54.060  69.220  1.00  0.00           H
ATOM   1400  CD  ILE A  93      77.460  56.160  68.960  1.00  0.00           C
ATOM   1401  HD1 ILE A  93      78.270  56.390  69.660  1.00  0.00           H
ATOM   1402  HD2 ILE A  93      77.500  56.940  68.190  1.00  0.00           H
ATOM   1403  HD3 ILE A  93      76.500  56.210  69.470  1.00  0.00           H
ATOM   1404  C   ILE A  93      76.180  52.650  65.600  1.00  0.00           C
ATOM   1405  O   ILE A  93      76.210  53.340  64.590  1.00  0.00           O
ATOM   1406  N   THR A  94      75.380  51.560  65.670  1.00  0.00           N
ATOM   1407  H   THR A  94      75.240  51.120  66.570  1.00  0.00           H
ATOM   1408  CA  THR A  94      74.480  51.200  64.580  1.00  0.00           C
ATOM   1409  HA  THR A  94      74.520  52.000  63.830  1.00  0.00           H
ATOM   1410  CB  THR A  94      75.070  49.860  64.050  1.00  0.00           C
ATOM   1411  HB  THR A  94      74.320  49.360  63.450  1.00  0.00           H
ATOM   1412  CG2 THR A  94      76.310  50.000  63.160  1.00  0.00           C
ATOM   1413 1HG2 THR A  94      76.570  49.090  62.610  1.00  0.00           H
ATOM   1414 2HG2 THR A  94      76.160  50.770  62.400  1.00  0.00           H
ATOM   1415 3HG2 THR A  94      77.090  50.320  63.850  1.00  0.00           H
ATOM   1416  OG1 THR A  94      75.520  48.940  65.070  1.00  0.00           O
ATOM   1417  HG1 THR A  94      74.800  48.500  65.530  1.00  0.00           H
ATOM   1418  C   THR A  94      73.000  51.060  64.960  1.00  0.00           C
ATOM   1419  O   THR A  94      72.600  50.310  65.860  1.00  0.00           O
ATOM   1420  N   GLY A  95      72.090  51.740  64.210  1.00  0.00           N
ATOM   1421  H   GLY A  95      72.530  52.500  63.700  1.00  0.00           H
ATOM   1422  CA  GLY A  95      70.630  51.760  64.280  1.00  0.00           C
ATOM   1423  HA1 GLY A  95      70.200  52.600  63.730  1.00  0.00           H
ATOM   1424  HA2 GLY A  95      70.370  51.950  65.320  1.00  0.00           H
ATOM   1425  C   GLY A  95      70.000  50.430  63.910  1.00  0.00           C
ATOM   1426  O   GLY A  95      70.670  49.490  63.370  1.00  0.00           O
ATOM   1427  N   LYS A  96      68.630  50.380  64.020  1.00  0.00           N
ATOM   1428  H   LYS A  96      68.210  51.070  64.620  1.00  0.00           H
ATOM   1429  CA  LYS A  96      67.830  49.300  63.570  1.00  0.00           C
ATOM   1430  HA  LYS A  96      68.340  48.350  63.710  1.00  0.00           H
ATOM   1431  CB  LYS A  96      66.520  49.230  64.450  1.00  0.00           C
ATOM   1432  HB1 LYS A  96      65.780  48.520  64.090  1.00  0.00           H
ATOM   1433  HB2 LYS A  96      65.930  50.140  64.360  1.00  0.00           H
ATOM   1434  CG  LYS A  96      66.810  48.960  66.000  1.00  0.00           C
ATOM   1435  HG1 LYS A  96      66.950  49.900  66.530  1.00  0.00           H
ATOM   1436  HG2 LYS A  96      67.690  48.310  66.010  1.00  0.00           H
ATOM   1437  CD  LYS A  96      65.620  48.340  66.720  1.00  0.00           C
ATOM   1438  HD1 LYS A  96      65.140  47.650  66.020  1.00  0.00           H
ATOM   1439  HD2 LYS A  96      65.000  49.230  66.820  1.00  0.00           H
ATOM   1440  CE  LYS A  96      65.990  47.650  68.070  1.00  0.00           C
ATOM   1441  HE1 LYS A  96      66.570  48.400  68.620  1.00  0.00           H
ATOM   1442  HE2 LYS A  96      66.550  46.730  67.950  1.00  0.00           H
ATOM   1443  NZ  LYS A  96      64.730  47.380  68.820  1.00  0.00           N
ATOM   1444  HZ1 LYS A  96      64.120  46.750  68.310  1.00  0.00           H
ATOM   1445  HZ2 LYS A  96      64.810  47.110  69.790  1.00  0.00           H
ATOM   1446  HZ3 LYS A  96      64.170  48.210  68.930  1.00  0.00           H
ATOM   1447  C   LYS A  96      67.370  49.480  62.080  1.00  0.00           C
ATOM   1448  O   LYS A  96      67.470  48.480  61.350  1.00  0.00           O
ATOM   1449  N   GLU A  97      66.890  50.700  61.640  1.00  0.00           N
ATOM   1450  H   GLU A  97      66.930  51.460  62.300  1.00  0.00           H
ATOM   1451  CA  GLU A  97      66.410  51.100  60.340  1.00  0.00           C
ATOM   1452  HA  GLU A  97      66.950  50.490  59.620  1.00  0.00           H
ATOM   1453  CB  GLU A  97      64.990  50.660  60.190  1.00  0.00           C
ATOM   1454  HB1 GLU A  97      64.800  49.640  60.530  1.00  0.00           H
ATOM   1455  HB2 GLU A  97      64.710  50.760  59.140  1.00  0.00           H
ATOM   1456  CG  GLU A  97      63.890  51.580  60.810  1.00  0.00           C
ATOM   1457  HG1 GLU A  97      63.850  52.610  60.460  1.00  0.00           H
ATOM   1458  HG2 GLU A  97      64.070  51.640  61.890  1.00  0.00           H
ATOM   1459  CD  GLU A  97      62.480  51.020  60.600  1.00  0.00           C
ATOM   1460  OE1 GLU A  97      62.150  49.970  61.070  1.00  0.00           O
ATOM   1461  OE2 GLU A  97      61.570  51.670  59.950  1.00  0.00           O
ATOM   1462  C   GLU A  97      66.750  52.570  60.060  1.00  0.00           C
ATOM   1463  O   GLU A  97      66.640  53.510  60.830  1.00  0.00           O
ATOM   1464  N   ASP A  98      67.120  52.820  58.800  1.00  0.00           N
ATOM   1465  H   ASP A  98      67.320  52.050  58.180  1.00  0.00           H
ATOM   1466  CA  ASP A  98      67.690  54.030  58.290  1.00  0.00           C
ATOM   1467  HA  ASP A  98      68.260  54.420  59.140  1.00  0.00           H
ATOM   1468  CB  ASP A  98      68.740  53.820  57.200  1.00  0.00           C
ATOM   1469  HB1 ASP A  98      69.530  53.270  57.720  1.00  0.00           H
ATOM   1470  HB2 ASP A  98      69.060  54.790  56.830  1.00  0.00           H
ATOM   1471  CG  ASP A  98      68.230  53.020  55.970  1.00  0.00           C
ATOM   1472  OD1 ASP A  98      67.210  53.430  55.390  1.00  0.00           O
ATOM   1473  OD2 ASP A  98      68.860  52.030  55.590  1.00  0.00           O
ATOM   1474  C   ASP A  98      66.700  55.130  57.940  1.00  0.00           C
ATOM   1475  O   ASP A  98      65.460  54.840  57.990  1.00  0.00           O
ATOM   1476  N   ALA A  99      67.200  56.280  57.620  1.00  0.00           N
ATOM   1477  H   ALA A  99      68.210  56.310  57.620  1.00  0.00           H
ATOM   1478  CA  ALA A  99      66.580  57.520  57.090  1.00  0.00           C
ATOM   1479  HA  ALA A  99      65.680  57.910  57.570  1.00  0.00           H
ATOM   1480  CB  ALA A  99      67.680  58.590  57.340  1.00  0.00           C
ATOM   1481  HB1 ALA A  99      67.210  59.550  57.140  1.00  0.00           H
ATOM   1482  HB2 ALA A  99      67.960  58.560  58.390  1.00  0.00           H
ATOM   1483  HB3 ALA A  99      68.530  58.380  56.690  1.00  0.00           H
ATOM   1484  C   ALA A  99      66.010  57.370  55.670  1.00  0.00           C
ATOM   1485  O   ALA A  99      65.480  58.330  55.130  1.00  0.00           O
ATOM   1486  N   ALA A 100      66.170  56.220  55.020  1.00  0.00           N
ATOM   1487  H   ALA A 100      66.390  55.570  55.760  1.00  0.00           H
ATOM   1488  CA  ALA A 100      65.700  55.900  53.680  1.00  0.00           C
ATOM   1489  HA  ALA A 100      66.180  54.980  53.350  1.00  0.00           H
ATOM   1490  CB  ALA A 100      64.250  55.530  53.880  1.00  0.00           C
ATOM   1491  HB1 ALA A 100      63.720  55.320  52.950  1.00  0.00           H
ATOM   1492  HB2 ALA A 100      64.050  54.590  54.400  1.00  0.00           H
ATOM   1493  HB3 ALA A 100      63.710  56.360  54.330  1.00  0.00           H
ATOM   1494  C   ALA A 100      65.980  56.970  52.660  1.00  0.00           C
ATOM   1495  O   ALA A 100      65.200  57.250  51.740  1.00  0.00           O
ATOM   1496  N   ASN A 101      67.160  57.640  52.680  1.00  0.00           N
ATOM   1497  H   ASN A 101      67.870  57.280  53.300  1.00  0.00           H
ATOM   1498  CA  ASN A 101      67.480  58.680  51.680  1.00  0.00           C
ATOM   1499  HA  ASN A 101      68.480  58.950  52.010  1.00  0.00           H
ATOM   1500  CB  ASN A 101      67.630  58.060  50.230  1.00  0.00           C
ATOM   1501  HB1 ASN A 101      68.350  58.670  49.680  1.00  0.00           H
ATOM   1502  HB2 ASN A 101      66.660  58.220  49.760  1.00  0.00           H
ATOM   1503  CG  ASN A 101      67.990  56.620  50.030  1.00  0.00           C
ATOM   1504  OD1 ASN A 101      67.370  55.800  49.430  1.00  0.00           O
ATOM   1505  ND2 ASN A 101      69.160  56.200  50.380  1.00  0.00           N
ATOM   1506 1HD2 ASN A 101      69.680  56.760  51.050  1.00  0.00           H
ATOM   1507 2HD2 ASN A 101      69.410  55.240  50.210  1.00  0.00           H
ATOM   1508  C   ASN A 101      66.690  60.030  51.700  1.00  0.00           C
ATOM   1509  O   ASN A 101      66.700  60.840  50.770  1.00  0.00           O
ATOM   1510  N   ASN A 102      65.960  60.180  52.840  1.00  0.00           N
ATOM   1511  H   ASN A 102      65.890  59.400  53.470  1.00  0.00           H
ATOM   1512  CA  ASN A 102      65.070  61.230  53.300  1.00  0.00           C
ATOM   1513  HA  ASN A 102      64.970  61.960  52.500  1.00  0.00           H
ATOM   1514  CB  ASN A 102      63.650  60.670  53.500  1.00  0.00           C
ATOM   1515  HB1 ASN A 102      63.630  59.860  54.220  1.00  0.00           H
ATOM   1516  HB2 ASN A 102      63.370  60.210  52.550  1.00  0.00           H
ATOM   1517  CG  ASN A 102      62.620  61.700  53.960  1.00  0.00           C
ATOM   1518  OD1 ASN A 102      62.870  62.860  54.230  1.00  0.00           O
ATOM   1519  ND2 ASN A 102      61.360  61.340  53.960  1.00  0.00           N
ATOM   1520 1HD2 ASN A 102      61.090  60.370  53.810  1.00  0.00           H
ATOM   1521 2HD2 ASN A 102      60.680  62.080  54.030  1.00  0.00           H
ATOM   1522  C   ASN A 102      65.530  62.040  54.550  1.00  0.00           C
ATOM   1523  O   ASN A 102      65.670  61.500  55.650  1.00  0.00           O
ATOM   1524  N   TYR A 103      65.650  63.400  54.390  1.00  0.00           N
ATOM   1525  H   TYR A 103      65.460  63.880  53.520  1.00  0.00           H
ATOM   1526  CA  TYR A 103      66.170  64.310  55.430  1.00  0.00           C
ATOM   1527  HA  TYR A 103      67.130  63.950  55.800  1.00  0.00           H
ATOM   1528  CB  TYR A 103      66.280  65.740  54.920  1.00  0.00           C
ATOM   1529  HB1 TYR A 103      65.300  65.960  54.490  1.00  0.00           H
ATOM   1530  HB2 TYR A 103      66.930  65.710  54.050  1.00  0.00           H
ATOM   1531  CG  TYR A 103      66.710  66.790  55.910  1.00  0.00           C
ATOM   1532  CD1 TYR A 103      65.830  67.440  56.790  1.00  0.00           C
ATOM   1533  HD1 TYR A 103      64.770  67.220  56.740  1.00  0.00           H
ATOM   1534  CE1 TYR A 103      66.180  68.360  57.740  1.00  0.00           C
ATOM   1535  HE1 TYR A 103      65.530  68.830  58.460  1.00  0.00           H
ATOM   1536  CZ  TYR A 103      67.560  68.610  57.820  1.00  0.00           C
ATOM   1537  OH  TYR A 103      68.160  69.440  58.750  1.00  0.00           O
ATOM   1538  HH  TYR A 103      67.540  69.810  59.370  1.00  0.00           H
ATOM   1539  CE2 TYR A 103      68.550  67.920  57.080  1.00  0.00           C
ATOM   1540  HE2 TYR A 103      69.610  68.030  57.240  1.00  0.00           H
ATOM   1541  CD2 TYR A 103      68.070  67.070  56.050  1.00  0.00           C
ATOM   1542  HD2 TYR A 103      68.750  66.610  55.340  1.00  0.00           H
ATOM   1543  C   TYR A 103      65.290  64.350  56.720  1.00  0.00           C
ATOM   1544  O   TYR A 103      65.840  64.130  57.800  1.00  0.00           O
ATOM   1545  N   ALA A 104      63.970  64.570  56.540  1.00  0.00           N
ATOM   1546  H   ALA A 104      63.700  64.550  55.560  1.00  0.00           H
ATOM   1547  CA  ALA A 104      62.920  64.550  57.540  1.00  0.00           C
ATOM   1548  HA  ALA A 104      63.020  65.460  58.130  1.00  0.00           H
ATOM   1549  CB  ALA A 104      61.680  64.740  56.730  1.00  0.00           C
ATOM   1550  HB1 ALA A 104      60.780  64.840  57.330  1.00  0.00           H
ATOM   1551  HB2 ALA A 104      61.830  65.620  56.100  1.00  0.00           H
ATOM   1552  HB3 ALA A 104      61.450  63.870  56.120  1.00  0.00           H
ATOM   1553  C   ALA A 104      63.000  63.310  58.360  1.00  0.00           C
ATOM   1554  O   ALA A 104      62.850  63.410  59.510  1.00  0.00           O
ATOM   1555  N   ARG A 105      63.330  62.110  57.800  1.00  0.00           N
ATOM   1556  H   ARG A 105      63.650  62.080  56.850  1.00  0.00           H
ATOM   1557  CA  ARG A 105      63.290  60.840  58.540  1.00  0.00           C
ATOM   1558  HA  ARG A 105      62.420  60.830  59.190  1.00  0.00           H
ATOM   1559  CB  ARG A 105      63.270  59.640  57.570  1.00  0.00           C
ATOM   1560  HB1 ARG A 105      64.180  59.390  57.030  1.00  0.00           H
ATOM   1561  HB2 ARG A 105      62.530  59.770  56.780  1.00  0.00           H
ATOM   1562  CG  ARG A 105      62.990  58.340  58.290  1.00  0.00           C
ATOM   1563  HG1 ARG A 105      62.120  58.490  58.930  1.00  0.00           H
ATOM   1564  HG2 ARG A 105      63.910  58.040  58.790  1.00  0.00           H
ATOM   1565  CD  ARG A 105      62.580  57.090  57.480  1.00  0.00           C
ATOM   1566  HD1 ARG A 105      63.350  56.820  56.760  1.00  0.00           H
ATOM   1567  HD2 ARG A 105      61.680  57.300  56.900  1.00  0.00           H
ATOM   1568  NE  ARG A 105      62.350  55.890  58.210  1.00  0.00           N
ATOM   1569  HE  ARG A 105      62.980  55.120  58.030  1.00  0.00           H
ATOM   1570  CZ  ARG A 105      61.330  55.590  59.000  1.00  0.00           C
ATOM   1571  NH1 ARG A 105      60.320  56.350  59.150  1.00  0.00           N
ATOM   1572 1HH1 ARG A 105      60.220  57.280  58.780  1.00  0.00           H
ATOM   1573 2HH1 ARG A 105      59.490  56.030  59.630  1.00  0.00           H
ATOM   1574  NH2 ARG A 105      61.290  54.480  59.620  1.00  0.00           N
ATOM   1575 1HH2 ARG A 105      62.050  53.810  59.590  1.00  0.00           H
ATOM   1576 2HH2 ARG A 105      60.590  54.200  60.290  1.00  0.00           H
ATOM   1577  C   ARG A 105      64.540  60.780  59.450  1.00  0.00           C
ATOM   1578  O   ARG A 105      64.380  60.640  60.650  1.00  0.00           O
ATOM   1579  N   GLY A 106      65.720  61.130  58.950  1.00  0.00           N
ATOM   1580  H   GLY A 106      65.700  61.540  58.040  1.00  0.00           H
ATOM   1581  CA  GLY A 106      67.040  61.070  59.700  1.00  0.00           C
ATOM   1582  HA1 GLY A 106      67.870  61.180  59.010  1.00  0.00           H
ATOM   1583  HA2 GLY A 106      67.090  60.110  60.200  1.00  0.00           H
ATOM   1584  C   GLY A 106      67.210  62.210  60.750  1.00  0.00           C
ATOM   1585  O   GLY A 106      67.670  61.950  61.860  1.00  0.00           O
ATOM   1586  N   HIS A 107      66.680  63.380  60.390  1.00  0.00           N
ATOM   1587  H   HIS A 107      66.390  63.440  59.420  1.00  0.00           H
ATOM   1588  CA  HIS A 107      66.500  64.480  61.350  1.00  0.00           C
ATOM   1589  HA  HIS A 107      67.400  64.500  61.980  1.00  0.00           H
ATOM   1590  CB  HIS A 107      66.330  65.760  60.550  1.00  0.00           C
ATOM   1591  HB1 HIS A 107      65.340  65.850  60.090  1.00  0.00           H
ATOM   1592  HB2 HIS A 107      67.040  65.750  59.720  1.00  0.00           H
ATOM   1593  CG  HIS A 107      66.570  66.940  61.410  1.00  0.00           C
ATOM   1594  ND1 HIS A 107      67.660  67.800  61.320  1.00  0.00           N
ATOM   1595  HD1 HIS A 107      68.550  67.600  60.870  1.00  0.00           H
ATOM   1596  CE1 HIS A 107      67.420  68.790  62.220  1.00  0.00           C
ATOM   1597  HE1 HIS A 107      68.170  69.530  62.460  1.00  0.00           H
ATOM   1598  NE2 HIS A 107      66.240  68.600  62.870  1.00  0.00           N
ATOM   1599  CD2 HIS A 107      65.660  67.450  62.340  1.00  0.00           C
ATOM   1600  HD2 HIS A 107      64.720  67.000  62.610  1.00  0.00           H
ATOM   1601  C   HIS A 107      65.400  64.200  62.390  1.00  0.00           C
ATOM   1602  O   HIS A 107      65.600  63.790  63.530  1.00  0.00           O
ATOM   1603  N   TYR A 108      64.150  64.380  61.970  1.00  0.00           N
ATOM   1604  H   TYR A 108      64.000  64.690  61.030  1.00  0.00           H
ATOM   1605  CA  TYR A 108      63.000  64.400  62.910  1.00  0.00           C
ATOM   1606  HA  TYR A 108      63.320  64.960  63.790  1.00  0.00           H
ATOM   1607  CB  TYR A 108      61.800  65.180  62.290  1.00  0.00           C
ATOM   1608  HB1 TYR A 108      61.080  65.250  63.100  1.00  0.00           H
ATOM   1609  HB2 TYR A 108      61.470  64.600  61.430  1.00  0.00           H
ATOM   1610  CG  TYR A 108      62.200  66.660  62.020  1.00  0.00           C
ATOM   1611  CD1 TYR A 108      62.130  67.530  63.140  1.00  0.00           C
ATOM   1612  HD1 TYR A 108      61.960  67.080  64.110  1.00  0.00           H
ATOM   1613  CE1 TYR A 108      62.430  68.920  63.020  1.00  0.00           C
ATOM   1614  HE1 TYR A 108      62.350  69.640  63.820  1.00  0.00           H
ATOM   1615  CZ  TYR A 108      62.770  69.340  61.700  1.00  0.00           C
ATOM   1616  OH  TYR A 108      62.940  70.670  61.550  1.00  0.00           O
ATOM   1617  HH  TYR A 108      62.970  70.860  60.610  1.00  0.00           H
ATOM   1618  CE2 TYR A 108      62.810  68.480  60.570  1.00  0.00           C
ATOM   1619  HE2 TYR A 108      63.130  68.850  59.600  1.00  0.00           H
ATOM   1620  CD2 TYR A 108      62.570  67.090  60.720  1.00  0.00           C
ATOM   1621  HD2 TYR A 108      62.460  66.440  59.860  1.00  0.00           H
ATOM   1622  C   TYR A 108      62.650  63.030  63.420  1.00  0.00           C
ATOM   1623  O   TYR A 108      62.410  62.960  64.640  1.00  0.00           O
ATOM   1624  N   THR A 109      62.420  62.030  62.590  1.00  0.00           N
ATOM   1625  H   THR A 109      62.400  62.140  61.580  1.00  0.00           H
ATOM   1626  CA  THR A 109      61.600  60.900  63.120  1.00  0.00           C
ATOM   1627  HA  THR A 109      60.910  61.240  63.890  1.00  0.00           H
ATOM   1628  CB  THR A 109      60.790  60.170  62.040  1.00  0.00           C
ATOM   1629  HB  THR A 109      61.540  59.830  61.330  1.00  0.00           H
ATOM   1630  CG2 THR A 109      60.000  59.050  62.570  1.00  0.00           C
ATOM   1631 1HG2 THR A 109      59.440  59.270  63.470  1.00  0.00           H
ATOM   1632 2HG2 THR A 109      59.290  58.730  61.800  1.00  0.00           H
ATOM   1633 3HG2 THR A 109      60.700  58.290  62.890  1.00  0.00           H
ATOM   1634  OG1 THR A 109      59.890  61.120  61.480  1.00  0.00           O
ATOM   1635  HG1 THR A 109      59.390  60.640  60.820  1.00  0.00           H
ATOM   1636  C   THR A 109      62.520  59.860  63.770  1.00  0.00           C
ATOM   1637  O   THR A 109      62.270  59.480  64.940  1.00  0.00           O
ATOM   1638  N   ILE A 110      63.700  59.550  63.180  1.00  0.00           N
ATOM   1639  H   ILE A 110      64.000  60.140  62.420  1.00  0.00           H
ATOM   1640  CA  ILE A 110      64.590  58.550  63.750  1.00  0.00           C
ATOM   1641  HA  ILE A 110      64.070  57.860  64.410  1.00  0.00           H
ATOM   1642  CB  ILE A 110      65.070  57.700  62.610  1.00  0.00           C
ATOM   1643  HB  ILE A 110      65.730  58.370  62.060  1.00  0.00           H
ATOM   1644  CG2 ILE A 110      65.990  56.570  63.010  1.00  0.00           C
ATOM   1645 1HG2 ILE A 110      66.140  55.950  62.130  1.00  0.00           H
ATOM   1646 2HG2 ILE A 110      66.950  56.940  63.370  1.00  0.00           H
ATOM   1647 3HG2 ILE A 110      65.490  55.950  63.760  1.00  0.00           H
ATOM   1648  CG1 ILE A 110      64.080  57.080  61.580  1.00  0.00           C
ATOM   1649 1HG1 ILE A 110      64.560  56.900  60.610  1.00  0.00           H
ATOM   1650 2HG1 ILE A 110      63.320  57.820  61.330  1.00  0.00           H
ATOM   1651  CD  ILE A 110      63.280  55.950  62.110  1.00  0.00           C
ATOM   1652  HD1 ILE A 110      63.700  55.060  61.650  1.00  0.00           H
ATOM   1653  HD2 ILE A 110      63.260  55.910  63.200  1.00  0.00           H
ATOM   1654  HD3 ILE A 110      62.270  56.120  61.740  1.00  0.00           H
ATOM   1655  C   ILE A 110      65.670  59.150  64.550  1.00  0.00           C
ATOM   1656  O   ILE A 110      66.160  58.490  65.450  1.00  0.00           O
ATOM   1657  N   GLY A 111      66.080  60.370  64.290  1.00  0.00           N
ATOM   1658  H   GLY A 111      65.590  60.940  63.610  1.00  0.00           H
ATOM   1659  CA  GLY A 111      67.200  61.060  65.000  1.00  0.00           C
ATOM   1660  HA1 GLY A 111      67.460  62.000  64.530  1.00  0.00           H
ATOM   1661  HA2 GLY A 111      68.130  60.500  64.930  1.00  0.00           H
ATOM   1662  C   GLY A 111      66.930  61.410  66.520  1.00  0.00           C
ATOM   1663  O   GLY A 111      67.820  61.160  67.350  1.00  0.00           O
ATOM   1664  N   LYS A 112      65.700  61.770  66.850  1.00  0.00           N
ATOM   1665  H   LYS A 112      65.060  61.990  66.100  1.00  0.00           H
ATOM   1666  CA  LYS A 112      65.300  62.130  68.210  1.00  0.00           C
ATOM   1667  HA  LYS A 112      65.750  63.070  68.520  1.00  0.00           H
ATOM   1668  CB  LYS A 112      63.770  62.310  68.110  1.00  0.00           C
ATOM   1669  HB1 LYS A 112      63.540  62.990  67.300  1.00  0.00           H
ATOM   1670  HB2 LYS A 112      63.390  62.830  68.990  1.00  0.00           H
ATOM   1671  CG  LYS A 112      63.010  61.040  67.770  1.00  0.00           C
ATOM   1672  HG1 LYS A 112      63.000  60.350  68.610  1.00  0.00           H
ATOM   1673  HG2 LYS A 112      63.450  60.570  66.890  1.00  0.00           H
ATOM   1674  CD  LYS A 112      61.540  61.180  67.500  1.00  0.00           C
ATOM   1675  HD1 LYS A 112      61.380  61.470  66.460  1.00  0.00           H
ATOM   1676  HD2 LYS A 112      61.150  61.950  68.170  1.00  0.00           H
ATOM   1677  CE  LYS A 112      60.840  59.860  67.580  1.00  0.00           C
ATOM   1678  HE1 LYS A 112      61.620  59.110  67.470  1.00  0.00           H
ATOM   1679  HE2 LYS A 112      60.090  59.630  66.830  1.00  0.00           H
ATOM   1680  NZ  LYS A 112      60.270  59.660  68.900  1.00  0.00           N
ATOM   1681  HZ1 LYS A 112      59.370  60.100  69.020  1.00  0.00           H
ATOM   1682  HZ2 LYS A 112      60.240  58.730  69.280  1.00  0.00           H
ATOM   1683  HZ3 LYS A 112      60.720  60.250  69.600  1.00  0.00           H
ATOM   1684  C   LYS A 112      65.650  61.080  69.290  1.00  0.00           C
ATOM   1685  O   LYS A 112      65.830  61.480  70.470  1.00  0.00           O
ATOM   1686  N   GLU A 113      65.520  59.850  68.970  1.00  0.00           N
ATOM   1687  H   GLU A 113      65.400  59.640  67.990  1.00  0.00           H
ATOM   1688  CA  GLU A 113      65.770  58.730  69.910  1.00  0.00           C
ATOM   1689  HA  GLU A 113      65.350  58.960  70.890  1.00  0.00           H
ATOM   1690  CB  GLU A 113      65.190  57.410  69.450  1.00  0.00           C
ATOM   1691  HB1 GLU A 113      65.350  56.760  70.310  1.00  0.00           H
ATOM   1692  HB2 GLU A 113      65.740  56.940  68.640  1.00  0.00           H
ATOM   1693  CG  GLU A 113      63.730  57.380  69.140  1.00  0.00           C
ATOM   1694  HG1 GLU A 113      63.410  56.410  68.760  1.00  0.00           H
ATOM   1695  HG2 GLU A 113      63.500  58.120  68.380  1.00  0.00           H
ATOM   1696  CD  GLU A 113      62.780  57.610  70.360  1.00  0.00           C
ATOM   1697  OE1 GLU A 113      63.350  57.900  71.470  1.00  0.00           O
ATOM   1698  OE2 GLU A 113      61.540  57.600  70.210  1.00  0.00           O
ATOM   1699  C   GLU A 113      67.240  58.360  70.250  1.00  0.00           C
ATOM   1700  O   GLU A 113      67.460  57.930  71.380  1.00  0.00           O
ATOM   1701  N   ILE A 114      68.130  58.650  69.300  1.00  0.00           N
ATOM   1702  H   ILE A 114      67.790  58.870  68.370  1.00  0.00           H
ATOM   1703  CA  ILE A 114      69.530  58.220  69.490  1.00  0.00           C
ATOM   1704  HA  ILE A 114      69.630  57.590  70.370  1.00  0.00           H
ATOM   1705  CB  ILE A 114      69.950  57.340  68.240  1.00  0.00           C
ATOM   1706  HB  ILE A 114      69.230  56.520  68.240  1.00  0.00           H
ATOM   1707  CG2 ILE A 114      69.660  57.950  66.880  1.00  0.00           C
ATOM   1708 1HG2 ILE A 114      69.850  57.140  66.170  1.00  0.00           H
ATOM   1709 2HG2 ILE A 114      68.630  58.280  66.760  1.00  0.00           H
ATOM   1710 3HG2 ILE A 114      70.180  58.900  66.720  1.00  0.00           H
ATOM   1711  CG1 ILE A 114      71.330  56.720  68.350  1.00  0.00           C
ATOM   1712 1HG1 ILE A 114      71.510  56.530  69.400  1.00  0.00           H
ATOM   1713 2HG1 ILE A 114      72.000  57.510  68.000  1.00  0.00           H
ATOM   1714  CD  ILE A 114      71.710  55.460  67.500  1.00  0.00           C
ATOM   1715  HD1 ILE A 114      72.460  54.900  68.070  1.00  0.00           H
ATOM   1716  HD2 ILE A 114      70.850  54.790  67.410  1.00  0.00           H
ATOM   1717  HD3 ILE A 114      72.180  55.690  66.550  1.00  0.00           H
ATOM   1718  C   ILE A 114      70.490  59.390  69.730  1.00  0.00           C
ATOM   1719  O   ILE A 114      71.680  59.230  70.000  1.00  0.00           O
ATOM   1720  N   ILE A 115      70.080  60.650  69.600  1.00  0.00           N
ATOM   1721  H   ILE A 115      69.100  60.770  69.390  1.00  0.00           H
ATOM   1722  CA  ILE A 115      70.890  61.840  69.550  1.00  0.00           C
ATOM   1723  HA  ILE A 115      71.610  61.650  68.760  1.00  0.00           H
ATOM   1724  CB  ILE A 115      70.140  63.060  69.080  1.00  0.00           C
ATOM   1725  HB  ILE A 115      69.840  62.850  68.060  1.00  0.00           H
ATOM   1726  CG2 ILE A 115      68.890  63.460  69.940  1.00  0.00           C
ATOM   1727 1HG2 ILE A 115      68.420  64.360  69.550  1.00  0.00           H
ATOM   1728 2HG2 ILE A 115      68.120  62.700  69.790  1.00  0.00           H
ATOM   1729 3HG2 ILE A 115      69.180  63.620  70.980  1.00  0.00           H
ATOM   1730  CG1 ILE A 115      71.010  64.310  69.080  1.00  0.00           C
ATOM   1731 1HG1 ILE A 115      71.220  64.530  70.130  1.00  0.00           H
ATOM   1732 2HG1 ILE A 115      70.510  65.170  68.640  1.00  0.00           H
ATOM   1733  CD  ILE A 115      72.420  64.240  68.400  1.00  0.00           C
ATOM   1734  HD1 ILE A 115      72.290  63.810  67.410  1.00  0.00           H
ATOM   1735  HD2 ILE A 115      72.840  65.240  68.240  1.00  0.00           H
ATOM   1736  HD3 ILE A 115      73.090  63.570  68.940  1.00  0.00           H
ATOM   1737  C   ILE A 115      71.640  62.030  70.950  1.00  0.00           C
ATOM   1738  O   ILE A 115      72.820  62.490  71.060  1.00  0.00           O
ATOM   1739  N   ASP A 116      70.940  61.800  72.080  1.00  0.00           N
ATOM   1740  H   ASP A 116      70.020  61.430  71.890  1.00  0.00           H
ATOM   1741  CA  ASP A 116      71.530  61.990  73.410  1.00  0.00           C
ATOM   1742  HA  ASP A 116      72.090  62.930  73.410  1.00  0.00           H
ATOM   1743  CB  ASP A 116      70.480  62.230  74.520  1.00  0.00           C
ATOM   1744  HB1 ASP A 116      71.030  62.670  75.350  1.00  0.00           H
ATOM   1745  HB2 ASP A 116      70.000  61.260  74.670  1.00  0.00           H
ATOM   1746  CG  ASP A 116      69.400  63.250  74.060  1.00  0.00           C
ATOM   1747  OD1 ASP A 116      69.710  64.430  73.770  1.00  0.00           O
ATOM   1748  OD2 ASP A 116      68.200  63.010  74.130  1.00  0.00           O
ATOM   1749  C   ASP A 116      72.420  60.840  73.820  1.00  0.00           C
ATOM   1750  O   ASP A 116      73.430  61.040  74.540  1.00  0.00           O
ATOM   1751  N   LEU A 117      72.080  59.640  73.390  1.00  0.00           N
ATOM   1752  H   LEU A 117      71.190  59.360  73.000  1.00  0.00           H
ATOM   1753  CA  LEU A 117      73.010  58.490  73.530  1.00  0.00           C
ATOM   1754  HA  LEU A 117      73.200  58.200  74.560  1.00  0.00           H
ATOM   1755  CB  LEU A 117      72.420  57.200  72.880  1.00  0.00           C
ATOM   1756  HB1 LEU A 117      72.070  57.450  71.880  1.00  0.00           H
ATOM   1757  HB2 LEU A 117      71.590  56.910  73.520  1.00  0.00           H
ATOM   1758  CG  LEU A 117      73.500  56.090  72.680  1.00  0.00           C
ATOM   1759  HG  LEU A 117      74.330  56.380  72.030  1.00  0.00           H
ATOM   1760  CD1 LEU A 117      74.070  55.760  74.030  1.00  0.00           C
ATOM   1761 1HD1 LEU A 117      73.250  55.760  74.760  1.00  0.00           H
ATOM   1762 2HD1 LEU A 117      74.390  54.720  74.110  1.00  0.00           H
ATOM   1763 3HD1 LEU A 117      74.920  56.400  74.270  1.00  0.00           H
ATOM   1764  CD2 LEU A 117      72.790  54.820  72.160  1.00  0.00           C
ATOM   1765 1HD2 LEU A 117      71.960  54.510  72.780  1.00  0.00           H
ATOM   1766 2HD2 LEU A 117      72.410  55.020  71.150  1.00  0.00           H
ATOM   1767 3HD2 LEU A 117      73.560  54.050  72.160  1.00  0.00           H
ATOM   1768  C   LEU A 117      74.330  58.900  72.860  1.00  0.00           C
ATOM   1769  O   LEU A 117      75.380  58.670  73.410  1.00  0.00           O
ATOM   1770  N   VAL A 118      74.280  59.500  71.650  1.00  0.00           N
ATOM   1771  H   VAL A 118      73.390  59.740  71.210  1.00  0.00           H
ATOM   1772  CA  VAL A 118      75.550  59.890  70.890  1.00  0.00           C
ATOM   1773  HA  VAL A 118      76.160  58.990  70.960  1.00  0.00           H
ATOM   1774  CB  VAL A 118      75.200  60.280  69.420  1.00  0.00           C
ATOM   1775  HB  VAL A 118      74.350  60.950  69.500  1.00  0.00           H
ATOM   1776  CG1 VAL A 118      76.360  60.940  68.700  1.00  0.00           C
ATOM   1777 1HG1 VAL A 118      76.010  60.970  67.670  1.00  0.00           H
ATOM   1778 2HG1 VAL A 118      76.470  61.980  69.010  1.00  0.00           H
ATOM   1779 3HG1 VAL A 118      77.260  60.330  68.680  1.00  0.00           H
ATOM   1780  CG2 VAL A 118      74.840  59.080  68.580  1.00  0.00           C
ATOM   1781 1HG2 VAL A 118      75.620  58.330  68.470  1.00  0.00           H
ATOM   1782 2HG2 VAL A 118      73.950  58.600  68.980  1.00  0.00           H
ATOM   1783 3HG2 VAL A 118      74.440  59.450  67.630  1.00  0.00           H
ATOM   1784  C   VAL A 118      76.270  61.020  71.610  1.00  0.00           C
ATOM   1785  O   VAL A 118      77.510  60.980  71.700  1.00  0.00           O
ATOM   1786  N   LEU A 119      75.600  61.950  72.300  1.00  0.00           N
ATOM   1787  H   LEU A 119      74.600  61.930  72.170  1.00  0.00           H
ATOM   1788  CA  LEU A 119      76.260  62.920  73.160  1.00  0.00           C
ATOM   1789  HA  LEU A 119      77.030  63.420  72.580  1.00  0.00           H
ATOM   1790  CB  LEU A 119      75.210  63.900  73.680  1.00  0.00           C
ATOM   1791  HB1 LEU A 119      75.650  64.550  74.440  1.00  0.00           H
ATOM   1792  HB2 LEU A 119      74.440  63.290  74.140  1.00  0.00           H
ATOM   1793  CG  LEU A 119      74.670  64.840  72.550  1.00  0.00           C
ATOM   1794  HG  LEU A 119      74.230  64.360  71.670  1.00  0.00           H
ATOM   1795  CD1 LEU A 119      73.590  65.750  73.160  1.00  0.00           C
ATOM   1796 1HD1 LEU A 119      72.850  65.150  73.680  1.00  0.00           H
ATOM   1797 2HD1 LEU A 119      74.070  66.390  73.900  1.00  0.00           H
ATOM   1798 3HD1 LEU A 119      73.110  66.310  72.360  1.00  0.00           H
ATOM   1799  CD2 LEU A 119      75.680  65.830  71.980  1.00  0.00           C
ATOM   1800 1HD2 LEU A 119      76.500  65.280  71.520  1.00  0.00           H
ATOM   1801 2HD2 LEU A 119      75.150  66.540  71.350  1.00  0.00           H
ATOM   1802 3HD2 LEU A 119      76.060  66.460  72.780  1.00  0.00           H
ATOM   1803  C   LEU A 119      76.940  62.210  74.330  1.00  0.00           C
ATOM   1804  O   LEU A 119      77.980  62.660  74.670  1.00  0.00           O
ATOM   1805  N   ASP A 120      76.480  61.100  74.890  1.00  0.00           N
ATOM   1806  H   ASP A 120      75.610  60.660  74.620  1.00  0.00           H
ATOM   1807  CA  ASP A 120      77.260  60.360  75.910  1.00  0.00           C
ATOM   1808  HA  ASP A 120      77.630  61.170  76.550  1.00  0.00           H
ATOM   1809  CB  ASP A 120      76.280  59.460  76.570  1.00  0.00           C
ATOM   1810  HB1 ASP A 120      75.940  58.660  75.900  1.00  0.00           H
ATOM   1811  HB2 ASP A 120      75.470  60.110  76.890  1.00  0.00           H
ATOM   1812  CG  ASP A 120      76.930  58.800  77.800  1.00  0.00           C
ATOM   1813  OD1 ASP A 120      77.030  57.540  77.730  1.00  0.00           O
ATOM   1814  OD2 ASP A 120      77.150  59.350  78.920  1.00  0.00           O
ATOM   1815  C   ASP A 120      78.480  59.660  75.290  1.00  0.00           C
ATOM   1816  O   ASP A 120      79.520  59.710  75.900  1.00  0.00           O
ATOM   1817  N   ARG A 121      78.300  59.050  74.140  1.00  0.00           N
ATOM   1818  H   ARG A 121      77.410  59.210  73.680  1.00  0.00           H
ATOM   1819  CA  ARG A 121      79.420  58.400  73.420  1.00  0.00           C
ATOM   1820  HA  ARG A 121      79.970  57.740  74.090  1.00  0.00           H
ATOM   1821  CB  ARG A 121      79.110  57.540  72.190  1.00  0.00           C
ATOM   1822  HB1 ARG A 121      80.000  57.020  71.820  1.00  0.00           H
ATOM   1823  HB2 ARG A 121      78.800  58.200  71.380  1.00  0.00           H
ATOM   1824  CG  ARG A 121      78.060  56.460  72.610  1.00  0.00           C
ATOM   1825  HG1 ARG A 121      77.760  55.830  71.770  1.00  0.00           H
ATOM   1826  HG2 ARG A 121      77.220  56.960  73.090  1.00  0.00           H
ATOM   1827  CD  ARG A 121      78.570  55.560  73.700  1.00  0.00           C
ATOM   1828  HD1 ARG A 121      78.670  56.070  74.660  1.00  0.00           H
ATOM   1829  HD2 ARG A 121      79.600  55.250  73.530  1.00  0.00           H
ATOM   1830  NE  ARG A 121      77.660  54.460  73.860  1.00  0.00           N
ATOM   1831  HE  ARG A 121      77.090  54.480  74.700  1.00  0.00           H
ATOM   1832  CZ  ARG A 121      77.550  53.410  73.110  1.00  0.00           C
ATOM   1833  NH1 ARG A 121      78.210  53.210  71.990  1.00  0.00           N
ATOM   1834 1HH1 ARG A 121      78.710  54.000  71.610  1.00  0.00           H
ATOM   1835 2HH1 ARG A 121      78.050  52.350  71.470  1.00  0.00           H
ATOM   1836  NH2 ARG A 121      76.750  52.410  73.450  1.00  0.00           N
ATOM   1837 1HH2 ARG A 121      76.280  52.540  74.340  1.00  0.00           H
ATOM   1838 2HH2 ARG A 121      76.720  51.550  72.930  1.00  0.00           H
ATOM   1839  C   ARG A 121      80.560  59.450  73.080  1.00  0.00           C
ATOM   1840  O   ARG A 121      81.760  59.170  73.280  1.00  0.00           O
ATOM   1841  N   ILE A 122      80.160  60.630  72.600  1.00  0.00           N
ATOM   1842  H   ILE A 122      79.170  60.710  72.400  1.00  0.00           H
ATOM   1843  CA  ILE A 122      81.070  61.760  72.410  1.00  0.00           C
ATOM   1844  HA  ILE A 122      81.930  61.390  71.860  1.00  0.00           H
ATOM   1845  CB  ILE A 122      80.350  62.790  71.490  1.00  0.00           C
ATOM   1846  HB  ILE A 122      79.420  63.000  72.020  1.00  0.00           H
ATOM   1847  CG2 ILE A 122      81.030  64.110  71.360  1.00  0.00           C
ATOM   1848 1HG2 ILE A 122      81.460  64.400  72.320  1.00  0.00           H
ATOM   1849 2HG2 ILE A 122      81.860  64.000  70.660  1.00  0.00           H
ATOM   1850 3HG2 ILE A 122      80.270  64.780  70.940  1.00  0.00           H
ATOM   1851  CG1 ILE A 122      80.130  62.220  70.030  1.00  0.00           C
ATOM   1852 1HG1 ILE A 122      79.680  61.230  70.070  1.00  0.00           H
ATOM   1853 2HG1 ILE A 122      81.100  62.150  69.550  1.00  0.00           H
ATOM   1854  CD  ILE A 122      79.130  63.000  69.230  1.00  0.00           C
ATOM   1855  HD1 ILE A 122      78.220  63.200  69.800  1.00  0.00           H
ATOM   1856  HD2 ILE A 122      79.500  63.970  68.910  1.00  0.00           H
ATOM   1857  HD3 ILE A 122      78.790  62.430  68.370  1.00  0.00           H
ATOM   1858  C   ILE A 122      81.660  62.310  73.690  1.00  0.00           C
ATOM   1859  O   ILE A 122      82.880  62.520  73.790  1.00  0.00           O
ATOM   1860  N   ARG A 123      80.820  62.550  74.680  1.00  0.00           N
ATOM   1861  H   ARG A 123      79.840  62.330  74.560  1.00  0.00           H
ATOM   1862  CA  ARG A 123      81.280  62.970  76.040  1.00  0.00           C
ATOM   1863  HA  ARG A 123      81.700  63.970  75.930  1.00  0.00           H
ATOM   1864  CB  ARG A 123      80.070  63.050  76.960  1.00  0.00           C
ATOM   1865  HB1 ARG A 123      79.600  62.080  77.110  1.00  0.00           H
ATOM   1866  HB2 ARG A 123      79.310  63.700  76.540  1.00  0.00           H
ATOM   1867  CG  ARG A 123      80.310  63.630  78.370  1.00  0.00           C
ATOM   1868  HG1 ARG A 123      81.000  62.970  78.890  1.00  0.00           H
ATOM   1869  HG2 ARG A 123      79.370  63.590  78.910  1.00  0.00           H
ATOM   1870  CD  ARG A 123      80.810  65.090  78.330  1.00  0.00           C
ATOM   1871  HD1 ARG A 123      81.780  65.190  77.860  1.00  0.00           H
ATOM   1872  HD2 ARG A 123      80.940  65.440  79.360  1.00  0.00           H
ATOM   1873  NE  ARG A 123      79.950  66.090  77.650  1.00  0.00           N
ATOM   1874  HE  ARG A 123      79.060  65.770  77.300  1.00  0.00           H
ATOM   1875  CZ  ARG A 123      80.200  67.380  77.480  1.00  0.00           C
ATOM   1876  NH1 ARG A 123      81.210  68.020  78.060  1.00  0.00           N
ATOM   1877 1HH1 ARG A 123      81.830  67.430  78.600  1.00  0.00           H
ATOM   1878 2HH1 ARG A 123      81.500  68.970  77.860  1.00  0.00           H
ATOM   1879  NH2 ARG A 123      79.350  68.160  76.850  1.00  0.00           N
ATOM   1880 1HH2 ARG A 123      78.390  67.880  76.740  1.00  0.00           H
ATOM   1881 2HH2 ARG A 123      79.590  69.140  76.910  1.00  0.00           H
ATOM   1882  C   ARG A 123      82.430  62.120  76.600  1.00  0.00           C
ATOM   1883  O   ARG A 123      83.410  62.590  77.120  1.00  0.00           O
ATOM   1884  N   LYS A 124      82.360  60.800  76.260  1.00  0.00           N
ATOM   1885  H   LYS A 124      81.500  60.480  75.840  1.00  0.00           H
ATOM   1886  CA  LYS A 124      83.400  59.790  76.680  1.00  0.00           C
ATOM   1887  HA  LYS A 124      83.700  59.920  77.710  1.00  0.00           H
ATOM   1888  CB  LYS A 124      82.810  58.320  76.540  1.00  0.00           C
ATOM   1889  HB1 LYS A 124      83.650  57.630  76.660  1.00  0.00           H
ATOM   1890  HB2 LYS A 124      82.370  58.040  75.590  1.00  0.00           H
ATOM   1891  CG  LYS A 124      81.740  57.890  77.650  1.00  0.00           C
ATOM   1892  HG1 LYS A 124      80.970  58.670  77.640  1.00  0.00           H
ATOM   1893  HG2 LYS A 124      82.250  57.770  78.600  1.00  0.00           H
ATOM   1894  CD  LYS A 124      80.970  56.600  77.400  1.00  0.00           C
ATOM   1895  HD1 LYS A 124      81.710  55.820  77.230  1.00  0.00           H
ATOM   1896  HD2 LYS A 124      80.320  56.760  76.540  1.00  0.00           H
ATOM   1897  CE  LYS A 124      80.090  56.130  78.570  1.00  0.00           C
ATOM   1898  HE1 LYS A 124      80.730  55.610  79.290  1.00  0.00           H
ATOM   1899  HE2 LYS A 124      79.260  55.560  78.160  1.00  0.00           H
ATOM   1900  NZ  LYS A 124      79.400  57.320  79.170  1.00  0.00           N
ATOM   1901  HZ1 LYS A 124      80.030  58.120  79.140  1.00  0.00           H
ATOM   1902  HZ2 LYS A 124      78.630  57.740  78.670  1.00  0.00           H
ATOM   1903  HZ3 LYS A 124      79.260  57.180  80.160  1.00  0.00           H
ATOM   1904  C   LYS A 124      84.740  59.950  75.900  1.00  0.00           C
ATOM   1905  O   LYS A 124      85.710  59.500  76.410  1.00  0.00           O
ATOM   1906  N   LEU A 125      84.810  60.770  74.930  1.00  0.00           N
ATOM   1907  H   LEU A 125      83.910  61.130  74.620  1.00  0.00           H
ATOM   1908  CA  LEU A 125      85.980  61.310  74.200  1.00  0.00           C
ATOM   1909  HA  LEU A 125      86.840  60.700  74.470  1.00  0.00           H
ATOM   1910  CB  LEU A 125      85.790  61.240  72.710  1.00  0.00           C
ATOM   1911  HB1 LEU A 125      86.670  61.660  72.230  1.00  0.00           H
ATOM   1912  HB2 LEU A 125      84.920  61.780  72.350  1.00  0.00           H
ATOM   1913  CG  LEU A 125      85.540  59.790  72.150  1.00  0.00           C
ATOM   1914  HG  LEU A 125      84.500  59.520  72.340  1.00  0.00           H
ATOM   1915  CD1 LEU A 125      85.640  59.860  70.650  1.00  0.00           C
ATOM   1916 1HD1 LEU A 125      85.360  58.870  70.310  1.00  0.00           H
ATOM   1917 2HD1 LEU A 125      85.100  60.720  70.250  1.00  0.00           H
ATOM   1918 3HD1 LEU A 125      86.690  60.040  70.430  1.00  0.00           H
ATOM   1919  CD2 LEU A 125      86.490  58.760  72.670  1.00  0.00           C
ATOM   1920 1HD2 LEU A 125      86.700  57.920  72.000  1.00  0.00           H
ATOM   1921 2HD2 LEU A 125      87.450  59.240  72.880  1.00  0.00           H
ATOM   1922 3HD2 LEU A 125      85.990  58.400  73.570  1.00  0.00           H
ATOM   1923  C   LEU A 125      86.330  62.720  74.680  1.00  0.00           C
ATOM   1924  O   LEU A 125      87.560  63.010  74.810  1.00  0.00           O
ATOM   1925  N   ALA A 126      85.350  63.550  74.950  1.00  0.00           N
ATOM   1926  H   ALA A 126      84.350  63.360  74.940  1.00  0.00           H
ATOM   1927  CA  ALA A 126      85.650  64.910  75.410  1.00  0.00           C
ATOM   1928  HA  ALA A 126      86.430  65.340  74.780  1.00  0.00           H
ATOM   1929  CB  ALA A 126      84.340  65.640  75.470  1.00  0.00           C
ATOM   1930  HB1 ALA A 126      84.610  66.680  75.620  1.00  0.00           H
ATOM   1931  HB2 ALA A 126      83.750  65.570  74.550  1.00  0.00           H
ATOM   1932  HB3 ALA A 126      83.750  65.360  76.340  1.00  0.00           H
ATOM   1933  C   ALA A 126      86.190  64.860  76.910  1.00  0.00           C
ATOM   1934  O   ALA A 126      86.880  65.780  77.270  1.00  0.00           O
ATOM   1935  N   ASP A 127      85.840  63.890  77.800  1.00  0.00           N
ATOM   1936  H   ASP A 127      85.140  63.220  77.500  1.00  0.00           H
ATOM   1937  CA  ASP A 127      86.320  63.920  79.220  1.00  0.00           C
ATOM   1938  HA  ASP A 127      86.170  64.910  79.640  1.00  0.00           H
ATOM   1939  CB  ASP A 127      85.410  63.020  80.040  1.00  0.00           C
ATOM   1940  HB1 ASP A 127      85.860  62.900  81.030  1.00  0.00           H
ATOM   1941  HB2 ASP A 127      85.430  62.030  79.600  1.00  0.00           H
ATOM   1942  CG  ASP A 127      83.930  63.530  80.090  1.00  0.00           C
ATOM   1943  OD1 ASP A 127      83.640  64.640  79.660  1.00  0.00           O
ATOM   1944  OD2 ASP A 127      83.050  62.820  80.590  1.00  0.00           O
ATOM   1945  C   ASP A 127      87.820  63.590  79.360  1.00  0.00           C
ATOM   1946  O   ASP A 127      88.450  64.030  80.410  1.00  0.00           O
ATOM   1947  N   GLN A 128      88.450  62.830  78.440  1.00  0.00           N
ATOM   1948  H   GLN A 128      87.970  62.580  77.590  1.00  0.00           H
ATOM   1949  CA  GLN A 128      89.880  62.470  78.480  1.00  0.00           C
ATOM   1950  HA  GLN A 128      90.170  62.410  79.530  1.00  0.00           H
ATOM   1951  CB  GLN A 128      90.070  61.080  77.820  1.00  0.00           C
ATOM   1952  HB1 GLN A 128      91.080  60.930  77.440  1.00  0.00           H
ATOM   1953  HB2 GLN A 128      89.310  60.990  77.050  1.00  0.00           H
ATOM   1954  CG  GLN A 128      89.730  59.910  78.760  1.00  0.00           C
ATOM   1955  HG1 GLN A 128      88.680  59.880  79.030  1.00  0.00           H
ATOM   1956  HG2 GLN A 128      90.230  59.990  79.730  1.00  0.00           H
ATOM   1957  CD  GLN A 128      90.180  58.590  78.200  1.00  0.00           C
ATOM   1958  OE1 GLN A 128      90.510  58.320  77.050  1.00  0.00           O
ATOM   1959  NE2 GLN A 128      89.950  57.600  79.060  1.00  0.00           N
ATOM   1960 1HE2 GLN A 128      89.660  57.690  80.030  1.00  0.00           H
ATOM   1961 2HE2 GLN A 128      90.300  56.720  78.720  1.00  0.00           H
ATOM   1962  C   GLN A 128      90.710  63.610  77.910  1.00  0.00           C
ATOM   1963  O   GLN A 128      91.930  63.600  77.930  1.00  0.00           O
ATOM   1964  N   CYS A 129      90.050  64.670  77.400  1.00  0.00           N
ATOM   1965  H   CYS A 129      89.060  64.780  77.580  1.00  0.00           H
ATOM   1966  CA  CYS A 129      90.730  65.780  76.730  1.00  0.00           C
ATOM   1967  HA  CYS A 129      91.670  65.450  76.270  1.00  0.00           H
ATOM   1968  CB  CYS A 129      89.900  66.440  75.590  1.00  0.00           C
ATOM   1969  HB1 CYS A 129      90.560  67.250  75.250  1.00  0.00           H
ATOM   1970  HB2 CYS A 129      88.990  66.910  75.960  1.00  0.00           H
ATOM   1971  SG  CYS A 129      89.480  65.320  74.250  1.00  0.00           S
ATOM   1972  HG  CYS A 129      88.760  64.380  74.880  1.00  0.00           H
ATOM   1973  C   CYS A 129      91.230  66.820  77.750  1.00  0.00           C
ATOM   1974  O   CYS A 129      90.460  67.520  78.400  1.00  0.00           O
ATOM   1975  N   THR A 130      92.540  67.020  77.770  1.00  0.00           N
ATOM   1976  H   THR A 130      93.070  66.520  77.080  1.00  0.00           H
ATOM   1977  CA  THR A 130      93.280  68.090  78.440  1.00  0.00           C
ATOM   1978  HA  THR A 130      92.960  68.180  79.480  1.00  0.00           H
ATOM   1979  CB  THR A 130      94.760  67.680  78.440  1.00  0.00           C
ATOM   1980  HB  THR A 130      95.300  68.330  79.120  1.00  0.00           H
ATOM   1981  CG2 THR A 130      95.030  66.230  78.980  1.00  0.00           C
ATOM   1982 1HG2 THR A 130      96.120  66.150  78.970  1.00  0.00           H
ATOM   1983 2HG2 THR A 130      94.610  66.110  79.980  1.00  0.00           H
ATOM   1984 3HG2 THR A 130      94.610  65.550  78.240  1.00  0.00           H
ATOM   1985  OG1 THR A 130      95.280  67.830  77.180  1.00  0.00           O
ATOM   1986  HG1 THR A 130      94.870  67.080  76.750  1.00  0.00           H
ATOM   1987  C   THR A 130      92.940  69.470  77.960  1.00  0.00           C
ATOM   1988  O   THR A 130      92.890  70.420  78.810  1.00  0.00           O
ATOM   1989  N   GLY A 131      92.560  69.650  76.670  1.00  0.00           N
ATOM   1990  H   GLY A 131      92.810  68.890  76.060  1.00  0.00           H
ATOM   1991  CA  GLY A 131      92.060  70.980  76.210  1.00  0.00           C
ATOM   1992  HA1 GLY A 131      92.960  71.570  76.050  1.00  0.00           H
ATOM   1993  HA2 GLY A 131      91.250  71.380  76.830  1.00  0.00           H
ATOM   1994  C   GLY A 131      91.560  70.730  74.790  1.00  0.00           C
ATOM   1995  O   GLY A 131      92.140  71.370  73.930  1.00  0.00           O
ATOM   1996  N   LEU A 132      90.460  70.100  74.620  1.00  0.00           N
ATOM   1997  H   LEU A 132      90.150  69.530  75.390  1.00  0.00           H
ATOM   1998  CA  LEU A 132      89.890  69.740  73.280  1.00  0.00           C
ATOM   1999  HA  LEU A 132      90.530  69.000  72.790  1.00  0.00           H
ATOM   2000  CB  LEU A 132      88.440  69.150  73.560  1.00  0.00           C
ATOM   2001  HB1 LEU A 132      87.900  70.010  73.960  1.00  0.00           H
ATOM   2002  HB2 LEU A 132      88.480  68.510  74.440  1.00  0.00           H
ATOM   2003  CG  LEU A 132      87.670  68.600  72.440  1.00  0.00           C
ATOM   2004  HG  LEU A 132      87.610  69.390  71.690  1.00  0.00           H
ATOM   2005  CD1 LEU A 132      88.210  67.400  71.760  1.00  0.00           C
ATOM   2006 1HD1 LEU A 132      87.650  66.500  72.040  1.00  0.00           H
ATOM   2007 2HD1 LEU A 132      88.210  67.720  70.720  1.00  0.00           H
ATOM   2008 3HD1 LEU A 132      89.270  67.220  71.920  1.00  0.00           H
ATOM   2009  CD2 LEU A 132      86.120  68.480  72.600  1.00  0.00           C
ATOM   2010 1HD2 LEU A 132      85.720  68.110  71.660  1.00  0.00           H
ATOM   2011 2HD2 LEU A 132      85.890  67.760  73.390  1.00  0.00           H
ATOM   2012 3HD2 LEU A 132      85.540  69.400  72.690  1.00  0.00           H
ATOM   2013  C   LEU A 132      89.710  70.960  72.340  1.00  0.00           C
ATOM   2014  O   LEU A 132      89.290  72.020  72.750  1.00  0.00           O
ATOM   2015  N   GLN A 133      90.010  70.930  71.060  1.00  0.00           N
ATOM   2016  H   GLN A 133      90.450  70.060  70.780  1.00  0.00           H
ATOM   2017  CA  GLN A 133      89.790  72.030  70.060  1.00  0.00           C
ATOM   2018  HA  GLN A 133      89.910  72.960  70.610  1.00  0.00           H
ATOM   2019  CB  GLN A 133      90.870  71.820  68.910  1.00  0.00           C
ATOM   2020  HB1 GLN A 133      90.900  72.760  68.360  1.00  0.00           H
ATOM   2021  HB2 GLN A 133      90.590  71.000  68.240  1.00  0.00           H
ATOM   2022  CG  GLN A 133      92.300  71.630  69.550  1.00  0.00           C
ATOM   2023  HG1 GLN A 133      92.200  70.680  70.080  1.00  0.00           H
ATOM   2024  HG2 GLN A 133      92.510  72.500  70.170  1.00  0.00           H
ATOM   2025  CD  GLN A 133      93.290  71.650  68.330  1.00  0.00           C
ATOM   2026  OE1 GLN A 133      92.970  72.320  67.350  1.00  0.00           O
ATOM   2027  NE2 GLN A 133      94.260  70.770  68.240  1.00  0.00           N
ATOM   2028 1HE2 GLN A 133      94.480  70.070  68.940  1.00  0.00           H
ATOM   2029 2HE2 GLN A 133      94.710  70.710  67.330  1.00  0.00           H
ATOM   2030  C   GLN A 133      88.410  71.910  69.430  1.00  0.00           C
ATOM   2031  O   GLN A 133      87.800  73.000  69.190  1.00  0.00           O
ATOM   2032  N   GLY A 134      87.910  70.700  69.140  1.00  0.00           N
ATOM   2033  H   GLY A 134      88.520  69.910  69.290  1.00  0.00           H
ATOM   2034  CA  GLY A 134      86.610  70.570  68.510  1.00  0.00           C
ATOM   2035  HA1 GLY A 134      86.430  71.490  67.950  1.00  0.00           H
ATOM   2036  HA2 GLY A 134      85.920  70.520  69.350  1.00  0.00           H
ATOM   2037  C   GLY A 134      86.400  69.270  67.640  1.00  0.00           C
ATOM   2038  O   GLY A 134      87.030  68.230  67.900  1.00  0.00           O
ATOM   2039  N   PHE A 135      85.610  69.370  66.560  1.00  0.00           N
ATOM   2040  H   PHE A 135      85.350  70.310  66.320  1.00  0.00           H
ATOM   2041  CA  PHE A 135      85.050  68.310  65.750  1.00  0.00           C
ATOM   2042  HA  PHE A 135      85.370  67.350  66.160  1.00  0.00           H
ATOM   2043  CB  PHE A 135      83.550  68.220  65.940  1.00  0.00           C
ATOM   2044  HB1 PHE A 135      83.200  67.300  65.460  1.00  0.00           H
ATOM   2045  HB2 PHE A 135      83.160  69.130  65.480  1.00  0.00           H
ATOM   2046  CG  PHE A 135      83.130  68.160  67.390  1.00  0.00           C
ATOM   2047  CD1 PHE A 135      83.400  67.000  68.150  1.00  0.00           C
ATOM   2048  HD1 PHE A 135      83.820  66.190  67.580  1.00  0.00           H
ATOM   2049  CE1 PHE A 135      83.150  66.880  69.500  1.00  0.00           C
ATOM   2050  HE1 PHE A 135      83.210  65.940  70.020  1.00  0.00           H
ATOM   2051  CZ  PHE A 135      82.660  68.010  70.220  1.00  0.00           C
ATOM   2052  HZ  PHE A 135      82.550  67.950  71.290  1.00  0.00           H
ATOM   2053  CE2 PHE A 135      82.590  69.240  69.560  1.00  0.00           C
ATOM   2054  HE2 PHE A 135      82.290  70.140  70.080  1.00  0.00           H
ATOM   2055  CD2 PHE A 135      82.690  69.280  68.160  1.00  0.00           C
ATOM   2056  HD2 PHE A 135      82.480  70.220  67.670  1.00  0.00           H
ATOM   2057  C   PHE A 135      85.490  68.420  64.260  1.00  0.00           C
ATOM   2058  O   PHE A 135      85.450  69.500  63.620  1.00  0.00           O
ATOM   2059  N   LEU A 136      85.970  67.280  63.690  1.00  0.00           N
ATOM   2060  H   LEU A 136      86.200  66.480  64.260  1.00  0.00           H
ATOM   2061  CA  LEU A 136      86.060  67.080  62.230  1.00  0.00           C
ATOM   2062  HA  LEU A 136      85.870  68.060  61.790  1.00  0.00           H
ATOM   2063  CB  LEU A 136      87.400  66.550  61.730  1.00  0.00           C
ATOM   2064  HB1 LEU A 136      87.400  66.470  60.650  1.00  0.00           H
ATOM   2065  HB2 LEU A 136      87.560  65.540  62.110  1.00  0.00           H
ATOM   2066  CG  LEU A 136      88.650  67.370  62.120  1.00  0.00           C
ATOM   2067  HG  LEU A 136      88.910  67.210  63.170  1.00  0.00           H
ATOM   2068  CD1 LEU A 136      89.710  66.870  61.280  1.00  0.00           C
ATOM   2069 1HD1 LEU A 136      89.930  65.800  61.320  1.00  0.00           H
ATOM   2070 2HD1 LEU A 136      89.440  67.050  60.240  1.00  0.00           H
ATOM   2071 3HD1 LEU A 136      90.690  67.250  61.590  1.00  0.00           H
ATOM   2072  CD2 LEU A 136      88.680  68.890  61.920  1.00  0.00           C
ATOM   2073 1HD2 LEU A 136      89.620  69.340  62.240  1.00  0.00           H
ATOM   2074 2HD2 LEU A 136      88.570  68.980  60.840  1.00  0.00           H
ATOM   2075 3HD2 LEU A 136      87.810  69.320  62.410  1.00  0.00           H
ATOM   2076  C   LEU A 136      84.850  66.140  61.810  1.00  0.00           C
ATOM   2077  O   LEU A 136      84.780  64.990  62.230  1.00  0.00           O
ATOM   2078  N   VAL A 137      84.040  66.670  60.830  1.00  0.00           N
ATOM   2079  H   VAL A 137      84.230  67.530  60.330  1.00  0.00           H
ATOM   2080  CA  VAL A 137      82.730  66.080  60.570  1.00  0.00           C
ATOM   2081  HA  VAL A 137      82.620  65.250  61.270  1.00  0.00           H
ATOM   2082  CB  VAL A 137      81.490  66.930  60.880  1.00  0.00           C
ATOM   2083  HB  VAL A 137      81.560  67.880  60.350  1.00  0.00           H
ATOM   2084  CG1 VAL A 137      80.050  66.330  60.730  1.00  0.00           C
ATOM   2085 1HG1 VAL A 137      79.260  66.950  61.140  1.00  0.00           H
ATOM   2086 2HG1 VAL A 137      80.040  66.260  59.640  1.00  0.00           H
ATOM   2087 3HG1 VAL A 137      79.950  65.310  61.120  1.00  0.00           H
ATOM   2088  CG2 VAL A 137      81.540  67.420  62.300  1.00  0.00           C
ATOM   2089 1HG2 VAL A 137      82.420  68.060  62.390  1.00  0.00           H
ATOM   2090 2HG2 VAL A 137      80.680  68.070  62.420  1.00  0.00           H
ATOM   2091 3HG2 VAL A 137      81.560  66.590  63.010  1.00  0.00           H
ATOM   2092  C   VAL A 137      82.670  65.530  59.160  1.00  0.00           C
ATOM   2093  O   VAL A 137      82.490  66.330  58.200  1.00  0.00           O
ATOM   2094  N   PHE A 138      82.660  64.220  59.010  1.00  0.00           N
ATOM   2095  H   PHE A 138      82.710  63.560  59.770  1.00  0.00           H
ATOM   2096  CA  PHE A 138      82.510  63.460  57.780  1.00  0.00           C
ATOM   2097  HA  PHE A 138      82.780  64.100  56.940  1.00  0.00           H
ATOM   2098  CB  PHE A 138      83.510  62.230  57.790  1.00  0.00           C
ATOM   2099  HB1 PHE A 138      83.450  61.580  56.920  1.00  0.00           H
ATOM   2100  HB2 PHE A 138      83.280  61.570  58.630  1.00  0.00           H
ATOM   2101  CG  PHE A 138      84.960  62.720  57.990  1.00  0.00           C
ATOM   2102  CD1 PHE A 138      85.430  62.990  59.310  1.00  0.00           C
ATOM   2103  HD1 PHE A 138      84.870  62.710  60.180  1.00  0.00           H
ATOM   2104  CE1 PHE A 138      86.690  63.660  59.470  1.00  0.00           C
ATOM   2105  HE1 PHE A 138      86.990  63.930  60.470  1.00  0.00           H
ATOM   2106  CZ  PHE A 138      87.320  64.060  58.290  1.00  0.00           C
ATOM   2107  HZ  PHE A 138      88.200  64.640  58.510  1.00  0.00           H
ATOM   2108  CE2 PHE A 138      86.910  63.770  57.000  1.00  0.00           C
ATOM   2109  HE2 PHE A 138      87.450  64.190  56.160  1.00  0.00           H
ATOM   2110  CD2 PHE A 138      85.740  63.000  56.810  1.00  0.00           C
ATOM   2111  HD2 PHE A 138      85.250  62.850  55.860  1.00  0.00           H
ATOM   2112  C   PHE A 138      81.080  63.040  57.570  1.00  0.00           C
ATOM   2113  O   PHE A 138      80.580  62.230  58.350  1.00  0.00           O
ATOM   2114  N   HIS A 139      80.520  63.410  56.400  1.00  0.00           N
ATOM   2115  H   HIS A 139      81.100  64.010  55.840  1.00  0.00           H
ATOM   2116  CA  HIS A 139      79.140  63.080  56.000  1.00  0.00           C
ATOM   2117  HA  HIS A 139      78.880  62.050  56.220  1.00  0.00           H
ATOM   2118  CB  HIS A 139      78.080  63.920  56.800  1.00  0.00           C
ATOM   2119  HB1 HIS A 139      78.200  63.820  57.880  1.00  0.00           H
ATOM   2120  HB2 HIS A 139      77.170  63.340  56.690  1.00  0.00           H
ATOM   2121  CG  HIS A 139      77.940  65.350  56.430  1.00  0.00           C
ATOM   2122  ND1 HIS A 139      76.750  66.030  55.940  1.00  0.00           N
ATOM   2123  HD1 HIS A 139      75.880  65.530  55.830  1.00  0.00           H
ATOM   2124  CE1 HIS A 139      76.950  67.340  56.050  1.00  0.00           C
ATOM   2125  HE1 HIS A 139      76.160  68.060  55.850  1.00  0.00           H
ATOM   2126  NE2 HIS A 139      78.240  67.590  56.220  1.00  0.00           N
ATOM   2127  HE2 HIS A 139      78.600  68.520  56.380  1.00  0.00           H
ATOM   2128  CD2 HIS A 139      78.860  66.390  56.510  1.00  0.00           C
ATOM   2129  HD2 HIS A 139      79.800  66.320  57.040  1.00  0.00           H
ATOM   2130  C   HIS A 139      78.890  63.450  54.520  1.00  0.00           C
ATOM   2131  O   HIS A 139      79.540  64.340  54.040  1.00  0.00           O
ATOM   2132  N   SER A 140      77.810  62.840  53.930  1.00  0.00           N
ATOM   2133  H   SER A 140      77.370  62.020  54.300  1.00  0.00           H
ATOM   2134  CA  SER A 140      77.230  63.280  52.620  1.00  0.00           C
ATOM   2135  HA  SER A 140      78.040  63.700  52.020  1.00  0.00           H
ATOM   2136  CB  SER A 140      76.630  62.010  51.920  1.00  0.00           C
ATOM   2137  HB1 SER A 140      77.370  61.210  51.900  1.00  0.00           H
ATOM   2138  HB2 SER A 140      76.400  62.310  50.900  1.00  0.00           H
ATOM   2139  OG  SER A 140      75.500  61.490  52.640  1.00  0.00           O
ATOM   2140  HG  SER A 140      75.320  60.590  52.360  1.00  0.00           H
ATOM   2141  C   SER A 140      76.030  64.280  52.730  1.00  0.00           C
ATOM   2142  O   SER A 140      75.320  64.450  53.710  1.00  0.00           O
ATOM   2143  N   PHE A 141      75.900  65.070  51.650  1.00  0.00           N
ATOM   2144  H   PHE A 141      76.560  65.150  50.890  1.00  0.00           H
ATOM   2145  CA  PHE A 141      74.700  65.960  51.470  1.00  0.00           C
ATOM   2146  HA  PHE A 141      74.410  66.420  52.420  1.00  0.00           H
ATOM   2147  CB  PHE A 141      75.130  67.070  50.480  1.00  0.00           C
ATOM   2148  HB1 PHE A 141      74.200  67.590  50.240  1.00  0.00           H
ATOM   2149  HB2 PHE A 141      75.420  66.590  49.550  1.00  0.00           H
ATOM   2150  CG  PHE A 141      76.160  68.110  50.890  1.00  0.00           C
ATOM   2151  CD1 PHE A 141      76.190  68.660  52.180  1.00  0.00           C
ATOM   2152  HD1 PHE A 141      75.500  68.210  52.870  1.00  0.00           H
ATOM   2153  CE1 PHE A 141      76.790  69.860  52.480  1.00  0.00           C
ATOM   2154  HE1 PHE A 141      76.750  70.240  53.490  1.00  0.00           H
ATOM   2155  CZ  PHE A 141      77.690  70.400  51.560  1.00  0.00           C
ATOM   2156  HZ  PHE A 141      78.310  71.220  51.910  1.00  0.00           H
ATOM   2157  CE2 PHE A 141      77.770  69.890  50.220  1.00  0.00           C
ATOM   2158  HE2 PHE A 141      78.470  70.180  49.450  1.00  0.00           H
ATOM   2159  CD2 PHE A 141      76.990  68.770  49.930  1.00  0.00           C
ATOM   2160  HD2 PHE A 141      76.980  68.490  48.890  1.00  0.00           H
ATOM   2161  C   PHE A 141      73.490  65.220  50.940  1.00  0.00           C
ATOM   2162  O   PHE A 141      72.370  65.620  51.340  1.00  0.00           O
ATOM   2163  N   GLY A 142      73.630  64.060  50.330  1.00  0.00           N
ATOM   2164  H   GLY A 142      74.580  63.810  50.090  1.00  0.00           H
ATOM   2165  CA  GLY A 142      72.550  63.230  49.850  1.00  0.00           C
ATOM   2166  HA1 GLY A 142      72.970  62.630  49.040  1.00  0.00           H
ATOM   2167  HA2 GLY A 142      71.760  63.910  49.500  1.00  0.00           H
ATOM   2168  C   GLY A 142      71.950  62.220  50.780  1.00  0.00           C
ATOM   2169  O   GLY A 142      70.870  61.800  50.490  1.00  0.00           O
ATOM   2170  N   GLY A 143      72.660  61.850  51.830  1.00  0.00           N
ATOM   2171  H   GLY A 143      73.560  62.300  51.990  1.00  0.00           H
ATOM   2172  CA  GLY A 143      72.250  60.750  52.670  1.00  0.00           C
ATOM   2173  HA1 GLY A 143      73.140  60.460  53.230  1.00  0.00           H
ATOM   2174  HA2 GLY A 143      72.010  59.870  52.080  1.00  0.00           H
ATOM   2175  C   GLY A 143      71.070  61.120  53.510  1.00  0.00           C
ATOM   2176  O   GLY A 143      71.050  62.260  53.970  1.00  0.00           O
ATOM   2177  N   GLY A 144      70.040  60.270  53.770  1.00  0.00           N
ATOM   2178  H   GLY A 144      70.160  59.320  53.440  1.00  0.00           H
ATOM   2179  CA  GLY A 144      69.070  60.600  54.830  1.00  0.00           C
ATOM   2180  HA1 GLY A 144      68.190  59.970  54.910  1.00  0.00           H
ATOM   2181  HA2 GLY A 144      68.790  61.640  54.690  1.00  0.00           H
ATOM   2182  C   GLY A 144      69.740  60.710  56.250  1.00  0.00           C
ATOM   2183  O   GLY A 144      69.370  61.570  57.020  1.00  0.00           O
ATOM   2184  N   THR A 145      70.790  59.910  56.520  1.00  0.00           N
ATOM   2185  H   THR A 145      70.900  59.110  55.910  1.00  0.00           H
ATOM   2186  CA  THR A 145      71.640  59.930  57.680  1.00  0.00           C
ATOM   2187  HA  THR A 145      71.100  60.190  58.590  1.00  0.00           H
ATOM   2188  CB  THR A 145      72.170  58.480  57.910  1.00  0.00           C
ATOM   2189  HB  THR A 145      72.840  58.160  57.130  1.00  0.00           H
ATOM   2190  CG2 THR A 145      72.990  58.490  59.220  1.00  0.00           C
ATOM   2191 1HG2 THR A 145      72.350  59.020  59.920  1.00  0.00           H
ATOM   2192 2HG2 THR A 145      73.370  57.500  59.480  1.00  0.00           H
ATOM   2193 3HG2 THR A 145      73.850  59.140  59.060  1.00  0.00           H
ATOM   2194  OG1 THR A 145      71.150  57.480  58.070  1.00  0.00           O
ATOM   2195  HG1 THR A 145      71.180  56.930  57.290  1.00  0.00           H
ATOM   2196  C   THR A 145      72.670  61.020  57.530  1.00  0.00           C
ATOM   2197  O   THR A 145      72.740  61.890  58.390  1.00  0.00           O
ATOM   2198  N   GLY A 146      73.270  61.070  56.350  1.00  0.00           N
ATOM   2199  H   GLY A 146      72.980  60.430  55.620  1.00  0.00           H
ATOM   2200  CA  GLY A 146      74.390  62.030  56.090  1.00  0.00           C
ATOM   2201  HA1 GLY A 146      74.980  61.750  55.210  1.00  0.00           H
ATOM   2202  HA2 GLY A 146      75.110  61.980  56.900  1.00  0.00           H
ATOM   2203  C   GLY A 146      73.960  63.490  56.140  1.00  0.00           C
ATOM   2204  O   GLY A 146      74.680  64.350  56.620  1.00  0.00           O
ATOM   2205  N   SER A 147      72.740  63.780  55.670  1.00  0.00           N
ATOM   2206  H   SER A 147      72.300  62.960  55.290  1.00  0.00           H
ATOM   2207  CA  SER A 147      72.040  65.040  55.670  1.00  0.00           C
ATOM   2208  HA  SER A 147      72.710  65.890  55.570  1.00  0.00           H
ATOM   2209  CB  SER A 147      71.140  65.150  54.440  1.00  0.00           C
ATOM   2210  HB1 SER A 147      71.660  64.710  53.590  1.00  0.00           H
ATOM   2211  HB2 SER A 147      71.070  66.180  54.120  1.00  0.00           H
ATOM   2212  OG  SER A 147      69.820  64.540  54.580  1.00  0.00           O
ATOM   2213  HG  SER A 147      69.750  63.760  54.020  1.00  0.00           H
ATOM   2214  C   SER A 147      71.340  65.250  57.010  1.00  0.00           C
ATOM   2215  O   SER A 147      71.790  66.010  57.900  1.00  0.00           O
ATOM   2216  N   GLY A 148      70.260  64.530  57.180  1.00  0.00           N
ATOM   2217  H   GLY A 148      70.030  63.880  56.440  1.00  0.00           H
ATOM   2218  CA  GLY A 148      69.360  64.570  58.320  1.00  0.00           C
ATOM   2219  HA1 GLY A 148      68.820  63.630  58.250  1.00  0.00           H
ATOM   2220  HA2 GLY A 148      68.760  65.470  58.240  1.00  0.00           H
ATOM   2221  C   GLY A 148      70.090  64.490  59.650  1.00  0.00           C
ATOM   2222  O   GLY A 148      69.930  65.380  60.520  1.00  0.00           O
ATOM   2223  N   PHE A 149      70.770  63.360  59.900  1.00  0.00           N
ATOM   2224  H   PHE A 149      71.000  62.760  59.120  1.00  0.00           H
ATOM   2225  CA  PHE A 149      71.290  63.130  61.250  1.00  0.00           C
ATOM   2226  HA  PHE A 149      70.450  63.330  61.920  1.00  0.00           H
ATOM   2227  CB  PHE A 149      71.590  61.650  61.440  1.00  0.00           C
ATOM   2228  HB1 PHE A 149      72.490  61.420  60.870  1.00  0.00           H
ATOM   2229  HB2 PHE A 149      70.760  61.030  61.100  1.00  0.00           H
ATOM   2230  CG  PHE A 149      71.780  61.370  62.910  1.00  0.00           C
ATOM   2231  CD1 PHE A 149      70.610  61.160  63.720  1.00  0.00           C
ATOM   2232  HD1 PHE A 149      69.660  61.190  63.220  1.00  0.00           H
ATOM   2233  CE1 PHE A 149      70.730  60.960  65.110  1.00  0.00           C
ATOM   2234  HE1 PHE A 149      69.860  60.790  65.730  1.00  0.00           H
ATOM   2235  CZ  PHE A 149      71.980  60.850  65.730  1.00  0.00           C
ATOM   2236  HZ  PHE A 149      72.100  60.630  66.780  1.00  0.00           H
ATOM   2237  CE2 PHE A 149      73.160  61.000  64.990  1.00  0.00           C
ATOM   2238  HE2 PHE A 149      74.140  60.850  65.430  1.00  0.00           H
ATOM   2239  CD2 PHE A 149      73.090  61.340  63.590  1.00  0.00           C
ATOM   2240  HD2 PHE A 149      73.990  61.420  63.000  1.00  0.00           H
ATOM   2241  C   PHE A 149      72.520  64.120  61.590  1.00  0.00           C
ATOM   2242  O   PHE A 149      72.740  64.470  62.720  1.00  0.00           O
ATOM   2243  N   THR A 150      73.280  64.550  60.610  1.00  0.00           N
ATOM   2244  H   THR A 150      73.380  64.080  59.720  1.00  0.00           H
ATOM   2245  CA  THR A 150      74.410  65.400  60.850  1.00  0.00           C
ATOM   2246  HA  THR A 150      74.990  65.050  61.700  1.00  0.00           H
ATOM   2247  CB  THR A 150      75.310  65.600  59.620  1.00  0.00           C
ATOM   2248  HB  THR A 150      74.830  66.140  58.810  1.00  0.00           H
ATOM   2249  CG2 THR A 150      76.660  66.280  60.020  1.00  0.00           C
ATOM   2250 1HG2 THR A 150      77.310  66.360  59.150  1.00  0.00           H
ATOM   2251 2HG2 THR A 150      76.580  67.300  60.400  1.00  0.00           H
ATOM   2252 3HG2 THR A 150      77.130  65.540  60.660  1.00  0.00           H
ATOM   2253  OG1 THR A 150      75.750  64.340  59.140  1.00  0.00           O
ATOM   2254  HG1 THR A 150      75.370  64.290  58.260  1.00  0.00           H
ATOM   2255  C   THR A 150      73.890  66.770  61.330  1.00  0.00           C
ATOM   2256  O   THR A 150      74.380  67.270  62.350  1.00  0.00           O
ATOM   2257  N   SER A 151      72.900  67.360  60.650  1.00  0.00           N
ATOM   2258  H   SER A 151      72.420  66.880  59.900  1.00  0.00           H
ATOM   2259  CA  SER A 151      72.460  68.710  61.070  1.00  0.00           C
ATOM   2260  HA  SER A 151      73.260  69.420  60.860  1.00  0.00           H
ATOM   2261  CB  SER A 151      71.290  69.110  60.170  1.00  0.00           C
ATOM   2262  HB1 SER A 151      71.630  69.520  59.220  1.00  0.00           H
ATOM   2263  HB2 SER A 151      70.740  69.920  60.640  1.00  0.00           H
ATOM   2264  OG  SER A 151      70.330  68.110  59.960  1.00  0.00           O
ATOM   2265  HG  SER A 151      70.540  67.670  59.130  1.00  0.00           H
ATOM   2266  C   SER A 151      71.820  68.860  62.460  1.00  0.00           C
ATOM   2267  O   SER A 151      72.220  69.730  63.220  1.00  0.00           O
ATOM   2268  N   LEU A 152      70.950  67.930  62.920  1.00  0.00           N
ATOM   2269  H   LEU A 152      70.460  67.300  62.290  1.00  0.00           H
ATOM   2270  CA  LEU A 152      70.720  67.840  64.380  1.00  0.00           C
ATOM   2271  HA  LEU A 152      70.300  68.800  64.680  1.00  0.00           H
ATOM   2272  CB  LEU A 152      69.710  66.660  64.570  1.00  0.00           C
ATOM   2273  HB1 LEU A 152      70.100  65.730  64.170  1.00  0.00           H
ATOM   2274  HB2 LEU A 152      68.840  66.990  64.010  1.00  0.00           H
ATOM   2275  CG  LEU A 152      69.290  66.370  66.060  1.00  0.00           C
ATOM   2276  HG  LEU A 152      70.180  66.110  66.640  1.00  0.00           H
ATOM   2277  CD1 LEU A 152      68.730  67.600  66.800  1.00  0.00           C
ATOM   2278 1HD1 LEU A 152      67.940  68.000  66.160  1.00  0.00           H
ATOM   2279 2HD1 LEU A 152      68.210  67.310  67.710  1.00  0.00           H
ATOM   2280 3HD1 LEU A 152      69.590  68.260  66.930  1.00  0.00           H
ATOM   2281  CD2 LEU A 152      68.280  65.220  66.150  1.00  0.00           C
ATOM   2282 1HD2 LEU A 152      67.420  65.450  65.520  1.00  0.00           H
ATOM   2283 2HD2 LEU A 152      68.800  64.320  65.810  1.00  0.00           H
ATOM   2284 3HD2 LEU A 152      68.080  65.230  67.220  1.00  0.00           H
ATOM   2285  C   LEU A 152      71.960  67.710  65.260  1.00  0.00           C
ATOM   2286  O   LEU A 152      72.100  68.320  66.360  1.00  0.00           O
ATOM   2287  N   LEU A 153      73.030  66.990  64.810  1.00  0.00           N
ATOM   2288  H   LEU A 153      73.020  66.490  63.930  1.00  0.00           H
ATOM   2289  CA  LEU A 153      74.250  66.910  65.570  1.00  0.00           C
ATOM   2290  HA  LEU A 153      73.930  66.640  66.570  1.00  0.00           H
ATOM   2291  CB  LEU A 153      75.140  65.760  65.110  1.00  0.00           C
ATOM   2292  HB1 LEU A 153      75.290  65.830  64.040  1.00  0.00           H
ATOM   2293  HB2 LEU A 153      74.490  64.880  65.140  1.00  0.00           H
ATOM   2294  CG  LEU A 153      76.390  65.480  65.850  1.00  0.00           C
ATOM   2295  HG  LEU A 153      77.100  66.310  65.830  1.00  0.00           H
ATOM   2296  CD1 LEU A 153      76.170  65.170  67.330  1.00  0.00           C
ATOM   2297 1HD1 LEU A 153      77.120  64.850  67.750  1.00  0.00           H
ATOM   2298 2HD1 LEU A 153      75.850  66.100  67.800  1.00  0.00           H
ATOM   2299 3HD1 LEU A 153      75.440  64.360  67.400  1.00  0.00           H
ATOM   2300  CD2 LEU A 153      77.160  64.330  65.210  1.00  0.00           C
ATOM   2301 1HD2 LEU A 153      77.200  64.520  64.140  1.00  0.00           H
ATOM   2302 2HD2 LEU A 153      78.170  64.360  65.620  1.00  0.00           H
ATOM   2303 3HD2 LEU A 153      76.640  63.390  65.410  1.00  0.00           H
ATOM   2304  C   LEU A 153      75.060  68.220  65.550  1.00  0.00           C
ATOM   2305  O   LEU A 153      75.530  68.650  66.600  1.00  0.00           O
ATOM   2306  N   MET A 154      75.070  68.970  64.420  1.00  0.00           N
ATOM   2307  H   MET A 154      74.610  68.550  63.630  1.00  0.00           H
ATOM   2308  CA  MET A 154      75.590  70.370  64.290  1.00  0.00           C
ATOM   2309  HA  MET A 154      76.610  70.240  64.670  1.00  0.00           H
ATOM   2310  CB  MET A 154      75.690  70.890  62.850  1.00  0.00           C
ATOM   2311  HB1 MET A 154      76.150  71.870  62.940  1.00  0.00           H
ATOM   2312  HB2 MET A 154      74.720  70.910  62.350  1.00  0.00           H
ATOM   2313  CG  MET A 154      76.580  69.980  62.050  1.00  0.00           C
ATOM   2314  HG1 MET A 154      76.590  70.410  61.040  1.00  0.00           H
ATOM   2315  HG2 MET A 154      76.110  69.020  61.840  1.00  0.00           H
ATOM   2316  SD  MET A 154      78.370  69.860  62.580  1.00  0.00           S
ATOM   2317  CE  MET A 154      78.940  71.210  61.540  1.00  0.00           C
ATOM   2318  HE1 MET A 154      78.530  72.160  61.870  1.00  0.00           H
ATOM   2319  HE2 MET A 154      80.020  71.360  61.450  1.00  0.00           H
ATOM   2320  HE3 MET A 154      78.650  71.060  60.500  1.00  0.00           H
ATOM   2321  C   MET A 154      74.780  71.320  65.120  1.00  0.00           C
ATOM   2322  O   MET A 154      75.460  72.160  65.690  1.00  0.00           O
ATOM   2323  N   GLU A 155      73.450  71.200  65.280  1.00  0.00           N
ATOM   2324  H   GLU A 155      72.930  70.580  64.670  1.00  0.00           H
ATOM   2325  CA  GLU A 155      72.640  71.950  66.270  1.00  0.00           C
ATOM   2326  HA  GLU A 155      72.860  72.980  66.020  1.00  0.00           H
ATOM   2327  CB  GLU A 155      71.130  71.560  66.160  1.00  0.00           C
ATOM   2328  HB1 GLU A 155      70.640  71.860  67.080  1.00  0.00           H
ATOM   2329  HB2 GLU A 155      71.030  70.470  66.140  1.00  0.00           H
ATOM   2330  CG  GLU A 155      70.480  72.140  64.940  1.00  0.00           C
ATOM   2331  HG1 GLU A 155      70.800  71.580  64.060  1.00  0.00           H
ATOM   2332  HG2 GLU A 155      70.860  73.150  64.830  1.00  0.00           H
ATOM   2333  CD  GLU A 155      68.940  72.180  65.070  1.00  0.00           C
ATOM   2334  OE1 GLU A 155      68.410  73.080  65.780  1.00  0.00           O
ATOM   2335  OE2 GLU A 155      68.240  71.300  64.470  1.00  0.00           O
ATOM   2336  C   GLU A 155      73.140  71.600  67.710  1.00  0.00           C
ATOM   2337  O   GLU A 155      73.240  72.490  68.570  1.00  0.00           O
ATOM   2338  N   ARG A 156      73.330  70.340  68.050  1.00  0.00           N
ATOM   2339  H   ARG A 156      73.130  69.620  67.370  1.00  0.00           H
ATOM   2340  CA  ARG A 156      73.550  69.940  69.460  1.00  0.00           C
ATOM   2341  HA  ARG A 156      73.000  70.650  70.080  1.00  0.00           H
ATOM   2342  CB  ARG A 156      73.160  68.500  69.810  1.00  0.00           C
ATOM   2343  HB1 ARG A 156      73.540  68.140  70.760  1.00  0.00           H
ATOM   2344  HB2 ARG A 156      73.550  67.850  69.020  1.00  0.00           H
ATOM   2345  CG  ARG A 156      71.640  68.420  69.870  1.00  0.00           C
ATOM   2346  HG1 ARG A 156      71.290  67.390  69.940  1.00  0.00           H
ATOM   2347  HG2 ARG A 156      71.330  68.830  68.910  1.00  0.00           H
ATOM   2348  CD  ARG A 156      70.860  69.120  71.000  1.00  0.00           C
ATOM   2349  HD1 ARG A 156      69.790  69.080  70.780  1.00  0.00           H
ATOM   2350  HD2 ARG A 156      71.090  70.180  71.110  1.00  0.00           H
ATOM   2351  NE  ARG A 156      71.140  68.530  72.330  1.00  0.00           N
ATOM   2352  HE  ARG A 156      71.770  69.030  72.940  1.00  0.00           H
ATOM   2353  CZ  ARG A 156      70.470  67.560  72.890  1.00  0.00           C
ATOM   2354  NH1 ARG A 156      69.590  66.790  72.350  1.00  0.00           N
ATOM   2355 1HH1 ARG A 156      69.230  67.050  71.440  1.00  0.00           H
ATOM   2356 2HH1 ARG A 156      69.340  65.880  72.720  1.00  0.00           H
ATOM   2357  NH2 ARG A 156      70.720  67.110  74.110  1.00  0.00           N
ATOM   2358 1HH2 ARG A 156      71.350  67.520  74.780  1.00  0.00           H
ATOM   2359 2HH2 ARG A 156      70.490  66.150  74.330  1.00  0.00           H
ATOM   2360  C   ARG A 156      75.010  70.170  69.930  1.00  0.00           C
ATOM   2361  O   ARG A 156      75.290  70.460  71.110  1.00  0.00           O
ATOM   2362  N   LEU A 157      75.950  70.130  69.030  1.00  0.00           N
ATOM   2363  H   LEU A 157      75.670  69.800  68.120  1.00  0.00           H
ATOM   2364  CA  LEU A 157      77.380  70.290  69.310  1.00  0.00           C
ATOM   2365  HA  LEU A 157      77.620  69.760  70.230  1.00  0.00           H
ATOM   2366  CB  LEU A 157      78.230  69.770  68.110  1.00  0.00           C
ATOM   2367  HB1 LEU A 157      79.170  70.310  68.270  1.00  0.00           H
ATOM   2368  HB2 LEU A 157      77.820  70.170  67.180  1.00  0.00           H
ATOM   2369  CG  LEU A 157      78.530  68.310  67.920  1.00  0.00           C
ATOM   2370  HG  LEU A 157      77.630  67.720  67.730  1.00  0.00           H
ATOM   2371  CD1 LEU A 157      79.520  68.060  66.810  1.00  0.00           C
ATOM   2372 1HD1 LEU A 157      79.850  67.020  66.900  1.00  0.00           H
ATOM   2373 2HD1 LEU A 157      78.970  68.160  65.880  1.00  0.00           H
ATOM   2374 3HD1 LEU A 157      80.370  68.750  66.870  1.00  0.00           H
ATOM   2375  CD2 LEU A 157      79.150  67.790  69.240  1.00  0.00           C
ATOM   2376 1HD2 LEU A 157      79.960  68.400  69.630  1.00  0.00           H
ATOM   2377 2HD2 LEU A 157      78.410  67.610  70.020  1.00  0.00           H
ATOM   2378 3HD2 LEU A 157      79.480  66.760  69.120  1.00  0.00           H
ATOM   2379  C   LEU A 157      77.530  71.800  69.600  1.00  0.00           C
ATOM   2380  O   LEU A 157      78.300  72.190  70.550  1.00  0.00           O
ATOM   2381  N   SER A 158      76.740  72.670  68.920  1.00  0.00           N
ATOM   2382  H   SER A 158      76.060  72.320  68.260  1.00  0.00           H
ATOM   2383  CA  SER A 158      76.620  74.090  69.280  1.00  0.00           C
ATOM   2384  HA  SER A 158      77.640  74.410  69.510  1.00  0.00           H
ATOM   2385  CB  SER A 158      75.990  74.910  68.200  1.00  0.00           C
ATOM   2386  HB1 SER A 158      76.180  75.960  68.410  1.00  0.00           H
ATOM   2387  HB2 SER A 158      74.940  74.610  68.190  1.00  0.00           H
ATOM   2388  OG  SER A 158      76.580  74.570  66.950  1.00  0.00           O
ATOM   2389  HG  SER A 158      75.930  74.060  66.450  1.00  0.00           H
ATOM   2390  C   SER A 158      75.910  74.450  70.610  1.00  0.00           C
ATOM   2391  O   SER A 158      76.120  75.590  71.080  1.00  0.00           O
ATOM   2392  N   VAL A 159      75.290  73.490  71.300  1.00  0.00           N
ATOM   2393  H   VAL A 159      75.270  72.580  70.870  1.00  0.00           H
ATOM   2394  CA  VAL A 159      74.880  73.660  72.720  1.00  0.00           C
ATOM   2395  HA  VAL A 159      74.730  74.720  72.950  1.00  0.00           H
ATOM   2396  CB  VAL A 159      73.480  73.010  72.920  1.00  0.00           C
ATOM   2397  HB  VAL A 159      73.460  71.920  72.830  1.00  0.00           H
ATOM   2398  CG1 VAL A 159      72.850  73.330  74.300  1.00  0.00           C
ATOM   2399 1HG1 VAL A 159      71.780  73.140  74.430  1.00  0.00           H
ATOM   2400 2HG1 VAL A 159      73.330  72.770  75.100  1.00  0.00           H
ATOM   2401 3HG1 VAL A 159      72.850  74.410  74.470  1.00  0.00           H
ATOM   2402  CG2 VAL A 159      72.400  73.540  71.930  1.00  0.00           C
ATOM   2403 1HG2 VAL A 159      72.410  74.630  72.020  1.00  0.00           H
ATOM   2404 2HG2 VAL A 159      72.490  73.300  70.870  1.00  0.00           H
ATOM   2405 3HG2 VAL A 159      71.410  73.160  72.190  1.00  0.00           H
ATOM   2406  C   VAL A 159      75.790  73.030  73.800  1.00  0.00           C
ATOM   2407  O   VAL A 159      76.160  73.610  74.770  1.00  0.00           O
ATOM   2408  N   ASP A 160      76.250  71.790  73.640  1.00  0.00           N
ATOM   2409  H   ASP A 160      76.020  71.270  72.800  1.00  0.00           H
ATOM   2410  CA  ASP A 160      77.100  71.090  74.610  1.00  0.00           C
ATOM   2411  HA  ASP A 160      76.770  71.270  75.630  1.00  0.00           H
ATOM   2412  CB  ASP A 160      77.080  69.540  74.460  1.00  0.00           C
ATOM   2413  HB1 ASP A 160      78.060  69.080  74.610  1.00  0.00           H
ATOM   2414  HB2 ASP A 160      76.660  69.250  73.500  1.00  0.00           H
ATOM   2415  CG  ASP A 160      76.210  68.890  75.520  1.00  0.00           C
ATOM   2416  OD1 ASP A 160      75.010  69.170  75.580  1.00  0.00           O
ATOM   2417  OD2 ASP A 160      76.700  67.960  76.230  1.00  0.00           O
ATOM   2418  C   ASP A 160      78.570  71.590  74.530  1.00  0.00           C
ATOM   2419  O   ASP A 160      79.230  71.450  75.580  1.00  0.00           O
ATOM   2420  N   TYR A 161      79.010  72.190  73.370  1.00  0.00           N
ATOM   2421  H   TYR A 161      78.360  72.300  72.600  1.00  0.00           H
ATOM   2422  CA  TYR A 161      80.410  72.460  73.080  1.00  0.00           C
ATOM   2423  HA  TYR A 161      80.840  72.550  74.070  1.00  0.00           H
ATOM   2424  CB  TYR A 161      81.070  71.290  72.210  1.00  0.00           C
ATOM   2425  HB1 TYR A 161      82.100  71.500  71.930  1.00  0.00           H
ATOM   2426  HB2 TYR A 161      80.570  71.170  71.250  1.00  0.00           H
ATOM   2427  CG  TYR A 161      80.970  69.900  72.860  1.00  0.00           C
ATOM   2428  CD1 TYR A 161      82.020  69.500  73.740  1.00  0.00           C
ATOM   2429  HD1 TYR A 161      82.840  70.180  73.930  1.00  0.00           H
ATOM   2430  CE1 TYR A 161      81.990  68.160  74.180  1.00  0.00           C
ATOM   2431  HE1 TYR A 161      82.700  67.800  74.900  1.00  0.00           H
ATOM   2432  CZ  TYR A 161      80.830  67.410  73.970  1.00  0.00           C
ATOM   2433  OH  TYR A 161      80.780  66.150  74.450  1.00  0.00           O
ATOM   2434  HH  TYR A 161      79.920  65.720  74.430  1.00  0.00           H
ATOM   2435  CE2 TYR A 161      79.780  67.820  73.140  1.00  0.00           C
ATOM   2436  HE2 TYR A 161      78.870  67.250  73.020  1.00  0.00           H
ATOM   2437  CD2 TYR A 161      79.870  69.090  72.600  1.00  0.00           C
ATOM   2438  HD2 TYR A 161      79.050  69.380  71.950  1.00  0.00           H
ATOM   2439  C   TYR A 161      80.560  73.810  72.360  1.00  0.00           C
ATOM   2440  O   TYR A 161      81.300  73.900  71.370  1.00  0.00           O
ATOM   2441  N   GLY A 162      79.730  74.800  72.690  1.00  0.00           N
ATOM   2442  H   GLY A 162      79.140  74.490  73.450  1.00  0.00           H
ATOM   2443  CA  GLY A 162      79.510  76.090  72.080  1.00  0.00           C
ATOM   2444  HA1 GLY A 162      78.860  76.650  72.750  1.00  0.00           H
ATOM   2445  HA2 GLY A 162      78.980  75.970  71.130  1.00  0.00           H
ATOM   2446  C   GLY A 162      80.800  76.880  71.700  1.00  0.00           C
ATOM   2447  O   GLY A 162      80.920  77.430  70.610  1.00  0.00           O
ATOM   2448  N   LYS A 163      81.830  76.900  72.530  1.00  0.00           N
ATOM   2449  H   LYS A 163      81.820  76.230  73.290  1.00  0.00           H
ATOM   2450  CA  LYS A 163      83.070  77.500  72.330  1.00  0.00           C
ATOM   2451  HA  LYS A 163      82.850  78.460  71.870  1.00  0.00           H
ATOM   2452  CB  LYS A 163      83.640  77.770  73.720  1.00  0.00           C
ATOM   2453  HB1 LYS A 163      84.680  78.100  73.620  1.00  0.00           H
ATOM   2454  HB2 LYS A 163      83.730  76.840  74.280  1.00  0.00           H
ATOM   2455  CG  LYS A 163      82.780  78.730  74.590  1.00  0.00           C
ATOM   2456  HG1 LYS A 163      81.770  78.350  74.780  1.00  0.00           H
ATOM   2457  HG2 LYS A 163      82.820  79.690  74.070  1.00  0.00           H
ATOM   2458  CD  LYS A 163      83.370  78.870  75.990  1.00  0.00           C
ATOM   2459  HD1 LYS A 163      84.400  79.220  75.930  1.00  0.00           H
ATOM   2460  HD2 LYS A 163      83.450  77.990  76.630  1.00  0.00           H
ATOM   2461  CE  LYS A 163      82.570  79.910  76.680  1.00  0.00           C
ATOM   2462  HE1 LYS A 163      82.790  79.810  77.740  1.00  0.00           H
ATOM   2463  HE2 LYS A 163      81.510  79.790  76.460  1.00  0.00           H
ATOM   2464  NZ  LYS A 163      82.930  81.190  76.140  1.00  0.00           N
ATOM   2465  HZ1 LYS A 163      82.190  81.840  76.350  1.00  0.00           H
ATOM   2466  HZ2 LYS A 163      83.810  81.490  76.540  1.00  0.00           H
ATOM   2467  HZ3 LYS A 163      83.120  81.240  75.150  1.00  0.00           H
ATOM   2468  C   LYS A 163      84.090  76.700  71.470  1.00  0.00           C
ATOM   2469  O   LYS A 163      85.060  77.320  71.000  1.00  0.00           O
ATOM   2470  N   LYS A 164      83.890  75.480  71.170  1.00  0.00           N
ATOM   2471  H   LYS A 164      83.160  74.940  71.590  1.00  0.00           H
ATOM   2472  CA  LYS A 164      84.750  74.640  70.300  1.00  0.00           C
ATOM   2473  HA  LYS A 164      85.820  74.820  70.410  1.00  0.00           H
ATOM   2474  CB  LYS A 164      84.640  73.150  70.690  1.00  0.00           C
ATOM   2475  HB1 LYS A 164      85.390  72.590  70.130  1.00  0.00           H
ATOM   2476  HB2 LYS A 164      83.600  72.910  70.440  1.00  0.00           H
ATOM   2477  CG  LYS A 164      84.760  72.590  72.080  1.00  0.00           C
ATOM   2478  HG1 LYS A 164      84.800  71.510  71.950  1.00  0.00           H
ATOM   2479  HG2 LYS A 164      83.900  72.860  72.700  1.00  0.00           H
ATOM   2480  CD  LYS A 164      85.990  73.010  72.830  1.00  0.00           C
ATOM   2481  HD1 LYS A 164      85.940  74.070  73.060  1.00  0.00           H
ATOM   2482  HD2 LYS A 164      86.870  72.800  72.210  1.00  0.00           H
ATOM   2483  CE  LYS A 164      86.170  72.320  74.150  1.00  0.00           C
ATOM   2484  HE1 LYS A 164      86.220  71.240  73.970  1.00  0.00           H
ATOM   2485  HE2 LYS A 164      85.280  72.570  74.730  1.00  0.00           H
ATOM   2486  NZ  LYS A 164      87.390  72.810  74.850  1.00  0.00           N
ATOM   2487  HZ1 LYS A 164      88.160  72.910  74.190  1.00  0.00           H
ATOM   2488  HZ2 LYS A 164      87.140  73.730  75.190  1.00  0.00           H
ATOM   2489  HZ3 LYS A 164      87.700  72.300  75.660  1.00  0.00           H
ATOM   2490  C   LYS A 164      84.470  74.840  68.840  1.00  0.00           C
ATOM   2491  O   LYS A 164      83.420  75.260  68.430  1.00  0.00           O
ATOM   2492  N   SER A 165      85.430  74.510  68.020  1.00  0.00           N
ATOM   2493  H   SER A 165      86.260  74.160  68.460  1.00  0.00           H
ATOM   2494  CA  SER A 165      85.400  74.570  66.500  1.00  0.00           C
ATOM   2495  HA  SER A 165      84.800  75.440  66.240  1.00  0.00           H
ATOM   2496  CB  SER A 165      86.760  74.650  65.730  1.00  0.00           C
ATOM   2497  HB1 SER A 165      86.670  74.640  64.640  1.00  0.00           H
ATOM   2498  HB2 SER A 165      87.270  73.720  66.000  1.00  0.00           H
ATOM   2499  OG  SER A 165      87.490  75.750  66.180  1.00  0.00           O
ATOM   2500  HG  SER A 165      87.220  76.450  65.590  1.00  0.00           H
ATOM   2501  C   SER A 165      84.640  73.330  65.900  1.00  0.00           C
ATOM   2502  O   SER A 165      84.740  72.220  66.470  1.00  0.00           O
ATOM   2503  N   LYS A 166      83.980  73.470  64.790  1.00  0.00           N
ATOM   2504  H   LYS A 166      84.000  74.370  64.350  1.00  0.00           H
ATOM   2505  CA  LYS A 166      83.410  72.400  63.950  1.00  0.00           C
ATOM   2506  HA  LYS A 166      83.700  71.460  64.400  1.00  0.00           H
ATOM   2507  CB  LYS A 166      81.900  72.460  63.960  1.00  0.00           C
ATOM   2508  HB1 LYS A 166      81.410  71.700  63.350  1.00  0.00           H
ATOM   2509  HB2 LYS A 166      81.520  73.460  63.750  1.00  0.00           H
ATOM   2510  CG  LYS A 166      81.450  72.130  65.340  1.00  0.00           C
ATOM   2511  HG1 LYS A 166      81.710  72.900  66.070  1.00  0.00           H
ATOM   2512  HG2 LYS A 166      81.980  71.220  65.600  1.00  0.00           H
ATOM   2513  CD  LYS A 166      79.920  71.780  65.310  1.00  0.00           C
ATOM   2514  HD1 LYS A 166      79.820  70.700  65.430  1.00  0.00           H
ATOM   2515  HD2 LYS A 166      79.430  71.970  64.360  1.00  0.00           H
ATOM   2516  CE  LYS A 166      79.030  72.600  66.290  1.00  0.00           C
ATOM   2517  HE1 LYS A 166      79.540  72.310  67.210  1.00  0.00           H
ATOM   2518  HE2 LYS A 166      78.070  72.100  66.430  1.00  0.00           H
ATOM   2519  NZ  LYS A 166      79.080  74.010  66.120  1.00  0.00           N
ATOM   2520  HZ1 LYS A 166      80.010  74.410  66.260  1.00  0.00           H
ATOM   2521  HZ2 LYS A 166      78.800  74.160  65.170  1.00  0.00           H
ATOM   2522  HZ3 LYS A 166      78.390  74.540  66.640  1.00  0.00           H
ATOM   2523  C   LYS A 166      83.790  72.610  62.450  1.00  0.00           C
ATOM   2524  O   LYS A 166      83.440  73.610  61.840  1.00  0.00           O
ATOM   2525  N   LEU A 167      84.580  71.680  61.870  1.00  0.00           N
ATOM   2526  H   LEU A 167      84.880  70.900  62.430  1.00  0.00           H
ATOM   2527  CA  LEU A 167      85.120  71.760  60.520  1.00  0.00           C
ATOM   2528  HA  LEU A 167      84.760  72.670  60.040  1.00  0.00           H
ATOM   2529  CB  LEU A 167      86.710  71.680  60.520  1.00  0.00           C
ATOM   2530  HB1 LEU A 167      87.140  71.350  59.580  1.00  0.00           H
ATOM   2531  HB2 LEU A 167      87.000  70.960  61.290  1.00  0.00           H
ATOM   2532  CG  LEU A 167      87.360  73.040  60.850  1.00  0.00           C
ATOM   2533  HG  LEU A 167      86.990  73.830  60.200  1.00  0.00           H
ATOM   2534  CD1 LEU A 167      87.190  73.470  62.300  1.00  0.00           C
ATOM   2535 1HD1 LEU A 167      87.920  74.260  62.480  1.00  0.00           H
ATOM   2536 2HD1 LEU A 167      86.220  73.920  62.510  1.00  0.00           H
ATOM   2537 3HD1 LEU A 167      87.230  72.590  62.940  1.00  0.00           H
ATOM   2538  CD2 LEU A 167      88.910  72.860  60.590  1.00  0.00           C
ATOM   2539 1HD2 LEU A 167      89.150  72.570  59.570  1.00  0.00           H
ATOM   2540 2HD2 LEU A 167      89.520  73.700  60.930  1.00  0.00           H
ATOM   2541 3HD2 LEU A 167      89.260  72.000  61.160  1.00  0.00           H
ATOM   2542  C   LEU A 167      84.560  70.570  59.800  1.00  0.00           C
ATOM   2543  O   LEU A 167      84.760  69.450  60.150  1.00  0.00           O
ATOM   2544  N   GLU A 168      83.880  70.860  58.700  1.00  0.00           N
ATOM   2545  H   GLU A 168      83.730  71.810  58.410  1.00  0.00           H
ATOM   2546  CA  GLU A 168      83.180  69.830  57.890  1.00  0.00           C
ATOM   2547  HA  GLU A 168      82.930  68.920  58.420  1.00  0.00           H
ATOM   2548  CB  GLU A 168      81.990  70.480  57.200  1.00  0.00           C
ATOM   2549  HB1 GLU A 168      81.780  69.990  56.240  1.00  0.00           H
ATOM   2550  HB2 GLU A 168      82.200  71.540  57.050  1.00  0.00           H
ATOM   2551  CG  GLU A 168      80.720  70.520  58.100  1.00  0.00           C
ATOM   2552  HG1 GLU A 168      80.790  71.230  58.920  1.00  0.00           H
ATOM   2553  HG2 GLU A 168      80.520  69.510  58.440  1.00  0.00           H
ATOM   2554  CD  GLU A 168      79.530  71.080  57.260  1.00  0.00           C
ATOM   2555  OE1 GLU A 168      78.670  70.200  57.020  1.00  0.00           O
ATOM   2556  OE2 GLU A 168      79.670  72.230  56.770  1.00  0.00           O
ATOM   2557  C   GLU A 168      84.000  69.220  56.720  1.00  0.00           C
ATOM   2558  O   GLU A 168      84.840  69.890  56.110  1.00  0.00           O
ATOM   2559  N   PHE A 169      83.810  67.920  56.420  1.00  0.00           N
ATOM   2560  H   PHE A 169      83.280  67.330  57.050  1.00  0.00           H
ATOM   2561  CA  PHE A 169      84.260  67.340  55.160  1.00  0.00           C
ATOM   2562  HA  PHE A 169      84.650  68.050  54.430  1.00  0.00           H
ATOM   2563  CB  PHE A 169      85.370  66.320  55.510  1.00  0.00           C
ATOM   2564  HB1 PHE A 169      85.620  65.720  54.640  1.00  0.00           H
ATOM   2565  HB2 PHE A 169      85.030  65.640  56.290  1.00  0.00           H
ATOM   2566  CG  PHE A 169      86.610  66.980  56.080  1.00  0.00           C
ATOM   2567  CD1 PHE A 169      87.710  67.030  55.250  1.00  0.00           C
ATOM   2568  HD1 PHE A 169      87.620  66.420  54.370  1.00  0.00           H
ATOM   2569  CE1 PHE A 169      88.940  67.610  55.690  1.00  0.00           C
ATOM   2570  HE1 PHE A 169      89.830  67.680  55.090  1.00  0.00           H
ATOM   2571  CZ  PHE A 169      89.100  68.030  57.020  1.00  0.00           C
ATOM   2572  HZ  PHE A 169      90.000  68.500  57.390  1.00  0.00           H
ATOM   2573  CE2 PHE A 169      87.990  67.840  57.860  1.00  0.00           C
ATOM   2574  HE2 PHE A 169      88.040  68.180  58.880  1.00  0.00           H
ATOM   2575  CD2 PHE A 169      86.740  67.330  57.460  1.00  0.00           C
ATOM   2576  HD2 PHE A 169      85.980  67.130  58.210  1.00  0.00           H
ATOM   2577  C   PHE A 169      83.030  66.680  54.500  1.00  0.00           C
ATOM   2578  O   PHE A 169      82.430  65.640  54.950  1.00  0.00           O
ATOM   2579  N   SER A 170      82.660  67.350  53.400  1.00  0.00           N
ATOM   2580  H   SER A 170      83.200  68.130  53.070  1.00  0.00           H
ATOM   2581  CA  SER A 170      81.310  67.160  52.800  1.00  0.00           C
ATOM   2582  HA  SER A 170      80.660  66.600  53.470  1.00  0.00           H
ATOM   2583  CB  SER A 170      80.590  68.480  52.740  1.00  0.00           C
ATOM   2584  HB1 SER A 170      79.740  68.270  52.090  1.00  0.00           H
ATOM   2585  HB2 SER A 170      81.260  69.240  52.320  1.00  0.00           H
ATOM   2586  OG  SER A 170      80.150  68.890  54.030  1.00  0.00           O
ATOM   2587  HG  SER A 170      79.980  69.830  54.070  1.00  0.00           H
ATOM   2588  C   SER A 170      81.300  66.580  51.450  1.00  0.00           C
ATOM   2589  O   SER A 170      82.040  67.040  50.510  1.00  0.00           O
ATOM   2590  N   ILE A 171      80.390  65.650  51.190  1.00  0.00           N
ATOM   2591  H   ILE A 171      79.680  65.460  51.890  1.00  0.00           H
ATOM   2592  CA  ILE A 171      80.190  65.050  49.870  1.00  0.00           C
ATOM   2593  HA  ILE A 171      81.060  65.360  49.300  1.00  0.00           H
ATOM   2594  CB  ILE A 171      80.200  63.460  49.910  1.00  0.00           C
ATOM   2595  HB  ILE A 171      79.470  63.100  50.630  1.00  0.00           H
ATOM   2596  CG2 ILE A 171      79.690  62.840  48.560  1.00  0.00           C
ATOM   2597 1HG2 ILE A 171      79.870  61.770  48.580  1.00  0.00           H
ATOM   2598 2HG2 ILE A 171      78.620  62.980  48.410  1.00  0.00           H
ATOM   2599 3HG2 ILE A 171      80.310  63.220  47.740  1.00  0.00           H
ATOM   2600  CG1 ILE A 171      81.520  62.800  50.480  1.00  0.00           C
ATOM   2601 1HG1 ILE A 171      81.300  61.880  51.010  1.00  0.00           H
ATOM   2602 2HG1 ILE A 171      81.940  63.450  51.250  1.00  0.00           H
ATOM   2603  CD  ILE A 171      82.570  62.700  49.370  1.00  0.00           C
ATOM   2604  HD1 ILE A 171      82.540  63.580  48.730  1.00  0.00           H
ATOM   2605  HD2 ILE A 171      83.580  62.670  49.760  1.00  0.00           H
ATOM   2606  HD3 ILE A 171      82.410  61.800  48.770  1.00  0.00           H
ATOM   2607  C   ILE A 171      78.960  65.600  49.140  1.00  0.00           C
ATOM   2608  O   ILE A 171      77.840  65.560  49.640  1.00  0.00           O
ATOM   2609  N   TYR A 172      79.220  66.110  47.930  1.00  0.00           N
ATOM   2610  H   TYR A 172      80.190  65.920  47.700  1.00  0.00           H
ATOM   2611  CA  TYR A 172      78.360  66.880  47.040  1.00  0.00           C
ATOM   2612  HA  TYR A 172      77.470  67.170  47.600  1.00  0.00           H
ATOM   2613  CB  TYR A 172      79.000  68.180  46.560  1.00  0.00           C
ATOM   2614  HB1 TYR A 172      79.970  67.920  46.140  1.00  0.00           H
ATOM   2615  HB2 TYR A 172      79.090  68.830  47.430  1.00  0.00           H
ATOM   2616  CG  TYR A 172      78.190  68.880  45.450  1.00  0.00           C
ATOM   2617  CD1 TYR A 172      78.090  68.430  44.150  1.00  0.00           C
ATOM   2618  HD1 TYR A 172      78.590  67.500  43.920  1.00  0.00           H
ATOM   2619  CE1 TYR A 172      77.330  69.060  43.180  1.00  0.00           C
ATOM   2620  HE1 TYR A 172      77.240  68.570  42.220  1.00  0.00           H
ATOM   2621  CZ  TYR A 172      76.820  70.310  43.490  1.00  0.00           C
ATOM   2622  OH  TYR A 172      76.330  71.090  42.470  1.00  0.00           O
ATOM   2623  HH  TYR A 172      76.030  71.950  42.800  1.00  0.00           H
ATOM   2624  CE2 TYR A 172      76.900  70.820  44.810  1.00  0.00           C
ATOM   2625  HE2 TYR A 172      76.300  71.680  45.080  1.00  0.00           H
ATOM   2626  CD2 TYR A 172      77.540  70.060  45.800  1.00  0.00           C
ATOM   2627  HD2 TYR A 172      77.600  70.480  46.800  1.00  0.00           H
ATOM   2628  C   TYR A 172      77.830  65.880  45.960  1.00  0.00           C
ATOM   2629  O   TYR A 172      78.590  64.960  45.600  1.00  0.00           O
ATOM   2630  N   PRO A 173      76.570  65.920  45.530  1.00  0.00           N
ATOM   2631  CD  PRO A 173      75.550  66.730  46.250  1.00  0.00           C
ATOM   2632  HD1 PRO A 173      75.750  67.800  46.180  1.00  0.00           H
ATOM   2633  HD2 PRO A 173      75.510  66.320  47.260  1.00  0.00           H
ATOM   2634  CG  PRO A 173      74.250  66.490  45.520  1.00  0.00           C
ATOM   2635  HG1 PRO A 173      74.120  67.090  44.620  1.00  0.00           H
ATOM   2636  HG2 PRO A 173      73.380  66.610  46.160  1.00  0.00           H
ATOM   2637  CB  PRO A 173      74.440  65.010  45.150  1.00  0.00           C
ATOM   2638  HB1 PRO A 173      73.800  64.820  44.280  1.00  0.00           H
ATOM   2639  HB2 PRO A 173      74.150  64.330  45.940  1.00  0.00           H
ATOM   2640  CA  PRO A 173      75.890  64.840  44.820  1.00  0.00           C
ATOM   2641  HA  PRO A 173      76.260  63.940  45.300  1.00  0.00           H
ATOM   2642  C   PRO A 173      76.140  64.840  43.300  1.00  0.00           C
ATOM   2643  O   PRO A 173      76.090  65.930  42.680  1.00  0.00           O
ATOM   2644  N   ALA A 174      76.430  63.660  42.710  1.00  0.00           N
ATOM   2645  H   ALA A 174      76.350  62.810  43.250  1.00  0.00           H
ATOM   2646  CA  ALA A 174      76.830  63.490  41.300  1.00  0.00           C
ATOM   2647  HA  ALA A 174      76.710  64.440  40.770  1.00  0.00           H
ATOM   2648  CB  ALA A 174      78.250  63.250  41.130  1.00  0.00           C
ATOM   2649  HB1 ALA A 174      78.510  62.900  40.130  1.00  0.00           H
ATOM   2650  HB2 ALA A 174      78.770  64.190  41.310  1.00  0.00           H
ATOM   2651  HB3 ALA A 174      78.570  62.520  41.870  1.00  0.00           H
ATOM   2652  C   ALA A 174      75.980  62.390  40.630  1.00  0.00           C
ATOM   2653  O   ALA A 174      76.130  61.250  40.950  1.00  0.00           O
ATOM   2654  N   PRO A 175      75.030  62.730  39.760  1.00  0.00           N
ATOM   2655  CD  PRO A 175      74.710  64.100  39.370  1.00  0.00           C
ATOM   2656  HD1 PRO A 175      75.510  64.460  38.730  1.00  0.00           H
ATOM   2657  HD2 PRO A 175      74.600  64.700  40.280  1.00  0.00           H
ATOM   2658  CG  PRO A 175      73.320  64.070  38.620  1.00  0.00           C
ATOM   2659  HG1 PRO A 175      72.940  64.820  37.920  1.00  0.00           H
ATOM   2660  HG2 PRO A 175      72.580  63.900  39.410  1.00  0.00           H
ATOM   2661  CB  PRO A 175      73.490  62.730  38.020  1.00  0.00           C
ATOM   2662  HB1 PRO A 175      74.030  62.860  37.090  1.00  0.00           H
ATOM   2663  HB2 PRO A 175      72.480  62.320  37.890  1.00  0.00           H
ATOM   2664  CA  PRO A 175      74.170  61.840  39.070  1.00  0.00           C
ATOM   2665  HA  PRO A 175      73.420  61.460  39.770  1.00  0.00           H
ATOM   2666  C   PRO A 175      74.820  60.660  38.340  1.00  0.00           C
ATOM   2667  O   PRO A 175      74.180  59.630  38.240  1.00  0.00           O
ATOM   2668  N   GLN A 176      76.040  60.740  37.840  1.00  0.00           N
ATOM   2669  H   GLN A 176      76.530  61.620  37.770  1.00  0.00           H
ATOM   2670  CA  GLN A 176      76.880  59.560  37.500  1.00  0.00           C
ATOM   2671  HA  GLN A 176      76.440  59.200  36.560  1.00  0.00           H
ATOM   2672  CB  GLN A 176      78.250  60.140  37.100  1.00  0.00           C
ATOM   2673  HB1 GLN A 176      78.620  60.600  38.020  1.00  0.00           H
ATOM   2674  HB2 GLN A 176      78.110  60.980  36.430  1.00  0.00           H
ATOM   2675  CG  GLN A 176      79.320  59.120  36.620  1.00  0.00           C
ATOM   2676  HG1 GLN A 176      79.260  58.150  37.100  1.00  0.00           H
ATOM   2677  HG2 GLN A 176      80.260  59.530  36.990  1.00  0.00           H
ATOM   2678  CD  GLN A 176      79.470  59.090  35.180  1.00  0.00           C
ATOM   2679  OE1 GLN A 176      80.160  59.940  34.700  1.00  0.00           O
ATOM   2680  NE2 GLN A 176      78.760  58.290  34.360  1.00  0.00           N
ATOM   2681 1HE2 GLN A 176      78.250  57.460  34.630  1.00  0.00           H
ATOM   2682 2HE2 GLN A 176      78.780  58.450  33.370  1.00  0.00           H
ATOM   2683  C   GLN A 176      76.990  58.450  38.590  1.00  0.00           C
ATOM   2684  O   GLN A 176      77.110  57.260  38.330  1.00  0.00           O
ATOM   2685  N   VAL A 177      77.000  58.920  39.840  1.00  0.00           N
ATOM   2686  H   VAL A 177      76.750  59.900  39.920  1.00  0.00           H
ATOM   2687  CA  VAL A 177      77.260  58.050  41.020  1.00  0.00           C
ATOM   2688  HA  VAL A 177      76.990  57.020  40.790  1.00  0.00           H
ATOM   2689  CB  VAL A 177      78.710  58.150  41.480  1.00  0.00           C
ATOM   2690  HB  VAL A 177      78.830  57.620  42.430  1.00  0.00           H
ATOM   2691  CG1 VAL A 177      79.750  57.530  40.610  1.00  0.00           C
ATOM   2692 1HG1 VAL A 177      79.720  56.450  40.480  1.00  0.00           H
ATOM   2693 2HG1 VAL A 177      79.640  57.990  39.630  1.00  0.00           H
ATOM   2694 3HG1 VAL A 177      80.750  57.820  40.940  1.00  0.00           H
ATOM   2695  CG2 VAL A 177      79.290  59.600  41.600  1.00  0.00           C
ATOM   2696 1HG2 VAL A 177      80.230  59.500  42.150  1.00  0.00           H
ATOM   2697 2HG2 VAL A 177      79.480  60.010  40.610  1.00  0.00           H
ATOM   2698 3HG2 VAL A 177      78.570  60.260  42.090  1.00  0.00           H
ATOM   2699  C   VAL A 177      76.370  58.410  42.230  1.00  0.00           C
ATOM   2700  O   VAL A 177      76.790  58.700  43.350  1.00  0.00           O
ATOM   2701  N   SER A 178      75.070  58.480  41.830  1.00  0.00           N
ATOM   2702  H   SER A 178      74.820  58.320  40.860  1.00  0.00           H
ATOM   2703  CA  SER A 178      73.980  58.960  42.620  1.00  0.00           C
ATOM   2704  HA  SER A 178      74.430  59.710  43.260  1.00  0.00           H
ATOM   2705  CB  SER A 178      72.870  59.540  41.840  1.00  0.00           C
ATOM   2706  HB1 SER A 178      73.300  60.360  41.270  1.00  0.00           H
ATOM   2707  HB2 SER A 178      72.050  59.820  42.500  1.00  0.00           H
ATOM   2708  OG  SER A 178      72.330  58.660  40.840  1.00  0.00           O
ATOM   2709  HG  SER A 178      72.970  58.030  40.510  1.00  0.00           H
ATOM   2710  C   SER A 178      73.370  57.890  43.560  1.00  0.00           C
ATOM   2711  O   SER A 178      73.340  56.790  43.080  1.00  0.00           O
ATOM   2712  N   THR A 179      72.840  58.260  44.730  1.00  0.00           N
ATOM   2713  H   THR A 179      72.900  59.240  44.930  1.00  0.00           H
ATOM   2714  CA  THR A 179      72.030  57.450  45.680  1.00  0.00           C
ATOM   2715  HA  THR A 179      72.190  56.410  45.410  1.00  0.00           H
ATOM   2716  CB  THR A 179      72.680  57.770  47.150  1.00  0.00           C
ATOM   2717  HB  THR A 179      72.740  58.850  47.270  1.00  0.00           H
ATOM   2718  CG2 THR A 179      71.850  57.160  48.270  1.00  0.00           C
ATOM   2719 1HG2 THR A 179      70.910  57.700  48.340  1.00  0.00           H
ATOM   2720 2HG2 THR A 179      71.690  56.100  48.070  1.00  0.00           H
ATOM   2721 3HG2 THR A 179      72.370  57.190  49.230  1.00  0.00           H
ATOM   2722  OG1 THR A 179      73.820  57.010  47.320  1.00  0.00           O
ATOM   2723  HG1 THR A 179      74.140  57.110  48.220  1.00  0.00           H
ATOM   2724  C   THR A 179      70.480  57.720  45.620  1.00  0.00           C
ATOM   2725  O   THR A 179      69.770  56.730  45.610  1.00  0.00           O
ATOM   2726  N   ALA A 180      69.930  58.900  45.370  1.00  0.00           N
ATOM   2727  H   ALA A 180      70.610  59.630  45.190  1.00  0.00           H
ATOM   2728  CA  ALA A 180      68.510  59.230  45.280  1.00  0.00           C
ATOM   2729  HA  ALA A 180      68.030  58.270  45.080  1.00  0.00           H
ATOM   2730  CB  ALA A 180      68.060  59.660  46.660  1.00  0.00           C
ATOM   2731  HB1 ALA A 180      67.000  59.840  46.780  1.00  0.00           H
ATOM   2732  HB2 ALA A 180      68.360  58.860  47.340  1.00  0.00           H
ATOM   2733  HB3 ALA A 180      68.530  60.620  46.860  1.00  0.00           H
ATOM   2734  C   ALA A 180      68.150  60.250  44.120  1.00  0.00           C
ATOM   2735  O   ALA A 180      69.040  60.700  43.390  1.00  0.00           O
ATOM   2736  N   VAL A 181      66.830  60.540  44.050  1.00  0.00           N
ATOM   2737  H   VAL A 181      66.160  59.950  44.520  1.00  0.00           H
ATOM   2738  CA  VAL A 181      66.290  61.530  43.120  1.00  0.00           C
ATOM   2739  HA  VAL A 181      67.070  61.710  42.390  1.00  0.00           H
ATOM   2740  CB  VAL A 181      65.020  60.960  42.470  1.00  0.00           C
ATOM   2741  HB  VAL A 181      65.130  59.890  42.280  1.00  0.00           H
ATOM   2742  CG1 VAL A 181      63.740  61.130  43.360  1.00  0.00           C
ATOM   2743 1HG1 VAL A 181      62.910  60.750  42.770  1.00  0.00           H
ATOM   2744 2HG1 VAL A 181      63.870  60.560  44.270  1.00  0.00           H
ATOM   2745 3HG1 VAL A 181      63.520  62.180  43.560  1.00  0.00           H
ATOM   2746  CG2 VAL A 181      64.740  61.590  41.110  1.00  0.00           C
ATOM   2747 1HG2 VAL A 181      64.600  62.670  41.230  1.00  0.00           H
ATOM   2748 2HG2 VAL A 181      65.610  61.380  40.480  1.00  0.00           H
ATOM   2749 3HG2 VAL A 181      63.920  61.130  40.560  1.00  0.00           H
ATOM   2750  C   VAL A 181      66.080  62.900  43.870  1.00  0.00           C
ATOM   2751  O   VAL A 181      66.220  63.980  43.270  1.00  0.00           O
ATOM   2752  N   VAL A 182      65.870  62.830  45.200  1.00  0.00           N
ATOM   2753  H   VAL A 182      65.890  61.880  45.540  1.00  0.00           H
ATOM   2754  CA  VAL A 182      65.810  63.910  46.170  1.00  0.00           C
ATOM   2755  HA  VAL A 182      65.340  64.750  45.660  1.00  0.00           H
ATOM   2756  CB  VAL A 182      64.770  63.570  47.260  1.00  0.00           C
ATOM   2757  HB  VAL A 182      64.830  64.340  48.030  1.00  0.00           H
ATOM   2758  CG1 VAL A 182      63.310  63.760  46.690  1.00  0.00           C
ATOM   2759 1HG1 VAL A 182      62.510  63.740  47.440  1.00  0.00           H
ATOM   2760 2HG1 VAL A 182      63.250  64.730  46.220  1.00  0.00           H
ATOM   2761 3HG1 VAL A 182      63.090  63.010  45.930  1.00  0.00           H
ATOM   2762  CG2 VAL A 182      65.020  62.200  47.820  1.00  0.00           C
ATOM   2763 1HG2 VAL A 182      66.050  61.880  48.000  1.00  0.00           H
ATOM   2764 2HG2 VAL A 182      64.450  62.170  48.740  1.00  0.00           H
ATOM   2765 3HG2 VAL A 182      64.600  61.430  47.170  1.00  0.00           H
ATOM   2766  C   VAL A 182      67.160  64.480  46.740  1.00  0.00           C
ATOM   2767  O   VAL A 182      67.090  65.430  47.510  1.00  0.00           O
ATOM   2768  N   GLU A 183      68.270  64.090  46.160  1.00  0.00           N
ATOM   2769  H   GLU A 183      68.190  63.350  45.480  1.00  0.00           H
ATOM   2770  CA  GLU A 183      69.550  64.530  46.780  1.00  0.00           C
ATOM   2771  HA  GLU A 183      69.500  64.110  47.790  1.00  0.00           H
ATOM   2772  CB  GLU A 183      70.820  63.920  46.140  1.00  0.00           C
ATOM   2773  HB1 GLU A 183      71.710  64.280  46.650  1.00  0.00           H
ATOM   2774  HB2 GLU A 183      70.840  64.230  45.090  1.00  0.00           H
ATOM   2775  CG  GLU A 183      70.790  62.450  46.280  1.00  0.00           C
ATOM   2776  HG1 GLU A 183      69.890  62.180  45.730  1.00  0.00           H
ATOM   2777  HG2 GLU A 183      70.770  62.090  47.310  1.00  0.00           H
ATOM   2778  CD  GLU A 183      72.010  61.760  45.690  1.00  0.00           C
ATOM   2779  OE1 GLU A 183      73.090  61.950  46.220  1.00  0.00           O
ATOM   2780  OE2 GLU A 183      71.850  60.940  44.720  1.00  0.00           O
ATOM   2781  C   GLU A 183      69.740  66.020  46.880  1.00  0.00           C
ATOM   2782  O   GLU A 183      70.210  66.450  47.880  1.00  0.00           O
ATOM   2783  N   PRO A 184      69.160  66.790  46.010  1.00  0.00           N
ATOM   2784  CD  PRO A 184      68.800  66.500  44.600  1.00  0.00           C
ATOM   2785  HD1 PRO A 184      67.740  66.470  44.370  1.00  0.00           H
ATOM   2786  HD2 PRO A 184      69.300  65.690  44.060  1.00  0.00           H
ATOM   2787  CG  PRO A 184      69.270  67.630  43.810  1.00  0.00           C
ATOM   2788  HG1 PRO A 184      68.690  67.750  42.890  1.00  0.00           H
ATOM   2789  HG2 PRO A 184      70.310  67.460  43.550  1.00  0.00           H
ATOM   2790  CB  PRO A 184      68.980  68.830  44.720  1.00  0.00           C
ATOM   2791  HB1 PRO A 184      67.950  69.150  44.560  1.00  0.00           H
ATOM   2792  HB2 PRO A 184      69.660  69.660  44.540  1.00  0.00           H
ATOM   2793  CA  PRO A 184      69.230  68.260  46.130  1.00  0.00           C
ATOM   2794  HA  PRO A 184      70.210  68.540  46.490  1.00  0.00           H
ATOM   2795  C   PRO A 184      68.300  68.890  47.190  1.00  0.00           C
ATOM   2796  O   PRO A 184      68.590  69.970  47.750  1.00  0.00           O
ATOM   2797  N   TYR A 185      67.160  68.240  47.610  1.00  0.00           N
ATOM   2798  H   TYR A 185      66.960  67.340  47.200  1.00  0.00           H
ATOM   2799  CA  TYR A 185      66.300  68.550  48.710  1.00  0.00           C
ATOM   2800  HA  TYR A 185      66.000  69.600  48.640  1.00  0.00           H
ATOM   2801  CB  TYR A 185      65.030  67.640  48.770  1.00  0.00           C
ATOM   2802  HB1 TYR A 185      64.620  67.680  49.780  1.00  0.00           H
ATOM   2803  HB2 TYR A 185      65.320  66.600  48.600  1.00  0.00           H
ATOM   2804  CG  TYR A 185      63.940  68.050  47.870  1.00  0.00           C
ATOM   2805  CD1 TYR A 185      64.000  69.130  47.000  1.00  0.00           C
ATOM   2806  HD1 TYR A 185      64.890  69.730  46.910  1.00  0.00           H
ATOM   2807  CE1 TYR A 185      62.910  69.350  46.070  1.00  0.00           C
ATOM   2808  HE1 TYR A 185      62.920  70.160  45.360  1.00  0.00           H
ATOM   2809  CZ  TYR A 185      61.760  68.590  46.180  1.00  0.00           C
ATOM   2810  OH  TYR A 185      60.670  68.780  45.360  1.00  0.00           O
ATOM   2811  HH  TYR A 185      60.120  68.040  45.630  1.00  0.00           H
ATOM   2812  CE2 TYR A 185      61.670  67.590  47.120  1.00  0.00           C
ATOM   2813  HE2 TYR A 185      60.730  67.070  47.250  1.00  0.00           H
ATOM   2814  CD2 TYR A 185      62.770  67.270  47.890  1.00  0.00           C
ATOM   2815  HD2 TYR A 185      62.700  66.450  48.590  1.00  0.00           H
ATOM   2816  C   TYR A 185      67.180  68.370  49.930  1.00  0.00           C
ATOM   2817  O   TYR A 185      67.360  69.310  50.770  1.00  0.00           O
ATOM   2818  N   ASN A 186      67.750  67.200  50.100  1.00  0.00           N
ATOM   2819  H   ASN A 186      67.460  66.440  49.510  1.00  0.00           H
ATOM   2820  CA  ASN A 186      68.500  66.830  51.330  1.00  0.00           C
ATOM   2821  HA  ASN A 186      67.800  67.020  52.150  1.00  0.00           H
ATOM   2822  CB  ASN A 186      68.600  65.290  51.380  1.00  0.00           C
ATOM   2823  HB1 ASN A 186      68.950  65.030  52.380  1.00  0.00           H
ATOM   2824  HB2 ASN A 186      69.260  64.900  50.600  1.00  0.00           H
ATOM   2825  CG  ASN A 186      67.200  64.610  51.110  1.00  0.00           C
ATOM   2826  OD1 ASN A 186      66.240  64.950  51.770  1.00  0.00           O
ATOM   2827  ND2 ASN A 186      67.030  63.800  50.160  1.00  0.00           N
ATOM   2828 1HD2 ASN A 186      67.870  63.390  49.760  1.00  0.00           H
ATOM   2829 2HD2 ASN A 186      66.190  63.300  49.920  1.00  0.00           H
ATOM   2830  C   ASN A 186      69.780  67.690  51.640  1.00  0.00           C
ATOM   2831  O   ASN A 186      69.950  68.220  52.760  1.00  0.00           O
ATOM   2832  N   SER A 187      70.530  67.980  50.610  1.00  0.00           N
ATOM   2833  H   SER A 187      70.260  67.440  49.800  1.00  0.00           H
ATOM   2834  CA  SER A 187      71.640  68.960  50.560  1.00  0.00           C
ATOM   2835  HA  SER A 187      72.500  68.640  51.150  1.00  0.00           H
ATOM   2836  CB  SER A 187      72.210  68.940  49.120  1.00  0.00           C
ATOM   2837  HB1 SER A 187      73.090  69.570  49.090  1.00  0.00           H
ATOM   2838  HB2 SER A 187      71.360  69.280  48.520  1.00  0.00           H
ATOM   2839  OG  SER A 187      72.530  67.740  48.530  1.00  0.00           O
ATOM   2840  HG  SER A 187      71.710  67.240  48.480  1.00  0.00           H
ATOM   2841  C   SER A 187      71.210  70.370  51.050  1.00  0.00           C
ATOM   2842  O   SER A 187      71.840  70.990  51.870  1.00  0.00           O
ATOM   2843  N   ILE A 188      70.090  70.940  50.500  1.00  0.00           N
ATOM   2844  H   ILE A 188      69.580  70.400  49.810  1.00  0.00           H
ATOM   2845  CA  ILE A 188      69.660  72.310  50.670  1.00  0.00           C
ATOM   2846  HA  ILE A 188      70.580  72.870  50.760  1.00  0.00           H
ATOM   2847  CB  ILE A 188      68.760  72.850  49.550  1.00  0.00           C
ATOM   2848  HB  ILE A 188      68.130  72.000  49.290  1.00  0.00           H
ATOM   2849  CG2 ILE A 188      67.750  73.920  50.000  1.00  0.00           C
ATOM   2850 1HG2 ILE A 188      67.230  74.290  49.110  1.00  0.00           H
ATOM   2851 2HG2 ILE A 188      67.030  73.530  50.730  1.00  0.00           H
ATOM   2852 3HG2 ILE A 188      68.400  74.650  50.470  1.00  0.00           H
ATOM   2853  CG1 ILE A 188      69.800  73.200  48.400  1.00  0.00           C
ATOM   2854 1HG1 ILE A 188      70.550  72.420  48.260  1.00  0.00           H
ATOM   2855 2HG1 ILE A 188      70.310  74.140  48.600  1.00  0.00           H
ATOM   2856  CD  ILE A 188      69.090  73.370  47.000  1.00  0.00           C
ATOM   2857  HD1 ILE A 188      68.470  74.260  46.900  1.00  0.00           H
ATOM   2858  HD2 ILE A 188      69.880  73.430  46.250  1.00  0.00           H
ATOM   2859  HD3 ILE A 188      68.530  72.460  46.770  1.00  0.00           H
ATOM   2860  C   ILE A 188      69.160  72.520  52.090  1.00  0.00           C
ATOM   2861  O   ILE A 188      69.510  73.470  52.790  1.00  0.00           O
ATOM   2862  N   LEU A 189      68.370  71.540  52.600  1.00  0.00           N
ATOM   2863  H   LEU A 189      68.230  70.800  51.930  1.00  0.00           H
ATOM   2864  CA  LEU A 189      67.810  71.440  53.920  1.00  0.00           C
ATOM   2865  HA  LEU A 189      67.320  72.370  54.190  1.00  0.00           H
ATOM   2866  CB  LEU A 189      66.900  70.230  54.100  1.00  0.00           C
ATOM   2867  HB1 LEU A 189      66.580  70.240  55.140  1.00  0.00           H
ATOM   2868  HB2 LEU A 189      67.440  69.290  53.980  1.00  0.00           H
ATOM   2869  CG  LEU A 189      65.580  70.280  53.340  1.00  0.00           C
ATOM   2870  HG  LEU A 189      65.790  70.690  52.360  1.00  0.00           H
ATOM   2871  CD1 LEU A 189      64.980  68.850  53.180  1.00  0.00           C
ATOM   2872 1HD1 LEU A 189      64.050  68.810  52.600  1.00  0.00           H
ATOM   2873 2HD1 LEU A 189      65.680  68.280  52.570  1.00  0.00           H
ATOM   2874 3HD1 LEU A 189      64.780  68.480  54.180  1.00  0.00           H
ATOM   2875  CD2 LEU A 189      64.430  71.200  53.820  1.00  0.00           C
ATOM   2876 1HD2 LEU A 189      63.520  71.080  53.230  1.00  0.00           H
ATOM   2877 2HD2 LEU A 189      64.110  71.020  54.840  1.00  0.00           H
ATOM   2878 3HD2 LEU A 189      64.820  72.210  53.750  1.00  0.00           H
ATOM   2879  C   LEU A 189      68.980  71.340  54.970  1.00  0.00           C
ATOM   2880  O   LEU A 189      69.070  72.210  55.820  1.00  0.00           O
ATOM   2881  N   THR A 190      69.810  70.330  54.820  1.00  0.00           N
ATOM   2882  H   THR A 190      69.710  69.700  54.040  1.00  0.00           H
ATOM   2883  CA  THR A 190      71.060  70.150  55.630  1.00  0.00           C
ATOM   2884  HA  THR A 190      70.710  70.080  56.660  1.00  0.00           H
ATOM   2885  CB  THR A 190      71.720  68.760  55.410  1.00  0.00           C
ATOM   2886  HB  THR A 190      71.090  67.870  55.430  1.00  0.00           H
ATOM   2887  CG2 THR A 190      72.750  68.600  54.270  1.00  0.00           C
ATOM   2888 1HG2 THR A 190      73.160  67.600  54.360  1.00  0.00           H
ATOM   2889 2HG2 THR A 190      72.200  68.590  53.330  1.00  0.00           H
ATOM   2890 3HG2 THR A 190      73.500  69.390  54.230  1.00  0.00           H
ATOM   2891  OG1 THR A 190      72.570  68.520  56.550  1.00  0.00           O
ATOM   2892  HG1 THR A 190      72.230  67.670  56.850  1.00  0.00           H
ATOM   2893  C   THR A 190      71.950  71.350  55.620  1.00  0.00           C
ATOM   2894  O   THR A 190      72.240  71.900  56.690  1.00  0.00           O
ATOM   2895  N   THR A 191      72.340  71.930  54.440  1.00  0.00           N
ATOM   2896  H   THR A 191      72.080  71.490  53.570  1.00  0.00           H
ATOM   2897  CA  THR A 191      73.060  73.190  54.310  1.00  0.00           C
ATOM   2898  HA  THR A 191      73.980  73.110  54.890  1.00  0.00           H
ATOM   2899  CB  THR A 191      73.300  73.690  52.920  1.00  0.00           C
ATOM   2900  HB  THR A 191      72.380  74.060  52.480  1.00  0.00           H
ATOM   2901  CG2 THR A 191      74.270  74.820  52.860  1.00  0.00           C
ATOM   2902 1HG2 THR A 191      74.880  74.630  51.980  1.00  0.00           H
ATOM   2903 2HG2 THR A 191      73.770  75.790  52.780  1.00  0.00           H
ATOM   2904 3HG2 THR A 191      74.920  74.810  53.730  1.00  0.00           H
ATOM   2905  OG1 THR A 191      73.890  72.640  52.140  1.00  0.00           O
ATOM   2906  HG1 THR A 191      73.180  72.030  51.930  1.00  0.00           H
ATOM   2907  C   THR A 191      72.350  74.270  55.100  1.00  0.00           C
ATOM   2908  O   THR A 191      72.970  74.770  56.030  1.00  0.00           O
ATOM   2909  N   HIS A 192      71.040  74.520  54.980  1.00  0.00           N
ATOM   2910  H   HIS A 192      70.500  74.080  54.250  1.00  0.00           H
ATOM   2911  CA  HIS A 192      70.490  75.700  55.630  1.00  0.00           C
ATOM   2912  HA  HIS A 192      71.090  76.600  55.470  1.00  0.00           H
ATOM   2913  CB  HIS A 192      68.980  75.850  55.240  1.00  0.00           C
ATOM   2914  HB1 HIS A 192      68.540  74.860  55.120  1.00  0.00           H
ATOM   2915  HB2 HIS A 192      68.830  76.280  54.250  1.00  0.00           H
ATOM   2916  CG  HIS A 192      68.040  76.580  56.180  1.00  0.00           C
ATOM   2917  ND1 HIS A 192      68.240  77.850  56.770  1.00  0.00           N
ATOM   2918  HD1 HIS A 192      69.040  78.450  56.680  1.00  0.00           H
ATOM   2919  CE1 HIS A 192      67.120  78.160  57.470  1.00  0.00           C
ATOM   2920  HE1 HIS A 192      66.930  79.060  58.030  1.00  0.00           H
ATOM   2921  NE2 HIS A 192      66.280  77.090  57.490  1.00  0.00           N
ATOM   2922  HE2 HIS A 192      65.470  76.900  58.050  1.00  0.00           H
ATOM   2923  CD2 HIS A 192      66.810  76.180  56.660  1.00  0.00           C
ATOM   2924  HD2 HIS A 192      66.480  75.160  56.580  1.00  0.00           H
ATOM   2925  C   HIS A 192      70.490  75.650  57.170  1.00  0.00           C
ATOM   2926  O   HIS A 192      70.710  76.590  57.870  1.00  0.00           O
ATOM   2927  N   THR A 193      70.150  74.450  57.790  1.00  0.00           N
ATOM   2928  H   THR A 193      70.000  73.620  57.240  1.00  0.00           H
ATOM   2929  CA  THR A 193      70.290  74.230  59.260  1.00  0.00           C
ATOM   2930  HA  THR A 193      69.670  74.950  59.800  1.00  0.00           H
ATOM   2931  CB  THR A 193      69.720  72.880  59.710  1.00  0.00           C
ATOM   2932  HB  THR A 193      70.370  72.120  59.280  1.00  0.00           H
ATOM   2933  CG2 THR A 193      69.660  72.610  61.210  1.00  0.00           C
ATOM   2934 1HG2 THR A 193      69.520  73.550  61.740  1.00  0.00           H
ATOM   2935 2HG2 THR A 193      68.870  71.940  61.540  1.00  0.00           H
ATOM   2936 3HG2 THR A 193      70.600  72.200  61.570  1.00  0.00           H
ATOM   2937  OG1 THR A 193      68.380  72.730  59.170  1.00  0.00           O
ATOM   2938  HG1 THR A 193      68.370  71.870  58.730  1.00  0.00           H
ATOM   2939  C   THR A 193      71.690  74.380  59.880  1.00  0.00           C
ATOM   2940  O   THR A 193      71.900  75.120  60.830  1.00  0.00           O
ATOM   2941  N   THR A 194      72.670  73.610  59.340  1.00  0.00           N
ATOM   2942  H   THR A 194      72.470  73.000  58.560  1.00  0.00           H
ATOM   2943  CA  THR A 194      74.100  73.560  59.700  1.00  0.00           C
ATOM   2944  HA  THR A 194      74.140  73.300  60.750  1.00  0.00           H
ATOM   2945  CB  THR A 194      74.710  72.350  58.950  1.00  0.00           C
ATOM   2946  HB  THR A 194      74.510  72.420  57.880  1.00  0.00           H
ATOM   2947  CG2 THR A 194      76.220  72.200  59.140  1.00  0.00           C
ATOM   2948 1HG2 THR A 194      76.550  71.310  58.600  1.00  0.00           H
ATOM   2949 2HG2 THR A 194      76.680  73.020  58.590  1.00  0.00           H
ATOM   2950 3HG2 THR A 194      76.490  72.250  60.190  1.00  0.00           H
ATOM   2951  OG1 THR A 194      74.100  71.200  59.430  1.00  0.00           O
ATOM   2952  HG1 THR A 194      74.380  70.440  58.910  1.00  0.00           H
ATOM   2953  C   THR A 194      74.860  74.910  59.400  1.00  0.00           C
ATOM   2954  O   THR A 194      75.890  75.130  59.960  1.00  0.00           O
ATOM   2955  N   LEU A 195      74.390  75.870  58.550  1.00  0.00           N
ATOM   2956  H   LEU A 195      73.600  75.610  57.970  1.00  0.00           H
ATOM   2957  CA  LEU A 195      75.170  77.020  58.140  1.00  0.00           C
ATOM   2958  HA  LEU A 195      76.020  76.620  57.570  1.00  0.00           H
ATOM   2959  CB  LEU A 195      74.280  77.800  57.140  1.00  0.00           C
ATOM   2960  HB1 LEU A 195      73.430  78.280  57.620  1.00  0.00           H
ATOM   2961  HB2 LEU A 195      73.680  77.120  56.540  1.00  0.00           H
ATOM   2962  CG  LEU A 195      74.950  78.660  56.170  1.00  0.00           C
ATOM   2963  HG  LEU A 195      75.440  79.430  56.760  1.00  0.00           H
ATOM   2964  CD1 LEU A 195      76.010  78.050  55.340  1.00  0.00           C
ATOM   2965 1HD1 LEU A 195      76.770  77.620  55.990  1.00  0.00           H
ATOM   2966 2HD1 LEU A 195      75.590  77.220  54.770  1.00  0.00           H
ATOM   2967 3HD1 LEU A 195      76.560  78.740  54.700  1.00  0.00           H
ATOM   2968  CD2 LEU A 195      73.990  79.370  55.250  1.00  0.00           C
ATOM   2969 1HD2 LEU A 195      73.330  80.030  55.820  1.00  0.00           H
ATOM   2970 2HD2 LEU A 195      74.470  79.990  54.490  1.00  0.00           H
ATOM   2971 3HD2 LEU A 195      73.330  78.700  54.720  1.00  0.00           H
ATOM   2972  C   LEU A 195      75.580  77.980  59.300  1.00  0.00           C
ATOM   2973  O   LEU A 195      76.660  78.620  59.250  1.00  0.00           O
ATOM   2974  N   GLU A 196      74.680  78.130  60.270  1.00  0.00           N
ATOM   2975  H   GLU A 196      73.770  77.730  60.100  1.00  0.00           H
ATOM   2976  CA  GLU A 196      75.030  78.960  61.460  1.00  0.00           C
ATOM   2977  HA  GLU A 196      75.710  79.770  61.210  1.00  0.00           H
ATOM   2978  CB  GLU A 196      73.830  79.720  61.950  1.00  0.00           C
ATOM   2979  HB1 GLU A 196      73.280  79.990  61.050  1.00  0.00           H
ATOM   2980  HB2 GLU A 196      74.130  80.630  62.480  1.00  0.00           H
ATOM   2981  CG  GLU A 196      72.860  78.870  62.820  1.00  0.00           C
ATOM   2982  HG1 GLU A 196      73.290  78.690  63.810  1.00  0.00           H
ATOM   2983  HG2 GLU A 196      72.630  77.890  62.400  1.00  0.00           H
ATOM   2984  CD  GLU A 196      71.700  79.760  63.140  1.00  0.00           C
ATOM   2985  OE1 GLU A 196      71.840  80.630  64.020  1.00  0.00           O
ATOM   2986  OE2 GLU A 196      70.560  79.510  62.620  1.00  0.00           O
ATOM   2987  C   GLU A 196      75.750  78.150  62.600  1.00  0.00           C
ATOM   2988  O   GLU A 196      76.040  78.640  63.640  1.00  0.00           O
ATOM   2989  N   HIS A 197      76.160  76.900  62.240  1.00  0.00           N
ATOM   2990  H   HIS A 197      76.000  76.600  61.290  1.00  0.00           H
ATOM   2991  CA  HIS A 197      76.770  75.890  63.130  1.00  0.00           C
ATOM   2992  HA  HIS A 197      77.050  76.360  64.070  1.00  0.00           H
ATOM   2993  CB  HIS A 197      75.770  74.800  63.620  1.00  0.00           C
ATOM   2994  HB1 HIS A 197      76.240  74.280  64.450  1.00  0.00           H
ATOM   2995  HB2 HIS A 197      75.540  74.180  62.750  1.00  0.00           H
ATOM   2996  CG  HIS A 197      74.500  75.410  64.270  1.00  0.00           C
ATOM   2997  ND1 HIS A 197      74.330  76.210  65.420  1.00  0.00           N
ATOM   2998  HD1 HIS A 197      75.070  76.680  65.930  1.00  0.00           H
ATOM   2999  CE1 HIS A 197      73.010  76.330  65.570  1.00  0.00           C
ATOM   3000  HE1 HIS A 197      72.580  76.900  66.380  1.00  0.00           H
ATOM   3001  NE2 HIS A 197      72.320  75.490  64.720  1.00  0.00           N
ATOM   3002  CD2 HIS A 197      73.280  74.910  63.920  1.00  0.00           C
ATOM   3003  HD2 HIS A 197      73.030  74.280  63.080  1.00  0.00           H
ATOM   3004  C   HIS A 197      78.060  75.260  62.710  1.00  0.00           C
ATOM   3005  O   HIS A 197      78.610  74.500  63.450  1.00  0.00           O
ATOM   3006  N   SER A 198      78.600  75.620  61.550  1.00  0.00           N
ATOM   3007  H   SER A 198      78.200  76.420  61.080  1.00  0.00           H
ATOM   3008  CA  SER A 198      79.910  75.140  61.040  1.00  0.00           C
ATOM   3009  HA  SER A 198      80.260  74.350  61.700  1.00  0.00           H
ATOM   3010  CB  SER A 198      79.680  74.560  59.650  1.00  0.00           C
ATOM   3011  HB1 SER A 198      79.510  75.410  58.990  1.00  0.00           H
ATOM   3012  HB2 SER A 198      78.830  73.890  59.690  1.00  0.00           H
ATOM   3013  OG  SER A 198      80.930  73.960  59.230  1.00  0.00           O
ATOM   3014  HG  SER A 198      80.850  73.600  58.340  1.00  0.00           H
ATOM   3015  C   SER A 198      80.910  76.310  60.940  1.00  0.00           C
ATOM   3016  O   SER A 198      80.430  77.440  60.840  1.00  0.00           O
ATOM   3017  N   ASP A 199      82.200  76.010  61.040  1.00  0.00           N
ATOM   3018  H   ASP A 199      82.440  75.070  61.330  1.00  0.00           H
ATOM   3019  CA  ASP A 199      83.190  77.060  60.960  1.00  0.00           C
ATOM   3020  HA  ASP A 199      82.750  78.060  60.950  1.00  0.00           H
ATOM   3021  CB  ASP A 199      84.150  77.050  62.120  1.00  0.00           C
ATOM   3022  HB1 ASP A 199      84.880  77.850  61.950  1.00  0.00           H
ATOM   3023  HB2 ASP A 199      84.640  76.080  62.230  1.00  0.00           H
ATOM   3024  CG  ASP A 199      83.440  77.190  63.490  1.00  0.00           C
ATOM   3025  OD1 ASP A 199      83.030  78.360  63.670  1.00  0.00           O
ATOM   3026  OD2 ASP A 199      83.250  76.240  64.300  1.00  0.00           O
ATOM   3027  C   ASP A 199      83.910  77.100  59.580  1.00  0.00           C
ATOM   3028  O   ASP A 199      84.360  78.160  59.170  1.00  0.00           O
ATOM   3029  N   CYS A 200      84.080  75.910  58.980  1.00  0.00           N
ATOM   3030  H   CYS A 200      83.670  75.130  59.490  1.00  0.00           H
ATOM   3031  CA  CYS A 200      84.810  75.710  57.730  1.00  0.00           C
ATOM   3032  HA  CYS A 200      84.720  76.600  57.100  1.00  0.00           H
ATOM   3033  CB  CYS A 200      86.320  75.550  58.140  1.00  0.00           C
ATOM   3034  HB1 CYS A 200      86.480  74.480  58.240  1.00  0.00           H
ATOM   3035  HB2 CYS A 200      86.550  76.010  59.100  1.00  0.00           H
ATOM   3036  SG  CYS A 200      87.460  76.280  56.940  1.00  0.00           S
ATOM   3037  HG  CYS A 200      86.850  77.460  57.060  1.00  0.00           H
ATOM   3038  C   CYS A 200      84.250  74.430  57.050  1.00  0.00           C
ATOM   3039  O   CYS A 200      83.690  73.560  57.700  1.00  0.00           O
ATOM   3040  N   ALA A 201      84.350  74.280  55.710  1.00  0.00           N
ATOM   3041  H   ALA A 201      84.620  75.130  55.240  1.00  0.00           H
ATOM   3042  CA  ALA A 201      83.670  73.200  54.930  1.00  0.00           C
ATOM   3043  HA  ALA A 201      83.730  72.330  55.580  1.00  0.00           H
ATOM   3044  CB  ALA A 201      82.150  73.470  54.890  1.00  0.00           C
ATOM   3045  HB1 ALA A 201      81.700  72.840  54.120  1.00  0.00           H
ATOM   3046  HB2 ALA A 201      81.690  73.390  55.870  1.00  0.00           H
ATOM   3047  HB3 ALA A 201      81.930  74.490  54.560  1.00  0.00           H
ATOM   3048  C   ALA A 201      84.390  72.810  53.650  1.00  0.00           C
ATOM   3049  O   ALA A 201      84.510  73.560  52.650  1.00  0.00           O
ATOM   3050  N   PHE A 202      84.980  71.570  53.680  1.00  0.00           N
ATOM   3051  H   PHE A 202      84.870  71.030  54.530  1.00  0.00           H
ATOM   3052  CA  PHE A 202      85.700  71.000  52.500  1.00  0.00           C
ATOM   3053  HA  PHE A 202      86.050  71.840  51.910  1.00  0.00           H
ATOM   3054  CB  PHE A 202      87.010  70.360  52.860  1.00  0.00           C
ATOM   3055  HB1 PHE A 202      87.470  69.950  51.960  1.00  0.00           H
ATOM   3056  HB2 PHE A 202      86.830  69.520  53.530  1.00  0.00           H
ATOM   3057  CG  PHE A 202      87.980  71.210  53.590  1.00  0.00           C
ATOM   3058  CD1 PHE A 202      88.660  72.260  52.970  1.00  0.00           C
ATOM   3059  HD1 PHE A 202      88.660  72.400  51.900  1.00  0.00           H
ATOM   3060  CE1 PHE A 202      89.370  73.220  53.800  1.00  0.00           C
ATOM   3061  HE1 PHE A 202      89.960  73.990  53.320  1.00  0.00           H
ATOM   3062  CZ  PHE A 202      89.590  73.010  55.160  1.00  0.00           C
ATOM   3063  HZ  PHE A 202      90.270  73.620  55.740  1.00  0.00           H
ATOM   3064  CE2 PHE A 202      89.030  71.890  55.710  1.00  0.00           C
ATOM   3065  HE2 PHE A 202      89.260  71.720  56.750  1.00  0.00           H
ATOM   3066  CD2 PHE A 202      88.150  70.980  54.970  1.00  0.00           C
ATOM   3067  HD2 PHE A 202      87.640  70.150  55.440  1.00  0.00           H
ATOM   3068  C   PHE A 202      84.760  70.240  51.620  1.00  0.00           C
ATOM   3069  O   PHE A 202      84.450  69.080  51.810  1.00  0.00           O
ATOM   3070  N   MET A 203      84.160  70.930  50.620  1.00  0.00           N
ATOM   3071  H   MET A 203      84.480  71.860  50.390  1.00  0.00           H
ATOM   3072  CA  MET A 203      83.280  70.260  49.670  1.00  0.00           C
ATOM   3073  HA  MET A 203      82.680  69.520  50.200  1.00  0.00           H
ATOM   3074  CB  MET A 203      82.210  71.290  49.220  1.00  0.00           C
ATOM   3075  HB1 MET A 203      81.630  70.840  48.410  1.00  0.00           H
ATOM   3076  HB2 MET A 203      82.690  72.180  48.810  1.00  0.00           H
ATOM   3077  CG  MET A 203      81.170  71.710  50.280  1.00  0.00           C
ATOM   3078  HG1 MET A 203      81.730  72.230  51.060  1.00  0.00           H
ATOM   3079  HG2 MET A 203      80.780  70.790  50.710  1.00  0.00           H
ATOM   3080  SD  MET A 203      79.780  72.650  49.640  1.00  0.00           S
ATOM   3081  CE  MET A 203      80.600  74.030  48.740  1.00  0.00           C
ATOM   3082  HE1 MET A 203      81.360  73.540  48.140  1.00  0.00           H
ATOM   3083  HE2 MET A 203      79.810  74.550  48.200  1.00  0.00           H
ATOM   3084  HE3 MET A 203      81.100  74.700  49.440  1.00  0.00           H
ATOM   3085  C   MET A 203      84.010  69.420  48.570  1.00  0.00           C
ATOM   3086  O   MET A 203      85.070  69.880  48.180  1.00  0.00           O
ATOM   3087  N   VAL A 204      83.450  68.200  48.260  1.00  0.00           N
ATOM   3088  H   VAL A 204      82.670  67.800  48.780  1.00  0.00           H
ATOM   3089  CA  VAL A 204      83.890  67.290  47.200  1.00  0.00           C
ATOM   3090  HA  VAL A 204      84.590  67.830  46.550  1.00  0.00           H
ATOM   3091  CB  VAL A 204      84.600  66.050  47.780  1.00  0.00           C
ATOM   3092  HB  VAL A 204      84.040  65.630  48.620  1.00  0.00           H
ATOM   3093  CG1 VAL A 204      84.820  64.950  46.740  1.00  0.00           C
ATOM   3094 1HG1 VAL A 204      85.540  64.190  47.050  1.00  0.00           H
ATOM   3095 2HG1 VAL A 204      83.850  64.470  46.630  1.00  0.00           H
ATOM   3096 3HG1 VAL A 204      85.020  65.510  45.830  1.00  0.00           H
ATOM   3097  CG2 VAL A 204      86.000  66.390  48.320  1.00  0.00           C
ATOM   3098 1HG2 VAL A 204      85.960  67.260  48.970  1.00  0.00           H
ATOM   3099 2HG2 VAL A 204      86.410  65.540  48.860  1.00  0.00           H
ATOM   3100 3HG2 VAL A 204      86.620  66.570  47.440  1.00  0.00           H
ATOM   3101  C   VAL A 204      82.680  66.950  46.360  1.00  0.00           C
ATOM   3102  O   VAL A 204      81.740  66.310  46.810  1.00  0.00           O
ATOM   3103  N   ASP A 205      82.810  67.320  45.110  1.00  0.00           N
ATOM   3104  H   ASP A 205      83.540  68.000  44.940  1.00  0.00           H
ATOM   3105  CA  ASP A 205      81.900  66.810  44.120  1.00  0.00           C
ATOM   3106  HA  ASP A 205      80.860  66.720  44.450  1.00  0.00           H
ATOM   3107  CB  ASP A 205      81.920  67.790  42.960  1.00  0.00           C
ATOM   3108  HB1 ASP A 205      82.840  67.900  42.390  1.00  0.00           H
ATOM   3109  HB2 ASP A 205      81.730  68.810  43.310  1.00  0.00           H
ATOM   3110  CG  ASP A 205      80.750  67.560  41.970  1.00  0.00           C
ATOM   3111  OD1 ASP A 205      80.060  66.500  42.070  1.00  0.00           O
ATOM   3112  OD2 ASP A 205      80.460  68.360  41.100  1.00  0.00           O
ATOM   3113  C   ASP A 205      82.290  65.380  43.710  1.00  0.00           C
ATOM   3114  O   ASP A 205      83.320  65.200  43.030  1.00  0.00           O
ATOM   3115  N   ASN A 206      81.450  64.370  43.950  1.00  0.00           N
ATOM   3116  H   ASN A 206      80.590  64.510  44.460  1.00  0.00           H
ATOM   3117  CA  ASN A 206      81.780  63.040  43.490  1.00  0.00           C
ATOM   3118  HA  ASN A 206      82.760  62.730  43.860  1.00  0.00           H
ATOM   3119  CB  ASN A 206      80.770  62.010  43.930  1.00  0.00           C
ATOM   3120  HB1 ASN A 206      80.870  61.140  43.270  1.00  0.00           H
ATOM   3121  HB2 ASN A 206      79.840  62.540  43.740  1.00  0.00           H
ATOM   3122  CG  ASN A 206      80.810  61.550  45.330  1.00  0.00           C
ATOM   3123  OD1 ASN A 206      81.810  61.470  46.000  1.00  0.00           O
ATOM   3124  ND2 ASN A 206      79.650  61.150  45.810  1.00  0.00           N
ATOM   3125 1HD2 ASN A 206      78.780  61.300  45.330  1.00  0.00           H
ATOM   3126 2HD2 ASN A 206      79.680  60.720  46.730  1.00  0.00           H
ATOM   3127  C   ASN A 206      81.990  62.950  41.950  1.00  0.00           C
ATOM   3128  O   ASN A 206      82.760  62.150  41.500  1.00  0.00           O
ATOM   3129  N   GLU A 207      81.350  63.790  41.160  1.00  0.00           N
ATOM   3130  H   GLU A 207      80.670  64.440  41.530  1.00  0.00           H
ATOM   3131  CA  GLU A 207      81.590  63.940  39.700  1.00  0.00           C
ATOM   3132  HA  GLU A 207      81.400  63.070  39.060  1.00  0.00           H
ATOM   3133  CB  GLU A 207      80.820  65.150  39.100  1.00  0.00           C
ATOM   3134  HB1 GLU A 207      81.210  65.990  39.670  1.00  0.00           H
ATOM   3135  HB2 GLU A 207      79.770  65.090  39.360  1.00  0.00           H
ATOM   3136  CG  GLU A 207      80.960  65.250  37.610  1.00  0.00           C
ATOM   3137  HG1 GLU A 207      80.720  64.310  37.120  1.00  0.00           H
ATOM   3138  HG2 GLU A 207      81.980  65.550  37.360  1.00  0.00           H
ATOM   3139  CD  GLU A 207      80.010  66.310  37.080  1.00  0.00           C
ATOM   3140  OE1 GLU A 207      80.490  67.460  36.880  1.00  0.00           O
ATOM   3141  OE2 GLU A 207      78.820  66.050  36.760  1.00  0.00           O
ATOM   3142  C   GLU A 207      83.070  64.150  39.390  1.00  0.00           C
ATOM   3143  O   GLU A 207      83.580  63.570  38.390  1.00  0.00           O
ATOM   3144  N   ALA A 208      83.780  64.940  40.200  1.00  0.00           N
ATOM   3145  H   ALA A 208      83.360  65.330  41.030  1.00  0.00           H
ATOM   3146  CA  ALA A 208      85.130  65.360  40.000  1.00  0.00           C
ATOM   3147  HA  ALA A 208      85.320  65.560  38.940  1.00  0.00           H
ATOM   3148  CB  ALA A 208      85.440  66.620  40.790  1.00  0.00           C
ATOM   3149  HB1 ALA A 208      85.320  66.420  41.860  1.00  0.00           H
ATOM   3150  HB2 ALA A 208      86.380  67.080  40.510  1.00  0.00           H
ATOM   3151  HB3 ALA A 208      84.710  67.380  40.500  1.00  0.00           H
ATOM   3152  C   ALA A 208      86.100  64.280  40.340  1.00  0.00           C
ATOM   3153  O   ALA A 208      86.980  63.970  39.520  1.00  0.00           O
ATOM   3154  N   ILE A 209      85.960  63.670  41.490  1.00  0.00           N
ATOM   3155  H   ILE A 209      85.120  63.960  41.970  1.00  0.00           H
ATOM   3156  CA  ILE A 209      86.690  62.520  41.930  1.00  0.00           C
ATOM   3157  HA  ILE A 209      87.750  62.710  41.730  1.00  0.00           H
ATOM   3158  CB  ILE A 209      86.440  62.160  43.420  1.00  0.00           C
ATOM   3159  HB  ILE A 209      85.430  61.760  43.490  1.00  0.00           H
ATOM   3160  CG2 ILE A 209      87.270  61.010  43.950  1.00  0.00           C
ATOM   3161 1HG2 ILE A 209      86.730  60.490  44.740  1.00  0.00           H
ATOM   3162 2HG2 ILE A 209      87.450  60.350  43.100  1.00  0.00           H
ATOM   3163 3HG2 ILE A 209      88.220  61.340  44.370  1.00  0.00           H
ATOM   3164  CG1 ILE A 209      86.380  63.290  44.470  1.00  0.00           C
ATOM   3165 1HG1 ILE A 209      86.290  62.850  45.460  1.00  0.00           H
ATOM   3166 2HG1 ILE A 209      85.530  63.960  44.390  1.00  0.00           H
ATOM   3167  CD  ILE A 209      87.640  64.130  44.480  1.00  0.00           C
ATOM   3168  HD1 ILE A 209      87.610  64.630  45.440  1.00  0.00           H
ATOM   3169  HD2 ILE A 209      88.490  63.460  44.380  1.00  0.00           H
ATOM   3170  HD3 ILE A 209      87.620  64.850  43.660  1.00  0.00           H
ATOM   3171  C   ILE A 209      86.550  61.350  40.920  1.00  0.00           C
ATOM   3172  O   ILE A 209      87.480  60.690  40.450  1.00  0.00           O
ATOM   3173  N   TYR A 210      85.320  61.140  40.460  1.00  0.00           N
ATOM   3174  H   TYR A 210      84.560  61.710  40.800  1.00  0.00           H
ATOM   3175  CA  TYR A 210      85.090  60.110  39.400  1.00  0.00           C
ATOM   3176  HA  TYR A 210      85.330  59.100  39.720  1.00  0.00           H
ATOM   3177  CB  TYR A 210      83.530  60.070  39.230  1.00  0.00           C
ATOM   3178  HB1 TYR A 210      83.210  60.950  38.670  1.00  0.00           H
ATOM   3179  HB2 TYR A 210      82.960  60.060  40.160  1.00  0.00           H
ATOM   3180  CG  TYR A 210      82.960  58.840  38.520  1.00  0.00           C
ATOM   3181  CD1 TYR A 210      82.690  57.630  39.190  1.00  0.00           C
ATOM   3182  HD1 TYR A 210      82.830  57.470  40.250  1.00  0.00           H
ATOM   3183  CE1 TYR A 210      82.170  56.540  38.490  1.00  0.00           C
ATOM   3184  HE1 TYR A 210      81.930  55.670  39.090  1.00  0.00           H
ATOM   3185  CZ  TYR A 210      81.850  56.580  37.090  1.00  0.00           C
ATOM   3186  OH  TYR A 210      81.300  55.460  36.500  1.00  0.00           O
ATOM   3187  HH  TYR A 210      81.440  55.540  35.560  1.00  0.00           H
ATOM   3188  CE2 TYR A 210      82.150  57.770  36.430  1.00  0.00           C
ATOM   3189  HE2 TYR A 210      81.800  57.930  35.420  1.00  0.00           H
ATOM   3190  CD2 TYR A 210      82.730  58.870  37.130  1.00  0.00           C
ATOM   3191  HD2 TYR A 210      82.810  59.790  36.580  1.00  0.00           H
ATOM   3192  C   TYR A 210      85.710  60.370  38.060  1.00  0.00           C
ATOM   3193  O   TYR A 210      86.570  59.570  37.650  1.00  0.00           O
ATOM   3194  N   ASP A 211      85.490  61.550  37.500  1.00  0.00           N
ATOM   3195  H   ASP A 211      84.760  62.080  37.960  1.00  0.00           H
ATOM   3196  CA  ASP A 211      86.360  62.070  36.390  1.00  0.00           C
ATOM   3197  HA  ASP A 211      86.130  61.450  35.520  1.00  0.00           H
ATOM   3198  CB  ASP A 211      86.050  63.540  36.140  1.00  0.00           C
ATOM   3199  HB1 ASP A 211      87.010  64.050  36.080  1.00  0.00           H
ATOM   3200  HB2 ASP A 211      85.580  64.040  36.990  1.00  0.00           H
ATOM   3201  CG  ASP A 211      85.240  63.750  34.840  1.00  0.00           C
ATOM   3202  OD1 ASP A 211      84.550  62.880  34.290  1.00  0.00           O
ATOM   3203  OD2 ASP A 211      85.060  64.890  34.430  1.00  0.00           O
ATOM   3204  C   ASP A 211      87.900  61.910  36.580  1.00  0.00           C
ATOM   3205  O   ASP A 211      88.560  61.430  35.670  1.00  0.00           O
ATOM   3206  N   ILE A 212      88.490  62.230  37.760  1.00  0.00           N
ATOM   3207  H   ILE A 212      87.910  62.610  38.500  1.00  0.00           H
ATOM   3208  CA  ILE A 212      89.910  62.210  37.990  1.00  0.00           C
ATOM   3209  HA  ILE A 212      90.400  62.670  37.130  1.00  0.00           H
ATOM   3210  CB  ILE A 212      90.190  63.010  39.280  1.00  0.00           C
ATOM   3211  HB  ILE A 212      89.440  62.650  39.980  1.00  0.00           H
ATOM   3212  CG2 ILE A 212      91.620  62.640  39.810  1.00  0.00           C
ATOM   3213 1HG2 ILE A 212      91.920  63.460  40.460  1.00  0.00           H
ATOM   3214 2HG2 ILE A 212      91.690  61.720  40.390  1.00  0.00           H
ATOM   3215 3HG2 ILE A 212      92.320  62.520  38.980  1.00  0.00           H
ATOM   3216  CG1 ILE A 212      90.070  64.550  39.120  1.00  0.00           C
ATOM   3217 1HG1 ILE A 212      89.200  64.790  38.500  1.00  0.00           H
ATOM   3218 2HG1 ILE A 212      90.980  64.920  38.660  1.00  0.00           H
ATOM   3219  CD  ILE A 212      89.850  65.210  40.510  1.00  0.00           C
ATOM   3220  HD1 ILE A 212      88.920  64.900  40.970  1.00  0.00           H
ATOM   3221  HD2 ILE A 212      90.620  65.070  41.270  1.00  0.00           H
ATOM   3222  HD3 ILE A 212      89.890  66.290  40.370  1.00  0.00           H
ATOM   3223  C   ILE A 212      90.390  60.800  38.070  1.00  0.00           C
ATOM   3224  O   ILE A 212      91.240  60.420  37.290  1.00  0.00           O
ATOM   3225  N   CYS A 213      89.620  59.940  38.740  1.00  0.00           N
ATOM   3226  H   CYS A 213      88.760  60.290  39.150  1.00  0.00           H
ATOM   3227  CA  CYS A 213      89.970  58.520  38.830  1.00  0.00           C
ATOM   3228  HA  CYS A 213      91.000  58.460  39.180  1.00  0.00           H
ATOM   3229  CB  CYS A 213      89.000  57.830  39.750  1.00  0.00           C
ATOM   3230  HB1 CYS A 213      89.080  56.750  39.670  1.00  0.00           H
ATOM   3231  HB2 CYS A 213      88.000  58.260  39.670  1.00  0.00           H
ATOM   3232  SG  CYS A 213      89.390  58.280  41.510  1.00  0.00           S
ATOM   3233  HG  CYS A 213      88.700  59.420  41.580  1.00  0.00           H
ATOM   3234  C   CYS A 213      89.990  57.860  37.360  1.00  0.00           C
ATOM   3235  O   CYS A 213      90.890  57.060  36.990  1.00  0.00           O
ATOM   3236  N   ARG A 214      88.980  58.250  36.540  1.00  0.00           N
ATOM   3237  H   ARG A 214      88.240  58.780  36.980  1.00  0.00           H
ATOM   3238  CA  ARG A 214      88.870  57.880  35.120  1.00  0.00           C
ATOM   3239  HA  ARG A 214      88.870  56.790  35.180  1.00  0.00           H
ATOM   3240  CB  ARG A 214      87.540  58.410  34.430  1.00  0.00           C
ATOM   3241  HB1 ARG A 214      87.520  58.380  33.340  1.00  0.00           H
ATOM   3242  HB2 ARG A 214      87.510  59.480  34.630  1.00  0.00           H
ATOM   3243  CG  ARG A 214      86.290  57.680  34.920  1.00  0.00           C
ATOM   3244  HG1 ARG A 214      85.990  58.140  35.870  1.00  0.00           H
ATOM   3245  HG2 ARG A 214      86.420  56.640  35.220  1.00  0.00           H
ATOM   3246  CD  ARG A 214      85.050  57.790  33.990  1.00  0.00           C
ATOM   3247  HD1 ARG A 214      84.240  57.200  34.420  1.00  0.00           H
ATOM   3248  HD2 ARG A 214      85.330  57.240  33.090  1.00  0.00           H
ATOM   3249  NE  ARG A 214      84.570  59.210  33.760  1.00  0.00           N
ATOM   3250  HE  ARG A 214      85.060  60.030  34.080  1.00  0.00           H
ATOM   3251  CZ  ARG A 214      83.500  59.610  33.090  1.00  0.00           C
ATOM   3252  NH1 ARG A 214      82.730  58.790  32.440  1.00  0.00           N
ATOM   3253 1HH1 ARG A 214      82.790  57.780  32.470  1.00  0.00           H
ATOM   3254 2HH1 ARG A 214      81.880  59.130  32.000  1.00  0.00           H
ATOM   3255  NH2 ARG A 214      83.190  60.870  33.100  1.00  0.00           N
ATOM   3256 1HH2 ARG A 214      83.730  61.560  33.610  1.00  0.00           H
ATOM   3257 2HH2 ARG A 214      82.310  61.120  32.680  1.00  0.00           H
ATOM   3258  C   ARG A 214      90.020  58.350  34.280  1.00  0.00           C
ATOM   3259  O   ARG A 214      90.550  57.540  33.520  1.00  0.00           O
ATOM   3260  N   ARG A 215      90.560  59.600  34.440  1.00  0.00           N
ATOM   3261  H   ARG A 215      90.100  60.240  35.080  1.00  0.00           H
ATOM   3262  CA  ARG A 215      91.490  60.230  33.440  1.00  0.00           C
ATOM   3263  HA  ARG A 215      91.370  59.780  32.450  1.00  0.00           H
ATOM   3264  CB  ARG A 215      91.100  61.700  33.470  1.00  0.00           C
ATOM   3265  HB1 ARG A 215      91.490  62.200  34.370  1.00  0.00           H
ATOM   3266  HB2 ARG A 215      90.010  61.800  33.470  1.00  0.00           H
ATOM   3267  CG  ARG A 215      91.450  62.510  32.210  1.00  0.00           C
ATOM   3268  HG1 ARG A 215      91.010  61.970  31.380  1.00  0.00           H
ATOM   3269  HG2 ARG A 215      92.540  62.560  32.210  1.00  0.00           H
ATOM   3270  CD  ARG A 215      90.900  63.960  32.290  1.00  0.00           C
ATOM   3271  HD1 ARG A 215      89.810  63.960  32.320  1.00  0.00           H
ATOM   3272  HD2 ARG A 215      91.250  64.480  31.400  1.00  0.00           H
ATOM   3273  NE  ARG A 215      91.520  64.700  33.400  1.00  0.00           N
ATOM   3274  HE  ARG A 215      92.520  64.810  33.300  1.00  0.00           H
ATOM   3275  CZ  ARG A 215      90.960  65.050  34.550  1.00  0.00           C
ATOM   3276  NH1 ARG A 215      89.710  65.000  34.780  1.00  0.00           N
ATOM   3277 1HH1 ARG A 215      89.150  64.700  33.990  1.00  0.00           H
ATOM   3278 2HH1 ARG A 215      89.360  65.100  35.720  1.00  0.00           H
ATOM   3279  NH2 ARG A 215      91.720  65.590  35.420  1.00  0.00           N
ATOM   3280 1HH2 ARG A 215      92.730  65.580  35.310  1.00  0.00           H
ATOM   3281 2HH2 ARG A 215      91.310  66.060  36.220  1.00  0.00           H
ATOM   3282  C   ARG A 215      92.950  60.130  33.920  1.00  0.00           C
ATOM   3283  O   ARG A 215      93.890  60.360  33.100  1.00  0.00           O
ATOM   3284  N   ASN A 216      93.210  59.940  35.210  1.00  0.00           N
ATOM   3285  H   ASN A 216      92.420  59.860  35.840  1.00  0.00           H
ATOM   3286  CA  ASN A 216      94.560  59.970  35.780  1.00  0.00           C
ATOM   3287  HA  ASN A 216      95.370  60.340  35.160  1.00  0.00           H
ATOM   3288  CB  ASN A 216      94.530  61.070  36.910  1.00  0.00           C
ATOM   3289  HB1 ASN A 216      95.520  60.960  37.370  1.00  0.00           H
ATOM   3290  HB2 ASN A 216      93.780  60.940  37.690  1.00  0.00           H
ATOM   3291  CG  ASN A 216      94.330  62.530  36.440  1.00  0.00           C
ATOM   3292  OD1 ASN A 216      93.540  62.920  35.570  1.00  0.00           O
ATOM   3293  ND2 ASN A 216      95.140  63.420  37.050  1.00  0.00           N
ATOM   3294 1HD2 ASN A 216      95.670  62.990  37.790  1.00  0.00           H
ATOM   3295 2HD2 ASN A 216      95.020  64.390  36.810  1.00  0.00           H
ATOM   3296  C   ASN A 216      95.040  58.720  36.430  1.00  0.00           C
ATOM   3297  O   ASN A 216      96.260  58.660  36.750  1.00  0.00           O
ATOM   3298  N   LEU A 217      94.170  57.660  36.360  1.00  0.00           N
ATOM   3299  H   LEU A 217      93.180  57.830  36.210  1.00  0.00           H
ATOM   3300  CA  LEU A 217      94.500  56.290  36.810  1.00  0.00           C
ATOM   3301  HA  LEU A 217      95.570  56.170  36.660  1.00  0.00           H
ATOM   3302  CB  LEU A 217      94.110  56.060  38.280  1.00  0.00           C
ATOM   3303  HB1 LEU A 217      94.070  55.040  38.640  1.00  0.00           H
ATOM   3304  HB2 LEU A 217      93.040  56.250  38.200  1.00  0.00           H
ATOM   3305  CG  LEU A 217      94.680  57.030  39.340  1.00  0.00           C
ATOM   3306  HG  LEU A 217      94.570  58.040  38.930  1.00  0.00           H
ATOM   3307  CD1 LEU A 217      93.940  56.980  40.610  1.00  0.00           C
ATOM   3308 1HD1 LEU A 217      92.910  57.290  40.410  1.00  0.00           H
ATOM   3309 2HD1 LEU A 217      94.140  56.050  41.130  1.00  0.00           H
ATOM   3310 3HD1 LEU A 217      94.370  57.840  41.130  1.00  0.00           H
ATOM   3311  CD2 LEU A 217      96.140  56.720  39.400  1.00  0.00           C
ATOM   3312 1HD2 LEU A 217      96.170  55.870  40.080  1.00  0.00           H
ATOM   3313 2HD2 LEU A 217      96.690  56.610  38.470  1.00  0.00           H
ATOM   3314 3HD2 LEU A 217      96.650  57.550  39.880  1.00  0.00           H
ATOM   3315  C   LEU A 217      93.990  55.150  35.880  1.00  0.00           C
ATOM   3316  O   LEU A 217      94.030  53.980  36.230  1.00  0.00           O
ATOM   3317  N   ASP A 218      93.380  55.610  34.750  1.00  0.00           N
ATOM   3318  H   ASP A 218      93.480  56.600  34.550  1.00  0.00           H
ATOM   3319  CA  ASP A 218      92.740  54.870  33.750  1.00  0.00           C
ATOM   3320  HA  ASP A 218      92.100  55.450  33.080  1.00  0.00           H
ATOM   3321  CB  ASP A 218      93.740  54.280  32.730  1.00  0.00           C
ATOM   3322  HB1 ASP A 218      93.240  53.980  31.810  1.00  0.00           H
ATOM   3323  HB2 ASP A 218      94.220  53.440  33.230  1.00  0.00           H
ATOM   3324  CG  ASP A 218      94.700  55.300  32.180  1.00  0.00           C
ATOM   3325  OD1 ASP A 218      94.450  56.550  32.260  1.00  0.00           O
ATOM   3326  OD2 ASP A 218      95.740  54.860  31.580  1.00  0.00           O
ATOM   3327  C   ASP A 218      91.700  53.870  34.250  1.00  0.00           C
ATOM   3328  O   ASP A 218      91.500  52.840  33.620  1.00  0.00           O
ATOM   3329  N   ILE A 219      91.080  54.130  35.440  1.00  0.00           N
ATOM   3330  H   ILE A 219      91.260  55.020  35.870  1.00  0.00           H
ATOM   3331  CA  ILE A 219      89.990  53.280  35.960  1.00  0.00           C
ATOM   3332  HA  ILE A 219      90.280  52.240  35.780  1.00  0.00           H
ATOM   3333  CB  ILE A 219      89.820  53.580  37.440  1.00  0.00           C
ATOM   3334  HB  ILE A 219      89.360  54.550  37.600  1.00  0.00           H
ATOM   3335  CG2 ILE A 219      88.790  52.550  38.040  1.00  0.00           C
ATOM   3336 1HG2 ILE A 219      89.120  51.530  37.840  1.00  0.00           H
ATOM   3337 2HG2 ILE A 219      88.730  52.650  39.130  1.00  0.00           H
ATOM   3338 3HG2 ILE A 219      87.780  52.550  37.630  1.00  0.00           H
ATOM   3339  CG1 ILE A 219      91.150  53.560  38.280  1.00  0.00           C
ATOM   3340 1HG1 ILE A 219      91.940  54.130  37.790  1.00  0.00           H
ATOM   3341 2HG1 ILE A 219      91.570  52.560  38.250  1.00  0.00           H
ATOM   3342  CD  ILE A 219      91.070  54.090  39.700  1.00  0.00           C
ATOM   3343  HD1 ILE A 219      90.280  53.540  40.210  1.00  0.00           H
ATOM   3344  HD2 ILE A 219      92.030  53.840  40.140  1.00  0.00           H
ATOM   3345  HD3 ILE A 219      90.870  55.160  39.690  1.00  0.00           H
ATOM   3346  C   ILE A 219      88.690  53.500  35.230  1.00  0.00           C
ATOM   3347  O   ILE A 219      88.080  54.550  35.400  1.00  0.00           O
ATOM   3348  N   GLU A 220      88.200  52.550  34.430  1.00  0.00           N
ATOM   3349  H   GLU A 220      88.730  51.690  34.390  1.00  0.00           H
ATOM   3350  CA  GLU A 220      87.100  52.790  33.450  1.00  0.00           C
ATOM   3351  HA  GLU A 220      87.310  53.490  32.640  1.00  0.00           H
ATOM   3352  CB  GLU A 220      86.920  51.480  32.670  1.00  0.00           C
ATOM   3353  HB1 GLU A 220      85.870  51.250  32.470  1.00  0.00           H
ATOM   3354  HB2 GLU A 220      87.260  50.680  33.330  1.00  0.00           H
ATOM   3355  CG  GLU A 220      87.560  51.400  31.290  1.00  0.00           C
ATOM   3356  HG1 GLU A 220      88.630  51.380  31.500  1.00  0.00           H
ATOM   3357  HG2 GLU A 220      87.400  52.300  30.690  1.00  0.00           H
ATOM   3358  CD  GLU A 220      87.210  50.080  30.550  1.00  0.00           C
ATOM   3359  OE1 GLU A 220      87.550  49.000  31.100  1.00  0.00           O
ATOM   3360  OE2 GLU A 220      86.680  50.140  29.440  1.00  0.00           O
ATOM   3361  C   GLU A 220      85.760  53.220  34.190  1.00  0.00           C
ATOM   3362  O   GLU A 220      85.100  54.140  33.720  1.00  0.00           O
ATOM   3363  N   ARG A 221      85.400  52.550  35.300  1.00  0.00           N
ATOM   3364  H   ARG A 221      86.070  51.890  35.670  1.00  0.00           H
ATOM   3365  CA  ARG A 221      84.160  52.700  36.090  1.00  0.00           C
ATOM   3366  HA  ARG A 221      83.680  53.650  35.870  1.00  0.00           H
ATOM   3367  CB  ARG A 221      83.230  51.610  35.600  1.00  0.00           C
ATOM   3368  HB1 ARG A 221      83.530  50.670  36.060  1.00  0.00           H
ATOM   3369  HB2 ARG A 221      83.360  51.410  34.540  1.00  0.00           H
ATOM   3370  CG  ARG A 221      81.790  52.050  35.780  1.00  0.00           C
ATOM   3371  HG1 ARG A 221      81.200  51.250  35.330  1.00  0.00           H
ATOM   3372  HG2 ARG A 221      81.560  52.940  35.200  1.00  0.00           H
ATOM   3373  CD  ARG A 221      81.290  52.390  37.170  1.00  0.00           C
ATOM   3374  HD1 ARG A 221      81.860  53.140  37.720  1.00  0.00           H
ATOM   3375  HD2 ARG A 221      81.180  51.440  37.690  1.00  0.00           H
ATOM   3376  NE  ARG A 221      79.900  52.760  37.050  1.00  0.00           N
ATOM   3377  HE  ARG A 221      79.630  53.140  36.160  1.00  0.00           H
ATOM   3378  CZ  ARG A 221      78.960  52.830  37.960  1.00  0.00           C
ATOM   3379  NH1 ARG A 221      79.130  52.590  39.210  1.00  0.00           N
ATOM   3380 1HH1 ARG A 221      80.000  52.290  39.610  1.00  0.00           H
ATOM   3381 2HH1 ARG A 221      78.320  52.830  39.760  1.00  0.00           H
ATOM   3382  NH2 ARG A 221      77.790  53.110  37.570  1.00  0.00           N
ATOM   3383 1HH2 ARG A 221      77.500  53.300  36.630  1.00  0.00           H
ATOM   3384 2HH2 ARG A 221      77.090  53.210  38.300  1.00  0.00           H
ATOM   3385  C   ARG A 221      84.550  52.730  37.560  1.00  0.00           C
ATOM   3386  O   ARG A 221      84.550  51.620  38.170  1.00  0.00           O
ATOM   3387  N   PRO A 222      85.060  53.800  38.130  1.00  0.00           N
ATOM   3388  CD  PRO A 222      85.220  55.100  37.530  1.00  0.00           C
ATOM   3389  HD1 PRO A 222      84.320  55.700  37.410  1.00  0.00           H
ATOM   3390  HD2 PRO A 222      85.820  55.050  36.620  1.00  0.00           H
ATOM   3391  CG  PRO A 222      86.040  55.910  38.500  1.00  0.00           C
ATOM   3392  HG1 PRO A 222      85.670  56.940  38.540  1.00  0.00           H
ATOM   3393  HG2 PRO A 222      87.100  56.000  38.230  1.00  0.00           H
ATOM   3394  CB  PRO A 222      85.820  55.240  39.890  1.00  0.00           C
ATOM   3395  HB1 PRO A 222      84.940  55.680  40.350  1.00  0.00           H
ATOM   3396  HB2 PRO A 222      86.720  55.300  40.500  1.00  0.00           H
ATOM   3397  CA  PRO A 222      85.520  53.800  39.470  1.00  0.00           C
ATOM   3398  HA  PRO A 222      86.460  53.240  39.530  1.00  0.00           H
ATOM   3399  C   PRO A 222      84.460  53.200  40.460  1.00  0.00           C
ATOM   3400  O   PRO A 222      83.210  53.210  40.360  1.00  0.00           O
ATOM   3401  N   THR A 223      84.960  52.670  41.600  1.00  0.00           N
ATOM   3402  H   THR A 223      85.970  52.660  41.580  1.00  0.00           H
ATOM   3403  CA  THR A 223      84.170  52.270  42.830  1.00  0.00           C
ATOM   3404  HA  THR A 223      83.120  52.310  42.550  1.00  0.00           H
ATOM   3405  CB  THR A 223      84.520  50.810  43.150  1.00  0.00           C
ATOM   3406  HB  THR A 223      84.010  50.540  44.070  1.00  0.00           H
ATOM   3407  CG2 THR A 223      84.120  49.860  42.010  1.00  0.00           C
ATOM   3408 1HG2 THR A 223      84.720  50.070  41.130  1.00  0.00           H
ATOM   3409 2HG2 THR A 223      84.150  48.840  42.390  1.00  0.00           H
ATOM   3410 3HG2 THR A 223      83.060  49.900  41.750  1.00  0.00           H
ATOM   3411  OG1 THR A 223      85.920  50.730  43.440  1.00  0.00           O
ATOM   3412  HG1 THR A 223      86.420  50.780  42.620  1.00  0.00           H
ATOM   3413  C   THR A 223      84.490  53.150  43.980  1.00  0.00           C
ATOM   3414  O   THR A 223      85.540  53.760  44.020  1.00  0.00           O
ATOM   3415  N   TYR A 224      83.590  53.070  44.930  1.00  0.00           N
ATOM   3416  H   TYR A 224      82.730  52.530  44.890  1.00  0.00           H
ATOM   3417  CA  TYR A 224      83.840  53.630  46.310  1.00  0.00           C
ATOM   3418  HA  TYR A 224      83.850  54.710  46.160  1.00  0.00           H
ATOM   3419  CB  TYR A 224      82.770  53.260  47.310  1.00  0.00           C
ATOM   3420  HB1 TYR A 224      83.130  53.700  48.240  1.00  0.00           H
ATOM   3421  HB2 TYR A 224      82.880  52.190  47.490  1.00  0.00           H
ATOM   3422  CG  TYR A 224      81.330  53.740  47.040  1.00  0.00           C
ATOM   3423  CD1 TYR A 224      81.080  55.040  46.590  1.00  0.00           C
ATOM   3424  HD1 TYR A 224      81.860  55.720  46.310  1.00  0.00           H
ATOM   3425  CE1 TYR A 224      79.760  55.490  46.490  1.00  0.00           C
ATOM   3426  HE1 TYR A 224      79.570  56.500  46.150  1.00  0.00           H
ATOM   3427  CZ  TYR A 224      78.650  54.660  46.890  1.00  0.00           C
ATOM   3428  OH  TYR A 224      77.410  55.130  46.910  1.00  0.00           O
ATOM   3429  HH  TYR A 224      76.840  54.540  47.410  1.00  0.00           H
ATOM   3430  CE2 TYR A 224      78.930  53.380  47.460  1.00  0.00           C
ATOM   3431  HE2 TYR A 224      78.100  52.770  47.770  1.00  0.00           H
ATOM   3432  CD2 TYR A 224      80.250  52.970  47.610  1.00  0.00           C
ATOM   3433  HD2 TYR A 224      80.450  51.940  47.890  1.00  0.00           H
ATOM   3434  C   TYR A 224      85.270  53.400  46.770  1.00  0.00           C
ATOM   3435  O   TYR A 224      85.970  54.370  47.170  1.00  0.00           O
ATOM   3436  N   THR A 225      85.840  52.180  46.700  1.00  0.00           N
ATOM   3437  H   THR A 225      85.290  51.460  46.260  1.00  0.00           H
ATOM   3438  CA  THR A 225      87.310  51.830  46.990  1.00  0.00           C
ATOM   3439  HA  THR A 225      87.490  51.930  48.050  1.00  0.00           H
ATOM   3440  CB  THR A 225      87.610  50.370  46.690  1.00  0.00           C
ATOM   3441  HB  THR A 225      87.170  49.970  45.770  1.00  0.00           H
ATOM   3442  CG2 THR A 225      89.150  50.020  46.690  1.00  0.00           C
ATOM   3443 1HG2 THR A 225      89.670  50.420  45.820  1.00  0.00           H
ATOM   3444 2HG2 THR A 225      89.680  50.450  47.550  1.00  0.00           H
ATOM   3445 3HG2 THR A 225      89.270  48.940  46.660  1.00  0.00           H
ATOM   3446  OG1 THR A 225      87.200  49.640  47.900  1.00  0.00           O
ATOM   3447  HG1 THR A 225      86.870  48.780  47.610  1.00  0.00           H
ATOM   3448  C   THR A 225      88.210  52.860  46.250  1.00  0.00           C
ATOM   3449  O   THR A 225      89.120  53.440  46.860  1.00  0.00           O
ATOM   3450  N   ASN A 226      88.070  53.030  44.940  1.00  0.00           N
ATOM   3451  H   ASN A 226      87.300  52.550  44.490  1.00  0.00           H
ATOM   3452  CA  ASN A 226      88.940  53.960  44.200  1.00  0.00           C
ATOM   3453  HA  ASN A 226      89.930  53.620  44.490  1.00  0.00           H
ATOM   3454  CB  ASN A 226      88.650  53.760  42.730  1.00  0.00           C
ATOM   3455  HB1 ASN A 226      89.480  54.260  42.230  1.00  0.00           H
ATOM   3456  HB2 ASN A 226      87.790  54.280  42.310  1.00  0.00           H
ATOM   3457  CG  ASN A 226      88.720  52.350  42.180  1.00  0.00           C
ATOM   3458  OD1 ASN A 226      87.730  51.950  41.590  1.00  0.00           O
ATOM   3459  ND2 ASN A 226      89.790  51.620  42.370  1.00  0.00           N
ATOM   3460 1HD2 ASN A 226      90.670  52.020  42.640  1.00  0.00           H
ATOM   3461 2HD2 ASN A 226      89.800  50.630  42.140  1.00  0.00           H
ATOM   3462  C   ASN A 226      88.620  55.430  44.620  1.00  0.00           C
ATOM   3463  O   ASN A 226      89.640  56.170  44.730  1.00  0.00           O
ATOM   3464  N   LEU A 227      87.330  55.860  44.900  1.00  0.00           N
ATOM   3465  H   LEU A 227      86.640  55.120  44.920  1.00  0.00           H
ATOM   3466  CA  LEU A 227      86.990  57.190  45.270  1.00  0.00           C
ATOM   3467  HA  LEU A 227      87.430  57.870  44.540  1.00  0.00           H
ATOM   3468  CB  LEU A 227      85.470  57.440  45.190  1.00  0.00           C
ATOM   3469  HB1 LEU A 227      85.240  58.400  45.640  1.00  0.00           H
ATOM   3470  HB2 LEU A 227      85.040  56.750  45.920  1.00  0.00           H
ATOM   3471  CG  LEU A 227      84.760  57.240  43.790  1.00  0.00           C
ATOM   3472  HG  LEU A 227      84.920  56.260  43.330  1.00  0.00           H
ATOM   3473  CD1 LEU A 227      83.300  57.360  44.060  1.00  0.00           C
ATOM   3474 1HD1 LEU A 227      82.810  57.650  43.130  1.00  0.00           H
ATOM   3475 2HD1 LEU A 227      82.890  56.390  44.330  1.00  0.00           H
ATOM   3476 3HD1 LEU A 227      83.150  58.000  44.930  1.00  0.00           H
ATOM   3477  CD2 LEU A 227      85.280  58.120  42.660  1.00  0.00           C
ATOM   3478 1HD2 LEU A 227      84.830  57.940  41.690  1.00  0.00           H
ATOM   3479 2HD2 LEU A 227      85.210  59.160  42.960  1.00  0.00           H
ATOM   3480 3HD2 LEU A 227      86.300  57.840  42.400  1.00  0.00           H
ATOM   3481  C   LEU A 227      87.580  57.560  46.660  1.00  0.00           C
ATOM   3482  O   LEU A 227      88.030  58.680  46.820  1.00  0.00           O
ATOM   3483  N   ASN A 228      87.530  56.590  47.630  1.00  0.00           N
ATOM   3484  H   ASN A 228      86.920  55.830  47.380  1.00  0.00           H
ATOM   3485  CA  ASN A 228      87.840  56.790  49.060  1.00  0.00           C
ATOM   3486  HA  ASN A 228      87.450  57.740  49.400  1.00  0.00           H
ATOM   3487  CB  ASN A 228      87.140  55.590  49.760  1.00  0.00           C
ATOM   3488  HB1 ASN A 228      87.390  55.290  50.770  1.00  0.00           H
ATOM   3489  HB2 ASN A 228      87.340  54.720  49.130  1.00  0.00           H
ATOM   3490  CG  ASN A 228      85.650  55.760  49.820  1.00  0.00           C
ATOM   3491  OD1 ASN A 228      85.130  56.850  49.600  1.00  0.00           O
ATOM   3492  ND2 ASN A 228      84.900  54.740  50.180  1.00  0.00           N
ATOM   3493 1HD2 ASN A 228      85.310  53.840  50.380  1.00  0.00           H
ATOM   3494 2HD2 ASN A 228      83.910  54.930  50.150  1.00  0.00           H
ATOM   3495  C   ASN A 228      89.320  56.810  49.250  1.00  0.00           C
ATOM   3496  O   ASN A 228      89.830  57.540  50.140  1.00  0.00           O
ATOM   3497  N   ARG A 229      90.120  56.140  48.450  1.00  0.00           N
ATOM   3498  H   ARG A 229      89.670  55.630  47.700  1.00  0.00           H
ATOM   3499  CA  ARG A 229      91.550  56.100  48.420  1.00  0.00           C
ATOM   3500  HA  ARG A 229      92.000  56.120  49.420  1.00  0.00           H
ATOM   3501  CB  ARG A 229      92.010  54.760  47.780  1.00  0.00           C
ATOM   3502  HB1 ARG A 229      93.090  54.760  47.590  1.00  0.00           H
ATOM   3503  HB2 ARG A 229      91.620  54.640  46.770  1.00  0.00           H
ATOM   3504  CG  ARG A 229      91.830  53.550  48.750  1.00  0.00           C
ATOM   3505  HG1 ARG A 229      90.810  53.330  49.040  1.00  0.00           H
ATOM   3506  HG2 ARG A 229      92.480  53.810  49.590  1.00  0.00           H
ATOM   3507  CD  ARG A 229      92.350  52.310  48.070  1.00  0.00           C
ATOM   3508  HD1 ARG A 229      93.380  52.380  47.720  1.00  0.00           H
ATOM   3509  HD2 ARG A 229      91.660  52.030  47.280  1.00  0.00           H
ATOM   3510  NE  ARG A 229      92.390  51.090  48.960  1.00  0.00           N
ATOM   3511  HE  ARG A 229      92.190  51.240  49.940  1.00  0.00           H
ATOM   3512  CZ  ARG A 229      92.870  49.930  48.650  1.00  0.00           C
ATOM   3513  NH1 ARG A 229      93.280  49.650  47.470  1.00  0.00           N
ATOM   3514 1HH1 ARG A 229      93.210  50.410  46.800  1.00  0.00           H
ATOM   3515 2HH1 ARG A 229      93.580  48.730  47.180  1.00  0.00           H
ATOM   3516  NH2 ARG A 229      92.960  48.960  49.570  1.00  0.00           N
ATOM   3517 1HH2 ARG A 229      92.620  49.160  50.500  1.00  0.00           H
ATOM   3518 2HH2 ARG A 229      93.350  48.070  49.270  1.00  0.00           H
ATOM   3519  C   ARG A 229      92.160  57.370  47.760  1.00  0.00           C
ATOM   3520  O   ARG A 229      93.330  57.630  48.080  1.00  0.00           O
ATOM   3521  N   LEU A 230      91.430  58.040  46.920  1.00  0.00           N
ATOM   3522  H   LEU A 230      90.470  57.750  46.820  1.00  0.00           H
ATOM   3523  CA  LEU A 230      91.700  59.460  46.480  1.00  0.00           C
ATOM   3524  HA  LEU A 230      92.790  59.520  46.480  1.00  0.00           H
ATOM   3525  CB  LEU A 230      91.040  59.800  45.150  1.00  0.00           C
ATOM   3526  HB1 LEU A 230      89.950  59.760  45.220  1.00  0.00           H
ATOM   3527  HB2 LEU A 230      91.300  59.010  44.440  1.00  0.00           H
ATOM   3528  CG  LEU A 230      91.390  61.240  44.730  1.00  0.00           C
ATOM   3529  HG  LEU A 230      90.740  62.000  45.160  1.00  0.00           H
ATOM   3530  CD1 LEU A 230      92.880  61.740  44.830  1.00  0.00           C
ATOM   3531 1HD1 LEU A 230      92.980  62.740  44.410  1.00  0.00           H
ATOM   3532 2HD1 LEU A 230      93.220  61.920  45.850  1.00  0.00           H
ATOM   3533 3HD1 LEU A 230      93.460  60.940  44.370  1.00  0.00           H
ATOM   3534  CD2 LEU A 230      91.050  61.400  43.180  1.00  0.00           C
ATOM   3535 1HD2 LEU A 230      91.930  61.000  42.690  1.00  0.00           H
ATOM   3536 2HD2 LEU A 230      90.090  61.030  42.840  1.00  0.00           H
ATOM   3537 3HD2 LEU A 230      90.920  62.480  43.040  1.00  0.00           H
ATOM   3538  C   LEU A 230      91.280  60.500  47.490  1.00  0.00           C
ATOM   3539  O   LEU A 230      92.150  61.230  47.990  1.00  0.00           O
ATOM   3540  N   ILE A 231      90.040  60.550  47.880  1.00  0.00           N
ATOM   3541  H   ILE A 231      89.400  59.810  47.630  1.00  0.00           H
ATOM   3542  CA  ILE A 231      89.620  61.430  49.000  1.00  0.00           C
ATOM   3543  HA  ILE A 231      89.780  62.460  48.690  1.00  0.00           H
ATOM   3544  CB  ILE A 231      88.080  61.260  49.180  1.00  0.00           C
ATOM   3545  HB  ILE A 231      87.780  60.230  49.390  1.00  0.00           H
ATOM   3546  CG2 ILE A 231      87.670  62.110  50.380  1.00  0.00           C
ATOM   3547 1HG2 ILE A 231      86.590  62.120  50.480  1.00  0.00           H
ATOM   3548 2HG2 ILE A 231      88.100  61.840  51.340  1.00  0.00           H
ATOM   3549 3HG2 ILE A 231      87.930  63.140  50.160  1.00  0.00           H
ATOM   3550  CG1 ILE A 231      87.220  61.810  47.950  1.00  0.00           C
ATOM   3551 1HG1 ILE A 231      87.720  61.530  47.020  1.00  0.00           H
ATOM   3552 2HG1 ILE A 231      87.050  62.880  48.010  1.00  0.00           H
ATOM   3553  CD  ILE A 231      85.860  61.090  47.800  1.00  0.00           C
ATOM   3554  HD1 ILE A 231      85.570  61.310  46.770  1.00  0.00           H
ATOM   3555  HD2 ILE A 231      85.790  60.040  48.060  1.00  0.00           H
ATOM   3556  HD3 ILE A 231      85.130  61.680  48.360  1.00  0.00           H
ATOM   3557  C   ILE A 231      90.480  61.350  50.290  1.00  0.00           C
ATOM   3558  O   ILE A 231      90.810  62.410  50.770  1.00  0.00           O
ATOM   3559  N   SER A 232      90.930  60.160  50.710  1.00  0.00           N
ATOM   3560  H   SER A 232      90.780  59.310  50.190  1.00  0.00           H
ATOM   3561  CA  SER A 232      91.720  60.090  51.980  1.00  0.00           C
ATOM   3562  HA  SER A 232      91.130  60.530  52.790  1.00  0.00           H
ATOM   3563  CB  SER A 232      91.910  58.660  52.390  1.00  0.00           C
ATOM   3564  HB1 SER A 232      90.930  58.210  52.580  1.00  0.00           H
ATOM   3565  HB2 SER A 232      92.460  58.570  53.330  1.00  0.00           H
ATOM   3566  OG  SER A 232      92.640  58.070  51.300  1.00  0.00           O
ATOM   3567  HG  SER A 232      92.410  57.160  51.480  1.00  0.00           H
ATOM   3568  C   SER A 232      92.980  60.930  51.940  1.00  0.00           C
ATOM   3569  O   SER A 232      93.350  61.460  52.980  1.00  0.00           O
ATOM   3570  N   GLN A 233      93.600  61.050  50.780  1.00  0.00           N
ATOM   3571  H   GLN A 233      93.160  60.630  49.970  1.00  0.00           H
ATOM   3572  CA  GLN A 233      94.810  61.870  50.580  1.00  0.00           C
ATOM   3573  HA  GLN A 233      95.600  61.680  51.300  1.00  0.00           H
ATOM   3574  CB  GLN A 233      95.370  61.610  49.120  1.00  0.00           C
ATOM   3575  HB1 GLN A 233      96.150  62.360  49.020  1.00  0.00           H
ATOM   3576  HB2 GLN A 233      94.590  61.780  48.380  1.00  0.00           H
ATOM   3577  CG  GLN A 233      95.910  60.220  48.810  1.00  0.00           C
ATOM   3578  HG1 GLN A 233      96.150  60.170  47.740  1.00  0.00           H
ATOM   3579  HG2 GLN A 233      95.130  59.480  49.000  1.00  0.00           H
ATOM   3580  CD  GLN A 233      97.160  59.760  49.590  1.00  0.00           C
ATOM   3581  OE1 GLN A 233      97.920  60.620  49.960  1.00  0.00           O
ATOM   3582  NE2 GLN A 233      97.330  58.470  49.850  1.00  0.00           N
ATOM   3583 1HE2 GLN A 233      96.600  57.780  49.750  1.00  0.00           H
ATOM   3584 2HE2 GLN A 233      98.040  58.310  50.550  1.00  0.00           H
ATOM   3585  C   GLN A 233      94.580  63.430  50.730  1.00  0.00           C
ATOM   3586  O   GLN A 233      95.390  64.120  51.350  1.00  0.00           O
ATOM   3587  N   ILE A 234      93.440  63.920  50.280  1.00  0.00           N
ATOM   3588  H   ILE A 234      92.820  63.370  49.690  1.00  0.00           H
ATOM   3589  CA  ILE A 234      93.060  65.350  50.360  1.00  0.00           C
ATOM   3590  HA  ILE A 234      93.880  65.970  49.990  1.00  0.00           H
ATOM   3591  CB  ILE A 234      91.920  65.700  49.360  1.00  0.00           C
ATOM   3592  HB  ILE A 234      91.070  65.020  49.440  1.00  0.00           H
ATOM   3593  CG2 ILE A 234      91.470  67.170  49.500  1.00  0.00           C
ATOM   3594 1HG2 ILE A 234      91.130  67.340  50.520  1.00  0.00           H
ATOM   3595 2HG2 ILE A 234      92.240  67.880  49.210  1.00  0.00           H
ATOM   3596 3HG2 ILE A 234      90.650  67.290  48.790  1.00  0.00           H
ATOM   3597  CG1 ILE A 234      92.370  65.520  47.900  1.00  0.00           C
ATOM   3598 1HG1 ILE A 234      93.360  65.960  47.830  1.00  0.00           H
ATOM   3599 2HG1 ILE A 234      91.700  66.070  47.240  1.00  0.00           H
ATOM   3600  CD  ILE A 234      92.370  64.130  47.270  1.00  0.00           C
ATOM   3601  HD1 ILE A 234      93.180  63.510  47.660  1.00  0.00           H
ATOM   3602  HD2 ILE A 234      91.370  63.710  47.410  1.00  0.00           H
ATOM   3603  HD3 ILE A 234      92.490  64.300  46.200  1.00  0.00           H
ATOM   3604  C   ILE A 234      92.570  65.690  51.810  1.00  0.00           C
ATOM   3605  O   ILE A 234      93.230  66.470  52.480  1.00  0.00           O
ATOM   3606  N   VAL A 235      91.800  64.800  52.400  1.00  0.00           N
ATOM   3607  H   VAL A 235      91.390  63.980  51.970  1.00  0.00           H
ATOM   3608  CA  VAL A 235      91.530  64.830  53.880  1.00  0.00           C
ATOM   3609  HA  VAL A 235      90.930  65.690  54.170  1.00  0.00           H
ATOM   3610  CB  VAL A 235      90.590  63.630  54.210  1.00  0.00           C
ATOM   3611  HB  VAL A 235      91.020  62.650  54.050  1.00  0.00           H
ATOM   3612  CG1 VAL A 235      90.210  63.660  55.720  1.00  0.00           C
ATOM   3613 1HG1 VAL A 235      89.470  62.920  56.030  1.00  0.00           H
ATOM   3614 2HG1 VAL A 235      91.060  63.450  56.360  1.00  0.00           H
ATOM   3615 3HG1 VAL A 235      89.900  64.690  55.880  1.00  0.00           H
ATOM   3616  CG2 VAL A 235      89.230  63.780  53.490  1.00  0.00           C
ATOM   3617 1HG2 VAL A 235      88.540  62.960  53.690  1.00  0.00           H
ATOM   3618 2HG2 VAL A 235      88.830  64.790  53.640  1.00  0.00           H
ATOM   3619 3HG2 VAL A 235      89.430  63.690  52.420  1.00  0.00           H
ATOM   3620  C   VAL A 235      92.860  64.790  54.760  1.00  0.00           C
ATOM   3621  O   VAL A 235      93.130  65.650  55.600  1.00  0.00           O
ATOM   3622  N   SER A 236      93.820  63.930  54.300  1.00  0.00           N
ATOM   3623  H   SER A 236      93.590  63.360  53.500  1.00  0.00           H
ATOM   3624  CA  SER A 236      95.130  63.810  55.020  1.00  0.00           C
ATOM   3625  HA  SER A 236      94.970  63.760  56.090  1.00  0.00           H
ATOM   3626  CB  SER A 236      95.890  62.520  54.620  1.00  0.00           C
ATOM   3627  HB1 SER A 236      96.080  62.440  53.550  1.00  0.00           H
ATOM   3628  HB2 SER A 236      95.370  61.640  55.000  1.00  0.00           H
ATOM   3629  OG  SER A 236      97.160  62.710  55.160  1.00  0.00           O
ATOM   3630  HG  SER A 236      97.690  61.920  55.020  1.00  0.00           H
ATOM   3631  C   SER A 236      95.990  65.100  54.830  1.00  0.00           C
ATOM   3632  O   SER A 236      96.600  65.530  55.800  1.00  0.00           O
ATOM   3633  N   SER A 237      95.830  65.700  53.660  1.00  0.00           N
ATOM   3634  H   SER A 237      95.080  65.460  53.030  1.00  0.00           H
ATOM   3635  CA  SER A 237      96.650  66.880  53.290  1.00  0.00           C
ATOM   3636  HA  SER A 237      97.670  66.690  53.630  1.00  0.00           H
ATOM   3637  CB  SER A 237      96.690  67.180  51.750  1.00  0.00           C
ATOM   3638  HB1 SER A 237      97.120  68.160  51.560  1.00  0.00           H
ATOM   3639  HB2 SER A 237      95.700  67.070  51.300  1.00  0.00           H
ATOM   3640  OG  SER A 237      97.520  66.160  51.210  1.00  0.00           O
ATOM   3641  HG  SER A 237      97.110  65.300  51.260  1.00  0.00           H
ATOM   3642  C   SER A 237      96.130  68.120  54.050  1.00  0.00           C
ATOM   3643  O   SER A 237      96.920  68.970  54.410  1.00  0.00           O
ATOM   3644  N   ILE A 238      94.840  68.140  54.390  1.00  0.00           N
ATOM   3645  H   ILE A 238      94.270  67.360  54.110  1.00  0.00           H
ATOM   3646  CA  ILE A 238      94.160  69.130  55.220  1.00  0.00           C
ATOM   3647  HA  ILE A 238      94.650  70.060  54.950  1.00  0.00           H
ATOM   3648  CB  ILE A 238      92.640  69.120  54.820  1.00  0.00           C
ATOM   3649  HB  ILE A 238      92.300  68.080  54.860  1.00  0.00           H
ATOM   3650  CG2 ILE A 238      91.850  69.990  55.840  1.00  0.00           C
ATOM   3651 1HG2 ILE A 238      90.820  69.780  55.550  1.00  0.00           H
ATOM   3652 2HG2 ILE A 238      92.020  69.660  56.870  1.00  0.00           H
ATOM   3653 3HG2 ILE A 238      92.000  71.060  55.790  1.00  0.00           H
ATOM   3654  CG1 ILE A 238      92.460  69.660  53.370  1.00  0.00           C
ATOM   3655 1HG1 ILE A 238      93.170  69.280  52.630  1.00  0.00           H
ATOM   3656 2HG1 ILE A 238      92.550  70.740  53.380  1.00  0.00           H
ATOM   3657  CD  ILE A 238      91.100  69.350  52.780  1.00  0.00           C
ATOM   3658  HD1 ILE A 238      90.890  68.280  52.690  1.00  0.00           H
ATOM   3659  HD2 ILE A 238      90.310  69.780  53.400  1.00  0.00           H
ATOM   3660  HD3 ILE A 238      90.950  69.570  51.720  1.00  0.00           H
ATOM   3661  C   ILE A 238      94.520  68.840  56.660  1.00  0.00           C
ATOM   3662  O   ILE A 238      94.860  69.750  57.410  1.00  0.00           O
ATOM   3663  N   THR A 239      94.530  67.590  57.120  1.00  0.00           N
ATOM   3664  H   THR A 239      94.100  66.960  56.470  1.00  0.00           H
ATOM   3665  CA  THR A 239      94.740  67.250  58.530  1.00  0.00           C
ATOM   3666  HA  THR A 239      94.300  68.070  59.100  1.00  0.00           H
ATOM   3667  CB  THR A 239      94.060  65.940  58.930  1.00  0.00           C
ATOM   3668  HB  THR A 239      94.330  65.690  59.960  1.00  0.00           H
ATOM   3669  CG2 THR A 239      92.490  66.170  58.870  1.00  0.00           C
ATOM   3670 1HG2 THR A 239      92.210  67.160  59.250  1.00  0.00           H
ATOM   3671 2HG2 THR A 239      92.100  66.050  57.860  1.00  0.00           H
ATOM   3672 3HG2 THR A 239      92.040  65.320  59.390  1.00  0.00           H
ATOM   3673  OG1 THR A 239      94.450  64.830  58.110  1.00  0.00           O
ATOM   3674  HG1 THR A 239      93.640  64.670  57.620  1.00  0.00           H
ATOM   3675  C   THR A 239      96.180  67.220  58.940  1.00  0.00           C
ATOM   3676  O   THR A 239      96.510  67.290  60.110  1.00  0.00           O
ATOM   3677  N   ALA A 240      97.100  67.220  57.990  1.00  0.00           N
ATOM   3678  H   ALA A 240      96.770  67.150  57.040  1.00  0.00           H
ATOM   3679  CA  ALA A 240      98.530  67.140  58.320  1.00  0.00           C
ATOM   3680  HA  ALA A 240      98.770  66.230  58.850  1.00  0.00           H
ATOM   3681  CB  ALA A 240      99.380  67.200  57.060  1.00  0.00           C
ATOM   3682  HB1 ALA A 240      99.110  68.100  56.490  1.00  0.00           H
ATOM   3683  HB2 ALA A 240     100.440  67.210  57.280  1.00  0.00           H
ATOM   3684  HB3 ALA A 240      99.310  66.300  56.450  1.00  0.00           H
ATOM   3685  C   ALA A 240      99.080  68.190  59.380  1.00  0.00           C
ATOM   3686  O   ALA A 240      99.930  67.880  60.190  1.00  0.00           O
ATOM   3687  N   SER A 241      98.570  69.440  59.340  1.00  0.00           N
ATOM   3688  H   SER A 241      97.880  69.700  58.650  1.00  0.00           H
ATOM   3689  CA  SER A 241      99.050  70.500  60.200  1.00  0.00           C
ATOM   3690  HA  SER A 241     100.140  70.560  60.140  1.00  0.00           H
ATOM   3691  CB  SER A 241      98.450  71.800  59.630  1.00  0.00           C
ATOM   3692  HB1 SER A 241      98.800  72.070  58.640  1.00  0.00           H
ATOM   3693  HB2 SER A 241      98.810  72.540  60.350  1.00  0.00           H
ATOM   3694  OG  SER A 241      97.040  71.710  59.510  1.00  0.00           O
ATOM   3695  HG  SER A 241      96.940  72.140  60.370  1.00  0.00           H
ATOM   3696  C   SER A 241      98.600  70.300  61.640  1.00  0.00           C
ATOM   3697  O   SER A 241      99.180  70.830  62.540  1.00  0.00           O
ATOM   3698  N   LEU A 242      97.560  69.460  61.880  1.00  0.00           N
ATOM   3699  H   LEU A 242      97.040  69.130  61.070  1.00  0.00           H
ATOM   3700  CA  LEU A 242      97.100  69.000  63.190  1.00  0.00           C
ATOM   3701  HA  LEU A 242      97.220  69.860  63.850  1.00  0.00           H
ATOM   3702  CB  LEU A 242      95.590  68.730  63.160  1.00  0.00           C
ATOM   3703  HB1 LEU A 242      95.320  68.410  64.170  1.00  0.00           H
ATOM   3704  HB2 LEU A 242      95.260  68.000  62.430  1.00  0.00           H
ATOM   3705  CG  LEU A 242      94.780  70.020  62.920  1.00  0.00           C
ATOM   3706  HG  LEU A 242      95.280  70.560  62.120  1.00  0.00           H
ATOM   3707  CD1 LEU A 242      93.350  69.710  62.490  1.00  0.00           C
ATOM   3708 1HD1 LEU A 242      92.780  70.610  62.260  1.00  0.00           H
ATOM   3709 2HD1 LEU A 242      93.310  69.080  61.600  1.00  0.00           H
ATOM   3710 3HD1 LEU A 242      92.820  69.100  63.220  1.00  0.00           H
ATOM   3711  CD2 LEU A 242      94.600  70.920  64.170  1.00  0.00           C
ATOM   3712 1HD2 LEU A 242      95.580  71.160  64.570  1.00  0.00           H
ATOM   3713 2HD2 LEU A 242      94.070  71.830  63.900  1.00  0.00           H
ATOM   3714 3HD2 LEU A 242      93.960  70.500  64.950  1.00  0.00           H
ATOM   3715  C   LEU A 242      97.830  67.690  63.650  1.00  0.00           C
ATOM   3716  O   LEU A 242      97.700  67.400  64.840  1.00  0.00           O
ATOM   3717  N   ARG A 243      98.550  67.000  62.790  1.00  0.00           N
ATOM   3718  H   ARG A 243      98.640  67.310  61.840  1.00  0.00           H
ATOM   3719  CA  ARG A 243      99.000  65.620  63.110  1.00  0.00           C
ATOM   3720  HA  ARG A 243      98.680  65.360  64.120  1.00  0.00           H
ATOM   3721  CB  ARG A 243      98.500  64.670  62.050  1.00  0.00           C
ATOM   3722  HB1 ARG A 243      99.050  63.730  62.150  1.00  0.00           H
ATOM   3723  HB2 ARG A 243      98.800  65.070  61.080  1.00  0.00           H
ATOM   3724  CG  ARG A 243      97.010  64.480  62.100  1.00  0.00           C
ATOM   3725  HG1 ARG A 243      96.560  65.430  61.810  1.00  0.00           H
ATOM   3726  HG2 ARG A 243      96.670  64.240  63.110  1.00  0.00           H
ATOM   3727  CD  ARG A 243      96.590  63.310  61.210  1.00  0.00           C
ATOM   3728  HD1 ARG A 243      95.520  63.300  61.430  1.00  0.00           H
ATOM   3729  HD2 ARG A 243      97.020  62.330  61.420  1.00  0.00           H
ATOM   3730  NE  ARG A 243      96.610  63.630  59.730  1.00  0.00           N
ATOM   3731  HE  ARG A 243      95.840  64.150  59.320  1.00  0.00           H
ATOM   3732  CZ  ARG A 243      97.430  63.160  58.810  1.00  0.00           C
ATOM   3733  NH1 ARG A 243      98.280  62.200  58.940  1.00  0.00           N
ATOM   3734 1HH1 ARG A 243      98.280  61.630  59.770  1.00  0.00           H
ATOM   3735 2HH1 ARG A 243      98.870  62.010  58.140  1.00  0.00           H
ATOM   3736  NH2 ARG A 243      97.460  63.650  57.620  1.00  0.00           N
ATOM   3737 1HH2 ARG A 243      96.880  64.430  57.330  1.00  0.00           H
ATOM   3738 2HH2 ARG A 243      97.940  63.160  56.880  1.00  0.00           H
ATOM   3739  C   ARG A 243     100.570  65.550  63.080  1.00  0.00           C
ATOM   3740  O   ARG A 243     101.180  64.540  63.490  1.00  0.00           O
ATOM   3741  N   PHE A 244     101.270  66.570  62.560  1.00  0.00           N
ATOM   3742  H   PHE A 244     100.880  67.260  61.940  1.00  0.00           H
ATOM   3743  CA  PHE A 244     102.800  66.530  62.590  1.00  0.00           C
ATOM   3744  HA  PHE A 244     103.230  65.820  63.290  1.00  0.00           H
ATOM   3745  CB  PHE A 244     103.330  66.240  61.200  1.00  0.00           C
ATOM   3746  HB1 PHE A 244     104.420  66.270  61.180  1.00  0.00           H
ATOM   3747  HB2 PHE A 244     102.960  67.000  60.520  1.00  0.00           H
ATOM   3748  CG  PHE A 244     102.880  64.960  60.520  1.00  0.00           C
ATOM   3749  CD1 PHE A 244     103.330  63.770  61.120  1.00  0.00           C
ATOM   3750  HD1 PHE A 244     103.910  63.790  62.030  1.00  0.00           H
ATOM   3751  CE1 PHE A 244     103.050  62.530  60.580  1.00  0.00           C
ATOM   3752  HE1 PHE A 244     103.390  61.610  61.050  1.00  0.00           H
ATOM   3753  CZ  PHE A 244     102.240  62.480  59.410  1.00  0.00           C
ATOM   3754  HZ  PHE A 244     102.020  61.500  59.000  1.00  0.00           H
ATOM   3755  CE2 PHE A 244     101.780  63.650  58.800  1.00  0.00           C
ATOM   3756  HE2 PHE A 244     101.320  63.580  57.830  1.00  0.00           H
ATOM   3757  CD2 PHE A 244     102.100  64.900  59.330  1.00  0.00           C
ATOM   3758  HD2 PHE A 244     101.730  65.780  58.830  1.00  0.00           H
ATOM   3759  C   PHE A 244     103.420  67.870  63.070  1.00  0.00           C
ATOM   3760  O   PHE A 244     102.680  68.840  63.180  1.00  0.00           O
ATOM   3761  N   ASP A 245     104.660  67.970  63.450  1.00  0.00           N
ATOM   3762  H   ASP A 245     105.220  67.140  63.340  1.00  0.00           H
ATOM   3763  CA  ASP A 245     105.200  69.300  64.040  1.00  0.00           C
ATOM   3764  HA  ASP A 245     104.570  69.600  64.880  1.00  0.00           H
ATOM   3765  CB  ASP A 245     106.570  69.080  64.630  1.00  0.00           C
ATOM   3766  HB1 ASP A 245     107.170  69.030  63.720  1.00  0.00           H
ATOM   3767  HB2 ASP A 245     106.630  68.100  65.100  1.00  0.00           H
ATOM   3768  CG  ASP A 245     107.120  70.270  65.540  1.00  0.00           C
ATOM   3769  OD1 ASP A 245     106.470  71.360  65.720  1.00  0.00           O
ATOM   3770  OD2 ASP A 245     108.220  70.030  66.080  1.00  0.00           O
ATOM   3771  C   ASP A 245     105.220  70.360  62.940  1.00  0.00           C
ATOM   3772  O   ASP A 245     105.690  70.110  61.830  1.00  0.00           O
ATOM   3773  N   GLY A 246     104.760  71.530  63.320  1.00  0.00           N
ATOM   3774  H   GLY A 246     104.450  71.520  64.280  1.00  0.00           H
ATOM   3775  CA  GLY A 246     104.670  72.750  62.430  1.00  0.00           C
ATOM   3776  HA1 GLY A 246     103.920  72.600  61.650  1.00  0.00           H
ATOM   3777  HA2 GLY A 246     105.620  72.960  61.920  1.00  0.00           H
ATOM   3778  C   GLY A 246     104.290  74.050  63.200  1.00  0.00           C
ATOM   3779  O   GLY A 246     104.060  74.100  64.430  1.00  0.00           O
ATOM   3780  N   ALA A 247     104.120  75.060  62.390  1.00  0.00           N
ATOM   3781  H   ALA A 247     104.450  74.910  61.450  1.00  0.00           H
ATOM   3782  CA  ALA A 247     103.670  76.380  62.650  1.00  0.00           C
ATOM   3783  HA  ALA A 247     103.630  76.590  63.720  1.00  0.00           H
ATOM   3784  CB  ALA A 247     104.610  77.540  62.100  1.00  0.00           C
ATOM   3785  HB1 ALA A 247     104.690  77.430  61.010  1.00  0.00           H
ATOM   3786  HB2 ALA A 247     104.100  78.500  62.230  1.00  0.00           H
ATOM   3787  HB3 ALA A 247     105.550  77.540  62.640  1.00  0.00           H
ATOM   3788  C   ALA A 247     102.280  76.760  62.090  1.00  0.00           C
ATOM   3789  O   ALA A 247     101.440  77.350  62.750  1.00  0.00           O
ATOM   3790  N   LEU A 248     102.040  76.340  60.800  1.00  0.00           N
ATOM   3791  H   LEU A 248     102.810  75.860  60.350  1.00  0.00           H
ATOM   3792  CA  LEU A 248     100.840  76.750  60.050  1.00  0.00           C
ATOM   3793  HA  LEU A 248     100.620  77.760  60.410  1.00  0.00           H
ATOM   3794  CB  LEU A 248     101.100  76.720  58.500  1.00  0.00           C
ATOM   3795  HB1 LEU A 248     101.090  75.680  58.180  1.00  0.00           H
ATOM   3796  HB2 LEU A 248     102.040  77.240  58.320  1.00  0.00           H
ATOM   3797  CG  LEU A 248      99.920  77.380  57.660  1.00  0.00           C
ATOM   3798  HG  LEU A 248      98.970  77.120  58.120  1.00  0.00           H
ATOM   3799  CD1 LEU A 248      99.970  78.860  57.650  1.00  0.00           C
ATOM   3800 1HD1 LEU A 248      99.200  79.210  56.980  1.00  0.00           H
ATOM   3801 2HD1 LEU A 248      99.960  79.320  58.640  1.00  0.00           H
ATOM   3802 3HD1 LEU A 248     100.890  79.220  57.180  1.00  0.00           H
ATOM   3803  CD2 LEU A 248     100.010  76.790  56.290  1.00  0.00           C
ATOM   3804 1HD2 LEU A 248     101.000  77.010  55.880  1.00  0.00           H
ATOM   3805 2HD2 LEU A 248      99.880  75.710  56.250  1.00  0.00           H
ATOM   3806 3HD2 LEU A 248      99.290  77.260  55.630  1.00  0.00           H
ATOM   3807  C   LEU A 248      99.690  75.810  60.380  1.00  0.00           C
ATOM   3808  O   LEU A 248      99.860  74.630  60.410  1.00  0.00           O
ATOM   3809  N   ASN A 249      98.500  76.350  60.480  1.00  0.00           N
ATOM   3810  H   ASN A 249      98.410  77.350  60.510  1.00  0.00           H
ATOM   3811  CA  ASN A 249      97.290  75.590  60.720  1.00  0.00           C
ATOM   3812  HA  ASN A 249      96.540  76.360  60.920  1.00  0.00           H
ATOM   3813  CB  ASN A 249      96.870  74.950  59.450  1.00  0.00           C
ATOM   3814  HB1 ASN A 249      96.090  74.200  59.570  1.00  0.00           H
ATOM   3815  HB2 ASN A 249      97.640  74.350  58.970  1.00  0.00           H
ATOM   3816  CG  ASN A 249      96.350  75.880  58.320  1.00  0.00           C
ATOM   3817  OD1 ASN A 249      96.260  77.110  58.360  1.00  0.00           O
ATOM   3818  ND2 ASN A 249      95.900  75.320  57.250  1.00  0.00           N
ATOM   3819 1HD2 ASN A 249      96.040  74.320  57.170  1.00  0.00           H
ATOM   3820 2HD2 ASN A 249      95.760  75.810  56.380  1.00  0.00           H
ATOM   3821  C   ASN A 249      97.280  74.610  61.950  1.00  0.00           C
ATOM   3822  O   ASN A 249      96.920  73.410  61.880  1.00  0.00           O
ATOM   3823  N   VAL A 250      97.930  75.050  63.010  1.00  0.00           N
ATOM   3824  H   VAL A 250      98.210  76.020  63.020  1.00  0.00           H
ATOM   3825  CA  VAL A 250      98.290  74.170  64.120  1.00  0.00           C
ATOM   3826  HA  VAL A 250      98.770  73.250  63.800  1.00  0.00           H
ATOM   3827  CB  VAL A 250      99.290  74.990  64.980  1.00  0.00           C
ATOM   3828  HB  VAL A 250      99.940  75.580  64.330  1.00  0.00           H
ATOM   3829  CG1 VAL A 250      98.700  75.910  65.990  1.00  0.00           C
ATOM   3830 1HG1 VAL A 250      97.960  76.590  65.560  1.00  0.00           H
ATOM   3831 2HG1 VAL A 250      98.180  75.420  66.800  1.00  0.00           H
ATOM   3832 3HG1 VAL A 250      99.470  76.550  66.430  1.00  0.00           H
ATOM   3833  CG2 VAL A 250     100.220  74.080  65.810  1.00  0.00           C
ATOM   3834 1HG2 VAL A 250      99.760  73.600  66.680  1.00  0.00           H
ATOM   3835 2HG2 VAL A 250     100.600  73.280  65.190  1.00  0.00           H
ATOM   3836 3HG2 VAL A 250     101.030  74.710  66.190  1.00  0.00           H
ATOM   3837  C   VAL A 250      97.080  73.780  64.990  1.00  0.00           C
ATOM   3838  O   VAL A 250      97.160  72.680  65.570  1.00  0.00           O
ATOM   3839  N   ASP A 251      96.030  74.610  64.970  1.00  0.00           N
ATOM   3840  H   ASP A 251      96.040  75.410  64.360  1.00  0.00           H
ATOM   3841  CA  ASP A 251      94.760  74.370  65.630  1.00  0.00           C
ATOM   3842  HA  ASP A 251      94.820  73.300  65.790  1.00  0.00           H
ATOM   3843  CB  ASP A 251      94.660  75.110  66.960  1.00  0.00           C
ATOM   3844  HB1 ASP A 251      95.340  74.570  67.630  1.00  0.00           H
ATOM   3845  HB2 ASP A 251      93.660  75.000  67.380  1.00  0.00           H
ATOM   3846  CG  ASP A 251      94.940  76.580  67.020  1.00  0.00           C
ATOM   3847  OD1 ASP A 251      94.660  77.370  66.080  1.00  0.00           O
ATOM   3848  OD2 ASP A 251      95.390  77.010  68.130  1.00  0.00           O
ATOM   3849  C   ASP A 251      93.520  74.690  64.710  1.00  0.00           C
ATOM   3850  O   ASP A 251      93.570  75.290  63.680  1.00  0.00           O
ATOM   3851  N   LEU A 252      92.410  74.070  65.020  1.00  0.00           N
ATOM   3852  H   LEU A 252      92.480  73.600  65.910  1.00  0.00           H
ATOM   3853  CA  LEU A 252      91.170  74.320  64.370  1.00  0.00           C
ATOM   3854  HA  LEU A 252      91.190  73.930  63.360  1.00  0.00           H
ATOM   3855  CB  LEU A 252      90.030  73.570  65.050  1.00  0.00           C
ATOM   3856  HB1 LEU A 252      89.190  73.820  64.410  1.00  0.00           H
ATOM   3857  HB2 LEU A 252      89.950  73.960  66.070  1.00  0.00           H
ATOM   3858  CG  LEU A 252      90.160  72.050  65.240  1.00  0.00           C
ATOM   3859  HG  LEU A 252      90.910  71.960  66.020  1.00  0.00           H
ATOM   3860  CD1 LEU A 252      88.860  71.440  65.850  1.00  0.00           C
ATOM   3861 1HD1 LEU A 252      88.030  71.410  65.150  1.00  0.00           H
ATOM   3862 2HD1 LEU A 252      89.140  70.470  66.250  1.00  0.00           H
ATOM   3863 3HD1 LEU A 252      88.670  72.160  66.640  1.00  0.00           H
ATOM   3864  CD2 LEU A 252      90.500  71.130  64.060  1.00  0.00           C
ATOM   3865 1HD2 LEU A 252      90.660  70.150  64.500  1.00  0.00           H
ATOM   3866 2HD2 LEU A 252      89.730  71.150  63.300  1.00  0.00           H
ATOM   3867 3HD2 LEU A 252      91.500  71.290  63.650  1.00  0.00           H
ATOM   3868  C   LEU A 252      90.730  75.830  64.270  1.00  0.00           C
ATOM   3869  O   LEU A 252      89.960  76.060  63.360  1.00  0.00           O
ATOM   3870  N   THR A 253      91.290  76.650  65.160  1.00  0.00           N
ATOM   3871  H   THR A 253      92.030  76.370  65.800  1.00  0.00           H
ATOM   3872  CA  THR A 253      90.940  78.130  65.140  1.00  0.00           C
ATOM   3873  HA  THR A 253      89.870  78.300  65.040  1.00  0.00           H
ATOM   3874  CB  THR A 253      91.320  78.820  66.430  1.00  0.00           C
ATOM   3875  HB  THR A 253      92.380  78.770  66.700  1.00  0.00           H
ATOM   3876  CG2 THR A 253      91.010  80.360  66.360  1.00  0.00           C
ATOM   3877 1HG2 THR A 253      89.960  80.580  66.170  1.00  0.00           H
ATOM   3878 2HG2 THR A 253      91.280  80.700  67.360  1.00  0.00           H
ATOM   3879 3HG2 THR A 253      91.610  80.860  65.590  1.00  0.00           H
ATOM   3880  OG1 THR A 253      90.500  78.290  67.480  1.00  0.00           O
ATOM   3881  HG1 THR A 253      90.860  77.410  67.610  1.00  0.00           H
ATOM   3882  C   THR A 253      91.670  78.740  63.960  1.00  0.00           C
ATOM   3883  O   THR A 253      91.140  79.710  63.310  1.00  0.00           O
ATOM   3884  N   GLU A 254      92.900  78.240  63.680  1.00  0.00           N
ATOM   3885  H   GLU A 254      93.300  77.630  64.380  1.00  0.00           H
ATOM   3886  CA  GLU A 254      93.730  78.830  62.690  1.00  0.00           C
ATOM   3887  HA  GLU A 254      93.630  79.910  62.850  1.00  0.00           H
ATOM   3888  CB  GLU A 254      95.230  78.450  62.810  1.00  0.00           C
ATOM   3889  HB1 GLU A 254      95.410  77.560  62.210  1.00  0.00           H
ATOM   3890  HB2 GLU A 254      95.420  78.140  63.840  1.00  0.00           H
ATOM   3891  CG  GLU A 254      96.260  79.450  62.330  1.00  0.00           C
ATOM   3892  HG1 GLU A 254      96.300  80.190  63.130  1.00  0.00           H
ATOM   3893  HG2 GLU A 254      95.950  79.910  61.390  1.00  0.00           H
ATOM   3894  CD  GLU A 254      97.690  78.950  62.100  1.00  0.00           C
ATOM   3895  OE1 GLU A 254      98.140  78.240  63.000  1.00  0.00           O
ATOM   3896  OE2 GLU A 254      98.390  79.260  61.070  1.00  0.00           O
ATOM   3897  C   GLU A 254      93.250  78.610  61.210  1.00  0.00           C
ATOM   3898  O   GLU A 254      93.340  79.510  60.390  1.00  0.00           O
ATOM   3899  N   PHE A 255      92.460  77.540  60.980  1.00  0.00           N
ATOM   3900  H   PHE A 255      92.270  76.950  61.780  1.00  0.00           H
ATOM   3901  CA  PHE A 255      91.750  77.360  59.700  1.00  0.00           C
ATOM   3902  HA  PHE A 255      92.490  77.470  58.910  1.00  0.00           H
ATOM   3903  CB  PHE A 255      91.140  75.930  59.510  1.00  0.00           C
ATOM   3904  HB1 PHE A 255      90.580  76.020  58.580  1.00  0.00           H
ATOM   3905  HB2 PHE A 255      90.460  75.650  60.320  1.00  0.00           H
ATOM   3906  CG  PHE A 255      92.110  74.730  59.310  1.00  0.00           C
ATOM   3907  CD1 PHE A 255      92.750  74.240  60.450  1.00  0.00           C
ATOM   3908  HD1 PHE A 255      92.570  74.730  61.390  1.00  0.00           H
ATOM   3909  CE1 PHE A 255      93.590  73.130  60.390  1.00  0.00           C
ATOM   3910  HE1 PHE A 255      94.010  72.710  61.290  1.00  0.00           H
ATOM   3911  CZ  PHE A 255      93.890  72.540  59.110  1.00  0.00           C
ATOM   3912  HZ  PHE A 255      94.450  71.620  59.120  1.00  0.00           H
ATOM   3913  CE2 PHE A 255      93.210  72.980  57.990  1.00  0.00           C
ATOM   3914  HE2 PHE A 255      93.260  72.430  57.060  1.00  0.00           H
ATOM   3915  CD2 PHE A 255      92.440  74.170  58.030  1.00  0.00           C
ATOM   3916  HD2 PHE A 255      91.950  74.430  57.100  1.00  0.00           H
ATOM   3917  C   PHE A 255      90.660  78.440  59.400  1.00  0.00           C
ATOM   3918  O   PHE A 255      90.590  78.990  58.290  1.00  0.00           O
ATOM   3919  N   GLN A 256      89.950  78.890  60.430  1.00  0.00           N
ATOM   3920  H   GLN A 256      90.090  78.410  61.310  1.00  0.00           H
ATOM   3921  CA  GLN A 256      89.180  80.160  60.320  1.00  0.00           C
ATOM   3922  HA  GLN A 256      88.440  80.180  59.520  1.00  0.00           H
ATOM   3923  CB  GLN A 256      88.310  80.380  61.550  1.00  0.00           C
ATOM   3924  HB1 GLN A 256      88.890  80.720  62.410  1.00  0.00           H
ATOM   3925  HB2 GLN A 256      87.890  79.400  61.800  1.00  0.00           H
ATOM   3926  CG  GLN A 256      87.110  81.400  61.360  1.00  0.00           C
ATOM   3927  HG1 GLN A 256      86.310  81.020  62.000  1.00  0.00           H
ATOM   3928  HG2 GLN A 256      86.860  81.390  60.300  1.00  0.00           H
ATOM   3929  CD  GLN A 256      87.520  82.900  61.710  1.00  0.00           C
ATOM   3930  OE1 GLN A 256      88.680  83.300  61.930  1.00  0.00           O
ATOM   3931  NE2 GLN A 256      86.480  83.640  61.630  1.00  0.00           N
ATOM   3932 1HE2 GLN A 256      85.570  83.210  61.540  1.00  0.00           H
ATOM   3933 2HE2 GLN A 256      86.580  84.610  61.900  1.00  0.00           H
ATOM   3934  C   GLN A 256      90.090  81.360  60.000  1.00  0.00           C
ATOM   3935  O   GLN A 256      89.850  82.080  59.040  1.00  0.00           O
ATOM   3936  N   THR A 257      91.180  81.550  60.750  1.00  0.00           N
ATOM   3937  H   THR A 257      91.190  81.090  61.660  1.00  0.00           H
ATOM   3938  CA  THR A 257      92.070  82.740  60.560  1.00  0.00           C
ATOM   3939  HA  THR A 257      91.480  83.660  60.610  1.00  0.00           H
ATOM   3940  CB  THR A 257      93.170  82.680  61.660  1.00  0.00           C
ATOM   3941  HB  THR A 257      93.860  81.870  61.450  1.00  0.00           H
ATOM   3942  CG2 THR A 257      93.750  84.090  61.920  1.00  0.00           C
ATOM   3943 1HG2 THR A 257      94.130  84.490  60.980  1.00  0.00           H
ATOM   3944 2HG2 THR A 257      93.070  84.860  62.280  1.00  0.00           H
ATOM   3945 3HG2 THR A 257      94.600  83.990  62.600  1.00  0.00           H
ATOM   3946  OG1 THR A 257      92.590  82.460  62.950  1.00  0.00           O
ATOM   3947  HG1 THR A 257      93.440  82.350  63.380  1.00  0.00           H
ATOM   3948  C   THR A 257      92.810  82.780  59.210  1.00  0.00           C
ATOM   3949  O   THR A 257      93.110  83.880  58.660  1.00  0.00           O
ATOM   3950  N   ASN A 258      93.040  81.650  58.530  1.00  0.00           N
ATOM   3951  H   ASN A 258      92.640  80.820  58.940  1.00  0.00           H
ATOM   3952  CA  ASN A 258      93.790  81.660  57.280  1.00  0.00           C
ATOM   3953  HA  ASN A 258      94.240  82.650  57.190  1.00  0.00           H
ATOM   3954  CB  ASN A 258      94.860  80.620  57.330  1.00  0.00           C
ATOM   3955  HB1 ASN A 258      95.380  80.540  56.370  1.00  0.00           H
ATOM   3956  HB2 ASN A 258      94.430  79.640  57.530  1.00  0.00           H
ATOM   3957  CG  ASN A 258      95.880  80.790  58.440  1.00  0.00           C
ATOM   3958  OD1 ASN A 258      96.180  81.900  58.860  1.00  0.00           O
ATOM   3959  ND2 ASN A 258      96.600  79.810  58.840  1.00  0.00           N
ATOM   3960 1HD2 ASN A 258      96.520  78.850  58.540  1.00  0.00           H
ATOM   3961 2HD2 ASN A 258      97.160  79.930  59.670  1.00  0.00           H
ATOM   3962  C   ASN A 258      92.880  81.410  56.120  1.00  0.00           C
ATOM   3963  O   ASN A 258      93.250  81.730  54.990  1.00  0.00           O
ATOM   3964  N   LEU A 259      91.550  81.000  56.300  1.00  0.00           N
ATOM   3965  H   LEU A 259      91.250  80.630  57.190  1.00  0.00           H
ATOM   3966  CA  LEU A 259      90.620  80.710  55.150  1.00  0.00           C
ATOM   3967  HA  LEU A 259      91.190  81.080  54.290  1.00  0.00           H
ATOM   3968  CB  LEU A 259      90.360  79.180  55.090  1.00  0.00           C
ATOM   3969  HB1 LEU A 259      89.700  78.950  54.250  1.00  0.00           H
ATOM   3970  HB2 LEU A 259      89.710  78.980  55.940  1.00  0.00           H
ATOM   3971  CG  LEU A 259      91.590  78.250  55.130  1.00  0.00           C
ATOM   3972  HG  LEU A 259      92.310  78.620  55.860  1.00  0.00           H
ATOM   3973  CD1 LEU A 259      91.250  76.800  55.450  1.00  0.00           C
ATOM   3974 1HD1 LEU A 259      92.060  76.110  55.190  1.00  0.00           H
ATOM   3975 2HD1 LEU A 259      90.870  76.790  56.470  1.00  0.00           H
ATOM   3976 3HD1 LEU A 259      90.360  76.430  54.930  1.00  0.00           H
ATOM   3977  CD2 LEU A 259      92.330  78.070  53.840  1.00  0.00           C
ATOM   3978 1HD2 LEU A 259      92.820  77.140  53.590  1.00  0.00           H
ATOM   3979 2HD2 LEU A 259      91.550  78.020  53.080  1.00  0.00           H
ATOM   3980 3HD2 LEU A 259      93.160  78.760  53.740  1.00  0.00           H
ATOM   3981  C   LEU A 259      89.260  81.440  55.060  1.00  0.00           C
ATOM   3982  O   LEU A 259      88.630  81.580  53.990  1.00  0.00           O
ATOM   3983  N   VAL A 260      88.750  81.970  56.210  1.00  0.00           N
ATOM   3984  H   VAL A 260      89.350  81.890  57.010  1.00  0.00           H
ATOM   3985  CA  VAL A 260      87.400  82.450  56.360  1.00  0.00           C
ATOM   3986  HA  VAL A 260      86.960  82.500  55.360  1.00  0.00           H
ATOM   3987  CB  VAL A 260      86.550  81.400  57.110  1.00  0.00           C
ATOM   3988  HB  VAL A 260      86.760  81.500  58.170  1.00  0.00           H
ATOM   3989  CG1 VAL A 260      85.020  81.660  56.970  1.00  0.00           C
ATOM   3990 1HG1 VAL A 260      84.530  80.950  57.630  1.00  0.00           H
ATOM   3991 2HG1 VAL A 260      84.890  82.630  57.450  1.00  0.00           H
ATOM   3992 3HG1 VAL A 260      84.810  81.600  55.900  1.00  0.00           H
ATOM   3993  CG2 VAL A 260      86.810  79.940  56.590  1.00  0.00           C
ATOM   3994 1HG2 VAL A 260      86.010  79.320  57.010  1.00  0.00           H
ATOM   3995 2HG2 VAL A 260      86.650  79.890  55.510  1.00  0.00           H
ATOM   3996 3HG2 VAL A 260      87.760  79.510  56.910  1.00  0.00           H
ATOM   3997  C   VAL A 260      87.260  83.810  57.030  1.00  0.00           C
ATOM   3998  O   VAL A 260      87.110  83.960  58.260  1.00  0.00           O
ATOM   3999  N   PRO A 261      87.310  84.850  56.170  1.00  0.00           N
ATOM   4000  CD  PRO A 261      88.040  85.000  54.920  1.00  0.00           C
ATOM   4001  HD1 PRO A 261      87.300  85.020  54.110  1.00  0.00           H
ATOM   4002  HD2 PRO A 261      88.760  84.200  54.740  1.00  0.00           H
ATOM   4003  CG  PRO A 261      88.920  86.310  55.000  1.00  0.00           C
ATOM   4004  HG1 PRO A 261      89.150  86.710  54.010  1.00  0.00           H
ATOM   4005  HG2 PRO A 261      89.790  86.090  55.620  1.00  0.00           H
ATOM   4006  CB  PRO A 261      88.000  87.210  55.830  1.00  0.00           C
ATOM   4007  HB1 PRO A 261      87.440  87.710  55.040  1.00  0.00           H
ATOM   4008  HB2 PRO A 261      88.590  87.790  56.530  1.00  0.00           H
ATOM   4009  CA  PRO A 261      87.080  86.200  56.630  1.00  0.00           C
ATOM   4010  HA  PRO A 261      87.430  86.220  57.660  1.00  0.00           H
ATOM   4011  C   PRO A 261      85.570  86.580  56.690  1.00  0.00           C
ATOM   4012  O   PRO A 261      85.280  87.640  57.310  1.00  0.00           O
ATOM   4013  N   TYR A 262      84.580  85.920  56.110  1.00  0.00           N
ATOM   4014  H   TYR A 262      84.880  85.110  55.590  1.00  0.00           H
ATOM   4015  CA  TYR A 262      83.070  86.190  56.100  1.00  0.00           C
ATOM   4016  HA  TYR A 262      82.910  87.010  56.810  1.00  0.00           H
ATOM   4017  CB  TYR A 262      82.610  86.710  54.720  1.00  0.00           C
ATOM   4018  HB1 TYR A 262      82.720  85.970  53.920  1.00  0.00           H
ATOM   4019  HB2 TYR A 262      83.240  87.540  54.390  1.00  0.00           H
ATOM   4020  CG  TYR A 262      81.180  87.200  54.730  1.00  0.00           C
ATOM   4021  CD1 TYR A 262      80.940  88.520  55.180  1.00  0.00           C
ATOM   4022  HD1 TYR A 262      81.770  89.200  55.300  1.00  0.00           H
ATOM   4023  CE1 TYR A 262      79.630  89.060  55.120  1.00  0.00           C
ATOM   4024  HE1 TYR A 262      79.540  90.110  55.360  1.00  0.00           H
ATOM   4025  CZ  TYR A 262      78.640  88.370  54.460  1.00  0.00           C
ATOM   4026  OH  TYR A 262      77.440  89.040  54.300  1.00  0.00           O
ATOM   4027  HH  TYR A 262      76.890  88.460  53.780  1.00  0.00           H
ATOM   4028  CE2 TYR A 262      78.780  86.980  54.160  1.00  0.00           C
ATOM   4029  HE2 TYR A 262      77.960  86.440  53.710  1.00  0.00           H
ATOM   4030  CD2 TYR A 262      80.070  86.360  54.310  1.00  0.00           C
ATOM   4031  HD2 TYR A 262      80.170  85.290  54.130  1.00  0.00           H
ATOM   4032  C   TYR A 262      82.380  84.950  56.600  1.00  0.00           C
ATOM   4033  O   TYR A 262      82.520  83.870  55.920  1.00  0.00           O
ATOM   4034  N   PRO A 263      81.640  84.990  57.770  1.00  0.00           N
ATOM   4035  CD  PRO A 263      81.370  86.150  58.560  1.00  0.00           C
ATOM   4036  HD1 PRO A 263      80.430  86.570  58.210  1.00  0.00           H
ATOM   4037  HD2 PRO A 263      82.100  86.960  58.640  1.00  0.00           H
ATOM   4038  CG  PRO A 263      81.190  85.550  59.990  1.00  0.00           C
ATOM   4039  HG1 PRO A 263      80.510  86.090  60.640  1.00  0.00           H
ATOM   4040  HG2 PRO A 263      82.220  85.430  60.340  1.00  0.00           H
ATOM   4041  CB  PRO A 263      80.640  84.160  59.720  1.00  0.00           C
ATOM   4042  HB1 PRO A 263      79.550  84.220  59.610  1.00  0.00           H
ATOM   4043  HB2 PRO A 263      80.860  83.430  60.500  1.00  0.00           H
ATOM   4044  CA  PRO A 263      81.260  83.760  58.430  1.00  0.00           C
ATOM   4045  HA  PRO A 263      82.150  83.220  58.760  1.00  0.00           H
ATOM   4046  C   PRO A 263      80.320  82.760  57.680  1.00  0.00           C
ATOM   4047  O   PRO A 263      80.340  81.540  58.010  1.00  0.00           O
ATOM   4048  N   ARG A 264      79.540  83.220  56.710  1.00  0.00           N
ATOM   4049  H   ARG A 264      79.510  84.210  56.480  1.00  0.00           H
ATOM   4050  CA  ARG A 264      78.700  82.440  55.890  1.00  0.00           C
ATOM   4051  HA  ARG A 264      78.390  81.580  56.490  1.00  0.00           H
ATOM   4052  CB  ARG A 264      77.480  83.180  55.410  1.00  0.00           C
ATOM   4053  HB1 ARG A 264      76.920  82.770  54.570  1.00  0.00           H
ATOM   4054  HB2 ARG A 264      77.670  84.220  55.130  1.00  0.00           H
ATOM   4055  CG  ARG A 264      76.490  83.350  56.590  1.00  0.00           C
ATOM   4056  HG1 ARG A 264      76.870  83.820  57.500  1.00  0.00           H
ATOM   4057  HG2 ARG A 264      75.940  82.450  56.850  1.00  0.00           H
ATOM   4058  CD  ARG A 264      75.380  84.320  56.070  1.00  0.00           C
ATOM   4059  HD1 ARG A 264      75.760  85.340  56.160  1.00  0.00           H
ATOM   4060  HD2 ARG A 264      74.630  84.400  56.860  1.00  0.00           H
ATOM   4061  NE  ARG A 264      74.710  84.120  54.750  1.00  0.00           N
ATOM   4062  HE  ARG A 264      74.960  84.770  54.020  1.00  0.00           H
ATOM   4063  CZ  ARG A 264      73.570  83.400  54.640  1.00  0.00           C
ATOM   4064  NH1 ARG A 264      73.030  82.680  55.560  1.00  0.00           N
ATOM   4065 1HH1 ARG A 264      73.430  82.450  56.450  1.00  0.00           H
ATOM   4066 2HH1 ARG A 264      72.180  82.190  55.290  1.00  0.00           H
ATOM   4067  NH2 ARG A 264      72.900  83.310  53.540  1.00  0.00           N
ATOM   4068 1HH2 ARG A 264      73.220  83.810  52.720  1.00  0.00           H
ATOM   4069 2HH2 ARG A 264      72.070  82.740  53.430  1.00  0.00           H
ATOM   4070  C   ARG A 264      79.420  81.880  54.670  1.00  0.00           C
ATOM   4071  O   ARG A 264      79.000  80.910  54.100  1.00  0.00           O
ATOM   4072  N   ILE A 265      80.550  82.420  54.310  1.00  0.00           N
ATOM   4073  H   ILE A 265      80.930  83.090  54.960  1.00  0.00           H
ATOM   4074  CA  ILE A 265      81.420  82.010  53.180  1.00  0.00           C
ATOM   4075  HA  ILE A 265      80.930  81.250  52.570  1.00  0.00           H
ATOM   4076  CB  ILE A 265      81.500  83.190  52.120  1.00  0.00           C
ATOM   4077  HB  ILE A 265      81.920  84.000  52.730  1.00  0.00           H
ATOM   4078  CG2 ILE A 265      82.570  82.900  51.070  1.00  0.00           C
ATOM   4079 1HG2 ILE A 265      82.710  83.890  50.620  1.00  0.00           H
ATOM   4080 2HG2 ILE A 265      83.540  82.640  51.510  1.00  0.00           H
ATOM   4081 3HG2 ILE A 265      82.170  82.140  50.400  1.00  0.00           H
ATOM   4082  CG1 ILE A 265      80.180  83.520  51.500  1.00  0.00           C
ATOM   4083 1HG1 ILE A 265      79.420  83.440  52.280  1.00  0.00           H
ATOM   4084 2HG1 ILE A 265      79.870  82.760  50.790  1.00  0.00           H
ATOM   4085  CD  ILE A 265      79.990  84.840  50.770  1.00  0.00           C
ATOM   4086  HD1 ILE A 265      80.200  85.630  51.490  1.00  0.00           H
ATOM   4087  HD2 ILE A 265      80.660  84.890  49.900  1.00  0.00           H
ATOM   4088  HD3 ILE A 265      78.960  84.880  50.430  1.00  0.00           H
ATOM   4089  C   ILE A 265      82.610  81.220  53.680  1.00  0.00           C
ATOM   4090  O   ILE A 265      83.800  81.650  53.530  1.00  0.00           O
ATOM   4091  N   HIS A 266      82.270  80.170  54.390  1.00  0.00           N
ATOM   4092  H   HIS A 266      81.280  79.930  54.410  1.00  0.00           H
ATOM   4093  CA  HIS A 266      83.180  79.190  55.030  1.00  0.00           C
ATOM   4094  HA  HIS A 266      84.160  79.620  55.240  1.00  0.00           H
ATOM   4095  CB  HIS A 266      82.730  78.950  56.440  1.00  0.00           C
ATOM   4096  HB1 HIS A 266      82.590  79.930  56.900  1.00  0.00           H
ATOM   4097  HB2 HIS A 266      83.480  78.390  56.990  1.00  0.00           H
ATOM   4098  CG  HIS A 266      81.400  78.230  56.650  1.00  0.00           C
ATOM   4099  ND1 HIS A 266      80.280  78.770  57.320  1.00  0.00           N
ATOM   4100  HD1 HIS A 266      80.210  79.730  57.620  1.00  0.00           H
ATOM   4101  CE1 HIS A 266      79.320  77.890  57.310  1.00  0.00           C
ATOM   4102  HE1 HIS A 266      78.330  78.000  57.730  1.00  0.00           H
ATOM   4103  NE2 HIS A 266      79.740  76.690  56.740  1.00  0.00           N
ATOM   4104  CD2 HIS A 266      81.040  77.000  56.270  1.00  0.00           C
ATOM   4105  HD2 HIS A 266      81.770  76.320  55.850  1.00  0.00           H
ATOM   4106  C   HIS A 266      83.560  77.950  54.270  1.00  0.00           C
ATOM   4107  O   HIS A 266      83.890  76.940  54.790  1.00  0.00           O
ATOM   4108  N   PHE A 267      83.590  77.980  52.940  1.00  0.00           N
ATOM   4109  H   PHE A 267      83.360  78.840  52.460  1.00  0.00           H
ATOM   4110  CA  PHE A 267      83.770  76.840  52.020  1.00  0.00           C
ATOM   4111  HA  PHE A 267      84.070  76.050  52.700  1.00  0.00           H
ATOM   4112  CB  PHE A 267      82.380  76.550  51.370  1.00  0.00           C
ATOM   4113  HB1 PHE A 267      82.550  75.600  50.860  1.00  0.00           H
ATOM   4114  HB2 PHE A 267      82.170  77.270  50.580  1.00  0.00           H
ATOM   4115  CG  PHE A 267      81.120  76.480  52.160  1.00  0.00           C
ATOM   4116  CD1 PHE A 267      80.580  77.630  52.720  1.00  0.00           C
ATOM   4117  HD1 PHE A 267      81.160  78.530  52.560  1.00  0.00           H
ATOM   4118  CE1 PHE A 267      79.340  77.670  53.380  1.00  0.00           C
ATOM   4119  HE1 PHE A 267      78.900  78.550  53.830  1.00  0.00           H
ATOM   4120  CZ  PHE A 267      78.710  76.400  53.580  1.00  0.00           C
ATOM   4121  HZ  PHE A 267      77.790  76.360  54.140  1.00  0.00           H
ATOM   4122  CE2 PHE A 267      79.220  75.190  53.080  1.00  0.00           C
ATOM   4123  HE2 PHE A 267      78.670  74.270  53.200  1.00  0.00           H
ATOM   4124  CD2 PHE A 267      80.410  75.260  52.320  1.00  0.00           C
ATOM   4125  HD2 PHE A 267      80.940  74.360  52.030  1.00  0.00           H
ATOM   4126  C   PHE A 267      84.940  77.070  51.030  1.00  0.00           C
ATOM   4127  O   PHE A 267      84.710  77.310  49.860  1.00  0.00           O
ATOM   4128  N   PRO A 268      86.200  77.020  51.470  1.00  0.00           N
ATOM   4129  CD  PRO A 268      86.620  76.860  52.840  1.00  0.00           C
ATOM   4130  HD1 PRO A 268      86.340  75.870  53.210  1.00  0.00           H
ATOM   4131  HD2 PRO A 268      86.240  77.660  53.460  1.00  0.00           H
ATOM   4132  CG  PRO A 268      88.110  76.890  52.750  1.00  0.00           C
ATOM   4133  HG1 PRO A 268      88.480  75.860  52.680  1.00  0.00           H
ATOM   4134  HG2 PRO A 268      88.610  77.280  53.630  1.00  0.00           H
ATOM   4135  CB  PRO A 268      88.550  77.500  51.420  1.00  0.00           C
ATOM   4136  HB1 PRO A 268      89.460  77.010  51.060  1.00  0.00           H
ATOM   4137  HB2 PRO A 268      88.780  78.560  51.520  1.00  0.00           H
ATOM   4138  CA  PRO A 268      87.360  77.150  50.570  1.00  0.00           C
ATOM   4139  HA  PRO A 268      87.160  78.010  49.920  1.00  0.00           H
ATOM   4140  C   PRO A 268      87.540  75.990  49.630  1.00  0.00           C
ATOM   4141  O   PRO A 268      87.520  74.870  50.060  1.00  0.00           O
ATOM   4142  N   LEU A 269      87.760  76.270  48.370  1.00  0.00           N
ATOM   4143  H   LEU A 269      87.790  77.220  48.030  1.00  0.00           H
ATOM   4144  CA  LEU A 269      87.920  75.320  47.300  1.00  0.00           C
ATOM   4145  HA  LEU A 269      87.070  74.650  47.400  1.00  0.00           H
ATOM   4146  CB  LEU A 269      87.960  76.080  45.940  1.00  0.00           C
ATOM   4147  HB1 LEU A 269      88.880  76.660  45.980  1.00  0.00           H
ATOM   4148  HB2 LEU A 269      87.150  76.810  45.980  1.00  0.00           H
ATOM   4149  CG  LEU A 269      87.930  75.210  44.650  1.00  0.00           C
ATOM   4150  HG  LEU A 269      88.840  74.620  44.710  1.00  0.00           H
ATOM   4151  CD1 LEU A 269      86.680  74.330  44.530  1.00  0.00           C
ATOM   4152 1HD1 LEU A 269      86.770  73.610  45.340  1.00  0.00           H
ATOM   4153 2HD1 LEU A 269      85.750  74.850  44.730  1.00  0.00           H
ATOM   4154 3HD1 LEU A 269      86.640  73.780  43.590  1.00  0.00           H
ATOM   4155  CD2 LEU A 269      88.110  76.120  43.510  1.00  0.00           C
ATOM   4156 1HD2 LEU A 269      89.010  76.730  43.520  1.00  0.00           H
ATOM   4157 2HD2 LEU A 269      88.200  75.470  42.630  1.00  0.00           H
ATOM   4158 3HD2 LEU A 269      87.180  76.680  43.420  1.00  0.00           H
ATOM   4159  C   LEU A 269      89.220  74.550  47.420  1.00  0.00           C
ATOM   4160  O   LEU A 269      90.250  75.120  47.730  1.00  0.00           O
ATOM   4161  N   ALA A 270      89.240  73.160  47.320  1.00  0.00           N
ATOM   4162  H   ALA A 270      88.370  72.710  47.060  1.00  0.00           H
ATOM   4163  CA  ALA A 270      90.480  72.340  47.330  1.00  0.00           C
ATOM   4164  HA  ALA A 270      91.240  72.930  47.840  1.00  0.00           H
ATOM   4165  CB  ALA A 270      90.230  71.120  48.190  1.00  0.00           C
ATOM   4166  HB1 ALA A 270      89.330  70.550  47.950  1.00  0.00           H
ATOM   4167  HB2 ALA A 270      90.980  70.360  47.950  1.00  0.00           H
ATOM   4168  HB3 ALA A 270      90.300  71.330  49.250  1.00  0.00           H
ATOM   4169  C   ALA A 270      90.970  71.940  45.870  1.00  0.00           C
ATOM   4170  O   ALA A 270      90.040  71.690  45.130  1.00  0.00           O
ATOM   4171  N   THR A 271      92.290  71.860  45.650  1.00  0.00           N
ATOM   4172  H   THR A 271      92.860  72.320  46.350  1.00  0.00           H
ATOM   4173  CA  THR A 271      92.950  71.190  44.500  1.00  0.00           C
ATOM   4174  HA  THR A 271      92.180  70.600  44.000  1.00  0.00           H
ATOM   4175  CB  THR A 271      93.240  72.350  43.520  1.00  0.00           C
ATOM   4176  HB  THR A 271      94.050  73.010  43.830  1.00  0.00           H
ATOM   4177  CG2 THR A 271      93.500  71.770  42.190  1.00  0.00           C
ATOM   4178 1HG2 THR A 271      94.420  71.170  42.120  1.00  0.00           H
ATOM   4179 2HG2 THR A 271      92.680  71.110  41.910  1.00  0.00           H
ATOM   4180 3HG2 THR A 271      93.710  72.580  41.490  1.00  0.00           H
ATOM   4181  OG1 THR A 271      92.130  73.240  43.370  1.00  0.00           O
ATOM   4182  HG1 THR A 271      91.740  73.220  42.490  1.00  0.00           H
ATOM   4183  C   THR A 271      94.210  70.440  44.800  1.00  0.00           C
ATOM   4184  O   THR A 271      95.100  70.960  45.470  1.00  0.00           O
ATOM   4185  N   TYR A 272      94.320  69.220  44.290  1.00  0.00           N
ATOM   4186  H   TYR A 272      93.600  68.870  43.680  1.00  0.00           H
ATOM   4187  CA  TYR A 272      95.440  68.320  44.570  1.00  0.00           C
ATOM   4188  HA  TYR A 272      96.150  68.790  45.240  1.00  0.00           H
ATOM   4189  CB  TYR A 272      94.820  67.080  45.300  1.00  0.00           C
ATOM   4190  HB1 TYR A 272      94.100  66.520  44.700  1.00  0.00           H
ATOM   4191  HB2 TYR A 272      94.260  67.480  46.150  1.00  0.00           H
ATOM   4192  CG  TYR A 272      95.920  66.160  45.930  1.00  0.00           C
ATOM   4193  CD1 TYR A 272      96.620  66.620  47.050  1.00  0.00           C
ATOM   4194  HD1 TYR A 272      96.360  67.550  47.530  1.00  0.00           H
ATOM   4195  CE1 TYR A 272      97.580  65.790  47.640  1.00  0.00           C
ATOM   4196  HE1 TYR A 272      97.930  66.080  48.620  1.00  0.00           H
ATOM   4197  CZ  TYR A 272      98.080  64.640  47.050  1.00  0.00           C
ATOM   4198  OH  TYR A 272      99.050  63.850  47.600  1.00  0.00           O
ATOM   4199  HH  TYR A 272      99.450  63.160  47.070  1.00  0.00           H
ATOM   4200  CE2 TYR A 272      97.490  64.240  45.820  1.00  0.00           C
ATOM   4201  HE2 TYR A 272      97.770  63.290  45.400  1.00  0.00           H
ATOM   4202  CD2 TYR A 272      96.440  65.050  45.300  1.00  0.00           C
ATOM   4203  HD2 TYR A 272      95.970  64.820  44.350  1.00  0.00           H
ATOM   4204  C   TYR A 272      96.280  67.840  43.360  1.00  0.00           C
ATOM   4205  O   TYR A 272      95.720  67.380  42.360  1.00  0.00           O
ATOM   4206  N   ALA A 273      97.610  67.920  43.440  1.00  0.00           N
ATOM   4207  H   ALA A 273      97.970  68.390  44.250  1.00  0.00           H
ATOM   4208  CA  ALA A 273      98.560  67.310  42.480  1.00  0.00           C
ATOM   4209  HA  ALA A 273      98.070  66.430  42.070  1.00  0.00           H
ATOM   4210  CB  ALA A 273      98.620  68.290  41.270  1.00  0.00           C
ATOM   4211  HB1 ALA A 273      99.090  67.810  40.410  1.00  0.00           H
ATOM   4212  HB2 ALA A 273      97.610  68.590  40.990  1.00  0.00           H
ATOM   4213  HB3 ALA A 273      99.240  69.140  41.550  1.00  0.00           H
ATOM   4214  C   ALA A 273      99.880  66.840  43.020  1.00  0.00           C
ATOM   4215  O   ALA A 273     100.460  67.420  43.940  1.00  0.00           O
ATOM   4216  N   PRO A 274     100.450  65.760  42.470  1.00  0.00           N
ATOM   4217  CD  PRO A 274     101.740  65.190  42.890  1.00  0.00           C
ATOM   4218  HD1 PRO A 274     101.600  64.560  43.770  1.00  0.00           H
ATOM   4219  HD2 PRO A 274     102.610  65.840  43.020  1.00  0.00           H
ATOM   4220  CG  PRO A 274     102.230  64.310  41.740  1.00  0.00           C
ATOM   4221  HG1 PRO A 274     102.230  63.270  42.060  1.00  0.00           H
ATOM   4222  HG2 PRO A 274     103.190  64.680  41.380  1.00  0.00           H
ATOM   4223  CB  PRO A 274     101.240  64.570  40.670  1.00  0.00           C
ATOM   4224  HB1 PRO A 274     101.100  63.750  39.970  1.00  0.00           H
ATOM   4225  HB2 PRO A 274     101.570  65.420  40.080  1.00  0.00           H
ATOM   4226  CA  PRO A 274      99.950  64.990  41.390  1.00  0.00           C
ATOM   4227  HA  PRO A 274      99.420  65.740  40.790  1.00  0.00           H
ATOM   4228  C   PRO A 274      98.970  63.890  41.800  1.00  0.00           C
ATOM   4229  O   PRO A 274      99.050  63.310  42.900  1.00  0.00           O
ATOM   4230  N   VAL A 275      98.030  63.580  40.880  1.00  0.00           N
ATOM   4231  H   VAL A 275      97.940  64.230  40.110  1.00  0.00           H
ATOM   4232  CA  VAL A 275      97.200  62.340  40.920  1.00  0.00           C
ATOM   4233  HA  VAL A 275      97.450  61.760  41.810  1.00  0.00           H
ATOM   4234  CB  VAL A 275      95.720  62.590  40.990  1.00  0.00           C
ATOM   4235  HB  VAL A 275      95.460  63.050  40.030  1.00  0.00           H
ATOM   4236  CG1 VAL A 275      95.000  61.220  41.040  1.00  0.00           C
ATOM   4237 1HG1 VAL A 275      95.350  60.470  40.320  1.00  0.00           H
ATOM   4238 2HG1 VAL A 275      95.120  60.740  42.010  1.00  0.00           H
ATOM   4239 3HG1 VAL A 275      93.930  61.350  40.870  1.00  0.00           H
ATOM   4240  CG2 VAL A 275      95.210  63.400  42.210  1.00  0.00           C
ATOM   4241 1HG2 VAL A 275      94.120  63.500  42.240  1.00  0.00           H
ATOM   4242 2HG2 VAL A 275      95.520  63.050  43.190  1.00  0.00           H
ATOM   4243 3HG2 VAL A 275      95.650  64.370  41.980  1.00  0.00           H
ATOM   4244  C   VAL A 275      97.660  61.470  39.740  1.00  0.00           C
ATOM   4245  O   VAL A 275      97.370  61.810  38.600  1.00  0.00           O
ATOM   4246  N   ILE A 276      98.460  60.430  40.010  1.00  0.00           N
ATOM   4247  H   ILE A 276      98.700  60.380  40.990  1.00  0.00           H
ATOM   4248  CA  ILE A 276      99.370  59.860  39.000  1.00  0.00           C
ATOM   4249  HA  ILE A 276      98.940  60.220  38.060  1.00  0.00           H
ATOM   4250  CB  ILE A 276     100.780  60.560  39.150  1.00  0.00           C
ATOM   4251  HB  ILE A 276     100.610  61.560  39.550  1.00  0.00           H
ATOM   4252  CG2 ILE A 276     101.670  59.860  40.160  1.00  0.00           C
ATOM   4253 1HG2 ILE A 276     102.560  60.470  40.330  1.00  0.00           H
ATOM   4254 2HG2 ILE A 276     101.120  59.800  41.100  1.00  0.00           H
ATOM   4255 3HG2 ILE A 276     102.020  58.900  39.790  1.00  0.00           H
ATOM   4256  CG1 ILE A 276     101.510  60.610  37.760  1.00  0.00           C
ATOM   4257 1HG1 ILE A 276     100.790  60.560  36.940  1.00  0.00           H
ATOM   4258 2HG1 ILE A 276     102.180  59.760  37.700  1.00  0.00           H
ATOM   4259  CD  ILE A 276     102.420  61.810  37.470  1.00  0.00           C
ATOM   4260  HD1 ILE A 276     101.860  62.680  37.160  1.00  0.00           H
ATOM   4261  HD2 ILE A 276     103.090  62.160  38.260  1.00  0.00           H
ATOM   4262  HD3 ILE A 276     103.080  61.510  36.660  1.00  0.00           H
ATOM   4263  C   ILE A 276      99.580  58.330  38.940  1.00  0.00           C
ATOM   4264  O   ILE A 276      99.680  57.590  39.920  1.00  0.00           O
ATOM   4265  N   SER A 277      99.560  57.780  37.760  1.00  0.00           N
ATOM   4266  H   SER A 277      99.370  58.320  36.930  1.00  0.00           H
ATOM   4267  CA  SER A 277     100.070  56.470  37.350  1.00  0.00           C
ATOM   4268  HA  SER A 277      99.840  55.760  38.140  1.00  0.00           H
ATOM   4269  CB  SER A 277      99.250  56.190  36.160  1.00  0.00           C
ATOM   4270  HB1 SER A 277      99.310  56.970  35.400  1.00  0.00           H
ATOM   4271  HB2 SER A 277      98.190  56.070  36.380  1.00  0.00           H
ATOM   4272  OG  SER A 277      99.620  55.050  35.470  1.00  0.00           O
ATOM   4273  HG  SER A 277      99.060  55.070  34.690  1.00  0.00           H
ATOM   4274  C   SER A 277     101.560  56.610  37.160  1.00  0.00           C
ATOM   4275  O   SER A 277     101.930  57.360  36.250  1.00  0.00           O
ATOM   4276  N   ALA A 278     102.310  55.980  38.010  1.00  0.00           N
ATOM   4277  H   ALA A 278     101.890  55.300  38.620  1.00  0.00           H
ATOM   4278  CA  ALA A 278     103.770  55.830  37.940  1.00  0.00           C
ATOM   4279  HA  ALA A 278     103.980  55.380  38.920  1.00  0.00           H
ATOM   4280  CB  ALA A 278     104.270  54.660  37.040  1.00  0.00           C
ATOM   4281  HB1 ALA A 278     105.330  54.540  37.270  1.00  0.00           H
ATOM   4282  HB2 ALA A 278     103.740  53.730  37.220  1.00  0.00           H
ATOM   4283  HB3 ALA A 278     104.180  54.900  35.980  1.00  0.00           H
ATOM   4284  C   ALA A 278     104.760  57.000  37.940  1.00  0.00           C
ATOM   4285  O   ALA A 278     105.720  56.910  38.660  1.00  0.00           O
ATOM   4286  N   GLU A 284     104.600  58.110  37.160  1.00  0.00           N
ATOM   4287  H   GLU A 284     103.790  58.180  36.570  1.00  0.00           H
ATOM   4288  CA  GLU A 284     105.630  59.130  36.920  1.00  0.00           C
ATOM   4289  HA  GLU A 284     106.580  58.590  36.970  1.00  0.00           H
ATOM   4290  CB  GLU A 284     105.450  59.710  35.510  1.00  0.00           C
ATOM   4291  HB1 GLU A 284     104.720  60.510  35.440  1.00  0.00           H
ATOM   4292  HB2 GLU A 284     105.180  58.900  34.830  1.00  0.00           H
ATOM   4293  CG  GLU A 284     106.770  60.100  34.930  1.00  0.00           C
ATOM   4294  HG1 GLU A 284     107.560  59.410  35.210  1.00  0.00           H
ATOM   4295  HG2 GLU A 284     107.150  60.950  35.480  1.00  0.00           H
ATOM   4296  CD  GLU A 284     106.690  60.550  33.450  1.00  0.00           C
ATOM   4297  OE1 GLU A 284     106.470  61.720  33.200  1.00  0.00           O
ATOM   4298  OE2 GLU A 284     106.840  59.700  32.560  1.00  0.00           O
ATOM   4299  C   GLU A 284     105.840  60.190  38.040  1.00  0.00           C
ATOM   4300  O   GLU A 284     105.080  60.250  39.030  1.00  0.00           O
ATOM   4301  N   GLN A 285     106.900  61.040  37.940  1.00  0.00           N
ATOM   4302  H   GLN A 285     107.520  60.860  37.170  1.00  0.00           H
ATOM   4303  CA  GLN A 285     107.130  62.180  38.850  1.00  0.00           C
ATOM   4304  HA  GLN A 285     106.280  62.140  39.540  1.00  0.00           H
ATOM   4305  CB  GLN A 285     108.500  62.060  39.520  1.00  0.00           C
ATOM   4306  HB1 GLN A 285     108.520  62.880  40.240  1.00  0.00           H
ATOM   4307  HB2 GLN A 285     109.360  62.160  38.860  1.00  0.00           H
ATOM   4308  CG  GLN A 285     108.720  60.700  40.250  1.00  0.00           C
ATOM   4309  HG1 GLN A 285     109.690  60.620  40.730  1.00  0.00           H
ATOM   4310  HG2 GLN A 285     108.700  59.900  39.500  1.00  0.00           H
ATOM   4311  CD  GLN A 285     107.700  60.480  41.310  1.00  0.00           C
ATOM   4312  OE1 GLN A 285     107.700  61.120  42.310  1.00  0.00           O
ATOM   4313  NE2 GLN A 285     106.710  59.650  41.090  1.00  0.00           N
ATOM   4314 1HE2 GLN A 285     106.520  59.280  40.170  1.00  0.00           H
ATOM   4315 2HE2 GLN A 285     105.990  59.560  41.800  1.00  0.00           H
ATOM   4316  C   GLN A 285     107.100  63.510  38.140  1.00  0.00           C
ATOM   4317  O   GLN A 285     107.500  63.720  37.010  1.00  0.00           O
ATOM   4318  N   LEU A 286     106.870  64.530  38.970  1.00  0.00           N
ATOM   4319  H   LEU A 286     106.460  64.450  39.890  1.00  0.00           H
ATOM   4320  CA  LEU A 286     106.740  65.940  38.570  1.00  0.00           C
ATOM   4321  HA  LEU A 286     107.060  65.980  37.530  1.00  0.00           H
ATOM   4322  CB  LEU A 286     105.280  66.440  38.700  1.00  0.00           C
ATOM   4323  HB1 LEU A 286     105.310  67.510  38.930  1.00  0.00           H
ATOM   4324  HB2 LEU A 286     104.660  65.970  39.470  1.00  0.00           H
ATOM   4325  CG  LEU A 286     104.380  66.390  37.450  1.00  0.00           C
ATOM   4326  HG  LEU A 286     104.980  66.650  36.580  1.00  0.00           H
ATOM   4327  CD1 LEU A 286     103.810  64.970  37.290  1.00  0.00           C
ATOM   4328 1HD1 LEU A 286     103.180  64.720  38.150  1.00  0.00           H
ATOM   4329 2HD1 LEU A 286     103.230  65.010  36.370  1.00  0.00           H
ATOM   4330 3HD1 LEU A 286     104.650  64.290  37.100  1.00  0.00           H
ATOM   4331  CD2 LEU A 286     103.150  67.270  37.340  1.00  0.00           C
ATOM   4332 1HD2 LEU A 286     102.410  66.840  38.000  1.00  0.00           H
ATOM   4333 2HD2 LEU A 286     103.230  68.280  37.750  1.00  0.00           H
ATOM   4334 3HD2 LEU A 286     102.780  67.320  36.320  1.00  0.00           H
ATOM   4335  C   LEU A 286     107.610  66.830  39.470  1.00  0.00           C
ATOM   4336  O   LEU A 286     107.850  66.460  40.640  1.00  0.00           O
ATOM   4337  N   SER A 287     107.990  68.010  38.980  1.00  0.00           N
ATOM   4338  H   SER A 287     107.750  68.150  38.010  1.00  0.00           H
ATOM   4339  CA  SER A 287     108.630  69.080  39.690  1.00  0.00           C
ATOM   4340  HA  SER A 287     109.350  68.650  40.390  1.00  0.00           H
ATOM   4341  CB  SER A 287     109.530  69.850  38.730  1.00  0.00           C
ATOM   4342  HB1 SER A 287     110.100  69.150  38.140  1.00  0.00           H
ATOM   4343  HB2 SER A 287     110.200  70.420  39.380  1.00  0.00           H
ATOM   4344  OG  SER A 287     108.820  70.750  37.860  1.00  0.00           O
ATOM   4345  HG  SER A 287     108.780  70.360  36.990  1.00  0.00           H
ATOM   4346  C   SER A 287     107.710  70.080  40.490  1.00  0.00           C
ATOM   4347  O   SER A 287     106.530  70.190  40.240  1.00  0.00           O
ATOM   4348  N   VAL A 288     108.310  70.820  41.450  1.00  0.00           N
ATOM   4349  H   VAL A 288     109.280  70.700  41.680  1.00  0.00           H
ATOM   4350  CA  VAL A 288     107.630  71.900  42.220  1.00  0.00           C
ATOM   4351  HA  VAL A 288     106.810  71.480  42.810  1.00  0.00           H
ATOM   4352  CB  VAL A 288     108.550  72.670  43.220  1.00  0.00           C
ATOM   4353  HB  VAL A 288     109.220  73.220  42.560  1.00  0.00           H
ATOM   4354  CG1 VAL A 288     107.900  73.780  44.010  1.00  0.00           C
ATOM   4355 1HG1 VAL A 288     108.510  74.330  44.740  1.00  0.00           H
ATOM   4356 2HG1 VAL A 288     107.530  74.550  43.340  1.00  0.00           H
ATOM   4357 3HG1 VAL A 288     107.020  73.340  44.480  1.00  0.00           H
ATOM   4358  CG2 VAL A 288     109.310  71.780  44.190  1.00  0.00           C
ATOM   4359 1HG2 VAL A 288     109.770  72.380  44.970  1.00  0.00           H
ATOM   4360 2HG2 VAL A 288     108.680  71.020  44.660  1.00  0.00           H
ATOM   4361 3HG2 VAL A 288     110.020  71.060  43.780  1.00  0.00           H
ATOM   4362  C   VAL A 288     106.910  72.970  41.360  1.00  0.00           C
ATOM   4363  O   VAL A 288     105.810  73.390  41.660  1.00  0.00           O
ATOM   4364  N   ALA A 289     107.550  73.340  40.260  1.00  0.00           N
ATOM   4365  H   ALA A 289     108.480  72.980  40.090  1.00  0.00           H
ATOM   4366  CA  ALA A 289     106.990  74.330  39.350  1.00  0.00           C
ATOM   4367  HA  ALA A 289     106.680  75.220  39.890  1.00  0.00           H
ATOM   4368  CB  ALA A 289     108.200  74.790  38.540  1.00  0.00           C
ATOM   4369  HB1 ALA A 289     107.800  75.440  37.760  1.00  0.00           H
ATOM   4370  HB2 ALA A 289     108.850  75.420  39.130  1.00  0.00           H
ATOM   4371  HB3 ALA A 289     108.630  73.920  38.040  1.00  0.00           H
ATOM   4372  C   ALA A 289     105.860  73.850  38.430  1.00  0.00           C
ATOM   4373  O   ALA A 289     105.070  74.710  38.000  1.00  0.00           O
ATOM   4374  N   GLU A 290     105.660  72.500  38.250  1.00  0.00           N
ATOM   4375  H   GLU A 290     106.290  71.880  38.750  1.00  0.00           H
ATOM   4376  CA  GLU A 290     104.610  71.780  37.510  1.00  0.00           C
ATOM   4377  HA  GLU A 290     104.190  72.310  36.650  1.00  0.00           H
ATOM   4378  CB  GLU A 290     105.250  70.460  36.970  1.00  0.00           C
ATOM   4379  HB1 GLU A 290     104.470  69.780  36.650  1.00  0.00           H
ATOM   4380  HB2 GLU A 290     105.730  69.890  37.760  1.00  0.00           H
ATOM   4381  CG  GLU A 290     106.220  70.760  35.820  1.00  0.00           C
ATOM   4382  HG1 GLU A 290     107.070  71.390  36.110  1.00  0.00           H
ATOM   4383  HG2 GLU A 290     105.730  71.310  35.010  1.00  0.00           H
ATOM   4384  CD  GLU A 290     106.910  69.490  35.310  1.00  0.00           C
ATOM   4385  OE1 GLU A 290     106.210  68.780  34.530  1.00  0.00           O
ATOM   4386  OE2 GLU A 290     108.120  69.250  35.650  1.00  0.00           O
ATOM   4387  C   GLU A 290     103.450  71.430  38.460  1.00  0.00           C
ATOM   4388  O   GLU A 290     102.280  71.610  38.090  1.00  0.00           O
ATOM   4389  N   ILE A 291     103.660  70.960  39.710  1.00  0.00           N
ATOM   4390  H   ILE A 291     104.600  70.760  40.030  1.00  0.00           H
ATOM   4391  CA  ILE A 291     102.500  70.790  40.610  1.00  0.00           C
ATOM   4392  HA  ILE A 291     101.690  70.250  40.120  1.00  0.00           H
ATOM   4393  CB  ILE A 291     102.760  69.870  41.780  1.00  0.00           C
ATOM   4394  HB  ILE A 291     101.800  69.770  42.290  1.00  0.00           H
ATOM   4395  CG2 ILE A 291     103.300  68.490  41.310  1.00  0.00           C
ATOM   4396 1HG2 ILE A 291     102.640  68.140  40.520  1.00  0.00           H
ATOM   4397 2HG2 ILE A 291     104.360  68.530  41.100  1.00  0.00           H
ATOM   4398 3HG2 ILE A 291     103.140  67.720  42.070  1.00  0.00           H
ATOM   4399  CG1 ILE A 291     103.780  70.400  42.770  1.00  0.00           C
ATOM   4400 1HG1 ILE A 291     103.470  71.350  43.210  1.00  0.00           H
ATOM   4401 2HG1 ILE A 291     104.670  70.600  42.170  1.00  0.00           H
ATOM   4402  CD  ILE A 291     104.010  69.660  44.030  1.00  0.00           C
ATOM   4403  HD1 ILE A 291     104.490  68.700  43.870  1.00  0.00           H
ATOM   4404  HD2 ILE A 291     104.610  70.190  44.770  1.00  0.00           H
ATOM   4405  HD3 ILE A 291     103.050  69.450  44.510  1.00  0.00           H
ATOM   4406  C   ILE A 291     101.860  72.090  40.980  1.00  0.00           C
ATOM   4407  O   ILE A 291     100.600  72.220  41.020  1.00  0.00           O
ATOM   4408  N   THR A 292     102.690  73.150  41.270  1.00  0.00           N
ATOM   4409  H   THR A 292     103.690  73.090  41.120  1.00  0.00           H
ATOM   4410  CA  THR A 292     102.120  74.470  41.570  1.00  0.00           C
ATOM   4411  HA  THR A 292     101.360  74.320  42.330  1.00  0.00           H
ATOM   4412  CB  THR A 292     103.150  75.500  42.070  1.00  0.00           C
ATOM   4413  HB  THR A 292     103.640  75.810  41.150  1.00  0.00           H
ATOM   4414  CG2 THR A 292     102.490  76.600  42.820  1.00  0.00           C
ATOM   4415 1HG2 THR A 292     101.980  77.290  42.150  1.00  0.00           H
ATOM   4416 2HG2 THR A 292     101.770  76.140  43.490  1.00  0.00           H
ATOM   4417 3HG2 THR A 292     103.270  77.090  43.400  1.00  0.00           H
ATOM   4418  OG1 THR A 292     104.060  74.850  42.900  1.00  0.00           O
ATOM   4419  HG1 THR A 292     104.850  74.620  42.410  1.00  0.00           H
ATOM   4420  C   THR A 292     101.310  75.030  40.380  1.00  0.00           C
ATOM   4421  O   THR A 292     100.240  75.630  40.550  1.00  0.00           O
ATOM   4422  N   ASN A 293     101.640  74.700  39.130  1.00  0.00           N
ATOM   4423  H   ASN A 293     102.470  74.140  38.990  1.00  0.00           H
ATOM   4424  CA  ASN A 293     100.780  75.030  38.010  1.00  0.00           C
ATOM   4425  HA  ASN A 293     100.640  76.100  38.160  1.00  0.00           H
ATOM   4426  CB  ASN A 293     101.590  74.790  36.720  1.00  0.00           C
ATOM   4427  HB1 ASN A 293     101.550  73.720  36.500  1.00  0.00           H
ATOM   4428  HB2 ASN A 293     102.630  75.110  36.710  1.00  0.00           H
ATOM   4429  CG  ASN A 293     100.950  75.530  35.570  1.00  0.00           C
ATOM   4430  OD1 ASN A 293     100.390  76.590  35.710  1.00  0.00           O
ATOM   4431  ND2 ASN A 293     100.850  74.940  34.430  1.00  0.00           N
ATOM   4432 1HD2 ASN A 293     101.070  73.960  34.300  1.00  0.00           H
ATOM   4433 2HD2 ASN A 293     100.360  75.390  33.670  1.00  0.00           H
ATOM   4434  C   ASN A 293      99.430  74.290  37.900  1.00  0.00           C
ATOM   4435  O   ASN A 293      98.370  74.880  37.620  1.00  0.00           O
ATOM   4436  N   ALA A 294      99.510  72.960  38.100  1.00  0.00           N
ATOM   4437  H   ALA A 294     100.440  72.580  38.210  1.00  0.00           H
ATOM   4438  CA  ALA A 294      98.260  72.130  38.060  1.00  0.00           C
ATOM   4439  HA  ALA A 294      97.700  72.120  37.130  1.00  0.00           H
ATOM   4440  CB  ALA A 294      98.750  70.680  38.250  1.00  0.00           C
ATOM   4441  HB1 ALA A 294      99.650  70.470  37.660  1.00  0.00           H
ATOM   4442  HB2 ALA A 294      99.050  70.530  39.290  1.00  0.00           H
ATOM   4443  HB3 ALA A 294      97.970  69.990  37.950  1.00  0.00           H
ATOM   4444  C   ALA A 294      97.160  72.540  39.120  1.00  0.00           C
ATOM   4445  O   ALA A 294      95.950  72.440  38.870  1.00  0.00           O
ATOM   4446  N   CYS A 295      97.550  73.090  40.290  1.00  0.00           N
ATOM   4447  H   CYS A 295      98.500  72.920  40.550  1.00  0.00           H
ATOM   4448  CA  CYS A 295      96.730  73.730  41.380  1.00  0.00           C
ATOM   4449  HA  CYS A 295      96.240  72.920  41.920  1.00  0.00           H
ATOM   4450  CB  CYS A 295      97.580  74.560  42.430  1.00  0.00           C
ATOM   4451  HB1 CYS A 295      96.830  74.850  43.160  1.00  0.00           H
ATOM   4452  HB2 CYS A 295      98.050  75.480  42.080  1.00  0.00           H
ATOM   4453  SG  CYS A 295      98.780  73.590  43.290  1.00  0.00           S
ATOM   4454  HG  CYS A 295      99.450  73.300  42.170  1.00  0.00           H
ATOM   4455  C   CYS A 295      95.540  74.690  40.940  1.00  0.00           C
ATOM   4456  O   CYS A 295      94.610  75.040  41.680  1.00  0.00           O
ATOM   4457  N   PHE A 296      95.710  75.300  39.720  1.00  0.00           N
ATOM   4458  H   PHE A 296      96.580  75.190  39.220  1.00  0.00           H
ATOM   4459  CA  PHE A 296      94.760  76.320  39.180  1.00  0.00           C
ATOM   4460  HA  PHE A 296      94.030  76.690  39.900  1.00  0.00           H
ATOM   4461  CB  PHE A 296      95.620  77.530  38.740  1.00  0.00           C
ATOM   4462  HB1 PHE A 296      94.990  78.270  38.250  1.00  0.00           H
ATOM   4463  HB2 PHE A 296      96.460  77.310  38.090  1.00  0.00           H
ATOM   4464  CG  PHE A 296      96.210  78.230  39.920  1.00  0.00           C
ATOM   4465  CD1 PHE A 296      95.580  79.420  40.410  1.00  0.00           C
ATOM   4466  HD1 PHE A 296      94.730  79.840  39.900  1.00  0.00           H
ATOM   4467  CE1 PHE A 296      96.090  79.990  41.610  1.00  0.00           C
ATOM   4468  HE1 PHE A 296      95.580  80.840  42.040  1.00  0.00           H
ATOM   4469  CZ  PHE A 296      97.220  79.440  42.180  1.00  0.00           C
ATOM   4470  HZ  PHE A 296      97.510  79.900  43.100  1.00  0.00           H
ATOM   4471  CE2 PHE A 296      97.940  78.360  41.600  1.00  0.00           C
ATOM   4472  HE2 PHE A 296      98.860  78.040  42.060  1.00  0.00           H
ATOM   4473  CD2 PHE A 296      97.370  77.750  40.470  1.00  0.00           C
ATOM   4474  HD2 PHE A 296      97.900  76.900  40.060  1.00  0.00           H
ATOM   4475  C   PHE A 296      93.930  75.820  38.010  1.00  0.00           C
ATOM   4476  O   PHE A 296      93.210  76.600  37.310  1.00  0.00           O
ATOM   4477  N   GLU A 297      93.980  74.550  37.650  1.00  0.00           N
ATOM   4478  H   GLU A 297      94.570  73.950  38.200  1.00  0.00           H
ATOM   4479  CA  GLU A 297      93.440  74.000  36.430  1.00  0.00           C
ATOM   4480  HA  GLU A 297      93.190  74.830  35.770  1.00  0.00           H
ATOM   4481  CB  GLU A 297      94.550  73.120  35.730  1.00  0.00           C
ATOM   4482  HB1 GLU A 297      94.730  72.170  36.220  1.00  0.00           H
ATOM   4483  HB2 GLU A 297      95.500  73.660  35.770  1.00  0.00           H
ATOM   4484  CG  GLU A 297      94.260  73.030  34.230  1.00  0.00           C
ATOM   4485  HG1 GLU A 297      93.240  72.670  34.100  1.00  0.00           H
ATOM   4486  HG2 GLU A 297      94.910  72.270  33.810  1.00  0.00           H
ATOM   4487  CD  GLU A 297      94.430  74.320  33.410  1.00  0.00           C
ATOM   4488  OE1 GLU A 297      93.480  74.840  32.820  1.00  0.00           O
ATOM   4489  OE2 GLU A 297      95.500  74.950  33.440  1.00  0.00           O
ATOM   4490  C   GLU A 297      92.140  73.190  36.800  1.00  0.00           C
ATOM   4491  O   GLU A 297      92.230  72.280  37.620  1.00  0.00           O
ATOM   4492  N   PRO A 298      90.960  73.430  36.200  1.00  0.00           N
ATOM   4493  CD  PRO A 298      90.560  74.550  35.360  1.00  0.00           C
ATOM   4494  HD1 PRO A 298      90.890  74.160  34.400  1.00  0.00           H
ATOM   4495  HD2 PRO A 298      91.150  75.410  35.690  1.00  0.00           H
ATOM   4496  CG  PRO A 298      89.040  74.790  35.440  1.00  0.00           C
ATOM   4497  HG1 PRO A 298      88.660  75.060  34.460  1.00  0.00           H
ATOM   4498  HG2 PRO A 298      88.700  75.470  36.220  1.00  0.00           H
ATOM   4499  CB  PRO A 298      88.660  73.340  35.790  1.00  0.00           C
ATOM   4500  HB1 PRO A 298      88.590  72.740  34.880  1.00  0.00           H
ATOM   4501  HB2 PRO A 298      87.660  73.300  36.240  1.00  0.00           H
ATOM   4502  CA  PRO A 298      89.740  72.820  36.780  1.00  0.00           C
ATOM   4503  HA  PRO A 298      89.570  73.380  37.700  1.00  0.00           H
ATOM   4504  C   PRO A 298      89.650  71.340  36.870  1.00  0.00           C
ATOM   4505  O   PRO A 298      88.950  70.930  37.730  1.00  0.00           O
ATOM   4506  N   ALA A 299      90.310  70.560  35.950  1.00  0.00           N
ATOM   4507  H   ALA A 299      90.840  71.020  35.230  1.00  0.00           H
ATOM   4508  CA  ALA A 299      90.450  69.180  35.870  1.00  0.00           C
ATOM   4509  HA  ALA A 299      89.530  68.710  35.550  1.00  0.00           H
ATOM   4510  CB  ALA A 299      91.360  68.960  34.720  1.00  0.00           C
ATOM   4511  HB1 ALA A 299      91.020  69.540  33.870  1.00  0.00           H
ATOM   4512  HB2 ALA A 299      92.360  69.320  34.980  1.00  0.00           H
ATOM   4513  HB3 ALA A 299      91.520  67.890  34.570  1.00  0.00           H
ATOM   4514  C   ALA A 299      90.900  68.490  37.210  1.00  0.00           C
ATOM   4515  O   ALA A 299      90.680  67.320  37.320  1.00  0.00           O
ATOM   4516  N   ASN A 300      91.500  69.290  38.130  1.00  0.00           N
ATOM   4517  H   ASN A 300      91.690  70.210  37.740  1.00  0.00           H
ATOM   4518  CA  ASN A 300      92.070  68.790  39.380  1.00  0.00           C
ATOM   4519  HA  ASN A 300      92.110  67.710  39.230  1.00  0.00           H
ATOM   4520  CB  ASN A 300      93.520  69.320  39.500  1.00  0.00           C
ATOM   4521  HB1 ASN A 300      94.120  68.900  40.320  1.00  0.00           H
ATOM   4522  HB2 ASN A 300      93.470  70.400  39.580  1.00  0.00           H
ATOM   4523  CG  ASN A 300      94.340  68.870  38.370  1.00  0.00           C
ATOM   4524  OD1 ASN A 300      94.270  67.730  37.960  1.00  0.00           O
ATOM   4525  ND2 ASN A 300      94.940  69.800  37.730  1.00  0.00           N
ATOM   4526 1HD2 ASN A 300      94.820  70.750  38.060  1.00  0.00           H
ATOM   4527 2HD2 ASN A 300      95.400  69.500  36.880  1.00  0.00           H
ATOM   4528  C   ASN A 300      91.290  69.220  40.630  1.00  0.00           C
ATOM   4529  O   ASN A 300      91.680  68.870  41.770  1.00  0.00           O
ATOM   4530  N   GLN A 301      90.250  70.030  40.500  1.00  0.00           N
ATOM   4531  H   GLN A 301      89.840  70.340  39.630  1.00  0.00           H
ATOM   4532  CA  GLN A 301      89.560  70.630  41.650  1.00  0.00           C
ATOM   4533  HA  GLN A 301      90.360  70.930  42.320  1.00  0.00           H
ATOM   4534  CB  GLN A 301      88.790  71.800  41.150  1.00  0.00           C
ATOM   4535  HB1 GLN A 301      88.060  72.050  41.920  1.00  0.00           H
ATOM   4536  HB2 GLN A 301      88.220  71.420  40.300  1.00  0.00           H
ATOM   4537  CG  GLN A 301      89.700  73.020  40.790  1.00  0.00           C
ATOM   4538  HG1 GLN A 301      90.630  72.750  40.290  1.00  0.00           H
ATOM   4539  HG2 GLN A 301      89.950  73.550  41.710  1.00  0.00           H
ATOM   4540  CD  GLN A 301      88.890  74.030  39.960  1.00  0.00           C
ATOM   4541  OE1 GLN A 301      87.710  73.820  39.630  1.00  0.00           O
ATOM   4542  NE2 GLN A 301      89.470  75.120  39.560  1.00  0.00           N
ATOM   4543 1HE2 GLN A 301      90.410  75.310  39.860  1.00  0.00           H
ATOM   4544 2HE2 GLN A 301      88.940  75.750  38.970  1.00  0.00           H
ATOM   4545  C   GLN A 301      88.630  69.610  42.380  1.00  0.00           C
ATOM   4546  O   GLN A 301      88.020  68.750  41.760  1.00  0.00           O
ATOM   4547  N   MET A 302      88.390  69.810  43.700  1.00  0.00           N
ATOM   4548  H   MET A 302      88.930  70.530  44.150  1.00  0.00           H
ATOM   4549  CA  MET A 302      87.330  69.070  44.490  1.00  0.00           C
ATOM   4550  HA  MET A 302      87.390  68.000  44.310  1.00  0.00           H
ATOM   4551  CB  MET A 302      87.500  69.170  46.010  1.00  0.00           C
ATOM   4552  HB1 MET A 302      86.600  68.730  46.450  1.00  0.00           H
ATOM   4553  HB2 MET A 302      87.630  70.220  46.290  1.00  0.00           H
ATOM   4554  CG  MET A 302      88.770  68.490  46.410  1.00  0.00           C
ATOM   4555  HG1 MET A 302      88.730  68.660  47.490  1.00  0.00           H
ATOM   4556  HG2 MET A 302      89.640  69.100  46.170  1.00  0.00           H
ATOM   4557  SD  MET A 302      89.000  66.700  46.170  1.00  0.00           S
ATOM   4558  CE  MET A 302      90.100  66.530  44.720  1.00  0.00           C
ATOM   4559  HE1 MET A 302      91.070  66.990  44.890  1.00  0.00           H
ATOM   4560  HE2 MET A 302      90.170  65.480  44.430  1.00  0.00           H
ATOM   4561  HE3 MET A 302      89.490  67.120  44.040  1.00  0.00           H
ATOM   4562  C   MET A 302      86.000  69.520  44.050  1.00  0.00           C
ATOM   4563  O   MET A 302      85.070  68.710  44.140  1.00  0.00           O
ATOM   4564  N   VAL A 303      85.770  70.680  43.460  1.00  0.00           N
ATOM   4565  H   VAL A 303      86.450  71.420  43.490  1.00  0.00           H
ATOM   4566  CA  VAL A 303      84.510  71.090  42.820  1.00  0.00           C
ATOM   4567  HA  VAL A 303      83.960  70.160  42.690  1.00  0.00           H
ATOM   4568  CB  VAL A 303      83.640  71.850  43.810  1.00  0.00           C
ATOM   4569  HB  VAL A 303      84.280  72.710  44.010  1.00  0.00           H
ATOM   4570  CG1 VAL A 303      82.380  72.420  43.080  1.00  0.00           C
ATOM   4571 1HG1 VAL A 303      81.850  71.540  42.700  1.00  0.00           H
ATOM   4572 2HG1 VAL A 303      81.750  73.010  43.740  1.00  0.00           H
ATOM   4573 3HG1 VAL A 303      82.690  73.110  42.290  1.00  0.00           H
ATOM   4574  CG2 VAL A 303      83.490  71.090  45.130  1.00  0.00           C
ATOM   4575 1HG2 VAL A 303      82.870  71.650  45.820  1.00  0.00           H
ATOM   4576 2HG2 VAL A 303      82.920  70.160  45.080  1.00  0.00           H
ATOM   4577 3HG2 VAL A 303      84.480  70.920  45.570  1.00  0.00           H
ATOM   4578  C   VAL A 303      84.770  71.900  41.610  1.00  0.00           C
ATOM   4579  O   VAL A 303      85.300  73.030  41.700  1.00  0.00           O
ATOM   4580  N   LYS A 304      84.400  71.370  40.470  1.00  0.00           N
ATOM   4581  H   LYS A 304      83.850  70.530  40.550  1.00  0.00           H
ATOM   4582  CA  LYS A 304      84.550  71.990  39.170  1.00  0.00           C
ATOM   4583  HA  LYS A 304      85.620  72.000  38.990  1.00  0.00           H
ATOM   4584  CB  LYS A 304      84.120  71.140  37.990  1.00  0.00           C
ATOM   4585  HB1 LYS A 304      84.140  71.820  37.140  1.00  0.00           H
ATOM   4586  HB2 LYS A 304      83.070  70.880  38.120  1.00  0.00           H
ATOM   4587  CG  LYS A 304      84.960  69.880  37.730  1.00  0.00           C
ATOM   4588  HG1 LYS A 304      84.680  69.090  38.420  1.00  0.00           H
ATOM   4589  HG2 LYS A 304      86.010  70.160  37.620  1.00  0.00           H
ATOM   4590  CD  LYS A 304      84.590  69.400  36.330  1.00  0.00           C
ATOM   4591  HD1 LYS A 304      84.880  70.070  35.530  1.00  0.00           H
ATOM   4592  HD2 LYS A 304      83.510  69.310  36.280  1.00  0.00           H
ATOM   4593  CE  LYS A 304      85.250  68.010  36.130  1.00  0.00           C
ATOM   4594  HE1 LYS A 304      84.930  67.320  36.910  1.00  0.00           H
ATOM   4595  HE2 LYS A 304      86.320  68.230  36.190  1.00  0.00           H
ATOM   4596  NZ  LYS A 304      84.800  67.530  34.840  1.00  0.00           N
ATOM   4597  HZ1 LYS A 304      83.810  67.650  34.680  1.00  0.00           H
ATOM   4598  HZ2 LYS A 304      85.250  68.050  34.100  1.00  0.00           H
ATOM   4599  HZ3 LYS A 304      84.910  66.530  34.760  1.00  0.00           H
ATOM   4600  C   LYS A 304      83.850  73.360  39.130  1.00  0.00           C
ATOM   4601  O   LYS A 304      82.650  73.510  39.240  1.00  0.00           O
ATOM   4602  N   CYS A 305      84.620  74.360  38.850  1.00  0.00           N
ATOM   4603  H   CYS A 305      85.610  74.190  38.800  1.00  0.00           H
ATOM   4604  CA  CYS A 305      84.230  75.810  38.670  1.00  0.00           C
ATOM   4605  HA  CYS A 305      83.290  75.860  38.120  1.00  0.00           H
ATOM   4606  CB  CYS A 305      84.020  76.480  40.060  1.00  0.00           C
ATOM   4607  HB1 CYS A 305      83.370  75.870  40.680  1.00  0.00           H
ATOM   4608  HB2 CYS A 305      83.620  77.490  39.910  1.00  0.00           H
ATOM   4609  SG  CYS A 305      85.720  76.590  40.870  1.00  0.00           S
ATOM   4610  HG  CYS A 305      86.160  75.350  41.090  1.00  0.00           H
ATOM   4611  C   CYS A 305      85.270  76.540  37.730  1.00  0.00           C
ATOM   4612  O   CYS A 305      86.270  75.900  37.310  1.00  0.00           O
ATOM   4613  N   ASP A 306      85.140  77.850  37.440  1.00  0.00           N
ATOM   4614  H   ASP A 306      84.290  78.280  37.770  1.00  0.00           H
ATOM   4615  CA  ASP A 306      86.230  78.680  36.750  1.00  0.00           C
ATOM   4616  HA  ASP A 306      87.050  77.980  36.660  1.00  0.00           H
ATOM   4617  CB  ASP A 306      85.880  79.110  35.290  1.00  0.00           C
ATOM   4618  HB1 ASP A 306      85.090  79.870  35.370  1.00  0.00           H
ATOM   4619  HB2 ASP A 306      85.480  78.200  34.850  1.00  0.00           H
ATOM   4620  CG  ASP A 306      87.080  79.480  34.420  1.00  0.00           C
ATOM   4621  OD1 ASP A 306      88.180  79.740  34.970  1.00  0.00           O
ATOM   4622  OD2 ASP A 306      86.970  79.570  33.170  1.00  0.00           O
ATOM   4623  C   ASP A 306      86.770  79.780  37.680  1.00  0.00           C
ATOM   4624  O   ASP A 306      86.150  80.900  37.690  1.00  0.00           O
ATOM   4625  N   PRO A 307      87.860  79.480  38.470  1.00  0.00           N
ATOM   4626  CD  PRO A 307      88.550  78.210  38.660  1.00  0.00           C
ATOM   4627  HD1 PRO A 307      89.340  78.100  37.920  1.00  0.00           H
ATOM   4628  HD2 PRO A 307      87.900  77.340  38.580  1.00  0.00           H
ATOM   4629  CG  PRO A 307      89.180  78.420  40.120  1.00  0.00           C
ATOM   4630  HG1 PRO A 307      90.060  77.810  40.340  1.00  0.00           H
ATOM   4631  HG2 PRO A 307      88.450  78.210  40.900  1.00  0.00           H
ATOM   4632  CB  PRO A 307      89.540  79.920  40.130  1.00  0.00           C
ATOM   4633  HB1 PRO A 307      90.560  80.030  39.760  1.00  0.00           H
ATOM   4634  HB2 PRO A 307      89.610  80.320  41.140  1.00  0.00           H
ATOM   4635  CA  PRO A 307      88.440  80.580  39.270  1.00  0.00           C
ATOM   4636  HA  PRO A 307      87.570  81.030  39.750  1.00  0.00           H
ATOM   4637  C   PRO A 307      89.020  81.760  38.490  1.00  0.00           C
ATOM   4638  O   PRO A 307      89.490  82.700  39.170  1.00  0.00           O
ATOM   4639  N   ARG A 308      89.030  81.790  37.160  1.00  0.00           N
ATOM   4640  H   ARG A 308      88.590  81.000  36.700  1.00  0.00           H
ATOM   4641  CA  ARG A 308      89.450  82.930  36.360  1.00  0.00           C
ATOM   4642  HA  ARG A 308      90.360  83.370  36.780  1.00  0.00           H
ATOM   4643  CB  ARG A 308      89.760  82.630  34.900  1.00  0.00           C
ATOM   4644  HB1 ARG A 308      90.160  83.520  34.420  1.00  0.00           H
ATOM   4645  HB2 ARG A 308      88.860  82.340  34.370  1.00  0.00           H
ATOM   4646  CG  ARG A 308      90.800  81.480  34.630  1.00  0.00           C
ATOM   4647  HG1 ARG A 308      90.480  80.640  35.260  1.00  0.00           H
ATOM   4648  HG2 ARG A 308      91.770  81.670  35.080  1.00  0.00           H
ATOM   4649  CD  ARG A 308      90.860  81.160  33.150  1.00  0.00           C
ATOM   4650  HD1 ARG A 308      91.710  80.500  33.030  1.00  0.00           H
ATOM   4651  HD2 ARG A 308      91.050  82.070  32.570  1.00  0.00           H
ATOM   4652  NE  ARG A 308      89.700  80.360  32.600  1.00  0.00           N
ATOM   4653  HE  ARG A 308      88.870  80.300  33.170  1.00  0.00           H
ATOM   4654  CZ  ARG A 308      89.510  80.170  31.370  1.00  0.00           C
ATOM   4655  NH1 ARG A 308      90.400  80.430  30.450  1.00  0.00           N
ATOM   4656 1HH1 ARG A 308      91.310  80.660  30.830  1.00  0.00           H
ATOM   4657 2HH1 ARG A 308      90.140  80.090  29.530  1.00  0.00           H
ATOM   4658  NH2 ARG A 308      88.380  79.660  30.980  1.00  0.00           N
ATOM   4659 1HH2 ARG A 308      87.740  79.420  31.710  1.00  0.00           H
ATOM   4660 2HH2 ARG A 308      88.110  79.430  30.030  1.00  0.00           H
ATOM   4661  C   ARG A 308      88.370  83.920  36.390  1.00  0.00           C
ATOM   4662  O   ARG A 308      88.570  85.120  36.190  1.00  0.00           O
ATOM   4663  N   HIS A 309      87.110  83.580  36.640  1.00  0.00           N
ATOM   4664  H   HIS A 309      86.850  82.600  36.720  1.00  0.00           H
ATOM   4665  CA  HIS A 309      85.950  84.450  36.670  1.00  0.00           C
ATOM   4666  HA  HIS A 309      86.260  85.490  36.520  1.00  0.00           H
ATOM   4667  CB  HIS A 309      85.030  84.010  35.600  1.00  0.00           C
ATOM   4668  HB1 HIS A 309      84.280  84.810  35.620  1.00  0.00           H
ATOM   4669  HB2 HIS A 309      84.500  83.110  35.910  1.00  0.00           H
ATOM   4670  CG  HIS A 309      85.610  83.750  34.250  1.00  0.00           C
ATOM   4671  ND1 HIS A 309      86.180  82.510  33.890  1.00  0.00           N
ATOM   4672  CE1 HIS A 309      86.710  82.730  32.660  1.00  0.00           C
ATOM   4673  HE1 HIS A 309      87.420  82.030  32.240  1.00  0.00           H
ATOM   4674  NE2 HIS A 309      86.540  84.000  32.300  1.00  0.00           N
ATOM   4675  HE2 HIS A 309      86.930  84.450  31.490  1.00  0.00           H
ATOM   4676  CD2 HIS A 309      85.900  84.680  33.260  1.00  0.00           C
ATOM   4677  HD2 HIS A 309      85.770  85.750  33.250  1.00  0.00           H
ATOM   4678  C   HIS A 309      85.430  84.530  38.170  1.00  0.00           C
ATOM   4679  O   HIS A 309      84.380  85.080  38.360  1.00  0.00           O
ATOM   4680  N   GLY A 310      86.190  84.110  39.190  1.00  0.00           N
ATOM   4681  H   GLY A 310      87.020  83.650  38.850  1.00  0.00           H
ATOM   4682  CA  GLY A 310      86.100  84.550  40.550  1.00  0.00           C
ATOM   4683  HA1 GLY A 310      86.060  83.670  41.180  1.00  0.00           H
ATOM   4684  HA2 GLY A 310      85.110  85.010  40.640  1.00  0.00           H
ATOM   4685  C   GLY A 310      87.170  85.510  41.070  1.00  0.00           C
ATOM   4686  O   GLY A 310      88.210  85.840  40.410  1.00  0.00           O
ATOM   4687  N   LYS A 311      86.890  85.960  42.360  1.00  0.00           N
ATOM   4688  H   LYS A 311      86.120  85.480  42.810  1.00  0.00           H
ATOM   4689  CA  LYS A 311      87.900  86.660  43.210  1.00  0.00           C
ATOM   4690  HA  LYS A 311      88.730  86.890  42.540  1.00  0.00           H
ATOM   4691  CB  LYS A 311      87.400  88.030  43.720  1.00  0.00           C
ATOM   4692  HB1 LYS A 311      88.160  88.450  44.380  1.00  0.00           H
ATOM   4693  HB2 LYS A 311      86.460  88.010  44.270  1.00  0.00           H
ATOM   4694  CG  LYS A 311      87.270  88.930  42.520  1.00  0.00           C
ATOM   4695  HG1 LYS A 311      86.300  88.750  42.070  1.00  0.00           H
ATOM   4696  HG2 LYS A 311      88.090  88.720  41.830  1.00  0.00           H
ATOM   4697  CD  LYS A 311      87.300  90.410  43.060  1.00  0.00           C
ATOM   4698  HD1 LYS A 311      88.330  90.720  43.220  1.00  0.00           H
ATOM   4699  HD2 LYS A 311      86.650  90.630  43.910  1.00  0.00           H
ATOM   4700  CE  LYS A 311      86.820  91.380  41.930  1.00  0.00           C
ATOM   4701  HE1 LYS A 311      85.930  90.930  41.490  1.00  0.00           H
ATOM   4702  HE2 LYS A 311      87.540  91.510  41.120  1.00  0.00           H
ATOM   4703  NZ  LYS A 311      86.400  92.730  42.390  1.00  0.00           N
ATOM   4704  HZ1 LYS A 311      85.540  92.600  42.900  1.00  0.00           H
ATOM   4705  HZ2 LYS A 311      87.100  93.310  42.820  1.00  0.00           H
ATOM   4706  HZ3 LYS A 311      86.170  93.290  41.580  1.00  0.00           H
ATOM   4707  C   LYS A 311      88.220  85.730  44.340  1.00  0.00           C
ATOM   4708  O   LYS A 311      87.420  85.020  44.910  1.00  0.00           O
ATOM   4709  N   TYR A 312      89.440  85.910  44.750  1.00  0.00           N
ATOM   4710  H   TYR A 312      90.040  86.530  44.220  1.00  0.00           H
ATOM   4711  CA  TYR A 312      90.000  85.280  45.940  1.00  0.00           C
ATOM   4712  HA  TYR A 312      89.400  84.400  46.160  1.00  0.00           H
ATOM   4713  CB  TYR A 312      91.400  84.730  45.690  1.00  0.00           C
ATOM   4714  HB1 TYR A 312      91.860  84.430  46.630  1.00  0.00           H
ATOM   4715  HB2 TYR A 312      91.940  85.580  45.260  1.00  0.00           H
ATOM   4716  CG  TYR A 312      91.590  83.620  44.650  1.00  0.00           C
ATOM   4717  CD1 TYR A 312      91.670  82.280  45.120  1.00  0.00           C
ATOM   4718  HD1 TYR A 312      91.640  82.090  46.180  1.00  0.00           H
ATOM   4719  CE1 TYR A 312      91.960  81.290  44.130  1.00  0.00           C
ATOM   4720  HE1 TYR A 312      91.980  80.240  44.400  1.00  0.00           H
ATOM   4721  CZ  TYR A 312      92.300  81.640  42.800  1.00  0.00           C
ATOM   4722  OH  TYR A 312      92.830  80.670  42.080  1.00  0.00           O
ATOM   4723  HH  TYR A 312      92.990  80.980  41.180  1.00  0.00           H
ATOM   4724  CE2 TYR A 312      92.140  82.930  42.410  1.00  0.00           C
ATOM   4725  HE2 TYR A 312      92.250  83.170  41.360  1.00  0.00           H
ATOM   4726  CD2 TYR A 312      91.750  83.910  43.320  1.00  0.00           C
ATOM   4727  HD2 TYR A 312      91.680  84.940  43.010  1.00  0.00           H
ATOM   4728  C   TYR A 312      89.940  86.150  47.190  1.00  0.00           C
ATOM   4729  O   TYR A 312      90.160  87.360  47.180  1.00  0.00           O
ATOM   4730  N   MET A 313      89.550  85.590  48.310  1.00  0.00           N
ATOM   4731  H   MET A 313      89.270  84.620  48.340  1.00  0.00           H
ATOM   4732  CA  MET A 313      89.700  86.170  49.640  1.00  0.00           C
ATOM   4733  HA  MET A 313      89.570  87.250  49.570  1.00  0.00           H
ATOM   4734  CB  MET A 313      88.520  85.740  50.540  1.00  0.00           C
ATOM   4735  HB1 MET A 313      88.650  86.120  51.550  1.00  0.00           H
ATOM   4736  HB2 MET A 313      88.490  84.650  50.570  1.00  0.00           H
ATOM   4737  CG  MET A 313      87.190  86.290  50.060  1.00  0.00           C
ATOM   4738  HG1 MET A 313      87.180  86.400  48.970  1.00  0.00           H
ATOM   4739  HG2 MET A 313      87.140  87.300  50.480  1.00  0.00           H
ATOM   4740  SD  MET A 313      85.790  85.240  50.480  1.00  0.00           S
ATOM   4741  CE  MET A 313      85.620  84.390  48.920  1.00  0.00           C
ATOM   4742  HE1 MET A 313      86.410  83.630  48.850  1.00  0.00           H
ATOM   4743  HE2 MET A 313      84.630  83.940  48.790  1.00  0.00           H
ATOM   4744  HE3 MET A 313      85.830  85.140  48.160  1.00  0.00           H
ATOM   4745  C   MET A 313      91.070  85.870  50.270  1.00  0.00           C
ATOM   4746  O   MET A 313      91.730  86.700  50.910  1.00  0.00           O
ATOM   4747  N   ALA A 314      91.490  84.570  50.230  1.00  0.00           N
ATOM   4748  H   ALA A 314      90.850  83.950  49.740  1.00  0.00           H
ATOM   4749  CA  ALA A 314      92.770  84.040  50.640  1.00  0.00           C
ATOM   4750  HA  ALA A 314      93.610  84.730  50.520  1.00  0.00           H
ATOM   4751  CB  ALA A 314      92.660  83.600  52.120  1.00  0.00           C
ATOM   4752  HB1 ALA A 314      93.550  83.110  52.520  1.00  0.00           H
ATOM   4753  HB2 ALA A 314      92.510  84.460  52.770  1.00  0.00           H
ATOM   4754  HB3 ALA A 314      91.930  82.800  52.160  1.00  0.00           H
ATOM   4755  C   ALA A 314      93.180  82.800  49.790  1.00  0.00           C
ATOM   4756  O   ALA A 314      92.350  82.110  49.190  1.00  0.00           O
ATOM   4757  N   CYS A 315      94.400  82.420  49.850  1.00  0.00           N
ATOM   4758  H   CYS A 315      95.090  82.980  50.340  1.00  0.00           H
ATOM   4759  CA  CYS A 315      94.930  81.140  49.410  1.00  0.00           C
ATOM   4760  HA  CYS A 315      94.100  80.430  49.350  1.00  0.00           H
ATOM   4761  CB  CYS A 315      95.290  81.280  47.930  1.00  0.00           C
ATOM   4762  HB1 CYS A 315      96.260  81.780  47.860  1.00  0.00           H
ATOM   4763  HB2 CYS A 315      94.550  81.840  47.350  1.00  0.00           H
ATOM   4764  SG  CYS A 315      95.620  79.650  47.220  1.00  0.00           S
ATOM   4765  HG  CYS A 315      95.750  80.020  45.940  1.00  0.00           H
ATOM   4766  C   CYS A 315      96.060  80.520  50.290  1.00  0.00           C
ATOM   4767  O   CYS A 315      96.980  81.230  50.760  1.00  0.00           O
ATOM   4768  N   CYS A 316      96.020  79.230  50.550  1.00  0.00           N
ATOM   4769  H   CYS A 316      95.150  78.710  50.480  1.00  0.00           H
ATOM   4770  CA  CYS A 316      96.980  78.360  51.210  1.00  0.00           C
ATOM   4771  HA  CYS A 316      97.830  79.030  51.420  1.00  0.00           H
ATOM   4772  CB  CYS A 316      96.550  77.610  52.480  1.00  0.00           C
ATOM   4773  HB1 CYS A 316      97.390  77.010  52.840  1.00  0.00           H
ATOM   4774  HB2 CYS A 316      95.600  77.110  52.290  1.00  0.00           H
ATOM   4775  SG  CYS A 316      96.270  78.870  53.780  1.00  0.00           S
ATOM   4776  HG  CYS A 316      95.670  78.050  54.650  1.00  0.00           H
ATOM   4777  C   CYS A 316      97.480  77.310  50.250  1.00  0.00           C
ATOM   4778  O   CYS A 316      96.720  76.620  49.590  1.00  0.00           O
ATOM   4779  N   LEU A 317      98.810  77.030  50.310  1.00  0.00           N
ATOM   4780  H   LEU A 317      99.380  77.600  50.910  1.00  0.00           H
ATOM   4781  CA  LEU A 317      99.520  75.900  49.740  1.00  0.00           C
ATOM   4782  HA  LEU A 317      98.830  75.340  49.110  1.00  0.00           H
ATOM   4783  CB  LEU A 317     100.570  76.320  48.700  1.00  0.00           C
ATOM   4784  HB1 LEU A 317     101.100  75.410  48.420  1.00  0.00           H
ATOM   4785  HB2 LEU A 317     101.300  76.910  49.250  1.00  0.00           H
ATOM   4786  CG  LEU A 317     100.080  77.110  47.440  1.00  0.00           C
ATOM   4787  HG  LEU A 317      99.270  77.810  47.620  1.00  0.00           H
ATOM   4788  CD1 LEU A 317     101.200  78.090  47.090  1.00  0.00           C
ATOM   4789 1HD1 LEU A 317     102.120  77.570  46.840  1.00  0.00           H
ATOM   4790 2HD1 LEU A 317     100.980  78.710  46.210  1.00  0.00           H
ATOM   4791 3HD1 LEU A 317     101.410  78.840  47.860  1.00  0.00           H
ATOM   4792  CD2 LEU A 317      99.800  76.150  46.260  1.00  0.00           C
ATOM   4793 1HD2 LEU A 317      99.480  76.850  45.480  1.00  0.00           H
ATOM   4794 2HD2 LEU A 317     100.670  75.520  46.100  1.00  0.00           H
ATOM   4795 3HD2 LEU A 317      98.920  75.510  46.330  1.00  0.00           H
ATOM   4796  C   LEU A 317     100.050  75.060  50.910  1.00  0.00           C
ATOM   4797  O   LEU A 317     100.760  75.570  51.780  1.00  0.00           O
ATOM   4798  N   LEU A 318      99.840  73.730  50.800  1.00  0.00           N
ATOM   4799  H   LEU A 318      99.120  73.530  50.120  1.00  0.00           H
ATOM   4800  CA  LEU A 318     100.180  72.600  51.720  1.00  0.00           C
ATOM   4801  HA  LEU A 318     100.750  72.950  52.570  1.00  0.00           H
ATOM   4802  CB  LEU A 318      98.900  72.000  52.380  1.00  0.00           C
ATOM   4803  HB1 LEU A 318      99.240  71.180  53.010  1.00  0.00           H
ATOM   4804  HB2 LEU A 318      98.290  71.510  51.620  1.00  0.00           H
ATOM   4805  CG  LEU A 318      98.050  72.840  53.250  1.00  0.00           C
ATOM   4806  HG  LEU A 318      97.630  73.710  52.750  1.00  0.00           H
ATOM   4807  CD1 LEU A 318      96.960  71.920  53.860  1.00  0.00           C
ATOM   4808 1HD1 LEU A 318      97.450  71.290  54.600  1.00  0.00           H
ATOM   4809 2HD1 LEU A 318      96.240  72.590  54.340  1.00  0.00           H
ATOM   4810 3HD1 LEU A 318      96.490  71.310  53.090  1.00  0.00           H
ATOM   4811  CD2 LEU A 318      98.950  73.410  54.390  1.00  0.00           C
ATOM   4812 1HD2 LEU A 318      98.350  74.070  55.010  1.00  0.00           H
ATOM   4813 2HD2 LEU A 318      99.380  72.540  54.900  1.00  0.00           H
ATOM   4814 3HD2 LEU A 318      99.720  74.060  53.960  1.00  0.00           H
ATOM   4815  C   LEU A 318     101.000  71.590  50.920  1.00  0.00           C
ATOM   4816  O   LEU A 318     100.350  70.710  50.350  1.00  0.00           O
ATOM   4817  N   TYR A 319     102.320  71.680  50.900  1.00  0.00           N
ATOM   4818  H   TYR A 319     102.740  72.390  51.480  1.00  0.00           H
ATOM   4819  CA  TYR A 319     103.230  70.730  50.330  1.00  0.00           C
ATOM   4820  HA  TYR A 319     102.710  70.160  49.560  1.00  0.00           H
ATOM   4821  CB  TYR A 319     104.520  71.380  49.760  1.00  0.00           C
ATOM   4822  HB1 TYR A 319     104.990  70.520  49.280  1.00  0.00           H
ATOM   4823  HB2 TYR A 319     105.020  71.850  50.610  1.00  0.00           H
ATOM   4824  CG  TYR A 319     104.200  72.390  48.670  1.00  0.00           C
ATOM   4825  CD1 TYR A 319     103.800  73.670  48.990  1.00  0.00           C
ATOM   4826  HD1 TYR A 319     103.710  74.020  50.010  1.00  0.00           H
ATOM   4827  CE1 TYR A 319     103.610  74.650  47.980  1.00  0.00           C
ATOM   4828  HE1 TYR A 319     103.320  75.650  48.260  1.00  0.00           H
ATOM   4829  CZ  TYR A 319     103.780  74.310  46.630  1.00  0.00           C
ATOM   4830  OH  TYR A 319     103.590  75.200  45.660  1.00  0.00           O
ATOM   4831  HH  TYR A 319     103.680  74.870  44.760  1.00  0.00           H
ATOM   4832  CE2 TYR A 319     104.280  73.030  46.320  1.00  0.00           C
ATOM   4833  HE2 TYR A 319     104.400  72.800  45.270  1.00  0.00           H
ATOM   4834  CD2 TYR A 319     104.450  72.050  47.300  1.00  0.00           C
ATOM   4835  HD2 TYR A 319     104.760  71.050  47.060  1.00  0.00           H
ATOM   4836  C   TYR A 319     103.630  69.570  51.250  1.00  0.00           C
ATOM   4837  O   TYR A 319     103.790  69.710  52.470  1.00  0.00           O
ATOM   4838  N   ARG A 320     103.920  68.420  50.630  1.00  0.00           N
ATOM   4839  H   ARG A 320     103.780  68.390  49.630  1.00  0.00           H
ATOM   4840  CA  ARG A 320     104.530  67.260  51.300  1.00  0.00           C
ATOM   4841  HA  ARG A 320     104.950  67.540  52.270  1.00  0.00           H
ATOM   4842  CB  ARG A 320     103.450  66.240  51.490  1.00  0.00           C
ATOM   4843  HB1 ARG A 320     103.940  65.360  51.920  1.00  0.00           H
ATOM   4844  HB2 ARG A 320     103.280  65.890  50.470  1.00  0.00           H
ATOM   4845  CG  ARG A 320     102.120  66.650  52.170  1.00  0.00           C
ATOM   4846  HG1 ARG A 320     101.650  67.510  51.700  1.00  0.00           H
ATOM   4847  HG2 ARG A 320     102.330  67.040  53.160  1.00  0.00           H
ATOM   4848  CD  ARG A 320     101.090  65.640  52.240  1.00  0.00           C
ATOM   4849  HD1 ARG A 320     101.010  65.300  51.200  1.00  0.00           H
ATOM   4850  HD2 ARG A 320     100.180  66.130  52.580  1.00  0.00           H
ATOM   4851  NE  ARG A 320     101.370  64.500  53.110  1.00  0.00           N
ATOM   4852  HE  ARG A 320     102.230  64.420  53.630  1.00  0.00           H
ATOM   4853  CZ  ARG A 320     100.560  63.740  53.680  1.00  0.00           C
ATOM   4854  NH1 ARG A 320      99.310  63.650  53.260  1.00  0.00           N
ATOM   4855 1HH1 ARG A 320      99.220  63.740  52.250  1.00  0.00           H
ATOM   4856 2HH1 ARG A 320      98.740  62.900  53.620  1.00  0.00           H
ATOM   4857  NH2 ARG A 320     100.890  63.070  54.710  1.00  0.00           N
ATOM   4858 1HH2 ARG A 320     101.820  62.900  55.060  1.00  0.00           H
ATOM   4859 2HH2 ARG A 320     100.180  62.630  55.280  1.00  0.00           H
ATOM   4860  C   ARG A 320     105.710  66.660  50.460  1.00  0.00           C
ATOM   4861  O   ARG A 320     105.730  66.650  49.250  1.00  0.00           O
ATOM   4862  N   GLY A 321     106.680  66.050  51.150  1.00  0.00           N
ATOM   4863  H   GLY A 321     106.450  65.990  52.140  1.00  0.00           H
ATOM   4864  CA  GLY A 321     107.880  65.510  50.570  1.00  0.00           C
ATOM   4865  HA1 GLY A 321     107.670  64.780  49.790  1.00  0.00           H
ATOM   4866  HA2 GLY A 321     108.330  64.830  51.290  1.00  0.00           H
ATOM   4867  C   GLY A 321     109.090  66.450  50.270  1.00  0.00           C
ATOM   4868  O   GLY A 321     109.480  67.300  51.060  1.00  0.00           O
ATOM   4869  N   ASP A 322     109.690  66.180  49.140  1.00  0.00           N
ATOM   4870  H   ASP A 322     109.380  65.410  48.560  1.00  0.00           H
ATOM   4871  CA  ASP A 322     110.820  66.880  48.620  1.00  0.00           C
ATOM   4872  HA  ASP A 322     111.500  67.130  49.430  1.00  0.00           H
ATOM   4873  CB  ASP A 322     111.590  65.940  47.640  1.00  0.00           C
ATOM   4874  HB1 ASP A 322     111.030  65.700  46.730  1.00  0.00           H
ATOM   4875  HB2 ASP A 322     111.940  65.060  48.170  1.00  0.00           H
ATOM   4876  CG  ASP A 322     112.910  66.680  47.210  1.00  0.00           C
ATOM   4877  OD1 ASP A 322     113.770  66.970  48.000  1.00  0.00           O
ATOM   4878  OD2 ASP A 322     113.070  66.820  45.910  1.00  0.00           O
ATOM   4879  C   ASP A 322     110.500  68.280  47.920  1.00  0.00           C
ATOM   4880  O   ASP A 322     110.380  68.320  46.690  1.00  0.00           O
ATOM   4881  N   VAL A 323     110.300  69.360  48.710  1.00  0.00           N
ATOM   4882  H   VAL A 323     110.140  69.190  49.690  1.00  0.00           H
ATOM   4883  CA  VAL A 323     109.990  70.710  48.310  1.00  0.00           C
ATOM   4884  HA  VAL A 323     110.310  70.810  47.270  1.00  0.00           H
ATOM   4885  CB  VAL A 323     108.470  70.830  48.470  1.00  0.00           C
ATOM   4886  HB  VAL A 323     108.250  70.610  49.510  1.00  0.00           H
ATOM   4887  CG1 VAL A 323     108.120  72.220  48.130  1.00  0.00           C
ATOM   4888 1HG1 VAL A 323     108.430  72.310  47.090  1.00  0.00           H
ATOM   4889 2HG1 VAL A 323     107.060  72.440  48.040  1.00  0.00           H
ATOM   4890 3HG1 VAL A 323     108.550  72.980  48.780  1.00  0.00           H
ATOM   4891  CG2 VAL A 323     107.720  69.900  47.510  1.00  0.00           C
ATOM   4892 1HG2 VAL A 323     108.190  69.940  46.530  1.00  0.00           H
ATOM   4893 2HG2 VAL A 323     107.910  68.930  47.970  1.00  0.00           H
ATOM   4894 3HG2 VAL A 323     106.640  69.990  47.430  1.00  0.00           H
ATOM   4895  C   VAL A 323     110.810  71.700  49.190  1.00  0.00           C
ATOM   4896  O   VAL A 323     110.980  71.420  50.380  1.00  0.00           O
ATOM   4897  N   VAL A 324     111.310  72.820  48.640  1.00  0.00           N
ATOM   4898  H   VAL A 324     111.070  73.110  47.700  1.00  0.00           H
ATOM   4899  CA  VAL A 324     112.020  73.860  49.440  1.00  0.00           C
ATOM   4900  HA  VAL A 324     111.860  73.630  50.490  1.00  0.00           H
ATOM   4901  CB  VAL A 324     113.590  73.880  49.120  1.00  0.00           C
ATOM   4902  HB  VAL A 324     114.010  74.670  49.750  1.00  0.00           H
ATOM   4903  CG1 VAL A 324     114.290  72.660  49.560  1.00  0.00           C
ATOM   4904 1HG1 VAL A 324     114.070  72.320  50.580  1.00  0.00           H
ATOM   4905 2HG1 VAL A 324     114.020  71.860  48.870  1.00  0.00           H
ATOM   4906 3HG1 VAL A 324     115.360  72.820  49.460  1.00  0.00           H
ATOM   4907  CG2 VAL A 324     113.920  74.240  47.650  1.00  0.00           C
ATOM   4908 1HG2 VAL A 324     114.990  74.140  47.490  1.00  0.00           H
ATOM   4909 2HG2 VAL A 324     113.400  73.560  46.980  1.00  0.00           H
ATOM   4910 3HG2 VAL A 324     113.620  75.280  47.510  1.00  0.00           H
ATOM   4911  C   VAL A 324     111.310  75.260  49.060  1.00  0.00           C
ATOM   4912  O   VAL A 324     111.070  75.380  47.860  1.00  0.00           O
ATOM   4913  N   PRO A 325     111.190  76.220  50.000  1.00  0.00           N
ATOM   4914  CD  PRO A 325     111.560  76.040  51.360  1.00  0.00           C
ATOM   4915  HD1 PRO A 325     112.640  76.220  51.400  1.00  0.00           H
ATOM   4916  HD2 PRO A 325     111.270  75.120  51.860  1.00  0.00           H
ATOM   4917  CG  PRO A 325     110.790  77.260  52.090  1.00  0.00           C
ATOM   4918  HG1 PRO A 325     111.360  77.520  52.990  1.00  0.00           H
ATOM   4919  HG2 PRO A 325     109.820  76.800  52.310  1.00  0.00           H
ATOM   4920  CB  PRO A 325     110.760  78.410  51.060  1.00  0.00           C
ATOM   4921  HB1 PRO A 325     111.720  78.920  50.930  1.00  0.00           H
ATOM   4922  HB2 PRO A 325     110.010  79.180  51.180  1.00  0.00           H
ATOM   4923  CA  PRO A 325     110.500  77.550  49.790  1.00  0.00           C
ATOM   4924  HA  PRO A 325     109.420  77.410  49.780  1.00  0.00           H
ATOM   4925  C   PRO A 325     111.000  78.350  48.570  1.00  0.00           C
ATOM   4926  O   PRO A 325     110.210  79.090  47.960  1.00  0.00           O
ATOM   4927  N   LYS A 326     112.300  78.280  48.190  1.00  0.00           N
ATOM   4928  H   LYS A 326     112.980  77.900  48.830  1.00  0.00           H
ATOM   4929  CA  LYS A 326     112.830  79.050  47.050  1.00  0.00           C
ATOM   4930  HA  LYS A 326     112.510  80.090  47.090  1.00  0.00           H
ATOM   4931  CB  LYS A 326     114.360  79.080  47.170  1.00  0.00           C
ATOM   4932  HB1 LYS A 326     114.760  78.070  47.130  1.00  0.00           H
ATOM   4933  HB2 LYS A 326     114.680  79.490  48.120  1.00  0.00           H
ATOM   4934  CG  LYS A 326     115.090  79.970  46.100  1.00  0.00           C
ATOM   4935  HG1 LYS A 326     114.890  81.010  46.330  1.00  0.00           H
ATOM   4936  HG2 LYS A 326     114.620  79.770  45.140  1.00  0.00           H
ATOM   4937  CD  LYS A 326     116.600  79.810  46.040  1.00  0.00           C
ATOM   4938  HD1 LYS A 326     116.780  78.750  45.820  1.00  0.00           H
ATOM   4939  HD2 LYS A 326     117.170  80.150  46.900  1.00  0.00           H
ATOM   4940  CE  LYS A 326     117.160  80.350  44.740  1.00  0.00           C
ATOM   4941  HE1 LYS A 326     117.100  81.440  44.830  1.00  0.00           H
ATOM   4942  HE2 LYS A 326     116.380  80.100  44.020  1.00  0.00           H
ATOM   4943  NZ  LYS A 326     118.510  79.920  44.300  1.00  0.00           N
ATOM   4944  HZ1 LYS A 326     118.560  78.920  44.490  1.00  0.00           H
ATOM   4945  HZ2 LYS A 326     118.560  80.000  43.300  1.00  0.00           H
ATOM   4946  HZ3 LYS A 326     119.220  80.400  44.830  1.00  0.00           H
ATOM   4947  C   LYS A 326     112.310  78.590  45.710  1.00  0.00           C
ATOM   4948  O   LYS A 326     112.000  79.390  44.870  1.00  0.00           O
ATOM   4949  N   ASP A 327     112.070  77.250  45.590  1.00  0.00           N
ATOM   4950  H   ASP A 327     112.440  76.580  46.250  1.00  0.00           H
ATOM   4951  CA  ASP A 327     111.430  76.620  44.470  1.00  0.00           C
ATOM   4952  HA  ASP A 327     111.730  77.130  43.550  1.00  0.00           H
ATOM   4953  CB  ASP A 327     111.800  75.170  44.320  1.00  0.00           C
ATOM   4954  HB1 ASP A 327     111.050  74.680  43.690  1.00  0.00           H
ATOM   4955  HB2 ASP A 327     111.770  74.640  45.280  1.00  0.00           H
ATOM   4956  CG  ASP A 327     113.090  75.000  43.550  1.00  0.00           C
ATOM   4957  OD1 ASP A 327     113.280  75.290  42.350  1.00  0.00           O
ATOM   4958  OD2 ASP A 327     114.180  74.700  44.210  1.00  0.00           O
ATOM   4959  C   ASP A 327     109.910  76.910  44.440  1.00  0.00           C
ATOM   4960  O   ASP A 327     109.340  77.220  43.420  1.00  0.00           O
ATOM   4961  N   VAL A 328     109.200  76.890  45.600  1.00  0.00           N
ATOM   4962  H   VAL A 328     109.690  76.510  46.400  1.00  0.00           H
ATOM   4963  CA  VAL A 328     107.800  77.390  45.690  1.00  0.00           C
ATOM   4964  HA  VAL A 328     107.200  76.770  45.030  1.00  0.00           H
ATOM   4965  CB  VAL A 328     107.350  77.140  47.100  1.00  0.00           C
ATOM   4966  HB  VAL A 328     108.010  77.660  47.800  1.00  0.00           H
ATOM   4967  CG1 VAL A 328     106.060  77.830  47.420  1.00  0.00           C
ATOM   4968 1HG1 VAL A 328     105.730  77.450  48.390  1.00  0.00           H
ATOM   4969 2HG1 VAL A 328     106.240  78.890  47.580  1.00  0.00           H
ATOM   4970 3HG1 VAL A 328     105.290  77.520  46.700  1.00  0.00           H
ATOM   4971  CG2 VAL A 328     107.290  75.710  47.460  1.00  0.00           C
ATOM   4972 1HG2 VAL A 328     108.300  75.320  47.650  1.00  0.00           H
ATOM   4973 2HG2 VAL A 328     106.950  75.610  48.490  1.00  0.00           H
ATOM   4974 3HG2 VAL A 328     106.790  75.080  46.730  1.00  0.00           H
ATOM   4975  C   VAL A 328     107.560  78.840  45.240  1.00  0.00           C
ATOM   4976  O   VAL A 328     106.620  79.120  44.520  1.00  0.00           O
ATOM   4977  N   ASN A 329     108.420  79.720  45.670  1.00  0.00           N
ATOM   4978  H   ASN A 329     109.200  79.430  46.250  1.00  0.00           H
ATOM   4979  CA  ASN A 329     108.370  81.170  45.320  1.00  0.00           C
ATOM   4980  HA  ASN A 329     107.360  81.560  45.480  1.00  0.00           H
ATOM   4981  CB  ASN A 329     109.280  81.880  46.350  1.00  0.00           C
ATOM   4982  HB1 ASN A 329     109.290  82.900  45.960  1.00  0.00           H
ATOM   4983  HB2 ASN A 329     110.220  81.350  46.440  1.00  0.00           H
ATOM   4984  CG  ASN A 329     108.600  82.030  47.660  1.00  0.00           C
ATOM   4985  OD1 ASN A 329     107.450  82.450  47.810  1.00  0.00           O
ATOM   4986  ND2 ASN A 329     109.230  81.660  48.730  1.00  0.00           N
ATOM   4987 1HD2 ASN A 329     110.190  81.360  48.720  1.00  0.00           H
ATOM   4988 2HD2 ASN A 329     108.840  81.980  49.610  1.00  0.00           H
ATOM   4989  C   ASN A 329     108.760  81.590  43.920  1.00  0.00           C
ATOM   4990  O   ASN A 329     108.190  82.600  43.440  1.00  0.00           O
ATOM   4991  N   ALA A 330     109.530  80.740  43.230  1.00  0.00           N
ATOM   4992  H   ALA A 330     109.880  79.910  43.690  1.00  0.00           H
ATOM   4993  CA  ALA A 330     109.700  80.790  41.770  1.00  0.00           C
ATOM   4994  HA  ALA A 330     109.620  81.800  41.360  1.00  0.00           H
ATOM   4995  CB  ALA A 330     110.970  80.170  41.320  1.00  0.00           C
ATOM   4996  HB1 ALA A 330     111.850  80.630  41.770  1.00  0.00           H
ATOM   4997  HB2 ALA A 330     110.970  79.120  41.590  1.00  0.00           H
ATOM   4998  HB3 ALA A 330     111.150  80.220  40.240  1.00  0.00           H
ATOM   4999  C   ALA A 330     108.540  80.130  41.000  1.00  0.00           C
ATOM   5000  O   ALA A 330     108.160  80.680  39.910  1.00  0.00           O
ATOM   5001  N   ALA A 331     107.910  79.110  41.540  1.00  0.00           N
ATOM   5002  H   ALA A 331     108.380  78.560  42.240  1.00  0.00           H
ATOM   5003  CA  ALA A 331     106.670  78.610  40.950  1.00  0.00           C
ATOM   5004  HA  ALA A 331     106.760  78.350  39.890  1.00  0.00           H
ATOM   5005  CB  ALA A 331     106.210  77.280  41.600  1.00  0.00           C
ATOM   5006  HB1 ALA A 331     107.010  76.540  41.550  1.00  0.00           H
ATOM   5007  HB2 ALA A 331     105.780  77.500  42.580  1.00  0.00           H
ATOM   5008  HB3 ALA A 331     105.410  77.050  40.900  1.00  0.00           H
ATOM   5009  C   ALA A 331     105.590  79.680  40.910  1.00  0.00           C
ATOM   5010  O   ALA A 331     105.020  80.190  39.930  1.00  0.00           O
ATOM   5011  N   ILE A 332     105.350  80.190  42.160  1.00  0.00           N
ATOM   5012  H   ILE A 332     105.900  79.930  42.970  1.00  0.00           H
ATOM   5013  CA  ILE A 332     104.370  81.240  42.350  1.00  0.00           C
ATOM   5014  HA  ILE A 332     103.380  80.800  42.180  1.00  0.00           H
ATOM   5015  CB  ILE A 332     104.440  81.830  43.790  1.00  0.00           C
ATOM   5016  HB  ILE A 332     105.470  81.960  44.120  1.00  0.00           H
ATOM   5017  CG2 ILE A 332     103.650  83.160  44.030  1.00  0.00           C
ATOM   5018 1HG2 ILE A 332     103.740  83.490  45.060  1.00  0.00           H
ATOM   5019 2HG2 ILE A 332     104.010  83.930  43.350  1.00  0.00           H
ATOM   5020 3HG2 ILE A 332     102.610  82.930  43.760  1.00  0.00           H
ATOM   5021  CG1 ILE A 332     103.930  80.680  44.780  1.00  0.00           C
ATOM   5022 1HG1 ILE A 332     104.130  79.670  44.430  1.00  0.00           H
ATOM   5023 2HG1 ILE A 332     102.850  80.720  44.630  1.00  0.00           H
ATOM   5024  CD  ILE A 332     104.250  80.960  46.240  1.00  0.00           C
ATOM   5025  HD1 ILE A 332     105.330  81.130  46.320  1.00  0.00           H
ATOM   5026  HD2 ILE A 332     103.620  81.740  46.670  1.00  0.00           H
ATOM   5027  HD3 ILE A 332     104.040  80.040  46.790  1.00  0.00           H
ATOM   5028  C   ILE A 332     104.400  82.400  41.350  1.00  0.00           C
ATOM   5029  O   ILE A 332     103.410  82.840  40.880  1.00  0.00           O
ATOM   5030  N   ALA A 333     105.560  82.960  41.140  1.00  0.00           N
ATOM   5031  H   ALA A 333     106.340  82.640  41.700  1.00  0.00           H
ATOM   5032  CA  ALA A 333     105.850  84.100  40.280  1.00  0.00           C
ATOM   5033  HA  ALA A 333     105.290  85.020  40.490  1.00  0.00           H
ATOM   5034  CB  ALA A 333     107.290  84.450  40.450  1.00  0.00           C
ATOM   5035  HB1 ALA A 333     107.370  84.830  41.460  1.00  0.00           H
ATOM   5036  HB2 ALA A 333     107.820  83.500  40.300  1.00  0.00           H
ATOM   5037  HB3 ALA A 333     107.490  85.200  39.690  1.00  0.00           H
ATOM   5038  C   ALA A 333     105.730  83.780  38.820  1.00  0.00           C
ATOM   5039  O   ALA A 333     105.290  84.710  38.060  1.00  0.00           O
ATOM   5040  N   THR A 334     105.920  82.500  38.460  1.00  0.00           N
ATOM   5041  H   THR A 334     106.120  81.820  39.180  1.00  0.00           H
ATOM   5042  CA  THR A 334     105.680  82.120  37.100  1.00  0.00           C
ATOM   5043  HA  THR A 334     106.020  82.880  36.390  1.00  0.00           H
ATOM   5044  CB  THR A 334     106.410  80.760  36.600  1.00  0.00           C
ATOM   5045  HB  THR A 334     106.180  79.890  37.210  1.00  0.00           H
ATOM   5046  CG2 THR A 334     106.060  80.440  35.120  1.00  0.00           C
ATOM   5047 1HG2 THR A 334     105.030  80.120  35.000  1.00  0.00           H
ATOM   5048 2HG2 THR A 334     106.110  81.370  34.540  1.00  0.00           H
ATOM   5049 3HG2 THR A 334     106.750  79.690  34.730  1.00  0.00           H
ATOM   5050  OG1 THR A 334     107.810  80.950  36.770  1.00  0.00           O
ATOM   5051  HG1 THR A 334     108.020  80.950  37.700  1.00  0.00           H
ATOM   5052  C   THR A 334     104.170  81.970  36.810  1.00  0.00           C
ATOM   5053  O   THR A 334     103.720  82.380  35.760  1.00  0.00           O
ATOM   5054  N   ILE A 335     103.410  81.500  37.760  1.00  0.00           N
ATOM   5055  H   ILE A 335     103.930  81.160  38.560  1.00  0.00           H
ATOM   5056  CA  ILE A 335     101.970  81.370  37.790  1.00  0.00           C
ATOM   5057  HA  ILE A 335     101.660  80.990  36.820  1.00  0.00           H
ATOM   5058  CB  ILE A 335     101.620  80.320  38.900  1.00  0.00           C
ATOM   5059  HB  ILE A 335     102.230  80.390  39.800  1.00  0.00           H
ATOM   5060  CG2 ILE A 335     100.120  80.360  39.240  1.00  0.00           C
[truncated: 718,987 more chars]
