# Supplementary material for: Identification and validation of novel microtubule suppressors with an imidazopyridine scaffold through structure-based virtual screening and docking
Source: RSC Med Chem. 2022 May 18;13(8):929–43. doi: 10.1039/d1md00392e (PMC9384815; doi:10.1039/d1md00392e)
Supplement: MD-013-D1MD00392E-s028 [file MD-013-D1MD00392E-s028.pdb]

REMARK    GENERATED BY TRJCONV
TITLE     TUBULIN ALPHA-1B CHAIN t=   0.00000 step= 0
REMARK    THIS IS A SIMULATION BOX
CRYST1  135.447  109.818   96.282  90.00  90.00  90.00 P 1           1
MODEL        1
ATOM      1  N   MET A   1      99.410  70.620  73.410  1.00  0.00           N
ATOM      2  H1  MET A   1     100.410  70.650  73.260  1.00  0.00           H
ATOM      3  H2  MET A   1      99.090  71.580  73.430  1.00  0.00           H
ATOM      4  H3  MET A   1      99.120  70.170  74.270  1.00  0.00           H
ATOM      5  CA  MET A   1      98.650  69.830  72.490  1.00  0.00           C
ATOM      6  HA  MET A   1      98.750  70.160  71.460  1.00  0.00           H
ATOM      7  CB  MET A   1      99.260  68.400  72.670  1.00  0.00           C
ATOM      8  HB1 MET A   1      99.140  68.050  73.700  1.00  0.00           H
ATOM      9  HB2 MET A   1     100.330  68.350  72.460  1.00  0.00           H
ATOM     10  CG  MET A   1      98.660  67.400  71.650  1.00  0.00           C
ATOM     11  HG1 MET A   1      99.290  66.510  71.590  1.00  0.00           H
ATOM     12  HG2 MET A   1      98.650  67.870  70.670  1.00  0.00           H
ATOM     13  SD  MET A   1      97.070  66.700  72.060  1.00  0.00           S
ATOM     14  CE  MET A   1      97.410  65.950  73.770  1.00  0.00           C
ATOM     15  HE1 MET A   1      98.390  66.180  74.180  1.00  0.00           H
ATOM     16  HE2 MET A   1      96.620  66.150  74.500  1.00  0.00           H
ATOM     17  HE3 MET A   1      97.460  64.880  73.620  1.00  0.00           H
ATOM     18  C   MET A   1      97.180  69.870  72.860  1.00  0.00           C
ATOM     19  O   MET A   1      96.850  69.860  74.050  1.00  0.00           O
ATOM     20  N   ARG A   2      96.270  69.830  71.860  1.00  0.00           N
ATOM     21  H   ARG A   2      96.600  69.820  70.910  1.00  0.00           H
ATOM     22  CA  ARG A   2      94.800  69.960  71.890  1.00  0.00           C
ATOM     23  HA  ARG A   2      94.600  69.710  72.930  1.00  0.00           H
ATOM     24  CB  ARG A   2      94.420  71.410  71.670  1.00  0.00           C
ATOM     25  HB1 ARG A   2      93.330  71.430  71.690  1.00  0.00           H
ATOM     26  HB2 ARG A   2      94.830  71.610  70.680  1.00  0.00           H
ATOM     27  CG  ARG A   2      94.910  72.500  72.680  1.00  0.00           C
ATOM     28  HG1 ARG A   2      95.970  72.670  72.540  1.00  0.00           H
ATOM     29  HG2 ARG A   2      94.840  72.180  73.730  1.00  0.00           H
ATOM     30  CD  ARG A   2      94.280  73.870  72.400  1.00  0.00           C
ATOM     31  HD1 ARG A   2      94.590  74.180  71.410  1.00  0.00           H
ATOM     32  HD2 ARG A   2      94.660  74.610  73.120  1.00  0.00           H
ATOM     33  NE  ARG A   2      92.820  73.820  72.500  1.00  0.00           N
ATOM     34  HE  ARG A   2      92.400  73.040  72.990  1.00  0.00           H
ATOM     35  CZ  ARG A   2      91.990  74.750  72.080  1.00  0.00           C
ATOM     36  NH1 ARG A   2      92.370  75.860  71.600  1.00  0.00           N
ATOM     37 1HH1 ARG A   2      93.360  76.050  71.450  1.00  0.00           H
ATOM     38 2HH1 ARG A   2      91.670  76.550  71.390  1.00  0.00           H
ATOM     39  NH2 ARG A   2      90.760  74.560  72.160  1.00  0.00           N
ATOM     40 1HH2 ARG A   2      90.370  73.720  72.550  1.00  0.00           H
ATOM     41 2HH2 ARG A   2      90.100  75.290  71.920  1.00  0.00           H
ATOM     42  C   ARG A   2      94.020  68.950  71.000  1.00  0.00           C
ATOM     43  O   ARG A   2      94.280  68.850  69.830  1.00  0.00           O
ATOM     44  N   GLU A   3      93.180  68.190  71.560  1.00  0.00           N
ATOM     45  H   GLU A   3      93.080  68.280  72.560  1.00  0.00           H
ATOM     46  CA  GLU A   3      92.600  66.930  71.050  1.00  0.00           C
ATOM     47  HA  GLU A   3      93.450  66.400  70.610  1.00  0.00           H
ATOM     48  CB  GLU A   3      91.910  66.090  72.120  1.00  0.00           C
ATOM     49  HB1 GLU A   3      91.510  65.230  71.580  1.00  0.00           H
ATOM     50  HB2 GLU A   3      91.120  66.710  72.530  1.00  0.00           H
ATOM     51  CG  GLU A   3      92.890  65.530  73.250  1.00  0.00           C
ATOM     52  HG1 GLU A   3      93.800  65.040  72.890  1.00  0.00           H
ATOM     53  HG2 GLU A   3      92.290  64.750  73.720  1.00  0.00           H
ATOM     54  CD  GLU A   3      93.290  66.470  74.310  1.00  0.00           C
ATOM     55  OE1 GLU A   3      92.820  67.650  74.360  1.00  0.00           O
ATOM     56  OE2 GLU A   3      94.070  66.040  75.220  1.00  0.00           O
ATOM     57  C   GLU A   3      91.650  67.310  69.920  1.00  0.00           C
ATOM     58  O   GLU A   3      91.170  68.430  69.870  1.00  0.00           O
ATOM     59  N   CYS A   4      91.480  66.330  69.000  1.00  0.00           N
ATOM     60  H   CYS A   4      92.040  65.490  68.930  1.00  0.00           H
ATOM     61  CA  CYS A   4      90.440  66.530  67.980  1.00  0.00           C
ATOM     62  HA  CYS A   4      89.800  67.410  68.110  1.00  0.00           H
ATOM     63  CB  CYS A   4      91.260  66.610  66.620  1.00  0.00           C
ATOM     64  HB1 CYS A   4      90.640  66.680  65.730  1.00  0.00           H
ATOM     65  HB2 CYS A   4      91.940  65.750  66.610  1.00  0.00           H
ATOM     66  SG  CYS A   4      92.190  68.220  66.610  1.00  0.00           S
ATOM     67  HG  CYS A   4      92.360  68.140  67.930  1.00  0.00           H
ATOM     68  C   CYS A   4      89.610  65.270  67.890  1.00  0.00           C
ATOM     69  O   CYS A   4      90.150  64.210  68.100  1.00  0.00           O
ATOM     70  N   ILE A   5      88.320  65.400  67.730  1.00  0.00           N
ATOM     71  H   ILE A   5      88.050  66.350  67.500  1.00  0.00           H
ATOM     72  CA  ILE A   5      87.410  64.270  67.460  1.00  0.00           C
ATOM     73  HA  ILE A   5      87.970  63.340  67.520  1.00  0.00           H
ATOM     74  CB  ILE A   5      86.290  64.340  68.540  1.00  0.00           C
ATOM     75  HB  ILE A   5      86.050  65.390  68.720  1.00  0.00           H
ATOM     76  CG2 ILE A   5      84.990  63.620  68.250  1.00  0.00           C
ATOM     77 1HG2 ILE A   5      84.280  63.810  69.050  1.00  0.00           H
ATOM     78 2HG2 ILE A   5      84.500  63.960  67.340  1.00  0.00           H
ATOM     79 3HG2 ILE A   5      85.220  62.560  68.210  1.00  0.00           H
ATOM     80  CG1 ILE A   5      86.940  63.910  69.900  1.00  0.00           C
ATOM     81 1HG1 ILE A   5      87.970  64.230  70.070  1.00  0.00           H
ATOM     82 2HG1 ILE A   5      86.980  62.820  69.850  1.00  0.00           H
ATOM     83  CD  ILE A   5      86.200  64.360  71.150  1.00  0.00           C
ATOM     84  HD1 ILE A   5      86.090  65.440  71.130  1.00  0.00           H
ATOM     85  HD2 ILE A   5      85.260  63.820  71.300  1.00  0.00           H
ATOM     86  HD3 ILE A   5      86.830  64.130  72.010  1.00  0.00           H
ATOM     87  C   ILE A   5      86.870  64.300  66.040  1.00  0.00           C
ATOM     88  O   ILE A   5      86.480  65.370  65.490  1.00  0.00           O
ATOM     89  N   SER A   6      86.920  63.180  65.360  1.00  0.00           N
ATOM     90  H   SER A   6      87.100  62.380  65.950  1.00  0.00           H
ATOM     91  CA  SER A   6      86.170  62.950  64.120  1.00  0.00           C
ATOM     92  HA  SER A   6      86.000  63.830  63.500  1.00  0.00           H
ATOM     93  CB  SER A   6      87.010  62.080  63.100  1.00  0.00           C
ATOM     94  HB1 SER A   6      86.330  61.840  62.290  1.00  0.00           H
ATOM     95  HB2 SER A   6      87.230  61.160  63.660  1.00  0.00           H
ATOM     96  OG  SER A   6      88.120  62.830  62.550  1.00  0.00           O
ATOM     97  HG  SER A   6      88.510  63.430  63.190  1.00  0.00           H
ATOM     98  C   SER A   6      84.800  62.240  64.380  1.00  0.00           C
ATOM     99  O   SER A   6      84.680  61.340  65.190  1.00  0.00           O
ATOM    100  N   ILE A   7      83.800  62.620  63.580  1.00  0.00           N
ATOM    101  H   ILE A   7      83.970  63.310  62.860  1.00  0.00           H
ATOM    102  CA  ILE A   7      82.460  62.020  63.590  1.00  0.00           C
ATOM    103  HA  ILE A   7      82.560  61.090  64.150  1.00  0.00           H
ATOM    104  CB  ILE A   7      81.450  62.890  64.300  1.00  0.00           C
ATOM    105  HB  ILE A   7      81.330  63.780  63.680  1.00  0.00           H
ATOM    106  CG2 ILE A   7      80.110  62.170  64.330  1.00  0.00           C
ATOM    107 1HG2 ILE A   7      79.740  62.220  63.310  1.00  0.00           H
ATOM    108 2HG2 ILE A   7      80.130  61.120  64.610  1.00  0.00           H
ATOM    109 3HG2 ILE A   7      79.420  62.630  65.050  1.00  0.00           H
ATOM    110  CG1 ILE A   7      81.910  63.410  65.670  1.00  0.00           C
ATOM    111 1HG1 ILE A   7      82.890  63.890  65.590  1.00  0.00           H
ATOM    112 2HG1 ILE A   7      82.140  62.540  66.290  1.00  0.00           H
ATOM    113  CD  ILE A   7      80.980  64.380  66.400  1.00  0.00           C
ATOM    114  HD1 ILE A   7      80.910  65.340  65.890  1.00  0.00           H
ATOM    115  HD2 ILE A   7      79.990  64.030  66.680  1.00  0.00           H
ATOM    116  HD3 ILE A   7      81.460  64.560  67.360  1.00  0.00           H
ATOM    117  C   ILE A   7      82.100  61.670  62.150  1.00  0.00           C
ATOM    118  O   ILE A   7      82.100  62.560  61.330  1.00  0.00           O
ATOM    119  N   HIS A   8      81.630  60.440  61.910  1.00  0.00           N
ATOM    120  H   HIS A   8      81.570  59.720  62.620  1.00  0.00           H
ATOM    121  CA  HIS A   8      81.480  59.760  60.640  1.00  0.00           C
ATOM    122  HA  HIS A   8      81.690  60.490  59.860  1.00  0.00           H
ATOM    123  CB  HIS A   8      82.480  58.580  60.580  1.00  0.00           C
ATOM    124  HB1 HIS A   8      82.470  58.280  59.530  1.00  0.00           H
ATOM    125  HB2 HIS A   8      82.160  57.710  61.170  1.00  0.00           H
ATOM    126  CG  HIS A   8      83.870  58.890  60.950  1.00  0.00           C
ATOM    127  ND1 HIS A   8      84.560  59.820  60.210  1.00  0.00           N
ATOM    128  CE1 HIS A   8      85.790  59.760  60.700  1.00  0.00           C
ATOM    129  HE1 HIS A   8      86.590  60.310  60.250  1.00  0.00           H
ATOM    130  NE2 HIS A   8      85.880  58.820  61.720  1.00  0.00           N
ATOM    131  HE2 HIS A   8      86.730  58.500  62.150  1.00  0.00           H
ATOM    132  CD2 HIS A   8      84.680  58.240  61.840  1.00  0.00           C
ATOM    133  HD2 HIS A   8      84.310  57.430  62.460  1.00  0.00           H
ATOM    134  C   HIS A   8      80.020  59.330  60.470  1.00  0.00           C
ATOM    135  O   HIS A   8      79.650  58.280  60.940  1.00  0.00           O
ATOM    136  N   VAL A   9      79.180  60.100  59.750  1.00  0.00           N
ATOM    137  H   VAL A   9      79.610  60.830  59.210  1.00  0.00           H
ATOM    138  CA  VAL A   9      77.710  59.950  59.730  1.00  0.00           C
ATOM    139  HA  VAL A   9      77.500  59.300  60.580  1.00  0.00           H
ATOM    140  CB  VAL A   9      77.040  61.300  60.000  1.00  0.00           C
ATOM    141  HB  VAL A   9      77.220  61.910  59.120  1.00  0.00           H
ATOM    142  CG1 VAL A   9      75.520  61.230  60.260  1.00  0.00           C
ATOM    143 1HG1 VAL A   9      75.200  62.200  60.650  1.00  0.00           H
ATOM    144 2HG1 VAL A   9      75.050  61.000  59.300  1.00  0.00           H
ATOM    145 3HG1 VAL A   9      75.160  60.540  61.020  1.00  0.00           H
ATOM    146  CG2 VAL A   9      77.720  61.910  61.210  1.00  0.00           C
ATOM    147 1HG2 VAL A   9      77.530  62.960  61.440  1.00  0.00           H
ATOM    148 2HG2 VAL A   9      77.610  61.270  62.090  1.00  0.00           H
ATOM    149 3HG2 VAL A   9      78.800  62.000  61.090  1.00  0.00           H
ATOM    150  C   VAL A   9      77.250  59.300  58.470  1.00  0.00           C
ATOM    151  O   VAL A   9      77.430  59.890  57.440  1.00  0.00           O
ATOM    152  N   GLY A  10      76.700  58.120  58.580  1.00  0.00           N
ATOM    153  H   GLY A  10      76.690  57.660  59.480  1.00  0.00           H
ATOM    154  CA  GLY A  10      76.070  57.500  57.410  1.00  0.00           C
ATOM    155  HA1 GLY A  10      75.460  58.260  56.910  1.00  0.00           H
ATOM    156  HA2 GLY A  10      75.570  56.590  57.750  1.00  0.00           H
ATOM    157  C   GLY A  10      77.110  56.880  56.460  1.00  0.00           C
ATOM    158  O   GLY A  10      78.280  56.990  56.800  1.00  0.00           O
ATOM    159  N   GLN A  11      76.760  56.280  55.290  1.00  0.00           N
ATOM    160  H   GLN A  11      75.790  56.260  55.000  1.00  0.00           H
ATOM    161  CA  GLN A  11      77.710  55.400  54.640  1.00  0.00           C
ATOM    162  HA  GLN A  11      78.010  54.580  55.310  1.00  0.00           H
ATOM    163  CB  GLN A  11      76.960  54.530  53.610  1.00  0.00           C
ATOM    164  HB1 GLN A  11      76.210  55.160  53.120  1.00  0.00           H
ATOM    165  HB2 GLN A  11      76.380  53.730  54.070  1.00  0.00           H
ATOM    166  CG  GLN A  11      77.860  53.890  52.540  1.00  0.00           C
ATOM    167  HG1 GLN A  11      78.580  53.260  53.060  1.00  0.00           H
ATOM    168  HG2 GLN A  11      78.460  54.660  52.070  1.00  0.00           H
ATOM    169  CD  GLN A  11      77.260  53.260  51.340  1.00  0.00           C
ATOM    170  OE1 GLN A  11      77.430  52.060  51.220  1.00  0.00           O
ATOM    171  NE2 GLN A  11      76.580  53.970  50.400  1.00  0.00           N
ATOM    172 1HE2 GLN A  11      76.400  54.960  50.510  1.00  0.00           H
ATOM    173 2HE2 GLN A  11      76.310  53.500  49.550  1.00  0.00           H
ATOM    174  C   GLN A  11      78.910  56.080  54.070  1.00  0.00           C
ATOM    175  O   GLN A  11      79.950  55.470  54.190  1.00  0.00           O
ATOM    176  N   ALA A  12      78.830  57.280  53.480  1.00  0.00           N
ATOM    177  H   ALA A  12      77.860  57.550  53.480  1.00  0.00           H
ATOM    178  CA  ALA A  12      79.900  58.040  52.850  1.00  0.00           C
ATOM    179  HA  ALA A  12      80.560  57.360  52.300  1.00  0.00           H
ATOM    180  CB  ALA A  12      79.320  59.160  52.010  1.00  0.00           C
ATOM    181  HB1 ALA A  12      78.500  58.790  51.390  1.00  0.00           H
ATOM    182  HB2 ALA A  12      78.850  59.890  52.670  1.00  0.00           H
ATOM    183  HB3 ALA A  12      80.050  59.540  51.290  1.00  0.00           H
ATOM    184  C   ALA A  12      80.920  58.520  53.890  1.00  0.00           C
ATOM    185  O   ALA A  12      82.090  58.260  53.930  1.00  0.00           O
ATOM    186  N   GLY A  13      80.290  59.090  54.950  1.00  0.00           N
ATOM    187  H   GLY A  13      79.300  59.250  55.060  1.00  0.00           H
ATOM    188  CA  GLY A  13      80.970  59.490  56.230  1.00  0.00           C
ATOM    189  HA1 GLY A  13      80.300  60.010  56.910  1.00  0.00           H
ATOM    190  HA2 GLY A  13      81.760  60.170  55.920  1.00  0.00           H
ATOM    191  C   GLY A  13      81.770  58.400  56.920  1.00  0.00           C
ATOM    192  O   GLY A  13      82.930  58.640  57.230  1.00  0.00           O
ATOM    193  N   VAL A  14      81.130  57.200  57.090  1.00  0.00           N
ATOM    194  H   VAL A  14      80.190  57.190  56.740  1.00  0.00           H
ATOM    195  CA  VAL A  14      81.780  55.990  57.570  1.00  0.00           C
ATOM    196  HA  VAL A  14      82.160  56.040  58.590  1.00  0.00           H
ATOM    197  CB  VAL A  14      80.630  54.950  57.740  1.00  0.00           C
ATOM    198  HB  VAL A  14      80.020  55.000  56.830  1.00  0.00           H
ATOM    199  CG1 VAL A  14      81.110  53.510  57.780  1.00  0.00           C
ATOM    200 1HG1 VAL A  14      80.370  52.730  57.910  1.00  0.00           H
ATOM    201 2HG1 VAL A  14      81.370  53.290  56.750  1.00  0.00           H
ATOM    202 3HG1 VAL A  14      82.030  53.300  58.330  1.00  0.00           H
ATOM    203  CG2 VAL A  14      79.710  55.140  58.950  1.00  0.00           C
ATOM    204 1HG2 VAL A  14      79.550  56.210  59.080  1.00  0.00           H
ATOM    205 2HG2 VAL A  14      78.750  54.620  59.020  1.00  0.00           H
ATOM    206 3HG2 VAL A  14      80.160  54.830  59.890  1.00  0.00           H
ATOM    207  C   VAL A  14      82.920  55.500  56.650  1.00  0.00           C
ATOM    208  O   VAL A  14      84.020  55.210  57.160  1.00  0.00           O
ATOM    209  N   GLN A  15      82.730  55.400  55.390  1.00  0.00           N
ATOM    210  H   GLN A  15      81.810  55.640  55.050  1.00  0.00           H
ATOM    211  CA  GLN A  15      83.710  54.690  54.530  1.00  0.00           C
ATOM    212  HA  GLN A  15      84.100  53.830  55.080  1.00  0.00           H
ATOM    213  CB  GLN A  15      82.930  54.180  53.280  1.00  0.00           C
ATOM    214  HB1 GLN A  15      83.710  53.870  52.590  1.00  0.00           H
ATOM    215  HB2 GLN A  15      82.440  54.940  52.680  1.00  0.00           H
ATOM    216  CG  GLN A  15      82.060  52.900  53.460  1.00  0.00           C
ATOM    217  HG1 GLN A  15      81.210  53.240  54.060  1.00  0.00           H
ATOM    218  HG2 GLN A  15      82.620  52.150  54.020  1.00  0.00           H
ATOM    219  CD  GLN A  15      81.590  52.360  52.140  1.00  0.00           C
ATOM    220  OE1 GLN A  15      81.940  51.240  51.810  1.00  0.00           O
ATOM    221  NE2 GLN A  15      80.760  53.060  51.430  1.00  0.00           N
ATOM    222 1HE2 GLN A  15      80.530  54.030  51.610  1.00  0.00           H
ATOM    223 2HE2 GLN A  15      80.350  52.700  50.580  1.00  0.00           H
ATOM    224  C   GLN A  15      84.890  55.600  54.080  1.00  0.00           C
ATOM    225  O   GLN A  15      86.030  55.140  53.900  1.00  0.00           O
ATOM    226  N   ILE A  16      84.600  56.890  53.900  1.00  0.00           N
ATOM    227  H   ILE A  16      83.650  57.200  54.060  1.00  0.00           H
ATOM    228  CA  ILE A  16      85.690  57.930  53.920  1.00  0.00           C
ATOM    229  HA  ILE A  16      86.450  57.580  53.210  1.00  0.00           H
ATOM    230  CB  ILE A  16      85.140  59.340  53.520  1.00  0.00           C
ATOM    231  HB  ILE A  16      84.170  59.470  54.010  1.00  0.00           H
ATOM    232  CG2 ILE A  16      86.100  60.520  54.060  1.00  0.00           C
ATOM    233 1HG2 ILE A  16      85.540  61.460  54.080  1.00  0.00           H
ATOM    234 2HG2 ILE A  16      86.440  60.220  55.050  1.00  0.00           H
ATOM    235 3HG2 ILE A  16      86.960  60.600  53.390  1.00  0.00           H
ATOM    236  CG1 ILE A  16      84.900  59.370  51.990  1.00  0.00           C
ATOM    237 1HG1 ILE A  16      84.450  58.420  51.710  1.00  0.00           H
ATOM    238 2HG1 ILE A  16      85.850  59.470  51.470  1.00  0.00           H
ATOM    239  CD  ILE A  16      83.970  60.570  51.680  1.00  0.00           C
ATOM    240  HD1 ILE A  16      83.570  60.540  50.660  1.00  0.00           H
ATOM    241  HD2 ILE A  16      83.060  60.570  52.290  1.00  0.00           H
ATOM    242  HD3 ILE A  16      84.550  61.480  51.850  1.00  0.00           H
ATOM    243  C   ILE A  16      86.490  57.890  55.240  1.00  0.00           C
ATOM    244  O   ILE A  16      87.750  57.940  55.160  1.00  0.00           O
ATOM    245  N   GLY A  17      85.770  57.700  56.350  1.00  0.00           N
ATOM    246  H   GLY A  17      84.770  57.580  56.300  1.00  0.00           H
ATOM    247  CA  GLY A  17      86.380  57.730  57.630  1.00  0.00           C
ATOM    248  HA1 GLY A  17      85.650  57.700  58.440  1.00  0.00           H
ATOM    249  HA2 GLY A  17      86.960  58.640  57.770  1.00  0.00           H
ATOM    250  C   GLY A  17      87.330  56.580  57.950  1.00  0.00           C
ATOM    251  O   GLY A  17      88.490  56.800  58.320  1.00  0.00           O
ATOM    252  N   ASN A  18      86.930  55.380  57.620  1.00  0.00           N
ATOM    253  H   ASN A  18      85.950  55.390  57.370  1.00  0.00           H
ATOM    254  CA  ASN A  18      87.770  54.230  57.790  1.00  0.00           C
ATOM    255  HA  ASN A  18      88.180  54.270  58.800  1.00  0.00           H
ATOM    256  CB  ASN A  18      86.810  52.990  57.740  1.00  0.00           C
ATOM    257  HB1 ASN A  18      86.260  52.940  56.800  1.00  0.00           H
ATOM    258  HB2 ASN A  18      86.090  53.060  58.560  1.00  0.00           H
ATOM    259  CG  ASN A  18      87.490  51.720  57.900  1.00  0.00           C
ATOM    260  OD1 ASN A  18      88.130  51.530  58.910  1.00  0.00           O
ATOM    261  ND2 ASN A  18      87.450  50.760  56.960  1.00  0.00           N
ATOM    262 1HD2 ASN A  18      86.960  50.920  56.080  1.00  0.00           H
ATOM    263 2HD2 ASN A  18      88.100  49.990  57.030  1.00  0.00           H
ATOM    264  C   ASN A  18      88.910  54.320  56.750  1.00  0.00           C
ATOM    265  O   ASN A  18      90.000  53.800  57.030  1.00  0.00           O
ATOM    266  N   ALA A  19      88.750  54.980  55.580  1.00  0.00           N
ATOM    267  H   ALA A  19      87.860  55.350  55.270  1.00  0.00           H
ATOM    268  CA  ALA A  19      89.880  55.160  54.670  1.00  0.00           C
ATOM    269  HA  ALA A  19      90.400  54.200  54.630  1.00  0.00           H
ATOM    270  CB  ALA A  19      89.440  55.420  53.200  1.00  0.00           C
ATOM    271  HB1 ALA A  19      90.280  55.680  52.560  1.00  0.00           H
ATOM    272  HB2 ALA A  19      88.910  54.610  52.690  1.00  0.00           H
ATOM    273  HB3 ALA A  19      88.690  56.200  53.110  1.00  0.00           H
ATOM    274  C   ALA A  19      90.880  56.170  55.200  1.00  0.00           C
ATOM    275  O   ALA A  19      92.050  55.830  55.260  1.00  0.00           O
ATOM    276  N   CYS A  20      90.420  57.320  55.720  1.00  0.00           N
ATOM    277  H   CYS A  20      89.450  57.550  55.610  1.00  0.00           H
ATOM    278  CA  CYS A  20      91.320  58.390  56.290  1.00  0.00           C
ATOM    279  HA  CYS A  20      91.930  58.750  55.470  1.00  0.00           H
ATOM    280  CB  CYS A  20      90.310  59.410  56.860  1.00  0.00           C
ATOM    281  HB1 CYS A  20      90.900  60.060  57.510  1.00  0.00           H
ATOM    282  HB2 CYS A  20      89.590  58.940  57.530  1.00  0.00           H
ATOM    283  SG  CYS A  20      89.570  60.400  55.490  1.00  0.00           S
ATOM    284  HG  CYS A  20      89.090  59.280  54.930  1.00  0.00           H
ATOM    285  C   CYS A  20      92.220  57.770  57.400  1.00  0.00           C
ATOM    286  O   CYS A  20      93.360  58.120  57.650  1.00  0.00           O
ATOM    287  N   TRP A  21      91.560  57.010  58.260  1.00  0.00           N
ATOM    288  H   TRP A  21      90.610  56.750  58.050  1.00  0.00           H
ATOM    289  CA  TRP A  21      92.110  56.530  59.480  1.00  0.00           C
ATOM    290  HA  TRP A  21      92.560  57.340  60.050  1.00  0.00           H
ATOM    291  CB  TRP A  21      90.900  56.190  60.330  1.00  0.00           C
ATOM    292  HB1 TRP A  21      91.150  55.440  61.080  1.00  0.00           H
ATOM    293  HB2 TRP A  21      90.200  55.640  59.690  1.00  0.00           H
ATOM    294  CG  TRP A  21      90.310  57.310  61.150  1.00  0.00           C
ATOM    295  CD1 TRP A  21      89.450  58.270  60.710  1.00  0.00           C
ATOM    296  HD1 TRP A  21      88.980  58.230  59.740  1.00  0.00           H
ATOM    297  NE1 TRP A  21      89.280  59.210  61.710  1.00  0.00           N
ATOM    298  HE1 TRP A  21      88.840  60.090  61.470  1.00  0.00           H
ATOM    299  CE2 TRP A  21      90.040  58.960  62.820  1.00  0.00           C
ATOM    300  CZ2 TRP A  21      90.290  59.850  63.910  1.00  0.00           C
ATOM    301  HZ2 TRP A  21      89.630  60.680  64.090  1.00  0.00           H
ATOM    302  CH2 TRP A  21      91.480  59.620  64.640  1.00  0.00           C
ATOM    303  HH2 TRP A  21      91.710  60.240  65.500  1.00  0.00           H
ATOM    304  CZ3 TRP A  21      92.380  58.600  64.250  1.00  0.00           C
ATOM    305  HZ3 TRP A  21      93.240  58.530  64.900  1.00  0.00           H
ATOM    306  CE3 TRP A  21      92.000  57.670  63.240  1.00  0.00           C
ATOM    307  HE3 TRP A  21      92.670  56.950  62.810  1.00  0.00           H
ATOM    308  CD2 TRP A  21      90.840  57.810  62.440  1.00  0.00           C
ATOM    309  C   TRP A  21      93.060  55.310  59.320  1.00  0.00           C
ATOM    310  O   TRP A  21      94.080  55.200  60.020  1.00  0.00           O
ATOM    311  N   GLU A  22      92.880  54.460  58.290  1.00  0.00           N
ATOM    312  H   GLU A  22      92.080  54.600  57.690  1.00  0.00           H
ATOM    313  CA  GLU A  22      93.880  53.500  57.750  1.00  0.00           C
ATOM    314  HA  GLU A  22      94.260  52.760  58.460  1.00  0.00           H
ATOM    315  CB  GLU A  22      93.330  52.690  56.520  1.00  0.00           C
ATOM    316  HB1 GLU A  22      92.720  53.290  55.850  1.00  0.00           H
ATOM    317  HB2 GLU A  22      92.710  51.910  56.960  1.00  0.00           H
ATOM    318  CG  GLU A  22      94.380  52.000  55.690  1.00  0.00           C
ATOM    319  HG1 GLU A  22      95.040  51.490  56.390  1.00  0.00           H
ATOM    320  HG2 GLU A  22      95.080  52.700  55.220  1.00  0.00           H
ATOM    321  CD  GLU A  22      93.800  51.150  54.590  1.00  0.00           C
ATOM    322  OE1 GLU A  22      92.990  51.690  53.790  1.00  0.00           O
ATOM    323  OE2 GLU A  22      94.200  50.010  54.500  1.00  0.00           O
ATOM    324  C   GLU A  22      95.030  54.360  57.180  1.00  0.00           C
ATOM    325  O   GLU A  22      96.120  54.130  57.540  1.00  0.00           O
ATOM    326  N   LEU A  23      94.750  55.470  56.530  1.00  0.00           N
ATOM    327  H   LEU A  23      93.800  55.750  56.340  1.00  0.00           H
ATOM    328  CA  LEU A  23      95.790  56.210  55.920  1.00  0.00           C
ATOM    329  HA  LEU A  23      96.540  55.620  55.390  1.00  0.00           H
ATOM    330  CB  LEU A  23      95.190  57.250  54.890  1.00  0.00           C
ATOM    331  HB1 LEU A  23      94.510  57.940  55.390  1.00  0.00           H
ATOM    332  HB2 LEU A  23      94.700  56.780  54.040  1.00  0.00           H
ATOM    333  CG  LEU A  23      96.250  58.160  54.290  1.00  0.00           C
ATOM    334  HG  LEU A  23      96.760  58.690  55.090  1.00  0.00           H
ATOM    335  CD1 LEU A  23      97.340  57.230  53.610  1.00  0.00           C
ATOM    336 1HD1 LEU A  23      98.000  57.900  53.050  1.00  0.00           H
ATOM    337 2HD1 LEU A  23      98.000  56.720  54.320  1.00  0.00           H
ATOM    338 3HD1 LEU A  23      96.930  56.530  52.890  1.00  0.00           H
ATOM    339  CD2 LEU A  23      95.620  59.050  53.190  1.00  0.00           C
ATOM    340 1HD2 LEU A  23      96.290  59.770  52.740  1.00  0.00           H
ATOM    341 2HD2 LEU A  23      95.130  58.520  52.370  1.00  0.00           H
ATOM    342 3HD2 LEU A  23      94.890  59.760  53.590  1.00  0.00           H
ATOM    343  C   LEU A  23      96.600  56.920  57.020  1.00  0.00           C
ATOM    344  O   LEU A  23      97.820  56.960  56.870  1.00  0.00           O
ATOM    345  N   TYR A  24      96.020  57.410  58.140  1.00  0.00           N
ATOM    346  H   TYR A  24      95.020  57.580  58.060  1.00  0.00           H
ATOM    347  CA  TYR A  24      96.650  57.900  59.360  1.00  0.00           C
ATOM    348  HA  TYR A  24      97.410  58.620  59.050  1.00  0.00           H
ATOM    349  CB  TYR A  24      95.700  58.520  60.380  1.00  0.00           C
ATOM    350  HB1 TYR A  24      96.300  58.910  61.190  1.00  0.00           H
ATOM    351  HB2 TYR A  24      95.170  57.710  60.890  1.00  0.00           H
ATOM    352  CG  TYR A  24      94.790  59.700  59.990  1.00  0.00           C
ATOM    353  CD1 TYR A  24      94.890  60.390  58.740  1.00  0.00           C
ATOM    354  HD1 TYR A  24      95.610  60.060  58.000  1.00  0.00           H
ATOM    355  CE1 TYR A  24      94.040  61.460  58.430  1.00  0.00           C
ATOM    356  HE1 TYR A  24      94.110  61.940  57.460  1.00  0.00           H
ATOM    357  CZ  TYR A  24      92.920  61.560  59.280  1.00  0.00           C
ATOM    358  OH  TYR A  24      92.020  62.540  58.910  1.00  0.00           O
ATOM    359  HH  TYR A  24      91.200  62.420  59.390  1.00  0.00           H
ATOM    360  CE2 TYR A  24      92.650  60.800  60.400  1.00  0.00           C
ATOM    361  HE2 TYR A  24      91.710  60.870  60.930  1.00  0.00           H
ATOM    362  CD2 TYR A  24      93.620  59.880  60.780  1.00  0.00           C
ATOM    363  HD2 TYR A  24      93.340  59.280  61.630  1.00  0.00           H
ATOM    364  C   TYR A  24      97.550  56.880  60.100  1.00  0.00           C
ATOM    365  O   TYR A  24      98.640  57.220  60.650  1.00  0.00           O
ATOM    366  N   CYS A  25      97.170  55.550  60.010  1.00  0.00           N
ATOM    367  H   CYS A  25      96.380  55.270  59.450  1.00  0.00           H
ATOM    368  CA  CYS A  25      97.980  54.510  60.580  1.00  0.00           C
ATOM    369  HA  CYS A  25      98.330  54.920  61.530  1.00  0.00           H
ATOM    370  CB  CYS A  25      97.100  53.280  60.870  1.00  0.00           C
ATOM    371  HB1 CYS A  25      97.720  52.410  61.110  1.00  0.00           H
ATOM    372  HB2 CYS A  25      96.630  53.140  59.890  1.00  0.00           H
ATOM    373  SG  CYS A  25      95.910  53.440  62.230  1.00  0.00           S
ATOM    374  HG  CYS A  25      95.150  54.300  61.550  1.00  0.00           H
ATOM    375  C   CYS A  25      99.220  54.210  59.850  1.00  0.00           C
ATOM    376  O   CYS A  25     100.320  54.100  60.410  1.00  0.00           O
ATOM    377  N   LEU A  26      99.050  54.210  58.500  1.00  0.00           N
ATOM    378  H   LEU A  26      98.120  54.400  58.160  1.00  0.00           H
ATOM    379  CA  LEU A  26     100.160  54.110  57.490  1.00  0.00           C
ATOM    380  HA  LEU A  26     100.730  53.190  57.600  1.00  0.00           H
ATOM    381  CB  LEU A  26      99.560  54.000  56.060  1.00  0.00           C
ATOM    382  HB1 LEU A  26     100.330  53.980  55.290  1.00  0.00           H
ATOM    383  HB2 LEU A  26      98.870  54.810  55.820  1.00  0.00           H
ATOM    384  CG  LEU A  26      98.700  52.710  55.710  1.00  0.00           C
ATOM    385  HG  LEU A  26      97.850  52.840  56.370  1.00  0.00           H
ATOM    386  CD1 LEU A  26      98.280  52.810  54.230  1.00  0.00           C
ATOM    387 1HD1 LEU A  26      97.860  51.850  53.920  1.00  0.00           H
ATOM    388 2HD1 LEU A  26      97.500  53.570  54.190  1.00  0.00           H
ATOM    389 3HD1 LEU A  26      99.000  53.020  53.440  1.00  0.00           H
ATOM    390  CD2 LEU A  26      99.490  51.400  55.950  1.00  0.00           C
ATOM    391 1HD2 LEU A  26      98.980  50.560  55.470  1.00  0.00           H
ATOM    392 2HD2 LEU A  26     100.530  51.390  55.630  1.00  0.00           H
ATOM    393 3HD2 LEU A  26      99.460  51.140  57.010  1.00  0.00           H
ATOM    394  C   LEU A  26     101.160  55.290  57.600  1.00  0.00           C
ATOM    395  O   LEU A  26     102.300  54.950  57.720  1.00  0.00           O
ATOM    396  N   GLU A  27     100.770  56.560  57.660  1.00  0.00           N
ATOM    397  H   GLU A  27      99.760  56.630  57.560  1.00  0.00           H
ATOM    398  CA  GLU A  27     101.580  57.730  57.700  1.00  0.00           C
ATOM    399  HA  GLU A  27     102.360  57.600  56.950  1.00  0.00           H
ATOM    400  CB  GLU A  27     100.750  58.990  57.550  1.00  0.00           C
ATOM    401  HB1 GLU A  27     101.450  59.820  57.610  1.00  0.00           H
ATOM    402  HB2 GLU A  27     100.000  59.120  58.330  1.00  0.00           H
ATOM    403  CG  GLU A  27     100.200  59.180  56.180  1.00  0.00           C
ATOM    404  HG1 GLU A  27      99.720  58.260  55.820  1.00  0.00           H
ATOM    405  HG2 GLU A  27     101.030  59.290  55.480  1.00  0.00           H
ATOM    406  CD  GLU A  27      99.290  60.420  55.880  1.00  0.00           C
ATOM    407  OE1 GLU A  27      99.160  61.240  56.830  1.00  0.00           O
ATOM    408  OE2 GLU A  27      98.780  60.470  54.760  1.00  0.00           O
ATOM    409  C   GLU A  27     102.370  57.850  58.970  1.00  0.00           C
ATOM    410  O   GLU A  27     103.510  58.310  59.010  1.00  0.00           O
ATOM    411  N   HIS A  28     101.750  57.420  60.070  1.00  0.00           N
ATOM    412  H   HIS A  28     100.820  57.030  60.030  1.00  0.00           H
ATOM    413  CA  HIS A  28     102.470  57.440  61.360  1.00  0.00           C
ATOM    414  HA  HIS A  28     103.180  58.270  61.340  1.00  0.00           H
ATOM    415  CB  HIS A  28     101.430  57.790  62.480  1.00  0.00           C
ATOM    416  HB1 HIS A  28     101.920  57.790  63.450  1.00  0.00           H
ATOM    417  HB2 HIS A  28     100.630  57.050  62.460  1.00  0.00           H
ATOM    418  CG  HIS A  28     100.920  59.150  62.400  1.00  0.00           C
ATOM    419  ND1 HIS A  28     101.680  60.320  62.360  1.00  0.00           N
ATOM    420  CE1 HIS A  28     100.860  61.340  62.580  1.00  0.00           C
ATOM    421  HE1 HIS A  28     101.220  62.360  62.650  1.00  0.00           H
ATOM    422  NE2 HIS A  28      99.620  60.880  62.730  1.00  0.00           N
ATOM    423  HE2 HIS A  28      98.840  61.460  63.010  1.00  0.00           H
ATOM    424  CD2 HIS A  28      99.610  59.510  62.650  1.00  0.00           C
ATOM    425  HD2 HIS A  28      98.690  58.940  62.710  1.00  0.00           H
ATOM    426  C   HIS A  28     103.300  56.210  61.720  1.00  0.00           C
ATOM    427  O   HIS A  28     104.400  56.340  62.290  1.00  0.00           O
ATOM    428  N   GLY A  29     102.920  55.030  61.190  1.00  0.00           N
ATOM    429  H   GLY A  29     102.110  55.060  60.580  1.00  0.00           H
ATOM    430  CA  GLY A  29     103.510  53.700  61.450  1.00  0.00           C
ATOM    431  HA1 GLY A  29     104.590  53.760  61.590  1.00  0.00           H
ATOM    432  HA2 GLY A  29     103.390  53.050  60.580  1.00  0.00           H
ATOM    433  C   GLY A  29     102.840  53.010  62.650  1.00  0.00           C
ATOM    434  O   GLY A  29     103.580  52.400  63.380  1.00  0.00           O
ATOM    435  N   ILE A  30     101.530  53.220  62.790  1.00  0.00           N
ATOM    436  H   ILE A  30     101.090  53.790  62.090  1.00  0.00           H
ATOM    437  CA  ILE A  30     100.690  52.400  63.620  1.00  0.00           C
ATOM    438  HA  ILE A  30     101.190  52.090  64.540  1.00  0.00           H
ATOM    439  CB  ILE A  30      99.440  53.240  64.070  1.00  0.00           C
ATOM    440  HB  ILE A  30      98.810  53.620  63.280  1.00  0.00           H
ATOM    441  CG2 ILE A  30      98.550  52.370  64.980  1.00  0.00           C
ATOM    442 1HG2 ILE A  30      98.320  51.370  64.600  1.00  0.00           H
ATOM    443 2HG2 ILE A  30      98.950  52.480  65.990  1.00  0.00           H
ATOM    444 3HG2 ILE A  30      97.600  52.910  64.950  1.00  0.00           H
ATOM    445  CG1 ILE A  30      99.790  54.610  64.770  1.00  0.00           C
ATOM    446 1HG1 ILE A  30     100.230  55.270  64.020  1.00  0.00           H
ATOM    447 2HG1 ILE A  30     100.670  54.460  65.400  1.00  0.00           H
ATOM    448  CD  ILE A  30      98.740  55.290  65.700  1.00  0.00           C
ATOM    449  HD1 ILE A  30      98.470  54.680  66.550  1.00  0.00           H
ATOM    450  HD2 ILE A  30      99.200  56.190  66.120  1.00  0.00           H
ATOM    451  HD3 ILE A  30      97.870  55.580  65.110  1.00  0.00           H
ATOM    452  C   ILE A  30     100.330  51.150  62.790  1.00  0.00           C
ATOM    453  O   ILE A  30      99.920  51.260  61.600  1.00  0.00           O
ATOM    454  N   GLN A  31     100.550  49.960  63.380  1.00  0.00           N
ATOM    455  H   GLN A  31     100.930  49.990  64.310  1.00  0.00           H
ATOM    456  CA  GLN A  31     100.080  48.660  62.950  1.00  0.00           C
ATOM    457  HA  GLN A  31     100.280  48.580  61.880  1.00  0.00           H
ATOM    458  CB  GLN A  31     100.930  47.630  63.590  1.00  0.00           C
ATOM    459  HB1 GLN A  31     100.880  46.660  63.100  1.00  0.00           H
ATOM    460  HB2 GLN A  31     100.760  47.490  64.660  1.00  0.00           H
ATOM    461  CG  GLN A  31     102.450  47.940  63.480  1.00  0.00           C
ATOM    462  HG1 GLN A  31     102.780  48.690  64.200  1.00  0.00           H
ATOM    463  HG2 GLN A  31     102.580  48.240  62.440  1.00  0.00           H
ATOM    464  CD  GLN A  31     103.350  46.760  63.660  1.00  0.00           C
ATOM    465  OE1 GLN A  31     102.960  45.690  64.020  1.00  0.00           O
ATOM    466  NE2 GLN A  31     104.640  46.880  63.510  1.00  0.00           N
ATOM    467 1HE2 GLN A  31     105.100  47.700  63.140  1.00  0.00           H
ATOM    468 2HE2 GLN A  31     105.120  46.000  63.520  1.00  0.00           H
ATOM    469  C   GLN A  31      98.570  48.480  63.200  1.00  0.00           C
ATOM    470  O   GLN A  31      97.960  49.150  64.070  1.00  0.00           O
ATOM    471  N   PRO A  32      97.900  47.500  62.490  1.00  0.00           N
ATOM    472  CD  PRO A  32      98.330  46.750  61.270  1.00  0.00           C
ATOM    473  HD1 PRO A  32      98.780  45.800  61.530  1.00  0.00           H
ATOM    474  HD2 PRO A  32      99.130  47.180  60.660  1.00  0.00           H
ATOM    475  CG  PRO A  32      97.070  46.370  60.460  1.00  0.00           C
ATOM    476  HG1 PRO A  32      96.990  45.480  59.840  1.00  0.00           H
ATOM    477  HG2 PRO A  32      96.720  47.260  59.930  1.00  0.00           H
ATOM    478  CB  PRO A  32      96.130  46.170  61.650  1.00  0.00           C
ATOM    479  HB1 PRO A  32      96.290  45.200  62.110  1.00  0.00           H
ATOM    480  HB2 PRO A  32      95.140  46.250  61.210  1.00  0.00           H
ATOM    481  CA  PRO A  32      96.450  47.320  62.610  1.00  0.00           C
ATOM    482  HA  PRO A  32      95.900  48.220  62.340  1.00  0.00           H
ATOM    483  C   PRO A  32      95.840  46.930  64.010  1.00  0.00           C
ATOM    484  O   PRO A  32      94.650  47.120  64.230  1.00  0.00           O
ATOM    485  N   ASP A  33      96.660  46.320  64.880  1.00  0.00           N
ATOM    486  H   ASP A  33      97.590  46.030  64.600  1.00  0.00           H
ATOM    487  CA  ASP A  33      96.210  46.060  66.290  1.00  0.00           C
ATOM    488  HA  ASP A  33      95.130  45.900  66.260  1.00  0.00           H
ATOM    489  CB  ASP A  33      96.950  44.780  66.940  1.00  0.00           C
ATOM    490  HB1 ASP A  33      96.800  43.900  66.320  1.00  0.00           H
ATOM    491  HB2 ASP A  33      96.420  44.540  67.860  1.00  0.00           H
ATOM    492  CG  ASP A  33      98.480  44.940  67.130  1.00  0.00           C
ATOM    493  OD1 ASP A  33      99.220  45.500  66.310  1.00  0.00           O
ATOM    494  OD2 ASP A  33      99.060  44.250  68.020  1.00  0.00           O
ATOM    495  C   ASP A  33      96.390  47.240  67.220  1.00  0.00           C
ATOM    496  O   ASP A  33      96.120  47.230  68.400  1.00  0.00           O
ATOM    497  N   GLY A  34      96.970  48.360  66.610  1.00  0.00           N
ATOM    498  H   GLY A  34      97.180  48.390  65.630  1.00  0.00           H
ATOM    499  CA  GLY A  34      97.190  49.630  67.320  1.00  0.00           C
ATOM    500  HA1 GLY A  34      96.480  49.680  68.150  1.00  0.00           H
ATOM    501  HA2 GLY A  34      97.030  50.480  66.650  1.00  0.00           H
ATOM    502  C   GLY A  34      98.520  49.760  67.940  1.00  0.00           C
ATOM    503  O   GLY A  34      98.810  50.820  68.560  1.00  0.00           O
ATOM    504  N   GLN A  35      99.430  48.770  67.810  1.00  0.00           N
ATOM    505  H   GLN A  35      99.270  48.040  67.120  1.00  0.00           H
ATOM    506  CA  GLN A  35     100.790  48.980  68.310  1.00  0.00           C
ATOM    507  HA  GLN A  35     100.780  49.360  69.330  1.00  0.00           H
ATOM    508  CB  GLN A  35     101.610  47.680  68.190  1.00  0.00           C
ATOM    509  HB1 GLN A  35     102.680  47.860  68.210  1.00  0.00           H
ATOM    510  HB2 GLN A  35     101.440  47.350  67.170  1.00  0.00           H
ATOM    511  CG  GLN A  35     101.330  46.530  69.240  1.00  0.00           C
ATOM    512  HG1 GLN A  35     102.090  45.760  69.080  1.00  0.00           H
ATOM    513  HG2 GLN A  35     100.330  46.130  69.070  1.00  0.00           H
ATOM    514  CD  GLN A  35     101.410  46.970  70.730  1.00  0.00           C
ATOM    515  OE1 GLN A  35     102.240  47.750  71.100  1.00  0.00           O
ATOM    516  NE2 GLN A  35     100.640  46.490  71.610  1.00  0.00           N
ATOM    517 1HE2 GLN A  35      99.770  46.040  71.390  1.00  0.00           H
ATOM    518 2HE2 GLN A  35     100.730  46.880  72.540  1.00  0.00           H
ATOM    519  C   GLN A  35     101.460  50.030  67.440  1.00  0.00           C
ATOM    520  O   GLN A  35     101.230  50.150  66.210  1.00  0.00           O
ATOM    521  N   MET A  36     102.350  50.790  68.020  1.00  0.00           N
ATOM    522  H   MET A  36     102.400  50.820  69.030  1.00  0.00           H
ATOM    523  CA  MET A  36     103.180  51.810  67.350  1.00  0.00           C
ATOM    524  HA  MET A  36     103.260  51.680  66.270  1.00  0.00           H
ATOM    525  CB  MET A  36     102.530  53.160  67.640  1.00  0.00           C
ATOM    526  HB1 MET A  36     102.710  53.460  68.670  1.00  0.00           H
ATOM    527  HB2 MET A  36     101.500  53.160  67.270  1.00  0.00           H
ATOM    528  CG  MET A  36     103.210  54.180  66.710  1.00  0.00           C
ATOM    529  HG1 MET A  36     103.130  53.790  65.700  1.00  0.00           H
ATOM    530  HG2 MET A  36     104.280  54.160  66.930  1.00  0.00           H
ATOM    531  SD  MET A  36     102.560  55.880  66.780  1.00  0.00           S
ATOM    532  CE  MET A  36     104.000  56.880  66.270  1.00  0.00           C
ATOM    533  HE1 MET A  36     104.860  56.740  66.920  1.00  0.00           H
ATOM    534  HE2 MET A  36     104.530  56.480  65.390  1.00  0.00           H
ATOM    535  HE3 MET A  36     103.860  57.950  66.140  1.00  0.00           H
ATOM    536  C   MET A  36     104.610  51.670  67.900  1.00  0.00           C
ATOM    537  O   MET A  36     105.100  52.460  68.770  1.00  0.00           O
ATOM    538  N   PRO A  37     105.490  50.790  67.350  1.00  0.00           N
ATOM    539  CD  PRO A  37     105.320  49.740  66.350  1.00  0.00           C
ATOM    540  HD1 PRO A  37     104.790  50.070  65.460  1.00  0.00           H
ATOM    541  HD2 PRO A  37     104.800  48.900  66.830  1.00  0.00           H
ATOM    542  CG  PRO A  37     106.670  49.170  66.030  1.00  0.00           C
ATOM    543  HG1 PRO A  37     107.210  49.760  65.300  1.00  0.00           H
ATOM    544  HG2 PRO A  37     106.530  48.130  65.750  1.00  0.00           H
ATOM    545  CB  PRO A  37     107.340  49.310  67.410  1.00  0.00           C
ATOM    546  HB1 PRO A  37     108.420  49.160  67.430  1.00  0.00           H
ATOM    547  HB2 PRO A  37     107.020  48.410  67.940  1.00  0.00           H
ATOM    548  CA  PRO A  37     106.740  50.560  68.070  1.00  0.00           C
ATOM    549  HA  PRO A  37     106.580  50.330  69.120  1.00  0.00           H
ATOM    550  C   PRO A  37     107.780  51.680  67.960  1.00  0.00           C
ATOM    551  O   PRO A  37     108.750  51.710  68.680  1.00  0.00           O
ATOM    552  N   SER A  38     107.570  52.580  66.950  1.00  0.00           N
ATOM    553  H   SER A  38     106.740  52.670  66.390  1.00  0.00           H
ATOM    554  CA  SER A  38     108.440  53.810  67.010  1.00  0.00           C
ATOM    555  HA  SER A  38     109.450  53.430  67.130  1.00  0.00           H
ATOM    556  CB  SER A  38     108.350  54.510  65.610  1.00  0.00           C
ATOM    557  HB1 SER A  38     108.650  53.770  64.860  1.00  0.00           H
ATOM    558  HB2 SER A  38     109.090  55.310  65.590  1.00  0.00           H
ATOM    559  OG  SER A  38     107.070  54.980  65.360  1.00  0.00           O
ATOM    560  HG  SER A  38     106.600  54.250  64.950  1.00  0.00           H
ATOM    561  C   SER A  38     108.170  54.730  68.140  1.00  0.00           C
ATOM    562  O   SER A  38     109.050  55.500  68.560  1.00  0.00           O
ATOM    563  N   ASP A  39     106.970  54.680  68.720  1.00  0.00           N
ATOM    564  H   ASP A  39     106.390  53.910  68.420  1.00  0.00           H
ATOM    565  CA  ASP A  39     106.560  55.530  69.850  1.00  0.00           C
ATOM    566  HA  ASP A  39     106.850  56.530  69.530  1.00  0.00           H
ATOM    567  CB  ASP A  39     105.070  55.420  69.980  1.00  0.00           C
ATOM    568  HB1 ASP A  39     104.760  54.380  70.070  1.00  0.00           H
ATOM    569  HB2 ASP A  39     104.690  55.780  69.020  1.00  0.00           H
ATOM    570  CG  ASP A  39     104.410  56.250  71.030  1.00  0.00           C
ATOM    571  OD1 ASP A  39     104.960  56.390  72.140  1.00  0.00           O
ATOM    572  OD2 ASP A  39     103.260  56.730  70.910  1.00  0.00           O
ATOM    573  C   ASP A  39     107.290  55.120  71.100  1.00  0.00           C
ATOM    574  O   ASP A  39     107.110  53.980  71.590  1.00  0.00           O
ATOM    575  N   LYS A  40     108.130  56.000  71.740  1.00  0.00           N
ATOM    576  H   LYS A  40     108.150  56.900  71.290  1.00  0.00           H
ATOM    577  CA  LYS A  40     108.920  55.650  72.970  1.00  0.00           C
ATOM    578  HA  LYS A  40     108.720  54.580  73.050  1.00  0.00           H
ATOM    579  CB  LYS A  40     110.450  55.870  72.770  1.00  0.00           C
ATOM    580  HB1 LYS A  40     111.010  55.390  73.580  1.00  0.00           H
ATOM    581  HB2 LYS A  40     110.570  56.950  72.730  1.00  0.00           H
ATOM    582  CG  LYS A  40     111.010  55.190  71.450  1.00  0.00           C
ATOM    583  HG1 LYS A  40     112.100  55.300  71.430  1.00  0.00           H
ATOM    584  HG2 LYS A  40     110.540  55.600  70.560  1.00  0.00           H
ATOM    585  CD  LYS A  40     110.690  53.680  71.400  1.00  0.00           C
ATOM    586  HD1 LYS A  40     109.630  53.480  71.250  1.00  0.00           H
ATOM    587  HD2 LYS A  40     110.940  53.230  72.360  1.00  0.00           H
ATOM    588  CE  LYS A  40     111.410  52.910  70.270  1.00  0.00           C
ATOM    589  HE1 LYS A  40     112.490  53.040  70.280  1.00  0.00           H
ATOM    590  HE2 LYS A  40     111.050  53.480  69.410  1.00  0.00           H
ATOM    591  NZ  LYS A  40     111.070  51.480  70.210  1.00  0.00           N
ATOM    592  HZ1 LYS A  40     111.440  50.930  70.970  1.00  0.00           H
ATOM    593  HZ2 LYS A  40     110.060  51.440  70.250  1.00  0.00           H
ATOM    594  HZ3 LYS A  40     111.290  51.160  69.280  1.00  0.00           H
ATOM    595  C   LYS A  40     108.310  56.010  74.300  1.00  0.00           C
ATOM    596  O   LYS A  40     109.010  55.730  75.270  1.00  0.00           O
ATOM    597  N   THR A  41     107.100  56.590  74.470  1.00  0.00           N
ATOM    598  H   THR A  41     106.530  56.860  73.680  1.00  0.00           H
ATOM    599  CA  THR A  41     106.460  56.720  75.790  1.00  0.00           C
ATOM    600  HA  THR A  41     107.040  56.210  76.560  1.00  0.00           H
ATOM    601  CB  THR A  41     106.410  58.180  76.310  1.00  0.00           C
ATOM    602  HB  THR A  41     107.460  58.400  76.530  1.00  0.00           H
ATOM    603  CG2 THR A  41     105.640  59.240  75.520  1.00  0.00           C
ATOM    604 1HG2 THR A  41     105.950  60.250  75.810  1.00  0.00           H
ATOM    605 2HG2 THR A  41     105.870  59.110  74.460  1.00  0.00           H
ATOM    606 3HG2 THR A  41     104.560  59.130  75.620  1.00  0.00           H
ATOM    607  OG1 THR A  41     105.660  58.160  77.510  1.00  0.00           O
ATOM    608  HG1 THR A  41     106.210  58.630  78.140  1.00  0.00           H
ATOM    609  C   THR A  41     105.060  56.030  75.770  1.00  0.00           C
ATOM    610  O   THR A  41     104.160  56.420  75.020  1.00  0.00           O
ATOM    611  N   ILE A  42     104.790  55.170  76.720  1.00  0.00           N
ATOM    612  H   ILE A  42     105.490  54.990  77.430  1.00  0.00           H
ATOM    613  CA  ILE A  42     103.720  54.220  76.660  1.00  0.00           C
ATOM    614  HA  ILE A  42     103.300  54.060  75.670  1.00  0.00           H
ATOM    615  CB  ILE A  42     104.230  52.800  77.000  1.00  0.00           C
ATOM    616  HB  ILE A  42     104.770  52.880  77.940  1.00  0.00           H
ATOM    617  CG2 ILE A  42     103.060  51.840  77.310  1.00  0.00           C
ATOM    618 1HG2 ILE A  42     103.370  50.820  77.560  1.00  0.00           H
ATOM    619 2HG2 ILE A  42     102.480  52.100  78.200  1.00  0.00           H
ATOM    620 3HG2 ILE A  42     102.430  51.760  76.430  1.00  0.00           H
ATOM    621  CG1 ILE A  42     105.250  52.160  75.990  1.00  0.00           C
ATOM    622 1HG1 ILE A  42     106.060  52.850  75.780  1.00  0.00           H
ATOM    623 2HG1 ILE A  42     104.740  51.950  75.040  1.00  0.00           H
ATOM    624  CD  ILE A  42     105.820  50.760  76.530  1.00  0.00           C
ATOM    625  HD1 ILE A  42     104.990  50.070  76.400  1.00  0.00           H
ATOM    626  HD2 ILE A  42     106.740  50.540  75.980  1.00  0.00           H
ATOM    627  HD3 ILE A  42     106.100  50.830  77.580  1.00  0.00           H
ATOM    628  C   ILE A  42     102.520  54.590  77.490  1.00  0.00           C
ATOM    629  O   ILE A  42     102.660  55.000  78.620  1.00  0.00           O
ATOM    630  N   GLY A  43     101.310  54.460  76.920  1.00  0.00           N
ATOM    631  H   GLY A  43     101.320  54.290  75.930  1.00  0.00           H
ATOM    632  CA  GLY A  43     100.060  54.880  77.540  1.00  0.00           C
ATOM    633  HA1 GLY A  43     100.200  54.650  78.600  1.00  0.00           H
ATOM    634  HA2 GLY A  43      99.230  54.330  77.110  1.00  0.00           H
ATOM    635  C   GLY A  43      99.760  56.390  77.610  1.00  0.00           C
ATOM    636  O   GLY A  43      98.730  56.820  78.120  1.00  0.00           O
ATOM    637  N   GLY A  44     100.670  57.250  77.090  1.00  0.00           N
ATOM    638  H   GLY A  44     101.590  56.940  76.800  1.00  0.00           H
ATOM    639  CA  GLY A  44     100.440  58.700  77.150  1.00  0.00           C
ATOM    640  HA1 GLY A  44     100.250  59.000  78.180  1.00  0.00           H
ATOM    641  HA2 GLY A  44      99.460  58.780  76.690  1.00  0.00           H
ATOM    642  C   GLY A  44     101.450  59.580  76.340  1.00  0.00           C
ATOM    643  O   GLY A  44     102.240  59.140  75.480  1.00  0.00           O
ATOM    644  N   GLY A  45     101.530  60.810  76.740  1.00  0.00           N
ATOM    645  H   GLY A  45     100.770  61.050  77.360  1.00  0.00           H
ATOM    646  CA  GLY A  45     102.410  61.940  76.150  1.00  0.00           C
ATOM    647  HA1 GLY A  45     103.110  61.420  75.480  1.00  0.00           H
ATOM    648  HA2 GLY A  45     102.840  62.490  76.990  1.00  0.00           H
ATOM    649  C   GLY A  45     101.520  62.860  75.370  1.00  0.00           C
ATOM    650  O   GLY A  45     100.290  62.750  75.370  1.00  0.00           O
ATOM    651  N   ASP A  46     102.200  63.860  74.760  1.00  0.00           N
ATOM    652  H   ASP A  46     103.180  63.960  75.010  1.00  0.00           H
ATOM    653  CA  ASP A  46     101.600  64.970  74.040  1.00  0.00           C
ATOM    654  HA  ASP A  46     100.650  64.680  73.590  1.00  0.00           H
ATOM    655  CB  ASP A  46     101.310  66.110  74.920  1.00  0.00           C
ATOM    656  HB1 ASP A  46     100.770  65.690  75.780  1.00  0.00           H
ATOM    657  HB2 ASP A  46     100.710  66.870  74.430  1.00  0.00           H
ATOM    658  CG  ASP A  46     102.500  66.770  75.580  1.00  0.00           C
ATOM    659  OD1 ASP A  46     103.650  66.240  75.560  1.00  0.00           O
ATOM    660  OD2 ASP A  46     102.300  67.870  76.210  1.00  0.00           O
ATOM    661  C   ASP A  46     102.430  65.350  72.800  1.00  0.00           C
ATOM    662  O   ASP A  46     102.540  66.610  72.520  1.00  0.00           O
ATOM    663  N   ASP A  47     102.970  64.380  72.080  1.00  0.00           N
ATOM    664  H   ASP A  47     102.760  63.480  72.480  1.00  0.00           H
ATOM    665  CA  ASP A  47     103.370  64.490  70.690  1.00  0.00           C
ATOM    666  HA  ASP A  47     104.020  65.370  70.620  1.00  0.00           H
ATOM    667  CB  ASP A  47     104.240  63.260  70.260  1.00  0.00           C
ATOM    668  HB1 ASP A  47     104.770  63.520  69.340  1.00  0.00           H
ATOM    669  HB2 ASP A  47     103.620  62.370  70.120  1.00  0.00           H
ATOM    670  CG  ASP A  47     105.300  62.880  71.300  1.00  0.00           C
ATOM    671  OD1 ASP A  47     105.280  61.730  71.800  1.00  0.00           O
ATOM    672  OD2 ASP A  47     106.100  63.720  71.690  1.00  0.00           O
ATOM    673  C   ASP A  47     102.160  64.800  69.700  1.00  0.00           C
ATOM    674  O   ASP A  47     101.030  64.440  70.000  1.00  0.00           O
ATOM    675  N   SER A  48     102.450  65.280  68.470  1.00  0.00           N
ATOM    676  H   SER A  48     103.410  65.520  68.280  1.00  0.00           H
ATOM    677  CA  SER A  48     101.460  65.850  67.500  1.00  0.00           C
ATOM    678  HA  SER A  48     100.870  66.640  67.970  1.00  0.00           H
ATOM    679  CB  SER A  48     102.110  66.350  66.260  1.00  0.00           C
ATOM    680  HB1 SER A  48     101.320  66.640  65.560  1.00  0.00           H
ATOM    681  HB2 SER A  48     102.680  65.560  65.790  1.00  0.00           H
ATOM    682  OG  SER A  48     102.950  67.480  66.640  1.00  0.00           O
ATOM    683  HG  SER A  48     103.660  67.150  67.190  1.00  0.00           H
ATOM    684  C   SER A  48     100.440  64.800  67.030  1.00  0.00           C
ATOM    685  O   SER A  48      99.280  65.150  66.830  1.00  0.00           O
ATOM    686  N   PHE A  49     100.800  63.490  67.040  1.00  0.00           N
ATOM    687  H   PHE A  49     101.730  63.160  67.260  1.00  0.00           H
ATOM    688  CA  PHE A  49      99.710  62.530  66.670  1.00  0.00           C
ATOM    689  HA  PHE A  49      99.190  62.980  65.820  1.00  0.00           H
ATOM    690  CB  PHE A  49     100.290  61.230  66.260  1.00  0.00           C
ATOM    691  HB1 PHE A  49     100.980  61.360  65.420  1.00  0.00           H
ATOM    692  HB2 PHE A  49      99.450  60.620  65.930  1.00  0.00           H
ATOM    693  CG  PHE A  49     101.100  60.500  67.350  1.00  0.00           C
ATOM    694  CD1 PHE A  49     100.460  59.560  68.070  1.00  0.00           C
ATOM    695  HD1 PHE A  49      99.390  59.420  67.940  1.00  0.00           H
ATOM    696  CE1 PHE A  49     101.100  58.960  69.160  1.00  0.00           C
ATOM    697  HE1 PHE A  49     100.620  58.220  69.780  1.00  0.00           H
ATOM    698  CZ  PHE A  49     102.470  59.290  69.350  1.00  0.00           C
ATOM    699  HZ  PHE A  49     103.020  58.820  70.150  1.00  0.00           H
ATOM    700  CE2 PHE A  49     103.230  60.190  68.560  1.00  0.00           C
ATOM    701  HE2 PHE A  49     104.260  60.470  68.720  1.00  0.00           H
ATOM    702  CD2 PHE A  49     102.480  60.790  67.550  1.00  0.00           C
ATOM    703  HD2 PHE A  49     103.050  61.450  66.920  1.00  0.00           H
ATOM    704  C   PHE A  49      98.630  62.380  67.800  1.00  0.00           C
ATOM    705  O   PHE A  49      97.520  61.990  67.570  1.00  0.00           O
ATOM    706  N   ASN A  50      98.880  62.730  69.110  1.00  0.00           N
ATOM    707  H   ASN A  50      99.820  63.010  69.350  1.00  0.00           H
ATOM    708  CA  ASN A  50      97.920  62.650  70.200  1.00  0.00           C
ATOM    709  HA  ASN A  50      97.440  61.690  70.000  1.00  0.00           H
ATOM    710  CB  ASN A  50      98.650  62.750  71.550  1.00  0.00           C
ATOM    711  HB1 ASN A  50      97.840  62.710  72.280  1.00  0.00           H
ATOM    712  HB2 ASN A  50      99.070  63.750  71.610  1.00  0.00           H
ATOM    713  CG  ASN A  50      99.510  61.590  71.850  1.00  0.00           C
ATOM    714  OD1 ASN A  50     100.670  61.800  72.230  1.00  0.00           O
ATOM    715  ND2 ASN A  50      99.140  60.350  71.630  1.00  0.00           N
ATOM    716 1HD2 ASN A  50      98.210  60.080  71.360  1.00  0.00           H
ATOM    717 2HD2 ASN A  50      99.860  59.690  71.900  1.00  0.00           H
ATOM    718  C   ASN A  50      96.760  63.700  69.950  1.00  0.00           C
ATOM    719  O   ASN A  50      95.730  63.540  70.520  1.00  0.00           O
ATOM    720  N   THR A  51      96.860  64.670  69.040  1.00  0.00           N
ATOM    721  H   THR A  51      97.740  64.720  68.550  1.00  0.00           H
ATOM    722  CA  THR A  51      95.680  65.380  68.580  1.00  0.00           C
ATOM    723  HA  THR A  51      95.150  65.940  69.350  1.00  0.00           H
ATOM    724  CB  THR A  51      96.020  66.440  67.580  1.00  0.00           C
ATOM    725  HB  THR A  51      95.050  66.890  67.370  1.00  0.00           H
ATOM    726  CG2 THR A  51      97.020  67.410  67.950  1.00  0.00           C
ATOM    727 1HG2 THR A  51      96.830  67.640  69.000  1.00  0.00           H
ATOM    728 2HG2 THR A  51      97.990  66.900  67.870  1.00  0.00           H
ATOM    729 3HG2 THR A  51      96.880  68.310  67.360  1.00  0.00           H
ATOM    730  OG1 THR A  51      96.470  65.870  66.370  1.00  0.00           O
ATOM    731  HG1 THR A  51      97.010  66.490  65.870  1.00  0.00           H
ATOM    732  C   THR A  51      94.640  64.430  68.060  1.00  0.00           C
ATOM    733  O   THR A  51      93.450  64.520  68.330  1.00  0.00           O
ATOM    734  N   PHE A  52      95.000  63.330  67.370  1.00  0.00           N
ATOM    735  H   PHE A  52      95.960  63.380  67.060  1.00  0.00           H
ATOM    736  CA  PHE A  52      94.140  62.380  66.760  1.00  0.00           C
ATOM    737  HA  PHE A  52      93.120  62.750  66.820  1.00  0.00           H
ATOM    738  CB  PHE A  52      94.360  62.100  65.240  1.00  0.00           C
ATOM    739  HB1 PHE A  52      94.010  61.100  65.000  1.00  0.00           H
ATOM    740  HB2 PHE A  52      95.430  62.250  65.100  1.00  0.00           H
ATOM    741  CG  PHE A  52      93.650  63.130  64.310  1.00  0.00           C
ATOM    742  CD1 PHE A  52      93.960  64.510  64.520  1.00  0.00           C
ATOM    743  HD1 PHE A  52      94.560  64.850  65.350  1.00  0.00           H
ATOM    744  CE1 PHE A  52      93.560  65.460  63.540  1.00  0.00           C
ATOM    745  HE1 PHE A  52      93.790  66.520  63.540  1.00  0.00           H
ATOM    746  CZ  PHE A  52      92.770  65.030  62.500  1.00  0.00           C
ATOM    747  HZ  PHE A  52      92.370  65.710  61.760  1.00  0.00           H
ATOM    748  CE2 PHE A  52      92.340  63.720  62.380  1.00  0.00           C
ATOM    749  HE2 PHE A  52      91.810  63.360  61.510  1.00  0.00           H
ATOM    750  CD2 PHE A  52      92.820  62.780  63.230  1.00  0.00           C
ATOM    751  HD2 PHE A  52      92.700  61.720  63.010  1.00  0.00           H
ATOM    752  C   PHE A  52      93.980  60.980  67.540  1.00  0.00           C
ATOM    753  O   PHE A  52      92.880  60.410  67.550  1.00  0.00           O
ATOM    754  N   PHE A  53      95.010  60.540  68.190  1.00  0.00           N
ATOM    755  H   PHE A  53      95.790  61.170  68.300  1.00  0.00           H
ATOM    756  CA  PHE A  53      95.080  59.220  68.920  1.00  0.00           C
ATOM    757  HA  PHE A  53      94.120  58.750  68.730  1.00  0.00           H
ATOM    758  CB  PHE A  53      96.030  58.330  68.220  1.00  0.00           C
ATOM    759  HB1 PHE A  53      96.050  57.350  68.710  1.00  0.00           H
ATOM    760  HB2 PHE A  53      97.040  58.680  68.430  1.00  0.00           H
ATOM    761  CG  PHE A  53      95.720  57.990  66.770  1.00  0.00           C
ATOM    762  CD1 PHE A  53      96.210  58.770  65.700  1.00  0.00           C
ATOM    763  HD1 PHE A  53      96.700  59.680  66.000  1.00  0.00           H
ATOM    764  CE1 PHE A  53      96.040  58.390  64.320  1.00  0.00           C
ATOM    765  HE1 PHE A  53      96.320  59.070  63.530  1.00  0.00           H
ATOM    766  CZ  PHE A  53      95.520  57.130  63.950  1.00  0.00           C
ATOM    767  HZ  PHE A  53      95.290  56.770  62.960  1.00  0.00           H
ATOM    768  CE2 PHE A  53      95.220  56.340  65.060  1.00  0.00           C
ATOM    769  HE2 PHE A  53      94.790  55.370  64.840  1.00  0.00           H
ATOM    770  CD2 PHE A  53      95.140  56.810  66.410  1.00  0.00           C
ATOM    771  HD2 PHE A  53      94.900  56.170  67.250  1.00  0.00           H
ATOM    772  C   PHE A  53      95.310  59.310  70.440  1.00  0.00           C
ATOM    773  O   PHE A  53      96.190  59.890  70.990  1.00  0.00           O
ATOM    774  N   SER A  54      94.370  58.640  71.170  1.00  0.00           N
ATOM    775  H   SER A  54      93.630  58.180  70.660  1.00  0.00           H
ATOM    776  CA  SER A  54      94.470  58.310  72.600  1.00  0.00           C
ATOM    777  HA  SER A  54      95.060  59.000  73.200  1.00  0.00           H
ATOM    778  CB  SER A  54      93.130  58.280  73.260  1.00  0.00           C
ATOM    779  HB1 SER A  54      92.550  59.140  72.900  1.00  0.00           H
ATOM    780  HB2 SER A  54      93.350  58.500  74.300  1.00  0.00           H
ATOM    781  OG  SER A  54      92.390  57.130  73.050  1.00  0.00           O
ATOM    782  HG  SER A  54      91.500  57.290  72.740  1.00  0.00           H
ATOM    783  C   SER A  54      95.310  57.000  72.790  1.00  0.00           C
ATOM    784  O   SER A  54      95.580  56.300  71.800  1.00  0.00           O
ATOM    785  N   GLU A  55      95.810  56.770  74.000  1.00  0.00           N
ATOM    786  H   GLU A  55      95.520  57.420  74.710  1.00  0.00           H
ATOM    787  CA  GLU A  55      96.740  55.710  74.430  1.00  0.00           C
ATOM    788  HA  GLU A  55      96.920  55.040  73.590  1.00  0.00           H
ATOM    789  CB  GLU A  55      98.170  56.290  74.670  1.00  0.00           C
ATOM    790  HB1 GLU A  55      98.750  55.440  75.020  1.00  0.00           H
ATOM    791  HB2 GLU A  55      98.220  56.980  75.500  1.00  0.00           H
ATOM    792  CG  GLU A  55      98.720  56.840  73.360  1.00  0.00           C
ATOM    793  HG1 GLU A  55      98.120  57.740  73.180  1.00  0.00           H
ATOM    794  HG2 GLU A  55      98.450  56.140  72.570  1.00  0.00           H
ATOM    795  CD  GLU A  55     100.150  57.150  73.310  1.00  0.00           C
ATOM    796  OE1 GLU A  55     101.030  56.430  73.810  1.00  0.00           O
ATOM    797  OE2 GLU A  55     100.570  58.150  72.750  1.00  0.00           O
ATOM    798  C   GLU A  55      96.220  54.850  75.550  1.00  0.00           C
ATOM    799  O   GLU A  55      95.610  55.380  76.520  1.00  0.00           O
ATOM    800  N   THR A  56      96.520  53.580  75.480  1.00  0.00           N
ATOM    801  H   THR A  56      97.220  53.300  74.820  1.00  0.00           H
ATOM    802  CA  THR A  56      96.170  52.480  76.430  1.00  0.00           C
ATOM    803  HA  THR A  56      95.690  52.990  77.270  1.00  0.00           H
ATOM    804  CB  THR A  56      95.220  51.440  75.870  1.00  0.00           C
ATOM    805  HB  THR A  56      94.930  50.860  76.740  1.00  0.00           H
ATOM    806  CG2 THR A  56      94.010  52.110  75.220  1.00  0.00           C
ATOM    807 1HG2 THR A  56      94.250  53.000  74.630  1.00  0.00           H
ATOM    808 2HG2 THR A  56      93.570  51.340  74.580  1.00  0.00           H
ATOM    809 3HG2 THR A  56      93.260  52.260  75.990  1.00  0.00           H
ATOM    810  OG1 THR A  56      95.920  50.670  74.840  1.00  0.00           O
ATOM    811  HG1 THR A  56      96.110  51.320  74.150  1.00  0.00           H
ATOM    812  C   THR A  56      97.430  51.820  77.050  1.00  0.00           C
ATOM    813  O   THR A  56      98.500  51.940  76.480  1.00  0.00           O
ATOM    814  N   GLY A  57      97.280  51.180  78.210  1.00  0.00           N
ATOM    815  H   GLY A  57      96.380  50.810  78.480  1.00  0.00           H
ATOM    816  CA  GLY A  57      98.430  50.470  78.880  1.00  0.00           C
ATOM    817  HA1 GLY A  57      98.170  49.990  79.820  1.00  0.00           H
ATOM    818  HA2 GLY A  57      99.230  51.170  79.100  1.00  0.00           H
ATOM    819  C   GLY A  57      98.960  49.330  78.030  1.00  0.00           C
ATOM    820  O   GLY A  57     100.170  49.090  78.020  1.00  0.00           O
ATOM    821  N   ALA A  58      98.180  48.600  77.250  1.00  0.00           N
ATOM    822  H   ALA A  58      97.170  48.680  77.330  1.00  0.00           H
ATOM    823  CA  ALA A  58      98.670  47.490  76.440  1.00  0.00           C
ATOM    824  HA  ALA A  58      99.280  46.890  77.110  1.00  0.00           H
ATOM    825  CB  ALA A  58      97.420  46.820  75.950  1.00  0.00           C
ATOM    826  HB1 ALA A  58      96.900  46.380  76.800  1.00  0.00           H
ATOM    827  HB2 ALA A  58      96.740  47.530  75.490  1.00  0.00           H
ATOM    828  HB3 ALA A  58      97.660  46.040  75.230  1.00  0.00           H
ATOM    829  C   ALA A  58      99.540  47.950  75.290  1.00  0.00           C
ATOM    830  O   ALA A  58     100.100  47.050  74.640  1.00  0.00           O
ATOM    831  N   GLY A  59      99.770  49.260  75.120  1.00  0.00           N
ATOM    832  H   GLY A  59      99.280  49.990  75.610  1.00  0.00           H
ATOM    833  CA  GLY A  59     100.420  49.760  73.930  1.00  0.00           C
ATOM    834  HA1 GLY A  59     101.220  49.090  73.620  1.00  0.00           H
ATOM    835  HA2 GLY A  59     100.760  50.780  74.070  1.00  0.00           H
ATOM    836  C   GLY A  59      99.530  49.910  72.730  1.00  0.00           C
ATOM    837  O   GLY A  59     100.050  50.050  71.630  1.00  0.00           O
ATOM    838  N   LYS A  60      98.210  50.010  72.900  1.00  0.00           N
ATOM    839  H   LYS A  60      97.790  49.940  73.820  1.00  0.00           H
ATOM    840  CA  LYS A  60      97.280  50.090  71.720  1.00  0.00           C
ATOM    841  HA  LYS A  60      97.710  49.880  70.740  1.00  0.00           H
ATOM    842  CB  LYS A  60      96.070  49.180  71.850  1.00  0.00           C
ATOM    843  HB1 LYS A  60      95.720  49.180  72.880  1.00  0.00           H
ATOM    844  HB2 LYS A  60      96.430  48.200  71.550  1.00  0.00           H
ATOM    845  CG  LYS A  60      94.870  49.550  70.970  1.00  0.00           C
ATOM    846  HG1 LYS A  60      95.240  49.380  69.960  1.00  0.00           H
ATOM    847  HG2 LYS A  60      94.570  50.590  71.140  1.00  0.00           H
ATOM    848  CD  LYS A  60      93.590  48.770  71.220  1.00  0.00           C
ATOM    849  HD1 LYS A  60      92.830  49.140  70.540  1.00  0.00           H
ATOM    850  HD2 LYS A  60      93.270  48.890  72.260  1.00  0.00           H
ATOM    851  CE  LYS A  60      94.050  47.350  70.870  1.00  0.00           C
ATOM    852  HE1 LYS A  60      94.620  47.030  71.750  1.00  0.00           H
ATOM    853  HE2 LYS A  60      94.640  47.380  69.950  1.00  0.00           H
ATOM    854  NZ  LYS A  60      92.830  46.470  70.620  1.00  0.00           N
ATOM    855  HZ1 LYS A  60      92.330  46.730  69.790  1.00  0.00           H
ATOM    856  HZ2 LYS A  60      93.160  45.540  70.410  1.00  0.00           H
ATOM    857  HZ3 LYS A  60      92.130  46.370  71.340  1.00  0.00           H
ATOM    858  C   LYS A  60      96.910  51.540  71.520  1.00  0.00           C
ATOM    859  O   LYS A  60      96.160  52.050  72.380  1.00  0.00           O
ATOM    860  N   HIS A  61      97.270  52.270  70.460  1.00  0.00           N
ATOM    861  H   HIS A  61      97.920  51.900  69.790  1.00  0.00           H
ATOM    862  CA  HIS A  61      96.820  53.570  70.150  1.00  0.00           C
ATOM    863  HA  HIS A  61      96.920  54.240  71.010  1.00  0.00           H
ATOM    864  CB  HIS A  61      97.750  54.220  69.120  1.00  0.00           C
ATOM    865  HB1 HIS A  61      97.250  55.160  68.900  1.00  0.00           H
ATOM    866  HB2 HIS A  61      97.810  53.590  68.230  1.00  0.00           H
ATOM    867  CG  HIS A  61      99.080  54.570  69.650  1.00  0.00           C
ATOM    868  ND1 HIS A  61      99.780  54.040  70.730  1.00  0.00           N
ATOM    869  CE1 HIS A  61     100.970  54.610  70.770  1.00  0.00           C
ATOM    870  HE1 HIS A  61     101.670  54.510  71.590  1.00  0.00           H
ATOM    871  NE2 HIS A  61     101.000  55.570  69.940  1.00  0.00           N
ATOM    872  HE2 HIS A  61     101.700  56.290  70.090  1.00  0.00           H
ATOM    873  CD2 HIS A  61      99.800  55.650  69.280  1.00  0.00           C
ATOM    874  HD2 HIS A  61      99.430  56.300  68.510  1.00  0.00           H
ATOM    875  C   HIS A  61      95.370  53.490  69.620  1.00  0.00           C
ATOM    876  O   HIS A  61      94.970  52.600  68.850  1.00  0.00           O
ATOM    877  N   VAL A  62      94.530  54.430  70.010  1.00  0.00           N
ATOM    878  H   VAL A  62      94.850  54.980  70.790  1.00  0.00           H
ATOM    879  CA  VAL A  62      93.080  54.400  69.890  1.00  0.00           C
ATOM    880  HA  VAL A  62      92.900  53.530  69.250  1.00  0.00           H
ATOM    881  CB  VAL A  62      92.350  54.240  71.290  1.00  0.00           C
ATOM    882  HB  VAL A  62      92.690  55.020  71.960  1.00  0.00           H
ATOM    883  CG1 VAL A  62      90.820  54.250  71.190  1.00  0.00           C
ATOM    884 1HG1 VAL A  62      90.440  54.270  72.210  1.00  0.00           H
ATOM    885 2HG1 VAL A  62      90.430  55.090  70.620  1.00  0.00           H
ATOM    886 3HG1 VAL A  62      90.440  53.330  70.740  1.00  0.00           H
ATOM    887  CG2 VAL A  62      92.750  52.880  71.880  1.00  0.00           C
ATOM    888 1HG2 VAL A  62      93.840  52.830  71.890  1.00  0.00           H
ATOM    889 2HG2 VAL A  62      92.230  52.590  72.790  1.00  0.00           H
ATOM    890 3HG2 VAL A  62      92.410  52.120  71.180  1.00  0.00           H
ATOM    891  C   VAL A  62      92.500  55.690  69.250  1.00  0.00           C
ATOM    892  O   VAL A  62      92.570  56.770  69.870  1.00  0.00           O
ATOM    893  N   PRO A  63      91.940  55.660  68.020  1.00  0.00           N
ATOM    894  CD  PRO A  63      92.300  54.640  67.020  1.00  0.00           C
ATOM    895  HD1 PRO A  63      91.570  53.840  67.170  1.00  0.00           H
ATOM    896  HD2 PRO A  63      93.350  54.370  67.070  1.00  0.00           H
ATOM    897  CG  PRO A  63      91.810  55.110  65.680  1.00  0.00           C
ATOM    898  HG1 PRO A  63      91.370  54.240  65.190  1.00  0.00           H
ATOM    899  HG2 PRO A  63      92.580  55.580  65.070  1.00  0.00           H
ATOM    900  CB  PRO A  63      90.780  56.100  66.030  1.00  0.00           C
ATOM    901  HB1 PRO A  63      89.910  55.490  66.310  1.00  0.00           H
ATOM    902  HB2 PRO A  63      90.480  56.740  65.200  1.00  0.00           H
ATOM    903  CA  PRO A  63      91.370  56.770  67.270  1.00  0.00           C
ATOM    904  HA  PRO A  63      92.200  57.390  66.920  1.00  0.00           H
ATOM    905  C   PRO A  63      90.320  57.560  68.100  1.00  0.00           C
ATOM    906  O   PRO A  63      89.410  56.970  68.640  1.00  0.00           O
ATOM    907  N   ARG A  64      90.500  58.890  68.280  1.00  0.00           N
ATOM    908  H   ARG A  64      91.390  59.270  67.980  1.00  0.00           H
ATOM    909  CA  ARG A  64      89.420  59.780  68.870  1.00  0.00           C
ATOM    910  HA  ARG A  64      88.970  59.270  69.720  1.00  0.00           H
ATOM    911  CB  ARG A  64      90.080  61.130  69.220  1.00  0.00           C
ATOM    912  HB1 ARG A  64      89.290  61.740  69.660  1.00  0.00           H
ATOM    913  HB2 ARG A  64      90.430  61.680  68.350  1.00  0.00           H
ATOM    914  CG  ARG A  64      91.180  60.890  70.280  1.00  0.00           C
ATOM    915  HG1 ARG A  64      92.000  60.320  69.850  1.00  0.00           H
ATOM    916  HG2 ARG A  64      90.800  60.320  71.130  1.00  0.00           H
ATOM    917  CD  ARG A  64      91.770  62.270  70.540  1.00  0.00           C
ATOM    918  HD1 ARG A  64      91.100  62.970  71.040  1.00  0.00           H
ATOM    919  HD2 ARG A  64      91.900  62.660  69.530  1.00  0.00           H
ATOM    920  NE  ARG A  64      93.110  62.320  71.160  1.00  0.00           N
ATOM    921  HE  ARG A  64      93.810  62.770  70.590  1.00  0.00           H
ATOM    922  CZ  ARG A  64      93.320  62.040  72.430  1.00  0.00           C
ATOM    923  NH1 ARG A  64      92.390  61.660  73.260  1.00  0.00           N
ATOM    924 1HH1 ARG A  64      91.400  61.650  73.080  1.00  0.00           H
ATOM    925 2HH1 ARG A  64      92.680  61.470  74.210  1.00  0.00           H
ATOM    926  NH2 ARG A  64      94.520  62.250  72.940  1.00  0.00           N
ATOM    927 1HH2 ARG A  64      95.240  62.430  72.260  1.00  0.00           H
ATOM    928 2HH2 ARG A  64      94.680  62.200  73.930  1.00  0.00           H
ATOM    929  C   ARG A  64      88.330  59.980  67.820  1.00  0.00           C
ATOM    930  O   ARG A  64      88.080  61.090  67.280  1.00  0.00           O
ATOM    931  N   ALA A  65      87.690  58.860  67.420  1.00  0.00           N
ATOM    932  H   ALA A  65      87.960  57.990  67.860  1.00  0.00           H
ATOM    933  CA  ALA A  65      86.740  58.790  66.230  1.00  0.00           C
ATOM    934  HA  ALA A  65      86.580  59.810  65.890  1.00  0.00           H
ATOM    935  CB  ALA A  65      87.400  58.060  65.150  1.00  0.00           C
ATOM    936  HB1 ALA A  65      88.420  58.360  64.860  1.00  0.00           H
ATOM    937  HB2 ALA A  65      87.530  57.020  65.450  1.00  0.00           H
ATOM    938  HB3 ALA A  65      86.770  58.120  64.260  1.00  0.00           H
ATOM    939  C   ALA A  65      85.440  58.140  66.690  1.00  0.00           C
ATOM    940  O   ALA A  65      85.530  57.180  67.520  1.00  0.00           O
ATOM    941  N   VAL A  66      84.310  58.570  66.110  1.00  0.00           N
ATOM    942  H   VAL A  66      84.420  59.450  65.630  1.00  0.00           H
ATOM    943  CA  VAL A  66      82.920  58.100  66.310  1.00  0.00           C
ATOM    944  HA  VAL A  66      82.990  57.200  66.920  1.00  0.00           H
ATOM    945  CB  VAL A  66      81.990  59.140  66.910  1.00  0.00           C
ATOM    946  HB  VAL A  66      81.730  59.930  66.190  1.00  0.00           H
ATOM    947  CG1 VAL A  66      80.780  58.320  67.240  1.00  0.00           C
ATOM    948 1HG1 VAL A  66      79.980  58.970  67.600  1.00  0.00           H
ATOM    949 2HG1 VAL A  66      80.340  57.780  66.390  1.00  0.00           H
ATOM    950 3HG1 VAL A  66      81.010  57.690  68.100  1.00  0.00           H
ATOM    951  CG2 VAL A  66      82.630  59.820  68.120  1.00  0.00           C
ATOM    952 1HG2 VAL A  66      81.840  60.110  68.820  1.00  0.00           H
ATOM    953 2HG2 VAL A  66      83.250  59.050  68.590  1.00  0.00           H
ATOM    954 3HG2 VAL A  66      83.240  60.650  67.760  1.00  0.00           H
ATOM    955  C   VAL A  66      82.420  57.760  64.920  1.00  0.00           C
ATOM    956  O   VAL A  66      82.520  58.590  64.030  1.00  0.00           O
ATOM    957  N   PHE A  67      81.890  56.560  64.700  1.00  0.00           N
ATOM    958  H   PHE A  67      81.740  56.020  65.550  1.00  0.00           H
ATOM    959  CA  PHE A  67      81.160  56.120  63.530  1.00  0.00           C
ATOM    960  HA  PHE A  67      81.100  56.980  62.860  1.00  0.00           H
ATOM    961  CB  PHE A  67      81.750  54.910  62.820  1.00  0.00           C
ATOM    962  HB1 PHE A  67      81.090  54.770  61.960  1.00  0.00           H
ATOM    963  HB2 PHE A  67      81.520  54.090  63.500  1.00  0.00           H
ATOM    964  CG  PHE A  67      83.130  54.890  62.320  1.00  0.00           C
ATOM    965  CD1 PHE A  67      84.270  54.780  63.170  1.00  0.00           C
ATOM    966  HD1 PHE A  67      84.180  54.720  64.250  1.00  0.00           H
ATOM    967  CE1 PHE A  67      85.510  54.780  62.560  1.00  0.00           C
ATOM    968  HE1 PHE A  67      86.400  54.780  63.180  1.00  0.00           H
ATOM    969  CZ  PHE A  67      85.700  54.910  61.200  1.00  0.00           C
ATOM    970  HZ  PHE A  67      86.700  54.840  60.810  1.00  0.00           H
ATOM    971  CE2 PHE A  67      84.610  54.900  60.310  1.00  0.00           C
ATOM    972  HE2 PHE A  67      84.740  54.830  59.240  1.00  0.00           H
ATOM    973  CD2 PHE A  67      83.330  54.920  60.940  1.00  0.00           C
ATOM    974  HD2 PHE A  67      82.420  54.950  60.360  1.00  0.00           H
ATOM    975  C   PHE A  67      79.750  55.920  63.960  1.00  0.00           C
ATOM    976  O   PHE A  67      79.430  55.230  64.950  1.00  0.00           O
ATOM    977  N   VAL A  68      78.800  56.540  63.250  1.00  0.00           N
ATOM    978  H   VAL A  68      79.070  57.090  62.440  1.00  0.00           H
ATOM    979  CA  VAL A  68      77.330  56.530  63.610  1.00  0.00           C
ATOM    980  HA  VAL A  68      77.090  55.680  64.260  1.00  0.00           H
ATOM    981  CB  VAL A  68      77.040  57.890  64.380  1.00  0.00           C
ATOM    982  HB  VAL A  68      77.610  57.770  65.300  1.00  0.00           H
ATOM    983  CG1 VAL A  68      77.500  59.190  63.620  1.00  0.00           C
ATOM    984 1HG1 VAL A  68      76.620  59.590  63.100  1.00  0.00           H
ATOM    985 2HG1 VAL A  68      77.890  59.900  64.340  1.00  0.00           H
ATOM    986 3HG1 VAL A  68      78.240  59.160  62.820  1.00  0.00           H
ATOM    987  CG2 VAL A  68      75.590  58.010  64.850  1.00  0.00           C
ATOM    988 1HG2 VAL A  68      75.700  58.710  65.680  1.00  0.00           H
ATOM    989 2HG2 VAL A  68      74.910  58.480  64.130  1.00  0.00           H
ATOM    990 3HG2 VAL A  68      75.270  57.060  65.260  1.00  0.00           H
ATOM    991  C   VAL A  68      76.520  56.360  62.280  1.00  0.00           C
ATOM    992  O   VAL A  68      76.780  57.100  61.360  1.00  0.00           O
ATOM    993  N   ASP A  69      75.630  55.410  62.160  1.00  0.00           N
ATOM    994  H   ASP A  69      75.490  54.750  62.910  1.00  0.00           H
ATOM    995  CA  ASP A  69      74.790  55.120  61.060  1.00  0.00           C
ATOM    996  HA  ASP A  69      74.570  56.030  60.500  1.00  0.00           H
ATOM    997  CB  ASP A  69      75.600  54.150  60.170  1.00  0.00           C
ATOM    998  HB1 ASP A  69      75.810  53.160  60.580  1.00  0.00           H
ATOM    999  HB2 ASP A  69      76.580  54.590  59.950  1.00  0.00           H
ATOM   1000  CG  ASP A  69      74.980  53.880  58.820  1.00  0.00           C
ATOM   1001  OD1 ASP A  69      73.840  54.290  58.480  1.00  0.00           O
ATOM   1002  OD2 ASP A  69      75.680  53.270  57.940  1.00  0.00           O
ATOM   1003  C   ASP A  69      73.460  54.500  61.540  1.00  0.00           C
ATOM   1004  O   ASP A  69      73.490  53.760  62.500  1.00  0.00           O
ATOM   1005  N   LEU A  70      72.310  54.670  60.810  1.00  0.00           N
ATOM   1006  H   LEU A  70      72.380  55.210  59.950  1.00  0.00           H
ATOM   1007  CA  LEU A  70      70.960  54.270  61.120  1.00  0.00           C
ATOM   1008  HA  LEU A  70      70.830  54.120  62.190  1.00  0.00           H
ATOM   1009  CB  LEU A  70      70.000  55.420  60.740  1.00  0.00           C
ATOM   1010  HB1 LEU A  70      68.950  55.180  60.860  1.00  0.00           H
ATOM   1011  HB2 LEU A  70      70.220  55.740  59.720  1.00  0.00           H
ATOM   1012  CG  LEU A  70      70.130  56.720  61.620  1.00  0.00           C
ATOM   1013  HG  LEU A  70      71.140  57.120  61.680  1.00  0.00           H
ATOM   1014  CD1 LEU A  70      69.210  57.870  61.090  1.00  0.00           C
ATOM   1015 1HD1 LEU A  70      69.670  58.270  60.180  1.00  0.00           H
ATOM   1016 2HD1 LEU A  70      68.220  57.500  60.830  1.00  0.00           H
ATOM   1017 3HD1 LEU A  70      69.230  58.650  61.850  1.00  0.00           H
ATOM   1018  CD2 LEU A  70      69.720  56.370  63.080  1.00  0.00           C
ATOM   1019 1HD2 LEU A  70      69.470  57.300  63.600  1.00  0.00           H
ATOM   1020 2HD2 LEU A  70      68.780  55.810  63.090  1.00  0.00           H
ATOM   1021 3HD2 LEU A  70      70.490  55.880  63.670  1.00  0.00           H
ATOM   1022  C   LEU A  70      70.510  52.890  60.590  1.00  0.00           C
ATOM   1023  O   LEU A  70      69.450  52.370  61.030  1.00  0.00           O
ATOM   1024  N   GLU A  71      71.350  52.220  59.840  1.00  0.00           N
ATOM   1025  H   GLU A  71      72.220  52.730  59.730  1.00  0.00           H
ATOM   1026  CA  GLU A  71      71.310  50.800  59.590  1.00  0.00           C
ATOM   1027  HA  GLU A  71      70.650  50.380  60.340  1.00  0.00           H
ATOM   1028  CB  GLU A  71      70.780  50.520  58.240  1.00  0.00           C
ATOM   1029  HB1 GLU A  71      69.750  50.890  58.220  1.00  0.00           H
ATOM   1030  HB2 GLU A  71      70.800  49.430  58.120  1.00  0.00           H
ATOM   1031  CG  GLU A  71      71.560  51.140  57.100  1.00  0.00           C
ATOM   1032  HG1 GLU A  71      72.150  51.950  57.520  1.00  0.00           H
ATOM   1033  HG2 GLU A  71      70.860  51.510  56.350  1.00  0.00           H
ATOM   1034  CD  GLU A  71      72.440  50.150  56.270  1.00  0.00           C
ATOM   1035  OE1 GLU A  71      72.650  49.000  56.740  1.00  0.00           O
ATOM   1036  OE2 GLU A  71      72.630  50.440  55.070  1.00  0.00           O
ATOM   1037  C   GLU A  71      72.690  50.240  59.710  1.00  0.00           C
ATOM   1038  O   GLU A  71      73.670  50.960  59.590  1.00  0.00           O
ATOM   1039  N   PRO A  72      72.850  48.930  60.060  1.00  0.00           N
ATOM   1040  CD  PRO A  72      71.930  47.810  60.080  1.00  0.00           C
ATOM   1041  HD1 PRO A  72      71.510  47.710  59.070  1.00  0.00           H
ATOM   1042  HD2 PRO A  72      71.070  48.040  60.710  1.00  0.00           H
ATOM   1043  CG  PRO A  72      72.680  46.510  60.570  1.00  0.00           C
ATOM   1044  HG1 PRO A  72      73.100  46.070  59.660  1.00  0.00           H
ATOM   1045  HG2 PRO A  72      72.030  45.760  61.030  1.00  0.00           H
ATOM   1046  CB  PRO A  72      73.820  47.140  61.390  1.00  0.00           C
ATOM   1047  HB1 PRO A  72      74.650  46.460  61.570  1.00  0.00           H
ATOM   1048  HB2 PRO A  72      73.430  47.340  62.390  1.00  0.00           H
ATOM   1049  CA  PRO A  72      74.140  48.440  60.560  1.00  0.00           C
ATOM   1050  HA  PRO A  72      74.510  49.240  61.220  1.00  0.00           H
ATOM   1051  C   PRO A  72      75.220  48.040  59.540  1.00  0.00           C
ATOM   1052  O   PRO A  72      76.320  47.730  60.030  1.00  0.00           O
ATOM   1053  N   THR A  73      74.890  47.840  58.230  1.00  0.00           N
ATOM   1054  H   THR A  73      74.000  48.210  57.940  1.00  0.00           H
ATOM   1055  CA  THR A  73      75.700  46.920  57.350  1.00  0.00           C
ATOM   1056  HA  THR A  73      75.790  45.980  57.900  1.00  0.00           H
ATOM   1057  CB  THR A  73      75.090  46.610  56.020  1.00  0.00           C
ATOM   1058  HB  THR A  73      75.700  45.890  55.480  1.00  0.00           H
ATOM   1059  CG2 THR A  73      73.710  45.880  56.200  1.00  0.00           C
ATOM   1060 1HG2 THR A  73      73.910  45.270  57.080  1.00  0.00           H
ATOM   1061 2HG2 THR A  73      72.870  46.470  56.570  1.00  0.00           H
ATOM   1062 3HG2 THR A  73      73.430  45.290  55.330  1.00  0.00           H
ATOM   1063  OG1 THR A  73      74.680  47.730  55.230  1.00  0.00           O
ATOM   1064  HG1 THR A  73      73.930  48.130  55.670  1.00  0.00           H
ATOM   1065  C   THR A  73      77.130  47.450  57.000  1.00  0.00           C
ATOM   1066  O   THR A  73      77.930  46.630  56.530  1.00  0.00           O
ATOM   1067  N   VAL A  74      77.390  48.740  57.020  1.00  0.00           N
ATOM   1068  H   VAL A  74      76.660  49.350  57.360  1.00  0.00           H
ATOM   1069  CA  VAL A  74      78.610  49.320  56.500  1.00  0.00           C
ATOM   1070  HA  VAL A  74      79.040  48.700  55.720  1.00  0.00           H
ATOM   1071  CB  VAL A  74      78.270  50.670  55.850  1.00  0.00           C
ATOM   1072  HB  VAL A  74      77.890  51.340  56.620  1.00  0.00           H
ATOM   1073  CG1 VAL A  74      79.490  51.400  55.300  1.00  0.00           C
ATOM   1074 1HG1 VAL A  74      79.270  52.450  55.110  1.00  0.00           H
ATOM   1075 2HG1 VAL A  74      80.330  51.390  56.000  1.00  0.00           H
ATOM   1076 3HG1 VAL A  74      79.720  50.950  54.340  1.00  0.00           H
ATOM   1077  CG2 VAL A  74      77.380  50.500  54.600  1.00  0.00           C
ATOM   1078 1HG2 VAL A  74      76.350  50.570  54.930  1.00  0.00           H
ATOM   1079 2HG2 VAL A  74      77.520  51.250  53.830  1.00  0.00           H
ATOM   1080 3HG2 VAL A  74      77.540  49.530  54.140  1.00  0.00           H
ATOM   1081  C   VAL A  74      79.570  49.420  57.680  1.00  0.00           C
ATOM   1082  O   VAL A  74      80.770  49.150  57.580  1.00  0.00           O
ATOM   1083  N   ILE A  75      79.080  49.750  58.880  1.00  0.00           N
ATOM   1084  H   ILE A  75      78.100  49.980  58.940  1.00  0.00           H
ATOM   1085  CA  ILE A  75      79.930  49.820  60.100  1.00  0.00           C
ATOM   1086  HA  ILE A  75      80.930  50.210  59.870  1.00  0.00           H
ATOM   1087  CB  ILE A  75      79.180  50.640  61.170  1.00  0.00           C
ATOM   1088  HB  ILE A  75      78.150  50.280  61.110  1.00  0.00           H
ATOM   1089  CG2 ILE A  75      79.650  50.430  62.650  1.00  0.00           C
ATOM   1090 1HG2 ILE A  75      78.940  50.780  63.400  1.00  0.00           H
ATOM   1091 2HG2 ILE A  75      79.650  49.370  62.910  1.00  0.00           H
ATOM   1092 3HG2 ILE A  75      80.640  50.860  62.760  1.00  0.00           H
ATOM   1093  CG1 ILE A  75      78.970  52.190  60.930  1.00  0.00           C
ATOM   1094 1HG1 ILE A  75      78.360  52.210  60.030  1.00  0.00           H
ATOM   1095 2HG1 ILE A  75      79.950  52.650  60.750  1.00  0.00           H
ATOM   1096  CD  ILE A  75      78.290  52.930  62.120  1.00  0.00           C
ATOM   1097  HD1 ILE A  75      77.340  52.450  62.370  1.00  0.00           H
ATOM   1098  HD2 ILE A  75      78.960  52.980  62.970  1.00  0.00           H
ATOM   1099  HD3 ILE A  75      78.020  53.940  61.820  1.00  0.00           H
ATOM   1100  C   ILE A  75      80.140  48.380  60.610  1.00  0.00           C
ATOM   1101  O   ILE A  75      81.180  48.190  61.260  1.00  0.00           O
ATOM   1102  N   ASP A  76      79.350  47.370  60.280  1.00  0.00           N
ATOM   1103  H   ASP A  76      78.380  47.580  60.120  1.00  0.00           H
ATOM   1104  CA  ASP A  76      79.640  45.920  60.410  1.00  0.00           C
ATOM   1105  HA  ASP A  76      79.880  45.710  61.450  1.00  0.00           H
ATOM   1106  CB  ASP A  76      78.560  45.010  59.920  1.00  0.00           C
ATOM   1107  HB1 ASP A  76      79.040  44.100  59.560  1.00  0.00           H
ATOM   1108  HB2 ASP A  76      77.800  45.460  59.290  1.00  0.00           H
ATOM   1109  CG  ASP A  76      77.610  44.410  60.950  1.00  0.00           C
ATOM   1110  OD1 ASP A  76      77.960  44.310  62.140  1.00  0.00           O
ATOM   1111  OD2 ASP A  76      76.500  43.950  60.560  1.00  0.00           O
ATOM   1112  C   ASP A  76      80.920  45.650  59.660  1.00  0.00           C
ATOM   1113  O   ASP A  76      81.700  44.820  60.200  1.00  0.00           O
ATOM   1114  N   GLU A  77      81.270  46.300  58.520  1.00  0.00           N
ATOM   1115  H   GLU A  77      80.560  46.870  58.070  1.00  0.00           H
ATOM   1116  CA  GLU A  77      82.570  46.180  57.890  1.00  0.00           C
ATOM   1117  HA  GLU A  77      82.770  45.110  57.800  1.00  0.00           H
ATOM   1118  CB  GLU A  77      82.510  46.550  56.430  1.00  0.00           C
ATOM   1119  HB1 GLU A  77      83.490  46.350  56.000  1.00  0.00           H
ATOM   1120  HB2 GLU A  77      82.290  47.620  56.390  1.00  0.00           H
ATOM   1121  CG  GLU A  77      81.390  46.060  55.490  1.00  0.00           C
ATOM   1122  HG1 GLU A  77      81.250  46.800  54.700  1.00  0.00           H
ATOM   1123  HG2 GLU A  77      80.520  46.130  56.140  1.00  0.00           H
ATOM   1124  CD  GLU A  77      81.600  44.690  54.880  1.00  0.00           C
ATOM   1125  OE1 GLU A  77      82.000  43.770  55.580  1.00  0.00           O
ATOM   1126  OE2 GLU A  77      81.500  44.530  53.690  1.00  0.00           O
ATOM   1127  C   GLU A  77      83.730  46.890  58.620  1.00  0.00           C
ATOM   1128  O   GLU A  77      84.860  46.470  58.380  1.00  0.00           O
ATOM   1129  N   VAL A  78      83.460  47.950  59.400  1.00  0.00           N
ATOM   1130  H   VAL A  78      82.500  48.270  59.450  1.00  0.00           H
ATOM   1131  CA  VAL A  78      84.440  48.530  60.350  1.00  0.00           C
ATOM   1132  HA  VAL A  78      85.280  48.740  59.680  1.00  0.00           H
ATOM   1133  CB  VAL A  78      84.020  49.940  60.820  1.00  0.00           C
ATOM   1134  HB  VAL A  78      83.180  49.970  61.510  1.00  0.00           H
ATOM   1135  CG1 VAL A  78      85.200  50.590  61.550  1.00  0.00           C
ATOM   1136 1HG1 VAL A  78      84.940  51.430  62.180  1.00  0.00           H
ATOM   1137 2HG1 VAL A  78      85.630  49.870  62.250  1.00  0.00           H
ATOM   1138 3HG1 VAL A  78      86.050  50.790  60.900  1.00  0.00           H
ATOM   1139  CG2 VAL A  78      83.670  51.020  59.740  1.00  0.00           C
ATOM   1140 1HG2 VAL A  78      82.710  50.730  59.310  1.00  0.00           H
ATOM   1141 2HG2 VAL A  78      83.580  51.990  60.230  1.00  0.00           H
ATOM   1142 3HG2 VAL A  78      84.380  51.010  58.920  1.00  0.00           H
ATOM   1143  C   VAL A  78      84.730  47.610  61.550  1.00  0.00           C
ATOM   1144  O   VAL A  78      85.890  47.510  61.930  1.00  0.00           O
ATOM   1145  N   ARG A  79      83.780  46.780  62.060  1.00  0.00           N
ATOM   1146  H   ARG A  79      82.860  46.920  61.660  1.00  0.00           H
ATOM   1147  CA  ARG A  79      84.040  45.880  63.190  1.00  0.00           C
ATOM   1148  HA  ARG A  79      84.830  46.320  63.790  1.00  0.00           H
ATOM   1149  CB  ARG A  79      82.840  45.960  64.160  1.00  0.00           C
ATOM   1150  HB1 ARG A  79      82.650  47.010  64.380  1.00  0.00           H
ATOM   1151  HB2 ARG A  79      83.140  45.470  65.090  1.00  0.00           H
ATOM   1152  CG  ARG A  79      81.550  45.430  63.560  1.00  0.00           C
ATOM   1153  HG1 ARG A  79      81.660  44.400  63.230  1.00  0.00           H
ATOM   1154  HG2 ARG A  79      81.240  46.210  62.850  1.00  0.00           H
ATOM   1155  CD  ARG A  79      80.380  45.400  64.570  1.00  0.00           C
ATOM   1156  HD1 ARG A  79      80.780  44.840  65.420  1.00  0.00           H
ATOM   1157  HD2 ARG A  79      79.610  44.750  64.140  1.00  0.00           H
ATOM   1158  NE  ARG A  79      79.840  46.710  64.920  1.00  0.00           N
ATOM   1159  HE  ARG A  79      80.180  47.120  65.770  1.00  0.00           H
ATOM   1160  CZ  ARG A  79      78.550  46.990  64.830  1.00  0.00           C
ATOM   1161  NH1 ARG A  79      77.840  46.470  63.900  1.00  0.00           N
ATOM   1162 1HH1 ARG A  79      78.210  45.740  63.300  1.00  0.00           H
ATOM   1163 2HH1 ARG A  79      76.860  46.710  63.960  1.00  0.00           H
ATOM   1164  NH2 ARG A  79      77.960  47.830  65.580  1.00  0.00           N
ATOM   1165 1HH2 ARG A  79      78.360  48.230  66.410  1.00  0.00           H
ATOM   1166 2HH2 ARG A  79      76.980  48.060  65.470  1.00  0.00           H
ATOM   1167  C   ARG A  79      84.480  44.530  62.780  1.00  0.00           C
ATOM   1168  O   ARG A  79      84.730  43.760  63.670  1.00  0.00           O
ATOM   1169  N   THR A  80      84.470  44.210  61.490  1.00  0.00           N
ATOM   1170  H   THR A  80      84.130  44.930  60.870  1.00  0.00           H
ATOM   1171  CA  THR A  80      84.990  42.910  60.980  1.00  0.00           C
ATOM   1172  HA  THR A  80      85.300  42.240  61.780  1.00  0.00           H
ATOM   1173  CB  THR A  80      83.830  42.140  60.210  1.00  0.00           C
ATOM   1174  HB  THR A  80      84.330  41.330  59.670  1.00  0.00           H
ATOM   1175  CG2 THR A  80      82.670  41.600  61.010  1.00  0.00           C
ATOM   1176 1HG2 THR A  80      82.960  40.880  61.770  1.00  0.00           H
ATOM   1177 2HG2 THR A  80      82.190  42.420  61.530  1.00  0.00           H
ATOM   1178 3HG2 THR A  80      81.930  41.140  60.350  1.00  0.00           H
ATOM   1179  OG1 THR A  80      83.170  42.920  59.270  1.00  0.00           O
ATOM   1180  HG1 THR A  80      82.490  43.480  59.660  1.00  0.00           H
ATOM   1181  C   THR A  80      86.140  42.970  60.020  1.00  0.00           C
ATOM   1182  O   THR A  80      86.700  41.920  59.700  1.00  0.00           O
ATOM   1183  N   GLY A  81      86.570  44.180  59.630  1.00  0.00           N
ATOM   1184  H   GLY A  81      86.000  44.970  59.880  1.00  0.00           H
ATOM   1185  CA  GLY A  81      87.610  44.450  58.600  1.00  0.00           C
ATOM   1186  HA1 GLY A  81      87.420  45.470  58.260  1.00  0.00           H
ATOM   1187  HA2 GLY A  81      87.480  43.790  57.740  1.00  0.00           H
ATOM   1188  C   GLY A  81      88.980  44.410  59.120  1.00  0.00           C
ATOM   1189  O   GLY A  81      89.170  43.950  60.240  1.00  0.00           O
ATOM   1190  N   THR A  82      89.990  44.920  58.390  1.00  0.00           N
ATOM   1191  H   THR A  82      89.760  45.340  57.500  1.00  0.00           H
ATOM   1192  CA  THR A  82      91.450  44.860  58.730  1.00  0.00           C
ATOM   1193  HA  THR A  82      91.660  43.820  58.990  1.00  0.00           H
ATOM   1194  CB  THR A  82      92.170  45.270  57.390  1.00  0.00           C
ATOM   1195  HB  THR A  82      93.260  45.360  57.430  1.00  0.00           H
ATOM   1196  CG2 THR A  82      91.930  44.340  56.270  1.00  0.00           C
ATOM   1197 1HG2 THR A  82      90.870  44.200  56.090  1.00  0.00           H
ATOM   1198 2HG2 THR A  82      92.490  44.640  55.380  1.00  0.00           H
ATOM   1199 3HG2 THR A  82      92.130  43.310  56.560  1.00  0.00           H
ATOM   1200  OG1 THR A  82      91.690  46.520  57.130  1.00  0.00           O
ATOM   1201  HG1 THR A  82      92.120  46.910  56.370  1.00  0.00           H
ATOM   1202  C   THR A  82      91.850  45.750  59.930  1.00  0.00           C
ATOM   1203  O   THR A  82      92.810  45.440  60.570  1.00  0.00           O
ATOM   1204  N   TYR A  83      91.070  46.820  60.230  1.00  0.00           N
ATOM   1205  H   TYR A  83      90.310  47.060  59.600  1.00  0.00           H
ATOM   1206  CA  TYR A  83      91.490  47.760  61.300  1.00  0.00           C
ATOM   1207  HA  TYR A  83      92.520  47.580  61.620  1.00  0.00           H
ATOM   1208  CB  TYR A  83      91.620  49.210  60.800  1.00  0.00           C
ATOM   1209  HB1 TYR A  83      91.590  49.820  61.710  1.00  0.00           H
ATOM   1210  HB2 TYR A  83      90.750  49.540  60.230  1.00  0.00           H
ATOM   1211  CG  TYR A  83      92.880  49.460  60.070  1.00  0.00           C
ATOM   1212  CD1 TYR A  83      92.870  49.210  58.690  1.00  0.00           C
ATOM   1213  HD1 TYR A  83      92.000  48.970  58.110  1.00  0.00           H
ATOM   1214  CE1 TYR A  83      94.070  49.390  58.000  1.00  0.00           C
ATOM   1215  HE1 TYR A  83      94.210  49.120  56.960  1.00  0.00           H
ATOM   1216  CZ  TYR A  83      95.200  49.900  58.700  1.00  0.00           C
ATOM   1217  OH  TYR A  83      96.420  49.980  58.040  1.00  0.00           O
ATOM   1218  HH  TYR A  83      97.090  50.280  58.660  1.00  0.00           H
ATOM   1219  CE2 TYR A  83      95.190  50.050  60.100  1.00  0.00           C
ATOM   1220  HE2 TYR A  83      96.090  50.240  60.680  1.00  0.00           H
ATOM   1221  CD2 TYR A  83      94.020  49.820  60.780  1.00  0.00           C
ATOM   1222  HD2 TYR A  83      93.920  49.930  61.850  1.00  0.00           H
ATOM   1223  C   TYR A  83      90.600  47.630  62.540  1.00  0.00           C
ATOM   1224  O   TYR A  83      90.800  48.330  63.520  1.00  0.00           O
ATOM   1225  N   ARG A  84      89.720  46.620  62.560  1.00  0.00           N
ATOM   1226  H   ARG A  84      89.610  46.150  61.670  1.00  0.00           H
ATOM   1227  CA  ARG A  84      88.780  46.360  63.720  1.00  0.00           C
ATOM   1228  HA  ARG A  84      88.120  47.220  63.660  1.00  0.00           H
ATOM   1229  CB  ARG A  84      88.020  45.060  63.380  1.00  0.00           C
ATOM   1230  HB1 ARG A  84      87.520  45.180  62.420  1.00  0.00           H
ATOM   1231  HB2 ARG A  84      87.250  44.880  64.130  1.00  0.00           H
ATOM   1232  CG  ARG A  84      88.940  43.810  63.460  1.00  0.00           C
ATOM   1233  HG1 ARG A  84      89.360  43.760  64.460  1.00  0.00           H
ATOM   1234  HG2 ARG A  84      89.740  44.000  62.730  1.00  0.00           H
ATOM   1235  CD  ARG A  84      88.310  42.460  63.120  1.00  0.00           C
ATOM   1236  HD1 ARG A  84      87.820  42.500  62.140  1.00  0.00           H
ATOM   1237  HD2 ARG A  84      87.530  42.280  63.860  1.00  0.00           H
ATOM   1238  NE  ARG A  84      89.290  41.360  63.300  1.00  0.00           N
ATOM   1239  HE  ARG A  84      89.050  40.590  63.900  1.00  0.00           H
ATOM   1240  CZ  ARG A  84      90.380  41.120  62.570  1.00  0.00           C
ATOM   1241  NH1 ARG A  84      90.600  41.680  61.400  1.00  0.00           N
ATOM   1242 1HH1 ARG A  84      89.910  42.330  61.070  1.00  0.00           H
ATOM   1243 2HH1 ARG A  84      91.390  41.490  60.810  1.00  0.00           H
ATOM   1244  NH2 ARG A  84      91.260  40.210  62.870  1.00  0.00           N
ATOM   1245 1HH2 ARG A  84      91.110  39.610  63.670  1.00  0.00           H
ATOM   1246 2HH2 ARG A  84      92.140  40.200  62.360  1.00  0.00           H
ATOM   1247  C   ARG A  84      89.420  46.340  65.100  1.00  0.00           C
ATOM   1248  O   ARG A  84      88.770  46.750  66.040  1.00  0.00           O
ATOM   1249  N   GLN A  85      90.670  45.970  65.270  1.00  0.00           N
ATOM   1250  H   GLN A  85      91.120  45.530  64.480  1.00  0.00           H
ATOM   1251  CA  GLN A  85      91.240  45.860  66.590  1.00  0.00           C
ATOM   1252  HA  GLN A  85      90.460  45.420  67.210  1.00  0.00           H
ATOM   1253  CB  GLN A  85      92.430  44.900  66.540  1.00  0.00           C
ATOM   1254  HB1 GLN A  85      92.950  45.000  67.500  1.00  0.00           H
ATOM   1255  HB2 GLN A  85      93.110  45.330  65.810  1.00  0.00           H
ATOM   1256  CG  GLN A  85      92.250  43.370  66.110  1.00  0.00           C
ATOM   1257  HG1 GLN A  85      91.590  43.270  65.260  1.00  0.00           H
ATOM   1258  HG2 GLN A  85      91.830  42.780  66.920  1.00  0.00           H
ATOM   1259  CD  GLN A  85      93.620  42.740  65.770  1.00  0.00           C
ATOM   1260  OE1 GLN A  85      94.360  42.080  66.500  1.00  0.00           O
ATOM   1261  NE2 GLN A  85      94.230  43.250  64.720  1.00  0.00           N
ATOM   1262 1HE2 GLN A  85      93.800  43.950  64.130  1.00  0.00           H
ATOM   1263 2HE2 GLN A  85      95.130  42.930  64.390  1.00  0.00           H
ATOM   1264  C   GLN A  85      91.630  47.230  67.100  1.00  0.00           C
ATOM   1265  O   GLN A  85      91.800  47.340  68.310  1.00  0.00           O
ATOM   1266  N   LEU A  86      91.730  48.340  66.380  1.00  0.00           N
ATOM   1267  H   LEU A  86      91.560  48.260  65.380  1.00  0.00           H
ATOM   1268  CA  LEU A  86      91.840  49.660  66.990  1.00  0.00           C
ATOM   1269  HA  LEU A  86      92.680  49.690  67.690  1.00  0.00           H
ATOM   1270  CB  LEU A  86      92.050  50.710  65.850  1.00  0.00           C
ATOM   1271  HB1 LEU A  86      92.190  51.650  66.380  1.00  0.00           H
ATOM   1272  HB2 LEU A  86      91.170  50.740  65.200  1.00  0.00           H
ATOM   1273  CG  LEU A  86      93.240  50.550  64.830  1.00  0.00           C
ATOM   1274  HG  LEU A  86      93.040  49.560  64.430  1.00  0.00           H
ATOM   1275  CD1 LEU A  86      93.320  51.710  63.820  1.00  0.00           C
ATOM   1276 1HD1 LEU A  86      94.160  51.560  63.150  1.00  0.00           H
ATOM   1277 2HD1 LEU A  86      92.440  51.790  63.190  1.00  0.00           H
ATOM   1278 3HD1 LEU A  86      93.510  52.640  64.370  1.00  0.00           H
ATOM   1279  CD2 LEU A  86      94.610  50.530  65.580  1.00  0.00           C
ATOM   1280 1HD2 LEU A  86      95.130  49.650  65.180  1.00  0.00           H
ATOM   1281 2HD2 LEU A  86      95.200  51.430  65.420  1.00  0.00           H
ATOM   1282 3HD2 LEU A  86      94.420  50.400  66.640  1.00  0.00           H
ATOM   1283  C   LEU A  86      90.630  50.090  67.790  1.00  0.00           C
ATOM   1284  O   LEU A  86      90.750  50.810  68.730  1.00  0.00           O
ATOM   1285  N   PHE A  87      89.400  49.580  67.420  1.00  0.00           N
ATOM   1286  H   PHE A  87      89.350  48.960  66.630  1.00  0.00           H
ATOM   1287  CA  PHE A  87      88.150  50.110  68.020  1.00  0.00           C
ATOM   1288  HA  PHE A  87      88.270  51.170  68.270  1.00  0.00           H
ATOM   1289  CB  PHE A  87      87.090  50.140  66.880  1.00  0.00           C
ATOM   1290  HB1 PHE A  87      86.270  50.640  67.400  1.00  0.00           H
ATOM   1291  HB2 PHE A  87      86.660  49.170  66.620  1.00  0.00           H
ATOM   1292  CG  PHE A  87      87.430  50.920  65.660  1.00  0.00           C
ATOM   1293  CD1 PHE A  87      87.630  52.300  65.760  1.00  0.00           C
ATOM   1294  HD1 PHE A  87      87.440  52.760  66.730  1.00  0.00           H
ATOM   1295  CE1 PHE A  87      88.050  53.040  64.630  1.00  0.00           C
ATOM   1296  HE1 PHE A  87      88.180  54.110  64.770  1.00  0.00           H
ATOM   1297  CZ  PHE A  87      88.340  52.430  63.390  1.00  0.00           C
ATOM   1298  HZ  PHE A  87      88.780  52.900  62.530  1.00  0.00           H
ATOM   1299  CE2 PHE A  87      88.240  51.020  63.340  1.00  0.00           C
ATOM   1300  HE2 PHE A  87      88.650  50.620  62.420  1.00  0.00           H
ATOM   1301  CD2 PHE A  87      87.810  50.280  64.460  1.00  0.00           C
ATOM   1302  HD2 PHE A  87      87.800  49.200  64.450  1.00  0.00           H
ATOM   1303  C   PHE A  87      87.640  49.410  69.260  1.00  0.00           C
ATOM   1304  O   PHE A  87      87.720  48.190  69.240  1.00  0.00           O
ATOM   1305  N   HIS A  88      87.080  50.120  70.220  1.00  0.00           N
ATOM   1306  H   HIS A  88      87.130  51.130  70.240  1.00  0.00           H
ATOM   1307  CA  HIS A  88      86.220  49.610  71.290  1.00  0.00           C
ATOM   1308  HA  HIS A  88      86.360  48.540  71.150  1.00  0.00           H
ATOM   1309  CB  HIS A  88      86.620  50.070  72.680  1.00  0.00           C
ATOM   1310  HB1 HIS A  88      87.680  49.840  72.720  1.00  0.00           H
ATOM   1311  HB2 HIS A  88      86.000  49.530  73.400  1.00  0.00           H
ATOM   1312  CG  HIS A  88      86.490  51.550  72.860  1.00  0.00           C
ATOM   1313  ND1 HIS A  88      85.470  52.350  73.330  1.00  0.00           N
ATOM   1314  HD1 HIS A  88      84.550  52.000  73.570  1.00  0.00           H
ATOM   1315  CE1 HIS A  88      85.840  53.660  73.260  1.00  0.00           C
ATOM   1316  HE1 HIS A  88      85.300  54.540  73.570  1.00  0.00           H
ATOM   1317  NE2 HIS A  88      87.100  53.690  72.870  1.00  0.00           N
ATOM   1318  CD2 HIS A  88      87.530  52.370  72.590  1.00  0.00           C
ATOM   1319  HD2 HIS A  88      88.480  52.090  72.150  1.00  0.00           H
ATOM   1320  C   HIS A  88      84.690  49.820  71.100  1.00  0.00           C
ATOM   1321  O   HIS A  88      84.360  50.780  70.400  1.00  0.00           O
ATOM   1322  N   PRO A  89      83.850  48.930  71.690  1.00  0.00           N
ATOM   1323  CD  PRO A  89      84.140  47.860  72.620  1.00  0.00           C
ATOM   1324  HD1 PRO A  89      83.980  48.180  73.650  1.00  0.00           H
ATOM   1325  HD2 PRO A  89      85.130  47.410  72.600  1.00  0.00           H
ATOM   1326  CG  PRO A  89      83.170  46.830  72.180  1.00  0.00           C
ATOM   1327  HG1 PRO A  89      82.980  46.140  73.000  1.00  0.00           H
ATOM   1328  HG2 PRO A  89      83.600  46.350  71.300  1.00  0.00           H
ATOM   1329  CB  PRO A  89      81.970  47.600  71.780  1.00  0.00           C
ATOM   1330  HB1 PRO A  89      81.390  47.740  72.690  1.00  0.00           H
ATOM   1331  HB2 PRO A  89      81.440  47.070  70.980  1.00  0.00           H
ATOM   1332  CA  PRO A  89      82.530  48.830  71.110  1.00  0.00           C
ATOM   1333  HA  PRO A  89      82.690  48.670  70.050  1.00  0.00           H
ATOM   1334  C   PRO A  89      81.640  50.050  71.260  1.00  0.00           C
ATOM   1335  O   PRO A  89      80.650  50.130  70.550  1.00  0.00           O
ATOM   1336  N   GLU A  90      82.020  51.100  72.020  1.00  0.00           N
ATOM   1337  H   GLU A  90      82.750  50.890  72.680  1.00  0.00           H
ATOM   1338  CA  GLU A  90      81.280  52.410  72.160  1.00  0.00           C
ATOM   1339  HA  GLU A  90      80.200  52.340  72.230  1.00  0.00           H
ATOM   1340  CB  GLU A  90      81.760  53.090  73.500  1.00  0.00           C
ATOM   1341  HB1 GLU A  90      81.240  54.040  73.400  1.00  0.00           H
ATOM   1342  HB2 GLU A  90      82.820  53.320  73.370  1.00  0.00           H
ATOM   1343  CG  GLU A  90      81.480  52.340  74.840  1.00  0.00           C
ATOM   1344  HG1 GLU A  90      80.410  52.140  74.880  1.00  0.00           H
ATOM   1345  HG2 GLU A  90      81.830  52.960  75.670  1.00  0.00           H
ATOM   1346  CD  GLU A  90      82.330  51.010  74.870  1.00  0.00           C
ATOM   1347  OE1 GLU A  90      83.470  51.100  74.420  1.00  0.00           O
ATOM   1348  OE2 GLU A  90      81.860  49.980  75.430  1.00  0.00           O
ATOM   1349  C   GLU A  90      81.500  53.320  70.930  1.00  0.00           C
ATOM   1350  O   GLU A  90      80.590  54.130  70.730  1.00  0.00           O
ATOM   1351  N   GLN A  91      82.560  53.130  70.130  1.00  0.00           N
ATOM   1352  H   GLN A  91      83.160  52.340  70.320  1.00  0.00           H
ATOM   1353  CA  GLN A  91      82.900  54.130  69.150  1.00  0.00           C
ATOM   1354  HA  GLN A  91      82.750  55.150  69.520  1.00  0.00           H
ATOM   1355  CB  GLN A  91      84.360  54.030  68.710  1.00  0.00           C
ATOM   1356  HB1 GLN A  91      84.650  54.780  67.980  1.00  0.00           H
ATOM   1357  HB2 GLN A  91      84.610  53.050  68.280  1.00  0.00           H
ATOM   1358  CG  GLN A  91      85.280  54.240  69.940  1.00  0.00           C
ATOM   1359  HG1 GLN A  91      85.040  53.520  70.730  1.00  0.00           H
ATOM   1360  HG2 GLN A  91      85.020  55.190  70.400  1.00  0.00           H
ATOM   1361  CD  GLN A  91      86.650  54.160  69.490  1.00  0.00           C
ATOM   1362  OE1 GLN A  91      87.270  53.070  69.710  1.00  0.00           O
ATOM   1363  NE2 GLN A  91      87.220  55.270  69.010  1.00  0.00           N
ATOM   1364 1HE2 GLN A  91      86.520  55.990  68.860  1.00  0.00           H
ATOM   1365 2HE2 GLN A  91      88.190  55.410  68.760  1.00  0.00           H
ATOM   1366  C   GLN A  91      82.050  53.980  67.880  1.00  0.00           C
ATOM   1367  O   GLN A  91      81.960  54.930  67.120  1.00  0.00           O
ATOM   1368  N   LEU A  92      81.360  52.810  67.810  1.00  0.00           N
ATOM   1369  H   LEU A  92      81.350  52.210  68.620  1.00  0.00           H
ATOM   1370  CA  LEU A  92      80.670  52.290  66.610  1.00  0.00           C
ATOM   1371  HA  LEU A  92      80.710  53.040  65.820  1.00  0.00           H
ATOM   1372  CB  LEU A  92      81.330  50.980  66.160  1.00  0.00           C
ATOM   1373  HB1 LEU A  92      80.950  50.610  65.210  1.00  0.00           H
ATOM   1374  HB2 LEU A  92      81.120  50.210  66.910  1.00  0.00           H
ATOM   1375  CG  LEU A  92      82.830  51.110  65.920  1.00  0.00           C
ATOM   1376  HG  LEU A  92      83.410  51.270  66.830  1.00  0.00           H
ATOM   1377  CD1 LEU A  92      83.350  49.750  65.400  1.00  0.00           C
ATOM   1378 1HD1 LEU A  92      84.420  49.700  65.180  1.00  0.00           H
ATOM   1379 2HD1 LEU A  92      83.130  48.910  66.070  1.00  0.00           H
ATOM   1380 3HD1 LEU A  92      82.750  49.490  64.530  1.00  0.00           H
ATOM   1381  CD2 LEU A  92      83.150  52.140  64.800  1.00  0.00           C
ATOM   1382 1HD2 LEU A  92      84.210  52.370  64.720  1.00  0.00           H
ATOM   1383 2HD2 LEU A  92      82.790  51.850  63.820  1.00  0.00           H
ATOM   1384 3HD2 LEU A  92      82.670  53.080  65.080  1.00  0.00           H
ATOM   1385  C   LEU A  92      79.190  52.120  66.960  1.00  0.00           C
ATOM   1386  O   LEU A  92      78.830  51.260  67.760  1.00  0.00           O
ATOM   1387  N   ILE A  93      78.350  52.950  66.390  1.00  0.00           N
ATOM   1388  H   ILE A  93      78.640  53.630  65.710  1.00  0.00           H
ATOM   1389  CA  ILE A  93      76.900  53.080  66.780  1.00  0.00           C
ATOM   1390  HA  ILE A  93      76.710  52.400  67.610  1.00  0.00           H
ATOM   1391  CB  ILE A  93      76.670  54.500  67.390  1.00  0.00           C
ATOM   1392  HB  ILE A  93      76.730  55.170  66.530  1.00  0.00           H
ATOM   1393  CG2 ILE A  93      75.240  54.590  67.840  1.00  0.00           C
ATOM   1394 1HG2 ILE A  93      74.580  54.310  67.010  1.00  0.00           H
ATOM   1395 2HG2 ILE A  93      75.120  53.920  68.690  1.00  0.00           H
ATOM   1396 3HG2 ILE A  93      74.910  55.610  68.040  1.00  0.00           H
ATOM   1397  CG1 ILE A  93      77.610  54.930  68.560  1.00  0.00           C
ATOM   1398 1HG1 ILE A  93      78.610  54.480  68.500  1.00  0.00           H
ATOM   1399 2HG1 ILE A  93      77.090  54.740  69.500  1.00  0.00           H
ATOM   1400  CD  ILE A  93      77.960  56.390  68.480  1.00  0.00           C
ATOM   1401  HD1 ILE A  93      78.500  56.570  69.410  1.00  0.00           H
ATOM   1402  HD2 ILE A  93      78.610  56.520  67.610  1.00  0.00           H
ATOM   1403  HD3 ILE A  93      77.120  57.080  68.340  1.00  0.00           H
ATOM   1404  C   ILE A  93      76.100  52.780  65.540  1.00  0.00           C
ATOM   1405  O   ILE A  93      75.970  53.610  64.620  1.00  0.00           O
ATOM   1406  N   THR A  94      75.310  51.690  65.640  1.00  0.00           N
ATOM   1407  H   THR A  94      75.230  51.180  66.510  1.00  0.00           H
ATOM   1408  CA  THR A  94      74.380  51.210  64.600  1.00  0.00           C
ATOM   1409  HA  THR A  94      74.410  51.790  63.690  1.00  0.00           H
ATOM   1410  CB  THR A  94      74.830  49.740  64.260  1.00  0.00           C
ATOM   1411  HB  THR A  94      74.010  49.160  63.840  1.00  0.00           H
ATOM   1412  CG2 THR A  94      76.020  49.760  63.270  1.00  0.00           C
ATOM   1413 1HG2 THR A  94      76.170  48.770  62.850  1.00  0.00           H
ATOM   1414 2HG2 THR A  94      75.870  50.420  62.420  1.00  0.00           H
ATOM   1415 3HG2 THR A  94      76.880  50.080  63.850  1.00  0.00           H
ATOM   1416  OG1 THR A  94      75.340  49.050  65.360  1.00  0.00           O
ATOM   1417  HG1 THR A  94      74.610  49.070  65.980  1.00  0.00           H
ATOM   1418  C   THR A  94      72.890  51.390  64.970  1.00  0.00           C
ATOM   1419  O   THR A  94      72.520  51.130  66.130  1.00  0.00           O
ATOM   1420  N   GLY A  95      71.990  51.900  64.080  1.00  0.00           N
ATOM   1421  H   GLY A  95      72.350  52.170  63.180  1.00  0.00           H
ATOM   1422  CA  GLY A  95      70.550  51.890  64.240  1.00  0.00           C
ATOM   1423  HA1 GLY A  95      70.100  52.680  63.640  1.00  0.00           H
ATOM   1424  HA2 GLY A  95      70.280  52.180  65.260  1.00  0.00           H
ATOM   1425  C   GLY A  95      69.870  50.650  63.580  1.00  0.00           C
ATOM   1426  O   GLY A  95      70.520  49.820  62.950  1.00  0.00           O
ATOM   1427  N   LYS A  96      68.520  50.510  63.770  1.00  0.00           N
ATOM   1428  H   LYS A  96      68.090  51.190  64.380  1.00  0.00           H
ATOM   1429  CA  LYS A  96      67.670  49.360  63.430  1.00  0.00           C
ATOM   1430  HA  LYS A  96      68.300  48.500  63.640  1.00  0.00           H
ATOM   1431  CB  LYS A  96      66.450  49.240  64.330  1.00  0.00           C
ATOM   1432  HB1 LYS A  96      65.820  48.500  63.830  1.00  0.00           H
ATOM   1433  HB2 LYS A  96      66.070  50.250  64.440  1.00  0.00           H
ATOM   1434  CG  LYS A  96      66.750  48.770  65.800  1.00  0.00           C
ATOM   1435  HG1 LYS A  96      67.470  49.390  66.340  1.00  0.00           H
ATOM   1436  HG2 LYS A  96      67.160  47.770  65.660  1.00  0.00           H
ATOM   1437  CD  LYS A  96      65.410  48.810  66.500  1.00  0.00           C
ATOM   1438  HD1 LYS A  96      64.680  48.070  66.170  1.00  0.00           H
ATOM   1439  HD2 LYS A  96      64.880  49.760  66.570  1.00  0.00           H
ATOM   1440  CE  LYS A  96      65.790  48.280  67.900  1.00  0.00           C
ATOM   1441  HE1 LYS A  96      66.560  48.860  68.410  1.00  0.00           H
ATOM   1442  HE2 LYS A  96      66.150  47.270  67.730  1.00  0.00           H
ATOM   1443  NZ  LYS A  96      64.610  48.180  68.850  1.00  0.00           N
ATOM   1444  HZ1 LYS A  96      65.020  47.800  69.690  1.00  0.00           H
ATOM   1445  HZ2 LYS A  96      64.410  49.120  69.150  1.00  0.00           H
ATOM   1446  HZ3 LYS A  96      63.810  47.700  68.460  1.00  0.00           H
ATOM   1447  C   LYS A  96      67.210  49.330  62.000  1.00  0.00           C
ATOM   1448  O   LYS A  96      67.330  48.270  61.330  1.00  0.00           O
ATOM   1449  N   GLU A  97      66.690  50.430  61.460  1.00  0.00           N
ATOM   1450  H   GLU A  97      66.850  51.210  62.080  1.00  0.00           H
ATOM   1451  CA  GLU A  97      66.190  50.710  60.090  1.00  0.00           C
ATOM   1452  HA  GLU A  97      66.550  49.990  59.350  1.00  0.00           H
ATOM   1453  CB  GLU A  97      64.730  50.400  59.990  1.00  0.00           C
ATOM   1454  HB1 GLU A  97      64.550  49.350  60.230  1.00  0.00           H
ATOM   1455  HB2 GLU A  97      64.500  50.550  58.930  1.00  0.00           H
ATOM   1456  CG  GLU A  97      63.750  51.190  60.860  1.00  0.00           C
ATOM   1457  HG1 GLU A  97      64.050  52.220  61.080  1.00  0.00           H
ATOM   1458  HG2 GLU A  97      63.760  50.720  61.840  1.00  0.00           H
ATOM   1459  CD  GLU A  97      62.300  51.220  60.350  1.00  0.00           C
ATOM   1460  OE1 GLU A  97      61.840  50.170  59.830  1.00  0.00           O
ATOM   1461  OE2 GLU A  97      61.620  52.260  60.400  1.00  0.00           O
ATOM   1462  C   GLU A  97      66.480  52.160  59.690  1.00  0.00           C
ATOM   1463  O   GLU A  97      66.250  53.050  60.530  1.00  0.00           O
ATOM   1464  N   ASP A  98      66.940  52.480  58.530  1.00  0.00           N
ATOM   1465  H   ASP A  98      66.920  51.710  57.870  1.00  0.00           H
ATOM   1466  CA  ASP A  98      67.580  53.730  58.190  1.00  0.00           C
ATOM   1467  HA  ASP A  98      68.180  54.060  59.040  1.00  0.00           H
ATOM   1468  CB  ASP A  98      68.490  53.570  56.920  1.00  0.00           C
ATOM   1469  HB1 ASP A  98      69.300  52.980  57.350  1.00  0.00           H
ATOM   1470  HB2 ASP A  98      68.900  54.550  56.680  1.00  0.00           H
ATOM   1471  CG  ASP A  98      67.910  52.920  55.680  1.00  0.00           C
ATOM   1472  OD1 ASP A  98      67.040  53.580  55.070  1.00  0.00           O
ATOM   1473  OD2 ASP A  98      68.190  51.780  55.370  1.00  0.00           O
ATOM   1474  C   ASP A  98      66.490  54.840  57.810  1.00  0.00           C
ATOM   1475  O   ASP A  98      65.230  54.610  57.830  1.00  0.00           O
ATOM   1476  N   ALA A  99      66.970  55.980  57.360  1.00  0.00           N
ATOM   1477  H   ALA A  99      67.980  55.990  57.350  1.00  0.00           H
ATOM   1478  CA  ALA A  99      66.290  57.270  57.040  1.00  0.00           C
ATOM   1479  HA  ALA A  99      65.430  57.280  57.720  1.00  0.00           H
ATOM   1480  CB  ALA A  99      67.200  58.410  57.510  1.00  0.00           C
ATOM   1481  HB1 ALA A  99      66.930  59.360  57.050  1.00  0.00           H
ATOM   1482  HB2 ALA A  99      67.180  58.410  58.600  1.00  0.00           H
ATOM   1483  HB3 ALA A  99      68.240  58.230  57.250  1.00  0.00           H
ATOM   1484  C   ALA A  99      65.890  57.330  55.540  1.00  0.00           C
ATOM   1485  O   ALA A  99      65.500  58.380  55.020  1.00  0.00           O
ATOM   1486  N   ALA A 100      65.820  56.180  54.870  1.00  0.00           N
ATOM   1487  H   ALA A 100      66.240  55.450  55.420  1.00  0.00           H
ATOM   1488  CA  ALA A 100      65.350  55.960  53.540  1.00  0.00           C
ATOM   1489  HA  ALA A 100      65.990  55.210  53.090  1.00  0.00           H
ATOM   1490  CB  ALA A 100      63.900  55.490  53.490  1.00  0.00           C
ATOM   1491  HB1 ALA A 100      63.230  56.240  53.910  1.00  0.00           H
ATOM   1492  HB2 ALA A 100      63.700  55.290  52.440  1.00  0.00           H
ATOM   1493  HB3 ALA A 100      63.770  54.570  54.070  1.00  0.00           H
ATOM   1494  C   ALA A 100      65.630  57.100  52.590  1.00  0.00           C
ATOM   1495  O   ALA A 100      64.760  57.480  51.820  1.00  0.00           O
ATOM   1496  N   ASN A 101      66.860  57.670  52.510  1.00  0.00           N
ATOM   1497  H   ASN A 101      67.490  57.350  53.230  1.00  0.00           H
ATOM   1498  CA  ASN A 101      67.210  58.720  51.620  1.00  0.00           C
ATOM   1499  HA  ASN A 101      68.210  59.040  51.900  1.00  0.00           H
ATOM   1500  CB  ASN A 101      67.190  58.170  50.190  1.00  0.00           C
ATOM   1501  HB1 ASN A 101      67.700  58.960  49.630  1.00  0.00           H
ATOM   1502  HB2 ASN A 101      66.160  58.010  49.870  1.00  0.00           H
ATOM   1503  CG  ASN A 101      68.030  56.900  49.870  1.00  0.00           C
ATOM   1504  OD1 ASN A 101      67.740  56.260  48.870  1.00  0.00           O
ATOM   1505  ND2 ASN A 101      69.110  56.550  50.620  1.00  0.00           N
ATOM   1506 1HD2 ASN A 101      69.340  56.930  51.520  1.00  0.00           H
ATOM   1507 2HD2 ASN A 101      69.600  55.700  50.360  1.00  0.00           H
ATOM   1508  C   ASN A 101      66.420  60.060  51.800  1.00  0.00           C
ATOM   1509  O   ASN A 101      66.460  60.940  50.860  1.00  0.00           O
ATOM   1510  N   ASN A 102      65.780  60.230  52.910  1.00  0.00           N
ATOM   1511  H   ASN A 102      65.910  59.630  53.710  1.00  0.00           H
ATOM   1512  CA  ASN A 102      64.910  61.390  53.200  1.00  0.00           C
ATOM   1513  HA  ASN A 102      64.890  62.160  52.430  1.00  0.00           H
ATOM   1514  CB  ASN A 102      63.470  60.810  53.410  1.00  0.00           C
ATOM   1515  HB1 ASN A 102      63.530  59.940  54.070  1.00  0.00           H
ATOM   1516  HB2 ASN A 102      63.120  60.350  52.490  1.00  0.00           H
ATOM   1517  CG  ASN A 102      62.410  61.850  53.830  1.00  0.00           C
ATOM   1518  OD1 ASN A 102      62.700  62.970  53.990  1.00  0.00           O
ATOM   1519  ND2 ASN A 102      61.200  61.410  54.140  1.00  0.00           N
ATOM   1520 1HD2 ASN A 102      61.020  60.480  53.780  1.00  0.00           H
ATOM   1521 2HD2 ASN A 102      60.500  62.000  54.570  1.00  0.00           H
ATOM   1522  C   ASN A 102      65.400  62.200  54.420  1.00  0.00           C
ATOM   1523  O   ASN A 102      65.360  61.650  55.520  1.00  0.00           O
ATOM   1524  N   TYR A 103      65.780  63.510  54.290  1.00  0.00           N
ATOM   1525  H   TYR A 103      65.970  63.790  53.340  1.00  0.00           H
ATOM   1526  CA  TYR A 103      66.380  64.330  55.370  1.00  0.00           C
ATOM   1527  HA  TYR A 103      67.380  63.940  55.590  1.00  0.00           H
ATOM   1528  CB  TYR A 103      66.660  65.740  54.820  1.00  0.00           C
ATOM   1529  HB1 TYR A 103      65.830  66.070  54.190  1.00  0.00           H
ATOM   1530  HB2 TYR A 103      67.510  65.640  54.140  1.00  0.00           H
ATOM   1531  CG  TYR A 103      66.910  66.850  55.850  1.00  0.00           C
ATOM   1532  CD1 TYR A 103      65.960  67.490  56.650  1.00  0.00           C
ATOM   1533  HD1 TYR A 103      64.900  67.370  56.520  1.00  0.00           H
ATOM   1534  CE1 TYR A 103      66.290  68.420  57.600  1.00  0.00           C
ATOM   1535  HE1 TYR A 103      65.580  69.030  58.130  1.00  0.00           H
ATOM   1536  CZ  TYR A 103      67.620  68.740  57.830  1.00  0.00           C
ATOM   1537  OH  TYR A 103      68.040  69.720  58.700  1.00  0.00           O
ATOM   1538  HH  TYR A 103      67.270  70.190  59.040  1.00  0.00           H
ATOM   1539  CE2 TYR A 103      68.640  68.150  57.070  1.00  0.00           C
ATOM   1540  HE2 TYR A 103      69.680  68.270  57.350  1.00  0.00           H
ATOM   1541  CD2 TYR A 103      68.260  67.170  56.170  1.00  0.00           C
ATOM   1542  HD2 TYR A 103      69.080  66.650  55.690  1.00  0.00           H
ATOM   1543  C   TYR A 103      65.480  64.350  56.570  1.00  0.00           C
ATOM   1544  O   TYR A 103      65.930  64.020  57.670  1.00  0.00           O
ATOM   1545  N   ALA A 104      64.180  64.560  56.360  1.00  0.00           N
ATOM   1546  H   ALA A 104      63.810  64.640  55.430  1.00  0.00           H
ATOM   1547  CA  ALA A 104      63.200  64.590  57.410  1.00  0.00           C
ATOM   1548  HA  ALA A 104      63.500  65.340  58.140  1.00  0.00           H
ATOM   1549  CB  ALA A 104      61.860  65.010  56.740  1.00  0.00           C
ATOM   1550  HB1 ALA A 104      61.060  65.240  57.440  1.00  0.00           H
ATOM   1551  HB2 ALA A 104      61.950  66.020  56.340  1.00  0.00           H
ATOM   1552  HB3 ALA A 104      61.560  64.310  55.950  1.00  0.00           H
ATOM   1553  C   ALA A 104      63.190  63.300  58.240  1.00  0.00           C
ATOM   1554  O   ALA A 104      62.930  63.340  59.460  1.00  0.00           O
ATOM   1555  N   ARG A 105      63.370  62.130  57.640  1.00  0.00           N
ATOM   1556  H   ARG A 105      63.520  62.190  56.650  1.00  0.00           H
ATOM   1557  CA  ARG A 105      63.310  60.900  58.320  1.00  0.00           C
ATOM   1558  HA  ARG A 105      62.420  60.790  58.950  1.00  0.00           H
ATOM   1559  CB  ARG A 105      63.310  59.790  57.300  1.00  0.00           C
ATOM   1560  HB1 ARG A 105      64.300  59.670  56.850  1.00  0.00           H
ATOM   1561  HB2 ARG A 105      62.600  60.080  56.520  1.00  0.00           H
ATOM   1562  CG  ARG A 105      62.900  58.400  57.850  1.00  0.00           C
ATOM   1563  HG1 ARG A 105      62.100  58.560  58.560  1.00  0.00           H
ATOM   1564  HG2 ARG A 105      63.770  58.070  58.410  1.00  0.00           H
ATOM   1565  CD  ARG A 105      62.510  57.390  56.730  1.00  0.00           C
ATOM   1566  HD1 ARG A 105      63.280  57.490  55.970  1.00  0.00           H
ATOM   1567  HD2 ARG A 105      61.520  57.640  56.340  1.00  0.00           H
ATOM   1568  NE  ARG A 105      62.270  56.120  57.360  1.00  0.00           N
ATOM   1569  HE  ARG A 105      63.060  55.500  57.200  1.00  0.00           H
ATOM   1570  CZ  ARG A 105      61.180  55.770  58.060  1.00  0.00           C
ATOM   1571  NH1 ARG A 105      60.110  56.500  58.150  1.00  0.00           N
ATOM   1572 1HH1 ARG A 105      60.080  57.450  57.820  1.00  0.00           H
ATOM   1573 2HH1 ARG A 105      59.460  56.170  58.850  1.00  0.00           H
ATOM   1574  NH2 ARG A 105      61.230  54.670  58.750  1.00  0.00           N
ATOM   1575 1HH2 ARG A 105      62.090  54.130  58.800  1.00  0.00           H
ATOM   1576 2HH2 ARG A 105      60.490  54.400  59.380  1.00  0.00           H
ATOM   1577  C   ARG A 105      64.510  60.720  59.210  1.00  0.00           C
ATOM   1578  O   ARG A 105      64.270  60.370  60.380  1.00  0.00           O
ATOM   1579  N   GLY A 106      65.780  60.990  58.790  1.00  0.00           N
ATOM   1580  H   GLY A 106      65.910  61.440  57.890  1.00  0.00           H
ATOM   1581  CA  GLY A 106      66.880  61.030  59.670  1.00  0.00           C
ATOM   1582  HA1 GLY A 106      67.770  61.200  59.060  1.00  0.00           H
ATOM   1583  HA2 GLY A 106      67.080  60.040  60.060  1.00  0.00           H
ATOM   1584  C   GLY A 106      66.810  62.010  60.790  1.00  0.00           C
ATOM   1585  O   GLY A 106      67.350  61.700  61.820  1.00  0.00           O
ATOM   1586  N   HIS A 107      66.310  63.170  60.440  1.00  0.00           N
ATOM   1587  H   HIS A 107      66.110  63.350  59.470  1.00  0.00           H
ATOM   1588  CA  HIS A 107      66.450  64.340  61.280  1.00  0.00           C
ATOM   1589  HA  HIS A 107      67.420  64.400  61.770  1.00  0.00           H
ATOM   1590  CB  HIS A 107      66.230  65.640  60.440  1.00  0.00           C
ATOM   1591  HB1 HIS A 107      65.230  65.640  60.020  1.00  0.00           H
ATOM   1592  HB2 HIS A 107      66.840  65.780  59.550  1.00  0.00           H
ATOM   1593  CG  HIS A 107      66.450  66.860  61.270  1.00  0.00           C
ATOM   1594  ND1 HIS A 107      67.690  67.350  61.580  1.00  0.00           N
ATOM   1595  HD1 HIS A 107      68.520  66.970  61.150  1.00  0.00           H
ATOM   1596  CE1 HIS A 107      67.530  68.470  62.370  1.00  0.00           C
ATOM   1597  HE1 HIS A 107      68.320  69.090  62.760  1.00  0.00           H
ATOM   1598  NE2 HIS A 107      66.230  68.610  62.630  1.00  0.00           N
ATOM   1599  CD2 HIS A 107      65.560  67.620  61.930  1.00  0.00           C
ATOM   1600  HD2 HIS A 107      64.480  67.510  62.000  1.00  0.00           H
ATOM   1601  C   HIS A 107      65.320  64.310  62.380  1.00  0.00           C
ATOM   1602  O   HIS A 107      65.610  64.380  63.560  1.00  0.00           O
ATOM   1603  N   TYR A 108      64.060  64.260  61.920  1.00  0.00           N
ATOM   1604  H   TYR A 108      63.950  64.230  60.920  1.00  0.00           H
ATOM   1605  CA  TYR A 108      62.900  64.400  62.810  1.00  0.00           C
ATOM   1606  HA  TYR A 108      63.150  65.030  63.670  1.00  0.00           H
ATOM   1607  CB  TYR A 108      61.790  65.120  61.980  1.00  0.00           C
ATOM   1608  HB1 TYR A 108      60.780  64.990  62.370  1.00  0.00           H
ATOM   1609  HB2 TYR A 108      61.640  64.660  61.000  1.00  0.00           H
ATOM   1610  CG  TYR A 108      62.020  66.640  61.810  1.00  0.00           C
ATOM   1611  CD1 TYR A 108      62.080  67.470  62.960  1.00  0.00           C
ATOM   1612  HD1 TYR A 108      61.820  67.060  63.920  1.00  0.00           H
ATOM   1613  CE1 TYR A 108      62.170  68.830  62.900  1.00  0.00           C
ATOM   1614  HE1 TYR A 108      62.180  69.400  63.820  1.00  0.00           H
ATOM   1615  CZ  TYR A 108      62.280  69.460  61.680  1.00  0.00           C
ATOM   1616  OH  TYR A 108      62.330  70.750  61.510  1.00  0.00           O
ATOM   1617  HH  TYR A 108      62.260  70.930  60.570  1.00  0.00           H
ATOM   1618  CE2 TYR A 108      62.290  68.650  60.500  1.00  0.00           C
ATOM   1619  HE2 TYR A 108      62.270  69.130  59.530  1.00  0.00           H
ATOM   1620  CD2 TYR A 108      62.110  67.260  60.580  1.00  0.00           C
ATOM   1621  HD2 TYR A 108      61.990  66.690  59.670  1.00  0.00           H
ATOM   1622  C   TYR A 108      62.520  63.040  63.360  1.00  0.00           C
ATOM   1623  O   TYR A 108      62.480  62.840  64.620  1.00  0.00           O
ATOM   1624  N   THR A 109      62.240  62.040  62.500  1.00  0.00           N
ATOM   1625  H   THR A 109      62.380  62.300  61.540  1.00  0.00           H
ATOM   1626  CA  THR A 109      61.620  60.740  62.850  1.00  0.00           C
ATOM   1627  HA  THR A 109      60.850  60.850  63.620  1.00  0.00           H
ATOM   1628  CB  THR A 109      60.890  60.070  61.730  1.00  0.00           C
ATOM   1629  HB  THR A 109      61.510  59.840  60.860  1.00  0.00           H
ATOM   1630  CG2 THR A 109      60.140  58.760  62.170  1.00  0.00           C
ATOM   1631 1HG2 THR A 109      59.390  58.980  62.930  1.00  0.00           H
ATOM   1632 2HG2 THR A 109      59.630  58.290  61.320  1.00  0.00           H
ATOM   1633 3HG2 THR A 109      60.870  58.060  62.580  1.00  0.00           H
ATOM   1634  OG1 THR A 109      59.870  60.940  61.370  1.00  0.00           O
ATOM   1635  HG1 THR A 109      59.610  60.500  60.560  1.00  0.00           H
ATOM   1636  C   THR A 109      62.510  59.750  63.670  1.00  0.00           C
ATOM   1637  O   THR A 109      62.170  59.220  64.710  1.00  0.00           O
ATOM   1638  N   ILE A 110      63.640  59.330  63.010  1.00  0.00           N
ATOM   1639  H   ILE A 110      63.810  59.700  62.090  1.00  0.00           H
ATOM   1640  CA  ILE A 110      64.580  58.340  63.460  1.00  0.00           C
ATOM   1641  HA  ILE A 110      64.060  57.620  64.090  1.00  0.00           H
ATOM   1642  CB  ILE A 110      65.270  57.650  62.250  1.00  0.00           C
ATOM   1643  HB  ILE A 110      65.880  58.380  61.720  1.00  0.00           H
ATOM   1644  CG2 ILE A 110      66.120  56.510  62.580  1.00  0.00           C
ATOM   1645 1HG2 ILE A 110      66.450  56.070  61.640  1.00  0.00           H
ATOM   1646 2HG2 ILE A 110      66.950  56.980  63.110  1.00  0.00           H
ATOM   1647 3HG2 ILE A 110      65.620  55.780  63.230  1.00  0.00           H
ATOM   1648  CG1 ILE A 110      64.160  57.210  61.230  1.00  0.00           C
ATOM   1649 1HG1 ILE A 110      64.610  56.640  60.420  1.00  0.00           H
ATOM   1650 2HG1 ILE A 110      63.660  58.090  60.830  1.00  0.00           H
ATOM   1651  CD  ILE A 110      63.080  56.260  61.780  1.00  0.00           C
ATOM   1652  HD1 ILE A 110      62.290  56.020  61.070  1.00  0.00           H
ATOM   1653  HD2 ILE A 110      63.560  55.340  62.100  1.00  0.00           H
ATOM   1654  HD3 ILE A 110      62.540  56.650  62.640  1.00  0.00           H
ATOM   1655  C   ILE A 110      65.620  59.040  64.410  1.00  0.00           C
ATOM   1656  O   ILE A 110      65.980  58.510  65.470  1.00  0.00           O
ATOM   1657  N   GLY A 111      66.020  60.330  64.170  1.00  0.00           N
ATOM   1658  H   GLY A 111      65.630  60.780  63.360  1.00  0.00           H
ATOM   1659  CA  GLY A 111      66.980  61.080  64.980  1.00  0.00           C
ATOM   1660  HA1 GLY A 111      67.030  62.030  64.440  1.00  0.00           H
ATOM   1661  HA2 GLY A 111      67.920  60.530  64.960  1.00  0.00           H
ATOM   1662  C   GLY A 111      66.640  61.340  66.430  1.00  0.00           C
ATOM   1663  O   GLY A 111      67.570  61.270  67.180  1.00  0.00           O
ATOM   1664  N   LYS A 112      65.360  61.520  66.760  1.00  0.00           N
ATOM   1665  H   LYS A 112      64.740  61.570  65.960  1.00  0.00           H
ATOM   1666  CA  LYS A 112      64.780  61.790  68.100  1.00  0.00           C
ATOM   1667  HA  LYS A 112      65.170  62.760  68.410  1.00  0.00           H
ATOM   1668  CB  LYS A 112      63.270  61.910  68.080  1.00  0.00           C
ATOM   1669  HB1 LYS A 112      63.020  62.490  67.190  1.00  0.00           H
ATOM   1670  HB2 LYS A 112      63.090  62.500  68.980  1.00  0.00           H
ATOM   1671  CG  LYS A 112      62.470  60.650  68.060  1.00  0.00           C
ATOM   1672  HG1 LYS A 112      62.610  60.220  69.050  1.00  0.00           H
ATOM   1673  HG2 LYS A 112      62.940  59.980  67.350  1.00  0.00           H
ATOM   1674  CD  LYS A 112      61.040  60.720  67.510  1.00  0.00           C
ATOM   1675  HD1 LYS A 112      60.930  61.060  66.480  1.00  0.00           H
ATOM   1676  HD2 LYS A 112      60.580  61.520  68.090  1.00  0.00           H
ATOM   1677  CE  LYS A 112      60.420  59.350  67.610  1.00  0.00           C
ATOM   1678  HE1 LYS A 112      61.250  58.670  67.400  1.00  0.00           H
ATOM   1679  HE2 LYS A 112      59.700  59.250  66.800  1.00  0.00           H
ATOM   1680  NZ  LYS A 112      59.720  59.020  68.810  1.00  0.00           N
ATOM   1681  HZ1 LYS A 112      58.820  59.470  68.880  1.00  0.00           H
ATOM   1682  HZ2 LYS A 112      59.630  58.020  68.800  1.00  0.00           H
ATOM   1683  HZ3 LYS A 112      60.330  59.120  69.610  1.00  0.00           H
ATOM   1684  C   LYS A 112      65.230  60.830  69.150  1.00  0.00           C
ATOM   1685  O   LYS A 112      65.230  61.260  70.290  1.00  0.00           O
ATOM   1686  N   GLU A 113      65.330  59.520  68.790  1.00  0.00           N
ATOM   1687  H   GLU A 113      65.270  59.200  67.840  1.00  0.00           H
ATOM   1688  CA  GLU A 113      65.610  58.430  69.780  1.00  0.00           C
ATOM   1689  HA  GLU A 113      65.110  58.760  70.690  1.00  0.00           H
ATOM   1690  CB  GLU A 113      64.890  57.090  69.390  1.00  0.00           C
ATOM   1691  HB1 GLU A 113      65.120  56.400  70.190  1.00  0.00           H
ATOM   1692  HB2 GLU A 113      65.260  56.680  68.450  1.00  0.00           H
ATOM   1693  CG  GLU A 113      63.360  57.150  69.210  1.00  0.00           C
ATOM   1694  HG1 GLU A 113      63.190  56.170  68.760  1.00  0.00           H
ATOM   1695  HG2 GLU A 113      63.110  57.900  68.460  1.00  0.00           H
ATOM   1696  CD  GLU A 113      62.630  57.310  70.500  1.00  0.00           C
ATOM   1697  OE1 GLU A 113      63.100  56.820  71.590  1.00  0.00           O
ATOM   1698  OE2 GLU A 113      61.540  57.930  70.560  1.00  0.00           O
ATOM   1699  C   GLU A 113      67.070  58.180  70.160  1.00  0.00           C
ATOM   1700  O   GLU A 113      67.380  57.600  71.160  1.00  0.00           O
ATOM   1701  N   ILE A 114      68.040  58.550  69.260  1.00  0.00           N
ATOM   1702  H   ILE A 114      67.670  58.900  68.390  1.00  0.00           H
ATOM   1703  CA  ILE A 114      69.450  58.190  69.280  1.00  0.00           C
ATOM   1704  HA  ILE A 114      69.500  57.580  70.190  1.00  0.00           H
ATOM   1705  CB  ILE A 114      69.750  57.430  68.010  1.00  0.00           C
ATOM   1706  HB  ILE A 114      68.970  56.660  67.960  1.00  0.00           H
ATOM   1707  CG2 ILE A 114      69.740  58.090  66.660  1.00  0.00           C
ATOM   1708 1HG2 ILE A 114      70.670  58.670  66.600  1.00  0.00           H
ATOM   1709 2HG2 ILE A 114      69.950  57.300  65.940  1.00  0.00           H
ATOM   1710 3HG2 ILE A 114      68.920  58.750  66.410  1.00  0.00           H
ATOM   1711  CG1 ILE A 114      71.030  56.510  68.300  1.00  0.00           C
ATOM   1712 1HG1 ILE A 114      71.100  56.370  69.380  1.00  0.00           H
ATOM   1713 2HG1 ILE A 114      71.880  57.040  67.880  1.00  0.00           H
ATOM   1714  CD  ILE A 114      70.970  55.140  67.530  1.00  0.00           C
ATOM   1715  HD1 ILE A 114      71.920  54.630  67.650  1.00  0.00           H
ATOM   1716  HD2 ILE A 114      70.020  54.620  67.680  1.00  0.00           H
ATOM   1717  HD3 ILE A 114      70.990  55.400  66.470  1.00  0.00           H
ATOM   1718  C   ILE A 114      70.380  59.420  69.600  1.00  0.00           C
ATOM   1719  O   ILE A 114      71.510  59.260  70.020  1.00  0.00           O
ATOM   1720  N   ILE A 115      69.890  60.630  69.350  1.00  0.00           N
ATOM   1721  H   ILE A 115      68.940  60.640  69.020  1.00  0.00           H
ATOM   1722  CA  ILE A 115      70.530  61.910  69.560  1.00  0.00           C
ATOM   1723  HA  ILE A 115      71.380  61.840  68.880  1.00  0.00           H
ATOM   1724  CB  ILE A 115      69.610  63.030  69.160  1.00  0.00           C
ATOM   1725  HB  ILE A 115      69.220  62.790  68.170  1.00  0.00           H
ATOM   1726  CG2 ILE A 115      68.450  63.230  70.180  1.00  0.00           C
ATOM   1727 1HG2 ILE A 115      67.970  62.270  70.350  1.00  0.00           H
ATOM   1728 2HG2 ILE A 115      68.720  63.560  71.180  1.00  0.00           H
ATOM   1729 3HG2 ILE A 115      67.770  63.970  69.750  1.00  0.00           H
ATOM   1730  CG1 ILE A 115      70.300  64.440  69.020  1.00  0.00           C
ATOM   1731 1HG1 ILE A 115      70.630  64.800  70.000  1.00  0.00           H
ATOM   1732 2HG1 ILE A 115      69.560  65.160  68.660  1.00  0.00           H
ATOM   1733  CD  ILE A 115      71.380  64.490  68.010  1.00  0.00           C
ATOM   1734  HD1 ILE A 115      71.020  64.090  67.070  1.00  0.00           H
ATOM   1735  HD2 ILE A 115      71.760  65.490  67.780  1.00  0.00           H
ATOM   1736  HD3 ILE A 115      72.230  63.940  68.420  1.00  0.00           H
ATOM   1737  C   ILE A 115      71.260  62.140  70.940  1.00  0.00           C
ATOM   1738  O   ILE A 115      72.420  62.510  70.940  1.00  0.00           O
ATOM   1739  N   ASP A 116      70.660  61.780  72.060  1.00  0.00           N
ATOM   1740  H   ASP A 116      69.820  61.240  71.970  1.00  0.00           H
ATOM   1741  CA  ASP A 116      71.300  61.920  73.390  1.00  0.00           C
ATOM   1742  HA  ASP A 116      71.920  62.810  73.300  1.00  0.00           H
ATOM   1743  CB  ASP A 116      70.310  62.160  74.460  1.00  0.00           C
ATOM   1744  HB1 ASP A 116      70.860  62.310  75.390  1.00  0.00           H
ATOM   1745  HB2 ASP A 116      69.630  61.310  74.450  1.00  0.00           H
ATOM   1746  CG  ASP A 116      69.390  63.390  74.230  1.00  0.00           C
ATOM   1747  OD1 ASP A 116      69.890  64.580  74.230  1.00  0.00           O
ATOM   1748  OD2 ASP A 116      68.140  63.260  74.190  1.00  0.00           O
ATOM   1749  C   ASP A 116      72.140  60.630  73.760  1.00  0.00           C
ATOM   1750  O   ASP A 116      73.050  60.710  74.570  1.00  0.00           O
ATOM   1751  N   LEU A 117      71.930  59.480  73.130  1.00  0.00           N
ATOM   1752  H   LEU A 117      71.120  59.390  72.530  1.00  0.00           H
ATOM   1753  CA  LEU A 117      72.890  58.280  73.270  1.00  0.00           C
ATOM   1754  HA  LEU A 117      73.190  58.210  74.310  1.00  0.00           H
ATOM   1755  CB  LEU A 117      72.150  57.030  72.780  1.00  0.00           C
ATOM   1756  HB1 LEU A 117      71.800  57.200  71.760  1.00  0.00           H
ATOM   1757  HB2 LEU A 117      71.280  56.870  73.420  1.00  0.00           H
ATOM   1758  CG  LEU A 117      73.050  55.810  72.690  1.00  0.00           C
ATOM   1759  HG  LEU A 117      73.860  56.050  71.990  1.00  0.00           H
ATOM   1760  CD1 LEU A 117      73.660  55.390  74.040  1.00  0.00           C
ATOM   1761 1HD1 LEU A 117      74.370  56.130  74.400  1.00  0.00           H
ATOM   1762 2HD1 LEU A 117      72.930  55.230  74.830  1.00  0.00           H
ATOM   1763 3HD1 LEU A 117      74.190  54.450  73.860  1.00  0.00           H
ATOM   1764  CD2 LEU A 117      72.350  54.600  72.160  1.00  0.00           C
ATOM   1765 1HD2 LEU A 117      71.930  54.800  71.180  1.00  0.00           H
ATOM   1766 2HD2 LEU A 117      73.100  53.810  72.090  1.00  0.00           H
ATOM   1767 3HD2 LEU A 117      71.610  54.390  72.930  1.00  0.00           H
ATOM   1768  C   LEU A 117      74.170  58.690  72.590  1.00  0.00           C
ATOM   1769  O   LEU A 117      75.200  58.510  73.160  1.00  0.00           O
ATOM   1770  N   VAL A 118      74.130  59.190  71.410  1.00  0.00           N
ATOM   1771  H   VAL A 118      73.280  59.130  70.870  1.00  0.00           H
ATOM   1772  CA  VAL A 118      75.290  59.680  70.650  1.00  0.00           C
ATOM   1773  HA  VAL A 118      76.000  58.850  70.610  1.00  0.00           H
ATOM   1774  CB  VAL A 118      74.790  60.220  69.230  1.00  0.00           C
ATOM   1775  HB  VAL A 118      74.000  60.960  69.370  1.00  0.00           H
ATOM   1776  CG1 VAL A 118      75.950  60.910  68.430  1.00  0.00           C
ATOM   1777 1HG1 VAL A 118      76.860  60.370  68.700  1.00  0.00           H
ATOM   1778 2HG1 VAL A 118      75.730  60.860  67.360  1.00  0.00           H
ATOM   1779 3HG1 VAL A 118      76.120  61.920  68.830  1.00  0.00           H
ATOM   1780  CG2 VAL A 118      74.320  58.960  68.450  1.00  0.00           C
ATOM   1781 1HG2 VAL A 118      73.550  58.410  69.000  1.00  0.00           H
ATOM   1782 2HG2 VAL A 118      73.920  59.270  67.490  1.00  0.00           H
ATOM   1783 3HG2 VAL A 118      75.160  58.340  68.130  1.00  0.00           H
ATOM   1784  C   VAL A 118      76.060  60.820  71.400  1.00  0.00           C
ATOM   1785  O   VAL A 118      77.330  60.830  71.360  1.00  0.00           O
ATOM   1786  N   LEU A 119      75.370  61.740  72.120  1.00  0.00           N
ATOM   1787  H   LEU A 119      74.380  61.860  71.950  1.00  0.00           H
ATOM   1788  CA  LEU A 119      75.980  62.730  73.070  1.00  0.00           C
ATOM   1789  HA  LEU A 119      76.700  63.290  72.470  1.00  0.00           H
ATOM   1790  CB  LEU A 119      74.930  63.680  73.670  1.00  0.00           C
ATOM   1791  HB1 LEU A 119      75.420  64.080  74.550  1.00  0.00           H
ATOM   1792  HB2 LEU A 119      74.050  63.200  74.110  1.00  0.00           H
ATOM   1793  CG  LEU A 119      74.510  64.810  72.710  1.00  0.00           C
ATOM   1794  HG  LEU A 119      74.270  64.430  71.720  1.00  0.00           H
ATOM   1795  CD1 LEU A 119      73.360  65.700  73.260  1.00  0.00           C
ATOM   1796 1HD1 LEU A 119      73.020  66.370  72.470  1.00  0.00           H
ATOM   1797 2HD1 LEU A 119      72.550  65.050  73.570  1.00  0.00           H
ATOM   1798 3HD1 LEU A 119      73.830  66.290  74.050  1.00  0.00           H
ATOM   1799  CD2 LEU A 119      75.640  65.800  72.540  1.00  0.00           C
ATOM   1800 1HD2 LEU A 119      75.270  66.740  72.130  1.00  0.00           H
ATOM   1801 2HD2 LEU A 119      75.980  65.930  73.570  1.00  0.00           H
ATOM   1802 3HD2 LEU A 119      76.390  65.410  71.840  1.00  0.00           H
ATOM   1803  C   LEU A 119      76.770  62.030  74.170  1.00  0.00           C
ATOM   1804  O   LEU A 119      77.980  62.340  74.360  1.00  0.00           O
ATOM   1805  N   ASP A 120      76.250  60.940  74.730  1.00  0.00           N
ATOM   1806  H   ASP A 120      75.280  60.690  74.580  1.00  0.00           H
ATOM   1807  CA  ASP A 120      77.050  60.190  75.670  1.00  0.00           C
ATOM   1808  HA  ASP A 120      77.360  60.870  76.470  1.00  0.00           H
ATOM   1809  CB  ASP A 120      76.160  59.090  76.320  1.00  0.00           C
ATOM   1810  HB1 ASP A 120      75.880  58.390  75.540  1.00  0.00           H
ATOM   1811  HB2 ASP A 120      75.300  59.530  76.820  1.00  0.00           H
ATOM   1812  CG  ASP A 120      76.960  58.340  77.300  1.00  0.00           C
ATOM   1813  OD1 ASP A 120      77.120  57.100  77.100  1.00  0.00           O
ATOM   1814  OD2 ASP A 120      77.300  58.890  78.340  1.00  0.00           O
ATOM   1815  C   ASP A 120      78.280  59.550  75.000  1.00  0.00           C
ATOM   1816  O   ASP A 120      79.280  59.530  75.650  1.00  0.00           O
ATOM   1817  N   ARG A 121      78.080  59.090  73.700  1.00  0.00           N
ATOM   1818  H   ARG A 121      77.170  59.040  73.270  1.00  0.00           H
ATOM   1819  CA  ARG A 121      79.290  58.470  73.030  1.00  0.00           C
ATOM   1820  HA  ARG A 121      79.720  57.760  73.740  1.00  0.00           H
ATOM   1821  CB  ARG A 121      78.890  57.580  71.850  1.00  0.00           C
ATOM   1822  HB1 ARG A 121      79.750  57.020  71.500  1.00  0.00           H
ATOM   1823  HB2 ARG A 121      78.400  58.200  71.100  1.00  0.00           H
ATOM   1824  CG  ARG A 121      77.900  56.490  72.380  1.00  0.00           C
ATOM   1825  HG1 ARG A 121      77.770  55.900  71.470  1.00  0.00           H
ATOM   1826  HG2 ARG A 121      76.900  56.840  72.640  1.00  0.00           H
ATOM   1827  CD  ARG A 121      78.540  55.500  73.420  1.00  0.00           C
ATOM   1828  HD1 ARG A 121      78.730  56.020  74.360  1.00  0.00           H
ATOM   1829  HD2 ARG A 121      79.520  55.170  73.050  1.00  0.00           H
ATOM   1830  NE  ARG A 121      77.560  54.390  73.700  1.00  0.00           N
ATOM   1831  HE  ARG A 121      77.170  54.480  74.630  1.00  0.00           H
ATOM   1832  CZ  ARG A 121      77.200  53.430  72.870  1.00  0.00           C
ATOM   1833  NH1 ARG A 121      77.870  53.230  71.790  1.00  0.00           N
ATOM   1834 1HH1 ARG A 121      78.660  53.780  71.490  1.00  0.00           H
ATOM   1835 2HH1 ARG A 121      77.610  52.450  71.210  1.00  0.00           H
ATOM   1836  NH2 ARG A 121      76.160  52.680  73.140  1.00  0.00           N
ATOM   1837 1HH2 ARG A 121      75.780  52.850  74.060  1.00  0.00           H
ATOM   1838 2HH2 ARG A 121      75.810  52.030  72.450  1.00  0.00           H
ATOM   1839  C   ARG A 121      80.410  59.420  72.640  1.00  0.00           C
ATOM   1840  O   ARG A 121      81.590  59.090  72.610  1.00  0.00           O
ATOM   1841  N   ILE A 122      80.030  60.650  72.350  1.00  0.00           N
ATOM   1842  H   ILE A 122      79.030  60.820  72.330  1.00  0.00           H
ATOM   1843  CA  ILE A 122      80.950  61.780  72.180  1.00  0.00           C
ATOM   1844  HA  ILE A 122      81.810  61.410  71.630  1.00  0.00           H
ATOM   1845  CB  ILE A 122      80.260  62.930  71.440  1.00  0.00           C
ATOM   1846  HB  ILE A 122      79.380  63.140  72.050  1.00  0.00           H
ATOM   1847  CG2 ILE A 122      81.330  64.060  71.290  1.00  0.00           C
ATOM   1848 1HG2 ILE A 122      82.220  63.790  70.730  1.00  0.00           H
ATOM   1849 2HG2 ILE A 122      80.980  65.030  70.940  1.00  0.00           H
ATOM   1850 3HG2 ILE A 122      81.660  64.380  72.280  1.00  0.00           H
ATOM   1851  CG1 ILE A 122      79.770  62.600  70.000  1.00  0.00           C
ATOM   1852 1HG1 ILE A 122      79.540  61.540  69.920  1.00  0.00           H
ATOM   1853 2HG1 ILE A 122      80.540  62.760  69.250  1.00  0.00           H
ATOM   1854  CD  ILE A 122      78.520  63.290  69.570  1.00  0.00           C
ATOM   1855  HD1 ILE A 122      78.240  63.090  68.530  1.00  0.00           H
ATOM   1856  HD2 ILE A 122      77.670  63.030  70.200  1.00  0.00           H
ATOM   1857  HD3 ILE A 122      78.650  64.370  69.700  1.00  0.00           H
ATOM   1858  C   ILE A 122      81.570  62.170  73.540  1.00  0.00           C
ATOM   1859  O   ILE A 122      82.750  62.220  73.670  1.00  0.00           O
ATOM   1860  N   ARG A 123      80.750  62.240  74.590  1.00  0.00           N
ATOM   1861  H   ARG A 123      79.780  62.020  74.410  1.00  0.00           H
ATOM   1862  CA  ARG A 123      81.140  62.790  75.890  1.00  0.00           C
ATOM   1863  HA  ARG A 123      81.500  63.810  75.770  1.00  0.00           H
ATOM   1864  CB  ARG A 123      79.880  62.840  76.730  1.00  0.00           C
ATOM   1865  HB1 ARG A 123      79.340  61.890  76.770  1.00  0.00           H
ATOM   1866  HB2 ARG A 123      79.270  63.570  76.190  1.00  0.00           H
ATOM   1867  CG  ARG A 123      80.120  63.440  78.070  1.00  0.00           C
ATOM   1868  HG1 ARG A 123      80.700  62.760  78.690  1.00  0.00           H
ATOM   1869  HG2 ARG A 123      79.190  63.380  78.630  1.00  0.00           H
ATOM   1870  CD  ARG A 123      80.560  64.920  78.130  1.00  0.00           C
ATOM   1871  HD1 ARG A 123      81.640  64.860  77.950  1.00  0.00           H
ATOM   1872  HD2 ARG A 123      80.390  65.280  79.140  1.00  0.00           H
ATOM   1873  NE  ARG A 123      79.830  65.860  77.250  1.00  0.00           N
ATOM   1874  HE  ARG A 123      78.990  65.550  76.790  1.00  0.00           H
ATOM   1875  CZ  ARG A 123      80.040  67.140  77.180  1.00  0.00           C
ATOM   1876  NH1 ARG A 123      81.050  67.620  77.790  1.00  0.00           N
ATOM   1877 1HH1 ARG A 123      81.640  67.020  78.360  1.00  0.00           H
ATOM   1878 2HH1 ARG A 123      81.340  68.550  77.540  1.00  0.00           H
ATOM   1879  NH2 ARG A 123      79.330  67.950  76.440  1.00  0.00           N
ATOM   1880 1HH2 ARG A 123      78.380  67.680  76.200  1.00  0.00           H
ATOM   1881 2HH2 ARG A 123      79.680  68.870  76.210  1.00  0.00           H
ATOM   1882  C   ARG A 123      82.150  61.820  76.550  1.00  0.00           C
ATOM   1883  O   ARG A 123      83.110  62.300  77.150  1.00  0.00           O
ATOM   1884  N   LYS A 124      82.040  60.510  76.230  1.00  0.00           N
ATOM   1885  H   LYS A 124      81.100  60.230  75.960  1.00  0.00           H
ATOM   1886  CA  LYS A 124      83.120  59.540  76.620  1.00  0.00           C
ATOM   1887  HA  LYS A 124      83.380  59.690  77.670  1.00  0.00           H
ATOM   1888  CB  LYS A 124      82.430  58.160  76.490  1.00  0.00           C
ATOM   1889  HB1 LYS A 124      83.150  57.350  76.610  1.00  0.00           H
ATOM   1890  HB2 LYS A 124      82.010  57.990  75.500  1.00  0.00           H
ATOM   1891  CG  LYS A 124      81.390  57.830  77.680  1.00  0.00           C
ATOM   1892  HG1 LYS A 124      80.720  58.680  77.800  1.00  0.00           H
ATOM   1893  HG2 LYS A 124      81.910  57.550  78.600  1.00  0.00           H
ATOM   1894  CD  LYS A 124      80.590  56.610  77.290  1.00  0.00           C
ATOM   1895  HD1 LYS A 124      81.190  55.790  76.900  1.00  0.00           H
ATOM   1896  HD2 LYS A 124      79.930  56.970  76.500  1.00  0.00           H
ATOM   1897  CE  LYS A 124      79.810  55.930  78.440  1.00  0.00           C
ATOM   1898  HE1 LYS A 124      80.510  55.580  79.200  1.00  0.00           H
ATOM   1899  HE2 LYS A 124      79.120  55.210  78.020  1.00  0.00           H
ATOM   1900  NZ  LYS A 124      78.940  56.870  79.170  1.00  0.00           N
ATOM   1901  HZ1 LYS A 124      78.210  57.320  78.620  1.00  0.00           H
ATOM   1902  HZ2 LYS A 124      78.480  56.400  79.940  1.00  0.00           H
ATOM   1903  HZ3 LYS A 124      79.480  57.510  79.740  1.00  0.00           H
ATOM   1904  C   LYS A 124      84.420  59.550  75.780  1.00  0.00           C
ATOM   1905  O   LYS A 124      85.340  58.890  76.280  1.00  0.00           O
ATOM   1906  N   LEU A 125      84.590  60.310  74.740  1.00  0.00           N
ATOM   1907  H   LEU A 125      83.810  60.810  74.350  1.00  0.00           H
ATOM   1908  CA  LEU A 125      85.800  60.820  74.180  1.00  0.00           C
ATOM   1909  HA  LEU A 125      86.620  60.160  74.450  1.00  0.00           H
ATOM   1910  CB  LEU A 125      85.680  60.940  72.630  1.00  0.00           C
ATOM   1911  HB1 LEU A 125      86.590  61.420  72.280  1.00  0.00           H
ATOM   1912  HB2 LEU A 125      84.800  61.550  72.400  1.00  0.00           H
ATOM   1913  CG  LEU A 125      85.470  59.620  71.870  1.00  0.00           C
ATOM   1914  HG  LEU A 125      84.430  59.360  72.090  1.00  0.00           H
ATOM   1915  CD1 LEU A 125      85.560  59.810  70.310  1.00  0.00           C
ATOM   1916 1HD1 LEU A 125      85.370  58.870  69.790  1.00  0.00           H
ATOM   1917 2HD1 LEU A 125      84.820  60.580  70.120  1.00  0.00           H
ATOM   1918 3HD1 LEU A 125      86.530  60.190  69.990  1.00  0.00           H
ATOM   1919  CD2 LEU A 125      86.450  58.540  72.450  1.00  0.00           C
ATOM   1920 1HD2 LEU A 125      87.480  58.890  72.430  1.00  0.00           H
ATOM   1921 2HD2 LEU A 125      86.160  58.270  73.470  1.00  0.00           H
ATOM   1922 3HD2 LEU A 125      86.330  57.600  71.910  1.00  0.00           H
ATOM   1923  C   LEU A 125      86.160  62.120  74.820  1.00  0.00           C
ATOM   1924  O   LEU A 125      87.360  62.350  75.020  1.00  0.00           O
ATOM   1925  N   ALA A 126      85.180  63.020  75.060  1.00  0.00           N
ATOM   1926  H   ALA A 126      84.240  62.930  74.710  1.00  0.00           H
ATOM   1927  CA  ALA A 126      85.520  64.360  75.440  1.00  0.00           C
ATOM   1928  HA  ALA A 126      86.340  64.620  74.780  1.00  0.00           H
ATOM   1929  CB  ALA A 126      84.270  65.230  75.210  1.00  0.00           C
ATOM   1930  HB1 ALA A 126      83.640  65.150  76.090  1.00  0.00           H
ATOM   1931  HB2 ALA A 126      84.600  66.270  75.190  1.00  0.00           H
ATOM   1932  HB3 ALA A 126      83.720  64.980  74.300  1.00  0.00           H
ATOM   1933  C   ALA A 126      85.970  64.510  76.890  1.00  0.00           C
ATOM   1934  O   ALA A 126      86.870  65.300  77.150  1.00  0.00           O
ATOM   1935  N   ASP A 127      85.470  63.610  77.790  1.00  0.00           N
ATOM   1936  H   ASP A 127      84.700  63.030  77.500  1.00  0.00           H
ATOM   1937  CA  ASP A 127      85.810  63.600  79.200  1.00  0.00           C
ATOM   1938  HA  ASP A 127      85.650  64.610  79.580  1.00  0.00           H
ATOM   1939  CB  ASP A 127      84.900  62.630  79.880  1.00  0.00           C
ATOM   1940  HB1 ASP A 127      85.310  62.520  80.880  1.00  0.00           H
ATOM   1941  HB2 ASP A 127      84.970  61.610  79.490  1.00  0.00           H
ATOM   1942  CG  ASP A 127      83.420  63.070  80.170  1.00  0.00           C
ATOM   1943  OD1 ASP A 127      83.110  64.230  79.990  1.00  0.00           O
ATOM   1944  OD2 ASP A 127      82.700  62.240  80.790  1.00  0.00           O
ATOM   1945  C   ASP A 127      87.310  63.180  79.410  1.00  0.00           C
ATOM   1946  O   ASP A 127      87.750  63.300  80.550  1.00  0.00           O
ATOM   1947  N   GLN A 128      88.020  62.640  78.360  1.00  0.00           N
ATOM   1948  H   GLN A 128      87.610  62.660  77.440  1.00  0.00           H
ATOM   1949  CA  GLN A 128      89.440  62.490  78.450  1.00  0.00           C
ATOM   1950  HA  GLN A 128      89.720  62.340  79.490  1.00  0.00           H
ATOM   1951  CB  GLN A 128      89.810  61.190  77.680  1.00  0.00           C
ATOM   1952  HB1 GLN A 128      90.890  61.100  77.790  1.00  0.00           H
ATOM   1953  HB2 GLN A 128      89.590  61.320  76.620  1.00  0.00           H
ATOM   1954  CG  GLN A 128      89.220  59.900  78.150  1.00  0.00           C
ATOM   1955  HG1 GLN A 128      88.160  59.680  77.970  1.00  0.00           H
ATOM   1956  HG2 GLN A 128      89.300  59.880  79.240  1.00  0.00           H
ATOM   1957  CD  GLN A 128      90.000  58.630  77.650  1.00  0.00           C
ATOM   1958  OE1 GLN A 128      90.830  58.590  76.770  1.00  0.00           O
ATOM   1959  NE2 GLN A 128      89.770  57.540  78.230  1.00  0.00           N
ATOM   1960 1HE2 GLN A 128      89.070  57.560  78.960  1.00  0.00           H
ATOM   1961 2HE2 GLN A 128      90.290  56.700  78.000  1.00  0.00           H
ATOM   1962  C   GLN A 128      90.320  63.650  77.870  1.00  0.00           C
ATOM   1963  O   GLN A 128      91.560  63.660  78.040  1.00  0.00           O
ATOM   1964  N   CYS A 129      89.690  64.650  77.140  1.00  0.00           N
ATOM   1965  H   CYS A 129      88.730  64.880  77.330  1.00  0.00           H
ATOM   1966  CA  CYS A 129      90.570  65.640  76.480  1.00  0.00           C
ATOM   1967  HA  CYS A 129      91.470  65.180  76.080  1.00  0.00           H
ATOM   1968  CB  CYS A 129      89.760  66.480  75.410  1.00  0.00           C
ATOM   1969  HB1 CYS A 129      90.460  67.210  75.020  1.00  0.00           H
ATOM   1970  HB2 CYS A 129      88.940  67.000  75.910  1.00  0.00           H
ATOM   1971  SG  CYS A 129      89.240  65.420  74.030  1.00  0.00           S
ATOM   1972  HG  CYS A 129      89.020  64.330  74.760  1.00  0.00           H
ATOM   1973  C   CYS A 129      91.130  66.590  77.590  1.00  0.00           C
ATOM   1974  O   CYS A 129      90.410  66.940  78.560  1.00  0.00           O
ATOM   1975  N   THR A 130      92.380  67.090  77.390  1.00  0.00           N
ATOM   1976  H   THR A 130      92.790  67.000  76.470  1.00  0.00           H
ATOM   1977  CA  THR A 130      93.070  68.040  78.240  1.00  0.00           C
ATOM   1978  HA  THR A 130      92.660  67.960  79.250  1.00  0.00           H
ATOM   1979  CB  THR A 130      94.610  67.810  78.540  1.00  0.00           C
ATOM   1980  HB  THR A 130      95.020  68.660  79.080  1.00  0.00           H
ATOM   1981  CG2 THR A 130      94.780  66.530  79.340  1.00  0.00           C
ATOM   1982 1HG2 THR A 130      94.430  65.640  78.810  1.00  0.00           H
ATOM   1983 2HG2 THR A 130      95.850  66.480  79.540  1.00  0.00           H
ATOM   1984 3HG2 THR A 130      94.170  66.570  80.250  1.00  0.00           H
ATOM   1985  OG1 THR A 130      95.290  67.720  77.280  1.00  0.00           O
ATOM   1986  HG1 THR A 130      94.850  67.080  76.710  1.00  0.00           H
ATOM   1987  C   THR A 130      92.920  69.490  77.800  1.00  0.00           C
ATOM   1988  O   THR A 130      93.070  70.450  78.570  1.00  0.00           O
ATOM   1989  N   GLY A 131      92.460  69.640  76.550  1.00  0.00           N
ATOM   1990  H   GLY A 131      92.470  68.820  75.950  1.00  0.00           H
ATOM   1991  CA  GLY A 131      91.970  70.850  76.060  1.00  0.00           C
ATOM   1992  HA1 GLY A 131      92.750  71.600  76.100  1.00  0.00           H
ATOM   1993  HA2 GLY A 131      91.060  71.150  76.590  1.00  0.00           H
ATOM   1994  C   GLY A 131      91.560  70.640  74.600  1.00  0.00           C
ATOM   1995  O   GLY A 131      92.300  71.070  73.720  1.00  0.00           O
ATOM   1996  N   LEU A 132      90.400  69.990  74.380  1.00  0.00           N
ATOM   1997  H   LEU A 132      89.880  69.750  75.220  1.00  0.00           H
ATOM   1998  CA  LEU A 132      89.780  69.750  73.120  1.00  0.00           C
ATOM   1999  HA  LEU A 132      90.430  69.000  72.670  1.00  0.00           H
ATOM   2000  CB  LEU A 132      88.320  69.210  73.360  1.00  0.00           C
ATOM   2001  HB1 LEU A 132      87.820  69.940  73.980  1.00  0.00           H
ATOM   2002  HB2 LEU A 132      88.480  68.270  73.900  1.00  0.00           H
ATOM   2003  CG  LEU A 132      87.420  68.980  72.150  1.00  0.00           C
ATOM   2004  HG  LEU A 132      87.260  69.940  71.670  1.00  0.00           H
ATOM   2005  CD1 LEU A 132      87.970  67.930  71.200  1.00  0.00           C
ATOM   2006 1HD1 LEU A 132      87.270  67.810  70.370  1.00  0.00           H
ATOM   2007 2HD1 LEU A 132      88.930  68.280  70.820  1.00  0.00           H
ATOM   2008 3HD1 LEU A 132      88.100  66.940  71.630  1.00  0.00           H
ATOM   2009  CD2 LEU A 132      86.030  68.540  72.660  1.00  0.00           C
ATOM   2010 1HD2 LEU A 132      85.320  68.290  71.880  1.00  0.00           H
ATOM   2011 2HD2 LEU A 132      85.910  67.690  73.330  1.00  0.00           H
ATOM   2012 3HD2 LEU A 132      85.650  69.340  73.300  1.00  0.00           H
ATOM   2013  C   LEU A 132      89.680  70.960  72.200  1.00  0.00           C
ATOM   2014  O   LEU A 132      89.450  72.070  72.710  1.00  0.00           O
ATOM   2015  N   GLN A 133      89.890  70.890  70.880  1.00  0.00           N
ATOM   2016  H   GLN A 133      90.140  69.960  70.570  1.00  0.00           H
ATOM   2017  CA  GLN A 133      89.680  71.930  69.900  1.00  0.00           C
ATOM   2018  HA  GLN A 133      89.850  72.900  70.370  1.00  0.00           H
ATOM   2019  CB  GLN A 133      90.700  71.670  68.740  1.00  0.00           C
ATOM   2020  HB1 GLN A 133      90.630  72.460  67.990  1.00  0.00           H
ATOM   2021  HB2 GLN A 133      90.460  70.730  68.250  1.00  0.00           H
ATOM   2022  CG  GLN A 133      92.160  71.580  69.160  1.00  0.00           C
ATOM   2023  HG1 GLN A 133      92.320  70.690  69.770  1.00  0.00           H
ATOM   2024  HG2 GLN A 133      92.430  72.430  69.780  1.00  0.00           H
ATOM   2025  CD  GLN A 133      93.100  71.500  67.920  1.00  0.00           C
ATOM   2026  OE1 GLN A 133      92.960  72.240  66.960  1.00  0.00           O
ATOM   2027  NE2 GLN A 133      94.170  70.790  67.910  1.00  0.00           N
ATOM   2028 1HE2 GLN A 133      94.410  70.230  68.710  1.00  0.00           H
ATOM   2029 2HE2 GLN A 133      94.760  71.000  67.120  1.00  0.00           H
ATOM   2030  C   GLN A 133      88.230  71.860  69.390  1.00  0.00           C
ATOM   2031  O   GLN A 133      87.650  72.890  69.140  1.00  0.00           O
ATOM   2032  N   GLY A 134      87.650  70.670  69.120  1.00  0.00           N
ATOM   2033  H   GLY A 134      88.180  69.820  69.260  1.00  0.00           H
ATOM   2034  CA  GLY A 134      86.340  70.550  68.490  1.00  0.00           C
ATOM   2035  HA1 GLY A 134      86.130  71.440  67.890  1.00  0.00           H
ATOM   2036  HA2 GLY A 134      85.480  70.620  69.160  1.00  0.00           H
ATOM   2037  C   GLY A 134      86.210  69.300  67.620  1.00  0.00           C
ATOM   2038  O   GLY A 134      86.710  68.220  67.970  1.00  0.00           O
ATOM   2039  N   PHE A 135      85.460  69.400  66.510  1.00  0.00           N
ATOM   2040  H   PHE A 135      85.100  70.330  66.360  1.00  0.00           H
ATOM   2041  CA  PHE A 135      84.900  68.290  65.730  1.00  0.00           C
ATOM   2042  HA  PHE A 135      85.340  67.360  66.090  1.00  0.00           H
ATOM   2043  CB  PHE A 135      83.370  68.070  66.100  1.00  0.00           C
ATOM   2044  HB1 PHE A 135      82.920  67.130  65.810  1.00  0.00           H
ATOM   2045  HB2 PHE A 135      82.890  68.860  65.540  1.00  0.00           H
ATOM   2046  CG  PHE A 135      83.080  68.220  67.510  1.00  0.00           C
ATOM   2047  CD1 PHE A 135      83.180  67.100  68.380  1.00  0.00           C
ATOM   2048  HD1 PHE A 135      83.460  66.130  68.000  1.00  0.00           H
ATOM   2049  CE1 PHE A 135      83.110  67.250  69.730  1.00  0.00           C
ATOM   2050  HE1 PHE A 135      83.210  66.380  70.360  1.00  0.00           H
ATOM   2051  CZ  PHE A 135      82.790  68.510  70.300  1.00  0.00           C
ATOM   2052  HZ  PHE A 135      82.790  68.700  71.360  1.00  0.00           H
ATOM   2053  CE2 PHE A 135      82.640  69.610  69.470  1.00  0.00           C
ATOM   2054  HE2 PHE A 135      82.370  70.580  69.860  1.00  0.00           H
ATOM   2055  CD2 PHE A 135      82.770  69.480  68.080  1.00  0.00           C
ATOM   2056  HD2 PHE A 135      82.760  70.340  67.430  1.00  0.00           H
ATOM   2057  C   PHE A 135      85.090  68.400  64.240  1.00  0.00           C
ATOM   2058  O   PHE A 135      84.720  69.350  63.620  1.00  0.00           O
ATOM   2059  N   LEU A 136      85.630  67.340  63.660  1.00  0.00           N
ATOM   2060  H   LEU A 136      85.910  66.600  64.290  1.00  0.00           H
ATOM   2061  CA  LEU A 136      85.740  67.130  62.160  1.00  0.00           C
ATOM   2062  HA  LEU A 136      85.670  68.120  61.720  1.00  0.00           H
ATOM   2063  CB  LEU A 136      87.070  66.490  61.680  1.00  0.00           C
ATOM   2064  HB1 LEU A 136      87.010  66.470  60.590  1.00  0.00           H
ATOM   2065  HB2 LEU A 136      87.170  65.500  62.140  1.00  0.00           H
ATOM   2066  CG  LEU A 136      88.320  67.320  62.080  1.00  0.00           C
ATOM   2067  HG  LEU A 136      88.450  67.380  63.160  1.00  0.00           H
ATOM   2068  CD1 LEU A 136      89.570  66.570  61.610  1.00  0.00           C
ATOM   2069 1HD1 LEU A 136      89.530  65.540  61.970  1.00  0.00           H
ATOM   2070 2HD1 LEU A 136      89.600  66.570  60.520  1.00  0.00           H
ATOM   2071 3HD1 LEU A 136      90.400  67.080  62.100  1.00  0.00           H
ATOM   2072  CD2 LEU A 136      88.210  68.760  61.580  1.00  0.00           C
ATOM   2073 1HD2 LEU A 136      87.720  68.740  60.600  1.00  0.00           H
ATOM   2074 2HD2 LEU A 136      87.630  69.270  62.350  1.00  0.00           H
ATOM   2075 3HD2 LEU A 136      89.200  69.210  61.560  1.00  0.00           H
ATOM   2076  C   LEU A 136      84.610  66.160  61.700  1.00  0.00           C
ATOM   2077  O   LEU A 136      84.520  65.050  62.280  1.00  0.00           O
ATOM   2078  N   VAL A 137      83.770  66.540  60.720  1.00  0.00           N
ATOM   2079  H   VAL A 137      84.040  67.420  60.320  1.00  0.00           H
ATOM   2080  CA  VAL A 137      82.500  65.900  60.470  1.00  0.00           C
ATOM   2081  HA  VAL A 137      82.380  65.020  61.100  1.00  0.00           H
ATOM   2082  CB  VAL A 137      81.380  66.880  60.780  1.00  0.00           C
ATOM   2083  HB  VAL A 137      81.470  67.790  60.190  1.00  0.00           H
ATOM   2084  CG1 VAL A 137      80.030  66.110  60.690  1.00  0.00           C
ATOM   2085 1HG1 VAL A 137      79.330  66.940  60.830  1.00  0.00           H
ATOM   2086 2HG1 VAL A 137      79.900  65.710  59.690  1.00  0.00           H
ATOM   2087 3HG1 VAL A 137      80.010  65.400  61.510  1.00  0.00           H
ATOM   2088  CG2 VAL A 137      81.520  67.540  62.180  1.00  0.00           C
ATOM   2089 1HG2 VAL A 137      80.820  68.370  62.210  1.00  0.00           H
ATOM   2090 2HG2 VAL A 137      81.440  66.780  62.960  1.00  0.00           H
ATOM   2091 3HG2 VAL A 137      82.480  68.020  62.340  1.00  0.00           H
ATOM   2092  C   VAL A 137      82.410  65.380  59.070  1.00  0.00           C
ATOM   2093  O   VAL A 137      82.190  66.090  58.110  1.00  0.00           O
ATOM   2094  N   PHE A 138      82.480  64.060  58.940  1.00  0.00           N
ATOM   2095  H   PHE A 138      82.670  63.610  59.830  1.00  0.00           H
ATOM   2096  CA  PHE A 138      82.400  63.280  57.700  1.00  0.00           C
ATOM   2097  HA  PHE A 138      82.790  63.980  56.960  1.00  0.00           H
ATOM   2098  CB  PHE A 138      83.390  62.140  57.690  1.00  0.00           C
ATOM   2099  HB1 PHE A 138      83.460  61.830  56.650  1.00  0.00           H
ATOM   2100  HB2 PHE A 138      83.100  61.330  58.360  1.00  0.00           H
ATOM   2101  CG  PHE A 138      84.810  62.580  57.980  1.00  0.00           C
ATOM   2102  CD1 PHE A 138      85.230  62.900  59.290  1.00  0.00           C
ATOM   2103  HD1 PHE A 138      84.620  62.650  60.140  1.00  0.00           H
ATOM   2104  CE1 PHE A 138      86.400  63.600  59.550  1.00  0.00           C
ATOM   2105  HE1 PHE A 138      86.760  63.830  60.540  1.00  0.00           H
ATOM   2106  CZ  PHE A 138      87.260  63.950  58.480  1.00  0.00           C
ATOM   2107  HZ  PHE A 138      88.150  64.520  58.690  1.00  0.00           H
ATOM   2108  CE2 PHE A 138      86.910  63.580  57.160  1.00  0.00           C
ATOM   2109  HE2 PHE A 138      87.470  63.860  56.270  1.00  0.00           H
ATOM   2110  CD2 PHE A 138      85.700  62.960  56.950  1.00  0.00           C
ATOM   2111  HD2 PHE A 138      85.510  62.600  55.950  1.00  0.00           H
ATOM   2112  C   PHE A 138      80.930  62.860  57.360  1.00  0.00           C
ATOM   2113  O   PHE A 138      80.330  62.040  58.100  1.00  0.00           O
ATOM   2114  N   HIS A 139      80.290  63.450  56.320  1.00  0.00           N
ATOM   2115  H   HIS A 139      80.870  64.090  55.800  1.00  0.00           H
ATOM   2116  CA  HIS A 139      78.930  63.100  55.840  1.00  0.00           C
ATOM   2117  HA  HIS A 139      78.850  62.020  55.990  1.00  0.00           H
ATOM   2118  CB  HIS A 139      77.830  63.810  56.650  1.00  0.00           C
ATOM   2119  HB1 HIS A 139      78.000  63.800  57.730  1.00  0.00           H
ATOM   2120  HB2 HIS A 139      76.910  63.300  56.360  1.00  0.00           H
ATOM   2121  CG  HIS A 139      77.680  65.270  56.210  1.00  0.00           C
ATOM   2122  ND1 HIS A 139      76.520  65.820  55.790  1.00  0.00           N
ATOM   2123  HD1 HIS A 139      75.680  65.270  55.690  1.00  0.00           H
ATOM   2124  CE1 HIS A 139      76.600  67.150  55.740  1.00  0.00           C
ATOM   2125  HE1 HIS A 139      75.830  67.880  55.530  1.00  0.00           H
ATOM   2126  NE2 HIS A 139      77.900  67.470  55.970  1.00  0.00           N
ATOM   2127  HE2 HIS A 139      78.270  68.370  56.210  1.00  0.00           H
ATOM   2128  CD2 HIS A 139      78.590  66.270  56.320  1.00  0.00           C
ATOM   2129  HD2 HIS A 139      79.610  66.250  56.670  1.00  0.00           H
ATOM   2130  C   HIS A 139      78.700  63.190  54.280  1.00  0.00           C
ATOM   2131  O   HIS A 139      79.340  64.060  53.640  1.00  0.00           O
ATOM   2132  N   SER A 140      77.670  62.510  53.800  1.00  0.00           N
ATOM   2133  H   SER A 140      77.220  61.750  54.290  1.00  0.00           H
ATOM   2134  CA  SER A 140      77.060  62.890  52.510  1.00  0.00           C
ATOM   2135  HA  SER A 140      77.880  63.230  51.880  1.00  0.00           H
ATOM   2136  CB  SER A 140      76.410  61.660  51.870  1.00  0.00           C
ATOM   2137  HB1 SER A 140      77.210  60.940  51.700  1.00  0.00           H
ATOM   2138  HB2 SER A 140      76.020  61.860  50.870  1.00  0.00           H
ATOM   2139  OG  SER A 140      75.380  61.150  52.640  1.00  0.00           O
ATOM   2140  HG  SER A 140      75.550  60.210  52.690  1.00  0.00           H
ATOM   2141  C   SER A 140      76.000  63.960  52.630  1.00  0.00           C
ATOM   2142  O   SER A 140      75.340  64.140  53.630  1.00  0.00           O
ATOM   2143  N   PHE A 141      75.730  64.630  51.520  1.00  0.00           N
ATOM   2144  H   PHE A 141      76.310  64.400  50.730  1.00  0.00           H
ATOM   2145  CA  PHE A 141      74.640  65.580  51.380  1.00  0.00           C
ATOM   2146  HA  PHE A 141      74.540  66.000  52.380  1.00  0.00           H
ATOM   2147  CB  PHE A 141      75.010  66.730  50.410  1.00  0.00           C
ATOM   2148  HB1 PHE A 141      74.140  67.300  50.090  1.00  0.00           H
ATOM   2149  HB2 PHE A 141      75.290  66.360  49.420  1.00  0.00           H
ATOM   2150  CG  PHE A 141      75.980  67.830  50.810  1.00  0.00           C
ATOM   2151  CD1 PHE A 141      75.990  68.260  52.220  1.00  0.00           C
ATOM   2152  HD1 PHE A 141      75.520  67.660  52.990  1.00  0.00           H
ATOM   2153  CE1 PHE A 141      76.890  69.280  52.560  1.00  0.00           C
ATOM   2154  HE1 PHE A 141      77.050  69.580  53.590  1.00  0.00           H
ATOM   2155  CZ  PHE A 141      77.550  70.060  51.590  1.00  0.00           C
ATOM   2156  HZ  PHE A 141      78.150  70.920  51.840  1.00  0.00           H
ATOM   2157  CE2 PHE A 141      77.410  69.680  50.230  1.00  0.00           C
ATOM   2158  HE2 PHE A 141      77.750  70.330  49.430  1.00  0.00           H
ATOM   2159  CD2 PHE A 141      76.590  68.630  49.880  1.00  0.00           C
ATOM   2160  HD2 PHE A 141      76.390  68.470  48.830  1.00  0.00           H
ATOM   2161  C   PHE A 141      73.350  64.980  50.970  1.00  0.00           C
ATOM   2162  O   PHE A 141      72.330  65.580  51.260  1.00  0.00           O
ATOM   2163  N   GLY A 142      73.370  63.850  50.260  1.00  0.00           N
ATOM   2164  H   GLY A 142      74.260  63.430  50.030  1.00  0.00           H
ATOM   2165  CA  GLY A 142      72.180  63.200  49.720  1.00  0.00           C
ATOM   2166  HA1 GLY A 142      72.500  62.650  48.840  1.00  0.00           H
ATOM   2167  HA2 GLY A 142      71.470  63.960  49.390  1.00  0.00           H
ATOM   2168  C   GLY A 142      71.530  62.180  50.600  1.00  0.00           C
ATOM   2169  O   GLY A 142      70.280  62.020  50.560  1.00  0.00           O
ATOM   2170  N   GLY A 143      72.330  61.400  51.400  1.00  0.00           N
ATOM   2171  H   GLY A 143      73.330  61.510  51.370  1.00  0.00           H
ATOM   2172  CA  GLY A 143      71.830  60.420  52.330  1.00  0.00           C
ATOM   2173  HA1 GLY A 143      72.660  60.090  52.950  1.00  0.00           H
ATOM   2174  HA2 GLY A 143      71.280  59.640  51.810  1.00  0.00           H
ATOM   2175  C   GLY A 143      70.850  60.930  53.340  1.00  0.00           C
ATOM   2176  O   GLY A 143      70.910  62.060  53.860  1.00  0.00           O
ATOM   2177  N   GLY A 144      69.900  60.100  53.790  1.00  0.00           N
ATOM   2178  H   GLY A 144      69.880  59.170  53.400  1.00  0.00           H
ATOM   2179  CA  GLY A 144      68.970  60.480  54.830  1.00  0.00           C
ATOM   2180  HA1 GLY A 144      68.340  59.590  54.860  1.00  0.00           H
ATOM   2181  HA2 GLY A 144      68.470  61.400  54.550  1.00  0.00           H
ATOM   2182  C   GLY A 144      69.670  60.640  56.170  1.00  0.00           C
ATOM   2183  O   GLY A 144      69.470  61.690  56.760  1.00  0.00           O
ATOM   2184  N   THR A 145      70.520  59.640  56.550  1.00  0.00           N
ATOM   2185  H   THR A 145      70.600  58.920  55.850  1.00  0.00           H
ATOM   2186  CA  THR A 145      71.390  59.620  57.720  1.00  0.00           C
ATOM   2187  HA  THR A 145      70.760  59.810  58.580  1.00  0.00           H
ATOM   2188  CB  THR A 145      72.070  58.290  57.960  1.00  0.00           C
ATOM   2189  HB  THR A 145      72.740  58.020  57.140  1.00  0.00           H
ATOM   2190  CG2 THR A 145      72.870  58.330  59.300  1.00  0.00           C
ATOM   2191 1HG2 THR A 145      73.150  57.380  59.760  1.00  0.00           H
ATOM   2192 2HG2 THR A 145      73.740  58.910  59.000  1.00  0.00           H
ATOM   2193 3HG2 THR A 145      72.360  58.990  60.010  1.00  0.00           H
ATOM   2194  OG1 THR A 145      70.930  57.430  57.970  1.00  0.00           O
ATOM   2195  HG1 THR A 145      70.430  57.560  57.160  1.00  0.00           H
ATOM   2196  C   THR A 145      72.370  60.820  57.580  1.00  0.00           C
ATOM   2197  O   THR A 145      72.310  61.770  58.380  1.00  0.00           O
ATOM   2198  N   GLY A 146      73.160  60.920  56.490  1.00  0.00           N
ATOM   2199  H   GLY A 146      73.120  60.270  55.720  1.00  0.00           H
ATOM   2200  CA  GLY A 146      74.210  61.860  56.280  1.00  0.00           C
ATOM   2201  HA1 GLY A 146      74.620  61.690  55.280  1.00  0.00           H
ATOM   2202  HA2 GLY A 146      74.950  61.690  57.060  1.00  0.00           H
ATOM   2203  C   GLY A 146      73.700  63.330  56.180  1.00  0.00           C
ATOM   2204  O   GLY A 146      74.420  64.140  56.660  1.00  0.00           O
ATOM   2205  N   SER A 147      72.540  63.600  55.610  1.00  0.00           N
ATOM   2206  H   SER A 147      72.030  62.800  55.280  1.00  0.00           H
ATOM   2207  CA  SER A 147      71.900  64.940  55.590  1.00  0.00           C
ATOM   2208  HA  SER A 147      72.740  65.610  55.400  1.00  0.00           H
ATOM   2209  CB  SER A 147      71.000  65.010  54.420  1.00  0.00           C
ATOM   2210  HB1 SER A 147      71.580  64.590  53.610  1.00  0.00           H
ATOM   2211  HB2 SER A 147      70.790  66.080  54.300  1.00  0.00           H
ATOM   2212  OG  SER A 147      69.810  64.290  54.620  1.00  0.00           O
ATOM   2213  HG  SER A 147      69.910  63.390  54.310  1.00  0.00           H
ATOM   2214  C   SER A 147      71.260  65.260  56.950  1.00  0.00           C
ATOM   2215  O   SER A 147      71.610  66.230  57.580  1.00  0.00           O
ATOM   2216  N   GLY A 148      70.220  64.530  57.420  1.00  0.00           N
ATOM   2217  H   GLY A 148      69.950  63.760  56.810  1.00  0.00           H
ATOM   2218  CA  GLY A 148      69.350  64.870  58.550  1.00  0.00           C
ATOM   2219  HA1 GLY A 148      68.490  64.200  58.480  1.00  0.00           H
ATOM   2220  HA2 GLY A 148      69.110  65.930  58.530  1.00  0.00           H
ATOM   2221  C   GLY A 148      70.000  64.700  59.870  1.00  0.00           C
ATOM   2222  O   GLY A 148      70.050  65.700  60.650  1.00  0.00           O
ATOM   2223  N   PHE A 149      70.710  63.580  60.070  1.00  0.00           N
ATOM   2224  H   PHE A 149      70.790  62.900  59.320  1.00  0.00           H
ATOM   2225  CA  PHE A 149      71.220  63.290  61.360  1.00  0.00           C
ATOM   2226  HA  PHE A 149      70.430  63.530  62.080  1.00  0.00           H
ATOM   2227  CB  PHE A 149      71.620  61.840  61.380  1.00  0.00           C
ATOM   2228  HB1 PHE A 149      72.590  61.730  60.890  1.00  0.00           H
ATOM   2229  HB2 PHE A 149      70.880  61.140  60.980  1.00  0.00           H
ATOM   2230  CG  PHE A 149      71.820  61.420  62.850  1.00  0.00           C
ATOM   2231  CD1 PHE A 149      70.710  61.480  63.750  1.00  0.00           C
ATOM   2232  HD1 PHE A 149      69.720  61.530  63.340  1.00  0.00           H
ATOM   2233  CE1 PHE A 149      70.820  61.280  65.130  1.00  0.00           C
ATOM   2234  HE1 PHE A 149      70.050  61.300  65.890  1.00  0.00           H
ATOM   2235  CZ  PHE A 149      72.140  61.050  65.590  1.00  0.00           C
ATOM   2236  HZ  PHE A 149      72.300  60.820  66.630  1.00  0.00           H
ATOM   2237  CE2 PHE A 149      73.320  61.030  64.760  1.00  0.00           C
ATOM   2238  HE2 PHE A 149      74.260  60.800  65.230  1.00  0.00           H
ATOM   2239  CD2 PHE A 149      73.130  61.290  63.380  1.00  0.00           C
ATOM   2240  HD2 PHE A 149      74.020  61.200  62.770  1.00  0.00           H
ATOM   2241  C   PHE A 149      72.410  64.250  61.600  1.00  0.00           C
ATOM   2242  O   PHE A 149      72.760  64.580  62.700  1.00  0.00           O
ATOM   2243  N   THR A 150      73.130  64.560  60.520  1.00  0.00           N
ATOM   2244  H   THR A 150      72.950  64.150  59.620  1.00  0.00           H
ATOM   2245  CA  THR A 150      74.370  65.450  60.670  1.00  0.00           C
ATOM   2246  HA  THR A 150      74.900  65.010  61.520  1.00  0.00           H
ATOM   2247  CB  THR A 150      75.280  65.530  59.460  1.00  0.00           C
ATOM   2248  HB  THR A 150      74.760  65.970  58.610  1.00  0.00           H
ATOM   2249  CG2 THR A 150      76.520  66.300  59.670  1.00  0.00           C
ATOM   2250 1HG2 THR A 150      77.040  66.060  60.600  1.00  0.00           H
ATOM   2251 2HG2 THR A 150      77.100  66.310  58.750  1.00  0.00           H
ATOM   2252 3HG2 THR A 150      76.280  67.360  59.620  1.00  0.00           H
ATOM   2253  OG1 THR A 150      75.620  64.250  59.100  1.00  0.00           O
ATOM   2254  HG1 THR A 150      74.980  63.990  58.440  1.00  0.00           H
ATOM   2255  C   THR A 150      73.980  66.850  61.090  1.00  0.00           C
ATOM   2256  O   THR A 150      74.710  67.530  61.910  1.00  0.00           O
ATOM   2257  N   SER A 151      72.840  67.360  60.570  1.00  0.00           N
ATOM   2258  H   SER A 151      72.340  66.650  60.040  1.00  0.00           H
ATOM   2259  CA  SER A 151      72.360  68.640  60.980  1.00  0.00           C
ATOM   2260  HA  SER A 151      73.250  69.260  61.000  1.00  0.00           H
ATOM   2261  CB  SER A 151      71.410  69.290  59.950  1.00  0.00           C
ATOM   2262  HB1 SER A 151      71.650  69.120  58.900  1.00  0.00           H
ATOM   2263  HB2 SER A 151      71.420  70.370  60.110  1.00  0.00           H
ATOM   2264  OG  SER A 151      70.150  68.720  60.170  1.00  0.00           O
ATOM   2265  HG  SER A 151      69.460  69.070  59.600  1.00  0.00           H
ATOM   2266  C   SER A 151      71.930  68.730  62.370  1.00  0.00           C
ATOM   2267  O   SER A 151      72.330  69.610  63.110  1.00  0.00           O
ATOM   2268  N   LEU A 152      71.240  67.710  62.860  1.00  0.00           N
ATOM   2269  H   LEU A 152      70.930  66.970  62.240  1.00  0.00           H
ATOM   2270  CA  LEU A 152      70.810  67.580  64.270  1.00  0.00           C
ATOM   2271  HA  LEU A 152      70.170  68.440  64.490  1.00  0.00           H
ATOM   2272  CB  LEU A 152      69.870  66.370  64.360  1.00  0.00           C
ATOM   2273  HB1 LEU A 152      70.500  65.490  64.220  1.00  0.00           H
ATOM   2274  HB2 LEU A 152      69.200  66.490  63.510  1.00  0.00           H
ATOM   2275  CG  LEU A 152      69.160  66.070  65.670  1.00  0.00           C
ATOM   2276  HG  LEU A 152      69.880  65.860  66.460  1.00  0.00           H
ATOM   2277  CD1 LEU A 152      68.330  67.310  66.020  1.00  0.00           C
ATOM   2278 1HD1 LEU A 152      67.660  67.070  66.850  1.00  0.00           H
ATOM   2279 2HD1 LEU A 152      69.010  68.060  66.410  1.00  0.00           H
ATOM   2280 3HD1 LEU A 152      67.650  67.660  65.230  1.00  0.00           H
ATOM   2281  CD2 LEU A 152      68.230  64.920  65.520  1.00  0.00           C
ATOM   2282 1HD2 LEU A 152      67.830  64.920  64.510  1.00  0.00           H
ATOM   2283 2HD2 LEU A 152      68.720  63.950  65.610  1.00  0.00           H
ATOM   2284 3HD2 LEU A 152      67.420  64.860  66.250  1.00  0.00           H
ATOM   2285  C   LEU A 152      71.970  67.440  65.280  1.00  0.00           C
ATOM   2286  O   LEU A 152      71.910  67.870  66.440  1.00  0.00           O
ATOM   2287  N   LEU A 153      73.000  66.720  64.880  1.00  0.00           N
ATOM   2288  H   LEU A 153      72.920  66.270  63.970  1.00  0.00           H
ATOM   2289  CA  LEU A 153      74.310  66.670  65.470  1.00  0.00           C
ATOM   2290  HA  LEU A 153      74.180  66.200  66.440  1.00  0.00           H
ATOM   2291  CB  LEU A 153      75.290  65.760  64.740  1.00  0.00           C
ATOM   2292  HB1 LEU A 153      75.400  66.090  63.710  1.00  0.00           H
ATOM   2293  HB2 LEU A 153      74.770  64.800  64.660  1.00  0.00           H
ATOM   2294  CG  LEU A 153      76.640  65.460  65.420  1.00  0.00           C
ATOM   2295  HG  LEU A 153      77.200  66.390  65.320  1.00  0.00           H
ATOM   2296  CD1 LEU A 153      76.660  65.080  66.910  1.00  0.00           C
ATOM   2297 1HD1 LEU A 153      77.690  65.080  67.260  1.00  0.00           H
ATOM   2298 2HD1 LEU A 153      76.090  65.780  67.520  1.00  0.00           H
ATOM   2299 3HD1 LEU A 153      76.180  64.100  67.040  1.00  0.00           H
ATOM   2300  CD2 LEU A 153      77.370  64.430  64.550  1.00  0.00           C
ATOM   2301 1HD2 LEU A 153      78.440  64.460  64.730  1.00  0.00           H
ATOM   2302 2HD2 LEU A 153      77.070  63.390  64.680  1.00  0.00           H
ATOM   2303 3HD2 LEU A 153      77.160  64.510  63.480  1.00  0.00           H
ATOM   2304  C   LEU A 153      74.900  68.110  65.560  1.00  0.00           C
ATOM   2305  O   LEU A 153      75.190  68.500  66.660  1.00  0.00           O
ATOM   2306  N   MET A 154      75.090  68.850  64.440  1.00  0.00           N
ATOM   2307  H   MET A 154      74.830  68.450  63.540  1.00  0.00           H
ATOM   2308  CA  MET A 154      75.620  70.220  64.490  1.00  0.00           C
ATOM   2309  HA  MET A 154      76.590  70.260  64.980  1.00  0.00           H
ATOM   2310  CB  MET A 154      75.750  70.770  63.070  1.00  0.00           C
ATOM   2311  HB1 MET A 154      75.920  71.850  63.050  1.00  0.00           H
ATOM   2312  HB2 MET A 154      74.880  70.560  62.450  1.00  0.00           H
ATOM   2313  CG  MET A 154      76.920  69.970  62.320  1.00  0.00           C
ATOM   2314  HG1 MET A 154      76.730  70.090  61.250  1.00  0.00           H
ATOM   2315  HG2 MET A 154      76.830  68.900  62.520  1.00  0.00           H
ATOM   2316  SD  MET A 154      78.630  70.590  62.590  1.00  0.00           S
ATOM   2317  CE  MET A 154      78.860  71.490  61.070  1.00  0.00           C
ATOM   2318  HE1 MET A 154      77.960  72.100  60.970  1.00  0.00           H
ATOM   2319  HE2 MET A 154      79.770  72.070  61.020  1.00  0.00           H
ATOM   2320  HE3 MET A 154      78.750  70.730  60.300  1.00  0.00           H
ATOM   2321  C   MET A 154      74.680  71.110  65.330  1.00  0.00           C
ATOM   2322  O   MET A 154      75.190  71.980  66.060  1.00  0.00           O
ATOM   2323  N   GLU A 155      73.360  70.930  65.320  1.00  0.00           N
ATOM   2324  H   GLU A 155      73.080  70.130  64.790  1.00  0.00           H
ATOM   2325  CA  GLU A 155      72.520  71.670  66.240  1.00  0.00           C
ATOM   2326  HA  GLU A 155      72.710  72.720  66.030  1.00  0.00           H
ATOM   2327  CB  GLU A 155      71.100  71.480  65.960  1.00  0.00           C
ATOM   2328  HB1 GLU A 155      70.650  72.110  66.720  1.00  0.00           H
ATOM   2329  HB2 GLU A 155      70.710  70.490  66.210  1.00  0.00           H
ATOM   2330  CG  GLU A 155      70.490  72.030  64.650  1.00  0.00           C
ATOM   2331  HG1 GLU A 155      70.650  71.300  63.860  1.00  0.00           H
ATOM   2332  HG2 GLU A 155      70.950  72.970  64.360  1.00  0.00           H
ATOM   2333  CD  GLU A 155      69.010  72.140  64.710  1.00  0.00           C
ATOM   2334  OE1 GLU A 155      68.530  73.150  65.270  1.00  0.00           O
ATOM   2335  OE2 GLU A 155      68.250  71.210  64.360  1.00  0.00           O
ATOM   2336  C   GLU A 155      72.880  71.570  67.710  1.00  0.00           C
ATOM   2337  O   GLU A 155      73.140  72.550  68.400  1.00  0.00           O
ATOM   2338  N   ARG A 156      73.080  70.300  68.120  1.00  0.00           N
ATOM   2339  H   ARG A 156      72.840  69.570  67.460  1.00  0.00           H
ATOM   2340  CA  ARG A 156      73.300  69.850  69.510  1.00  0.00           C
ATOM   2341  HA  ARG A 156      72.840  70.530  70.230  1.00  0.00           H
ATOM   2342  CB  ARG A 156      72.710  68.420  69.760  1.00  0.00           C
ATOM   2343  HB1 ARG A 156      73.130  68.070  70.700  1.00  0.00           H
ATOM   2344  HB2 ARG A 156      73.070  67.910  68.870  1.00  0.00           H
ATOM   2345  CG  ARG A 156      71.160  68.440  69.890  1.00  0.00           C
ATOM   2346  HG1 ARG A 156      70.790  67.410  69.830  1.00  0.00           H
ATOM   2347  HG2 ARG A 156      70.750  68.950  69.020  1.00  0.00           H
ATOM   2348  CD  ARG A 156      70.530  69.060  71.120  1.00  0.00           C
ATOM   2349  HD1 ARG A 156      69.450  68.950  71.010  1.00  0.00           H
ATOM   2350  HD2 ARG A 156      70.820  70.110  71.040  1.00  0.00           H
ATOM   2351  NE  ARG A 156      70.860  68.550  72.450  1.00  0.00           N
ATOM   2352  HE  ARG A 156      71.620  69.010  72.930  1.00  0.00           H
ATOM   2353  CZ  ARG A 156      70.270  67.500  73.060  1.00  0.00           C
ATOM   2354  NH1 ARG A 156      69.360  66.810  72.420  1.00  0.00           N
ATOM   2355 1HH1 ARG A 156      69.050  66.960  71.470  1.00  0.00           H
ATOM   2356 2HH1 ARG A 156      69.020  65.980  72.890  1.00  0.00           H
ATOM   2357  NH2 ARG A 156      70.580  67.230  74.280  1.00  0.00           N
ATOM   2358 1HH2 ARG A 156      71.450  67.520  74.710  1.00  0.00           H
ATOM   2359 2HH2 ARG A 156      70.290  66.350  74.680  1.00  0.00           H
ATOM   2360  C   ARG A 156      74.770  69.940  69.970  1.00  0.00           C
ATOM   2361  O   ARG A 156      74.990  70.320  71.080  1.00  0.00           O
ATOM   2362  N   LEU A 157      75.760  69.700  69.140  1.00  0.00           N
ATOM   2363  H   LEU A 157      75.550  69.410  68.200  1.00  0.00           H
ATOM   2364  CA  LEU A 157      77.120  70.190  69.420  1.00  0.00           C
ATOM   2365  HA  LEU A 157      77.460  69.680  70.320  1.00  0.00           H
ATOM   2366  CB  LEU A 157      77.980  69.780  68.220  1.00  0.00           C
ATOM   2367  HB1 LEU A 157      78.960  70.250  68.240  1.00  0.00           H
ATOM   2368  HB2 LEU A 157      77.500  70.110  67.300  1.00  0.00           H
ATOM   2369  CG  LEU A 157      78.310  68.290  68.060  1.00  0.00           C
ATOM   2370  HG  LEU A 157      77.360  67.780  67.950  1.00  0.00           H
ATOM   2371  CD1 LEU A 157      79.190  68.040  66.780  1.00  0.00           C
ATOM   2372 1HD1 LEU A 157      79.330  66.960  66.650  1.00  0.00           H
ATOM   2373 2HD1 LEU A 157      78.640  68.400  65.910  1.00  0.00           H
ATOM   2374 3HD1 LEU A 157      80.170  68.510  66.810  1.00  0.00           H
ATOM   2375  CD2 LEU A 157      78.950  67.700  69.290  1.00  0.00           C
ATOM   2376 1HD2 LEU A 157      79.680  68.450  69.560  1.00  0.00           H
ATOM   2377 2HD2 LEU A 157      78.220  67.570  70.090  1.00  0.00           H
ATOM   2378 3HD2 LEU A 157      79.620  66.870  69.070  1.00  0.00           H
ATOM   2379  C   LEU A 157      77.180  71.710  69.620  1.00  0.00           C
ATOM   2380  O   LEU A 157      78.070  72.170  70.360  1.00  0.00           O
ATOM   2381  N   SER A 158      76.380  72.510  69.070  1.00  0.00           N
ATOM   2382  H   SER A 158      75.680  72.150  68.450  1.00  0.00           H
ATOM   2383  CA  SER A 158      76.490  73.960  69.190  1.00  0.00           C
ATOM   2384  HA  SER A 158      77.550  74.180  69.110  1.00  0.00           H
ATOM   2385  CB  SER A 158      75.920  74.730  68.020  1.00  0.00           C
ATOM   2386  HB1 SER A 158      76.180  75.750  68.300  1.00  0.00           H
ATOM   2387  HB2 SER A 158      74.840  74.640  68.130  1.00  0.00           H
ATOM   2388  OG  SER A 158      76.360  74.390  66.740  1.00  0.00           O
ATOM   2389  HG  SER A 158      75.980  73.540  66.510  1.00  0.00           H
ATOM   2390  C   SER A 158      75.950  74.440  70.490  1.00  0.00           C
ATOM   2391  O   SER A 158      76.080  75.620  70.770  1.00  0.00           O
ATOM   2392  N   VAL A 159      75.220  73.600  71.220  1.00  0.00           N
ATOM   2393  H   VAL A 159      74.900  72.770  70.750  1.00  0.00           H
ATOM   2394  CA  VAL A 159      74.840  73.790  72.620  1.00  0.00           C
ATOM   2395  HA  VAL A 159      74.810  74.820  72.970  1.00  0.00           H
ATOM   2396  CB  VAL A 159      73.340  73.270  72.790  1.00  0.00           C
ATOM   2397  HB  VAL A 159      73.220  72.260  72.390  1.00  0.00           H
ATOM   2398  CG1 VAL A 159      72.850  73.450  74.280  1.00  0.00           C
ATOM   2399 1HG1 VAL A 159      73.390  72.770  74.940  1.00  0.00           H
ATOM   2400 2HG1 VAL A 159      73.010  74.500  74.530  1.00  0.00           H
ATOM   2401 3HG1 VAL A 159      71.780  73.220  74.310  1.00  0.00           H
ATOM   2402  CG2 VAL A 159      72.530  74.150  71.830  1.00  0.00           C
ATOM   2403 1HG2 VAL A 159      72.590  73.590  70.900  1.00  0.00           H
ATOM   2404 2HG2 VAL A 159      71.520  74.230  72.210  1.00  0.00           H
ATOM   2405 3HG2 VAL A 159      72.980  75.140  71.750  1.00  0.00           H
ATOM   2406  C   VAL A 159      75.800  73.100  73.570  1.00  0.00           C
ATOM   2407  O   VAL A 159      76.320  73.730  74.490  1.00  0.00           O
ATOM   2408  N   ASP A 160      76.020  71.800  73.430  1.00  0.00           N
ATOM   2409  H   ASP A 160      75.670  71.430  72.560  1.00  0.00           H
ATOM   2410  CA  ASP A 160      76.880  70.930  74.250  1.00  0.00           C
ATOM   2411  HA  ASP A 160      76.600  71.030  75.300  1.00  0.00           H
ATOM   2412  CB  ASP A 160      76.610  69.430  73.990  1.00  0.00           C
ATOM   2413  HB1 ASP A 160      77.610  69.030  73.810  1.00  0.00           H
ATOM   2414  HB2 ASP A 160      76.080  69.240  73.060  1.00  0.00           H
ATOM   2415  CG  ASP A 160      75.970  68.780  75.230  1.00  0.00           C
ATOM   2416  OD1 ASP A 160      74.820  69.190  75.440  1.00  0.00           O
ATOM   2417  OD2 ASP A 160      76.630  67.890  75.770  1.00  0.00           O
ATOM   2418  C   ASP A 160      78.390  71.380  74.390  1.00  0.00           C
ATOM   2419  O   ASP A 160      78.930  71.330  75.470  1.00  0.00           O
ATOM   2420  N   TYR A 161      78.910  71.950  73.330  1.00  0.00           N
ATOM   2421  H   TYR A 161      78.410  72.010  72.460  1.00  0.00           H
ATOM   2422  CA  TYR A 161      80.300  72.460  73.150  1.00  0.00           C
ATOM   2423  HA  TYR A 161      80.780  72.650  74.110  1.00  0.00           H
ATOM   2424  CB  TYR A 161      81.100  71.490  72.310  1.00  0.00           C
ATOM   2425  HB1 TYR A 161      82.100  71.890  72.200  1.00  0.00           H
ATOM   2426  HB2 TYR A 161      80.580  71.440  71.350  1.00  0.00           H
ATOM   2427  CG  TYR A 161      81.030  70.070  72.860  1.00  0.00           C
ATOM   2428  CD1 TYR A 161      82.010  69.630  73.810  1.00  0.00           C
ATOM   2429  HD1 TYR A 161      82.690  70.360  74.230  1.00  0.00           H
ATOM   2430  CE1 TYR A 161      82.040  68.300  74.280  1.00  0.00           C
ATOM   2431  HE1 TYR A 161      82.720  67.910  75.030  1.00  0.00           H
ATOM   2432  CZ  TYR A 161      81.070  67.380  73.850  1.00  0.00           C
ATOM   2433  OH  TYR A 161      81.020  66.120  74.390  1.00  0.00           O
ATOM   2434  HH  TYR A 161      80.220  65.660  74.130  1.00  0.00           H
ATOM   2435  CE2 TYR A 161      80.200  67.760  72.830  1.00  0.00           C
ATOM   2436  HE2 TYR A 161      79.530  67.030  72.400  1.00  0.00           H
ATOM   2437  CD2 TYR A 161      80.180  69.070  72.350  1.00  0.00           C
ATOM   2438  HD2 TYR A 161      79.470  69.350  71.580  1.00  0.00           H
ATOM   2439  C   TYR A 161      80.400  73.870  72.460  1.00  0.00           C
ATOM   2440  O   TYR A 161      81.080  74.070  71.460  1.00  0.00           O
ATOM   2441  N   GLY A 162      79.490  74.820  72.860  1.00  0.00           N
ATOM   2442  H   GLY A 162      78.920  74.690  73.680  1.00  0.00           H
ATOM   2443  CA  GLY A 162      79.350  76.100  72.080  1.00  0.00           C
ATOM   2444  HA1 GLY A 162      78.590  76.710  72.590  1.00  0.00           H
ATOM   2445  HA2 GLY A 162      79.080  75.740  71.090  1.00  0.00           H
ATOM   2446  C   GLY A 162      80.690  76.870  71.740  1.00  0.00           C
ATOM   2447  O   GLY A 162      80.670  77.590  70.700  1.00  0.00           O
ATOM   2448  N   LYS A 163      81.820  76.750  72.450  1.00  0.00           N
ATOM   2449  H   LYS A 163      81.660  76.260  73.320  1.00  0.00           H
ATOM   2450  CA  LYS A 163      83.090  77.470  72.270  1.00  0.00           C
ATOM   2451  HA  LYS A 163      82.910  78.450  71.830  1.00  0.00           H
ATOM   2452  CB  LYS A 163      83.670  77.740  73.670  1.00  0.00           C
ATOM   2453  HB1 LYS A 163      84.530  78.390  73.560  1.00  0.00           H
ATOM   2454  HB2 LYS A 163      83.650  76.740  74.110  1.00  0.00           H
ATOM   2455  CG  LYS A 163      82.800  78.700  74.430  1.00  0.00           C
ATOM   2456  HG1 LYS A 163      81.790  78.290  74.510  1.00  0.00           H
ATOM   2457  HG2 LYS A 163      82.660  79.670  73.960  1.00  0.00           H
ATOM   2458  CD  LYS A 163      83.360  79.010  75.810  1.00  0.00           C
ATOM   2459  HD1 LYS A 163      84.220  79.660  75.660  1.00  0.00           H
ATOM   2460  HD2 LYS A 163      83.550  78.040  76.270  1.00  0.00           H
ATOM   2461  CE  LYS A 163      82.480  79.740  76.770  1.00  0.00           C
ATOM   2462  HE1 LYS A 163      83.070  79.890  77.670  1.00  0.00           H
ATOM   2463  HE2 LYS A 163      81.600  79.120  76.940  1.00  0.00           H
ATOM   2464  NZ  LYS A 163      81.940  81.030  76.270  1.00  0.00           N
ATOM   2465  HZ1 LYS A 163      81.300  81.450  76.930  1.00  0.00           H
ATOM   2466  HZ2 LYS A 163      82.720  81.660  76.160  1.00  0.00           H
ATOM   2467  HZ3 LYS A 163      81.450  81.010  75.390  1.00  0.00           H
ATOM   2468  C   LYS A 163      84.060  76.650  71.420  1.00  0.00           C
ATOM   2469  O   LYS A 163      85.180  77.030  71.220  1.00  0.00           O
ATOM   2470  N   LYS A 164      83.710  75.420  70.990  1.00  0.00           N
ATOM   2471  H   LYS A 164      82.830  75.050  71.320  1.00  0.00           H
ATOM   2472  CA  LYS A 164      84.560  74.550  70.220  1.00  0.00           C
ATOM   2473  HA  LYS A 164      85.560  74.870  70.520  1.00  0.00           H
ATOM   2474  CB  LYS A 164      84.490  73.070  70.780  1.00  0.00           C
ATOM   2475  HB1 LYS A 164      85.160  72.350  70.320  1.00  0.00           H
ATOM   2476  HB2 LYS A 164      83.520  72.640  70.530  1.00  0.00           H
ATOM   2477  CG  LYS A 164      84.670  72.970  72.270  1.00  0.00           C
ATOM   2478  HG1 LYS A 164      84.430  71.970  72.620  1.00  0.00           H
ATOM   2479  HG2 LYS A 164      84.100  73.660  72.890  1.00  0.00           H
ATOM   2480  CD  LYS A 164      86.150  73.200  72.560  1.00  0.00           C
ATOM   2481  HD1 LYS A 164      86.340  74.260  72.460  1.00  0.00           H
ATOM   2482  HD2 LYS A 164      86.780  72.580  71.920  1.00  0.00           H
ATOM   2483  CE  LYS A 164      86.590  72.710  73.930  1.00  0.00           C
ATOM   2484  HE1 LYS A 164      87.670  72.870  74.000  1.00  0.00           H
ATOM   2485  HE2 LYS A 164      86.420  71.640  74.040  1.00  0.00           H
ATOM   2486  NZ  LYS A 164      85.800  73.400  75.000  1.00  0.00           N
ATOM   2487  HZ1 LYS A 164      84.860  73.050  74.900  1.00  0.00           H
ATOM   2488  HZ2 LYS A 164      86.130  73.150  75.920  1.00  0.00           H
ATOM   2489  HZ3 LYS A 164      85.840  74.400  74.900  1.00  0.00           H
ATOM   2490  C   LYS A 164      84.370  74.650  68.720  1.00  0.00           C
ATOM   2491  O   LYS A 164      83.240  74.890  68.310  1.00  0.00           O
ATOM   2492  N   SER A 165      85.440  74.400  67.930  1.00  0.00           N
ATOM   2493  H   SER A 165      86.330  74.160  68.340  1.00  0.00           H
ATOM   2494  CA  SER A 165      85.400  74.550  66.400  1.00  0.00           C
ATOM   2495  HA  SER A 165      84.870  75.490  66.200  1.00  0.00           H
ATOM   2496  CB  SER A 165      86.800  74.750  65.740  1.00  0.00           C
ATOM   2497  HB1 SER A 165      86.710  74.780  64.660  1.00  0.00           H
ATOM   2498  HB2 SER A 165      87.380  73.840  65.840  1.00  0.00           H
ATOM   2499  OG  SER A 165      87.490  75.940  66.170  1.00  0.00           O
ATOM   2500  HG  SER A 165      87.160  76.560  65.520  1.00  0.00           H
ATOM   2501  C   SER A 165      84.630  73.410  65.790  1.00  0.00           C
ATOM   2502  O   SER A 165      84.740  72.230  66.300  1.00  0.00           O
ATOM   2503  N   LYS A 166      83.830  73.660  64.750  1.00  0.00           N
ATOM   2504  H   LYS A 166      83.790  74.580  64.320  1.00  0.00           H
ATOM   2505  CA  LYS A 166      83.180  72.580  63.960  1.00  0.00           C
ATOM   2506  HA  LYS A 166      83.520  71.610  64.320  1.00  0.00           H
ATOM   2507  CB  LYS A 166      81.620  72.630  64.120  1.00  0.00           C
ATOM   2508  HB1 LYS A 166      81.250  71.890  63.410  1.00  0.00           H
ATOM   2509  HB2 LYS A 166      81.200  73.620  63.910  1.00  0.00           H
ATOM   2510  CG  LYS A 166      81.170  72.050  65.490  1.00  0.00           C
ATOM   2511  HG1 LYS A 166      81.640  72.500  66.370  1.00  0.00           H
ATOM   2512  HG2 LYS A 166      81.450  71.000  65.470  1.00  0.00           H
ATOM   2513  CD  LYS A 166      79.640  72.060  65.720  1.00  0.00           C
ATOM   2514  HD1 LYS A 166      79.310  71.030  65.860  1.00  0.00           H
ATOM   2515  HD2 LYS A 166      79.190  72.430  64.800  1.00  0.00           H
ATOM   2516  CE  LYS A 166      79.190  73.010  66.840  1.00  0.00           C
ATOM   2517  HE1 LYS A 166      79.760  72.630  67.690  1.00  0.00           H
ATOM   2518  HE2 LYS A 166      78.160  72.830  67.150  1.00  0.00           H
ATOM   2519  NZ  LYS A 166      79.420  74.450  66.470  1.00  0.00           N
ATOM   2520  HZ1 LYS A 166      80.410  74.620  66.430  1.00  0.00           H
ATOM   2521  HZ2 LYS A 166      78.910  74.750  65.650  1.00  0.00           H
ATOM   2522  HZ3 LYS A 166      79.130  75.100  67.180  1.00  0.00           H
ATOM   2523  C   LYS A 166      83.590  72.720  62.490  1.00  0.00           C
ATOM   2524  O   LYS A 166      83.210  73.640  61.810  1.00  0.00           O
ATOM   2525  N   LEU A 167      84.310  71.760  61.980  1.00  0.00           N
ATOM   2526  H   LEU A 167      84.550  70.980  62.580  1.00  0.00           H
ATOM   2527  CA  LEU A 167      84.710  71.650  60.530  1.00  0.00           C
ATOM   2528  HA  LEU A 167      84.480  72.580  60.010  1.00  0.00           H
ATOM   2529  CB  LEU A 167      86.250  71.540  60.530  1.00  0.00           C
ATOM   2530  HB1 LEU A 167      86.600  71.030  59.630  1.00  0.00           H
ATOM   2531  HB2 LEU A 167      86.580  70.910  61.350  1.00  0.00           H
ATOM   2532  CG  LEU A 167      87.020  72.810  60.590  1.00  0.00           C
ATOM   2533  HG  LEU A 167      86.440  73.490  59.970  1.00  0.00           H
ATOM   2534  CD1 LEU A 167      87.120  73.440  61.970  1.00  0.00           C
ATOM   2535 1HD1 LEU A 167      87.390  74.500  62.010  1.00  0.00           H
ATOM   2536 2HD1 LEU A 167      86.090  73.440  62.320  1.00  0.00           H
ATOM   2537 3HD1 LEU A 167      87.780  72.880  62.630  1.00  0.00           H
ATOM   2538  CD2 LEU A 167      88.470  72.780  60.040  1.00  0.00           C
ATOM   2539 1HD2 LEU A 167      88.890  73.790  60.100  1.00  0.00           H
ATOM   2540 2HD2 LEU A 167      89.020  72.020  60.590  1.00  0.00           H
ATOM   2541 3HD2 LEU A 167      88.410  72.670  58.960  1.00  0.00           H
ATOM   2542  C   LEU A 167      84.000  70.480  59.850  1.00  0.00           C
ATOM   2543  O   LEU A 167      84.000  69.360  60.370  1.00  0.00           O
ATOM   2544  N   GLU A 168      83.650  70.570  58.590  1.00  0.00           N
ATOM   2545  H   GLU A 168      83.550  71.500  58.210  1.00  0.00           H
ATOM   2546  CA  GLU A 168      83.080  69.430  57.760  1.00  0.00           C
ATOM   2547  HA  GLU A 168      82.970  68.580  58.430  1.00  0.00           H
ATOM   2548  CB  GLU A 168      81.660  69.740  57.340  1.00  0.00           C
ATOM   2549  HB1 GLU A 168      81.270  68.910  56.760  1.00  0.00           H
ATOM   2550  HB2 GLU A 168      81.660  70.640  56.730  1.00  0.00           H
ATOM   2551  CG  GLU A 168      80.540  69.810  58.360  1.00  0.00           C
ATOM   2552  HG1 GLU A 168      80.830  70.280  59.300  1.00  0.00           H
ATOM   2553  HG2 GLU A 168      80.250  68.800  58.660  1.00  0.00           H
ATOM   2554  CD  GLU A 168      79.410  70.610  57.650  1.00  0.00           C
ATOM   2555  OE1 GLU A 168      78.520  69.920  57.040  1.00  0.00           O
ATOM   2556  OE2 GLU A 168      79.550  71.820  57.470  1.00  0.00           O
ATOM   2557  C   GLU A 168      83.830  68.940  56.560  1.00  0.00           C
ATOM   2558  O   GLU A 168      84.490  69.710  55.820  1.00  0.00           O
ATOM   2559  N   PHE A 169      83.710  67.620  56.340  1.00  0.00           N
ATOM   2560  H   PHE A 169      83.250  67.050  57.040  1.00  0.00           H
ATOM   2561  CA  PHE A 169      84.200  66.950  55.100  1.00  0.00           C
ATOM   2562  HA  PHE A 169      84.730  67.670  54.470  1.00  0.00           H
ATOM   2563  CB  PHE A 169      85.220  65.890  55.510  1.00  0.00           C
ATOM   2564  HB1 PHE A 169      85.470  65.230  54.680  1.00  0.00           H
ATOM   2565  HB2 PHE A 169      84.790  65.210  56.240  1.00  0.00           H
ATOM   2566  CG  PHE A 169      86.480  66.510  55.980  1.00  0.00           C
ATOM   2567  CD1 PHE A 169      87.540  66.740  55.140  1.00  0.00           C
ATOM   2568  HD1 PHE A 169      87.450  66.510  54.090  1.00  0.00           H
ATOM   2569  CE1 PHE A 169      88.680  67.450  55.620  1.00  0.00           C
ATOM   2570  HE1 PHE A 169      89.480  67.670  54.920  1.00  0.00           H
ATOM   2571  CZ  PHE A 169      88.760  67.920  56.930  1.00  0.00           C
ATOM   2572  HZ  PHE A 169      89.670  68.360  57.330  1.00  0.00           H
ATOM   2573  CE2 PHE A 169      87.720  67.540  57.790  1.00  0.00           C
ATOM   2574  HE2 PHE A 169      87.690  67.860  58.820  1.00  0.00           H
ATOM   2575  CD2 PHE A 169      86.610  66.830  57.300  1.00  0.00           C
ATOM   2576  HD2 PHE A 169      85.830  66.700  58.040  1.00  0.00           H
ATOM   2577  C   PHE A 169      82.880  66.460  54.390  1.00  0.00           C
ATOM   2578  O   PHE A 169      82.300  65.420  54.720  1.00  0.00           O
ATOM   2579  N   SER A 170      82.410  67.220  53.370  1.00  0.00           N
ATOM   2580  H   SER A 170      82.910  68.090  53.320  1.00  0.00           H
ATOM   2581  CA  SER A 170      81.090  67.030  52.700  1.00  0.00           C
ATOM   2582  HA  SER A 170      80.470  66.360  53.290  1.00  0.00           H
ATOM   2583  CB  SER A 170      80.290  68.360  52.730  1.00  0.00           C
ATOM   2584  HB1 SER A 170      79.420  68.290  52.090  1.00  0.00           H
ATOM   2585  HB2 SER A 170      80.840  69.200  52.310  1.00  0.00           H
ATOM   2586  OG  SER A 170      79.880  68.620  54.090  1.00  0.00           O
ATOM   2587  HG  SER A 170      79.720  69.550  54.280  1.00  0.00           H
ATOM   2588  C   SER A 170      81.110  66.560  51.260  1.00  0.00           C
ATOM   2589  O   SER A 170      81.960  66.840  50.440  1.00  0.00           O
ATOM   2590  N   ILE A 171      80.140  65.680  50.960  1.00  0.00           N
ATOM   2591  H   ILE A 171      79.400  65.480  51.620  1.00  0.00           H
ATOM   2592  CA  ILE A 171      80.010  64.990  49.760  1.00  0.00           C
ATOM   2593  HA  ILE A 171      80.890  65.190  49.150  1.00  0.00           H
ATOM   2594  CB  ILE A 171      80.210  63.450  49.900  1.00  0.00           C
ATOM   2595  HB  ILE A 171      79.240  63.120  50.270  1.00  0.00           H
ATOM   2596  CG2 ILE A 171      80.340  62.790  48.600  1.00  0.00           C
ATOM   2597 1HG2 ILE A 171      81.090  63.260  47.960  1.00  0.00           H
ATOM   2598 2HG2 ILE A 171      80.640  61.750  48.710  1.00  0.00           H
ATOM   2599 3HG2 ILE A 171      79.470  62.840  47.950  1.00  0.00           H
ATOM   2600  CG1 ILE A 171      81.280  63.120  50.960  1.00  0.00           C
ATOM   2601 1HG1 ILE A 171      81.270  62.060  51.180  1.00  0.00           H
ATOM   2602 2HG1 ILE A 171      80.990  63.620  51.890  1.00  0.00           H
ATOM   2603  CD  ILE A 171      82.680  63.430  50.530  1.00  0.00           C
ATOM   2604  HD1 ILE A 171      82.670  64.470  50.220  1.00  0.00           H
ATOM   2605  HD2 ILE A 171      83.420  63.290  51.310  1.00  0.00           H
ATOM   2606  HD3 ILE A 171      82.950  62.800  49.680  1.00  0.00           H
ATOM   2607  C   ILE A 171      78.790  65.500  48.970  1.00  0.00           C
ATOM   2608  O   ILE A 171      77.620  65.230  49.380  1.00  0.00           O
ATOM   2609  N   TYR A 172      79.030  66.040  47.770  1.00  0.00           N
ATOM   2610  H   TYR A 172      79.990  66.010  47.440  1.00  0.00           H
ATOM   2611  CA  TYR A 172      78.010  66.650  46.940  1.00  0.00           C
ATOM   2612  HA  TYR A 172      77.170  66.830  47.620  1.00  0.00           H
ATOM   2613  CB  TYR A 172      78.500  68.030  46.520  1.00  0.00           C
ATOM   2614  HB1 TYR A 172      79.550  67.850  46.300  1.00  0.00           H
ATOM   2615  HB2 TYR A 172      78.610  68.580  47.450  1.00  0.00           H
ATOM   2616  CG  TYR A 172      77.780  68.860  45.420  1.00  0.00           C
ATOM   2617  CD1 TYR A 172      77.690  68.330  44.090  1.00  0.00           C
ATOM   2618  HD1 TYR A 172      77.960  67.330  43.790  1.00  0.00           H
ATOM   2619  CE1 TYR A 172      76.980  69.030  43.120  1.00  0.00           C
ATOM   2620  HE1 TYR A 172      76.810  68.590  42.150  1.00  0.00           H
ATOM   2621  CZ  TYR A 172      76.490  70.280  43.350  1.00  0.00           C
ATOM   2622  OH  TYR A 172      75.800  70.950  42.420  1.00  0.00           O
ATOM   2623  HH  TYR A 172      75.700  71.830  42.800  1.00  0.00           H
ATOM   2624  CE2 TYR A 172      76.630  70.890  44.620  1.00  0.00           C
ATOM   2625  HE2 TYR A 172      76.130  71.830  44.830  1.00  0.00           H
ATOM   2626  CD2 TYR A 172      77.320  70.170  45.610  1.00  0.00           C
ATOM   2627  HD2 TYR A 172      77.290  70.650  46.580  1.00  0.00           H
ATOM   2628  C   TYR A 172      77.590  65.660  45.830  1.00  0.00           C
ATOM   2629  O   TYR A 172      78.400  65.020  45.130  1.00  0.00           O
ATOM   2630  N   PRO A 173      76.250  65.530  45.590  1.00  0.00           N
ATOM   2631  CD  PRO A 173      75.190  66.490  46.000  1.00  0.00           C
ATOM   2632  HD1 PRO A 173      75.540  67.500  45.840  1.00  0.00           H
ATOM   2633  HD2 PRO A 173      75.040  66.380  47.080  1.00  0.00           H
ATOM   2634  CG  PRO A 173      73.930  66.240  45.220  1.00  0.00           C
ATOM   2635  HG1 PRO A 173      73.940  66.790  44.280  1.00  0.00           H
ATOM   2636  HG2 PRO A 173      73.000  66.460  45.750  1.00  0.00           H
ATOM   2637  CB  PRO A 173      74.100  64.790  44.910  1.00  0.00           C
ATOM   2638  HB1 PRO A 173      73.480  64.550  44.040  1.00  0.00           H
ATOM   2639  HB2 PRO A 173      73.730  64.210  45.760  1.00  0.00           H
ATOM   2640  CA  PRO A 173      75.620  64.590  44.670  1.00  0.00           C
ATOM   2641  HA  PRO A 173      75.790  63.570  45.000  1.00  0.00           H
ATOM   2642  C   PRO A 173      75.970  64.790  43.180  1.00  0.00           C
ATOM   2643  O   PRO A 173      75.870  65.880  42.570  1.00  0.00           O
ATOM   2644  N   ALA A 174      76.490  63.720  42.590  1.00  0.00           N
ATOM   2645  H   ALA A 174      76.670  62.970  43.240  1.00  0.00           H
ATOM   2646  CA  ALA A 174      76.680  63.550  41.160  1.00  0.00           C
ATOM   2647  HA  ALA A 174      76.410  64.470  40.640  1.00  0.00           H
ATOM   2648  CB  ALA A 174      78.150  63.300  40.770  1.00  0.00           C
ATOM   2649  HB1 ALA A 174      78.240  63.030  39.720  1.00  0.00           H
ATOM   2650  HB2 ALA A 174      78.730  64.200  40.990  1.00  0.00           H
ATOM   2651  HB3 ALA A 174      78.580  62.490  41.350  1.00  0.00           H
ATOM   2652  C   ALA A 174      75.810  62.450  40.610  1.00  0.00           C
ATOM   2653  O   ALA A 174      75.910  61.290  41.050  1.00  0.00           O
ATOM   2654  N   PRO A 175      74.850  62.680  39.680  1.00  0.00           N
ATOM   2655  CD  PRO A 175      74.380  63.970  39.200  1.00  0.00           C
ATOM   2656  HD1 PRO A 175      75.040  64.500  38.510  1.00  0.00           H
ATOM   2657  HD2 PRO A 175      74.220  64.610  40.070  1.00  0.00           H
ATOM   2658  CG  PRO A 175      73.070  63.730  38.530  1.00  0.00           C
ATOM   2659  HG1 PRO A 175      72.980  64.370  37.660  1.00  0.00           H
ATOM   2660  HG2 PRO A 175      72.300  63.900  39.290  1.00  0.00           H
ATOM   2661  CB  PRO A 175      73.070  62.280  38.120  1.00  0.00           C
ATOM   2662  HB1 PRO A 175      73.570  62.230  37.140  1.00  0.00           H
ATOM   2663  HB2 PRO A 175      72.140  61.730  38.240  1.00  0.00           H
ATOM   2664  CA  PRO A 175      73.990  61.580  39.120  1.00  0.00           C
ATOM   2665  HA  PRO A 175      73.340  61.210  39.910  1.00  0.00           H
ATOM   2666  C   PRO A 175      74.660  60.340  38.430  1.00  0.00           C
ATOM   2667  O   PRO A 175      74.060  59.250  38.480  1.00  0.00           O
ATOM   2668  N   GLN A 176      75.900  60.510  37.950  1.00  0.00           N
ATOM   2669  H   GLN A 176      76.180  61.480  37.970  1.00  0.00           H
ATOM   2670  CA  GLN A 176      76.790  59.450  37.510  1.00  0.00           C
ATOM   2671  HA  GLN A 176      76.260  59.010  36.670  1.00  0.00           H
ATOM   2672  CB  GLN A 176      78.100  60.130  37.170  1.00  0.00           C
ATOM   2673  HB1 GLN A 176      78.510  60.490  38.120  1.00  0.00           H
ATOM   2674  HB2 GLN A 176      77.860  60.910  36.440  1.00  0.00           H
ATOM   2675  CG  GLN A 176      79.130  59.140  36.530  1.00  0.00           C
ATOM   2676  HG1 GLN A 176      79.100  58.120  36.930  1.00  0.00           H
ATOM   2677  HG2 GLN A 176      80.130  59.480  36.790  1.00  0.00           H
ATOM   2678  CD  GLN A 176      79.020  59.100  34.980  1.00  0.00           C
ATOM   2679  OE1 GLN A 176      79.620  59.990  34.300  1.00  0.00           O
ATOM   2680  NE2 GLN A 176      78.240  58.200  34.400  1.00  0.00           N
ATOM   2681 1HE2 GLN A 176      77.790  57.470  34.930  1.00  0.00           H
ATOM   2682 2HE2 GLN A 176      78.320  58.050  33.410  1.00  0.00           H
ATOM   2683  C   GLN A 176      77.030  58.430  38.610  1.00  0.00           C
ATOM   2684  O   GLN A 176      77.040  57.260  38.210  1.00  0.00           O
ATOM   2685  N   VAL A 177      76.950  58.740  39.920  1.00  0.00           N
ATOM   2686  H   VAL A 177      76.720  59.700  40.130  1.00  0.00           H
ATOM   2687  CA  VAL A 177      77.270  57.850  41.020  1.00  0.00           C
ATOM   2688  HA  VAL A 177      76.900  56.870  40.710  1.00  0.00           H
ATOM   2689  CB  VAL A 177      78.720  57.910  41.490  1.00  0.00           C
ATOM   2690  HB  VAL A 177      78.800  57.710  42.560  1.00  0.00           H
ATOM   2691  CG1 VAL A 177      79.490  56.800  40.760  1.00  0.00           C
ATOM   2692 1HG1 VAL A 177      80.520  56.900  41.110  1.00  0.00           H
ATOM   2693 2HG1 VAL A 177      79.240  55.770  41.040  1.00  0.00           H
ATOM   2694 3HG1 VAL A 177      79.360  56.900  39.680  1.00  0.00           H
ATOM   2695  CG2 VAL A 177      79.280  59.320  41.210  1.00  0.00           C
ATOM   2696 1HG2 VAL A 177      80.270  59.280  41.660  1.00  0.00           H
ATOM   2697 2HG2 VAL A 177      79.540  59.480  40.160  1.00  0.00           H
ATOM   2698 3HG2 VAL A 177      78.670  60.130  41.620  1.00  0.00           H
ATOM   2699  C   VAL A 177      76.280  58.330  42.090  1.00  0.00           C
ATOM   2700  O   VAL A 177      76.630  59.170  42.880  1.00  0.00           O
ATOM   2701  N   SER A 178      75.020  57.890  41.930  1.00  0.00           N
ATOM   2702  H   SER A 178      74.810  57.210  41.210  1.00  0.00           H
ATOM   2703  CA  SER A 178      74.000  58.520  42.780  1.00  0.00           C
ATOM   2704  HA  SER A 178      74.510  59.010  43.610  1.00  0.00           H
ATOM   2705  CB  SER A 178      73.040  59.440  42.010  1.00  0.00           C
ATOM   2706  HB1 SER A 178      73.530  60.380  41.760  1.00  0.00           H
ATOM   2707  HB2 SER A 178      72.280  59.700  42.740  1.00  0.00           H
ATOM   2708  OG  SER A 178      72.520  58.850  40.890  1.00  0.00           O
ATOM   2709  HG  SER A 178      73.260  58.780  40.290  1.00  0.00           H
ATOM   2710  C   SER A 178      73.290  57.490  43.630  1.00  0.00           C
ATOM   2711  O   SER A 178      73.470  56.320  43.340  1.00  0.00           O
ATOM   2712  N   THR A 179      72.580  57.940  44.680  1.00  0.00           N
ATOM   2713  H   THR A 179      72.370  58.920  44.810  1.00  0.00           H
ATOM   2714  CA  THR A 179      71.760  57.080  45.540  1.00  0.00           C
ATOM   2715  HA  THR A 179      71.920  56.020  45.310  1.00  0.00           H
ATOM   2716  CB  THR A 179      72.170  57.310  46.990  1.00  0.00           C
ATOM   2717  HB  THR A 179      72.230  58.350  47.310  1.00  0.00           H
ATOM   2718  CG2 THR A 179      71.230  56.680  47.910  1.00  0.00           C
ATOM   2719 1HG2 THR A 179      71.610  56.810  48.920  1.00  0.00           H
ATOM   2720 2HG2 THR A 179      70.270  57.200  47.950  1.00  0.00           H
ATOM   2721 3HG2 THR A 179      71.120  55.650  47.580  1.00  0.00           H
ATOM   2722  OG1 THR A 179      73.400  56.670  47.140  1.00  0.00           O
ATOM   2723  HG1 THR A 179      73.410  56.220  47.990  1.00  0.00           H
ATOM   2724  C   THR A 179      70.310  57.360  45.310  1.00  0.00           C
ATOM   2725  O   THR A 179      69.460  56.500  45.300  1.00  0.00           O
ATOM   2726  N   ALA A 180      70.020  58.640  45.060  1.00  0.00           N
ATOM   2727  H   ALA A 180      70.780  59.290  44.890  1.00  0.00           H
ATOM   2728  CA  ALA A 180      68.690  59.110  45.120  1.00  0.00           C
ATOM   2729  HA  ALA A 180      68.050  58.260  44.940  1.00  0.00           H
ATOM   2730  CB  ALA A 180      68.330  59.550  46.540  1.00  0.00           C
ATOM   2731  HB1 ALA A 180      69.060  60.270  46.910  1.00  0.00           H
ATOM   2732  HB2 ALA A 180      67.360  60.040  46.630  1.00  0.00           H
ATOM   2733  HB3 ALA A 180      68.330  58.680  47.200  1.00  0.00           H
ATOM   2734  C   ALA A 180      68.380  60.300  44.100  1.00  0.00           C
ATOM   2735  O   ALA A 180      69.120  61.080  43.730  1.00  0.00           O
ATOM   2736  N   VAL A 181      67.070  60.410  43.850  1.00  0.00           N
ATOM   2737  H   VAL A 181      66.520  59.840  44.470  1.00  0.00           H
ATOM   2738  CA  VAL A 181      66.520  61.380  42.950  1.00  0.00           C
ATOM   2739  HA  VAL A 181      67.220  61.570  42.140  1.00  0.00           H
ATOM   2740  CB  VAL A 181      65.290  60.900  42.230  1.00  0.00           C
ATOM   2741  HB  VAL A 181      65.460  59.840  42.050  1.00  0.00           H
ATOM   2742  CG1 VAL A 181      63.980  60.910  43.060  1.00  0.00           C
ATOM   2743 1HG1 VAL A 181      63.230  60.400  42.450  1.00  0.00           H
ATOM   2744 2HG1 VAL A 181      64.090  60.570  44.090  1.00  0.00           H
ATOM   2745 3HG1 VAL A 181      63.570  61.900  43.240  1.00  0.00           H
ATOM   2746  CG2 VAL A 181      64.980  61.620  40.880  1.00  0.00           C
ATOM   2747 1HG2 VAL A 181      64.160  61.160  40.320  1.00  0.00           H
ATOM   2748 2HG2 VAL A 181      64.830  62.680  41.080  1.00  0.00           H
ATOM   2749 3HG2 VAL A 181      65.870  61.500  40.260  1.00  0.00           H
ATOM   2750  C   VAL A 181      66.290  62.720  43.670  1.00  0.00           C
ATOM   2751  O   VAL A 181      66.480  63.870  43.200  1.00  0.00           O
ATOM   2752  N   VAL A 182      66.050  62.600  44.980  1.00  0.00           N
ATOM   2753  H   VAL A 182      66.110  61.670  45.370  1.00  0.00           H
ATOM   2754  CA  VAL A 182      65.810  63.750  45.890  1.00  0.00           C
ATOM   2755  HA  VAL A 182      65.540  64.650  45.340  1.00  0.00           H
ATOM   2756  CB  VAL A 182      64.700  63.520  46.980  1.00  0.00           C
ATOM   2757  HB  VAL A 182      64.720  64.320  47.720  1.00  0.00           H
ATOM   2758  CG1 VAL A 182      63.320  63.670  46.240  1.00  0.00           C
ATOM   2759 1HG1 VAL A 182      62.590  63.570  47.050  1.00  0.00           H
ATOM   2760 2HG1 VAL A 182      63.170  64.570  45.650  1.00  0.00           H
ATOM   2761 3HG1 VAL A 182      63.100  62.850  45.560  1.00  0.00           H
ATOM   2762  CG2 VAL A 182      64.770  62.190  47.720  1.00  0.00           C
ATOM   2763 1HG2 VAL A 182      63.960  62.230  48.450  1.00  0.00           H
ATOM   2764 2HG2 VAL A 182      64.710  61.340  47.040  1.00  0.00           H
ATOM   2765 3HG2 VAL A 182      65.640  62.100  48.370  1.00  0.00           H
ATOM   2766  C   VAL A 182      67.080  64.260  46.590  1.00  0.00           C
ATOM   2767  O   VAL A 182      67.000  65.080  47.490  1.00  0.00           O
ATOM   2768  N   GLU A 183      68.290  63.980  46.090  1.00  0.00           N
ATOM   2769  H   GLU A 183      68.370  63.300  45.340  1.00  0.00           H
ATOM   2770  CA  GLU A 183      69.520  64.450  46.700  1.00  0.00           C
ATOM   2771  HA  GLU A 183      69.560  64.080  47.730  1.00  0.00           H
ATOM   2772  CB  GLU A 183      70.700  63.830  45.950  1.00  0.00           C
ATOM   2773  HB1 GLU A 183      71.620  64.410  46.060  1.00  0.00           H
ATOM   2774  HB2 GLU A 183      70.580  63.830  44.870  1.00  0.00           H
ATOM   2775  CG  GLU A 183      70.800  62.350  46.380  1.00  0.00           C
ATOM   2776  HG1 GLU A 183      69.860  61.910  46.040  1.00  0.00           H
ATOM   2777  HG2 GLU A 183      70.760  62.300  47.470  1.00  0.00           H
ATOM   2778  CD  GLU A 183      72.080  61.660  45.840  1.00  0.00           C
ATOM   2779  OE1 GLU A 183      73.200  62.040  46.230  1.00  0.00           O
ATOM   2780  OE2 GLU A 183      71.980  60.770  44.970  1.00  0.00           O
ATOM   2781  C   GLU A 183      69.550  66.010  46.830  1.00  0.00           C
ATOM   2782  O   GLU A 183      70.040  66.420  47.910  1.00  0.00           O
ATOM   2783  N   PRO A 184      69.180  66.800  45.800  1.00  0.00           N
ATOM   2784  CD  PRO A 184      68.720  66.300  44.510  1.00  0.00           C
ATOM   2785  HD1 PRO A 184      67.740  65.830  44.560  1.00  0.00           H
ATOM   2786  HD2 PRO A 184      69.450  65.550  44.210  1.00  0.00           H
ATOM   2787  CG  PRO A 184      68.780  67.490  43.570  1.00  0.00           C
ATOM   2788  HG1 PRO A 184      68.030  67.390  42.790  1.00  0.00           H
ATOM   2789  HG2 PRO A 184      69.770  67.540  43.120  1.00  0.00           H
ATOM   2790  CB  PRO A 184      68.420  68.670  44.510  1.00  0.00           C
ATOM   2791  HB1 PRO A 184      67.330  68.700  44.610  1.00  0.00           H
ATOM   2792  HB2 PRO A 184      68.790  69.610  44.100  1.00  0.00           H
ATOM   2793  CA  PRO A 184      69.070  68.230  45.880  1.00  0.00           C
ATOM   2794  HA  PRO A 184      70.120  68.520  45.940  1.00  0.00           H
ATOM   2795  C   PRO A 184      68.240  68.660  47.080  1.00  0.00           C
ATOM   2796  O   PRO A 184      68.700  69.580  47.690  1.00  0.00           O
ATOM   2797  N   TYR A 185      67.040  68.050  47.380  1.00  0.00           N
ATOM   2798  H   TYR A 185      66.880  67.150  46.940  1.00  0.00           H
ATOM   2799  CA  TYR A 185      66.180  68.560  48.420  1.00  0.00           C
ATOM   2800  HA  TYR A 185      65.960  69.620  48.360  1.00  0.00           H
ATOM   2801  CB  TYR A 185      64.950  67.760  48.490  1.00  0.00           C
ATOM   2802  HB1 TYR A 185      64.640  67.780  49.530  1.00  0.00           H
ATOM   2803  HB2 TYR A 185      65.240  66.710  48.400  1.00  0.00           H
ATOM   2804  CG  TYR A 185      63.830  68.060  47.540  1.00  0.00           C
ATOM   2805  CD1 TYR A 185      63.850  68.990  46.490  1.00  0.00           C
ATOM   2806  HD1 TYR A 185      64.700  69.660  46.400  1.00  0.00           H
ATOM   2807  CE1 TYR A 185      62.680  69.180  45.760  1.00  0.00           C
ATOM   2808  HE1 TYR A 185      62.820  69.970  45.030  1.00  0.00           H
ATOM   2809  CZ  TYR A 185      61.500  68.480  46.000  1.00  0.00           C
ATOM   2810  OH  TYR A 185      60.440  68.600  45.180  1.00  0.00           O
ATOM   2811  HH  TYR A 185      59.920  67.790  45.190  1.00  0.00           H
ATOM   2812  CE2 TYR A 185      61.550  67.380  46.900  1.00  0.00           C
ATOM   2813  HE2 TYR A 185      60.640  66.830  47.080  1.00  0.00           H
ATOM   2814  CD2 TYR A 185      62.710  67.190  47.670  1.00  0.00           C
ATOM   2815  HD2 TYR A 185      62.770  66.360  48.360  1.00  0.00           H
ATOM   2816  C   TYR A 185      66.960  68.400  49.690  1.00  0.00           C
ATOM   2817  O   TYR A 185      67.110  69.380  50.440  1.00  0.00           O
ATOM   2818  N   ASN A 186      67.500  67.230  49.950  1.00  0.00           N
ATOM   2819  H   ASN A 186      67.490  66.420  49.340  1.00  0.00           H
ATOM   2820  CA  ASN A 186      68.080  67.000  51.290  1.00  0.00           C
ATOM   2821  HA  ASN A 186      67.270  67.210  51.980  1.00  0.00           H
ATOM   2822  CB  ASN A 186      68.320  65.510  51.380  1.00  0.00           C
ATOM   2823  HB1 ASN A 186      68.670  65.370  52.400  1.00  0.00           H
ATOM   2824  HB2 ASN A 186      69.150  65.220  50.730  1.00  0.00           H
ATOM   2825  CG  ASN A 186      67.010  64.780  51.100  1.00  0.00           C
ATOM   2826  OD1 ASN A 186      66.090  64.850  51.870  1.00  0.00           O
ATOM   2827  ND2 ASN A 186      66.830  63.970  50.120  1.00  0.00           N
ATOM   2828 1HD2 ASN A 186      67.550  64.040  49.420  1.00  0.00           H
ATOM   2829 2HD2 ASN A 186      66.100  63.270  50.110  1.00  0.00           H
ATOM   2830  C   ASN A 186      69.380  67.780  51.510  1.00  0.00           C
ATOM   2831  O   ASN A 186      69.680  68.270  52.560  1.00  0.00           O
ATOM   2832  N   SER A 187      70.170  67.930  50.410  1.00  0.00           N
ATOM   2833  H   SER A 187      69.960  67.320  49.630  1.00  0.00           H
ATOM   2834  CA  SER A 187      71.400  68.740  50.380  1.00  0.00           C
ATOM   2835  HA  SER A 187      72.150  68.430  51.110  1.00  0.00           H
ATOM   2836  CB  SER A 187      71.890  68.850  48.890  1.00  0.00           C
ATOM   2837  HB1 SER A 187      72.760  69.500  48.970  1.00  0.00           H
ATOM   2838  HB2 SER A 187      71.170  69.400  48.290  1.00  0.00           H
ATOM   2839  OG  SER A 187      72.300  67.590  48.300  1.00  0.00           O
ATOM   2840  HG  SER A 187      71.450  67.190  48.120  1.00  0.00           H
ATOM   2841  C   SER A 187      71.160  70.160  50.770  1.00  0.00           C
ATOM   2842  O   SER A 187      71.940  70.790  51.520  1.00  0.00           O
ATOM   2843  N   ILE A 188      69.970  70.650  50.350  1.00  0.00           N
ATOM   2844  H   ILE A 188      69.480  70.180  49.600  1.00  0.00           H
ATOM   2845  CA  ILE A 188      69.570  72.050  50.640  1.00  0.00           C
ATOM   2846  HA  ILE A 188      70.490  72.620  50.500  1.00  0.00           H
ATOM   2847  CB  ILE A 188      68.680  72.580  49.520  1.00  0.00           C
ATOM   2848  HB  ILE A 188      67.930  71.860  49.200  1.00  0.00           H
ATOM   2849  CG2 ILE A 188      67.770  73.790  49.990  1.00  0.00           C
ATOM   2850 1HG2 ILE A 188      67.360  74.360  49.150  1.00  0.00           H
ATOM   2851 2HG2 ILE A 188      67.010  73.560  50.720  1.00  0.00           H
ATOM   2852 3HG2 ILE A 188      68.370  74.500  50.560  1.00  0.00           H
ATOM   2853  CG1 ILE A 188      69.600  72.910  48.280  1.00  0.00           C
ATOM   2854 1HG1 ILE A 188      70.210  72.040  48.010  1.00  0.00           H
ATOM   2855 2HG1 ILE A 188      70.350  73.670  48.480  1.00  0.00           H
ATOM   2856  CD  ILE A 188      68.810  73.370  46.990  1.00  0.00           C
ATOM   2857  HD1 ILE A 188      69.530  73.380  46.170  1.00  0.00           H
ATOM   2858  HD2 ILE A 188      68.120  72.560  46.710  1.00  0.00           H
ATOM   2859  HD3 ILE A 188      68.370  74.350  47.150  1.00  0.00           H
ATOM   2860  C   ILE A 188      69.010  72.260  52.060  1.00  0.00           C
ATOM   2861  O   ILE A 188      69.500  73.180  52.790  1.00  0.00           O
ATOM   2862  N   LEU A 189      68.150  71.400  52.490  1.00  0.00           N
ATOM   2863  H   LEU A 189      68.000  70.570  51.940  1.00  0.00           H
ATOM   2864  CA  LEU A 189      67.660  71.270  53.890  1.00  0.00           C
ATOM   2865  HA  LEU A 189      67.170  72.190  54.190  1.00  0.00           H
ATOM   2866  CB  LEU A 189      66.620  70.120  53.920  1.00  0.00           C
ATOM   2867  HB1 LEU A 189      66.320  69.890  54.940  1.00  0.00           H
ATOM   2868  HB2 LEU A 189      67.070  69.190  53.580  1.00  0.00           H
ATOM   2869  CG  LEU A 189      65.340  70.410  53.070  1.00  0.00           C
ATOM   2870  HG  LEU A 189      65.540  71.010  52.180  1.00  0.00           H
ATOM   2871  CD1 LEU A 189      64.600  69.200  52.650  1.00  0.00           C
ATOM   2872 1HD1 LEU A 189      63.700  69.580  52.160  1.00  0.00           H
ATOM   2873 2HD1 LEU A 189      65.130  68.620  51.890  1.00  0.00           H
ATOM   2874 3HD1 LEU A 189      64.460  68.600  53.550  1.00  0.00           H
ATOM   2875  CD2 LEU A 189      64.390  71.290  53.830  1.00  0.00           C
ATOM   2876 1HD2 LEU A 189      63.550  71.550  53.190  1.00  0.00           H
ATOM   2877 2HD2 LEU A 189      63.990  70.740  54.680  1.00  0.00           H
ATOM   2878 3HD2 LEU A 189      64.900  72.220  54.080  1.00  0.00           H
ATOM   2879  C   LEU A 189      68.810  71.120  54.910  1.00  0.00           C
ATOM   2880  O   LEU A 189      68.920  71.880  55.860  1.00  0.00           O
ATOM   2881  N   THR A 190      69.830  70.250  54.700  1.00  0.00           N
ATOM   2882  H   THR A 190      69.860  69.750  53.820  1.00  0.00           H
ATOM   2883  CA  THR A 190      70.950  70.090  55.650  1.00  0.00           C
ATOM   2884  HA  THR A 190      70.620  70.160  56.680  1.00  0.00           H
ATOM   2885  CB  THR A 190      71.760  68.810  55.460  1.00  0.00           C
ATOM   2886  HB  THR A 190      71.050  67.980  55.490  1.00  0.00           H
ATOM   2887  CG2 THR A 190      72.630  68.720  54.190  1.00  0.00           C
ATOM   2888 1HG2 THR A 190      71.970  68.860  53.320  1.00  0.00           H
ATOM   2889 2HG2 THR A 190      73.430  69.460  54.220  1.00  0.00           H
ATOM   2890 3HG2 THR A 190      73.090  67.740  54.180  1.00  0.00           H
ATOM   2891  OG1 THR A 190      72.530  68.610  56.620  1.00  0.00           O
ATOM   2892  HG1 THR A 190      72.310  67.730  56.920  1.00  0.00           H
ATOM   2893  C   THR A 190      71.850  71.320  55.520  1.00  0.00           C
ATOM   2894  O   THR A 190      72.390  71.740  56.550  1.00  0.00           O
ATOM   2895  N   THR A 191      71.990  71.960  54.330  1.00  0.00           N
ATOM   2896  H   THR A 191      71.540  71.630  53.490  1.00  0.00           H
ATOM   2897  CA  THR A 191      72.880  73.090  54.300  1.00  0.00           C
ATOM   2898  HA  THR A 191      73.830  72.760  54.730  1.00  0.00           H
ATOM   2899  CB  THR A 191      73.140  73.510  52.890  1.00  0.00           C
ATOM   2900  HB  THR A 191      72.160  73.670  52.460  1.00  0.00           H
ATOM   2901  CG2 THR A 191      73.830  74.850  52.690  1.00  0.00           C
ATOM   2902 1HG2 THR A 191      73.140  75.660  52.900  1.00  0.00           H
ATOM   2903 2HG2 THR A 191      74.730  74.900  53.310  1.00  0.00           H
ATOM   2904 3HG2 THR A 191      74.160  75.010  51.660  1.00  0.00           H
ATOM   2905  OG1 THR A 191      73.970  72.580  52.230  1.00  0.00           O
ATOM   2906  HG1 THR A 191      73.330  71.950  51.870  1.00  0.00           H
ATOM   2907  C   THR A 191      72.340  74.240  55.110  1.00  0.00           C
ATOM   2908  O   THR A 191      72.980  74.760  56.060  1.00  0.00           O
ATOM   2909  N   HIS A 192      71.030  74.530  54.850  1.00  0.00           N
ATOM   2910  H   HIS A 192      70.590  74.040  54.090  1.00  0.00           H
ATOM   2911  CA  HIS A 192      70.250  75.530  55.600  1.00  0.00           C
ATOM   2912  HA  HIS A 192      70.650  76.530  55.480  1.00  0.00           H
ATOM   2913  CB  HIS A 192      68.790  75.520  55.200  1.00  0.00           C
ATOM   2914  HB1 HIS A 192      68.430  74.490  55.230  1.00  0.00           H
ATOM   2915  HB2 HIS A 192      68.760  75.940  54.200  1.00  0.00           H
ATOM   2916  CG  HIS A 192      67.880  76.420  56.100  1.00  0.00           C
ATOM   2917  ND1 HIS A 192      68.050  77.740  56.460  1.00  0.00           N
ATOM   2918  HD1 HIS A 192      68.780  78.350  56.120  1.00  0.00           H
ATOM   2919  CE1 HIS A 192      66.940  78.120  57.170  1.00  0.00           C
ATOM   2920  HE1 HIS A 192      66.720  79.120  57.530  1.00  0.00           H
ATOM   2921  NE2 HIS A 192      66.190  77.020  57.440  1.00  0.00           N
ATOM   2922  HE2 HIS A 192      65.320  77.060  57.940  1.00  0.00           H
ATOM   2923  CD2 HIS A 192      66.700  75.980  56.710  1.00  0.00           C
ATOM   2924  HD2 HIS A 192      66.260  74.990  56.650  1.00  0.00           H
ATOM   2925  C   HIS A 192      70.390  75.440  57.120  1.00  0.00           C
ATOM   2926  O   HIS A 192      70.690  76.380  57.810  1.00  0.00           O
ATOM   2927  N   THR A 193      70.240  74.220  57.680  1.00  0.00           N
ATOM   2928  H   THR A 193      69.960  73.460  57.070  1.00  0.00           H
ATOM   2929  CA  THR A 193      70.200  73.990  59.120  1.00  0.00           C
ATOM   2930  HA  THR A 193      69.570  74.810  59.470  1.00  0.00           H
ATOM   2931  CB  THR A 193      69.520  72.670  59.370  1.00  0.00           C
ATOM   2932  HB  THR A 193      70.130  71.770  59.240  1.00  0.00           H
ATOM   2933  CG2 THR A 193      68.940  72.610  60.780  1.00  0.00           C
ATOM   2934 1HG2 THR A 193      68.260  73.450  60.880  1.00  0.00           H
ATOM   2935 2HG2 THR A 193      68.410  71.660  60.780  1.00  0.00           H
ATOM   2936 3HG2 THR A 193      69.820  72.630  61.440  1.00  0.00           H
ATOM   2937  OG1 THR A 193      68.290  72.670  58.600  1.00  0.00           O
ATOM   2938  HG1 THR A 193      68.540  72.480  57.690  1.00  0.00           H
ATOM   2939  C   THR A 193      71.610  74.050  59.660  1.00  0.00           C
ATOM   2940  O   THR A 193      71.910  74.540  60.780  1.00  0.00           O
ATOM   2941  N   THR A 194      72.610  73.530  58.880  1.00  0.00           N
ATOM   2942  H   THR A 194      72.390  73.350  57.910  1.00  0.00           H
ATOM   2943  CA  THR A 194      74.030  73.460  59.350  1.00  0.00           C
ATOM   2944  HA  THR A 194      74.060  73.170  60.410  1.00  0.00           H
ATOM   2945  CB  THR A 194      74.670  72.300  58.620  1.00  0.00           C
ATOM   2946  HB  THR A 194      74.810  72.640  57.590  1.00  0.00           H
ATOM   2947  CG2 THR A 194      76.000  71.980  59.230  1.00  0.00           C
ATOM   2948 1HG2 THR A 194      76.160  70.940  58.960  1.00  0.00           H
ATOM   2949 2HG2 THR A 194      76.800  72.610  58.850  1.00  0.00           H
ATOM   2950 3HG2 THR A 194      75.980  71.970  60.320  1.00  0.00           H
ATOM   2951  OG1 THR A 194      73.850  71.150  58.820  1.00  0.00           O
ATOM   2952  HG1 THR A 194      73.390  71.050  57.990  1.00  0.00           H
ATOM   2953  C   THR A 194      74.840  74.760  59.220  1.00  0.00           C
ATOM   2954  O   THR A 194      75.790  75.030  59.970  1.00  0.00           O
ATOM   2955  N   LEU A 195      74.440  75.690  58.380  1.00  0.00           N
ATOM   2956  H   LEU A 195      73.570  75.560  57.880  1.00  0.00           H
ATOM   2957  CA  LEU A 195      75.250  76.830  57.920  1.00  0.00           C
ATOM   2958  HA  LEU A 195      76.230  76.530  57.540  1.00  0.00           H
ATOM   2959  CB  LEU A 195      74.450  77.560  56.820  1.00  0.00           C
ATOM   2960  HB1 LEU A 195      73.480  77.880  57.190  1.00  0.00           H
ATOM   2961  HB2 LEU A 195      74.380  76.830  56.010  1.00  0.00           H
ATOM   2962  CG  LEU A 195      75.130  78.740  56.100  1.00  0.00           C
ATOM   2963  HG  LEU A 195      75.320  79.510  56.850  1.00  0.00           H
ATOM   2964  CD1 LEU A 195      76.420  78.360  55.310  1.00  0.00           C
ATOM   2965 1HD1 LEU A 195      77.140  77.930  56.010  1.00  0.00           H
ATOM   2966 2HD1 LEU A 195      76.170  77.720  54.470  1.00  0.00           H
ATOM   2967 3HD1 LEU A 195      76.870  79.270  54.910  1.00  0.00           H
ATOM   2968  CD2 LEU A 195      74.110  79.320  55.100  1.00  0.00           C
ATOM   2969 1HD2 LEU A 195      74.530  80.300  54.860  1.00  0.00           H
ATOM   2970 2HD2 LEU A 195      74.080  78.630  54.250  1.00  0.00           H
ATOM   2971 3HD2 LEU A 195      73.130  79.390  55.570  1.00  0.00           H
ATOM   2972  C   LEU A 195      75.520  77.870  59.000  1.00  0.00           C
ATOM   2973  O   LEU A 195      76.510  78.590  58.950  1.00  0.00           O
ATOM   2974  N   GLU A 196      74.760  77.900  60.130  1.00  0.00           N
ATOM   2975  H   GLU A 196      73.980  77.280  60.230  1.00  0.00           H
ATOM   2976  CA  GLU A 196      75.080  78.730  61.350  1.00  0.00           C
ATOM   2977  HA  GLU A 196      75.800  79.490  61.040  1.00  0.00           H
ATOM   2978  CB  GLU A 196      73.930  79.480  61.900  1.00  0.00           C
ATOM   2979  HB1 GLU A 196      73.580  80.060  61.040  1.00  0.00           H
ATOM   2980  HB2 GLU A 196      74.280  80.190  62.650  1.00  0.00           H
ATOM   2981  CG  GLU A 196      72.850  78.610  62.440  1.00  0.00           C
ATOM   2982  HG1 GLU A 196      73.200  78.070  63.320  1.00  0.00           H
ATOM   2983  HG2 GLU A 196      72.660  77.840  61.700  1.00  0.00           H
ATOM   2984  CD  GLU A 196      71.600  79.450  62.790  1.00  0.00           C
ATOM   2985  OE1 GLU A 196      71.650  80.230  63.770  1.00  0.00           O
ATOM   2986  OE2 GLU A 196      70.540  79.360  62.160  1.00  0.00           O
ATOM   2987  C   GLU A 196      75.880  78.020  62.470  1.00  0.00           C
ATOM   2988  O   GLU A 196      76.340  78.620  63.440  1.00  0.00           O
ATOM   2989  N   HIS A 197      76.020  76.700  62.320  1.00  0.00           N
ATOM   2990  H   HIS A 197      75.480  76.270  61.580  1.00  0.00           H
ATOM   2991  CA  HIS A 197      76.630  75.780  63.340  1.00  0.00           C
ATOM   2992  HA  HIS A 197      76.820  76.250  64.300  1.00  0.00           H
ATOM   2993  CB  HIS A 197      75.610  74.660  63.520  1.00  0.00           C
ATOM   2994  HB1 HIS A 197      76.090  73.950  64.190  1.00  0.00           H
ATOM   2995  HB2 HIS A 197      75.340  74.250  62.540  1.00  0.00           H
ATOM   2996  CG  HIS A 197      74.350  75.090  64.190  1.00  0.00           C
ATOM   2997  ND1 HIS A 197      74.270  75.860  65.350  1.00  0.00           N
ATOM   2998  HD1 HIS A 197      75.030  76.310  65.830  1.00  0.00           H
ATOM   2999  CE1 HIS A 197      72.940  76.020  65.680  1.00  0.00           C
ATOM   3000  HE1 HIS A 197      72.490  76.590  66.480  1.00  0.00           H
ATOM   3001  NE2 HIS A 197      72.180  75.290  64.850  1.00  0.00           N
ATOM   3002  CD2 HIS A 197      73.060  74.710  63.890  1.00  0.00           C
ATOM   3003  HD2 HIS A 197      72.710  73.990  63.170  1.00  0.00           H
ATOM   3004  C   HIS A 197      78.030  75.230  62.920  1.00  0.00           C
ATOM   3005  O   HIS A 197      78.690  74.500  63.640  1.00  0.00           O
ATOM   3006  N   SER A 198      78.380  75.420  61.670  1.00  0.00           N
ATOM   3007  H   SER A 198      77.670  75.620  60.980  1.00  0.00           H
ATOM   3008  CA  SER A 198      79.710  75.040  61.060  1.00  0.00           C
ATOM   3009  HA  SER A 198      80.210  74.290  61.670  1.00  0.00           H
ATOM   3010  CB  SER A 198      79.490  74.450  59.640  1.00  0.00           C
ATOM   3011  HB1 SER A 198      79.220  75.190  58.880  1.00  0.00           H
ATOM   3012  HB2 SER A 198      78.710  73.690  59.670  1.00  0.00           H
ATOM   3013  OG  SER A 198      80.690  73.880  59.120  1.00  0.00           O
ATOM   3014  HG  SER A 198      80.490  73.510  58.260  1.00  0.00           H
ATOM   3015  C   SER A 198      80.570  76.320  60.980  1.00  0.00           C
ATOM   3016  O   SER A 198      80.050  77.430  60.720  1.00  0.00           O
ATOM   3017  N   ASP A 199      81.900  76.150  60.930  1.00  0.00           N
ATOM   3018  H   ASP A 199      82.220  75.200  60.950  1.00  0.00           H
ATOM   3019  CA  ASP A 199      82.970  77.160  60.820  1.00  0.00           C
ATOM   3020  HA  ASP A 199      82.560  78.170  60.850  1.00  0.00           H
ATOM   3021  CB  ASP A 199      83.850  77.070  62.100  1.00  0.00           C
ATOM   3022  HB1 ASP A 199      84.620  77.820  61.930  1.00  0.00           H
ATOM   3023  HB2 ASP A 199      84.330  76.100  62.250  1.00  0.00           H
ATOM   3024  CG  ASP A 199      83.160  77.280  63.420  1.00  0.00           C
ATOM   3025  OD1 ASP A 199      82.360  78.230  63.620  1.00  0.00           O
ATOM   3026  OD2 ASP A 199      83.370  76.380  64.240  1.00  0.00           O
ATOM   3027  C   ASP A 199      83.810  76.990  59.510  1.00  0.00           C
ATOM   3028  O   ASP A 199      84.360  78.030  59.120  1.00  0.00           O
ATOM   3029  N   CYS A 200      83.890  75.760  58.970  1.00  0.00           N
ATOM   3030  H   CYS A 200      83.460  74.940  59.360  1.00  0.00           H
ATOM   3031  CA  CYS A 200      84.500  75.450  57.630  1.00  0.00           C
ATOM   3032  HA  CYS A 200      84.340  76.260  56.910  1.00  0.00           H
ATOM   3033  CB  CYS A 200      86.000  75.160  57.750  1.00  0.00           C
ATOM   3034  HB1 CYS A 200      86.250  74.150  58.070  1.00  0.00           H
ATOM   3035  HB2 CYS A 200      86.480  75.860  58.440  1.00  0.00           H
ATOM   3036  SG  CYS A 200      86.910  75.470  56.240  1.00  0.00           S
ATOM   3037  HG  CYS A 200      86.560  74.410  55.510  1.00  0.00           H
ATOM   3038  C   CYS A 200      83.810  74.250  56.980  1.00  0.00           C
ATOM   3039  O   CYS A 200      83.460  73.280  57.640  1.00  0.00           O
ATOM   3040  N   ALA A 201      83.720  74.210  55.640  1.00  0.00           N
ATOM   3041  H   ALA A 201      83.940  75.070  55.150  1.00  0.00           H
ATOM   3042  CA  ALA A 201      83.220  73.030  54.910  1.00  0.00           C
ATOM   3043  HA  ALA A 201      83.190  72.100  55.490  1.00  0.00           H
ATOM   3044  CB  ALA A 201      81.730  73.420  54.690  1.00  0.00           C
ATOM   3045  HB1 ALA A 201      81.700  74.420  54.270  1.00  0.00           H
ATOM   3046  HB2 ALA A 201      81.300  72.780  53.910  1.00  0.00           H
ATOM   3047  HB3 ALA A 201      81.130  73.370  55.600  1.00  0.00           H
ATOM   3048  C   ALA A 201      84.010  72.760  53.590  1.00  0.00           C
ATOM   3049  O   ALA A 201      83.960  73.470  52.580  1.00  0.00           O
ATOM   3050  N   PHE A 202      84.780  71.670  53.650  1.00  0.00           N
ATOM   3051  H   PHE A 202      84.780  71.120  54.500  1.00  0.00           H
ATOM   3052  CA  PHE A 202      85.500  71.080  52.560  1.00  0.00           C
ATOM   3053  HA  PHE A 202      85.820  71.900  51.910  1.00  0.00           H
ATOM   3054  CB  PHE A 202      86.700  70.360  53.100  1.00  0.00           C
ATOM   3055  HB1 PHE A 202      87.240  69.820  52.330  1.00  0.00           H
ATOM   3056  HB2 PHE A 202      86.370  69.600  53.810  1.00  0.00           H
ATOM   3057  CG  PHE A 202      87.690  71.310  53.750  1.00  0.00           C
ATOM   3058  CD1 PHE A 202      88.270  72.340  53.050  1.00  0.00           C
ATOM   3059  HD1 PHE A 202      87.840  72.540  52.080  1.00  0.00           H
ATOM   3060  CE1 PHE A 202      89.130  73.270  53.690  1.00  0.00           C
ATOM   3061  HE1 PHE A 202      89.450  74.160  53.170  1.00  0.00           H
ATOM   3062  CZ  PHE A 202      89.360  73.190  55.090  1.00  0.00           C
ATOM   3063  HZ  PHE A 202      89.840  73.920  55.720  1.00  0.00           H
ATOM   3064  CE2 PHE A 202      88.840  72.100  55.780  1.00  0.00           C
ATOM   3065  HE2 PHE A 202      88.930  72.020  56.850  1.00  0.00           H
ATOM   3066  CD2 PHE A 202      88.030  71.170  55.110  1.00  0.00           C
ATOM   3067  HD2 PHE A 202      87.620  70.360  55.690  1.00  0.00           H
ATOM   3068  C   PHE A 202      84.470  70.160  51.910  1.00  0.00           C
ATOM   3069  O   PHE A 202      84.340  69.030  52.330  1.00  0.00           O
ATOM   3070  N   MET A 203      83.940  70.640  50.780  1.00  0.00           N
ATOM   3071  H   MET A 203      84.100  71.580  50.470  1.00  0.00           H
ATOM   3072  CA  MET A 203      83.120  69.870  49.820  1.00  0.00           C
ATOM   3073  HA  MET A 203      82.620  69.070  50.360  1.00  0.00           H
ATOM   3074  CB  MET A 203      82.080  70.830  49.240  1.00  0.00           C
ATOM   3075  HB1 MET A 203      81.310  70.250  48.740  1.00  0.00           H
ATOM   3076  HB2 MET A 203      82.520  71.560  48.560  1.00  0.00           H
ATOM   3077  CG  MET A 203      81.320  71.600  50.290  1.00  0.00           C
ATOM   3078  HG1 MET A 203      81.970  72.430  50.570  1.00  0.00           H
ATOM   3079  HG2 MET A 203      81.080  71.000  51.160  1.00  0.00           H
ATOM   3080  SD  MET A 203      79.780  72.420  49.720  1.00  0.00           S
ATOM   3081  CE  MET A 203      80.390  73.700  48.550  1.00  0.00           C
ATOM   3082  HE1 MET A 203      80.910  74.420  49.180  1.00  0.00           H
ATOM   3083  HE2 MET A 203      81.140  73.130  48.010  1.00  0.00           H
ATOM   3084  HE3 MET A 203      79.560  74.130  47.990  1.00  0.00           H
ATOM   3085  C   MET A 203      84.010  69.190  48.750  1.00  0.00           C
ATOM   3086  O   MET A 203      84.980  69.760  48.280  1.00  0.00           O
ATOM   3087  N   VAL A 204      83.550  68.050  48.390  1.00  0.00           N
ATOM   3088  H   VAL A 204      82.760  67.690  48.900  1.00  0.00           H
ATOM   3089  CA  VAL A 204      83.990  67.280  47.250  1.00  0.00           C
ATOM   3090  HA  VAL A 204      84.560  67.910  46.570  1.00  0.00           H
ATOM   3091  CB  VAL A 204      84.790  66.070  47.680  1.00  0.00           C
ATOM   3092  HB  VAL A 204      84.110  65.440  48.260  1.00  0.00           H
ATOM   3093  CG1 VAL A 204      85.320  65.340  46.520  1.00  0.00           C
ATOM   3094 1HG1 VAL A 204      84.420  64.980  46.030  1.00  0.00           H
ATOM   3095 2HG1 VAL A 204      85.730  65.990  45.750  1.00  0.00           H
ATOM   3096 3HG1 VAL A 204      85.910  64.450  46.730  1.00  0.00           H
ATOM   3097  CG2 VAL A 204      85.910  66.400  48.650  1.00  0.00           C
ATOM   3098 1HG2 VAL A 204      85.640  67.110  49.430  1.00  0.00           H
ATOM   3099 2HG2 VAL A 204      86.190  65.450  49.100  1.00  0.00           H
ATOM   3100 3HG2 VAL A 204      86.660  66.860  48.020  1.00  0.00           H
ATOM   3101  C   VAL A 204      82.710  66.930  46.500  1.00  0.00           C
ATOM   3102  O   VAL A 204      81.670  66.560  47.030  1.00  0.00           O
ATOM   3103  N   ASP A 205      82.760  67.280  45.180  1.00  0.00           N
ATOM   3104  H   ASP A 205      83.600  67.720  44.840  1.00  0.00           H
ATOM   3105  CA  ASP A 205      81.750  66.700  44.210  1.00  0.00           C
ATOM   3106  HA  ASP A 205      80.840  66.540  44.800  1.00  0.00           H
ATOM   3107  CB  ASP A 205      81.530  67.720  43.070  1.00  0.00           C
ATOM   3108  HB1 ASP A 205      82.450  68.040  42.570  1.00  0.00           H
ATOM   3109  HB2 ASP A 205      81.240  68.670  43.520  1.00  0.00           H
ATOM   3110  CG  ASP A 205      80.450  67.430  41.920  1.00  0.00           C
ATOM   3111  OD1 ASP A 205      80.160  66.260  41.670  1.00  0.00           O
ATOM   3112  OD2 ASP A 205      80.040  68.430  41.280  1.00  0.00           O
ATOM   3113  C   ASP A 205      82.190  65.290  43.700  1.00  0.00           C
ATOM   3114  O   ASP A 205      83.300  65.130  43.240  1.00  0.00           O
ATOM   3115  N   ASN A 206      81.270  64.310  43.800  1.00  0.00           N
ATOM   3116  H   ASN A 206      80.280  64.470  43.900  1.00  0.00           H
ATOM   3117  CA  ASN A 206      81.610  63.000  43.330  1.00  0.00           C
ATOM   3118  HA  ASN A 206      82.540  62.650  43.790  1.00  0.00           H
ATOM   3119  CB  ASN A 206      80.590  61.950  43.730  1.00  0.00           C
ATOM   3120  HB1 ASN A 206      80.790  61.020  43.190  1.00  0.00           H
ATOM   3121  HB2 ASN A 206      79.580  62.190  43.390  1.00  0.00           H
ATOM   3122  CG  ASN A 206      80.580  61.510  45.170  1.00  0.00           C
ATOM   3123  OD1 ASN A 206      81.450  60.900  45.730  1.00  0.00           O
ATOM   3124  ND2 ASN A 206      79.390  61.530  45.750  1.00  0.00           N
ATOM   3125 1HD2 ASN A 206      78.570  61.770  45.210  1.00  0.00           H
ATOM   3126 2HD2 ASN A 206      79.230  61.110  46.660  1.00  0.00           H
ATOM   3127  C   ASN A 206      81.890  63.020  41.840  1.00  0.00           C
ATOM   3128  O   ASN A 206      82.610  62.140  41.430  1.00  0.00           O
ATOM   3129  N   GLU A 207      81.430  63.960  40.990  1.00  0.00           N
ATOM   3130  H   GLU A 207      80.860  64.720  41.340  1.00  0.00           H
ATOM   3131  CA  GLU A 207      81.740  63.900  39.530  1.00  0.00           C
ATOM   3132  HA  GLU A 207      81.550  62.910  39.130  1.00  0.00           H
ATOM   3133  CB  GLU A 207      80.860  64.950  38.860  1.00  0.00           C
ATOM   3134  HB1 GLU A 207      81.100  65.960  39.190  1.00  0.00           H
ATOM   3135  HB2 GLU A 207      79.790  64.840  39.020  1.00  0.00           H
ATOM   3136  CG  GLU A 207      81.050  64.870  37.310  1.00  0.00           C
ATOM   3137  HG1 GLU A 207      80.770  63.870  36.970  1.00  0.00           H
ATOM   3138  HG2 GLU A 207      82.060  65.110  37.000  1.00  0.00           H
ATOM   3139  CD  GLU A 207      80.120  65.910  36.670  1.00  0.00           C
ATOM   3140  OE1 GLU A 207      80.610  66.930  36.090  1.00  0.00           O
ATOM   3141  OE2 GLU A 207      78.930  65.680  36.550  1.00  0.00           O
ATOM   3142  C   GLU A 207      83.230  64.240  39.370  1.00  0.00           C
ATOM   3143  O   GLU A 207      83.930  63.630  38.580  1.00  0.00           O
ATOM   3144  N   ALA A 208      83.810  65.080  40.230  1.00  0.00           N
ATOM   3145  H   ALA A 208      83.370  65.450  41.060  1.00  0.00           H
ATOM   3146  CA  ALA A 208      85.210  65.420  40.000  1.00  0.00           C
ATOM   3147  HA  ALA A 208      85.300  65.730  38.960  1.00  0.00           H
ATOM   3148  CB  ALA A 208      85.320  66.610  40.900  1.00  0.00           C
ATOM   3149  HB1 ALA A 208      84.550  67.330  40.620  1.00  0.00           H
ATOM   3150  HB2 ALA A 208      85.150  66.250  41.920  1.00  0.00           H
ATOM   3151  HB3 ALA A 208      86.310  67.060  40.870  1.00  0.00           H
ATOM   3152  C   ALA A 208      86.190  64.410  40.460  1.00  0.00           C
ATOM   3153  O   ALA A 208      87.280  64.300  39.920  1.00  0.00           O
ATOM   3154  N   ILE A 209      85.890  63.600  41.550  1.00  0.00           N
ATOM   3155  H   ILE A 209      85.080  63.730  42.140  1.00  0.00           H
ATOM   3156  CA  ILE A 209      86.750  62.440  41.880  1.00  0.00           C
ATOM   3157  HA  ILE A 209      87.800  62.720  41.750  1.00  0.00           H
ATOM   3158  CB  ILE A 209      86.450  61.930  43.250  1.00  0.00           C
ATOM   3159  HB  ILE A 209      85.500  61.420  43.170  1.00  0.00           H
ATOM   3160  CG2 ILE A 209      87.510  60.840  43.690  1.00  0.00           C
ATOM   3161 1HG2 ILE A 209      87.180  60.330  44.600  1.00  0.00           H
ATOM   3162 2HG2 ILE A 209      87.560  60.030  42.970  1.00  0.00           H
ATOM   3163 3HG2 ILE A 209      88.480  61.300  43.880  1.00  0.00           H
ATOM   3164  CG1 ILE A 209      86.230  63.060  44.290  1.00  0.00           C
ATOM   3165 1HG1 ILE A 209      85.700  62.670  45.150  1.00  0.00           H
ATOM   3166 2HG1 ILE A 209      85.520  63.800  43.920  1.00  0.00           H
ATOM   3167  CD  ILE A 209      87.540  63.860  44.560  1.00  0.00           C
ATOM   3168  HD1 ILE A 209      87.940  64.190  43.600  1.00  0.00           H
ATOM   3169  HD2 ILE A 209      87.490  64.770  45.160  1.00  0.00           H
ATOM   3170  HD3 ILE A 209      88.320  63.210  44.950  1.00  0.00           H
ATOM   3171  C   ILE A 209      86.520  61.340  40.840  1.00  0.00           C
ATOM   3172  O   ILE A 209      87.510  60.830  40.280  1.00  0.00           O
ATOM   3173  N   TYR A 210      85.260  61.070  40.480  1.00  0.00           N
ATOM   3174  H   TYR A 210      84.480  61.550  40.910  1.00  0.00           H
ATOM   3175  CA  TYR A 210      84.990  60.030  39.500  1.00  0.00           C
ATOM   3176  HA  TYR A 210      85.590  59.190  39.850  1.00  0.00           H
ATOM   3177  CB  TYR A 210      83.480  59.720  39.560  1.00  0.00           C
ATOM   3178  HB1 TYR A 210      82.950  60.590  39.160  1.00  0.00           H
ATOM   3179  HB2 TYR A 210      83.080  59.680  40.580  1.00  0.00           H
ATOM   3180  CG  TYR A 210      83.030  58.440  38.760  1.00  0.00           C
ATOM   3181  CD1 TYR A 210      82.660  57.200  39.450  1.00  0.00           C
ATOM   3182  HD1 TYR A 210      82.830  57.110  40.510  1.00  0.00           H
ATOM   3183  CE1 TYR A 210      82.050  56.170  38.640  1.00  0.00           C
ATOM   3184  HE1 TYR A 210      81.740  55.250  39.130  1.00  0.00           H
ATOM   3185  CZ  TYR A 210      81.950  56.340  37.250  1.00  0.00           C
ATOM   3186  OH  TYR A 210      81.330  55.400  36.500  1.00  0.00           O
ATOM   3187  HH  TYR A 210      81.160  55.600  35.580  1.00  0.00           H
ATOM   3188  CE2 TYR A 210      82.280  57.590  36.660  1.00  0.00           C
ATOM   3189  HE2 TYR A 210      82.290  57.750  35.600  1.00  0.00           H
ATOM   3190  CD2 TYR A 210      82.790  58.620  37.380  1.00  0.00           C
ATOM   3191  HD2 TYR A 210      83.040  59.540  36.870  1.00  0.00           H
ATOM   3192  C   TYR A 210      85.600  60.410  38.100  1.00  0.00           C
ATOM   3193  O   TYR A 210      86.050  59.600  37.320  1.00  0.00           O
ATOM   3194  N   ASP A 211      85.710  61.680  37.700  1.00  0.00           N
ATOM   3195  H   ASP A 211      85.210  62.380  38.220  1.00  0.00           H
ATOM   3196  CA  ASP A 211      86.400  62.050  36.400  1.00  0.00           C
ATOM   3197  HA  ASP A 211      86.150  61.270  35.680  1.00  0.00           H
ATOM   3198  CB  ASP A 211      85.950  63.490  35.980  1.00  0.00           C
ATOM   3199  HB1 ASP A 211      86.840  64.110  35.820  1.00  0.00           H
ATOM   3200  HB2 ASP A 211      85.340  64.040  36.700  1.00  0.00           H
ATOM   3201  CG  ASP A 211      85.160  63.520  34.690  1.00  0.00           C
ATOM   3202  OD1 ASP A 211      84.640  62.520  34.230  1.00  0.00           O
ATOM   3203  OD2 ASP A 211      85.300  64.540  33.960  1.00  0.00           O
ATOM   3204  C   ASP A 211      87.960  62.010  36.550  1.00  0.00           C
ATOM   3205  O   ASP A 211      88.570  61.710  35.540  1.00  0.00           O
ATOM   3206  N   ILE A 212      88.580  62.320  37.710  1.00  0.00           N
ATOM   3207  H   ILE A 212      88.050  62.690  38.480  1.00  0.00           H
ATOM   3208  CA  ILE A 212      89.980  62.160  37.900  1.00  0.00           C
ATOM   3209  HA  ILE A 212      90.420  62.660  37.040  1.00  0.00           H
ATOM   3210  CB  ILE A 212      90.430  62.950  39.140  1.00  0.00           C
ATOM   3211  HB  ILE A 212      89.830  62.600  39.980  1.00  0.00           H
ATOM   3212  CG2 ILE A 212      91.910  62.720  39.430  1.00  0.00           C
ATOM   3213 1HG2 ILE A 212      92.450  62.980  38.520  1.00  0.00           H
ATOM   3214 2HG2 ILE A 212      92.210  63.250  40.340  1.00  0.00           H
ATOM   3215 3HG2 ILE A 212      92.050  61.670  39.680  1.00  0.00           H
ATOM   3216  CG1 ILE A 212      90.250  64.480  38.910  1.00  0.00           C
ATOM   3217 1HG1 ILE A 212      89.280  64.830  38.530  1.00  0.00           H
ATOM   3218 2HG1 ILE A 212      91.080  64.830  38.300  1.00  0.00           H
ATOM   3219  CD  ILE A 212      90.380  65.270  40.210  1.00  0.00           C
ATOM   3220  HD1 ILE A 212      89.510  65.080  40.850  1.00  0.00           H
ATOM   3221  HD2 ILE A 212      91.330  65.290  40.750  1.00  0.00           H
ATOM   3222  HD3 ILE A 212      90.210  66.340  40.060  1.00  0.00           H
ATOM   3223  C   ILE A 212      90.420  60.720  37.940  1.00  0.00           C
ATOM   3224  O   ILE A 212      91.430  60.290  37.390  1.00  0.00           O
ATOM   3225  N   CYS A 213      89.570  59.850  38.520  1.00  0.00           N
ATOM   3226  H   CYS A 213      88.730  60.230  38.940  1.00  0.00           H
ATOM   3227  CA  CYS A 213      89.830  58.330  38.600  1.00  0.00           C
ATOM   3228  HA  CYS A 213      90.890  58.280  38.860  1.00  0.00           H
ATOM   3229  CB  CYS A 213      88.880  57.810  39.720  1.00  0.00           C
ATOM   3230  HB1 CYS A 213      88.640  56.750  39.620  1.00  0.00           H
ATOM   3231  HB2 CYS A 213      87.940  58.340  39.630  1.00  0.00           H
ATOM   3232  SG  CYS A 213      89.530  58.090  41.350  1.00  0.00           S
ATOM   3233  HG  CYS A 213      89.140  59.360  41.430  1.00  0.00           H
ATOM   3234  C   CYS A 213      89.620  57.570  37.280  1.00  0.00           C
ATOM   3235  O   CYS A 213      90.490  56.760  36.980  1.00  0.00           O
ATOM   3236  N   ARG A 214      88.700  58.000  36.400  1.00  0.00           N
ATOM   3237  H   ARG A 214      87.970  58.630  36.700  1.00  0.00           H
ATOM   3238  CA  ARG A 214      88.720  57.620  35.010  1.00  0.00           C
ATOM   3239  HA  ARG A 214      88.800  56.540  34.900  1.00  0.00           H
ATOM   3240  CB  ARG A 214      87.340  57.990  34.380  1.00  0.00           C
ATOM   3241  HB1 ARG A 214      87.340  57.670  33.340  1.00  0.00           H
ATOM   3242  HB2 ARG A 214      87.310  59.070  34.520  1.00  0.00           H
ATOM   3243  CG  ARG A 214      86.110  57.310  34.960  1.00  0.00           C
ATOM   3244  HG1 ARG A 214      85.890  57.720  35.950  1.00  0.00           H
ATOM   3245  HG2 ARG A 214      86.290  56.240  35.030  1.00  0.00           H
ATOM   3246  CD  ARG A 214      84.880  57.490  34.060  1.00  0.00           C
ATOM   3247  HD1 ARG A 214      83.990  56.950  34.390  1.00  0.00           H
ATOM   3248  HD2 ARG A 214      85.090  57.060  33.080  1.00  0.00           H
ATOM   3249  NE  ARG A 214      84.550  58.890  33.690  1.00  0.00           N
ATOM   3250  HE  ARG A 214      85.100  59.670  34.010  1.00  0.00           H
ATOM   3251  CZ  ARG A 214      83.440  59.290  33.040  1.00  0.00           C
ATOM   3252  NH1 ARG A 214      82.580  58.470  32.540  1.00  0.00           N
ATOM   3253 1HH1 ARG A 214      82.760  57.480  32.580  1.00  0.00           H
ATOM   3254 2HH1 ARG A 214      81.910  59.030  32.030  1.00  0.00           H
ATOM   3255  NH2 ARG A 214      83.200  60.590  32.900  1.00  0.00           N
ATOM   3256 1HH2 ARG A 214      83.640  61.280  33.490  1.00  0.00           H
ATOM   3257 2HH2 ARG A 214      82.410  60.790  32.300  1.00  0.00           H
ATOM   3258  C   ARG A 214      89.790  58.280  34.130  1.00  0.00           C
ATOM   3259  O   ARG A 214      90.380  57.580  33.330  1.00  0.00           O
ATOM   3260  N   ARG A 215      90.190  59.530  34.350  1.00  0.00           N
ATOM   3261  H   ARG A 215      89.710  60.100  35.020  1.00  0.00           H
ATOM   3262  CA  ARG A 215      91.320  60.120  33.620  1.00  0.00           C
ATOM   3263  HA  ARG A 215      91.260  59.630  32.650  1.00  0.00           H
ATOM   3264  CB  ARG A 215      90.960  61.630  33.550  1.00  0.00           C
ATOM   3265  HB1 ARG A 215      91.360  62.020  34.480  1.00  0.00           H
ATOM   3266  HB2 ARG A 215      89.880  61.790  33.520  1.00  0.00           H
ATOM   3267  CG  ARG A 215      91.660  62.440  32.450  1.00  0.00           C
ATOM   3268  HG1 ARG A 215      91.590  61.980  31.470  1.00  0.00           H
ATOM   3269  HG2 ARG A 215      92.730  62.540  32.630  1.00  0.00           H
ATOM   3270  CD  ARG A 215      91.160  63.890  32.370  1.00  0.00           C
ATOM   3271  HD1 ARG A 215      90.080  63.890  32.500  1.00  0.00           H
ATOM   3272  HD2 ARG A 215      91.450  64.300  31.400  1.00  0.00           H
ATOM   3273  NE  ARG A 215      91.760  64.650  33.490  1.00  0.00           N
ATOM   3274  HE  ARG A 215      92.770  64.640  33.500  1.00  0.00           H
ATOM   3275  CZ  ARG A 215      91.180  65.140  34.550  1.00  0.00           C
ATOM   3276  NH1 ARG A 215      89.890  65.220  34.850  1.00  0.00           N
ATOM   3277 1HH1 ARG A 215      89.090  64.880  34.340  1.00  0.00           H
ATOM   3278 2HH1 ARG A 215      89.740  65.780  35.670  1.00  0.00           H
ATOM   3279  NH2 ARG A 215      91.920  65.630  35.480  1.00  0.00           N
ATOM   3280 1HH2 ARG A 215      92.930  65.560  35.400  1.00  0.00           H
ATOM   3281 2HH2 ARG A 215      91.500  66.010  36.310  1.00  0.00           H
ATOM   3282  C   ARG A 215      92.740  59.810  34.020  1.00  0.00           C
ATOM   3283  O   ARG A 215      93.500  59.320  33.180  1.00  0.00           O
ATOM   3284  N   ASN A 216      93.120  60.150  35.210  1.00  0.00           N
ATOM   3285  H   ASN A 216      92.390  60.420  35.850  1.00  0.00           H
ATOM   3286  CA  ASN A 216      94.490  60.220  35.700  1.00  0.00           C
ATOM   3287  HA  ASN A 216      95.110  60.620  34.890  1.00  0.00           H
ATOM   3288  CB  ASN A 216      94.510  61.230  36.890  1.00  0.00           C
ATOM   3289  HB1 ASN A 216      95.450  60.960  37.380  1.00  0.00           H
ATOM   3290  HB2 ASN A 216      93.800  61.020  37.690  1.00  0.00           H
ATOM   3291  CG  ASN A 216      94.520  62.770  36.630  1.00  0.00           C
ATOM   3292  OD1 ASN A 216      93.600  63.220  35.970  1.00  0.00           O
ATOM   3293  ND2 ASN A 216      95.430  63.530  37.190  1.00  0.00           N
ATOM   3294 1HD2 ASN A 216      96.190  63.100  37.690  1.00  0.00           H
ATOM   3295 2HD2 ASN A 216      95.200  64.500  37.030  1.00  0.00           H
ATOM   3296  C   ASN A 216      94.950  58.830  36.010  1.00  0.00           C
ATOM   3297  O   ASN A 216      96.080  58.510  35.880  1.00  0.00           O
ATOM   3298  N   LEU A 217      94.030  58.000  36.520  1.00  0.00           N
ATOM   3299  H   LEU A 217      93.100  58.400  36.530  1.00  0.00           H
ATOM   3300  CA  LEU A 217      94.240  56.540  36.960  1.00  0.00           C
ATOM   3301  HA  LEU A 217      95.290  56.240  36.980  1.00  0.00           H
ATOM   3302  CB  LEU A 217      93.620  56.390  38.390  1.00  0.00           C
ATOM   3303  HB1 LEU A 217      93.630  55.340  38.670  1.00  0.00           H
ATOM   3304  HB2 LEU A 217      92.650  56.890  38.370  1.00  0.00           H
ATOM   3305  CG  LEU A 217      94.260  57.260  39.480  1.00  0.00           C
ATOM   3306  HG  LEU A 217      94.150  58.300  39.200  1.00  0.00           H
ATOM   3307  CD1 LEU A 217      93.540  57.190  40.810  1.00  0.00           C
ATOM   3308 1HD1 LEU A 217      93.570  56.120  41.040  1.00  0.00           H
ATOM   3309 2HD1 LEU A 217      93.990  57.780  41.610  1.00  0.00           H
ATOM   3310 3HD1 LEU A 217      92.500  57.510  40.700  1.00  0.00           H
ATOM   3311  CD2 LEU A 217      95.750  56.990  39.680  1.00  0.00           C
ATOM   3312 1HD2 LEU A 217      96.040  57.560  40.560  1.00  0.00           H
ATOM   3313 2HD2 LEU A 217      95.870  55.940  39.950  1.00  0.00           H
ATOM   3314 3HD2 LEU A 217      96.300  57.230  38.770  1.00  0.00           H
ATOM   3315  C   LEU A 217      93.740  55.450  35.930  1.00  0.00           C
ATOM   3316  O   LEU A 217      93.920  54.260  36.110  1.00  0.00           O
ATOM   3317  N   ASP A 218      93.080  55.860  34.840  1.00  0.00           N
ATOM   3318  H   ASP A 218      93.040  56.850  34.640  1.00  0.00           H
ATOM   3319  CA  ASP A 218      92.480  54.930  33.760  1.00  0.00           C
ATOM   3320  HA  ASP A 218      91.910  55.550  33.080  1.00  0.00           H
ATOM   3321  CB  ASP A 218      93.630  54.260  33.030  1.00  0.00           C
ATOM   3322  HB1 ASP A 218      93.220  53.730  32.170  1.00  0.00           H
ATOM   3323  HB2 ASP A 218      94.130  53.570  33.710  1.00  0.00           H
ATOM   3324  CG  ASP A 218      94.730  55.200  32.540  1.00  0.00           C
ATOM   3325  OD1 ASP A 218      94.400  56.330  32.140  1.00  0.00           O
ATOM   3326  OD2 ASP A 218      95.910  54.800  32.440  1.00  0.00           O
ATOM   3327  C   ASP A 218      91.490  53.940  34.280  1.00  0.00           C
ATOM   3328  O   ASP A 218      91.550  52.750  34.010  1.00  0.00           O
ATOM   3329  N   ILE A 219      90.670  54.360  35.190  1.00  0.00           N
ATOM   3330  H   ILE A 219      90.680  55.290  35.600  1.00  0.00           H
ATOM   3331  CA  ILE A 219      89.700  53.470  35.880  1.00  0.00           C
ATOM   3332  HA  ILE A 219      90.080  52.440  35.890  1.00  0.00           H
ATOM   3333  CB  ILE A 219      89.570  53.700  37.370  1.00  0.00           C
ATOM   3334  HB  ILE A 219      89.090  54.670  37.460  1.00  0.00           H
ATOM   3335  CG2 ILE A 219      88.640  52.610  37.910  1.00  0.00           C
ATOM   3336 1HG2 ILE A 219      88.260  52.860  38.900  1.00  0.00           H
ATOM   3337 2HG2 ILE A 219      87.690  52.480  37.400  1.00  0.00           H
ATOM   3338 3HG2 ILE A 219      89.110  51.650  37.720  1.00  0.00           H
ATOM   3339  CG1 ILE A 219      90.940  53.660  38.080  1.00  0.00           C
ATOM   3340 1HG1 ILE A 219      91.570  54.500  37.800  1.00  0.00           H
ATOM   3341 2HG1 ILE A 219      91.410  52.680  37.960  1.00  0.00           H
ATOM   3342  CD  ILE A 219      90.780  53.900  39.570  1.00  0.00           C
ATOM   3343  HD1 ILE A 219      90.340  53.000  39.990  1.00  0.00           H
ATOM   3344  HD2 ILE A 219      91.760  54.110  39.990  1.00  0.00           H
ATOM   3345  HD3 ILE A 219      90.080  54.700  39.830  1.00  0.00           H
ATOM   3346  C   ILE A 219      88.330  53.540  35.200  1.00  0.00           C
ATOM   3347  O   ILE A 219      87.700  54.550  35.550  1.00  0.00           O
ATOM   3348  N   GLU A 220      88.020  52.680  34.240  1.00  0.00           N
ATOM   3349  H   GLU A 220      88.570  51.850  34.100  1.00  0.00           H
ATOM   3350  CA  GLU A 220      86.870  52.800  33.350  1.00  0.00           C
ATOM   3351  HA  GLU A 220      86.950  53.610  32.620  1.00  0.00           H
ATOM   3352  CB  GLU A 220      86.760  51.440  32.580  1.00  0.00           C
ATOM   3353  HB1 GLU A 220      85.720  51.210  32.320  1.00  0.00           H
ATOM   3354  HB2 GLU A 220      87.160  50.690  33.260  1.00  0.00           H
ATOM   3355  CG  GLU A 220      87.680  51.450  31.390  1.00  0.00           C
ATOM   3356  HG1 GLU A 220      88.690  51.340  31.780  1.00  0.00           H
ATOM   3357  HG2 GLU A 220      87.610  52.410  30.880  1.00  0.00           H
ATOM   3358  CD  GLU A 220      87.220  50.400  30.330  1.00  0.00           C
ATOM   3359  OE1 GLU A 220      86.790  49.270  30.660  1.00  0.00           O
ATOM   3360  OE2 GLU A 220      87.230  50.730  29.100  1.00  0.00           O
ATOM   3361  C   GLU A 220      85.500  52.960  33.970  1.00  0.00           C
ATOM   3362  O   GLU A 220      84.660  53.660  33.410  1.00  0.00           O
ATOM   3363  N   ARG A 221      85.390  52.530  35.180  1.00  0.00           N
ATOM   3364  H   ARG A 221      86.150  52.020  35.610  1.00  0.00           H
ATOM   3365  CA  ARG A 221      84.180  52.630  36.040  1.00  0.00           C
ATOM   3366  HA  ARG A 221      83.690  53.590  35.870  1.00  0.00           H
ATOM   3367  CB  ARG A 221      83.180  51.560  35.510  1.00  0.00           C
ATOM   3368  HB1 ARG A 221      83.250  50.610  36.030  1.00  0.00           H
ATOM   3369  HB2 ARG A 221      83.380  51.460  34.440  1.00  0.00           H
ATOM   3370  CG  ARG A 221      81.720  52.000  35.630  1.00  0.00           C
ATOM   3371  HG1 ARG A 221      81.100  51.360  35.010  1.00  0.00           H
ATOM   3372  HG2 ARG A 221      81.640  53.010  35.210  1.00  0.00           H
ATOM   3373  CD  ARG A 221      81.210  52.060  37.010  1.00  0.00           C
ATOM   3374  HD1 ARG A 221      81.870  52.690  37.610  1.00  0.00           H
ATOM   3375  HD2 ARG A 221      81.180  51.060  37.440  1.00  0.00           H
ATOM   3376  NE  ARG A 221      79.850  52.610  37.010  1.00  0.00           N
ATOM   3377  HE  ARG A 221      79.420  52.870  36.130  1.00  0.00           H
ATOM   3378  CZ  ARG A 221      79.060  52.750  38.040  1.00  0.00           C
ATOM   3379  NH1 ARG A 221      79.320  52.400  39.280  1.00  0.00           N
ATOM   3380 1HH1 ARG A 221      80.110  51.770  39.360  1.00  0.00           H
ATOM   3381 2HH1 ARG A 221      78.720  52.410  40.090  1.00  0.00           H
ATOM   3382  NH2 ARG A 221      77.870  53.000  37.900  1.00  0.00           N
ATOM   3383 1HH2 ARG A 221      77.490  53.190  36.980  1.00  0.00           H
ATOM   3384 2HH2 ARG A 221      77.240  52.880  38.680  1.00  0.00           H
ATOM   3385  C   ARG A 221      84.550  52.550  37.540  1.00  0.00           C
ATOM   3386  O   ARG A 221      84.450  51.450  38.140  1.00  0.00           O
ATOM   3387  N   PRO A 222      85.000  53.680  38.200  1.00  0.00           N
ATOM   3388  CD  PRO A 222      85.140  54.970  37.510  1.00  0.00           C
ATOM   3389  HD1 PRO A 222      84.110  55.200  37.220  1.00  0.00           H
ATOM   3390  HD2 PRO A 222      85.720  54.920  36.590  1.00  0.00           H
ATOM   3391  CG  PRO A 222      85.930  55.880  38.470  1.00  0.00           C
ATOM   3392  HG1 PRO A 222      85.500  56.880  38.450  1.00  0.00           H
ATOM   3393  HG2 PRO A 222      86.970  55.820  38.130  1.00  0.00           H
ATOM   3394  CB  PRO A 222      85.800  55.190  39.800  1.00  0.00           C
ATOM   3395  HB1 PRO A 222      85.130  55.720  40.480  1.00  0.00           H
ATOM   3396  HB2 PRO A 222      86.760  55.230  40.320  1.00  0.00           H
ATOM   3397  CA  PRO A 222      85.460  53.730  39.570  1.00  0.00           C
ATOM   3398  HA  PRO A 222      86.320  53.060  39.620  1.00  0.00           H
ATOM   3399  C   PRO A 222      84.370  53.170  40.500  1.00  0.00           C
ATOM   3400  O   PRO A 222      83.130  53.220  40.260  1.00  0.00           O
ATOM   3401  N   THR A 223      84.920  52.700  41.660  1.00  0.00           N
ATOM   3402  H   THR A 223      85.890  52.460  41.760  1.00  0.00           H
ATOM   3403  CA  THR A 223      84.080  52.240  42.790  1.00  0.00           C
ATOM   3404  HA  THR A 223      83.050  52.360  42.480  1.00  0.00           H
ATOM   3405  CB  THR A 223      84.430  50.750  43.090  1.00  0.00           C
ATOM   3406  HB  THR A 223      83.820  50.500  43.960  1.00  0.00           H
ATOM   3407  CG2 THR A 223      84.200  49.840  41.890  1.00  0.00           C
ATOM   3408 1HG2 THR A 223      84.820  50.260  41.100  1.00  0.00           H
ATOM   3409 2HG2 THR A 223      84.540  48.840  42.150  1.00  0.00           H
ATOM   3410 3HG2 THR A 223      83.160  49.860  41.580  1.00  0.00           H
ATOM   3411  OG1 THR A 223      85.740  50.620  43.460  1.00  0.00           O
ATOM   3412  HG1 THR A 223      85.940  49.690  43.320  1.00  0.00           H
ATOM   3413  C   THR A 223      84.230  53.100  44.020  1.00  0.00           C
ATOM   3414  O   THR A 223      85.150  53.950  44.080  1.00  0.00           O
ATOM   3415  N   TYR A 224      83.320  52.880  45.030  1.00  0.00           N
ATOM   3416  H   TYR A 224      82.530  52.250  44.930  1.00  0.00           H
ATOM   3417  CA  TYR A 224      83.450  53.690  46.280  1.00  0.00           C
ATOM   3418  HA  TYR A 224      83.380  54.740  46.020  1.00  0.00           H
ATOM   3419  CB  TYR A 224      82.400  53.420  47.320  1.00  0.00           C
ATOM   3420  HB1 TYR A 224      82.820  53.940  48.180  1.00  0.00           H
ATOM   3421  HB2 TYR A 224      82.390  52.360  47.590  1.00  0.00           H
ATOM   3422  CG  TYR A 224      80.950  53.820  47.050  1.00  0.00           C
ATOM   3423  CD1 TYR A 224      80.710  55.160  46.640  1.00  0.00           C
ATOM   3424  HD1 TYR A 224      81.540  55.800  46.390  1.00  0.00           H
ATOM   3425  CE1 TYR A 224      79.330  55.620  46.580  1.00  0.00           C
ATOM   3426  HE1 TYR A 224      79.080  56.630  46.280  1.00  0.00           H
ATOM   3427  CZ  TYR A 224      78.310  54.750  46.950  1.00  0.00           C
ATOM   3428  OH  TYR A 224      77.070  55.060  46.750  1.00  0.00           O
ATOM   3429  HH  TYR A 224      76.410  54.390  46.970  1.00  0.00           H
ATOM   3430  CE2 TYR A 224      78.570  53.410  47.300  1.00  0.00           C
ATOM   3431  HE2 TYR A 224      77.800  52.660  47.450  1.00  0.00           H
ATOM   3432  CD2 TYR A 224      79.890  52.970  47.390  1.00  0.00           C
ATOM   3433  HD2 TYR A 224      80.160  52.000  47.770  1.00  0.00           H
ATOM   3434  C   TYR A 224      84.890  53.570  46.880  1.00  0.00           C
ATOM   3435  O   TYR A 224      85.460  54.560  47.370  1.00  0.00           O
ATOM   3436  N   THR A 225      85.510  52.390  46.810  1.00  0.00           N
ATOM   3437  H   THR A 225      84.920  51.600  46.580  1.00  0.00           H
ATOM   3438  CA  THR A 225      86.950  52.120  47.180  1.00  0.00           C
ATOM   3439  HA  THR A 225      87.230  52.460  48.180  1.00  0.00           H
ATOM   3440  CB  THR A 225      87.240  50.610  47.190  1.00  0.00           C
ATOM   3441  HB  THR A 225      86.930  50.220  46.220  1.00  0.00           H
ATOM   3442  CG2 THR A 225      88.680  50.270  47.490  1.00  0.00           C
ATOM   3443 1HG2 THR A 225      88.710  49.190  47.580  1.00  0.00           H
ATOM   3444 2HG2 THR A 225      89.200  50.590  46.590  1.00  0.00           H
ATOM   3445 3HG2 THR A 225      89.110  50.870  48.290  1.00  0.00           H
ATOM   3446  OG1 THR A 225      86.460  50.030  48.180  1.00  0.00           O
ATOM   3447  HG1 THR A 225      85.580  49.980  47.790  1.00  0.00           H
ATOM   3448  C   THR A 225      87.980  52.970  46.350  1.00  0.00           C
ATOM   3449  O   THR A 225      88.910  53.500  46.890  1.00  0.00           O
ATOM   3450  N   ASN A 226      87.820  53.110  45.030  1.00  0.00           N
ATOM   3451  H   ASN A 226      86.960  52.720  44.670  1.00  0.00           H
ATOM   3452  CA  ASN A 226      88.660  53.970  44.190  1.00  0.00           C
ATOM   3453  HA  ASN A 226      89.710  53.730  44.340  1.00  0.00           H
ATOM   3454  CB  ASN A 226      88.200  53.780  42.660  1.00  0.00           C
ATOM   3455  HB1 ASN A 226      88.730  54.530  42.070  1.00  0.00           H
ATOM   3456  HB2 ASN A 226      87.120  53.910  42.590  1.00  0.00           H
ATOM   3457  CG  ASN A 226      88.480  52.380  42.080  1.00  0.00           C
ATOM   3458  OD1 ASN A 226      87.830  51.760  41.180  1.00  0.00           O
ATOM   3459  ND2 ASN A 226      89.650  51.850  42.390  1.00  0.00           N
ATOM   3460 1HD2 ASN A 226      90.360  52.350  42.900  1.00  0.00           H
ATOM   3461 2HD2 ASN A 226      89.950  50.980  41.990  1.00  0.00           H
ATOM   3462  C   ASN A 226      88.490  55.450  44.560  1.00  0.00           C
ATOM   3463  O   ASN A 226      89.480  56.230  44.770  1.00  0.00           O
ATOM   3464  N   LEU A 227      87.190  55.830  44.730  1.00  0.00           N
ATOM   3465  H   LEU A 227      86.440  55.170  44.550  1.00  0.00           H
ATOM   3466  CA  LEU A 227      86.830  57.200  45.120  1.00  0.00           C
ATOM   3467  HA  LEU A 227      87.300  57.820  44.350  1.00  0.00           H
ATOM   3468  CB  LEU A 227      85.320  57.390  45.080  1.00  0.00           C
ATOM   3469  HB1 LEU A 227      85.170  58.380  45.520  1.00  0.00           H
ATOM   3470  HB2 LEU A 227      84.950  56.620  45.760  1.00  0.00           H
ATOM   3471  CG  LEU A 227      84.540  57.420  43.740  1.00  0.00           C
ATOM   3472  HG  LEU A 227      84.560  56.410  43.340  1.00  0.00           H
ATOM   3473  CD1 LEU A 227      83.120  57.860  44.010  1.00  0.00           C
ATOM   3474 1HD1 LEU A 227      82.960  58.880  44.340  1.00  0.00           H
ATOM   3475 2HD1 LEU A 227      82.480  57.730  43.130  1.00  0.00           H
ATOM   3476 3HD1 LEU A 227      82.760  57.310  44.880  1.00  0.00           H
ATOM   3477  CD2 LEU A 227      85.210  58.300  42.720  1.00  0.00           C
ATOM   3478 1HD2 LEU A 227      84.640  58.430  41.800  1.00  0.00           H
ATOM   3479 2HD2 LEU A 227      85.370  59.290  43.150  1.00  0.00           H
ATOM   3480 3HD2 LEU A 227      86.150  57.890  42.350  1.00  0.00           H
ATOM   3481  C   LEU A 227      87.460  57.550  46.460  1.00  0.00           C
ATOM   3482  O   LEU A 227      88.290  58.470  46.580  1.00  0.00           O
ATOM   3483  N   ASN A 228      87.150  56.810  47.560  1.00  0.00           N
ATOM   3484  H   ASN A 228      86.510  56.030  47.480  1.00  0.00           H
ATOM   3485  CA  ASN A 228      87.600  56.970  48.930  1.00  0.00           C
ATOM   3486  HA  ASN A 228      87.210  57.970  49.130  1.00  0.00           H
ATOM   3487  CB  ASN A 228      86.950  55.960  49.850  1.00  0.00           C
ATOM   3488  HB1 ASN A 228      87.380  55.960  50.850  1.00  0.00           H
ATOM   3489  HB2 ASN A 228      87.190  55.010  49.360  1.00  0.00           H
ATOM   3490  CG  ASN A 228      85.500  56.090  49.890  1.00  0.00           C
ATOM   3491  OD1 ASN A 228      84.920  57.070  49.460  1.00  0.00           O
ATOM   3492  ND2 ASN A 228      84.870  55.050  50.390  1.00  0.00           N
ATOM   3493 1HD2 ASN A 228      85.460  54.340  50.790  1.00  0.00           H
ATOM   3494 2HD2 ASN A 228      83.910  54.930  50.100  1.00  0.00           H
ATOM   3495  C   ASN A 228      89.180  56.930  49.080  1.00  0.00           C
ATOM   3496  O   ASN A 228      89.720  57.610  49.950  1.00  0.00           O
ATOM   3497  N   ARG A 229      89.940  56.140  48.240  1.00  0.00           N
ATOM   3498  H   ARG A 229      89.440  55.590  47.560  1.00  0.00           H
ATOM   3499  CA  ARG A 229      91.420  56.150  48.270  1.00  0.00           C
ATOM   3500  HA  ARG A 229      91.750  56.080  49.300  1.00  0.00           H
ATOM   3501  CB  ARG A 229      91.920  54.920  47.550  1.00  0.00           C
ATOM   3502  HB1 ARG A 229      92.980  54.990  47.330  1.00  0.00           H
ATOM   3503  HB2 ARG A 229      91.480  54.750  46.570  1.00  0.00           H
ATOM   3504  CG  ARG A 229      91.790  53.640  48.410  1.00  0.00           C
ATOM   3505  HG1 ARG A 229      90.740  53.430  48.580  1.00  0.00           H
ATOM   3506  HG2 ARG A 229      92.290  53.800  49.360  1.00  0.00           H
ATOM   3507  CD  ARG A 229      92.330  52.330  47.720  1.00  0.00           C
ATOM   3508  HD1 ARG A 229      93.310  52.500  47.270  1.00  0.00           H
ATOM   3509  HD2 ARG A 229      91.550  52.010  47.030  1.00  0.00           H
ATOM   3510  NE  ARG A 229      92.400  51.360  48.800  1.00  0.00           N
ATOM   3511  HE  ARG A 229      92.240  51.710  49.740  1.00  0.00           H
ATOM   3512  CZ  ARG A 229      92.700  50.080  48.770  1.00  0.00           C
ATOM   3513  NH1 ARG A 229      93.050  49.440  47.690  1.00  0.00           N
ATOM   3514 1HH1 ARG A 229      93.080  50.000  46.860  1.00  0.00           H
ATOM   3515 2HH1 ARG A 229      93.640  48.620  47.740  1.00  0.00           H
ATOM   3516  NH2 ARG A 229      92.480  49.370  49.810  1.00  0.00           N
ATOM   3517 1HH2 ARG A 229      92.200  49.690  50.730  1.00  0.00           H
ATOM   3518 2HH2 ARG A 229      92.360  48.390  49.590  1.00  0.00           H
ATOM   3519  C   ARG A 229      92.090  57.330  47.620  1.00  0.00           C
ATOM   3520  O   ARG A 229      93.260  57.630  47.830  1.00  0.00           O
ATOM   3521  N   LEU A 230      91.270  58.150  46.900  1.00  0.00           N
ATOM   3522  H   LEU A 230      90.340  57.810  46.670  1.00  0.00           H
ATOM   3523  CA  LEU A 230      91.700  59.480  46.440  1.00  0.00           C
ATOM   3524  HA  LEU A 230      92.790  59.550  46.410  1.00  0.00           H
ATOM   3525  CB  LEU A 230      91.250  59.710  45.020  1.00  0.00           C
ATOM   3526  HB1 LEU A 230      90.170  59.580  44.970  1.00  0.00           H
ATOM   3527  HB2 LEU A 230      91.700  58.950  44.380  1.00  0.00           H
ATOM   3528  CG  LEU A 230      91.610  61.140  44.490  1.00  0.00           C
ATOM   3529  HG  LEU A 230      91.100  61.910  45.060  1.00  0.00           H
ATOM   3530  CD1 LEU A 230      93.100  61.460  44.560  1.00  0.00           C
ATOM   3531 1HD1 LEU A 230      93.420  61.460  45.600  1.00  0.00           H
ATOM   3532 2HD1 LEU A 230      93.660  60.750  43.950  1.00  0.00           H
ATOM   3533 3HD1 LEU A 230      93.240  62.500  44.260  1.00  0.00           H
ATOM   3534  CD2 LEU A 230      91.180  61.280  42.990  1.00  0.00           C
ATOM   3535 1HD2 LEU A 230      91.690  60.470  42.450  1.00  0.00           H
ATOM   3536 2HD2 LEU A 230      90.140  61.030  42.800  1.00  0.00           H
ATOM   3537 3HD2 LEU A 230      91.390  62.270  42.590  1.00  0.00           H
ATOM   3538  C   LEU A 230      91.250  60.540  47.430  1.00  0.00           C
ATOM   3539  O   LEU A 230      92.110  61.250  47.910  1.00  0.00           O
ATOM   3540  N   ILE A 231      89.960  60.610  47.730  1.00  0.00           N
ATOM   3541  H   ILE A 231      89.420  59.850  47.350  1.00  0.00           H
ATOM   3542  CA  ILE A 231      89.410  61.470  48.800  1.00  0.00           C
ATOM   3543  HA  ILE A 231      89.450  62.490  48.400  1.00  0.00           H
ATOM   3544  CB  ILE A 231      87.870  61.120  49.060  1.00  0.00           C
ATOM   3545  HB  ILE A 231      87.650  60.090  49.320  1.00  0.00           H
ATOM   3546  CG2 ILE A 231      87.320  62.010  50.220  1.00  0.00           C
ATOM   3547 1HG2 ILE A 231      86.250  61.910  50.380  1.00  0.00           H
ATOM   3548 2HG2 ILE A 231      87.720  61.680  51.180  1.00  0.00           H
ATOM   3549 3HG2 ILE A 231      87.660  63.040  50.100  1.00  0.00           H
ATOM   3550  CG1 ILE A 231      87.050  61.540  47.750  1.00  0.00           C
ATOM   3551 1HG1 ILE A 231      87.630  61.330  46.850  1.00  0.00           H
ATOM   3552 2HG1 ILE A 231      86.690  62.550  47.910  1.00  0.00           H
ATOM   3553  CD  ILE A 231      85.680  60.830  47.610  1.00  0.00           C
ATOM   3554  HD1 ILE A 231      85.080  61.010  48.500  1.00  0.00           H
ATOM   3555  HD2 ILE A 231      85.210  61.030  46.650  1.00  0.00           H
ATOM   3556  HD3 ILE A 231      86.000  59.790  47.690  1.00  0.00           H
ATOM   3557  C   ILE A 231      90.210  61.480  50.100  1.00  0.00           C
ATOM   3558  O   ILE A 231      90.560  62.550  50.610  1.00  0.00           O
ATOM   3559  N   SER A 232      90.600  60.300  50.640  1.00  0.00           N
ATOM   3560  H   SER A 232      90.140  59.460  50.320  1.00  0.00           H
ATOM   3561  CA  SER A 232      91.460  60.210  51.840  1.00  0.00           C
ATOM   3562  HA  SER A 232      90.960  60.530  52.750  1.00  0.00           H
ATOM   3563  CB  SER A 232      91.710  58.730  52.300  1.00  0.00           C
ATOM   3564  HB1 SER A 232      90.760  58.260  52.560  1.00  0.00           H
ATOM   3565  HB2 SER A 232      92.410  58.600  53.130  1.00  0.00           H
ATOM   3566  OG  SER A 232      92.220  58.040  51.140  1.00  0.00           O
ATOM   3567  HG  SER A 232      91.410  57.770  50.710  1.00  0.00           H
ATOM   3568  C   SER A 232      92.810  61.020  51.810  1.00  0.00           C
ATOM   3569  O   SER A 232      93.220  61.520  52.840  1.00  0.00           O
ATOM   3570  N   GLN A 233      93.460  61.180  50.640  1.00  0.00           N
ATOM   3571  H   GLN A 233      93.050  60.750  49.820  1.00  0.00           H
ATOM   3572  CA  GLN A 233      94.750  61.870  50.470  1.00  0.00           C
ATOM   3573  HA  GLN A 233      95.480  61.490  51.190  1.00  0.00           H
ATOM   3574  CB  GLN A 233      95.280  61.620  49.060  1.00  0.00           C
ATOM   3575  HB1 GLN A 233      96.070  62.360  48.940  1.00  0.00           H
ATOM   3576  HB2 GLN A 233      94.540  61.850  48.290  1.00  0.00           H
ATOM   3577  CG  GLN A 233      95.700  60.180  49.030  1.00  0.00           C
ATOM   3578  HG1 GLN A 233      96.050  59.960  48.020  1.00  0.00           H
ATOM   3579  HG2 GLN A 233      94.810  59.570  49.200  1.00  0.00           H
ATOM   3580  CD  GLN A 233      96.850  59.790  49.950  1.00  0.00           C
ATOM   3581  OE1 GLN A 233      97.590  60.660  50.440  1.00  0.00           O
ATOM   3582  NE2 GLN A 233      97.140  58.520  49.960  1.00  0.00           N
ATOM   3583 1HE2 GLN A 233      96.560  57.890  49.420  1.00  0.00           H
ATOM   3584 2HE2 GLN A 233      98.010  58.230  50.390  1.00  0.00           H
ATOM   3585  C   GLN A 233      94.590  63.370  50.750  1.00  0.00           C
ATOM   3586  O   GLN A 233      95.460  63.970  51.390  1.00  0.00           O
ATOM   3587  N   ILE A 234      93.450  63.930  50.330  1.00  0.00           N
ATOM   3588  H   ILE A 234      92.820  63.310  49.850  1.00  0.00           H
ATOM   3589  CA  ILE A 234      93.070  65.330  50.430  1.00  0.00           C
ATOM   3590  HA  ILE A 234      93.870  66.010  50.140  1.00  0.00           H
ATOM   3591  CB  ILE A 234      91.890  65.600  49.510  1.00  0.00           C
ATOM   3592  HB  ILE A 234      91.220  64.760  49.670  1.00  0.00           H
ATOM   3593  CG2 ILE A 234      91.210  66.950  49.920  1.00  0.00           C
ATOM   3594 1HG2 ILE A 234      90.340  67.130  49.280  1.00  0.00           H
ATOM   3595 2HG2 ILE A 234      90.880  67.010  50.950  1.00  0.00           H
ATOM   3596 3HG2 ILE A 234      91.780  67.860  49.750  1.00  0.00           H
ATOM   3597  CG1 ILE A 234      92.270  65.750  48.000  1.00  0.00           C
ATOM   3598 1HG1 ILE A 234      93.140  66.410  47.920  1.00  0.00           H
ATOM   3599 2HG1 ILE A 234      91.480  66.330  47.530  1.00  0.00           H
ATOM   3600  CD  ILE A 234      92.490  64.480  47.150  1.00  0.00           C
ATOM   3601  HD1 ILE A 234      91.650  63.800  47.280  1.00  0.00           H
ATOM   3602  HD2 ILE A 234      92.560  64.650  46.080  1.00  0.00           H
ATOM   3603  HD3 ILE A 234      93.360  63.880  47.430  1.00  0.00           H
ATOM   3604  C   ILE A 234      92.730  65.650  51.920  1.00  0.00           C
ATOM   3605  O   ILE A 234      93.250  66.640  52.430  1.00  0.00           O
ATOM   3606  N   VAL A 235      91.990  64.720  52.560  1.00  0.00           N
ATOM   3607  H   VAL A 235      91.590  63.960  52.030  1.00  0.00           H
ATOM   3608  CA  VAL A 235      91.660  64.800  53.980  1.00  0.00           C
ATOM   3609  HA  VAL A 235      91.080  65.720  54.110  1.00  0.00           H
ATOM   3610  CB  VAL A 235      90.670  63.710  54.350  1.00  0.00           C
ATOM   3611  HB  VAL A 235      91.090  62.770  54.020  1.00  0.00           H
ATOM   3612  CG1 VAL A 235      90.560  63.600  55.920  1.00  0.00           C
ATOM   3613 1HG1 VAL A 235      89.740  62.970  56.270  1.00  0.00           H
ATOM   3614 2HG1 VAL A 235      91.410  63.210  56.480  1.00  0.00           H
ATOM   3615 3HG1 VAL A 235      90.280  64.600  56.270  1.00  0.00           H
ATOM   3616  CG2 VAL A 235      89.310  63.920  53.630  1.00  0.00           C
ATOM   3617 1HG2 VAL A 235      88.870  64.850  54.000  1.00  0.00           H
ATOM   3618 2HG2 VAL A 235      89.420  64.050  52.550  1.00  0.00           H
ATOM   3619 3HG2 VAL A 235      88.720  63.020  53.790  1.00  0.00           H
ATOM   3620  C   VAL A 235      92.900  64.770  54.810  1.00  0.00           C
ATOM   3621  O   VAL A 235      93.010  65.350  55.870  1.00  0.00           O
ATOM   3622  N   SER A 236      93.800  63.900  54.390  1.00  0.00           N
ATOM   3623  H   SER A 236      93.600  63.420  53.520  1.00  0.00           H
ATOM   3624  CA  SER A 236      95.060  63.730  55.050  1.00  0.00           C
ATOM   3625  HA  SER A 236      94.960  63.630  56.130  1.00  0.00           H
ATOM   3626  CB  SER A 236      95.670  62.410  54.630  1.00  0.00           C
ATOM   3627  HB1 SER A 236      95.740  62.350  53.540  1.00  0.00           H
ATOM   3628  HB2 SER A 236      95.080  61.600  55.040  1.00  0.00           H
ATOM   3629  OG  SER A 236      97.000  62.490  55.140  1.00  0.00           O
ATOM   3630  HG  SER A 236      97.390  61.610  55.190  1.00  0.00           H
ATOM   3631  C   SER A 236      95.940  64.930  54.850  1.00  0.00           C
ATOM   3632  O   SER A 236      96.330  65.530  55.860  1.00  0.00           O
ATOM   3633  N   SER A 237      96.160  65.440  53.600  1.00  0.00           N
ATOM   3634  H   SER A 237      95.870  64.890  52.810  1.00  0.00           H
ATOM   3635  CA  SER A 237      96.870  66.660  53.340  1.00  0.00           C
ATOM   3636  HA  SER A 237      97.830  66.680  53.860  1.00  0.00           H
ATOM   3637  CB  SER A 237      96.990  66.900  51.800  1.00  0.00           C
ATOM   3638  HB1 SER A 237      97.580  67.800  51.590  1.00  0.00           H
ATOM   3639  HB2 SER A 237      96.020  67.030  51.310  1.00  0.00           H
ATOM   3640  OG  SER A 237      97.780  65.880  51.230  1.00  0.00           O
ATOM   3641  HG  SER A 237      97.220  65.100  51.160  1.00  0.00           H
ATOM   3642  C   SER A 237      96.190  67.870  54.000  1.00  0.00           C
ATOM   3643  O   SER A 237      96.970  68.710  54.430  1.00  0.00           O
ATOM   3644  N   ILE A 238      94.840  67.920  54.190  1.00  0.00           N
ATOM   3645  H   ILE A 238      94.320  67.270  53.620  1.00  0.00           H
ATOM   3646  CA  ILE A 238      94.170  68.890  54.990  1.00  0.00           C
ATOM   3647  HA  ILE A 238      94.530  69.870  54.690  1.00  0.00           H
ATOM   3648  CB  ILE A 238      92.620  68.930  54.710  1.00  0.00           C
ATOM   3649  HB  ILE A 238      92.150  67.950  54.740  1.00  0.00           H
ATOM   3650  CG2 ILE A 238      91.910  69.800  55.800  1.00  0.00           C
ATOM   3651 1HG2 ILE A 238      90.850  69.800  55.540  1.00  0.00           H
ATOM   3652 2HG2 ILE A 238      91.950  69.350  56.790  1.00  0.00           H
ATOM   3653 3HG2 ILE A 238      92.320  70.800  55.970  1.00  0.00           H
ATOM   3654  CG1 ILE A 238      92.290  69.460  53.290  1.00  0.00           C
ATOM   3655 1HG1 ILE A 238      93.030  69.190  52.540  1.00  0.00           H
ATOM   3656 2HG1 ILE A 238      92.290  70.540  53.450  1.00  0.00           H
ATOM   3657  CD  ILE A 238      90.840  69.170  52.800  1.00  0.00           C
ATOM   3658  HD1 ILE A 238      90.790  69.390  51.740  1.00  0.00           H
ATOM   3659  HD2 ILE A 238      90.600  68.150  53.130  1.00  0.00           H
ATOM   3660  HD3 ILE A 238      90.140  69.790  53.350  1.00  0.00           H
ATOM   3661  C   ILE A 238      94.500  68.850  56.440  1.00  0.00           C
ATOM   3662  O   ILE A 238      95.000  69.870  56.980  1.00  0.00           O
ATOM   3663  N   THR A 239      94.370  67.680  57.080  1.00  0.00           N
ATOM   3664  H   THR A 239      94.310  66.900  56.430  1.00  0.00           H
ATOM   3665  CA  THR A 239      94.540  67.390  58.450  1.00  0.00           C
ATOM   3666  HA  THR A 239      94.070  68.230  58.970  1.00  0.00           H
ATOM   3667  CB  THR A 239      93.780  66.130  58.850  1.00  0.00           C
ATOM   3668  HB  THR A 239      94.100  65.990  59.880  1.00  0.00           H
ATOM   3669  CG2 THR A 239      92.230  66.310  58.860  1.00  0.00           C
ATOM   3670 1HG2 THR A 239      91.710  65.370  59.060  1.00  0.00           H
ATOM   3671 2HG2 THR A 239      91.900  66.980  59.660  1.00  0.00           H
ATOM   3672 3HG2 THR A 239      91.970  66.740  57.900  1.00  0.00           H
ATOM   3673  OG1 THR A 239      94.250  64.950  58.250  1.00  0.00           O
ATOM   3674  HG1 THR A 239      93.810  64.940  57.400  1.00  0.00           H
ATOM   3675  C   THR A 239      95.990  67.240  58.880  1.00  0.00           C
ATOM   3676  O   THR A 239      96.320  67.440  60.070  1.00  0.00           O
ATOM   3677  N   ALA A 240      96.960  67.060  57.980  1.00  0.00           N
ATOM   3678  H   ALA A 240      96.680  66.850  57.030  1.00  0.00           H
ATOM   3679  CA  ALA A 240      98.400  66.900  58.270  1.00  0.00           C
ATOM   3680  HA  ALA A 240      98.520  65.910  58.720  1.00  0.00           H
ATOM   3681  CB  ALA A 240      99.170  66.870  56.930  1.00  0.00           C
ATOM   3682  HB1 ALA A 240     100.230  66.660  57.060  1.00  0.00           H
ATOM   3683  HB2 ALA A 240      98.680  66.100  56.330  1.00  0.00           H
ATOM   3684  HB3 ALA A 240      99.100  67.830  56.410  1.00  0.00           H
ATOM   3685  C   ALA A 240      98.950  68.010  59.280  1.00  0.00           C
ATOM   3686  O   ALA A 240      99.700  67.680  60.230  1.00  0.00           O
ATOM   3687  N   SER A 241      98.500  69.210  59.100  1.00  0.00           N
ATOM   3688  H   SER A 241      97.890  69.440  58.340  1.00  0.00           H
ATOM   3689  CA  SER A 241      98.930  70.340  59.980  1.00  0.00           C
ATOM   3690  HA  SER A 241      99.990  70.570  60.010  1.00  0.00           H
ATOM   3691  CB  SER A 241      98.370  71.630  59.330  1.00  0.00           C
ATOM   3692  HB1 SER A 241      98.520  71.700  58.260  1.00  0.00           H
ATOM   3693  HB2 SER A 241      98.770  72.480  59.880  1.00  0.00           H
ATOM   3694  OG  SER A 241      97.020  71.760  59.470  1.00  0.00           O
ATOM   3695  HG  SER A 241      96.880  72.260  60.280  1.00  0.00           H
ATOM   3696  C   SER A 241      98.480  70.270  61.440  1.00  0.00           C
ATOM   3697  O   SER A 241      99.000  70.940  62.310  1.00  0.00           O
ATOM   3698  N   LEU A 242      97.490  69.410  61.770  1.00  0.00           N
ATOM   3699  H   LEU A 242      97.390  68.760  61.000  1.00  0.00           H
ATOM   3700  CA  LEU A 242      97.100  69.010  63.140  1.00  0.00           C
ATOM   3701  HA  LEU A 242      97.380  69.810  63.830  1.00  0.00           H
ATOM   3702  CB  LEU A 242      95.580  68.640  63.170  1.00  0.00           C
ATOM   3703  HB1 LEU A 242      95.320  68.330  64.180  1.00  0.00           H
ATOM   3704  HB2 LEU A 242      95.580  67.820  62.450  1.00  0.00           H
ATOM   3705  CG  LEU A 242      94.710  69.860  62.820  1.00  0.00           C
ATOM   3706  HG  LEU A 242      95.070  70.400  61.940  1.00  0.00           H
ATOM   3707  CD1 LEU A 242      93.320  69.320  62.420  1.00  0.00           C
ATOM   3708 1HD1 LEU A 242      92.650  70.090  62.040  1.00  0.00           H
ATOM   3709 2HD1 LEU A 242      93.410  68.730  61.510  1.00  0.00           H
ATOM   3710 3HD1 LEU A 242      92.860  68.900  63.310  1.00  0.00           H
ATOM   3711  CD2 LEU A 242      94.510  70.940  63.860  1.00  0.00           C
ATOM   3712 1HD2 LEU A 242      94.150  70.400  64.740  1.00  0.00           H
ATOM   3713 2HD2 LEU A 242      95.390  71.530  64.120  1.00  0.00           H
ATOM   3714 3HD2 LEU A 242      93.720  71.600  63.480  1.00  0.00           H
ATOM   3715  C   LEU A 242      97.840  67.730  63.590  1.00  0.00           C
ATOM   3716  O   LEU A 242      97.910  67.510  64.780  1.00  0.00           O
ATOM   3717  N   ARG A 243      98.300  66.870  62.680  1.00  0.00           N
ATOM   3718  H   ARG A 243      98.150  67.060  61.700  1.00  0.00           H
ATOM   3719  CA  ARG A 243      98.850  65.520  62.980  1.00  0.00           C
ATOM   3720  HA  ARG A 243      98.480  65.170  63.940  1.00  0.00           H
ATOM   3721  CB  ARG A 243      98.290  64.490  61.970  1.00  0.00           C
ATOM   3722  HB1 ARG A 243      98.730  63.520  62.190  1.00  0.00           H
ATOM   3723  HB2 ARG A 243      98.540  64.900  61.000  1.00  0.00           H
ATOM   3724  CG  ARG A 243      96.740  64.340  62.060  1.00  0.00           C
ATOM   3725  HG1 ARG A 243      96.310  65.240  61.630  1.00  0.00           H
ATOM   3726  HG2 ARG A 243      96.300  64.210  63.050  1.00  0.00           H
ATOM   3727  CD  ARG A 243      96.260  63.130  61.280  1.00  0.00           C
ATOM   3728  HD1 ARG A 243      95.190  63.170  61.490  1.00  0.00           H
ATOM   3729  HD2 ARG A 243      96.670  62.190  61.630  1.00  0.00           H
ATOM   3730  NE  ARG A 243      96.340  63.320  59.830  1.00  0.00           N
ATOM   3731  HE  ARG A 243      95.630  63.900  59.410  1.00  0.00           H
ATOM   3732  CZ  ARG A 243      97.260  62.900  58.970  1.00  0.00           C
ATOM   3733  NH1 ARG A 243      98.160  62.030  59.260  1.00  0.00           N
ATOM   3734 1HH1 ARG A 243      98.320  61.610  60.160  1.00  0.00           H
ATOM   3735 2HH1 ARG A 243      98.790  61.730  58.530  1.00  0.00           H
ATOM   3736  NH2 ARG A 243      97.190  63.360  57.770  1.00  0.00           N
ATOM   3737 1HH2 ARG A 243      96.830  64.270  57.530  1.00  0.00           H
ATOM   3738 2HH2 ARG A 243      97.810  62.880  57.130  1.00  0.00           H
ATOM   3739  C   ARG A 243     100.380  65.430  63.140  1.00  0.00           C
ATOM   3740  O   ARG A 243     100.760  64.470  63.790  1.00  0.00           O
ATOM   3741  N   PHE A 244     101.060  66.310  62.430  1.00  0.00           N
ATOM   3742  H   PHE A 244     100.550  67.070  61.990  1.00  0.00           H
ATOM   3743  CA  PHE A 244     102.500  66.450  62.290  1.00  0.00           C
ATOM   3744  HA  PHE A 244     102.910  65.620  62.860  1.00  0.00           H
ATOM   3745  CB  PHE A 244     102.960  66.280  60.820  1.00  0.00           C
ATOM   3746  HB1 PHE A 244     104.050  66.310  60.750  1.00  0.00           H
ATOM   3747  HB2 PHE A 244     102.520  67.070  60.210  1.00  0.00           H
ATOM   3748  CG  PHE A 244     102.490  64.940  60.250  1.00  0.00           C
ATOM   3749  CD1 PHE A 244     103.260  63.760  60.500  1.00  0.00           C
ATOM   3750  HD1 PHE A 244     104.110  63.880  61.160  1.00  0.00           H
ATOM   3751  CE1 PHE A 244     102.910  62.520  60.070  1.00  0.00           C
ATOM   3752  HE1 PHE A 244     103.470  61.660  60.380  1.00  0.00           H
ATOM   3753  CZ  PHE A 244     101.770  62.470  59.290  1.00  0.00           C
ATOM   3754  HZ  PHE A 244     101.330  61.500  59.080  1.00  0.00           H
ATOM   3755  CE2 PHE A 244     101.010  63.610  58.960  1.00  0.00           C
ATOM   3756  HE2 PHE A 244     100.040  63.450  58.500  1.00  0.00           H
ATOM   3757  CD2 PHE A 244     101.320  64.900  59.520  1.00  0.00           C
ATOM   3758  HD2 PHE A 244     100.650  65.720  59.300  1.00  0.00           H
ATOM   3759  C   PHE A 244     102.980  67.880  62.790  1.00  0.00           C
ATOM   3760  O   PHE A 244     102.150  68.730  63.110  1.00  0.00           O
ATOM   3761  N   ASP A 245     104.280  68.090  63.030  1.00  0.00           N
ATOM   3762  H   ASP A 245     104.960  67.460  62.630  1.00  0.00           H
ATOM   3763  CA  ASP A 245     104.920  69.310  63.490  1.00  0.00           C
ATOM   3764  HA  ASP A 245     104.160  69.650  64.190  1.00  0.00           H
ATOM   3765  CB  ASP A 245     106.210  68.850  64.220  1.00  0.00           C
ATOM   3766  HB1 ASP A 245     106.920  68.430  63.510  1.00  0.00           H
ATOM   3767  HB2 ASP A 245     105.930  68.070  64.930  1.00  0.00           H
ATOM   3768  CG  ASP A 245     106.980  70.000  65.050  1.00  0.00           C
ATOM   3769  OD1 ASP A 245     106.570  71.160  64.900  1.00  0.00           O
ATOM   3770  OD2 ASP A 245     108.050  69.690  65.600  1.00  0.00           O
ATOM   3771  C   ASP A 245     105.150  70.300  62.340  1.00  0.00           C
ATOM   3772  O   ASP A 245     105.880  70.000  61.370  1.00  0.00           O
ATOM   3773  N   GLY A 246     104.520  71.480  62.470  1.00  0.00           N
ATOM   3774  H   GLY A 246     104.050  71.580  63.360  1.00  0.00           H
ATOM   3775  CA  GLY A 246     104.830  72.760  61.800  1.00  0.00           C
ATOM   3776  HA1 GLY A 246     104.500  72.830  60.760  1.00  0.00           H
ATOM   3777  HA2 GLY A 246     105.920  72.720  61.810  1.00  0.00           H
ATOM   3778  C   GLY A 246     104.330  73.920  62.690  1.00  0.00           C
ATOM   3779  O   GLY A 246     104.320  73.910  63.900  1.00  0.00           O
ATOM   3780  N   ALA A 247     103.770  74.890  62.010  1.00  0.00           N
ATOM   3781  H   ALA A 247     103.880  74.870  61.010  1.00  0.00           H
ATOM   3782  CA  ALA A 247     103.100  76.100  62.540  1.00  0.00           C
ATOM   3783  HA  ALA A 247     102.740  75.910  63.550  1.00  0.00           H
ATOM   3784  CB  ALA A 247     104.270  77.060  62.790  1.00  0.00           C
ATOM   3785  HB1 ALA A 247     105.010  76.680  63.490  1.00  0.00           H
ATOM   3786  HB2 ALA A 247     104.760  77.280  61.840  1.00  0.00           H
ATOM   3787  HB3 ALA A 247     103.910  78.030  63.120  1.00  0.00           H
ATOM   3788  C   ALA A 247     101.960  76.720  61.790  1.00  0.00           C
ATOM   3789  O   ALA A 247     101.050  77.280  62.370  1.00  0.00           O
ATOM   3790  N   LEU A 248     101.860  76.350  60.520  1.00  0.00           N
ATOM   3791  H   LEU A 248     102.550  75.720  60.130  1.00  0.00           H
ATOM   3792  CA  LEU A 248     100.720  76.770  59.690  1.00  0.00           C
ATOM   3793  HA  LEU A 248     100.420  77.780  59.960  1.00  0.00           H
ATOM   3794  CB  LEU A 248     101.040  76.680  58.140  1.00  0.00           C
ATOM   3795  HB1 LEU A 248     101.340  75.660  57.900  1.00  0.00           H
ATOM   3796  HB2 LEU A 248     101.850  77.370  57.930  1.00  0.00           H
ATOM   3797  CG  LEU A 248      99.850  77.060  57.290  1.00  0.00           C
ATOM   3798  HG  LEU A 248      98.960  76.560  57.670  1.00  0.00           H
ATOM   3799  CD1 LEU A 248      99.550  78.560  57.480  1.00  0.00           C
ATOM   3800 1HD1 LEU A 248      99.140  78.870  58.450  1.00  0.00           H
ATOM   3801 2HD1 LEU A 248     100.400  79.240  57.430  1.00  0.00           H
ATOM   3802 3HD1 LEU A 248      98.920  78.910  56.670  1.00  0.00           H
ATOM   3803  CD2 LEU A 248     100.120  76.690  55.910  1.00  0.00           C
ATOM   3804 1HD2 LEU A 248      99.230  76.820  55.300  1.00  0.00           H
ATOM   3805 2HD2 LEU A 248     101.000  77.290  55.660  1.00  0.00           H
ATOM   3806 3HD2 LEU A 248     100.490  75.680  55.740  1.00  0.00           H
ATOM   3807  C   LEU A 248      99.530  75.900  60.210  1.00  0.00           C
ATOM   3808  O   LEU A 248      99.740  74.720  60.560  1.00  0.00           O
ATOM   3809  N   ASN A 249      98.310  76.450  60.270  1.00  0.00           N
ATOM   3810  H   ASN A 249      98.300  77.460  60.330  1.00  0.00           H
ATOM   3811  CA  ASN A 249      97.160  75.630  60.520  1.00  0.00           C
ATOM   3812  HA  ASN A 249      96.380  76.330  60.840  1.00  0.00           H
ATOM   3813  CB  ASN A 249      96.620  74.920  59.200  1.00  0.00           C
ATOM   3814  HB1 ASN A 249      95.670  74.440  59.410  1.00  0.00           H
ATOM   3815  HB2 ASN A 249      97.290  74.160  58.820  1.00  0.00           H
ATOM   3816  CG  ASN A 249      96.320  75.810  58.040  1.00  0.00           C
ATOM   3817  OD1 ASN A 249      96.250  77.020  58.280  1.00  0.00           O
ATOM   3818  ND2 ASN A 249      96.110  75.220  56.870  1.00  0.00           N
ATOM   3819 1HD2 ASN A 249      96.210  74.220  56.770  1.00  0.00           H
ATOM   3820 2HD2 ASN A 249      96.090  75.890  56.110  1.00  0.00           H
ATOM   3821  C   ASN A 249      97.240  74.650  61.690  1.00  0.00           C
ATOM   3822  O   ASN A 249      96.640  73.590  61.710  1.00  0.00           O
ATOM   3823  N   VAL A 250      97.970  75.000  62.780  1.00  0.00           N
ATOM   3824  H   VAL A 250      98.270  75.960  62.880  1.00  0.00           H
ATOM   3825  CA  VAL A 250      98.350  74.110  63.890  1.00  0.00           C
ATOM   3826  HA  VAL A 250      98.540  73.120  63.470  1.00  0.00           H
ATOM   3827  CB  VAL A 250      99.660  74.680  64.460  1.00  0.00           C
ATOM   3828  HB  VAL A 250     100.240  74.880  63.550  1.00  0.00           H
ATOM   3829  CG1 VAL A 250      99.490  76.030  65.120  1.00  0.00           C
ATOM   3830 1HG1 VAL A 250      99.030  76.680  64.380  1.00  0.00           H
ATOM   3831 2HG1 VAL A 250      98.860  75.940  66.010  1.00  0.00           H
ATOM   3832 3HG1 VAL A 250     100.470  76.430  65.360  1.00  0.00           H
ATOM   3833  CG2 VAL A 250     100.330  73.670  65.390  1.00  0.00           C
ATOM   3834 1HG2 VAL A 250     101.170  74.020  65.990  1.00  0.00           H
ATOM   3835 2HG2 VAL A 250      99.610  73.340  66.140  1.00  0.00           H
ATOM   3836 3HG2 VAL A 250     100.570  72.800  64.790  1.00  0.00           H
ATOM   3837  C   VAL A 250      97.180  73.800  64.920  1.00  0.00           C
ATOM   3838  O   VAL A 250      97.270  72.970  65.810  1.00  0.00           O
ATOM   3839  N   ASP A 251      96.080  74.560  64.870  1.00  0.00           N
ATOM   3840  H   ASP A 251      95.940  75.240  64.140  1.00  0.00           H
ATOM   3841  CA  ASP A 251      94.800  74.270  65.550  1.00  0.00           C
ATOM   3842  HA  ASP A 251      94.590  73.200  65.520  1.00  0.00           H
ATOM   3843  CB  ASP A 251      94.810  74.870  66.910  1.00  0.00           C
ATOM   3844  HB1 ASP A 251      95.470  74.330  67.580  1.00  0.00           H
ATOM   3845  HB2 ASP A 251      93.830  74.770  67.380  1.00  0.00           H
ATOM   3846  CG  ASP A 251      95.130  76.350  67.090  1.00  0.00           C
ATOM   3847  OD1 ASP A 251      95.170  77.210  66.170  1.00  0.00           O
ATOM   3848  OD2 ASP A 251      95.430  76.720  68.280  1.00  0.00           O
ATOM   3849  C   ASP A 251      93.590  74.750  64.750  1.00  0.00           C
ATOM   3850  O   ASP A 251      93.750  75.530  63.770  1.00  0.00           O
ATOM   3851  N   LEU A 252      92.390  74.240  65.050  1.00  0.00           N
ATOM   3852  H   LEU A 252      92.450  73.430  65.650  1.00  0.00           H
ATOM   3853  CA  LEU A 252      91.120  74.360  64.290  1.00  0.00           C
ATOM   3854  HA  LEU A 252      91.270  74.020  63.260  1.00  0.00           H
ATOM   3855  CB  LEU A 252      90.020  73.600  64.940  1.00  0.00           C
ATOM   3856  HB1 LEU A 252      89.050  73.800  64.500  1.00  0.00           H
ATOM   3857  HB2 LEU A 252      89.930  73.940  65.970  1.00  0.00           H
ATOM   3858  CG  LEU A 252      90.250  72.080  64.860  1.00  0.00           C
ATOM   3859  HG  LEU A 252      91.180  71.870  65.390  1.00  0.00           H
ATOM   3860  CD1 LEU A 252      89.090  71.400  65.580  1.00  0.00           C
ATOM   3861 1HD1 LEU A 252      88.180  71.520  64.990  1.00  0.00           H
ATOM   3862 2HD1 LEU A 252      89.390  70.380  65.820  1.00  0.00           H
ATOM   3863 3HD1 LEU A 252      89.050  71.730  66.620  1.00  0.00           H
ATOM   3864  CD2 LEU A 252      90.340  71.410  63.520  1.00  0.00           C
ATOM   3865 1HD2 LEU A 252      89.410  71.470  62.960  1.00  0.00           H
ATOM   3866 2HD2 LEU A 252      91.150  71.820  62.910  1.00  0.00           H
ATOM   3867 3HD2 LEU A 252      90.630  70.360  63.510  1.00  0.00           H
ATOM   3868  C   LEU A 252      90.610  75.800  64.210  1.00  0.00           C
ATOM   3869  O   LEU A 252      89.970  76.130  63.220  1.00  0.00           O
ATOM   3870  N   THR A 253      91.100  76.650  65.080  1.00  0.00           N
ATOM   3871  H   THR A 253      91.570  76.200  65.860  1.00  0.00           H
ATOM   3872  CA  THR A 253      90.970  78.150  65.070  1.00  0.00           C
ATOM   3873  HA  THR A 253      89.910  78.320  64.910  1.00  0.00           H
ATOM   3874  CB  THR A 253      91.370  78.730  66.460  1.00  0.00           C
ATOM   3875  HB  THR A 253      92.420  78.580  66.710  1.00  0.00           H
ATOM   3876  CG2 THR A 253      91.170  80.320  66.640  1.00  0.00           C
ATOM   3877 1HG2 THR A 253      90.160  80.620  66.370  1.00  0.00           H
ATOM   3878 2HG2 THR A 253      91.410  80.740  67.620  1.00  0.00           H
ATOM   3879 3HG2 THR A 253      91.770  80.800  65.870  1.00  0.00           H
ATOM   3880  OG1 THR A 253      90.500  78.130  67.430  1.00  0.00           O
ATOM   3881  HG1 THR A 253      91.130  77.690  68.000  1.00  0.00           H
ATOM   3882  C   THR A 253      91.710  78.750  63.920  1.00  0.00           C
ATOM   3883  O   THR A 253      91.240  79.620  63.200  1.00  0.00           O
ATOM   3884  N   GLU A 254      92.970  78.280  63.640  1.00  0.00           N
ATOM   3885  H   GLU A 254      93.390  77.520  64.170  1.00  0.00           H
ATOM   3886  CA  GLU A 254      93.790  78.890  62.470  1.00  0.00           C
ATOM   3887  HA  GLU A 254      93.790  79.970  62.610  1.00  0.00           H
ATOM   3888  CB  GLU A 254      95.190  78.520  62.590  1.00  0.00           C
ATOM   3889  HB1 GLU A 254      95.300  77.460  62.340  1.00  0.00           H
ATOM   3890  HB2 GLU A 254      95.530  78.540  63.630  1.00  0.00           H
ATOM   3891  CG  GLU A 254      96.240  79.210  61.720  1.00  0.00           C
ATOM   3892  HG1 GLU A 254      95.930  80.260  61.680  1.00  0.00           H
ATOM   3893  HG2 GLU A 254      96.030  78.870  60.710  1.00  0.00           H
ATOM   3894  CD  GLU A 254      97.670  78.970  62.060  1.00  0.00           C
ATOM   3895  OE1 GLU A 254      97.980  78.840  63.280  1.00  0.00           O
ATOM   3896  OE2 GLU A 254      98.530  79.140  61.150  1.00  0.00           O
ATOM   3897  C   GLU A 254      93.150  78.590  61.150  1.00  0.00           C
ATOM   3898  O   GLU A 254      93.290  79.430  60.290  1.00  0.00           O
ATOM   3899  N   PHE A 255      92.390  77.550  60.930  1.00  0.00           N
ATOM   3900  H   PHE A 255      92.200  76.850  61.630  1.00  0.00           H
ATOM   3901  CA  PHE A 255      91.720  77.290  59.640  1.00  0.00           C
ATOM   3902  HA  PHE A 255      92.550  77.280  58.930  1.00  0.00           H
ATOM   3903  CB  PHE A 255      90.970  76.020  59.670  1.00  0.00           C
ATOM   3904  HB1 PHE A 255      90.250  75.990  58.860  1.00  0.00           H
ATOM   3905  HB2 PHE A 255      90.350  75.970  60.570  1.00  0.00           H
ATOM   3906  CG  PHE A 255      91.910  74.830  59.480  1.00  0.00           C
ATOM   3907  CD1 PHE A 255      92.620  74.310  60.620  1.00  0.00           C
ATOM   3908  HD1 PHE A 255      92.570  74.900  61.520  1.00  0.00           H
ATOM   3909  CE1 PHE A 255      93.460  73.200  60.400  1.00  0.00           C
ATOM   3910  HE1 PHE A 255      94.190  72.950  61.160  1.00  0.00           H
ATOM   3911  CZ  PHE A 255      93.500  72.570  59.140  1.00  0.00           C
ATOM   3912  HZ  PHE A 255      94.080  71.650  59.090  1.00  0.00           H
ATOM   3913  CE2 PHE A 255      92.840  73.100  58.040  1.00  0.00           C
ATOM   3914  HE2 PHE A 255      92.840  72.740  57.020  1.00  0.00           H
ATOM   3915  CD2 PHE A 255      92.100  74.280  58.220  1.00  0.00           C
ATOM   3916  HD2 PHE A 255      91.580  74.740  57.390  1.00  0.00           H
ATOM   3917  C   PHE A 255      90.800  78.520  59.300  1.00  0.00           C
ATOM   3918  O   PHE A 255      90.810  78.950  58.170  1.00  0.00           O
ATOM   3919  N   GLN A 256      89.990  79.030  60.220  1.00  0.00           N
ATOM   3920  H   GLN A 256      90.190  78.540  61.090  1.00  0.00           H
ATOM   3921  CA  GLN A 256      89.180  80.200  60.140  1.00  0.00           C
ATOM   3922  HA  GLN A 256      88.550  80.120  59.260  1.00  0.00           H
ATOM   3923  CB  GLN A 256      88.210  80.320  61.330  1.00  0.00           C
ATOM   3924  HB1 GLN A 256      88.860  80.330  62.200  1.00  0.00           H
ATOM   3925  HB2 GLN A 256      87.420  79.570  61.330  1.00  0.00           H
ATOM   3926  CG  GLN A 256      87.290  81.570  61.200  1.00  0.00           C
ATOM   3927  HG1 GLN A 256      86.310  81.380  61.630  1.00  0.00           H
ATOM   3928  HG2 GLN A 256      87.120  81.800  60.150  1.00  0.00           H
ATOM   3929  CD  GLN A 256      88.010  82.820  61.720  1.00  0.00           C
ATOM   3930  OE1 GLN A 256      88.780  82.830  62.630  1.00  0.00           O
ATOM   3931  NE2 GLN A 256      87.560  83.940  61.200  1.00  0.00           N
ATOM   3932 1HE2 GLN A 256      86.800  83.970  60.540  1.00  0.00           H
ATOM   3933 2HE2 GLN A 256      88.070  84.770  61.440  1.00  0.00           H
ATOM   3934  C   GLN A 256      90.070  81.440  59.960  1.00  0.00           C
ATOM   3935  O   GLN A 256      89.770  82.240  59.030  1.00  0.00           O
ATOM   3936  N   THR A 257      91.090  81.580  60.810  1.00  0.00           N
ATOM   3937  H   THR A 257      91.180  80.990  61.620  1.00  0.00           H
ATOM   3938  CA  THR A 257      92.070  82.680  60.620  1.00  0.00           C
ATOM   3939  HA  THR A 257      91.520  83.600  60.840  1.00  0.00           H
ATOM   3940  CB  THR A 257      93.220  82.480  61.590  1.00  0.00           C
ATOM   3941  HB  THR A 257      93.670  81.550  61.240  1.00  0.00           H
ATOM   3942  CG2 THR A 257      94.290  83.600  61.570  1.00  0.00           C
ATOM   3943 1HG2 THR A 257      94.740  83.640  62.560  1.00  0.00           H
ATOM   3944 2HG2 THR A 257      94.970  83.460  60.740  1.00  0.00           H
ATOM   3945 3HG2 THR A 257      93.860  84.570  61.320  1.00  0.00           H
ATOM   3946  OG1 THR A 257      92.730  82.370  62.920  1.00  0.00           O
ATOM   3947  HG1 THR A 257      93.390  81.830  63.350  1.00  0.00           H
ATOM   3948  C   THR A 257      92.720  82.730  59.250  1.00  0.00           C
ATOM   3949  O   THR A 257      92.940  83.820  58.730  1.00  0.00           O
ATOM   3950  N   ASN A 258      92.870  81.610  58.500  1.00  0.00           N
ATOM   3951  H   ASN A 258      92.530  80.730  58.860  1.00  0.00           H
ATOM   3952  CA  ASN A 258      93.620  81.570  57.240  1.00  0.00           C
ATOM   3953  HA  ASN A 258      94.040  82.570  57.130  1.00  0.00           H
ATOM   3954  CB  ASN A 258      94.770  80.540  57.400  1.00  0.00           C
ATOM   3955  HB1 ASN A 258      95.290  80.340  56.470  1.00  0.00           H
ATOM   3956  HB2 ASN A 258      94.300  79.610  57.710  1.00  0.00           H
ATOM   3957  CG  ASN A 258      95.850  80.950  58.420  1.00  0.00           C
ATOM   3958  OD1 ASN A 258      95.920  82.110  58.810  1.00  0.00           O
ATOM   3959  ND2 ASN A 258      96.730  80.060  58.650  1.00  0.00           N
ATOM   3960 1HD2 ASN A 258      96.560  79.070  58.510  1.00  0.00           H
ATOM   3961 2HD2 ASN A 258      97.460  80.330  59.280  1.00  0.00           H
ATOM   3962  C   ASN A 258      92.750  81.200  56.120  1.00  0.00           C
ATOM   3963  O   ASN A 258      93.280  81.180  55.010  1.00  0.00           O
ATOM   3964  N   LEU A 259      91.470  80.920  56.220  1.00  0.00           N
ATOM   3965  H   LEU A 259      91.180  80.670  57.150  1.00  0.00           H
ATOM   3966  CA  LEU A 259      90.570  80.530  55.140  1.00  0.00           C
ATOM   3967  HA  LEU A 259      91.000  80.730  54.160  1.00  0.00           H
ATOM   3968  CB  LEU A 259      90.260  79.030  55.070  1.00  0.00           C
ATOM   3969  HB1 LEU A 259      89.660  78.960  54.160  1.00  0.00           H
ATOM   3970  HB2 LEU A 259      89.540  78.840  55.860  1.00  0.00           H
ATOM   3971  CG  LEU A 259      91.390  77.990  54.980  1.00  0.00           C
ATOM   3972  HG  LEU A 259      92.090  78.340  55.730  1.00  0.00           H
ATOM   3973  CD1 LEU A 259      90.890  76.560  55.370  1.00  0.00           C
ATOM   3974 1HD1 LEU A 259      91.680  75.810  55.250  1.00  0.00           H
ATOM   3975 2HD1 LEU A 259      90.400  76.570  56.350  1.00  0.00           H
ATOM   3976 3HD1 LEU A 259      90.200  76.310  54.570  1.00  0.00           H
ATOM   3977  CD2 LEU A 259      92.130  77.850  53.670  1.00  0.00           C
ATOM   3978 1HD2 LEU A 259      92.950  77.130  53.720  1.00  0.00           H
ATOM   3979 2HD2 LEU A 259      91.430  77.500  52.910  1.00  0.00           H
ATOM   3980 3HD2 LEU A 259      92.480  78.840  53.390  1.00  0.00           H
ATOM   3981  C   LEU A 259      89.180  81.220  55.090  1.00  0.00           C
ATOM   3982  O   LEU A 259      88.540  81.240  54.020  1.00  0.00           O
ATOM   3983  N   VAL A 260      88.670  81.690  56.210  1.00  0.00           N
ATOM   3984  H   VAL A 260      89.270  81.680  57.020  1.00  0.00           H
ATOM   3985  CA  VAL A 260      87.230  82.150  56.360  1.00  0.00           C
ATOM   3986  HA  VAL A 260      86.880  82.160  55.330  1.00  0.00           H
ATOM   3987  CB  VAL A 260      86.260  81.140  56.960  1.00  0.00           C
ATOM   3988  HB  VAL A 260      86.500  81.100  58.020  1.00  0.00           H
ATOM   3989  CG1 VAL A 260      84.800  81.590  56.810  1.00  0.00           C
ATOM   3990 1HG1 VAL A 260      84.640  81.590  55.730  1.00  0.00           H
ATOM   3991 2HG1 VAL A 260      84.120  80.990  57.400  1.00  0.00           H
ATOM   3992 3HG1 VAL A 260      84.640  82.630  57.100  1.00  0.00           H
ATOM   3993  CG2 VAL A 260      86.340  79.720  56.420  1.00  0.00           C
ATOM   3994 1HG2 VAL A 260      85.700  79.110  57.070  1.00  0.00           H
ATOM   3995 2HG2 VAL A 260      85.890  79.630  55.440  1.00  0.00           H
ATOM   3996 3HG2 VAL A 260      87.370  79.380  56.350  1.00  0.00           H
ATOM   3997  C   VAL A 260      87.110  83.540  56.930  1.00  0.00           C
ATOM   3998  O   VAL A 260      86.840  83.660  58.090  1.00  0.00           O
ATOM   3999  N   PRO A 261      87.210  84.600  56.110  1.00  0.00           N
ATOM   4000  CD  PRO A 261      87.890  84.670  54.780  1.00  0.00           C
ATOM   4001  HD1 PRO A 261      87.330  84.420  53.880  1.00  0.00           H
ATOM   4002  HD2 PRO A 261      88.760  84.010  54.760  1.00  0.00           H
ATOM   4003  CG  PRO A 261      88.320  86.130  54.670  1.00  0.00           C
ATOM   4004  HG1 PRO A 261      88.420  86.510  53.660  1.00  0.00           H
ATOM   4005  HG2 PRO A 261      89.230  86.140  55.280  1.00  0.00           H
ATOM   4006  CB  PRO A 261      87.230  86.870  55.460  1.00  0.00           C
ATOM   4007  HB1 PRO A 261      86.420  87.260  54.850  1.00  0.00           H
ATOM   4008  HB2 PRO A 261      87.650  87.700  56.040  1.00  0.00           H
ATOM   4009  CA  PRO A 261      86.750  85.900  56.540  1.00  0.00           C
ATOM   4010  HA  PRO A 261      87.360  86.100  57.410  1.00  0.00           H
ATOM   4011  C   PRO A 261      85.320  86.080  56.910  1.00  0.00           C
ATOM   4012  O   PRO A 261      85.080  86.620  57.930  1.00  0.00           O
ATOM   4013  N   TYR A 262      84.340  85.650  56.140  1.00  0.00           N
ATOM   4014  H   TYR A 262      84.550  85.110  55.310  1.00  0.00           H
ATOM   4015  CA  TYR A 262      82.890  85.990  56.210  1.00  0.00           C
ATOM   4016  HA  TYR A 262      82.720  86.890  56.800  1.00  0.00           H
ATOM   4017  CB  TYR A 262      82.530  86.360  54.780  1.00  0.00           C
ATOM   4018  HB1 TYR A 262      82.520  85.480  54.140  1.00  0.00           H
ATOM   4019  HB2 TYR A 262      83.280  87.000  54.320  1.00  0.00           H
ATOM   4020  CG  TYR A 262      81.180  87.030  54.600  1.00  0.00           C
ATOM   4021  CD1 TYR A 262      81.130  88.410  54.720  1.00  0.00           C
ATOM   4022  HD1 TYR A 262      82.020  89.010  54.760  1.00  0.00           H
ATOM   4023  CE1 TYR A 262      79.940  89.100  54.520  1.00  0.00           C
ATOM   4024  HE1 TYR A 262      80.030  90.180  54.530  1.00  0.00           H
ATOM   4025  CZ  TYR A 262      78.730  88.450  54.220  1.00  0.00           C
ATOM   4026  OH  TYR A 262      77.580  89.140  54.040  1.00  0.00           O
ATOM   4027  HH  TYR A 262      76.800  88.590  54.160  1.00  0.00           H
ATOM   4028  CE2 TYR A 262      78.760  87.050  54.180  1.00  0.00           C
ATOM   4029  HE2 TYR A 262      77.820  86.520  54.150  1.00  0.00           H
ATOM   4030  CD2 TYR A 262      79.980  86.360  54.310  1.00  0.00           C
ATOM   4031  HD2 TYR A 262      80.030  85.290  54.230  1.00  0.00           H
ATOM   4032  C   TYR A 262      82.120  84.730  56.700  1.00  0.00           C
ATOM   4033  O   TYR A 262      81.990  83.800  55.880  1.00  0.00           O
ATOM   4034  N   PRO A 263      81.580  84.730  57.900  1.00  0.00           N
ATOM   4035  CD  PRO A 263      81.710  85.760  58.920  1.00  0.00           C
ATOM   4036  HD1 PRO A 263      81.050  86.570  58.620  1.00  0.00           H
ATOM   4037  HD2 PRO A 263      82.750  86.040  59.100  1.00  0.00           H
ATOM   4038  CG  PRO A 263      81.180  85.090  60.230  1.00  0.00           C
ATOM   4039  HG1 PRO A 263      80.520  85.760  60.770  1.00  0.00           H
ATOM   4040  HG2 PRO A 263      81.950  84.850  60.960  1.00  0.00           H
ATOM   4041  CB  PRO A 263      80.380  83.840  59.770  1.00  0.00           C
ATOM   4042  HB1 PRO A 263      79.320  84.050  59.600  1.00  0.00           H
ATOM   4043  HB2 PRO A 263      80.370  82.990  60.460  1.00  0.00           H
ATOM   4044  CA  PRO A 263      81.020  83.450  58.480  1.00  0.00           C
ATOM   4045  HA  PRO A 263      81.910  82.880  58.730  1.00  0.00           H
ATOM   4046  C   PRO A 263      80.080  82.570  57.590  1.00  0.00           C
ATOM   4047  O   PRO A 263      80.020  81.370  57.800  1.00  0.00           O
ATOM   4048  N   ARG A 264      79.320  83.060  56.580  1.00  0.00           N
ATOM   4049  H   ARG A 264      79.250  84.060  56.620  1.00  0.00           H
ATOM   4050  CA  ARG A 264      78.540  82.250  55.650  1.00  0.00           C
ATOM   4051  HA  ARG A 264      78.130  81.420  56.220  1.00  0.00           H
ATOM   4052  CB  ARG A 264      77.270  83.050  55.110  1.00  0.00           C
ATOM   4053  HB1 ARG A 264      76.840  82.510  54.270  1.00  0.00           H
ATOM   4054  HB2 ARG A 264      77.620  84.050  54.870  1.00  0.00           H
ATOM   4055  CG  ARG A 264      76.170  83.160  56.190  1.00  0.00           C
ATOM   4056  HG1 ARG A 264      76.790  83.500  57.020  1.00  0.00           H
ATOM   4057  HG2 ARG A 264      75.820  82.140  56.380  1.00  0.00           H
ATOM   4058  CD  ARG A 264      75.090  84.110  55.850  1.00  0.00           C
ATOM   4059  HD1 ARG A 264      75.610  85.060  55.700  1.00  0.00           H
ATOM   4060  HD2 ARG A 264      74.520  84.110  56.780  1.00  0.00           H
ATOM   4061  NE  ARG A 264      74.360  83.670  54.670  1.00  0.00           N
ATOM   4062  HE  ARG A 264      74.620  84.120  53.810  1.00  0.00           H
ATOM   4063  CZ  ARG A 264      73.290  82.910  54.710  1.00  0.00           C
ATOM   4064  NH1 ARG A 264      72.650  82.390  55.730  1.00  0.00           N
ATOM   4065 1HH1 ARG A 264      73.000  82.540  56.670  1.00  0.00           H
ATOM   4066 2HH1 ARG A 264      71.700  82.080  55.590  1.00  0.00           H
ATOM   4067  NH2 ARG A 264      72.690  82.750  53.590  1.00  0.00           N
ATOM   4068 1HH2 ARG A 264      73.180  82.970  52.740  1.00  0.00           H
ATOM   4069 2HH2 ARG A 264      71.900  82.120  53.610  1.00  0.00           H
ATOM   4070  C   ARG A 264      79.260  81.680  54.440  1.00  0.00           C
ATOM   4071  O   ARG A 264      78.770  80.790  53.770  1.00  0.00           O
ATOM   4072  N   ILE A 265      80.330  82.280  54.060  1.00  0.00           N
ATOM   4073  H   ILE A 265      80.790  82.910  54.710  1.00  0.00           H
ATOM   4074  CA  ILE A 265      81.120  81.870  52.910  1.00  0.00           C
ATOM   4075  HA  ILE A 265      80.530  81.200  52.280  1.00  0.00           H
ATOM   4076  CB  ILE A 265      81.380  83.160  52.130  1.00  0.00           C
ATOM   4077  HB  ILE A 265      81.810  83.880  52.830  1.00  0.00           H
ATOM   4078  CG2 ILE A 265      82.230  83.020  50.870  1.00  0.00           C
ATOM   4079 1HG2 ILE A 265      82.400  84.040  50.530  1.00  0.00           H
ATOM   4080 2HG2 ILE A 265      83.220  82.590  51.030  1.00  0.00           H
ATOM   4081 3HG2 ILE A 265      81.570  82.420  50.240  1.00  0.00           H
ATOM   4082  CG1 ILE A 265      80.050  83.700  51.610  1.00  0.00           C
ATOM   4083 1HG1 ILE A 265      79.350  83.810  52.440  1.00  0.00           H
ATOM   4084 2HG1 ILE A 265      79.540  83.000  50.950  1.00  0.00           H
ATOM   4085  CD  ILE A 265      80.050  85.070  50.790  1.00  0.00           C
ATOM   4086  HD1 ILE A 265      79.190  85.030  50.120  1.00  0.00           H
ATOM   4087  HD2 ILE A 265      80.240  85.990  51.330  1.00  0.00           H
ATOM   4088  HD3 ILE A 265      80.830  85.040  50.020  1.00  0.00           H
ATOM   4089  C   ILE A 265      82.390  81.150  53.510  1.00  0.00           C
ATOM   4090  O   ILE A 265      83.580  81.590  53.410  1.00  0.00           O
ATOM   4091  N   HIS A 266      82.120  79.970  54.050  1.00  0.00           N
ATOM   4092  H   HIS A 266      81.140  79.740  54.050  1.00  0.00           H
ATOM   4093  CA  HIS A 266      83.040  79.080  54.720  1.00  0.00           C
ATOM   4094  HA  HIS A 266      83.990  79.620  54.760  1.00  0.00           H
ATOM   4095  CB  HIS A 266      82.560  78.790  56.160  1.00  0.00           C
ATOM   4096  HB1 HIS A 266      82.490  79.760  56.660  1.00  0.00           H
ATOM   4097  HB2 HIS A 266      83.250  78.180  56.740  1.00  0.00           H
ATOM   4098  CG  HIS A 266      81.260  78.080  56.360  1.00  0.00           C
ATOM   4099  ND1 HIS A 266      80.420  78.410  57.410  1.00  0.00           N
ATOM   4100  HD1 HIS A 266      80.350  79.390  57.640  1.00  0.00           H
ATOM   4101  CE1 HIS A 266      79.500  77.520  57.600  1.00  0.00           C
ATOM   4102  HE1 HIS A 266      78.730  77.520  58.350  1.00  0.00           H
ATOM   4103  NE2 HIS A 266      79.600  76.480  56.710  1.00  0.00           N
ATOM   4104  CD2 HIS A 266      80.740  76.850  55.910  1.00  0.00           C
ATOM   4105  HD2 HIS A 266      81.120  76.260  55.080  1.00  0.00           H
ATOM   4106  C   HIS A 266      83.370  77.760  53.980  1.00  0.00           C
ATOM   4107  O   HIS A 266      83.480  76.680  54.580  1.00  0.00           O
ATOM   4108  N   PHE A 267      83.440  77.830  52.640  1.00  0.00           N
ATOM   4109  H   PHE A 267      83.180  78.720  52.260  1.00  0.00           H
ATOM   4110  CA  PHE A 267      83.560  76.760  51.680  1.00  0.00           C
ATOM   4111  HA  PHE A 267      83.800  75.920  52.330  1.00  0.00           H
ATOM   4112  CB  PHE A 267      82.220  76.630  50.940  1.00  0.00           C
ATOM   4113  HB1 PHE A 267      82.330  75.850  50.200  1.00  0.00           H
ATOM   4114  HB2 PHE A 267      82.200  77.510  50.300  1.00  0.00           H
ATOM   4115  CG  PHE A 267      80.910  76.420  51.760  1.00  0.00           C
ATOM   4116  CD1 PHE A 267      80.180  77.580  52.100  1.00  0.00           C
ATOM   4117  HD1 PHE A 267      80.570  78.570  51.920  1.00  0.00           H
ATOM   4118  CE1 PHE A 267      78.930  77.390  52.720  1.00  0.00           C
ATOM   4119  HE1 PHE A 267      78.380  78.280  53.010  1.00  0.00           H
ATOM   4120  CZ  PHE A 267      78.470  76.090  53.040  1.00  0.00           C
ATOM   4121  HZ  PHE A 267      77.520  75.990  53.560  1.00  0.00           H
ATOM   4122  CE2 PHE A 267      79.200  74.990  52.730  1.00  0.00           C
ATOM   4123  HE2 PHE A 267      78.780  74.030  52.980  1.00  0.00           H
ATOM   4124  CD2 PHE A 267      80.400  75.130  51.990  1.00  0.00           C
ATOM   4125  HD2 PHE A 267      80.870  74.250  51.560  1.00  0.00           H
ATOM   4126  C   PHE A 267      84.770  76.770  50.730  1.00  0.00           C
ATOM   4127  O   PHE A 267      84.590  76.740  49.520  1.00  0.00           O
ATOM   4128  N   PRO A 268      85.990  76.900  51.230  1.00  0.00           N
ATOM   4129  CD  PRO A 268      86.370  76.860  52.610  1.00  0.00           C
ATOM   4130  HD1 PRO A 268      85.790  76.180  53.230  1.00  0.00           H
ATOM   4131  HD2 PRO A 268      86.240  77.870  53.000  1.00  0.00           H
ATOM   4132  CG  PRO A 268      87.780  76.520  52.600  1.00  0.00           C
ATOM   4133  HG1 PRO A 268      87.870  75.450  52.740  1.00  0.00           H
ATOM   4134  HG2 PRO A 268      88.280  77.110  53.380  1.00  0.00           H
ATOM   4135  CB  PRO A 268      88.340  77.100  51.310  1.00  0.00           C
ATOM   4136  HB1 PRO A 268      89.300  76.710  50.980  1.00  0.00           H
ATOM   4137  HB2 PRO A 268      88.470  78.170  51.470  1.00  0.00           H
ATOM   4138  CA  PRO A 268      87.100  76.960  50.400  1.00  0.00           C
ATOM   4139  HA  PRO A 268      87.140  77.870  49.800  1.00  0.00           H
ATOM   4140  C   PRO A 268      87.230  75.780  49.510  1.00  0.00           C
ATOM   4141  O   PRO A 268      87.120  74.620  49.970  1.00  0.00           O
ATOM   4142  N   LEU A 269      87.460  76.010  48.220  1.00  0.00           N
ATOM   4143  H   LEU A 269      87.550  76.990  47.980  1.00  0.00           H
ATOM   4144  CA  LEU A 269      87.840  75.060  47.160  1.00  0.00           C
ATOM   4145  HA  LEU A 269      87.040  74.330  47.240  1.00  0.00           H
ATOM   4146  CB  LEU A 269      87.930  75.870  45.880  1.00  0.00           C
ATOM   4147  HB1 LEU A 269      88.770  76.540  46.040  1.00  0.00           H
ATOM   4148  HB2 LEU A 269      87.040  76.500  45.820  1.00  0.00           H
ATOM   4149  CG  LEU A 269      88.110  74.930  44.670  1.00  0.00           C
ATOM   4150  HG  LEU A 269      88.890  74.200  44.860  1.00  0.00           H
ATOM   4151  CD1 LEU A 269      86.830  74.220  44.320  1.00  0.00           C
ATOM   4152 1HD1 LEU A 269      86.880  73.680  43.370  1.00  0.00           H
ATOM   4153 2HD1 LEU A 269      86.590  73.520  45.120  1.00  0.00           H
ATOM   4154 3HD1 LEU A 269      85.980  74.910  44.320  1.00  0.00           H
ATOM   4155  CD2 LEU A 269      88.530  75.700  43.420  1.00  0.00           C
ATOM   4156 1HD2 LEU A 269      88.600  75.100  42.520  1.00  0.00           H
ATOM   4157 2HD2 LEU A 269      87.760  76.470  43.270  1.00  0.00           H
ATOM   4158 3HD2 LEU A 269      89.510  76.100  43.660  1.00  0.00           H
ATOM   4159  C   LEU A 269      89.210  74.410  47.420  1.00  0.00           C
ATOM   4160  O   LEU A 269      90.200  75.040  47.840  1.00  0.00           O
ATOM   4161  N   ALA A 270      89.230  73.090  47.250  1.00  0.00           N
ATOM   4162  H   ALA A 270      88.380  72.570  47.080  1.00  0.00           H
ATOM   4163  CA  ALA A 270      90.440  72.230  47.250  1.00  0.00           C
ATOM   4164  HA  ALA A 270      91.300  72.820  47.570  1.00  0.00           H
ATOM   4165  CB  ALA A 270      90.270  71.100  48.210  1.00  0.00           C
ATOM   4166  HB1 ALA A 270      89.320  70.580  48.070  1.00  0.00           H
ATOM   4167  HB2 ALA A 270      91.120  70.440  48.040  1.00  0.00           H
ATOM   4168  HB3 ALA A 270      90.250  71.440  49.250  1.00  0.00           H
ATOM   4169  C   ALA A 270      90.820  71.660  45.900  1.00  0.00           C
ATOM   4170  O   ALA A 270      89.910  71.310  45.180  1.00  0.00           O
ATOM   4171  N   THR A 271      92.100  71.620  45.640  1.00  0.00           N
ATOM   4172  H   THR A 271      92.660  72.020  46.370  1.00  0.00           H
ATOM   4173  CA  THR A 271      92.710  71.220  44.350  1.00  0.00           C
ATOM   4174  HA  THR A 271      92.050  70.550  43.810  1.00  0.00           H
ATOM   4175  CB  THR A 271      92.980  72.390  43.420  1.00  0.00           C
ATOM   4176  HB  THR A 271      93.950  72.820  43.660  1.00  0.00           H
ATOM   4177  CG2 THR A 271      93.080  71.940  41.950  1.00  0.00           C
ATOM   4178 1HG2 THR A 271      92.090  71.630  41.640  1.00  0.00           H
ATOM   4179 2HG2 THR A 271      93.560  72.700  41.330  1.00  0.00           H
ATOM   4180 3HG2 THR A 271      93.750  71.080  41.870  1.00  0.00           H
ATOM   4181  OG1 THR A 271      91.950  73.380  43.380  1.00  0.00           O
ATOM   4182  HG1 THR A 271      91.930  73.930  44.170  1.00  0.00           H
ATOM   4183  C   THR A 271      93.970  70.450  44.680  1.00  0.00           C
ATOM   4184  O   THR A 271      94.710  70.800  45.600  1.00  0.00           O
ATOM   4185  N   TYR A 272      94.190  69.320  43.930  1.00  0.00           N
ATOM   4186  H   TYR A 272      93.630  69.150  43.110  1.00  0.00           H
ATOM   4187  CA  TYR A 272      95.220  68.400  44.270  1.00  0.00           C
ATOM   4188  HA  TYR A 272      95.890  68.840  45.010  1.00  0.00           H
ATOM   4189  CB  TYR A 272      94.750  67.130  44.990  1.00  0.00           C
ATOM   4190  HB1 TYR A 272      94.250  66.500  44.260  1.00  0.00           H
ATOM   4191  HB2 TYR A 272      94.060  67.500  45.750  1.00  0.00           H
ATOM   4192  CG  TYR A 272      95.880  66.370  45.660  1.00  0.00           C
ATOM   4193  CD1 TYR A 272      96.180  66.700  47.000  1.00  0.00           C
ATOM   4194  HD1 TYR A 272      95.620  67.440  47.540  1.00  0.00           H
ATOM   4195  CE1 TYR A 272      97.130  66.000  47.710  1.00  0.00           C
ATOM   4196  HE1 TYR A 272      97.320  66.290  48.730  1.00  0.00           H
ATOM   4197  CZ  TYR A 272      97.800  64.910  47.150  1.00  0.00           C
ATOM   4198  OH  TYR A 272      98.770  64.240  47.900  1.00  0.00           O
ATOM   4199  HH  TYR A 272      99.320  63.680  47.350  1.00  0.00           H
ATOM   4200  CE2 TYR A 272      97.650  64.650  45.790  1.00  0.00           C
ATOM   4201  HE2 TYR A 272      98.280  63.860  45.410  1.00  0.00           H
ATOM   4202  CD2 TYR A 272      96.630  65.330  45.070  1.00  0.00           C
ATOM   4203  HD2 TYR A 272      96.390  65.150  44.030  1.00  0.00           H
ATOM   4204  C   TYR A 272      96.100  68.170  43.040  1.00  0.00           C
ATOM   4205  O   TYR A 272      95.660  68.130  41.870  1.00  0.00           O
ATOM   4206  N   ALA A 273      97.390  68.070  43.290  1.00  0.00           N
ATOM   4207  H   ALA A 273      97.700  68.240  44.240  1.00  0.00           H
ATOM   4208  CA  ALA A 273      98.380  67.560  42.330  1.00  0.00           C
ATOM   4209  HA  ALA A 273      97.990  66.820  41.630  1.00  0.00           H
ATOM   4210  CB  ALA A 273      98.930  68.770  41.520  1.00  0.00           C
ATOM   4211  HB1 ALA A 273      99.730  68.480  40.830  1.00  0.00           H
ATOM   4212  HB2 ALA A 273      98.160  69.190  40.890  1.00  0.00           H
ATOM   4213  HB3 ALA A 273      99.260  69.560  42.190  1.00  0.00           H
ATOM   4214  C   ALA A 273      99.630  66.940  43.000  1.00  0.00           C
ATOM   4215  O   ALA A 273      99.920  67.320  44.140  1.00  0.00           O
ATOM   4216  N   PRO A 274     100.240  65.950  42.300  1.00  0.00           N
ATOM   4217  CD  PRO A 274     101.570  65.500  42.780  1.00  0.00           C
ATOM   4218  HD1 PRO A 274     101.410  64.780  43.580  1.00  0.00           H
ATOM   4219  HD2 PRO A 274     102.190  66.250  43.280  1.00  0.00           H
ATOM   4220  CG  PRO A 274     102.220  64.870  41.540  1.00  0.00           C
ATOM   4221  HG1 PRO A 274     102.300  63.800  41.720  1.00  0.00           H
ATOM   4222  HG2 PRO A 274     103.140  65.360  41.240  1.00  0.00           H
ATOM   4223  CB  PRO A 274     101.260  65.180  40.450  1.00  0.00           C
ATOM   4224  HB1 PRO A 274     101.360  64.500  39.600  1.00  0.00           H
ATOM   4225  HB2 PRO A 274     101.370  66.220  40.130  1.00  0.00           H
ATOM   4226  CA  PRO A 274      99.880  65.260  41.130  1.00  0.00           C
ATOM   4227  HA  PRO A 274      99.230  65.820  40.460  1.00  0.00           H
ATOM   4228  C   PRO A 274      99.200  63.820  41.300  1.00  0.00           C
ATOM   4229  O   PRO A 274      99.620  63.000  42.130  1.00  0.00           O
ATOM   4230  N   VAL A 275      98.060  63.680  40.660  1.00  0.00           N
ATOM   4231  H   VAL A 275      97.820  64.430  40.030  1.00  0.00           H
ATOM   4232  CA  VAL A 275      97.280  62.380  40.760  1.00  0.00           C
ATOM   4233  HA  VAL A 275      97.600  61.870  41.670  1.00  0.00           H
ATOM   4234  CB  VAL A 275      95.750  62.640  40.670  1.00  0.00           C
ATOM   4235  HB  VAL A 275      95.530  63.330  39.850  1.00  0.00           H
ATOM   4236  CG1 VAL A 275      94.960  61.380  40.560  1.00  0.00           C
ATOM   4237 1HG1 VAL A 275      93.950  61.640  40.880  1.00  0.00           H
ATOM   4238 2HG1 VAL A 275      94.980  60.880  39.590  1.00  0.00           H
ATOM   4239 3HG1 VAL A 275      95.420  60.680  41.260  1.00  0.00           H
ATOM   4240  CG2 VAL A 275      95.390  63.400  41.970  1.00  0.00           C
ATOM   4241 1HG2 VAL A 275      94.350  63.740  41.930  1.00  0.00           H
ATOM   4242 2HG2 VAL A 275      95.570  62.820  42.880  1.00  0.00           H
ATOM   4243 3HG2 VAL A 275      95.970  64.290  42.230  1.00  0.00           H
ATOM   4244  C   VAL A 275      97.730  61.540  39.600  1.00  0.00           C
ATOM   4245  O   VAL A 275      97.620  61.940  38.450  1.00  0.00           O
ATOM   4246  N   ILE A 276      98.280  60.360  39.850  1.00  0.00           N
ATOM   4247  H   ILE A 276      98.320  60.000  40.790  1.00  0.00           H
ATOM   4248  CA  ILE A 276      99.210  59.730  38.930  1.00  0.00           C
ATOM   4249  HA  ILE A 276      99.060  60.010  37.890  1.00  0.00           H
ATOM   4250  CB  ILE A 276     100.660  60.150  39.270  1.00  0.00           C
ATOM   4251  HB  ILE A 276     100.680  60.250  40.360  1.00  0.00           H
ATOM   4252  CG2 ILE A 276     101.830  59.240  38.730  1.00  0.00           C
ATOM   4253 1HG2 ILE A 276     102.770  59.580  39.160  1.00  0.00           H
ATOM   4254 2HG2 ILE A 276     101.660  58.250  39.140  1.00  0.00           H
ATOM   4255 3HG2 ILE A 276     101.890  59.280  37.640  1.00  0.00           H
ATOM   4256  CG1 ILE A 276     100.990  61.620  38.940  1.00  0.00           C
ATOM   4257 1HG1 ILE A 276     101.940  61.850  39.430  1.00  0.00           H
ATOM   4258 2HG1 ILE A 276     100.250  62.340  39.300  1.00  0.00           H
ATOM   4259  CD  ILE A 276     101.110  61.870  37.410  1.00  0.00           C
ATOM   4260  HD1 ILE A 276     102.070  61.510  37.050  1.00  0.00           H
ATOM   4261  HD2 ILE A 276     100.320  61.510  36.740  1.00  0.00           H
ATOM   4262  HD3 ILE A 276     101.240  62.940  37.230  1.00  0.00           H
ATOM   4263  C   ILE A 276      99.140  58.240  39.100  1.00  0.00           C
ATOM   4264  O   ILE A 276      99.310  57.760  40.260  1.00  0.00           O
ATOM   4265  N   SER A 277      99.200  57.500  37.960  1.00  0.00           N
ATOM   4266  H   SER A 277      98.970  57.900  37.070  1.00  0.00           H
ATOM   4267  CA  SER A 277      99.960  56.210  37.890  1.00  0.00           C
ATOM   4268  HA  SER A 277      99.990  55.810  38.900  1.00  0.00           H
ATOM   4269  CB  SER A 277      99.090  55.100  37.260  1.00  0.00           C
ATOM   4270  HB1 SER A 277      98.210  54.970  37.890  1.00  0.00           H
ATOM   4271  HB2 SER A 277      99.730  54.220  37.200  1.00  0.00           H
ATOM   4272  OG  SER A 277      98.590  55.410  35.990  1.00  0.00           O
ATOM   4273  HG  SER A 277      98.000  54.710  35.720  1.00  0.00           H
ATOM   4274  C   SER A 277     101.360  56.370  37.290  1.00  0.00           C
ATOM   4275  O   SER A 277     101.550  57.200  36.410  1.00  0.00           O
ATOM   4276  N   ALA A 278     102.350  55.690  37.830  1.00  0.00           N
ATOM   4277  H   ALA A 278     102.070  55.080  38.580  1.00  0.00           H
ATOM   4278  CA  ALA A 278     103.840  55.830  37.490  1.00  0.00           C
ATOM   4279  HA  ALA A 278     104.330  55.190  38.220  1.00  0.00           H
ATOM   4280  CB  ALA A 278     104.160  55.310  36.050  1.00  0.00           C
ATOM   4281  HB1 ALA A 278     105.240  55.330  35.910  1.00  0.00           H
ATOM   4282  HB2 ALA A 278     103.750  54.300  36.010  1.00  0.00           H
ATOM   4283  HB3 ALA A 278     103.610  55.830  35.260  1.00  0.00           H
ATOM   4284  C   ALA A 278     104.530  57.140  37.800  1.00  0.00           C
ATOM   4285  O   ALA A 278     105.250  57.270  38.780  1.00  0.00           O
ATOM   4286  N   GLU A 284     104.500  58.110  36.870  1.00  0.00           N
ATOM   4287  H   GLU A 284     103.810  58.080  36.130  1.00  0.00           H
ATOM   4288  CA  GLU A 284     105.610  59.090  36.670  1.00  0.00           C
ATOM   4289  HA  GLU A 284     106.530  58.590  36.950  1.00  0.00           H
ATOM   4290  CB  GLU A 284     105.540  59.600  35.240  1.00  0.00           C
ATOM   4291  HB1 GLU A 284     104.710  60.290  35.150  1.00  0.00           H
ATOM   4292  HB2 GLU A 284     105.290  58.700  34.660  1.00  0.00           H
ATOM   4293  CG  GLU A 284     106.840  60.240  34.690  1.00  0.00           C
ATOM   4294  HG1 GLU A 284     107.740  59.710  35.000  1.00  0.00           H
ATOM   4295  HG2 GLU A 284     106.960  61.220  35.160  1.00  0.00           H
ATOM   4296  CD  GLU A 284     106.670  60.550  33.260  1.00  0.00           C
ATOM   4297  OE1 GLU A 284     106.160  61.650  32.990  1.00  0.00           O
ATOM   4298  OE2 GLU A 284     107.050  59.790  32.340  1.00  0.00           O
ATOM   4299  C   GLU A 284     105.680  60.270  37.710  1.00  0.00           C
ATOM   4300  O   GLU A 284     104.830  60.420  38.610  1.00  0.00           O
ATOM   4301  N   GLN A 285     106.790  61.030  37.830  1.00  0.00           N
ATOM   4302  H   GLN A 285     107.500  60.840  37.140  1.00  0.00           H
ATOM   4303  CA  GLN A 285     107.040  62.150  38.690  1.00  0.00           C
ATOM   4304  HA  GLN A 285     106.150  62.210  39.310  1.00  0.00           H
ATOM   4305  CB  GLN A 285     108.270  61.950  39.520  1.00  0.00           C
ATOM   4306  HB1 GLN A 285     108.320  62.640  40.360  1.00  0.00           H
ATOM   4307  HB2 GLN A 285     109.150  62.160  38.910  1.00  0.00           H
ATOM   4308  CG  GLN A 285     108.560  60.530  40.150  1.00  0.00           C
ATOM   4309  HG1 GLN A 285     109.590  60.560  40.500  1.00  0.00           H
ATOM   4310  HG2 GLN A 285     108.680  59.810  39.340  1.00  0.00           H
ATOM   4311  CD  GLN A 285     107.740  60.120  41.300  1.00  0.00           C
ATOM   4312  OE1 GLN A 285     108.190  60.210  42.390  1.00  0.00           O
ATOM   4313  NE2 GLN A 285     106.520  59.660  41.060  1.00  0.00           N
ATOM   4314 1HE2 GLN A 285     105.990  59.880  40.230  1.00  0.00           H
ATOM   4315 2HE2 GLN A 285     106.120  59.120  41.820  1.00  0.00           H
ATOM   4316  C   GLN A 285     107.040  63.530  38.030  1.00  0.00           C
ATOM   4317  O   GLN A 285     107.120  63.650  36.820  1.00  0.00           O
ATOM   4318  N   LEU A 286     106.940  64.590  38.810  1.00  0.00           N
ATOM   4319  H   LEU A 286     106.980  64.440  39.810  1.00  0.00           H
ATOM   4320  CA  LEU A 286     106.770  65.950  38.400  1.00  0.00           C
ATOM   4321  HA  LEU A 286     107.140  66.150  37.390  1.00  0.00           H
ATOM   4322  CB  LEU A 286     105.240  66.250  38.470  1.00  0.00           C
ATOM   4323  HB1 LEU A 286     105.330  67.320  38.660  1.00  0.00           H
ATOM   4324  HB2 LEU A 286     104.780  65.920  39.410  1.00  0.00           H
ATOM   4325  CG  LEU A 286     104.350  65.950  37.310  1.00  0.00           C
ATOM   4326  HG  LEU A 286     104.980  66.060  36.430  1.00  0.00           H
ATOM   4327  CD1 LEU A 286     103.820  64.540  37.380  1.00  0.00           C
ATOM   4328 1HD1 LEU A 286     104.610  63.790  37.340  1.00  0.00           H
ATOM   4329 2HD1 LEU A 286     103.260  64.510  38.310  1.00  0.00           H
ATOM   4330 3HD1 LEU A 286     103.130  64.320  36.570  1.00  0.00           H
ATOM   4331  CD2 LEU A 286     103.190  66.920  37.220  1.00  0.00           C
ATOM   4332 1HD2 LEU A 286     102.580  66.550  36.390  1.00  0.00           H
ATOM   4333 2HD2 LEU A 286     102.540  66.890  38.090  1.00  0.00           H
ATOM   4334 3HD2 LEU A 286     103.460  67.960  37.080  1.00  0.00           H
ATOM   4335  C   LEU A 286     107.550  66.910  39.350  1.00  0.00           C
ATOM   4336  O   LEU A 286     107.870  66.540  40.490  1.00  0.00           O
ATOM   4337  N   SER A 287     107.730  68.110  38.860  1.00  0.00           N
ATOM   4338  H   SER A 287     107.280  68.340  37.990  1.00  0.00           H
ATOM   4339  CA  SER A 287     108.410  69.230  39.580  1.00  0.00           C
ATOM   4340  HA  SER A 287     109.000  68.700  40.330  1.00  0.00           H
ATOM   4341  CB  SER A 287     109.410  70.000  38.690  1.00  0.00           C
ATOM   4342  HB1 SER A 287     110.380  69.510  38.670  1.00  0.00           H
ATOM   4343  HB2 SER A 287     109.390  71.010  39.080  1.00  0.00           H
ATOM   4344  OG  SER A 287     108.830  70.000  37.350  1.00  0.00           O
ATOM   4345  HG  SER A 287     108.960  69.170  36.880  1.00  0.00           H
ATOM   4346  C   SER A 287     107.570  70.160  40.380  1.00  0.00           C
ATOM   4347  O   SER A 287     106.420  70.240  40.100  1.00  0.00           O
ATOM   4348  N   VAL A 288     108.190  70.940  41.300  1.00  0.00           N
ATOM   4349  H   VAL A 288     109.190  71.010  41.180  1.00  0.00           H
ATOM   4350  CA  VAL A 288     107.440  71.900  42.160  1.00  0.00           C
ATOM   4351  HA  VAL A 288     106.680  71.350  42.720  1.00  0.00           H
ATOM   4352  CB  VAL A 288     108.370  72.630  43.110  1.00  0.00           C
ATOM   4353  HB  VAL A 288     109.240  73.050  42.610  1.00  0.00           H
ATOM   4354  CG1 VAL A 288     107.790  73.840  43.850  1.00  0.00           C
ATOM   4355 1HG1 VAL A 288     106.920  73.470  44.390  1.00  0.00           H
ATOM   4356 2HG1 VAL A 288     108.610  74.160  44.490  1.00  0.00           H
ATOM   4357 3HG1 VAL A 288     107.450  74.570  43.110  1.00  0.00           H
ATOM   4358  CG2 VAL A 288     108.880  71.710  44.220  1.00  0.00           C
ATOM   4359 1HG2 VAL A 288     109.690  72.050  44.860  1.00  0.00           H
ATOM   4360 2HG2 VAL A 288     108.000  71.620  44.860  1.00  0.00           H
ATOM   4361 3HG2 VAL A 288     109.110  70.770  43.720  1.00  0.00           H
ATOM   4362  C   VAL A 288     106.650  72.870  41.290  1.00  0.00           C
ATOM   4363  O   VAL A 288     105.460  73.040  41.630  1.00  0.00           O
ATOM   4364  N   ALA A 289     107.170  73.370  40.140  1.00  0.00           N
ATOM   4365  H   ALA A 289     108.150  73.240  39.970  1.00  0.00           H
ATOM   4366  CA  ALA A 289     106.370  74.230  39.220  1.00  0.00           C
ATOM   4367  HA  ALA A 289     105.830  74.970  39.810  1.00  0.00           H
ATOM   4368  CB  ALA A 289     107.400  74.900  38.290  1.00  0.00           C
ATOM   4369  HB1 ALA A 289     107.950  75.700  38.790  1.00  0.00           H
ATOM   4370  HB2 ALA A 289     107.970  74.100  37.830  1.00  0.00           H
ATOM   4371  HB3 ALA A 289     106.910  75.340  37.420  1.00  0.00           H
ATOM   4372  C   ALA A 289     105.240  73.540  38.480  1.00  0.00           C
ATOM   4373  O   ALA A 289     104.230  74.180  38.160  1.00  0.00           O
ATOM   4374  N   GLU A 290     105.380  72.290  38.210  1.00  0.00           N
ATOM   4375  H   GLU A 290     106.230  71.830  38.500  1.00  0.00           H
ATOM   4376  CA  GLU A 290     104.420  71.580  37.390  1.00  0.00           C
ATOM   4377  HA  GLU A 290     103.950  72.180  36.610  1.00  0.00           H
ATOM   4378  CB  GLU A 290     104.990  70.360  36.770  1.00  0.00           C
ATOM   4379  HB1 GLU A 290     104.210  69.820  36.230  1.00  0.00           H
ATOM   4380  HB2 GLU A 290     105.460  69.790  37.560  1.00  0.00           H
ATOM   4381  CG  GLU A 290     106.030  70.840  35.760  1.00  0.00           C
ATOM   4382  HG1 GLU A 290     106.870  71.310  36.270  1.00  0.00           H
ATOM   4383  HG2 GLU A 290     105.530  71.560  35.100  1.00  0.00           H
ATOM   4384  CD  GLU A 290     106.690  69.670  34.910  1.00  0.00           C
ATOM   4385  OE1 GLU A 290     106.580  68.470  35.300  1.00  0.00           O
ATOM   4386  OE2 GLU A 290     107.320  69.940  33.840  1.00  0.00           O
ATOM   4387  C   GLU A 290     103.150  71.420  38.250  1.00  0.00           C
ATOM   4388  O   GLU A 290     102.030  71.640  37.760  1.00  0.00           O
ATOM   4389  N   ILE A 291     103.350  70.970  39.460  1.00  0.00           N
ATOM   4390  H   ILE A 291     104.310  70.900  39.750  1.00  0.00           H
ATOM   4391  CA  ILE A 291     102.310  70.680  40.420  1.00  0.00           C
ATOM   4392  HA  ILE A 291     101.500  70.200  39.870  1.00  0.00           H
ATOM   4393  CB  ILE A 291     102.670  69.760  41.570  1.00  0.00           C
ATOM   4394  HB  ILE A 291     101.730  69.530  42.060  1.00  0.00           H
ATOM   4395  CG2 ILE A 291     103.240  68.480  41.020  1.00  0.00           C
ATOM   4396 1HG2 ILE A 291     102.540  68.080  40.290  1.00  0.00           H
ATOM   4397 2HG2 ILE A 291     104.220  68.570  40.550  1.00  0.00           H
ATOM   4398 3HG2 ILE A 291     103.360  67.810  41.870  1.00  0.00           H
ATOM   4399  CG1 ILE A 291     103.670  70.430  42.570  1.00  0.00           C
ATOM   4400 1HG1 ILE A 291     103.440  71.460  42.840  1.00  0.00           H
ATOM   4401 2HG1 ILE A 291     104.590  70.510  41.990  1.00  0.00           H
ATOM   4402  CD  ILE A 291     103.990  69.600  43.870  1.00  0.00           C
ATOM   4403  HD1 ILE A 291     104.410  68.640  43.600  1.00  0.00           H
ATOM   4404  HD2 ILE A 291     104.770  70.200  44.340  1.00  0.00           H
ATOM   4405  HD3 ILE A 291     103.070  69.490  44.440  1.00  0.00           H
ATOM   4406  C   ILE A 291     101.660  71.990  40.900  1.00  0.00           C
ATOM   4407  O   ILE A 291     100.400  72.150  40.880  1.00  0.00           O
ATOM   4408  N   THR A 292     102.430  73.090  41.030  1.00  0.00           N
ATOM   4409  H   THR A 292     103.430  72.990  40.940  1.00  0.00           H
ATOM   4410  CA  THR A 292     101.900  74.390  41.460  1.00  0.00           C
ATOM   4411  HA  THR A 292     101.170  74.320  42.270  1.00  0.00           H
ATOM   4412  CB  THR A 292     102.990  75.220  42.100  1.00  0.00           C
ATOM   4413  HB  THR A 292     103.740  75.570  41.390  1.00  0.00           H
ATOM   4414  CG2 THR A 292     102.420  76.480  42.830  1.00  0.00           C
ATOM   4415 1HG2 THR A 292     103.150  77.000  43.450  1.00  0.00           H
ATOM   4416 2HG2 THR A 292     102.030  77.200  42.110  1.00  0.00           H
ATOM   4417 3HG2 THR A 292     101.630  76.170  43.530  1.00  0.00           H
ATOM   4418  OG1 THR A 292     103.590  74.480  43.130  1.00  0.00           O
ATOM   4419  HG1 THR A 292     104.410  74.090  42.810  1.00  0.00           H
ATOM   4420  C   THR A 292     101.170  75.110  40.350  1.00  0.00           C
ATOM   4421  O   THR A 292     100.240  75.900  40.540  1.00  0.00           O
ATOM   4422  N   ASN A 293     101.390  74.660  39.140  1.00  0.00           N
ATOM   4423  H   ASN A 293     102.210  74.100  39.000  1.00  0.00           H
ATOM   4424  CA  ASN A 293     100.640  74.980  38.000  1.00  0.00           C
ATOM   4425  HA  ASN A 293     100.420  76.040  38.070  1.00  0.00           H
ATOM   4426  CB  ASN A 293     101.410  74.630  36.700  1.00  0.00           C
ATOM   4427  HB1 ASN A 293     101.440  73.560  36.530  1.00  0.00           H
ATOM   4428  HB2 ASN A 293     102.440  74.970  36.790  1.00  0.00           H
ATOM   4429  CG  ASN A 293     100.760  75.240  35.480  1.00  0.00           C
ATOM   4430  OD1 ASN A 293     100.210  76.300  35.500  1.00  0.00           O
ATOM   4431  ND2 ASN A 293     100.680  74.480  34.390  1.00  0.00           N
ATOM   4432 1HD2 ASN A 293     101.220  73.630  34.320  1.00  0.00           H
ATOM   4433 2HD2 ASN A 293     100.650  74.970  33.510  1.00  0.00           H
ATOM   4434  C   ASN A 293      99.340  74.200  37.910  1.00  0.00           C
ATOM   4435  O   ASN A 293      98.240  74.790  37.650  1.00  0.00           O
ATOM   4436  N   ALA A 294      99.340  72.880  38.310  1.00  0.00           N
ATOM   4437  H   ALA A 294     100.270  72.530  38.500  1.00  0.00           H
ATOM   4438  CA  ALA A 294      98.180  71.940  38.420  1.00  0.00           C
ATOM   4439  HA  ALA A 294      97.550  72.140  37.550  1.00  0.00           H
ATOM   4440  CB  ALA A 294      98.670  70.470  38.500  1.00  0.00           C
ATOM   4441  HB1 ALA A 294      97.790  69.830  38.650  1.00  0.00           H
ATOM   4442  HB2 ALA A 294      99.200  70.230  37.580  1.00  0.00           H
ATOM   4443  HB3 ALA A 294      99.500  70.430  39.200  1.00  0.00           H
ATOM   4444  C   ALA A 294      97.140  72.300  39.500  1.00  0.00           C
ATOM   4445  O   ALA A 294      95.930  72.040  39.380  1.00  0.00           O
ATOM   4446  N   CYS A 295      97.500  73.200  40.410  1.00  0.00           N
ATOM   4447  H   CYS A 295      98.470  73.480  40.390  1.00  0.00           H
ATOM   4448  CA  CYS A 295      96.660  73.820  41.470  1.00  0.00           C
ATOM   4449  HA  CYS A 295      96.130  73.110  42.110  1.00  0.00           H
ATOM   4450  CB  CYS A 295      97.560  74.660  42.350  1.00  0.00           C
ATOM   4451  HB1 CYS A 295      96.960  75.140  43.130  1.00  0.00           H
ATOM   4452  HB2 CYS A 295      98.140  75.440  41.870  1.00  0.00           H
ATOM   4453  SG  CYS A 295      98.810  73.680  43.330  1.00  0.00           S
ATOM   4454  HG  CYS A 295      97.990  72.800  43.920  1.00  0.00           H
ATOM   4455  C   CYS A 295      95.610  74.770  40.890  1.00  0.00           C
ATOM   4456  O   CYS A 295      94.620  75.060  41.570  1.00  0.00           O
ATOM   4457  N   PHE A 296      95.810  75.120  39.660  1.00  0.00           N
ATOM   4458  H   PHE A 296      96.620  74.730  39.180  1.00  0.00           H
ATOM   4459  CA  PHE A 296      94.950  76.080  38.910  1.00  0.00           C
ATOM   4460  HA  PHE A 296      94.140  76.370  39.590  1.00  0.00           H
ATOM   4461  CB  PHE A 296      95.750  77.360  38.660  1.00  0.00           C
ATOM   4462  HB1 PHE A 296      95.200  78.080  38.050  1.00  0.00           H
ATOM   4463  HB2 PHE A 296      96.640  77.110  38.070  1.00  0.00           H
ATOM   4464  CG  PHE A 296      96.160  78.000  39.950  1.00  0.00           C
ATOM   4465  CD1 PHE A 296      95.340  78.840  40.680  1.00  0.00           C
ATOM   4466  HD1 PHE A 296      94.290  78.990  40.470  1.00  0.00           H
ATOM   4467  CE1 PHE A 296      95.770  79.380  41.920  1.00  0.00           C
ATOM   4468  HE1 PHE A 296      95.070  79.890  42.570  1.00  0.00           H
ATOM   4469  CZ  PHE A 296      97.080  79.250  42.290  1.00  0.00           C
ATOM   4470  HZ  PHE A 296      97.400  79.710  43.220  1.00  0.00           H
ATOM   4471  CE2 PHE A 296      97.890  78.420  41.520  1.00  0.00           C
ATOM   4472  HE2 PHE A 296      98.910  78.160  41.780  1.00  0.00           H
ATOM   4473  CD2 PHE A 296      97.390  77.760  40.430  1.00  0.00           C
ATOM   4474  HD2 PHE A 296      98.090  77.130  39.900  1.00  0.00           H
ATOM   4475  C   PHE A 296      94.150  75.570  37.700  1.00  0.00           C
ATOM   4476  O   PHE A 296      93.530  76.300  36.950  1.00  0.00           O
ATOM   4477  N   GLU A 297      94.090  74.190  37.490  1.00  0.00           N
ATOM   4478  H   GLU A 297      94.600  73.540  38.060  1.00  0.00           H
ATOM   4479  CA  GLU A 297      93.340  73.700  36.350  1.00  0.00           C
ATOM   4480  HA  GLU A 297      93.020  74.470  35.640  1.00  0.00           H
ATOM   4481  CB  GLU A 297      94.230  72.700  35.550  1.00  0.00           C
ATOM   4482  HB1 GLU A 297      93.970  71.690  35.870  1.00  0.00           H
ATOM   4483  HB2 GLU A 297      95.260  72.940  35.810  1.00  0.00           H
ATOM   4484  CG  GLU A 297      94.010  72.790  34.010  1.00  0.00           C
ATOM   4485  HG1 GLU A 297      92.960  72.660  33.770  1.00  0.00           H
ATOM   4486  HG2 GLU A 297      94.630  71.990  33.600  1.00  0.00           H
ATOM   4487  CD  GLU A 297      94.620  74.060  33.430  1.00  0.00           C
ATOM   4488  OE1 GLU A 297      93.980  75.130  33.320  1.00  0.00           O
ATOM   4489  OE2 GLU A 297      95.800  74.050  33.020  1.00  0.00           O
ATOM   4490  C   GLU A 297      92.000  73.100  36.890  1.00  0.00           C
ATOM   4491  O   GLU A 297      92.100  72.250  37.780  1.00  0.00           O
ATOM   4492  N   PRO A 298      90.820  73.440  36.330  1.00  0.00           N
ATOM   4493  CD  PRO A 298      90.550  74.600  35.410  1.00  0.00           C
ATOM   4494  HD1 PRO A 298      90.960  74.400  34.430  1.00  0.00           H
ATOM   4495  HD2 PRO A 298      91.120  75.440  35.790  1.00  0.00           H
ATOM   4496  CG  PRO A 298      89.070  74.760  35.400  1.00  0.00           C
ATOM   4497  HG1 PRO A 298      88.760  75.060  34.400  1.00  0.00           H
ATOM   4498  HG2 PRO A 298      88.850  75.490  36.180  1.00  0.00           H
ATOM   4499  CB  PRO A 298      88.560  73.380  35.750  1.00  0.00           C
ATOM   4500  HB1 PRO A 298      88.570  72.770  34.840  1.00  0.00           H
ATOM   4501  HB2 PRO A 298      87.540  73.440  36.130  1.00  0.00           H
ATOM   4502  CA  PRO A 298      89.510  72.840  36.720  1.00  0.00           C
ATOM   4503  HA  PRO A 298      89.350  73.060  37.780  1.00  0.00           H
ATOM   4504  C   PRO A 298      89.540  71.320  36.670  1.00  0.00           C
ATOM   4505  O   PRO A 298      88.810  70.710  37.440  1.00  0.00           O
ATOM   4506  N   ALA A 299      90.340  70.740  35.790  1.00  0.00           N
ATOM   4507  H   ALA A 299      90.950  71.360  35.280  1.00  0.00           H
ATOM   4508  CA  ALA A 299      90.670  69.350  35.770  1.00  0.00           C
ATOM   4509  HA  ALA A 299      89.780  68.840  35.390  1.00  0.00           H
ATOM   4510  CB  ALA A 299      91.840  69.130  34.790  1.00  0.00           C
ATOM   4511  HB1 ALA A 299      91.430  68.470  34.030  1.00  0.00           H
ATOM   4512  HB2 ALA A 299      92.110  70.050  34.270  1.00  0.00           H
ATOM   4513  HB3 ALA A 299      92.750  68.660  35.160  1.00  0.00           H
ATOM   4514  C   ALA A 299      90.950  68.700  37.070  1.00  0.00           C
ATOM   4515  O   ALA A 299      90.590  67.570  37.190  1.00  0.00           O
ATOM   4516  N   ASN A 300      91.530  69.430  37.980  1.00  0.00           N
ATOM   4517  H   ASN A 300      91.630  70.430  37.830  1.00  0.00           H
ATOM   4518  CA  ASN A 300      92.050  68.900  39.240  1.00  0.00           C
ATOM   4519  HA  ASN A 300      91.910  67.820  39.280  1.00  0.00           H
ATOM   4520  CB  ASN A 300      93.540  69.230  39.280  1.00  0.00           C
ATOM   4521  HB1 ASN A 300      94.010  68.620  40.050  1.00  0.00           H
ATOM   4522  HB2 ASN A 300      93.500  70.310  39.370  1.00  0.00           H
ATOM   4523  CG  ASN A 300      94.320  69.010  38.000  1.00  0.00           C
ATOM   4524  OD1 ASN A 300      94.130  68.010  37.310  1.00  0.00           O
ATOM   4525  ND2 ASN A 300      95.200  69.890  37.620  1.00  0.00           N
ATOM   4526 1HD2 ASN A 300      95.480  70.600  38.290  1.00  0.00           H
ATOM   4527 2HD2 ASN A 300      95.610  69.770  36.710  1.00  0.00           H
ATOM   4528  C   ASN A 300      91.270  69.360  40.520  1.00  0.00           C
ATOM   4529  O   ASN A 300      91.770  69.080  41.590  1.00  0.00           O
ATOM   4530  N   GLN A 301      90.120  70.040  40.340  1.00  0.00           N
ATOM   4531  H   GLN A 301      89.850  70.290  39.400  1.00  0.00           H
ATOM   4532  CA  GLN A 301      89.360  70.620  41.440  1.00  0.00           C
ATOM   4533  HA  GLN A 301      90.130  71.010  42.100  1.00  0.00           H
ATOM   4534  CB  GLN A 301      88.700  71.830  40.840  1.00  0.00           C
ATOM   4535  HB1 GLN A 301      87.970  72.150  41.580  1.00  0.00           H
ATOM   4536  HB2 GLN A 301      88.120  71.650  39.930  1.00  0.00           H
ATOM   4537  CG  GLN A 301      89.520  73.150  40.680  1.00  0.00           C
ATOM   4538  HG1 GLN A 301      90.510  72.920  40.280  1.00  0.00           H
ATOM   4539  HG2 GLN A 301      89.830  73.560  41.640  1.00  0.00           H
ATOM   4540  CD  GLN A 301      88.710  74.200  39.870  1.00  0.00           C
ATOM   4541  OE1 GLN A 301      87.710  74.000  39.240  1.00  0.00           O
ATOM   4542  NE2 GLN A 301      89.200  75.400  39.690  1.00  0.00           N
ATOM   4543 1HE2 GLN A 301      90.170  75.500  39.950  1.00  0.00           H
ATOM   4544 2HE2 GLN A 301      88.750  76.120  39.140  1.00  0.00           H
ATOM   4545  C   GLN A 301      88.450  69.580  42.070  1.00  0.00           C
ATOM   4546  O   GLN A 301      87.840  68.750  41.390  1.00  0.00           O
ATOM   4547  N   MET A 302      88.400  69.640  43.430  1.00  0.00           N
ATOM   4548  H   MET A 302      89.110  70.220  43.850  1.00  0.00           H
ATOM   4549  CA  MET A 302      87.400  68.800  44.220  1.00  0.00           C
ATOM   4550  HA  MET A 302      87.540  67.780  43.880  1.00  0.00           H
ATOM   4551  CB  MET A 302      87.520  68.930  45.700  1.00  0.00           C
ATOM   4552  HB1 MET A 302      86.710  68.380  46.180  1.00  0.00           H
ATOM   4553  HB2 MET A 302      87.480  70.010  45.890  1.00  0.00           H
ATOM   4554  CG  MET A 302      88.880  68.420  46.310  1.00  0.00           C
ATOM   4555  HG1 MET A 302      88.880  68.720  47.360  1.00  0.00           H
ATOM   4556  HG2 MET A 302      89.690  68.950  45.800  1.00  0.00           H
ATOM   4557  SD  MET A 302      89.190  66.610  46.160  1.00  0.00           S
ATOM   4558  CE  MET A 302      90.000  66.360  44.550  1.00  0.00           C
ATOM   4559  HE1 MET A 302      89.520  67.050  43.860  1.00  0.00           H
ATOM   4560  HE2 MET A 302      91.070  66.540  44.600  1.00  0.00           H
ATOM   4561  HE3 MET A 302      89.810  65.360  44.160  1.00  0.00           H
ATOM   4562  C   MET A 302      85.950  69.210  43.800  1.00  0.00           C
ATOM   4563  O   MET A 302      85.070  68.370  43.990  1.00  0.00           O
ATOM   4564  N   VAL A 303      85.790  70.400  43.170  1.00  0.00           N
ATOM   4565  H   VAL A 303      86.680  70.860  43.010  1.00  0.00           H
ATOM   4566  CA  VAL A 303      84.500  70.910  42.670  1.00  0.00           C
ATOM   4567  HA  VAL A 303      83.830  70.080  42.480  1.00  0.00           H
ATOM   4568  CB  VAL A 303      83.700  71.850  43.580  1.00  0.00           C
ATOM   4569  HB  VAL A 303      84.250  72.750  43.850  1.00  0.00           H
ATOM   4570  CG1 VAL A 303      82.300  72.160  42.950  1.00  0.00           C
ATOM   4571 1HG1 VAL A 303      81.850  72.830  43.690  1.00  0.00           H
ATOM   4572 2HG1 VAL A 303      82.410  72.740  42.040  1.00  0.00           H
ATOM   4573 3HG1 VAL A 303      81.640  71.310  42.770  1.00  0.00           H
ATOM   4574  CG2 VAL A 303      83.320  71.160  44.890  1.00  0.00           C
ATOM   4575 1HG2 VAL A 303      82.630  70.330  44.740  1.00  0.00           H
ATOM   4576 2HG2 VAL A 303      84.260  70.750  45.260  1.00  0.00           H
ATOM   4577 3HG2 VAL A 303      82.930  71.880  45.610  1.00  0.00           H
ATOM   4578  C   VAL A 303      84.780  71.680  41.360  1.00  0.00           C
ATOM   4579  O   VAL A 303      85.400  72.780  41.350  1.00  0.00           O
ATOM   4580  N   LYS A 304      84.470  71.130  40.170  1.00  0.00           N
ATOM   4581  H   LYS A 304      84.030  70.220  40.120  1.00  0.00           H
ATOM   4582  CA  LYS A 304      84.630  71.840  38.920  1.00  0.00           C
ATOM   4583  HA  LYS A 304      85.680  72.030  38.740  1.00  0.00           H
ATOM   4584  CB  LYS A 304      84.130  71.030  37.750  1.00  0.00           C
ATOM   4585  HB1 LYS A 304      84.350  71.560  36.820  1.00  0.00           H
ATOM   4586  HB2 LYS A 304      83.060  70.810  37.840  1.00  0.00           H
ATOM   4587  CG  LYS A 304      84.840  69.610  37.500  1.00  0.00           C
ATOM   4588  HG1 LYS A 304      84.840  68.950  38.370  1.00  0.00           H
ATOM   4589  HG2 LYS A 304      85.920  69.690  37.410  1.00  0.00           H
ATOM   4590  CD  LYS A 304      84.220  68.770  36.250  1.00  0.00           C
ATOM   4591  HD1 LYS A 304      84.210  69.340  35.320  1.00  0.00           H
ATOM   4592  HD2 LYS A 304      83.200  68.540  36.550  1.00  0.00           H
ATOM   4593  CE  LYS A 304      84.770  67.410  36.030  1.00  0.00           C
ATOM   4594  HE1 LYS A 304      84.140  66.960  35.260  1.00  0.00           H
ATOM   4595  HE2 LYS A 304      84.810  66.750  36.900  1.00  0.00           H
ATOM   4596  NZ  LYS A 304      86.240  67.570  35.800  1.00  0.00           N
ATOM   4597  HZ1 LYS A 304      86.640  66.710  35.440  1.00  0.00           H
ATOM   4598  HZ2 LYS A 304      86.390  68.360  35.190  1.00  0.00           H
ATOM   4599  HZ3 LYS A 304      86.710  67.740  36.680  1.00  0.00           H
ATOM   4600  C   LYS A 304      83.850  73.160  39.010  1.00  0.00           C
ATOM   4601  O   LYS A 304      82.610  73.120  39.140  1.00  0.00           O
ATOM   4602  N   CYS A 305      84.540  74.290  38.860  1.00  0.00           N
ATOM   4603  H   CYS A 305      85.550  74.210  38.860  1.00  0.00           H
ATOM   4604  CA  CYS A 305      84.010  75.630  38.690  1.00  0.00           C
ATOM   4605  HA  CYS A 305      83.120  75.530  38.070  1.00  0.00           H
ATOM   4606  CB  CYS A 305      83.740  76.230  40.110  1.00  0.00           C
ATOM   4607  HB1 CYS A 305      83.330  75.510  40.810  1.00  0.00           H
ATOM   4608  HB2 CYS A 305      83.110  77.100  39.950  1.00  0.00           H
ATOM   4609  SG  CYS A 305      85.380  76.650  40.830  1.00  0.00           S
ATOM   4610  HG  CYS A 305      85.740  75.480  41.360  1.00  0.00           H
ATOM   4611  C   CYS A 305      85.090  76.430  37.850  1.00  0.00           C
ATOM   4612  O   CYS A 305      86.080  75.890  37.310  1.00  0.00           O
ATOM   4613  N   ASP A 306      84.930  77.740  37.620  1.00  0.00           N
ATOM   4614  H   ASP A 306      83.990  78.080  37.780  1.00  0.00           H
ATOM   4615  CA  ASP A 306      86.000  78.520  37.050  1.00  0.00           C
ATOM   4616  HA  ASP A 306      86.850  77.860  36.850  1.00  0.00           H
ATOM   4617  CB  ASP A 306      85.600  78.850  35.650  1.00  0.00           C
ATOM   4618  HB1 ASP A 306      85.040  79.770  35.760  1.00  0.00           H
ATOM   4619  HB2 ASP A 306      84.980  78.130  35.110  1.00  0.00           H
ATOM   4620  CG  ASP A 306      86.790  79.110  34.650  1.00  0.00           C
ATOM   4621  OD1 ASP A 306      87.950  79.200  35.150  1.00  0.00           O
ATOM   4622  OD2 ASP A 306      86.610  79.210  33.390  1.00  0.00           O
ATOM   4623  C   ASP A 306      86.410  79.790  37.890  1.00  0.00           C
ATOM   4624  O   ASP A 306      85.810  80.910  37.840  1.00  0.00           O
ATOM   4625  N   PRO A 307      87.600  79.800  38.560  1.00  0.00           N
ATOM   4626  CD  PRO A 307      88.160  78.510  38.950  1.00  0.00           C
ATOM   4627  HD1 PRO A 307      89.000  78.370  38.270  1.00  0.00           H
ATOM   4628  HD2 PRO A 307      87.440  77.690  38.980  1.00  0.00           H
ATOM   4629  CG  PRO A 307      88.640  78.760  40.440  1.00  0.00           C
ATOM   4630  HG1 PRO A 307      89.390  78.050  40.790  1.00  0.00           H
ATOM   4631  HG2 PRO A 307      87.760  78.730  41.070  1.00  0.00           H
ATOM   4632  CB  PRO A 307      89.070  80.170  40.340  1.00  0.00           C
ATOM   4633  HB1 PRO A 307      90.090  80.260  39.970  1.00  0.00           H
ATOM   4634  HB2 PRO A 307      89.090  80.640  41.330  1.00  0.00           H
ATOM   4635  CA  PRO A 307      88.150  80.870  39.410  1.00  0.00           C
ATOM   4636  HA  PRO A 307      87.420  81.300  40.100  1.00  0.00           H
ATOM   4637  C   PRO A 307      88.780  81.980  38.610  1.00  0.00           C
ATOM   4638  O   PRO A 307      89.020  83.010  39.240  1.00  0.00           O
ATOM   4639  N   ARG A 308      88.960  81.790  37.330  1.00  0.00           N
ATOM   4640  H   ARG A 308      88.810  80.910  36.860  1.00  0.00           H
ATOM   4641  CA  ARG A 308      89.320  82.920  36.400  1.00  0.00           C
ATOM   4642  HA  ARG A 308      90.290  83.280  36.760  1.00  0.00           H
ATOM   4643  CB  ARG A 308      89.530  82.320  34.950  1.00  0.00           C
ATOM   4644  HB1 ARG A 308      89.620  83.050  34.140  1.00  0.00           H
ATOM   4645  HB2 ARG A 308      88.590  81.820  34.760  1.00  0.00           H
ATOM   4646  CG  ARG A 308      90.630  81.240  34.840  1.00  0.00           C
ATOM   4647  HG1 ARG A 308      90.520  80.510  35.650  1.00  0.00           H
ATOM   4648  HG2 ARG A 308      91.600  81.660  35.110  1.00  0.00           H
ATOM   4649  CD  ARG A 308      90.770  80.660  33.450  1.00  0.00           C
ATOM   4650  HD1 ARG A 308      91.630  80.000  33.460  1.00  0.00           H
ATOM   4651  HD2 ARG A 308      90.970  81.490  32.780  1.00  0.00           H
ATOM   4652  NE  ARG A 308      89.510  79.970  32.920  1.00  0.00           N
ATOM   4653  HE  ARG A 308      88.790  79.730  33.590  1.00  0.00           H
ATOM   4654  CZ  ARG A 308      89.390  79.740  31.640  1.00  0.00           C
ATOM   4655  NH1 ARG A 308      90.430  79.960  30.820  1.00  0.00           N
ATOM   4656 1HH1 ARG A 308      91.330  80.090  31.250  1.00  0.00           H
ATOM   4657 2HH1 ARG A 308      90.350  79.470  29.940  1.00  0.00           H
ATOM   4658  NH2 ARG A 308      88.270  79.280  31.230  1.00  0.00           N
ATOM   4659 1HH2 ARG A 308      87.580  79.400  31.960  1.00  0.00           H
ATOM   4660 2HH2 ARG A 308      87.990  79.220  30.260  1.00  0.00           H
ATOM   4661  C   ARG A 308      88.290  84.030  36.410  1.00  0.00           C
ATOM   4662  O   ARG A 308      88.660  85.200  36.250  1.00  0.00           O
ATOM   4663  N   HIS A 309      87.070  83.580  36.580  1.00  0.00           N
ATOM   4664  H   HIS A 309      86.960  82.580  36.690  1.00  0.00           H
ATOM   4665  CA  HIS A 309      85.860  84.330  36.550  1.00  0.00           C
ATOM   4666  HA  HIS A 309      86.230  85.310  36.240  1.00  0.00           H
ATOM   4667  CB  HIS A 309      84.950  83.710  35.480  1.00  0.00           C
ATOM   4668  HB1 HIS A 309      83.980  84.210  35.570  1.00  0.00           H
ATOM   4669  HB2 HIS A 309      84.700  82.660  35.660  1.00  0.00           H
ATOM   4670  CG  HIS A 309      85.550  83.770  34.090  1.00  0.00           C
ATOM   4671  ND1 HIS A 309      85.740  82.650  33.350  1.00  0.00           N
ATOM   4672  CE1 HIS A 309      86.400  83.060  32.270  1.00  0.00           C
ATOM   4673  HE1 HIS A 309      86.560  82.480  31.380  1.00  0.00           H
ATOM   4674  NE2 HIS A 309      86.540  84.360  32.210  1.00  0.00           N
ATOM   4675  HE2 HIS A 309      86.990  84.970  31.530  1.00  0.00           H
ATOM   4676  CD2 HIS A 309      86.050  84.820  33.420  1.00  0.00           C
ATOM   4677  HD2 HIS A 309      86.010  85.780  33.900  1.00  0.00           H
ATOM   4678  C   HIS A 309      85.190  84.440  37.990  1.00  0.00           C
ATOM   4679  O   HIS A 309      84.020  84.650  38.150  1.00  0.00           O
ATOM   4680  N   GLY A 310      86.000  84.360  39.080  1.00  0.00           N
ATOM   4681  H   GLY A 310      87.000  84.180  39.020  1.00  0.00           H
ATOM   4682  CA  GLY A 310      85.590  84.900  40.350  1.00  0.00           C
ATOM   4683  HA1 GLY A 310      85.450  84.180  41.160  1.00  0.00           H
ATOM   4684  HA2 GLY A 310      84.780  85.620  40.230  1.00  0.00           H
ATOM   4685  C   GLY A 310      86.650  85.860  40.960  1.00  0.00           C
ATOM   4686  O   GLY A 310      87.540  86.290  40.250  1.00  0.00           O
ATOM   4687  N   LYS A 311      86.550  85.990  42.230  1.00  0.00           N
ATOM   4688  H   LYS A 311      85.890  85.440  42.760  1.00  0.00           H
ATOM   4689  CA  LYS A 311      87.630  86.520  43.120  1.00  0.00           C
ATOM   4690  HA  LYS A 311      88.580  86.620  42.590  1.00  0.00           H
ATOM   4691  CB  LYS A 311      87.290  87.870  43.570  1.00  0.00           C
ATOM   4692  HB1 LYS A 311      87.970  88.170  44.370  1.00  0.00           H
ATOM   4693  HB2 LYS A 311      86.330  87.850  44.080  1.00  0.00           H
ATOM   4694  CG  LYS A 311      87.310  88.860  42.400  1.00  0.00           C
ATOM   4695  HG1 LYS A 311      86.490  88.710  41.700  1.00  0.00           H
ATOM   4696  HG2 LYS A 311      88.310  88.810  41.970  1.00  0.00           H
ATOM   4697  CD  LYS A 311      87.120  90.230  43.120  1.00  0.00           C
ATOM   4698  HD1 LYS A 311      88.000  90.580  43.670  1.00  0.00           H
ATOM   4699  HD2 LYS A 311      86.390  90.170  43.930  1.00  0.00           H
ATOM   4700  CE  LYS A 311      86.570  91.320  42.190  1.00  0.00           C
ATOM   4701  HE1 LYS A 311      85.510  91.080  42.160  1.00  0.00           H
ATOM   4702  HE2 LYS A 311      86.980  91.280  41.190  1.00  0.00           H
ATOM   4703  NZ  LYS A 311      86.770  92.640  42.730  1.00  0.00           N
ATOM   4704  HZ1 LYS A 311      87.740  92.870  42.880  1.00  0.00           H
ATOM   4705  HZ2 LYS A 311      86.400  93.270  42.030  1.00  0.00           H
ATOM   4706  HZ3 LYS A 311      86.270  92.770  43.600  1.00  0.00           H
ATOM   4707  C   LYS A 311      87.970  85.600  44.310  1.00  0.00           C
ATOM   4708  O   LYS A 311      87.080  84.940  44.900  1.00  0.00           O
ATOM   4709  N   TYR A 312      89.220  85.620  44.620  1.00  0.00           N
ATOM   4710  H   TYR A 312      89.840  86.140  44.010  1.00  0.00           H
ATOM   4711  CA  TYR A 312      89.840  84.940  45.830  1.00  0.00           C
ATOM   4712  HA  TYR A 312      89.300  84.000  45.980  1.00  0.00           H
ATOM   4713  CB  TYR A 312      91.340  84.700  45.560  1.00  0.00           C
ATOM   4714  HB1 TYR A 312      91.720  84.490  46.560  1.00  0.00           H
ATOM   4715  HB2 TYR A 312      91.840  85.620  45.260  1.00  0.00           H
ATOM   4716  CG  TYR A 312      91.590  83.600  44.520  1.00  0.00           C
ATOM   4717  CD1 TYR A 312      91.830  82.270  44.930  1.00  0.00           C
ATOM   4718  HD1 TYR A 312      91.730  82.050  45.980  1.00  0.00           H
ATOM   4719  CE1 TYR A 312      92.240  81.280  44.020  1.00  0.00           C
ATOM   4720  HE1 TYR A 312      92.380  80.270  44.360  1.00  0.00           H
ATOM   4721  CZ  TYR A 312      92.230  81.570  42.630  1.00  0.00           C
ATOM   4722  OH  TYR A 312      92.560  80.610  41.670  1.00  0.00           O
ATOM   4723  HH  TYR A 312      92.560  80.950  40.770  1.00  0.00           H
ATOM   4724  CE2 TYR A 312      92.080  82.940  42.250  1.00  0.00           C
ATOM   4725  HE2 TYR A 312      92.110  83.220  41.210  1.00  0.00           H
ATOM   4726  CD2 TYR A 312      91.820  83.960  43.240  1.00  0.00           C
ATOM   4727  HD2 TYR A 312      91.650  84.950  42.850  1.00  0.00           H
ATOM   4728  C   TYR A 312      89.750  85.790  47.090  1.00  0.00           C
ATOM   4729  O   TYR A 312      90.050  86.930  47.120  1.00  0.00           O
ATOM   4730  N   MET A 313      89.430  85.150  48.230  1.00  0.00           N
ATOM   4731  H   MET A 313      89.140  84.200  48.090  1.00  0.00           H
ATOM   4732  CA  MET A 313      89.380  85.740  49.590  1.00  0.00           C
ATOM   4733  HA  MET A 313      89.450  86.830  49.500  1.00  0.00           H
ATOM   4734  CB  MET A 313      88.110  85.210  50.340  1.00  0.00           C
ATOM   4735  HB1 MET A 313      88.340  85.180  51.410  1.00  0.00           H
ATOM   4736  HB2 MET A 313      87.880  84.220  49.970  1.00  0.00           H
ATOM   4737  CG  MET A 313      86.870  86.100  50.170  1.00  0.00           C
ATOM   4738  HG1 MET A 313      87.010  86.680  49.260  1.00  0.00           H
ATOM   4739  HG2 MET A 313      86.780  86.700  51.070  1.00  0.00           H
ATOM   4740  SD  MET A 313      85.300  85.370  50.180  1.00  0.00           S
ATOM   4741  CE  MET A 313      85.430  84.270  48.740  1.00  0.00           C
ATOM   4742  HE1 MET A 313      86.080  83.430  48.960  1.00  0.00           H
ATOM   4743  HE2 MET A 313      84.430  83.840  48.710  1.00  0.00           H
ATOM   4744  HE3 MET A 313      85.700  84.750  47.800  1.00  0.00           H
ATOM   4745  C   MET A 313      90.590  85.370  50.400  1.00  0.00           C
ATOM   4746  O   MET A 313      91.190  86.180  51.070  1.00  0.00           O
ATOM   4747  N   ALA A 314      91.050  84.100  50.280  1.00  0.00           N
ATOM   4748  H   ALA A 314      90.620  83.410  49.670  1.00  0.00           H
ATOM   4749  CA  ALA A 314      92.360  83.590  50.760  1.00  0.00           C
ATOM   4750  HA  ALA A 314      93.100  84.390  50.830  1.00  0.00           H
ATOM   4751  CB  ALA A 314      92.130  83.080  52.200  1.00  0.00           C
ATOM   4752  HB1 ALA A 314      91.310  82.360  52.220  1.00  0.00           H
ATOM   4753  HB2 ALA A 314      93.050  82.760  52.680  1.00  0.00           H
ATOM   4754  HB3 ALA A 314      91.740  83.920  52.780  1.00  0.00           H
ATOM   4755  C   ALA A 314      92.810  82.510  49.750  1.00  0.00           C
ATOM   4756  O   ALA A 314      92.060  82.020  48.910  1.00  0.00           O
ATOM   4757  N   CYS A 315      94.150  82.210  49.830  1.00  0.00           N
ATOM   4758  H   CYS A 315      94.720  82.850  50.370  1.00  0.00           H
ATOM   4759  CA  CYS A 315      94.720  80.910  49.340  1.00  0.00           C
ATOM   4760  HA  CYS A 315      93.860  80.230  49.320  1.00  0.00           H
ATOM   4761  CB  CYS A 315      95.080  81.180  47.890  1.00  0.00           C
ATOM   4762  HB1 CYS A 315      95.990  81.790  47.880  1.00  0.00           H
ATOM   4763  HB2 CYS A 315      94.210  81.660  47.440  1.00  0.00           H
ATOM   4764  SG  CYS A 315      95.470  79.570  47.160  1.00  0.00           S
ATOM   4765  HG  CYS A 315      95.390  79.720  45.830  1.00  0.00           H
ATOM   4766  C   CYS A 315      95.840  80.390  50.160  1.00  0.00           C
ATOM   4767  O   CYS A 315      96.690  81.120  50.630  1.00  0.00           O
ATOM   4768  N   CYS A 316      95.940  79.060  50.320  1.00  0.00           N
ATOM   4769  H   CYS A 316      95.420  78.490  49.670  1.00  0.00           H
ATOM   4770  CA  CYS A 316      96.970  78.420  51.140  1.00  0.00           C
ATOM   4771  HA  CYS A 316      97.790  79.100  51.370  1.00  0.00           H
ATOM   4772  CB  CYS A 316      96.400  77.970  52.460  1.00  0.00           C
ATOM   4773  HB1 CYS A 316      97.190  77.430  52.990  1.00  0.00           H
ATOM   4774  HB2 CYS A 316      95.470  77.450  52.220  1.00  0.00           H
ATOM   4775  SG  CYS A 316      95.970  79.370  53.510  1.00  0.00           S
ATOM   4776  HG  CYS A 316      95.170  79.890  52.570  1.00  0.00           H
ATOM   4777  C   CYS A 316      97.490  77.200  50.330  1.00  0.00           C
ATOM   4778  O   CYS A 316      96.720  76.490  49.680  1.00  0.00           O
ATOM   4779  N   LEU A 317      98.780  76.950  50.370  1.00  0.00           N
ATOM   4780  H   LEU A 317      99.350  77.580  50.920  1.00  0.00           H
ATOM   4781  CA  LEU A 317      99.420  75.840  49.750  1.00  0.00           C
ATOM   4782  HA  LEU A 317      98.760  75.240  49.130  1.00  0.00           H
ATOM   4783  CB  LEU A 317     100.730  76.200  48.880  1.00  0.00           C
ATOM   4784  HB1 LEU A 317     101.260  75.310  48.560  1.00  0.00           H
ATOM   4785  HB2 LEU A 317     101.480  76.820  49.370  1.00  0.00           H
ATOM   4786  CG  LEU A 317     100.270  77.040  47.620  1.00  0.00           C
ATOM   4787  HG  LEU A 317      99.410  77.590  47.990  1.00  0.00           H
ATOM   4788  CD1 LEU A 317     101.410  77.890  47.150  1.00  0.00           C
ATOM   4789 1HD1 LEU A 317     102.220  77.320  46.690  1.00  0.00           H
ATOM   4790 2HD1 LEU A 317     101.020  78.580  46.400  1.00  0.00           H
ATOM   4791 3HD1 LEU A 317     101.860  78.410  48.000  1.00  0.00           H
ATOM   4792  CD2 LEU A 317      99.750  76.220  46.470  1.00  0.00           C
ATOM   4793 1HD2 LEU A 317      99.230  76.850  45.740  1.00  0.00           H
ATOM   4794 2HD2 LEU A 317     100.590  75.760  45.970  1.00  0.00           H
ATOM   4795 3HD2 LEU A 317      99.140  75.400  46.850  1.00  0.00           H
ATOM   4796  C   LEU A 317      99.940  74.780  50.790  1.00  0.00           C
ATOM   4797  O   LEU A 317     100.740  75.120  51.640  1.00  0.00           O
ATOM   4798  N   LEU A 318      99.630  73.450  50.730  1.00  0.00           N
ATOM   4799  H   LEU A 318      99.000  73.200  49.980  1.00  0.00           H
ATOM   4800  CA  LEU A 318      99.970  72.470  51.730  1.00  0.00           C
ATOM   4801  HA  LEU A 318     100.620  72.860  52.510  1.00  0.00           H
ATOM   4802  CB  LEU A 318      98.770  71.960  52.480  1.00  0.00           C
ATOM   4803  HB1 LEU A 318      99.120  71.150  53.130  1.00  0.00           H
ATOM   4804  HB2 LEU A 318      98.050  71.590  51.750  1.00  0.00           H
ATOM   4805  CG  LEU A 318      98.090  73.090  53.240  1.00  0.00           C
ATOM   4806  HG  LEU A 318      98.070  74.040  52.720  1.00  0.00           H
ATOM   4807  CD1 LEU A 318      96.610  72.770  53.580  1.00  0.00           C
ATOM   4808 1HD1 LEU A 318      96.250  73.660  54.110  1.00  0.00           H
ATOM   4809 2HD1 LEU A 318      96.010  72.630  52.680  1.00  0.00           H
ATOM   4810 3HD1 LEU A 318      96.510  71.830  54.110  1.00  0.00           H
ATOM   4811  CD2 LEU A 318      98.720  73.320  54.640  1.00  0.00           C
ATOM   4812 1HD2 LEU A 318      98.580  72.450  55.280  1.00  0.00           H
ATOM   4813 2HD2 LEU A 318      99.750  73.680  54.580  1.00  0.00           H
ATOM   4814 3HD2 LEU A 318      98.100  74.120  55.050  1.00  0.00           H
ATOM   4815  C   LEU A 318     100.810  71.350  51.080  1.00  0.00           C
ATOM   4816  O   LEU A 318     100.250  70.340  50.620  1.00  0.00           O
ATOM   4817  N   TYR A 319     102.150  71.590  50.910  1.00  0.00           N
ATOM   4818  H   TYR A 319     102.510  72.440  51.310  1.00  0.00           H
ATOM   4819  CA  TYR A 319     103.090  70.580  50.300  1.00  0.00           C
ATOM   4820  HA  TYR A 319     102.610  70.180  49.410  1.00  0.00           H
ATOM   4821  CB  TYR A 319     104.340  71.450  49.880  1.00  0.00           C
ATOM   4822  HB1 TYR A 319     105.170  70.770  49.680  1.00  0.00           H
ATOM   4823  HB2 TYR A 319     104.600  72.040  50.770  1.00  0.00           H
ATOM   4824  CG  TYR A 319     104.140  72.430  48.780  1.00  0.00           C
ATOM   4825  CD1 TYR A 319     103.960  73.800  49.030  1.00  0.00           C
ATOM   4826  HD1 TYR A 319     103.870  74.080  50.070  1.00  0.00           H
ATOM   4827  CE1 TYR A 319     103.830  74.700  47.950  1.00  0.00           C
ATOM   4828  HE1 TYR A 319     103.620  75.750  48.100  1.00  0.00           H
ATOM   4829  CZ  TYR A 319     103.930  74.220  46.630  1.00  0.00           C
ATOM   4830  OH  TYR A 319     103.760  75.120  45.610  1.00  0.00           O
ATOM   4831  HH  TYR A 319     103.720  74.790  44.710  1.00  0.00           H
ATOM   4832  CE2 TYR A 319     104.090  72.850  46.350  1.00  0.00           C
ATOM   4833  HE2 TYR A 319     104.190  72.520  45.330  1.00  0.00           H
ATOM   4834  CD2 TYR A 319     104.180  71.970  47.430  1.00  0.00           C
ATOM   4835  HD2 TYR A 319     104.550  70.970  47.270  1.00  0.00           H
ATOM   4836  C   TYR A 319     103.400  69.300  51.170  1.00  0.00           C
ATOM   4837  O   TYR A 319     103.400  69.450  52.370  1.00  0.00           O
ATOM   4838  N   ARG A 320     103.740  68.200  50.520  1.00  0.00           N
ATOM   4839  H   ARG A 320     103.880  68.380  49.530  1.00  0.00           H
ATOM   4840  CA  ARG A 320     104.270  67.000  51.160  1.00  0.00           C
ATOM   4841  HA  ARG A 320     104.790  67.280  52.070  1.00  0.00           H
ATOM   4842  CB  ARG A 320     103.160  65.950  51.410  1.00  0.00           C
ATOM   4843  HB1 ARG A 320     103.550  65.210  52.110  1.00  0.00           H
ATOM   4844  HB2 ARG A 320     102.830  65.320  50.580  1.00  0.00           H
ATOM   4845  CG  ARG A 320     101.880  66.490  52.160  1.00  0.00           C
ATOM   4846  HG1 ARG A 320     101.610  67.330  51.530  1.00  0.00           H
ATOM   4847  HG2 ARG A 320     102.210  66.820  53.150  1.00  0.00           H
ATOM   4848  CD  ARG A 320     100.760  65.520  52.160  1.00  0.00           C
ATOM   4849  HD1 ARG A 320     100.700  65.010  51.200  1.00  0.00           H
ATOM   4850  HD2 ARG A 320      99.870  66.060  52.470  1.00  0.00           H
ATOM   4851  NE  ARG A 320     101.060  64.530  53.220  1.00  0.00           N
ATOM   4852  HE  ARG A 320     101.980  64.620  53.630  1.00  0.00           H
ATOM   4853  CZ  ARG A 320     100.180  63.740  53.810  1.00  0.00           C
ATOM   4854  NH1 ARG A 320      98.950  63.640  53.340  1.00  0.00           N
ATOM   4855 1HH1 ARG A 320      98.810  63.940  52.390  1.00  0.00           H
ATOM   4856 2HH1 ARG A 320      98.270  63.040  53.790  1.00  0.00           H
ATOM   4857  NH2 ARG A 320     100.570  62.900  54.670  1.00  0.00           N
ATOM   4858 1HH2 ARG A 320     101.560  62.800  54.830  1.00  0.00           H
ATOM   4859 2HH2 ARG A 320      99.990  62.080  54.790  1.00  0.00           H
ATOM   4860  C   ARG A 320     105.430  66.340  50.340  1.00  0.00           C
ATOM   4861  O   ARG A 320     105.230  66.270  49.120  1.00  0.00           O
ATOM   4862  N   GLY A 321     106.530  65.970  50.960  1.00  0.00           N
ATOM   4863  H   GLY A 321     106.400  66.120  51.950  1.00  0.00           H
ATOM   4864  CA  GLY A 321     107.880  65.450  50.500  1.00  0.00           C
ATOM   4865  HA1 GLY A 321     107.860  64.750  49.660  1.00  0.00           H
ATOM   4866  HA2 GLY A 321     108.330  64.810  51.260  1.00  0.00           H
ATOM   4867  C   GLY A 321     108.940  66.450  50.110  1.00  0.00           C
ATOM   4868  O   GLY A 321     109.070  67.460  50.760  1.00  0.00           O
ATOM   4869  N   ASP A 322     109.730  66.190  49.040  1.00  0.00           N
ATOM   4870  H   ASP A 322     109.500  65.330  48.560  1.00  0.00           H
ATOM   4871  CA  ASP A 322     110.800  67.000  48.570  1.00  0.00           C
ATOM   4872  HA  ASP A 322     111.440  67.260  49.410  1.00  0.00           H
ATOM   4873  CB  ASP A 322     111.670  66.230  47.580  1.00  0.00           C
ATOM   4874  HB1 ASP A 322     111.100  65.870  46.730  1.00  0.00           H
ATOM   4875  HB2 ASP A 322     112.080  65.290  47.940  1.00  0.00           H
ATOM   4876  CG  ASP A 322     112.790  67.150  47.020  1.00  0.00           C
ATOM   4877  OD1 ASP A 322     113.650  67.510  47.820  1.00  0.00           O
ATOM   4878  OD2 ASP A 322     112.900  67.470  45.810  1.00  0.00           O
ATOM   4879  C   ASP A 322     110.220  68.290  47.920  1.00  0.00           C
ATOM   4880  O   ASP A 322     109.750  68.240  46.730  1.00  0.00           O
ATOM   4881  N   VAL A 323     110.270  69.390  48.710  1.00  0.00           N
ATOM   4882  H   VAL A 323     110.680  69.290  49.630  1.00  0.00           H
ATOM   4883  CA  VAL A 323     109.850  70.720  48.350  1.00  0.00           C
ATOM   4884  HA  VAL A 323     110.100  70.960  47.320  1.00  0.00           H
ATOM   4885  CB  VAL A 323     108.290  70.850  48.640  1.00  0.00           C
ATOM   4886  HB  VAL A 323     108.140  70.910  49.720  1.00  0.00           H
ATOM   4887  CG1 VAL A 323     107.690  72.240  48.050  1.00  0.00           C
ATOM   4888 1HG1 VAL A 323     106.600  72.290  48.140  1.00  0.00           H
ATOM   4889 2HG1 VAL A 323     108.120  73.090  48.570  1.00  0.00           H
ATOM   4890 3HG1 VAL A 323     107.960  72.340  47.000  1.00  0.00           H
ATOM   4891  CG2 VAL A 323     107.430  69.730  48.040  1.00  0.00           C
ATOM   4892 1HG2 VAL A 323     107.480  69.850  46.950  1.00  0.00           H
ATOM   4893 2HG2 VAL A 323     107.700  68.750  48.420  1.00  0.00           H
ATOM   4894 3HG2 VAL A 323     106.400  69.980  48.290  1.00  0.00           H
ATOM   4895  C   VAL A 323     110.650  71.720  49.190  1.00  0.00           C
ATOM   4896  O   VAL A 323     110.820  71.420  50.360  1.00  0.00           O
ATOM   4897  N   VAL A 324     111.050  72.910  48.760  1.00  0.00           N
ATOM   4898  H   VAL A 324     110.950  73.140  47.780  1.00  0.00           H
ATOM   4899  CA  VAL A 324     111.700  73.970  49.530  1.00  0.00           C
ATOM   4900  HA  VAL A 324     111.410  73.910  50.580  1.00  0.00           H
ATOM   4901  CB  VAL A 324     113.230  73.900  49.560  1.00  0.00           C
ATOM   4902  HB  VAL A 324     113.630  74.730  50.140  1.00  0.00           H
ATOM   4903  CG1 VAL A 324     113.740  72.620  50.200  1.00  0.00           C
ATOM   4904 1HG1 VAL A 324     113.620  71.770  49.540  1.00  0.00           H
ATOM   4905 2HG1 VAL A 324     114.810  72.810  50.320  1.00  0.00           H
ATOM   4906 3HG1 VAL A 324     113.260  72.510  51.170  1.00  0.00           H
ATOM   4907  CG2 VAL A 324     113.850  73.980  48.240  1.00  0.00           C
ATOM   4908 1HG2 VAL A 324     113.710  74.900  47.660  1.00  0.00           H
ATOM   4909 2HG2 VAL A 324     114.930  73.870  48.390  1.00  0.00           H
ATOM   4910 3HG2 VAL A 324     113.540  73.120  47.640  1.00  0.00           H
ATOM   4911  C   VAL A 324     111.150  75.340  49.150  1.00  0.00           C
ATOM   4912  O   VAL A 324     110.860  75.530  47.910  1.00  0.00           O
ATOM   4913  N   PRO A 325     110.970  76.300  50.120  1.00  0.00           N
ATOM   4914  CD  PRO A 325     111.450  76.260  51.490  1.00  0.00           C
ATOM   4915  HD1 PRO A 325     112.530  76.340  51.550  1.00  0.00           H
ATOM   4916  HD2 PRO A 325     111.110  75.410  52.080  1.00  0.00           H
ATOM   4917  CG  PRO A 325     110.850  77.500  52.200  1.00  0.00           C
ATOM   4918  HG1 PRO A 325     111.530  77.920  52.940  1.00  0.00           H
ATOM   4919  HG2 PRO A 325     109.870  77.310  52.640  1.00  0.00           H
ATOM   4920  CB  PRO A 325     110.830  78.510  51.060  1.00  0.00           C
ATOM   4921  HB1 PRO A 325     111.850  78.880  50.950  1.00  0.00           H
ATOM   4922  HB2 PRO A 325     110.230  79.370  51.360  1.00  0.00           H
ATOM   4923  CA  PRO A 325     110.430  77.660  49.850  1.00  0.00           C
ATOM   4924  HA  PRO A 325     109.340  77.560  49.790  1.00  0.00           H
ATOM   4925  C   PRO A 325     110.990  78.200  48.580  1.00  0.00           C
ATOM   4926  O   PRO A 325     110.260  78.930  47.860  1.00  0.00           O
ATOM   4927  N   LYS A 326     112.280  78.070  48.280  1.00  0.00           N
ATOM   4928  H   LYS A 326     112.820  77.530  48.940  1.00  0.00           H
ATOM   4929  CA  LYS A 326     112.830  78.790  47.120  1.00  0.00           C
ATOM   4930  HA  LYS A 326     112.750  79.870  47.240  1.00  0.00           H
ATOM   4931  CB  LYS A 326     114.330  78.550  47.090  1.00  0.00           C
ATOM   4932  HB1 LYS A 326     114.380  77.460  47.000  1.00  0.00           H
ATOM   4933  HB2 LYS A 326     114.690  78.870  48.070  1.00  0.00           H
ATOM   4934  CG  LYS A 326     115.040  79.180  45.880  1.00  0.00           C
ATOM   4935  HG1 LYS A 326     114.800  80.240  45.730  1.00  0.00           H
ATOM   4936  HG2 LYS A 326     114.650  78.550  45.080  1.00  0.00           H
ATOM   4937  CD  LYS A 326     116.600  79.130  45.940  1.00  0.00           C
ATOM   4938  HD1 LYS A 326     116.930  78.120  46.150  1.00  0.00           H
ATOM   4939  HD2 LYS A 326     116.940  79.730  46.780  1.00  0.00           H
ATOM   4940  CE  LYS A 326     117.130  79.670  44.630  1.00  0.00           C
ATOM   4941  HE1 LYS A 326     116.770  80.670  44.430  1.00  0.00           H
ATOM   4942  HE2 LYS A 326     116.670  79.070  43.840  1.00  0.00           H
ATOM   4943  NZ  LYS A 326     118.580  79.710  44.600  1.00  0.00           N
ATOM   4944  HZ1 LYS A 326     118.960  80.360  45.280  1.00  0.00           H
ATOM   4945  HZ2 LYS A 326     118.960  78.790  44.790  1.00  0.00           H
ATOM   4946  HZ3 LYS A 326     118.990  80.010  43.730  1.00  0.00           H
ATOM   4947  C   LYS A 326     112.250  78.410  45.710  1.00  0.00           C
ATOM   4948  O   LYS A 326     112.080  79.270  44.870  1.00  0.00           O
ATOM   4949  N   ASP A 327     111.880  77.130  45.470  1.00  0.00           N
ATOM   4950  H   ASP A 327     111.800  76.570  46.300  1.00  0.00           H
ATOM   4951  CA  ASP A 327     111.280  76.670  44.320  1.00  0.00           C
ATOM   4952  HA  ASP A 327     111.680  77.090  43.400  1.00  0.00           H
ATOM   4953  CB  ASP A 327     111.530  75.170  44.250  1.00  0.00           C
ATOM   4954  HB1 ASP A 327     110.820  74.780  43.510  1.00  0.00           H
ATOM   4955  HB2 ASP A 327     111.220  74.730  45.200  1.00  0.00           H
ATOM   4956  CG  ASP A 327     113.030  74.700  44.030  1.00  0.00           C
ATOM   4957  OD1 ASP A 327     113.770  75.510  43.440  1.00  0.00           O
ATOM   4958  OD2 ASP A 327     113.320  73.520  44.340  1.00  0.00           O
ATOM   4959  C   ASP A 327     109.730  77.050  44.250  1.00  0.00           C
ATOM   4960  O   ASP A 327     109.190  77.280  43.200  1.00  0.00           O
ATOM   4961  N   VAL A 328     109.010  77.000  45.380  1.00  0.00           N
ATOM   4962  H   VAL A 328     109.550  76.760  46.200  1.00  0.00           H
ATOM   4963  CA  VAL A 328     107.640  77.390  45.600  1.00  0.00           C
ATOM   4964  HA  VAL A 328     107.040  76.750  44.950  1.00  0.00           H
ATOM   4965  CB  VAL A 328     107.240  77.180  47.100  1.00  0.00           C
ATOM   4966  HB  VAL A 328     107.970  77.630  47.770  1.00  0.00           H
ATOM   4967  CG1 VAL A 328     105.850  77.770  47.580  1.00  0.00           C
ATOM   4968 1HG1 VAL A 328     104.980  77.410  47.020  1.00  0.00           H
ATOM   4969 2HG1 VAL A 328     105.790  77.590  48.650  1.00  0.00           H
ATOM   4970 3HG1 VAL A 328     105.940  78.850  47.500  1.00  0.00           H
ATOM   4971  CG2 VAL A 328     107.190  75.710  47.490  1.00  0.00           C
ATOM   4972 1HG2 VAL A 328     106.890  75.540  48.520  1.00  0.00           H
ATOM   4973 2HG2 VAL A 328     106.420  75.230  46.890  1.00  0.00           H
ATOM   4974 3HG2 VAL A 328     108.180  75.300  47.300  1.00  0.00           H
ATOM   4975  C   VAL A 328     107.510  78.840  45.150  1.00  0.00           C
ATOM   4976  O   VAL A 328     106.590  79.160  44.420  1.00  0.00           O
ATOM   4977  N   ASN A 329     108.410  79.720  45.590  1.00  0.00           N
ATOM   4978  H   ASN A 329     109.170  79.500  46.220  1.00  0.00           H
ATOM   4979  CA  ASN A 329     108.430  81.150  45.220  1.00  0.00           C
ATOM   4980  HA  ASN A 329     107.420  81.490  45.470  1.00  0.00           H
ATOM   4981  CB  ASN A 329     109.400  81.920  46.140  1.00  0.00           C
ATOM   4982  HB1 ASN A 329     109.650  82.930  45.820  1.00  0.00           H
ATOM   4983  HB2 ASN A 329     110.350  81.400  46.280  1.00  0.00           H
ATOM   4984  CG  ASN A 329     108.760  82.230  47.520  1.00  0.00           C
ATOM   4985  OD1 ASN A 329     108.020  83.170  47.710  1.00  0.00           O
ATOM   4986  ND2 ASN A 329     108.990  81.470  48.520  1.00  0.00           N
ATOM   4987 1HD2 ASN A 329     109.610  80.690  48.390  1.00  0.00           H
ATOM   4988 2HD2 ASN A 329     108.500  81.470  49.410  1.00  0.00           H
ATOM   4989  C   ASN A 329     108.610  81.370  43.660  1.00  0.00           C
ATOM   4990  O   ASN A 329     107.840  82.050  42.960  1.00  0.00           O
ATOM   4991  N   ALA A 330     109.570  80.660  43.100  1.00  0.00           N
ATOM   4992  H   ALA A 330     110.040  80.070  43.770  1.00  0.00           H
ATOM   4993  CA  ALA A 330     109.840  80.640  41.720  1.00  0.00           C
ATOM   4994  HA  ALA A 330     110.080  81.670  41.460  1.00  0.00           H
ATOM   4995  CB  ALA A 330     111.040  79.660  41.510  1.00  0.00           C
ATOM   4996  HB1 ALA A 330     111.380  79.660  40.470  1.00  0.00           H
ATOM   4997  HB2 ALA A 330     111.850  80.050  42.120  1.00  0.00           H
ATOM   4998  HB3 ALA A 330     110.730  78.650  41.780  1.00  0.00           H
ATOM   4999  C   ALA A 330     108.580  80.190  40.920  1.00  0.00           C
ATOM   5000  O   ALA A 330     108.180  80.890  39.930  1.00  0.00           O
ATOM   5001  N   ALA A 331     107.930  79.110  41.350  1.00  0.00           N
ATOM   5002  H   ALA A 331     108.330  78.530  42.080  1.00  0.00           H
ATOM   5003  CA  ALA A 331     106.760  78.550  40.810  1.00  0.00           C
ATOM   5004  HA  ALA A 331     106.950  78.240  39.780  1.00  0.00           H
ATOM   5005  CB  ALA A 331     106.350  77.360  41.710  1.00  0.00           C
ATOM   5006  HB1 ALA A 331     105.310  77.230  41.430  1.00  0.00           H
ATOM   5007  HB2 ALA A 331     106.820  76.490  41.250  1.00  0.00           H
ATOM   5008  HB3 ALA A 331     106.420  77.610  42.770  1.00  0.00           H
ATOM   5009  C   ALA A 331     105.610  79.670  40.840  1.00  0.00           C
ATOM   5010  O   ALA A 331     105.280  80.160  39.740  1.00  0.00           O
ATOM   5011  N   ILE A 332     105.050  80.050  42.030  1.00  0.00           N
ATOM   5012  H   ILE A 332     105.350  79.630  42.900  1.00  0.00           H
ATOM   5013  CA  ILE A 332     104.100  81.120  42.180  1.00  0.00           C
ATOM   5014  HA  ILE A 332     103.090  80.820  41.930  1.00  0.00           H
ATOM   5015  CB  ILE A 332     104.110  81.500  43.710  1.00  0.00           C
ATOM   5016  HB  ILE A 332     105.180  81.500  43.920  1.00  0.00           H
ATOM   5017  CG2 ILE A 332     103.420  82.880  43.920  1.00  0.00           C
ATOM   5018 1HG2 ILE A 332     102.470  82.990  43.400  1.00  0.00           H
ATOM   5019 2HG2 ILE A 332     103.280  83.140  44.970  1.00  0.00           H
ATOM   5020 3HG2 ILE A 332     104.070  83.690  43.600  1.00  0.00           H
ATOM   5021  CG1 ILE A 332     103.550  80.370  44.650  1.00  0.00           C
ATOM   5022 1HG1 ILE A 332     103.970  79.390  44.430  1.00  0.00           H
ATOM   5023 2HG1 ILE A 332     102.490  80.300  44.390  1.00  0.00           H
ATOM   5024  CD  ILE A 332     103.760  80.630  46.160  1.00  0.00           C
ATOM   5025  HD1 ILE A 332     104.820  80.730  46.400  1.00  0.00           H
ATOM   5026  HD2 ILE A 332     103.230  81.540  46.430  1.00  0.00           H
ATOM   5027  HD3 ILE A 332     103.380  79.840  46.810  1.00  0.00           H
ATOM   5028  C   ILE A 332     104.330  82.330  41.280  1.00  0.00           C
ATOM   5029  O   ILE A 332     103.410  82.670  40.540  1.00  0.00           O
ATOM   5030  N   ALA A 333     105.510  82.940  41.200  1.00  0.00           N
ATOM   5031  H   ALA A 333     106.300  82.520  41.650  1.00  0.00           H
ATOM   5032  CA  ALA A 333     105.760  84.130  40.370  1.00  0.00           C
ATOM   5033  HA  ALA A 333     105.150  84.940  40.760  1.00  0.00           H
ATOM   5034  CB  ALA A 333     107.210  84.470  40.630  1.00  0.00           C
ATOM   5035  HB1 ALA A 333     107.900  83.750  40.190  1.00  0.00           H
ATOM   5036  HB2 ALA A 333     107.400  85.460  40.210  1.00  0.00           H
ATOM   5037  HB3 ALA A 333     107.490  84.570  41.680  1.00  0.00           H
ATOM   5038  C   ALA A 333     105.540  83.930  38.850  1.00  0.00           C
ATOM   5039  O   ALA A 333     105.020  84.820  38.220  1.00  0.00           O
ATOM   5040  N   THR A 334     105.840  82.750  38.330  1.00  0.00           N
ATOM   5041  H   THR A 334     106.240  82.080  38.980  1.00  0.00           H
ATOM   5042  CA  THR A 334     105.550  82.390  36.880  1.00  0.00           C
ATOM   5043  HA  THR A 334     105.790  83.280  36.290  1.00  0.00           H
ATOM   5044  CB  THR A 334     106.470  81.220  36.500  1.00  0.00           C
ATOM   5045  HB  THR A 334     106.340  80.430  37.240  1.00  0.00           H
ATOM   5046  CG2 THR A 334     106.100  80.600  35.080  1.00  0.00           C
ATOM   5047 1HG2 THR A 334     107.000  80.160  34.630  1.00  0.00           H
ATOM   5048 2HG2 THR A 334     105.380  79.800  35.240  1.00  0.00           H
ATOM   5049 3HG2 THR A 334     105.700  81.360  34.410  1.00  0.00           H
ATOM   5050  OG1 THR A 334     107.860  81.560  36.370  1.00  0.00           O
ATOM   5051  HG1 THR A 334     108.400  80.770  36.270  1.00  0.00           H
ATOM   5052  C   THR A 334     104.030  82.140  36.710  1.00  0.00           C
ATOM   5053  O   THR A 334     103.470  82.500  35.660  1.00  0.00           O
ATOM   5054  N   ILE A 335     103.390  81.500  37.660  1.00  0.00           N
ATOM   5055  H   ILE A 335     103.950  81.170  38.430  1.00  0.00           H
ATOM   5056  CA  ILE A 335     101.900  81.280  37.690  1.00  0.00           C
ATOM   5057  HA  ILE A 335     101.740  80.760  36.750  1.00  0.00           H
ATOM   5058  CB  ILE A 335     101.460  80.490  38.960  1.00  0.00           C
ATOM   5059  HB  ILE A 335     101.630  80.980  39.920  1.00  0.00           H
ATOM   5060  CG2 ILE A 335      99.890  80.420  38.780  1.00  0.00           C
[truncated: 718,987 more chars]
