# Supplementary material for: Identification and validation of novel microtubule suppressors with an imidazopyridine scaffold through structure-based virtual screening and docking
Source: RSC Med Chem. 2022 May 18;13(8):929–43. doi: 10.1039/d1md00392e (PMC9384815; doi:10.1039/d1md00392e)
Supplement: MD-013-D1MD00392E-s029 [file MD-013-D1MD00392E-s029.pdb]

REMARK    GENERATED BY TRJCONV
TITLE     TUBULIN ALPHA-1B CHAIN t=   0.00000 step= 0
REMARK    THIS IS A SIMULATION BOX
CRYST1  135.749  110.062   96.497  90.00  90.00  90.00 P 1           1
MODEL        1
ATOM      1  N   MET A   1      99.780  70.490  73.820  1.00  0.00           N
ATOM      2  H1  MET A   1      99.660  71.500  73.810  1.00  0.00           H
ATOM      3  H2  MET A   1      99.640  70.190  74.780  1.00  0.00           H
ATOM      4  H3  MET A   1     100.740  70.330  73.580  1.00  0.00           H
ATOM      5  CA  MET A   1      98.930  69.790  72.780  1.00  0.00           C
ATOM      6  HA  MET A   1      99.150  70.310  71.860  1.00  0.00           H
ATOM      7  CB  MET A   1      99.330  68.310  72.720  1.00  0.00           C
ATOM      8  HB1 MET A   1      99.030  67.760  73.610  1.00  0.00           H
ATOM      9  HB2 MET A   1     100.420  68.190  72.750  1.00  0.00           H
ATOM     10  CG  MET A   1      98.750  67.470  71.600  1.00  0.00           C
ATOM     11  HG1 MET A   1      99.460  66.650  71.430  1.00  0.00           H
ATOM     12  HG2 MET A   1      98.700  68.120  70.720  1.00  0.00           H
ATOM     13  SD  MET A   1      97.070  66.810  71.850  1.00  0.00           S
ATOM     14  CE  MET A   1      97.320  65.860  73.330  1.00  0.00           C
ATOM     15  HE1 MET A   1      96.510  65.140  73.290  1.00  0.00           H
ATOM     16  HE2 MET A   1      98.330  65.440  73.330  1.00  0.00           H
ATOM     17  HE3 MET A   1      97.270  66.490  74.220  1.00  0.00           H
ATOM     18  C   MET A   1      97.400  69.850  73.120  1.00  0.00           C
ATOM     19  O   MET A   1      97.050  69.640  74.250  1.00  0.00           O
ATOM     20  N   ARG A   2      96.570  70.070  72.150  1.00  0.00           N
ATOM     21  H   ARG A   2      96.920  69.920  71.210  1.00  0.00           H
ATOM     22  CA  ARG A   2      95.090  70.010  72.290  1.00  0.00           C
ATOM     23  HA  ARG A   2      94.800  69.780  73.320  1.00  0.00           H
ATOM     24  CB  ARG A   2      94.560  71.400  71.970  1.00  0.00           C
ATOM     25  HB1 ARG A   2      93.480  71.310  72.070  1.00  0.00           H
ATOM     26  HB2 ARG A   2      94.850  71.510  70.920  1.00  0.00           H
ATOM     27  CG  ARG A   2      95.100  72.550  72.840  1.00  0.00           C
ATOM     28  HG1 ARG A   2      96.180  72.580  72.680  1.00  0.00           H
ATOM     29  HG2 ARG A   2      94.970  72.420  73.910  1.00  0.00           H
ATOM     30  CD  ARG A   2      94.530  73.970  72.590  1.00  0.00           C
ATOM     31  HD1 ARG A   2      94.620  74.150  71.520  1.00  0.00           H
ATOM     32  HD2 ARG A   2      95.160  74.670  73.130  1.00  0.00           H
ATOM     33  NE  ARG A   2      93.120  74.120  72.960  1.00  0.00           N
ATOM     34  HE  ARG A   2      92.830  73.680  73.830  1.00  0.00           H
ATOM     35  CZ  ARG A   2      92.160  74.760  72.310  1.00  0.00           C
ATOM     36  NH1 ARG A   2      92.320  75.470  71.320  1.00  0.00           N
ATOM     37 1HH1 ARG A   2      93.240  75.760  71.010  1.00  0.00           H
ATOM     38 2HH1 ARG A   2      91.520  76.060  71.110  1.00  0.00           H
ATOM     39  NH2 ARG A   2      90.930  74.610  72.750  1.00  0.00           N
ATOM     40 1HH2 ARG A   2      90.720  74.100  73.590  1.00  0.00           H
ATOM     41 2HH2 ARG A   2      90.200  75.160  72.320  1.00  0.00           H
ATOM     42  C   ARG A   2      94.470  68.920  71.460  1.00  0.00           C
ATOM     43  O   ARG A   2      94.740  68.720  70.290  1.00  0.00           O
ATOM     44  N   GLU A   3      93.430  68.290  71.970  1.00  0.00           N
ATOM     45  H   GLU A   3      93.150  68.540  72.910  1.00  0.00           H
ATOM     46  CA  GLU A   3      92.750  67.180  71.250  1.00  0.00           C
ATOM     47  HA  GLU A   3      93.530  66.530  70.850  1.00  0.00           H
ATOM     48  CB  GLU A   3      92.070  66.300  72.320  1.00  0.00           C
ATOM     49  HB1 GLU A   3      91.360  65.600  71.870  1.00  0.00           H
ATOM     50  HB2 GLU A   3      91.300  66.850  72.870  1.00  0.00           H
ATOM     51  CG  GLU A   3      92.830  65.600  73.380  1.00  0.00           C
ATOM     52  HG1 GLU A   3      93.670  65.060  72.950  1.00  0.00           H
ATOM     53  HG2 GLU A   3      92.200  64.760  73.670  1.00  0.00           H
ATOM     54  CD  GLU A   3      93.330  66.510  74.530  1.00  0.00           C
ATOM     55  OE1 GLU A   3      92.950  67.670  74.670  1.00  0.00           O
ATOM     56  OE2 GLU A   3      94.190  66.030  75.330  1.00  0.00           O
ATOM     57  C   GLU A   3      91.750  67.620  70.150  1.00  0.00           C
ATOM     58  O   GLU A   3      91.060  68.590  70.180  1.00  0.00           O
ATOM     59  N   CYS A   4      91.640  66.780  69.160  1.00  0.00           N
ATOM     60  H   CYS A   4      92.320  66.030  69.170  1.00  0.00           H
ATOM     61  CA  CYS A   4      90.710  66.770  68.030  1.00  0.00           C
ATOM     62  HA  CYS A   4      90.100  67.670  68.050  1.00  0.00           H
ATOM     63  CB  CYS A   4      91.510  66.950  66.730  1.00  0.00           C
ATOM     64  HB1 CYS A   4      90.950  66.470  65.930  1.00  0.00           H
ATOM     65  HB2 CYS A   4      92.460  66.430  66.890  1.00  0.00           H
ATOM     66  SG  CYS A   4      92.120  68.640  66.390  1.00  0.00           S
ATOM     67  HG  CYS A   4      92.910  68.900  67.440  1.00  0.00           H
ATOM     68  C   CYS A   4      89.810  65.550  67.920  1.00  0.00           C
ATOM     69  O   CYS A   4      90.310  64.460  67.790  1.00  0.00           O
ATOM     70  N   ILE A   5      88.480  65.680  67.750  1.00  0.00           N
ATOM     71  H   ILE A   5      88.150  66.640  67.700  1.00  0.00           H
ATOM     72  CA  ILE A   5      87.490  64.590  67.770  1.00  0.00           C
ATOM     73  HA  ILE A   5      88.130  63.720  67.940  1.00  0.00           H
ATOM     74  CB  ILE A   5      86.500  64.580  68.950  1.00  0.00           C
ATOM     75  HB  ILE A   5      85.960  65.520  68.990  1.00  0.00           H
ATOM     76  CG2 ILE A   5      85.430  63.460  68.790  1.00  0.00           C
ATOM     77 1HG2 ILE A   5      84.760  63.480  69.650  1.00  0.00           H
ATOM     78 2HG2 ILE A   5      84.870  63.640  67.880  1.00  0.00           H
ATOM     79 3HG2 ILE A   5      85.910  62.480  68.780  1.00  0.00           H
ATOM     80  CG1 ILE A   5      87.220  64.430  70.340  1.00  0.00           C
ATOM     81 1HG1 ILE A   5      88.110  65.050  70.460  1.00  0.00           H
ATOM     82 2HG1 ILE A   5      87.500  63.400  70.610  1.00  0.00           H
ATOM     83  CD  ILE A   5      86.360  64.740  71.590  1.00  0.00           C
ATOM     84  HD1 ILE A   5      86.930  65.020  72.470  1.00  0.00           H
ATOM     85  HD2 ILE A   5      85.670  65.550  71.380  1.00  0.00           H
ATOM     86  HD3 ILE A   5      85.720  63.890  71.830  1.00  0.00           H
ATOM     87  C   ILE A   5      86.870  64.410  66.380  1.00  0.00           C
ATOM     88  O   ILE A   5      86.230  65.310  65.850  1.00  0.00           O
ATOM     89  N   SER A   6      87.090  63.240  65.740  1.00  0.00           N
ATOM     90  H   SER A   6      87.760  62.590  66.130  1.00  0.00           H
ATOM     91  CA  SER A   6      86.570  63.000  64.400  1.00  0.00           C
ATOM     92  HA  SER A   6      86.410  63.970  63.920  1.00  0.00           H
ATOM     93  CB  SER A   6      87.550  62.110  63.580  1.00  0.00           C
ATOM     94  HB1 SER A   6      86.910  61.700  62.800  1.00  0.00           H
ATOM     95  HB2 SER A   6      87.900  61.280  64.190  1.00  0.00           H
ATOM     96  OG  SER A   6      88.520  62.850  62.900  1.00  0.00           O
ATOM     97  HG  SER A   6      89.060  63.220  63.600  1.00  0.00           H
ATOM     98  C   SER A   6      85.210  62.370  64.450  1.00  0.00           C
ATOM     99  O   SER A   6      85.120  61.330  65.160  1.00  0.00           O
ATOM    100  N   ILE A   7      84.220  62.760  63.690  1.00  0.00           N
ATOM    101  H   ILE A   7      84.370  63.590  63.130  1.00  0.00           H
ATOM    102  CA  ILE A   7      82.870  62.170  63.740  1.00  0.00           C
ATOM    103  HA  ILE A   7      82.730  61.320  64.400  1.00  0.00           H
ATOM    104  CB  ILE A   7      81.820  63.230  64.300  1.00  0.00           C
ATOM    105  HB  ILE A   7      81.880  64.110  63.660  1.00  0.00           H
ATOM    106  CG2 ILE A   7      80.440  62.610  64.160  1.00  0.00           C
ATOM    107 1HG2 ILE A   7      79.700  63.350  64.450  1.00  0.00           H
ATOM    108 2HG2 ILE A   7      80.240  62.270  63.140  1.00  0.00           H
ATOM    109 3HG2 ILE A   7      80.430  61.740  64.820  1.00  0.00           H
ATOM    110  CG1 ILE A   7      82.130  63.620  65.770  1.00  0.00           C
ATOM    111 1HG1 ILE A   7      83.140  64.040  65.750  1.00  0.00           H
ATOM    112 2HG1 ILE A   7      82.030  62.730  66.390  1.00  0.00           H
ATOM    113  CD  ILE A   7      81.260  64.770  66.260  1.00  0.00           C
ATOM    114  HD1 ILE A   7      81.630  64.910  67.280  1.00  0.00           H
ATOM    115  HD2 ILE A   7      81.210  65.620  65.580  1.00  0.00           H
ATOM    116  HD3 ILE A   7      80.230  64.420  66.330  1.00  0.00           H
ATOM    117  C   ILE A   7      82.480  61.710  62.300  1.00  0.00           C
ATOM    118  O   ILE A   7      82.440  62.450  61.350  1.00  0.00           O
ATOM    119  N   HIS A   8      82.030  60.410  62.230  1.00  0.00           N
ATOM    120  H   HIS A   8      82.190  59.820  63.030  1.00  0.00           H
ATOM    121  CA  HIS A   8      81.810  59.820  60.940  1.00  0.00           C
ATOM    122  HA  HIS A   8      82.090  60.460  60.100  1.00  0.00           H
ATOM    123  CB  HIS A   8      82.720  58.570  60.940  1.00  0.00           C
ATOM    124  HB1 HIS A   8      82.600  57.920  60.080  1.00  0.00           H
ATOM    125  HB2 HIS A   8      82.440  58.050  61.850  1.00  0.00           H
ATOM    126  CG  HIS A   8      84.160  58.960  61.020  1.00  0.00           C
ATOM    127  ND1 HIS A   8      84.920  59.830  60.250  1.00  0.00           N
ATOM    128  CE1 HIS A   8      86.170  59.780  60.770  1.00  0.00           C
ATOM    129  HE1 HIS A   8      86.990  60.350  60.350  1.00  0.00           H
ATOM    130  NE2 HIS A   8      86.180  59.090  61.930  1.00  0.00           N
ATOM    131  HE2 HIS A   8      86.980  58.770  62.450  1.00  0.00           H
ATOM    132  CD2 HIS A   8      84.930  58.490  62.030  1.00  0.00           C
ATOM    133  HD2 HIS A   8      84.630  57.830  62.830  1.00  0.00           H
ATOM    134  C   HIS A   8      80.330  59.460  60.690  1.00  0.00           C
ATOM    135  O   HIS A   8      79.900  58.590  61.430  1.00  0.00           O
ATOM    136  N   VAL A   9      79.620  60.120  59.740  1.00  0.00           N
ATOM    137  H   VAL A   9      79.920  60.780  59.040  1.00  0.00           H
ATOM    138  CA  VAL A   9      78.090  59.980  59.850  1.00  0.00           C
ATOM    139  HA  VAL A   9      77.770  59.320  60.650  1.00  0.00           H
ATOM    140  CB  VAL A   9      77.400  61.340  60.110  1.00  0.00           C
ATOM    141  HB  VAL A   9      77.700  62.010  59.300  1.00  0.00           H
ATOM    142  CG1 VAL A   9      75.960  61.190  60.360  1.00  0.00           C
ATOM    143 1HG1 VAL A   9      75.910  60.540  61.230  1.00  0.00           H
ATOM    144 2HG1 VAL A   9      75.480  62.130  60.630  1.00  0.00           H
ATOM    145 3HG1 VAL A   9      75.440  60.760  59.500  1.00  0.00           H
ATOM    146  CG2 VAL A   9      78.050  62.030  61.320  1.00  0.00           C
ATOM    147 1HG2 VAL A   9      78.110  61.410  62.210  1.00  0.00           H
ATOM    148 2HG2 VAL A   9      79.040  62.430  61.110  1.00  0.00           H
ATOM    149 3HG2 VAL A   9      77.470  62.950  61.400  1.00  0.00           H
ATOM    150  C   VAL A   9      77.590  59.380  58.580  1.00  0.00           C
ATOM    151  O   VAL A   9      77.850  59.860  57.500  1.00  0.00           O
ATOM    152  N   GLY A  10      76.800  58.280  58.670  1.00  0.00           N
ATOM    153  H   GLY A  10      76.700  57.850  59.580  1.00  0.00           H
ATOM    154  CA  GLY A  10      76.190  57.550  57.490  1.00  0.00           C
ATOM    155  HA1 GLY A  10      75.830  58.350  56.840  1.00  0.00           H
ATOM    156  HA2 GLY A  10      75.350  56.900  57.720  1.00  0.00           H
ATOM    157  C   GLY A  10      77.320  56.840  56.750  1.00  0.00           C
ATOM    158  O   GLY A  10      78.460  56.750  57.250  1.00  0.00           O
ATOM    159  N   GLN A  11      77.020  56.490  55.520  1.00  0.00           N
ATOM    160  H   GLN A  11      76.100  56.740  55.180  1.00  0.00           H
ATOM    161  CA  GLN A  11      77.890  55.580  54.750  1.00  0.00           C
ATOM    162  HA  GLN A  11      78.300  54.780  55.370  1.00  0.00           H
ATOM    163  CB  GLN A  11      77.110  54.730  53.670  1.00  0.00           C
ATOM    164  HB1 GLN A  11      76.420  55.400  53.140  1.00  0.00           H
ATOM    165  HB2 GLN A  11      76.570  53.960  54.210  1.00  0.00           H
ATOM    166  CG  GLN A  11      78.030  53.910  52.670  1.00  0.00           C
ATOM    167  HG1 GLN A  11      78.650  53.180  53.200  1.00  0.00           H
ATOM    168  HG2 GLN A  11      78.690  54.670  52.250  1.00  0.00           H
ATOM    169  CD  GLN A  11      77.180  53.330  51.550  1.00  0.00           C
ATOM    170  OE1 GLN A  11      77.430  52.230  51.100  1.00  0.00           O
ATOM    171  NE2 GLN A  11      76.340  54.110  50.980  1.00  0.00           N
ATOM    172 1HE2 GLN A  11      76.090  55.010  51.370  1.00  0.00           H
ATOM    173 2HE2 GLN A  11      75.790  53.780  50.210  1.00  0.00           H
ATOM    174  C   GLN A  11      79.060  56.340  54.180  1.00  0.00           C
ATOM    175  O   GLN A  11      80.120  55.830  54.390  1.00  0.00           O
ATOM    176  N   ALA A  12      78.950  57.550  53.590  1.00  0.00           N
ATOM    177  H   ALA A  12      78.020  57.940  53.500  1.00  0.00           H
ATOM    178  CA  ALA A  12      80.120  58.210  53.110  1.00  0.00           C
ATOM    179  HA  ALA A  12      80.800  57.620  52.500  1.00  0.00           H
ATOM    180  CB  ALA A  12      79.660  59.470  52.330  1.00  0.00           C
ATOM    181  HB1 ALA A  12      78.960  60.090  52.900  1.00  0.00           H
ATOM    182  HB2 ALA A  12      80.530  60.080  52.100  1.00  0.00           H
ATOM    183  HB3 ALA A  12      79.130  59.140  51.440  1.00  0.00           H
ATOM    184  C   ALA A  12      81.010  58.650  54.330  1.00  0.00           C
ATOM    185  O   ALA A  12      82.230  58.560  54.260  1.00  0.00           O
ATOM    186  N   GLY A  13      80.330  59.060  55.440  1.00  0.00           N
ATOM    187  H   GLY A  13      79.330  59.130  55.350  1.00  0.00           H
ATOM    188  CA  GLY A  13      81.110  59.530  56.660  1.00  0.00           C
ATOM    189  HA1 GLY A  13      80.360  59.920  57.350  1.00  0.00           H
ATOM    190  HA2 GLY A  13      81.730  60.390  56.430  1.00  0.00           H
ATOM    191  C   GLY A  13      81.890  58.380  57.340  1.00  0.00           C
ATOM    192  O   GLY A  13      83.110  58.450  57.510  1.00  0.00           O
ATOM    193  N   VAL A  14      81.240  57.210  57.490  1.00  0.00           N
ATOM    194  H   VAL A  14      80.280  57.250  57.180  1.00  0.00           H
ATOM    195  CA  VAL A  14      81.910  55.930  57.920  1.00  0.00           C
ATOM    196  HA  VAL A  14      82.470  56.090  58.840  1.00  0.00           H
ATOM    197  CB  VAL A  14      80.880  54.820  58.250  1.00  0.00           C
ATOM    198  HB  VAL A  14      80.370  54.720  57.290  1.00  0.00           H
ATOM    199  CG1 VAL A  14      81.480  53.430  58.650  1.00  0.00           C
ATOM    200 1HG1 VAL A  14      80.670  52.700  58.710  1.00  0.00           H
ATOM    201 2HG1 VAL A  14      82.230  53.020  57.980  1.00  0.00           H
ATOM    202 3HG1 VAL A  14      81.840  53.430  59.680  1.00  0.00           H
ATOM    203  CG2 VAL A  14      79.940  55.260  59.380  1.00  0.00           C
ATOM    204 1HG2 VAL A  14      80.390  55.080  60.360  1.00  0.00           H
ATOM    205 2HG2 VAL A  14      79.720  56.320  59.280  1.00  0.00           H
ATOM    206 3HG2 VAL A  14      79.000  54.760  59.140  1.00  0.00           H
ATOM    207  C   VAL A  14      83.020  55.560  56.900  1.00  0.00           C
ATOM    208  O   VAL A  14      84.160  55.310  57.340  1.00  0.00           O
ATOM    209  N   GLN A  15      82.870  55.390  55.520  1.00  0.00           N
ATOM    210  H   GLN A  15      82.010  55.730  55.100  1.00  0.00           H
ATOM    211  CA  GLN A  15      83.840  54.700  54.650  1.00  0.00           C
ATOM    212  HA  GLN A  15      84.250  53.830  55.170  1.00  0.00           H
ATOM    213  CB  GLN A  15      83.020  54.380  53.360  1.00  0.00           C
ATOM    214  HB1 GLN A  15      83.740  54.210  52.560  1.00  0.00           H
ATOM    215  HB2 GLN A  15      82.520  55.270  52.970  1.00  0.00           H
ATOM    216  CG  GLN A  15      82.110  53.160  53.540  1.00  0.00           C
ATOM    217  HG1 GLN A  15      81.200  53.500  54.040  1.00  0.00           H
ATOM    218  HG2 GLN A  15      82.580  52.440  54.200  1.00  0.00           H
ATOM    219  CD  GLN A  15      81.650  52.480  52.310  1.00  0.00           C
ATOM    220  OE1 GLN A  15      81.820  51.310  52.100  1.00  0.00           O
ATOM    221  NE2 GLN A  15      81.040  53.180  51.420  1.00  0.00           N
ATOM    222 1HE2 GLN A  15      80.920  54.180  51.430  1.00  0.00           H
ATOM    223 2HE2 GLN A  15      80.600  52.560  50.760  1.00  0.00           H
ATOM    224  C   GLN A  15      85.090  55.560  54.340  1.00  0.00           C
ATOM    225  O   GLN A  15      86.220  55.070  54.320  1.00  0.00           O
ATOM    226  N   ILE A  16      84.850  56.910  54.180  1.00  0.00           N
ATOM    227  H   ILE A  16      83.920  57.290  54.110  1.00  0.00           H
ATOM    228  CA  ILE A  16      85.910  57.900  54.050  1.00  0.00           C
ATOM    229  HA  ILE A  16      86.640  57.600  53.300  1.00  0.00           H
ATOM    230  CB  ILE A  16      85.390  59.240  53.610  1.00  0.00           C
ATOM    231  HB  ILE A  16      84.550  59.500  54.260  1.00  0.00           H
ATOM    232  CG2 ILE A  16      86.300  60.420  53.810  1.00  0.00           C
ATOM    233 1HG2 ILE A  16      85.780  61.310  53.460  1.00  0.00           H
ATOM    234 2HG2 ILE A  16      86.480  60.520  54.880  1.00  0.00           H
ATOM    235 3HG2 ILE A  16      87.270  60.310  53.320  1.00  0.00           H
ATOM    236  CG1 ILE A  16      84.900  59.160  52.160  1.00  0.00           C
ATOM    237 1HG1 ILE A  16      84.310  58.260  52.060  1.00  0.00           H
ATOM    238 2HG1 ILE A  16      85.750  59.080  51.480  1.00  0.00           H
ATOM    239  CD  ILE A  16      83.920  60.240  51.680  1.00  0.00           C
ATOM    240  HD1 ILE A  16      83.560  59.950  50.690  1.00  0.00           H
ATOM    241  HD2 ILE A  16      83.000  60.360  52.250  1.00  0.00           H
ATOM    242  HD3 ILE A  16      84.370  61.200  51.920  1.00  0.00           H
ATOM    243  C   ILE A  16      86.670  57.960  55.380  1.00  0.00           C
ATOM    244  O   ILE A  16      87.830  58.140  55.390  1.00  0.00           O
ATOM    245  N   GLY A  17      85.930  57.820  56.460  1.00  0.00           N
ATOM    246  H   GLY A  17      84.920  57.860  56.440  1.00  0.00           H
ATOM    247  CA  GLY A  17      86.510  57.840  57.780  1.00  0.00           C
ATOM    248  HA1 GLY A  17      85.730  57.850  58.540  1.00  0.00           H
ATOM    249  HA2 GLY A  17      87.100  58.750  57.920  1.00  0.00           H
ATOM    250  C   GLY A  17      87.450  56.620  58.040  1.00  0.00           C
ATOM    251  O   GLY A  17      88.650  56.760  58.140  1.00  0.00           O
ATOM    252  N   ASN A  18      86.920  55.390  57.950  1.00  0.00           N
ATOM    253  H   ASN A  18      85.950  55.330  57.660  1.00  0.00           H
ATOM    254  CA  ASN A  18      87.730  54.170  57.840  1.00  0.00           C
ATOM    255  HA  ASN A  18      88.090  54.090  58.860  1.00  0.00           H
ATOM    256  CB  ASN A  18      86.880  53.030  57.430  1.00  0.00           C
ATOM    257  HB1 ASN A  18      86.600  52.990  56.370  1.00  0.00           H
ATOM    258  HB2 ASN A  18      85.890  53.050  57.890  1.00  0.00           H
ATOM    259  CG  ASN A  18      87.550  51.660  57.620  1.00  0.00           C
ATOM    260  OD1 ASN A  18      88.710  51.470  57.980  1.00  0.00           O
ATOM    261  ND2 ASN A  18      86.820  50.550  57.370  1.00  0.00           N
ATOM    262 1HD2 ASN A  18      85.940  50.670  56.890  1.00  0.00           H
ATOM    263 2HD2 ASN A  18      87.170  49.660  57.700  1.00  0.00           H
ATOM    264  C   ASN A  18      88.970  54.350  56.850  1.00  0.00           C
ATOM    265  O   ASN A  18      90.130  54.100  57.270  1.00  0.00           O
ATOM    266  N   ALA A  19      88.760  54.940  55.670  1.00  0.00           N
ATOM    267  H   ALA A  19      87.810  55.100  55.360  1.00  0.00           H
ATOM    268  CA  ALA A  19      89.890  55.030  54.730  1.00  0.00           C
ATOM    269  HA  ALA A  19      90.400  54.070  54.690  1.00  0.00           H
ATOM    270  CB  ALA A  19      89.420  55.240  53.290  1.00  0.00           C
ATOM    271  HB1 ALA A  19      88.770  54.420  53.010  1.00  0.00           H
ATOM    272  HB2 ALA A  19      88.910  56.200  53.270  1.00  0.00           H
ATOM    273  HB3 ALA A  19      90.280  55.260  52.620  1.00  0.00           H
ATOM    274  C   ALA A  19      90.870  56.050  55.240  1.00  0.00           C
ATOM    275  O   ALA A  19      92.090  55.800  55.050  1.00  0.00           O
ATOM    276  N   CYS A  20      90.550  57.220  55.910  1.00  0.00           N
ATOM    277  H   CYS A  20      89.570  57.360  56.130  1.00  0.00           H
ATOM    278  CA  CYS A  20      91.520  58.220  56.390  1.00  0.00           C
ATOM    279  HA  CYS A  20      92.200  58.530  55.580  1.00  0.00           H
ATOM    280  CB  CYS A  20      90.950  59.640  56.720  1.00  0.00           C
ATOM    281  HB1 CYS A  20      91.770  60.300  56.980  1.00  0.00           H
ATOM    282  HB2 CYS A  20      90.360  59.610  57.630  1.00  0.00           H
ATOM    283  SG  CYS A  20      90.140  60.290  55.220  1.00  0.00           S
ATOM    284  HG  CYS A  20      89.350  59.230  55.040  1.00  0.00           H
ATOM    285  C   CYS A  20      92.250  57.620  57.570  1.00  0.00           C
ATOM    286  O   CYS A  20      93.500  57.800  57.710  1.00  0.00           O
ATOM    287  N   TRP A  21      91.450  56.910  58.410  1.00  0.00           N
ATOM    288  H   TRP A  21      90.510  56.610  58.180  1.00  0.00           H
ATOM    289  CA  TRP A  21      92.040  56.390  59.650  1.00  0.00           C
ATOM    290  HA  TRP A  21      92.660  57.190  60.050  1.00  0.00           H
ATOM    291  CB  TRP A  21      91.030  56.150  60.740  1.00  0.00           C
ATOM    292  HB1 TRP A  21      91.490  55.520  61.490  1.00  0.00           H
ATOM    293  HB2 TRP A  21      90.170  55.690  60.260  1.00  0.00           H
ATOM    294  CG  TRP A  21      90.630  57.400  61.380  1.00  0.00           C
ATOM    295  CD1 TRP A  21      89.580  58.170  60.980  1.00  0.00           C
ATOM    296  HD1 TRP A  21      89.000  57.820  60.140  1.00  0.00           H
ATOM    297  NE1 TRP A  21      89.430  59.280  61.810  1.00  0.00           N
ATOM    298  HE1 TRP A  21      88.740  60.000  61.730  1.00  0.00           H
ATOM    299  CE2 TRP A  21      90.470  59.230  62.740  1.00  0.00           C
ATOM    300  CZ2 TRP A  21      90.770  60.120  63.800  1.00  0.00           C
ATOM    301  HZ2 TRP A  21      90.100  60.910  64.090  1.00  0.00           H
ATOM    302  CH2 TRP A  21      91.960  59.940  64.500  1.00  0.00           C
ATOM    303  HH2 TRP A  21      92.220  60.560  65.350  1.00  0.00           H
ATOM    304  CZ3 TRP A  21      92.790  58.800  64.230  1.00  0.00           C
ATOM    305  HZ3 TRP A  21      93.610  58.480  64.840  1.00  0.00           H
ATOM    306  CE3 TRP A  21      92.460  57.990  63.140  1.00  0.00           C
ATOM    307  HE3 TRP A  21      93.050  57.110  62.930  1.00  0.00           H
ATOM    308  CD2 TRP A  21      91.240  58.120  62.430  1.00  0.00           C
ATOM    309  C   TRP A  21      93.030  55.230  59.330  1.00  0.00           C
ATOM    310  O   TRP A  21      94.040  55.240  60.000  1.00  0.00           O
ATOM    311  N   GLU A  22      92.840  54.410  58.300  1.00  0.00           N
ATOM    312  H   GLU A  22      91.950  54.250  57.850  1.00  0.00           H
ATOM    313  CA  GLU A  22      93.960  53.580  57.850  1.00  0.00           C
ATOM    314  HA  GLU A  22      94.360  52.960  58.660  1.00  0.00           H
ATOM    315  CB  GLU A  22      93.490  52.630  56.680  1.00  0.00           C
ATOM    316  HB1 GLU A  22      92.700  53.180  56.160  1.00  0.00           H
ATOM    317  HB2 GLU A  22      93.100  51.690  57.060  1.00  0.00           H
ATOM    318  CG  GLU A  22      94.620  52.230  55.720  1.00  0.00           C
ATOM    319  HG1 GLU A  22      95.430  51.770  56.280  1.00  0.00           H
ATOM    320  HG2 GLU A  22      94.960  53.130  55.190  1.00  0.00           H
ATOM    321  CD  GLU A  22      93.990  51.300  54.700  1.00  0.00           C
ATOM    322  OE1 GLU A  22      93.120  51.730  53.960  1.00  0.00           O
ATOM    323  OE2 GLU A  22      94.410  50.180  54.490  1.00  0.00           O
ATOM    324  C   GLU A  22      95.230  54.390  57.420  1.00  0.00           C
ATOM    325  O   GLU A  22      96.390  54.130  57.690  1.00  0.00           O
ATOM    326  N   LEU A  23      94.940  55.590  56.910  1.00  0.00           N
ATOM    327  H   LEU A  23      94.010  55.950  57.060  1.00  0.00           H
ATOM    328  CA  LEU A  23      96.080  56.360  56.220  1.00  0.00           C
ATOM    329  HA  LEU A  23      96.690  55.660  55.660  1.00  0.00           H
ATOM    330  CB  LEU A  23      95.440  57.340  55.180  1.00  0.00           C
ATOM    331  HB1 LEU A  23      94.890  58.060  55.780  1.00  0.00           H
ATOM    332  HB2 LEU A  23      94.870  56.820  54.410  1.00  0.00           H
ATOM    333  CG  LEU A  23      96.530  58.190  54.380  1.00  0.00           C
ATOM    334  HG  LEU A  23      97.070  58.740  55.150  1.00  0.00           H
ATOM    335  CD1 LEU A  23      97.570  57.290  53.740  1.00  0.00           C
ATOM    336 1HD1 LEU A  23      98.120  57.790  52.950  1.00  0.00           H
ATOM    337 2HD1 LEU A  23      98.270  56.970  54.520  1.00  0.00           H
ATOM    338 3HD1 LEU A  23      97.140  56.470  53.170  1.00  0.00           H
ATOM    339  CD2 LEU A  23      95.970  59.140  53.380  1.00  0.00           C
ATOM    340 1HD2 LEU A  23      96.690  59.870  53.000  1.00  0.00           H
ATOM    341 2HD2 LEU A  23      95.740  58.530  52.510  1.00  0.00           H
ATOM    342 3HD2 LEU A  23      95.110  59.530  53.920  1.00  0.00           H
ATOM    343  C   LEU A  23      96.970  57.080  57.280  1.00  0.00           C
ATOM    344  O   LEU A  23      98.190  57.000  57.220  1.00  0.00           O
ATOM    345  N   TYR A  24      96.340  57.640  58.320  1.00  0.00           N
ATOM    346  H   TYR A  24      95.330  57.660  58.270  1.00  0.00           H
ATOM    347  CA  TYR A  24      96.970  58.200  59.550  1.00  0.00           C
ATOM    348  HA  TYR A  24      97.540  59.090  59.270  1.00  0.00           H
ATOM    349  CB  TYR A  24      95.940  58.750  60.540  1.00  0.00           C
ATOM    350  HB1 TYR A  24      96.470  59.100  61.420  1.00  0.00           H
ATOM    351  HB2 TYR A  24      95.370  57.870  60.840  1.00  0.00           H
ATOM    352  CG  TYR A  24      94.930  59.800  59.980  1.00  0.00           C
ATOM    353  CD1 TYR A  24      95.120  60.580  58.840  1.00  0.00           C
ATOM    354  HD1 TYR A  24      95.940  60.250  58.220  1.00  0.00           H
ATOM    355  CE1 TYR A  24      94.210  61.580  58.370  1.00  0.00           C
ATOM    356  HE1 TYR A  24      94.470  62.040  57.430  1.00  0.00           H
ATOM    357  CZ  TYR A  24      92.950  61.710  59.000  1.00  0.00           C
ATOM    358  OH  TYR A  24      92.020  62.540  58.550  1.00  0.00           O
ATOM    359  HH  TYR A  24      91.260  62.570  59.140  1.00  0.00           H
ATOM    360  CE2 TYR A  24      92.790  60.970  60.220  1.00  0.00           C
ATOM    361  HE2 TYR A  24      91.890  61.050  60.810  1.00  0.00           H
ATOM    362  CD2 TYR A  24      93.750  60.020  60.690  1.00  0.00           C
ATOM    363  HD2 TYR A  24      93.610  59.410  61.570  1.00  0.00           H
ATOM    364  C   TYR A  24      97.830  57.110  60.300  1.00  0.00           C
ATOM    365  O   TYR A  24      98.920  57.370  60.790  1.00  0.00           O
ATOM    366  N   CYS A  25      97.430  55.830  60.250  1.00  0.00           N
ATOM    367  H   CYS A  25      96.630  55.490  59.720  1.00  0.00           H
ATOM    368  CA  CYS A  25      98.240  54.710  60.780  1.00  0.00           C
ATOM    369  HA  CYS A  25      98.600  54.990  61.770  1.00  0.00           H
ATOM    370  CB  CYS A  25      97.380  53.460  60.960  1.00  0.00           C
ATOM    371  HB1 CYS A  25      97.940  52.580  61.280  1.00  0.00           H
ATOM    372  HB2 CYS A  25      96.920  53.170  60.010  1.00  0.00           H
ATOM    373  SG  CYS A  25      95.980  53.780  62.040  1.00  0.00           S
ATOM    374  HG  CYS A  25      95.180  54.470  61.220  1.00  0.00           H
ATOM    375  C   CYS A  25      99.470  54.390  59.920  1.00  0.00           C
ATOM    376  O   CYS A  25     100.550  54.170  60.390  1.00  0.00           O
ATOM    377  N   LEU A  26      99.400  54.340  58.570  1.00  0.00           N
ATOM    378  H   LEU A  26      98.480  54.380  58.170  1.00  0.00           H
ATOM    379  CA  LEU A  26     100.510  54.200  57.630  1.00  0.00           C
ATOM    380  HA  LEU A  26     101.050  53.290  57.890  1.00  0.00           H
ATOM    381  CB  LEU A  26      99.900  54.020  56.170  1.00  0.00           C
ATOM    382  HB1 LEU A  26     100.740  53.990  55.480  1.00  0.00           H
ATOM    383  HB2 LEU A  26      99.390  54.900  55.770  1.00  0.00           H
ATOM    384  CG  LEU A  26      99.150  52.680  56.000  1.00  0.00           C
ATOM    385  HG  LEU A  26      98.520  52.550  56.880  1.00  0.00           H
ATOM    386  CD1 LEU A  26      98.290  52.590  54.720  1.00  0.00           C
ATOM    387 1HD1 LEU A  26      98.000  51.560  54.510  1.00  0.00           H
ATOM    388 2HD1 LEU A  26      97.470  53.290  54.900  1.00  0.00           H
ATOM    389 3HD1 LEU A  26      98.910  52.860  53.870  1.00  0.00           H
ATOM    390  CD2 LEU A  26     100.080  51.440  56.000  1.00  0.00           C
ATOM    391 1HD2 LEU A  26     100.400  51.180  54.990  1.00  0.00           H
ATOM    392 2HD2 LEU A  26     100.940  51.600  56.660  1.00  0.00           H
ATOM    393 3HD2 LEU A  26      99.500  50.600  56.380  1.00  0.00           H
ATOM    394  C   LEU A  26     101.390  55.410  57.700  1.00  0.00           C
ATOM    395  O   LEU A  26     102.580  55.240  57.580  1.00  0.00           O
ATOM    396  N   GLU A  27     100.890  56.590  58.020  1.00  0.00           N
ATOM    397  H   GLU A  27      99.900  56.650  58.210  1.00  0.00           H
ATOM    398  CA  GLU A  27     101.650  57.880  58.040  1.00  0.00           C
ATOM    399  HA  GLU A  27     102.300  57.900  57.170  1.00  0.00           H
ATOM    400  CB  GLU A  27     100.620  59.040  57.900  1.00  0.00           C
ATOM    401  HB1 GLU A  27     100.880  59.940  58.460  1.00  0.00           H
ATOM    402  HB2 GLU A  27      99.680  58.610  58.250  1.00  0.00           H
ATOM    403  CG  GLU A  27     100.560  59.520  56.410  1.00  0.00           C
ATOM    404  HG1 GLU A  27     100.380  58.660  55.770  1.00  0.00           H
ATOM    405  HG2 GLU A  27     101.580  59.750  56.110  1.00  0.00           H
ATOM    406  CD  GLU A  27      99.530  60.620  56.040  1.00  0.00           C
ATOM    407  OE1 GLU A  27      99.310  61.530  56.870  1.00  0.00           O
ATOM    408  OE2 GLU A  27      98.990  60.740  54.900  1.00  0.00           O
ATOM    409  C   GLU A  27     102.510  58.110  59.310  1.00  0.00           C
ATOM    410  O   GLU A  27     103.540  58.860  59.260  1.00  0.00           O
ATOM    411  N   HIS A  28     101.960  57.550  60.390  1.00  0.00           N
ATOM    412  H   HIS A  28     101.030  57.170  60.340  1.00  0.00           H
ATOM    413  CA  HIS A  28     102.660  57.540  61.670  1.00  0.00           C
ATOM    414  HA  HIS A  28     103.420  58.310  61.760  1.00  0.00           H
ATOM    415  CB  HIS A  28     101.810  57.820  62.800  1.00  0.00           C
ATOM    416  HB1 HIS A  28     102.310  57.600  63.750  1.00  0.00           H
ATOM    417  HB2 HIS A  28     100.950  57.160  62.740  1.00  0.00           H
ATOM    418  CG  HIS A  28     101.370  59.240  62.920  1.00  0.00           C
ATOM    419  ND1 HIS A  28     102.140  60.370  62.840  1.00  0.00           N
ATOM    420  CE1 HIS A  28     101.330  61.420  62.940  1.00  0.00           C
ATOM    421  HE1 HIS A  28     101.700  62.430  62.880  1.00  0.00           H
ATOM    422  NE2 HIS A  28     100.090  60.990  63.090  1.00  0.00           N
ATOM    423  HE2 HIS A  28      99.310  61.600  63.290  1.00  0.00           H
ATOM    424  CD2 HIS A  28     100.090  59.580  63.000  1.00  0.00           C
ATOM    425  HD2 HIS A  28      99.240  58.940  63.200  1.00  0.00           H
ATOM    426  C   HIS A  28     103.570  56.320  61.900  1.00  0.00           C
ATOM    427  O   HIS A  28     104.440  56.370  62.830  1.00  0.00           O
ATOM    428  N   GLY A  29     103.300  55.270  61.150  1.00  0.00           N
ATOM    429  H   GLY A  29     102.610  55.380  60.430  1.00  0.00           H
ATOM    430  CA  GLY A  29     103.840  53.950  61.380  1.00  0.00           C
ATOM    431  HA1 GLY A  29     104.900  53.930  61.630  1.00  0.00           H
ATOM    432  HA2 GLY A  29     103.570  53.350  60.510  1.00  0.00           H
ATOM    433  C   GLY A  29     103.170  53.120  62.560  1.00  0.00           C
ATOM    434  O   GLY A  29     103.860  52.430  63.290  1.00  0.00           O
ATOM    435  N   ILE A  30     101.850  53.240  62.810  1.00  0.00           N
ATOM    436  H   ILE A  30     101.240  53.670  62.130  1.00  0.00           H
ATOM    437  CA  ILE A  30     101.090  52.500  63.850  1.00  0.00           C
ATOM    438  HA  ILE A  30     101.720  52.310  64.720  1.00  0.00           H
ATOM    439  CB  ILE A  30      99.920  53.350  64.390  1.00  0.00           C
ATOM    440  HB  ILE A  30      99.150  53.570  63.650  1.00  0.00           H
ATOM    441  CG2 ILE A  30      99.210  52.550  65.440  1.00  0.00           C
ATOM    442 1HG2 ILE A  30      99.680  52.610  66.420  1.00  0.00           H
ATOM    443 2HG2 ILE A  30      98.300  53.140  65.560  1.00  0.00           H
ATOM    444 3HG2 ILE A  30      98.860  51.560  65.150  1.00  0.00           H
ATOM    445  CG1 ILE A  30     100.370  54.800  64.880  1.00  0.00           C
ATOM    446 1HG1 ILE A  30     101.120  55.290  64.260  1.00  0.00           H
ATOM    447 2HG1 ILE A  30     100.930  54.740  65.810  1.00  0.00           H
ATOM    448  CD  ILE A  30      99.230  55.760  65.050  1.00  0.00           C
ATOM    449  HD1 ILE A  30      98.650  55.560  65.950  1.00  0.00           H
ATOM    450  HD2 ILE A  30      99.690  56.750  65.130  1.00  0.00           H
ATOM    451  HD3 ILE A  30      98.580  55.810  64.180  1.00  0.00           H
ATOM    452  C   ILE A  30     100.550  51.190  63.150  1.00  0.00           C
ATOM    453  O   ILE A  30      99.880  51.310  62.110  1.00  0.00           O
ATOM    454  N   GLN A  31     100.860  50.040  63.720  1.00  0.00           N
ATOM    455  H   GLN A  31     101.270  50.150  64.640  1.00  0.00           H
ATOM    456  CA  GLN A  31     100.550  48.660  63.200  1.00  0.00           C
ATOM    457  HA  GLN A  31     100.680  48.630  62.120  1.00  0.00           H
ATOM    458  CB  GLN A  31     101.540  47.690  63.900  1.00  0.00           C
ATOM    459  HB1 GLN A  31     101.180  46.690  63.640  1.00  0.00           H
ATOM    460  HB2 GLN A  31     101.520  47.800  64.980  1.00  0.00           H
ATOM    461  CG  GLN A  31     102.920  47.990  63.400  1.00  0.00           C
ATOM    462  HG1 GLN A  31     103.260  48.890  63.900  1.00  0.00           H
ATOM    463  HG2 GLN A  31     102.880  48.190  62.330  1.00  0.00           H
ATOM    464  CD  GLN A  31     103.910  46.890  63.730  1.00  0.00           C
ATOM    465  OE1 GLN A  31     103.700  45.900  64.410  1.00  0.00           O
ATOM    466  NE2 GLN A  31     105.140  47.220  63.490  1.00  0.00           N
ATOM    467 1HE2 GLN A  31     105.350  48.070  62.980  1.00  0.00           H
ATOM    468 2HE2 GLN A  31     105.900  46.650  63.820  1.00  0.00           H
ATOM    469  C   GLN A  31      99.040  48.370  63.500  1.00  0.00           C
ATOM    470  O   GLN A  31      98.490  48.940  64.490  1.00  0.00           O
ATOM    471  N   PRO A  32      98.380  47.490  62.780  1.00  0.00           N
ATOM    472  CD  PRO A  32      98.930  46.770  61.600  1.00  0.00           C
ATOM    473  HD1 PRO A  32      99.490  45.880  61.890  1.00  0.00           H
ATOM    474  HD2 PRO A  32      99.550  47.310  60.880  1.00  0.00           H
ATOM    475  CG  PRO A  32      97.720  46.350  60.760  1.00  0.00           C
ATOM    476  HG1 PRO A  32      97.920  45.520  60.070  1.00  0.00           H
ATOM    477  HG2 PRO A  32      97.380  47.160  60.110  1.00  0.00           H
ATOM    478  CB  PRO A  32      96.660  46.110  61.810  1.00  0.00           C
ATOM    479  HB1 PRO A  32      96.960  45.140  62.190  1.00  0.00           H
ATOM    480  HB2 PRO A  32      95.670  46.200  61.360  1.00  0.00           H
ATOM    481  CA  PRO A  32      96.910  47.230  62.830  1.00  0.00           C
ATOM    482  HA  PRO A  32      96.370  48.110  62.480  1.00  0.00           H
ATOM    483  C   PRO A  32      96.210  46.770  64.130  1.00  0.00           C
ATOM    484  O   PRO A  32      94.980  46.770  64.260  1.00  0.00           O
ATOM    485  N   ASP A  33      97.010  46.310  65.110  1.00  0.00           N
ATOM    486  H   ASP A  33      98.010  46.240  64.950  1.00  0.00           H
ATOM    487  CA  ASP A  33      96.670  46.120  66.570  1.00  0.00           C
ATOM    488  HA  ASP A  33      95.600  45.900  66.620  1.00  0.00           H
ATOM    489  CB  ASP A  33      97.410  44.930  67.170  1.00  0.00           C
ATOM    490  HB1 ASP A  33      97.020  44.020  66.700  1.00  0.00           H
ATOM    491  HB2 ASP A  33      97.180  44.830  68.230  1.00  0.00           H
ATOM    492  CG  ASP A  33      98.950  45.000  66.890  1.00  0.00           C
ATOM    493  OD1 ASP A  33      99.430  45.620  65.910  1.00  0.00           O
ATOM    494  OD2 ASP A  33      99.640  44.220  67.570  1.00  0.00           O
ATOM    495  C   ASP A  33      96.860  47.400  67.460  1.00  0.00           C
ATOM    496  O   ASP A  33      96.430  47.430  68.610  1.00  0.00           O
ATOM    497  N   GLY A  34      97.310  48.530  66.850  1.00  0.00           N
ATOM    498  H   GLY A  34      97.440  48.560  65.850  1.00  0.00           H
ATOM    499  CA  GLY A  34      97.450  49.820  67.540  1.00  0.00           C
ATOM    500  HA1 GLY A  34      96.680  50.010  68.290  1.00  0.00           H
ATOM    501  HA2 GLY A  34      97.380  50.640  66.830  1.00  0.00           H
ATOM    502  C   GLY A  34      98.810  49.940  68.250  1.00  0.00           C
ATOM    503  O   GLY A  34      99.060  51.030  68.800  1.00  0.00           O
ATOM    504  N   GLN A  35      99.720  48.990  68.060  1.00  0.00           N
ATOM    505  H   GLN A  35      99.430  48.080  67.730  1.00  0.00           H
ATOM    506  CA  GLN A  35     101.110  49.170  68.440  1.00  0.00           C
ATOM    507  HA  GLN A  35     101.100  49.450  69.490  1.00  0.00           H
ATOM    508  CB  GLN A  35     101.720  47.770  68.340  1.00  0.00           C
ATOM    509  HB1 GLN A  35     102.800  47.910  68.440  1.00  0.00           H
ATOM    510  HB2 GLN A  35     101.600  47.340  67.340  1.00  0.00           H
ATOM    511  CG  GLN A  35     101.120  46.800  69.340  1.00  0.00           C
ATOM    512  HG1 GLN A  35     101.590  45.840  69.130  1.00  0.00           H
ATOM    513  HG2 GLN A  35     100.060  46.660  69.140  1.00  0.00           H
ATOM    514  CD  GLN A  35     101.480  47.020  70.790  1.00  0.00           C
ATOM    515  OE1 GLN A  35     102.590  47.350  71.050  1.00  0.00           O
ATOM    516  NE2 GLN A  35     100.560  47.230  71.610  1.00  0.00           N
ATOM    517 1HE2 GLN A  35      99.620  46.940  71.400  1.00  0.00           H
ATOM    518 2HE2 GLN A  35     100.720  47.500  72.570  1.00  0.00           H
ATOM    519  C   GLN A  35     101.890  50.210  67.580  1.00  0.00           C
ATOM    520  O   GLN A  35     101.710  50.170  66.350  1.00  0.00           O
ATOM    521  N   MET A  36     102.760  51.100  68.180  1.00  0.00           N
ATOM    522  H   MET A  36     102.750  51.120  69.190  1.00  0.00           H
ATOM    523  CA  MET A  36     103.520  52.090  67.540  1.00  0.00           C
ATOM    524  HA  MET A  36     103.370  51.980  66.460  1.00  0.00           H
ATOM    525  CB  MET A  36     102.980  53.460  67.800  1.00  0.00           C
ATOM    526  HB1 MET A  36     103.140  53.780  68.830  1.00  0.00           H
ATOM    527  HB2 MET A  36     101.920  53.490  67.570  1.00  0.00           H
ATOM    528  CG  MET A  36     103.760  54.580  66.990  1.00  0.00           C
ATOM    529  HG1 MET A  36     103.570  54.390  65.930  1.00  0.00           H
ATOM    530  HG2 MET A  36     104.830  54.640  67.160  1.00  0.00           H
ATOM    531  SD  MET A  36     102.930  56.170  67.300  1.00  0.00           S
ATOM    532  CE  MET A  36     103.910  57.390  66.440  1.00  0.00           C
ATOM    533  HE1 MET A  36     103.300  58.260  66.190  1.00  0.00           H
ATOM    534  HE2 MET A  36     104.680  57.710  67.140  1.00  0.00           H
ATOM    535  HE3 MET A  36     104.370  57.080  65.500  1.00  0.00           H
ATOM    536  C   MET A  36     104.970  51.950  67.990  1.00  0.00           C
ATOM    537  O   MET A  36     105.430  52.540  68.960  1.00  0.00           O
ATOM    538  N   PRO A  37     105.770  51.060  67.420  1.00  0.00           N
ATOM    539  CD  PRO A  37     105.420  50.250  66.230  1.00  0.00           C
ATOM    540  HD1 PRO A  37     105.080  50.830  65.370  1.00  0.00           H
ATOM    541  HD2 PRO A  37     104.700  49.470  66.480  1.00  0.00           H
ATOM    542  CG  PRO A  37     106.740  49.610  65.890  1.00  0.00           C
ATOM    543  HG1 PRO A  37     107.430  50.280  65.370  1.00  0.00           H
ATOM    544  HG2 PRO A  37     106.690  48.650  65.380  1.00  0.00           H
ATOM    545  CB  PRO A  37     107.450  49.430  67.250  1.00  0.00           C
ATOM    546  HB1 PRO A  37     108.530  49.450  67.120  1.00  0.00           H
ATOM    547  HB2 PRO A  37     107.030  48.570  67.770  1.00  0.00           H
ATOM    548  CA  PRO A  37     107.020  50.650  68.080  1.00  0.00           C
ATOM    549  HA  PRO A  37     106.870  50.400  69.130  1.00  0.00           H
ATOM    550  C   PRO A  37     108.040  51.780  67.970  1.00  0.00           C
ATOM    551  O   PRO A  37     108.940  51.770  68.730  1.00  0.00           O
ATOM    552  N   SER A  38     107.850  52.730  67.040  1.00  0.00           N
ATOM    553  H   SER A  38     106.990  52.710  66.500  1.00  0.00           H
ATOM    554  CA  SER A  38     108.530  54.010  67.120  1.00  0.00           C
ATOM    555  HA  SER A  38     109.600  53.790  67.160  1.00  0.00           H
ATOM    556  CB  SER A  38     108.530  54.830  65.810  1.00  0.00           C
ATOM    557  HB1 SER A  38     108.790  54.130  65.020  1.00  0.00           H
ATOM    558  HB2 SER A  38     109.170  55.720  65.800  1.00  0.00           H
ATOM    559  OG  SER A  38     107.210  55.270  65.570  1.00  0.00           O
ATOM    560  HG  SER A  38     106.730  54.470  65.340  1.00  0.00           H
ATOM    561  C   SER A  38     108.200  55.000  68.300  1.00  0.00           C
ATOM    562  O   SER A  38     108.980  55.880  68.580  1.00  0.00           O
ATOM    563  N   ASP A  39     107.010  54.920  68.980  1.00  0.00           N
ATOM    564  H   ASP A  39     106.360  54.220  68.660  1.00  0.00           H
ATOM    565  CA  ASP A  39     106.690  55.700  70.190  1.00  0.00           C
ATOM    566  HA  ASP A  39     106.990  56.740  70.040  1.00  0.00           H
ATOM    567  CB  ASP A  39     105.180  55.630  70.280  1.00  0.00           C
ATOM    568  HB1 ASP A  39     104.890  54.590  70.410  1.00  0.00           H
ATOM    569  HB2 ASP A  39     104.790  55.960  69.330  1.00  0.00           H
ATOM    570  CG  ASP A  39     104.530  56.430  71.450  1.00  0.00           C
ATOM    571  OD1 ASP A  39     105.180  56.630  72.470  1.00  0.00           O
ATOM    572  OD2 ASP A  39     103.340  56.880  71.310  1.00  0.00           O
ATOM    573  C   ASP A  39     107.350  55.080  71.480  1.00  0.00           C
ATOM    574  O   ASP A  39     107.110  53.890  71.780  1.00  0.00           O
ATOM    575  N   LYS A  40     108.040  55.990  72.190  1.00  0.00           N
ATOM    576  H   LYS A  40     107.980  56.960  71.940  1.00  0.00           H
ATOM    577  CA  LYS A  40     108.930  55.730  73.310  1.00  0.00           C
ATOM    578  HA  LYS A  40     109.010  54.680  73.590  1.00  0.00           H
ATOM    579  CB  LYS A  40     110.260  56.290  72.920  1.00  0.00           C
ATOM    580  HB1 LYS A  40     110.980  56.330  73.730  1.00  0.00           H
ATOM    581  HB2 LYS A  40     110.070  57.350  72.710  1.00  0.00           H
ATOM    582  CG  LYS A  40     110.920  55.560  71.760  1.00  0.00           C
ATOM    583  HG1 LYS A  40     111.970  55.840  71.760  1.00  0.00           H
ATOM    584  HG2 LYS A  40     110.410  55.920  70.870  1.00  0.00           H
ATOM    585  CD  LYS A  40     110.900  54.070  71.730  1.00  0.00           C
ATOM    586  HD1 LYS A  40     109.900  53.640  71.780  1.00  0.00           H
ATOM    587  HD2 LYS A  40     111.490  53.720  72.570  1.00  0.00           H
ATOM    588  CE  LYS A  40     111.480  53.750  70.390  1.00  0.00           C
ATOM    589  HE1 LYS A  40     112.520  54.070  70.330  1.00  0.00           H
ATOM    590  HE2 LYS A  40     110.980  54.350  69.630  1.00  0.00           H
ATOM    591  NZ  LYS A  40     111.430  52.350  69.940  1.00  0.00           N
ATOM    592  HZ1 LYS A  40     110.530  51.960  69.710  1.00  0.00           H
ATOM    593  HZ2 LYS A  40     111.870  52.340  69.030  1.00  0.00           H
ATOM    594  HZ3 LYS A  40     112.020  51.740  70.490  1.00  0.00           H
ATOM    595  C   LYS A  40     108.490  56.290  74.660  1.00  0.00           C
ATOM    596  O   LYS A  40     109.290  56.620  75.530  1.00  0.00           O
ATOM    597  N   THR A  41     107.140  56.480  74.880  1.00  0.00           N
ATOM    598  H   THR A  41     106.520  56.020  74.220  1.00  0.00           H
ATOM    599  CA  THR A  41     106.570  56.830  76.200  1.00  0.00           C
ATOM    600  HA  THR A  41     107.010  56.220  76.990  1.00  0.00           H
ATOM    601  CB  THR A  41     106.700  58.290  76.620  1.00  0.00           C
ATOM    602  HB  THR A  41     107.730  58.550  76.880  1.00  0.00           H
ATOM    603  CG2 THR A  41     106.220  59.230  75.490  1.00  0.00           C
ATOM    604 1HG2 THR A  41     106.700  59.020  74.530  1.00  0.00           H
ATOM    605 2HG2 THR A  41     105.140  59.270  75.370  1.00  0.00           H
ATOM    606 3HG2 THR A  41     106.460  60.230  75.840  1.00  0.00           H
ATOM    607  OG1 THR A  41     105.990  58.610  77.770  1.00  0.00           O
ATOM    608  HG1 THR A  41     106.140  59.550  77.860  1.00  0.00           H
ATOM    609  C   THR A  41     105.140  56.370  76.140  1.00  0.00           C
ATOM    610  O   THR A  41     104.380  56.770  75.210  1.00  0.00           O
ATOM    611  N   ILE A  42     104.830  55.440  77.080  1.00  0.00           N
ATOM    612  H   ILE A  42     105.490  55.230  77.820  1.00  0.00           H
ATOM    613  CA  ILE A  42     103.710  54.490  76.920  1.00  0.00           C
ATOM    614  HA  ILE A  42     103.560  54.430  75.840  1.00  0.00           H
ATOM    615  CB  ILE A  42     104.280  53.180  77.450  1.00  0.00           C
ATOM    616  HB  ILE A  42     104.660  53.280  78.470  1.00  0.00           H
ATOM    617  CG2 ILE A  42     103.130  52.180  77.660  1.00  0.00           C
ATOM    618 1HG2 ILE A  42     102.580  52.400  78.570  1.00  0.00           H
ATOM    619 2HG2 ILE A  42     102.400  52.260  76.860  1.00  0.00           H
ATOM    620 3HG2 ILE A  42     103.340  51.110  77.730  1.00  0.00           H
ATOM    621  CG1 ILE A  42     105.440  52.590  76.620  1.00  0.00           C
ATOM    622 1HG1 ILE A  42     106.100  53.310  76.140  1.00  0.00           H
ATOM    623 2HG1 ILE A  42     105.030  52.100  75.730  1.00  0.00           H
ATOM    624  CD  ILE A  42     106.150  51.400  77.290  1.00  0.00           C
ATOM    625  HD1 ILE A  42     105.550  50.490  77.260  1.00  0.00           H
ATOM    626  HD2 ILE A  42     107.010  51.010  76.740  1.00  0.00           H
ATOM    627  HD3 ILE A  42     106.420  51.650  78.310  1.00  0.00           H
ATOM    628  C   ILE A  42     102.380  54.840  77.620  1.00  0.00           C
ATOM    629  O   ILE A  42     102.400  55.370  78.710  1.00  0.00           O
ATOM    630  N   GLY A  43     101.230  54.540  77.050  1.00  0.00           N
ATOM    631  H   GLY A  43     101.160  53.900  76.270  1.00  0.00           H
ATOM    632  CA  GLY A  43      99.970  54.950  77.730  1.00  0.00           C
ATOM    633  HA1 GLY A  43     100.030  54.390  78.660  1.00  0.00           H
ATOM    634  HA2 GLY A  43      99.100  54.510  77.250  1.00  0.00           H
ATOM    635  C   GLY A  43      99.740  56.490  77.930  1.00  0.00           C
ATOM    636  O   GLY A  43      98.940  56.820  78.830  1.00  0.00           O
ATOM    637  N   GLY A  44     100.440  57.420  77.200  1.00  0.00           N
ATOM    638  H   GLY A  44     101.140  57.060  76.570  1.00  0.00           H
ATOM    639  CA  GLY A  44     100.220  58.840  77.300  1.00  0.00           C
ATOM    640  HA1 GLY A  44     100.290  59.150  78.340  1.00  0.00           H
ATOM    641  HA2 GLY A  44      99.260  59.140  76.870  1.00  0.00           H
ATOM    642  C   GLY A  44     101.300  59.630  76.560  1.00  0.00           C
ATOM    643  O   GLY A  44     102.120  59.140  75.810  1.00  0.00           O
ATOM    644  N   GLY A  45     101.300  60.910  76.870  1.00  0.00           N
ATOM    645  H   GLY A  45     100.480  61.170  77.410  1.00  0.00           H
ATOM    646  CA  GLY A  45     102.080  61.980  76.230  1.00  0.00           C
ATOM    647  HA1 GLY A  45     102.920  61.600  75.640  1.00  0.00           H
ATOM    648  HA2 GLY A  45     102.550  62.590  77.000  1.00  0.00           H
ATOM    649  C   GLY A  45     101.340  62.910  75.260  1.00  0.00           C
ATOM    650  O   GLY A  45     100.140  62.840  74.950  1.00  0.00           O
ATOM    651  N   ASP A  46     102.080  63.920  74.780  1.00  0.00           N
ATOM    652  H   ASP A  46     103.040  63.900  75.100  1.00  0.00           H
ATOM    653  CA  ASP A  46     101.500  65.210  74.130  1.00  0.00           C
ATOM    654  HA  ASP A  46     100.440  65.020  73.940  1.00  0.00           H
ATOM    655  CB  ASP A  46     101.490  66.330  75.100  1.00  0.00           C
ATOM    656  HB1 ASP A  46     100.880  66.110  75.980  1.00  0.00           H
ATOM    657  HB2 ASP A  46     100.990  67.110  74.520  1.00  0.00           H
ATOM    658  CG  ASP A  46     102.860  66.930  75.630  1.00  0.00           C
ATOM    659  OD1 ASP A  46     103.930  66.520  75.250  1.00  0.00           O
ATOM    660  OD2 ASP A  46     102.830  67.940  76.400  1.00  0.00           O
ATOM    661  C   ASP A  46     102.210  65.470  72.790  1.00  0.00           C
ATOM    662  O   ASP A  46     102.450  66.680  72.520  1.00  0.00           O
ATOM    663  N   ASP A  47     102.880  64.490  72.140  1.00  0.00           N
ATOM    664  H   ASP A  47     102.620  63.540  72.340  1.00  0.00           H
ATOM    665  CA  ASP A  47     103.470  64.720  70.810  1.00  0.00           C
ATOM    666  HA  ASP A  47     104.120  65.590  70.790  1.00  0.00           H
ATOM    667  CB  ASP A  47     104.370  63.580  70.320  1.00  0.00           C
ATOM    668  HB1 ASP A  47     104.900  63.820  69.400  1.00  0.00           H
ATOM    669  HB2 ASP A  47     103.790  62.700  70.050  1.00  0.00           H
ATOM    670  CG  ASP A  47     105.310  63.160  71.410  1.00  0.00           C
ATOM    671  OD1 ASP A  47     105.080  62.130  72.100  1.00  0.00           O
ATOM    672  OD2 ASP A  47     106.280  63.880  71.610  1.00  0.00           O
ATOM    673  C   ASP A  47     102.390  64.900  69.720  1.00  0.00           C
ATOM    674  O   ASP A  47     101.200  64.640  69.970  1.00  0.00           O
ATOM    675  N   SER A  48     102.820  65.280  68.520  1.00  0.00           N
ATOM    676  H   SER A  48     103.780  65.530  68.370  1.00  0.00           H
ATOM    677  CA  SER A  48     101.830  65.740  67.610  1.00  0.00           C
ATOM    678  HA  SER A  48     101.330  66.630  68.000  1.00  0.00           H
ATOM    679  CB  SER A  48     102.490  66.290  66.400  1.00  0.00           C
ATOM    680  HB1 SER A  48     101.800  66.640  65.620  1.00  0.00           H
ATOM    681  HB2 SER A  48     103.070  65.430  66.070  1.00  0.00           H
ATOM    682  OG  SER A  48     103.410  67.300  66.800  1.00  0.00           O
ATOM    683  HG  SER A  48     102.930  68.130  66.880  1.00  0.00           H
ATOM    684  C   SER A  48     100.770  64.710  67.070  1.00  0.00           C
ATOM    685  O   SER A  48      99.750  65.160  66.570  1.00  0.00           O
ATOM    686  N   PHE A  49     101.050  63.390  67.170  1.00  0.00           N
ATOM    687  H   PHE A  49     101.960  63.100  67.490  1.00  0.00           H
ATOM    688  CA  PHE A  49     100.030  62.460  66.790  1.00  0.00           C
ATOM    689  HA  PHE A  49      99.610  62.910  65.890  1.00  0.00           H
ATOM    690  CB  PHE A  49     100.670  61.130  66.400  1.00  0.00           C
ATOM    691  HB1 PHE A  49     101.450  61.290  65.660  1.00  0.00           H
ATOM    692  HB2 PHE A  49      99.960  60.380  66.060  1.00  0.00           H
ATOM    693  CG  PHE A  49     101.440  60.470  67.520  1.00  0.00           C
ATOM    694  CD1 PHE A  49     100.720  59.590  68.380  1.00  0.00           C
ATOM    695  HD1 PHE A  49      99.750  59.300  68.010  1.00  0.00           H
ATOM    696  CE1 PHE A  49     101.400  59.140  69.530  1.00  0.00           C
ATOM    697  HE1 PHE A  49     100.970  58.420  70.220  1.00  0.00           H
ATOM    698  CZ  PHE A  49     102.670  59.640  69.820  1.00  0.00           C
ATOM    699  HZ  PHE A  49     103.250  59.220  70.640  1.00  0.00           H
ATOM    700  CE2 PHE A  49     103.380  60.440  68.910  1.00  0.00           C
ATOM    701  HE2 PHE A  49     104.360  60.770  69.210  1.00  0.00           H
ATOM    702  CD2 PHE A  49     102.780  60.770  67.740  1.00  0.00           C
ATOM    703  HD2 PHE A  49     103.340  61.340  67.020  1.00  0.00           H
ATOM    704  C   PHE A  49      98.900  62.370  67.900  1.00  0.00           C
ATOM    705  O   PHE A  49      97.770  62.080  67.440  1.00  0.00           O
ATOM    706  N   ASN A  50      99.230  62.610  69.160  1.00  0.00           N
ATOM    707  H   ASN A  50     100.190  62.550  69.470  1.00  0.00           H
ATOM    708  CA  ASN A  50      98.130  62.630  70.270  1.00  0.00           C
ATOM    709  HA  ASN A  50      97.610  61.680  70.160  1.00  0.00           H
ATOM    710  CB  ASN A  50      98.640  62.700  71.710  1.00  0.00           C
ATOM    711  HB1 ASN A  50      97.740  62.500  72.280  1.00  0.00           H
ATOM    712  HB2 ASN A  50      99.120  63.640  72.000  1.00  0.00           H
ATOM    713  CG  ASN A  50      99.540  61.570  71.930  1.00  0.00           C
ATOM    714  OD1 ASN A  50     100.750  61.590  71.730  1.00  0.00           O
ATOM    715  ND2 ASN A  50      99.040  60.530  72.510  1.00  0.00           N
ATOM    716 1HD2 ASN A  50      98.070  60.450  72.770  1.00  0.00           H
ATOM    717 2HD2 ASN A  50      99.630  59.750  72.750  1.00  0.00           H
ATOM    718  C   ASN A  50      97.000  63.590  70.110  1.00  0.00           C
ATOM    719  O   ASN A  50      95.970  63.360  70.760  1.00  0.00           O
ATOM    720  N   THR A  51      97.150  64.570  69.180  1.00  0.00           N
ATOM    721  H   THR A  51      98.030  64.660  68.700  1.00  0.00           H
ATOM    722  CA  THR A  51      96.070  65.460  68.770  1.00  0.00           C
ATOM    723  HA  THR A  51      95.740  66.070  69.610  1.00  0.00           H
ATOM    724  CB  THR A  51      96.620  66.330  67.730  1.00  0.00           C
ATOM    725  HB  THR A  51      95.770  66.900  67.340  1.00  0.00           H
ATOM    726  CG2 THR A  51      97.580  67.380  68.250  1.00  0.00           C
ATOM    727 1HG2 THR A  51      97.010  67.920  69.010  1.00  0.00           H
ATOM    728 2HG2 THR A  51      98.490  66.940  68.660  1.00  0.00           H
ATOM    729 3HG2 THR A  51      97.730  68.150  67.500  1.00  0.00           H
ATOM    730  OG1 THR A  51      97.140  65.570  66.650  1.00  0.00           O
ATOM    731  HG1 THR A  51      98.030  65.890  66.480  1.00  0.00           H
ATOM    732  C   THR A  51      94.910  64.630  68.310  1.00  0.00           C
ATOM    733  O   THR A  51      93.760  64.840  68.650  1.00  0.00           O
ATOM    734  N   PHE A  52      95.140  63.480  67.650  1.00  0.00           N
ATOM    735  H   PHE A  52      96.120  63.340  67.450  1.00  0.00           H
ATOM    736  CA  PHE A  52      94.160  62.570  67.050  1.00  0.00           C
ATOM    737  HA  PHE A  52      93.180  63.040  67.060  1.00  0.00           H
ATOM    738  CB  PHE A  52      94.490  62.330  65.490  1.00  0.00           C
ATOM    739  HB1 PHE A  52      94.130  61.410  65.030  1.00  0.00           H
ATOM    740  HB2 PHE A  52      95.570  62.270  65.330  1.00  0.00           H
ATOM    741  CG  PHE A  52      93.880  63.400  64.580  1.00  0.00           C
ATOM    742  CD1 PHE A  52      94.000  64.780  64.920  1.00  0.00           C
ATOM    743  HD1 PHE A  52      94.500  65.080  65.830  1.00  0.00           H
ATOM    744  CE1 PHE A  52      93.640  65.820  64.020  1.00  0.00           C
ATOM    745  HE1 PHE A  52      93.820  66.850  64.300  1.00  0.00           H
ATOM    746  CZ  PHE A  52      93.130  65.560  62.820  1.00  0.00           C
ATOM    747  HZ  PHE A  52      92.820  66.360  62.170  1.00  0.00           H
ATOM    748  CE2 PHE A  52      92.870  64.200  62.450  1.00  0.00           C
ATOM    749  HE2 PHE A  52      92.390  63.980  61.510  1.00  0.00           H
ATOM    750  CD2 PHE A  52      93.150  63.150  63.400  1.00  0.00           C
ATOM    751  HD2 PHE A  52      92.850  62.140  63.190  1.00  0.00           H
ATOM    752  C   PHE A  52      94.180  61.170  67.740  1.00  0.00           C
ATOM    753  O   PHE A  52      93.250  60.450  67.490  1.00  0.00           O
ATOM    754  N   PHE A  53      95.290  60.810  68.440  1.00  0.00           N
ATOM    755  H   PHE A  53      96.020  61.460  68.680  1.00  0.00           H
ATOM    756  CA  PHE A  53      95.410  59.440  69.010  1.00  0.00           C
ATOM    757  HA  PHE A  53      94.590  58.770  68.750  1.00  0.00           H
ATOM    758  CB  PHE A  53      96.520  58.610  68.400  1.00  0.00           C
ATOM    759  HB1 PHE A  53      96.560  57.700  69.010  1.00  0.00           H
ATOM    760  HB2 PHE A  53      97.450  59.180  68.460  1.00  0.00           H
ATOM    761  CG  PHE A  53      96.410  58.220  66.970  1.00  0.00           C
ATOM    762  CD1 PHE A  53      96.620  59.180  65.940  1.00  0.00           C
ATOM    763  HD1 PHE A  53      96.850  60.180  66.270  1.00  0.00           H
ATOM    764  CE1 PHE A  53      96.540  58.830  64.610  1.00  0.00           C
ATOM    765  HE1 PHE A  53      96.560  59.600  63.860  1.00  0.00           H
ATOM    766  CZ  PHE A  53      96.220  57.520  64.310  1.00  0.00           C
ATOM    767  HZ  PHE A  53      96.140  57.250  63.270  1.00  0.00           H
ATOM    768  CE2 PHE A  53      95.920  56.520  65.270  1.00  0.00           C
ATOM    769  HE2 PHE A  53      95.590  55.520  65.030  1.00  0.00           H
ATOM    770  CD2 PHE A  53      96.000  56.890  66.630  1.00  0.00           C
ATOM    771  HD2 PHE A  53      95.740  56.160  67.380  1.00  0.00           H
ATOM    772  C   PHE A  53      95.570  59.350  70.530  1.00  0.00           C
ATOM    773  O   PHE A  53      96.490  59.910  71.110  1.00  0.00           O
ATOM    774  N   SER A  54      94.690  58.640  71.160  1.00  0.00           N
ATOM    775  H   SER A  54      94.090  58.070  70.580  1.00  0.00           H
ATOM    776  CA  SER A  54      94.710  58.290  72.620  1.00  0.00           C
ATOM    777  HA  SER A  54      95.110  59.200  73.060  1.00  0.00           H
ATOM    778  CB  SER A  54      93.230  57.980  73.050  1.00  0.00           C
ATOM    779  HB1 SER A  54      92.980  57.170  72.360  1.00  0.00           H
ATOM    780  HB2 SER A  54      92.490  58.760  72.840  1.00  0.00           H
ATOM    781  OG  SER A  54      93.030  57.500  74.410  1.00  0.00           O
ATOM    782  HG  SER A  54      92.490  56.720  74.290  1.00  0.00           H
ATOM    783  C   SER A  54      95.610  57.080  72.850  1.00  0.00           C
ATOM    784  O   SER A  54      96.120  56.490  71.900  1.00  0.00           O
ATOM    785  N   GLU A  55      95.840  56.800  74.100  1.00  0.00           N
ATOM    786  H   GLU A  55      95.360  57.480  74.670  1.00  0.00           H
ATOM    787  CA  GLU A  55      96.870  55.800  74.550  1.00  0.00           C
ATOM    788  HA  GLU A  55      96.920  55.160  73.670  1.00  0.00           H
ATOM    789  CB  GLU A  55      98.300  56.350  74.650  1.00  0.00           C
ATOM    790  HB1 GLU A  55      98.910  55.630  75.200  1.00  0.00           H
ATOM    791  HB2 GLU A  55      98.380  57.270  75.230  1.00  0.00           H
ATOM    792  CG  GLU A  55      99.020  56.550  73.280  1.00  0.00           C
ATOM    793  HG1 GLU A  55      98.470  57.340  72.770  1.00  0.00           H
ATOM    794  HG2 GLU A  55      99.080  55.600  72.730  1.00  0.00           H
ATOM    795  CD  GLU A  55     100.430  57.170  73.500  1.00  0.00           C
ATOM    796  OE1 GLU A  55     101.400  56.430  73.890  1.00  0.00           O
ATOM    797  OE2 GLU A  55     100.590  58.410  73.260  1.00  0.00           O
ATOM    798  C   GLU A  55      96.380  54.830  75.800  1.00  0.00           C
ATOM    799  O   GLU A  55      95.730  55.260  76.730  1.00  0.00           O
ATOM    800  N   THR A  56      96.930  53.600  75.800  1.00  0.00           N
ATOM    801  H   THR A  56      97.560  53.420  75.040  1.00  0.00           H
ATOM    802  CA  THR A  56      96.490  52.580  76.770  1.00  0.00           C
ATOM    803  HA  THR A  56      95.800  53.010  77.490  1.00  0.00           H
ATOM    804  CB  THR A  56      95.690  51.480  76.010  1.00  0.00           C
ATOM    805  HB  THR A  56      95.330  50.800  76.790  1.00  0.00           H
ATOM    806  CG2 THR A  56      94.550  52.080  75.290  1.00  0.00           C
ATOM    807 1HG2 THR A  56      93.800  51.350  74.990  1.00  0.00           H
ATOM    808 2HG2 THR A  56      94.080  52.880  75.870  1.00  0.00           H
ATOM    809 3HG2 THR A  56      94.890  52.600  74.400  1.00  0.00           H
ATOM    810  OG1 THR A  56      96.470  50.810  75.070  1.00  0.00           O
ATOM    811  HG1 THR A  56      96.320  51.270  74.250  1.00  0.00           H
ATOM    812  C   THR A  56      97.650  51.910  77.470  1.00  0.00           C
ATOM    813  O   THR A  56      98.800  51.930  77.040  1.00  0.00           O
ATOM    814  N   GLY A  57      97.340  51.330  78.650  1.00  0.00           N
ATOM    815  H   GLY A  57      96.380  51.360  78.950  1.00  0.00           H
ATOM    816  CA  GLY A  57      98.330  50.510  79.400  1.00  0.00           C
ATOM    817  HA1 GLY A  57      97.770  50.080  80.230  1.00  0.00           H
ATOM    818  HA2 GLY A  57      99.170  51.150  79.670  1.00  0.00           H
ATOM    819  C   GLY A  57      98.900  49.330  78.580  1.00  0.00           C
ATOM    820  O   GLY A  57      99.950  48.780  78.920  1.00  0.00           O
ATOM    821  N   ALA A  58      98.340  48.990  77.420  1.00  0.00           N
ATOM    822  H   ALA A  58      97.500  49.480  77.140  1.00  0.00           H
ATOM    823  CA  ALA A  58      98.900  47.990  76.500  1.00  0.00           C
ATOM    824  HA  ALA A  58      99.390  47.230  77.110  1.00  0.00           H
ATOM    825  CB  ALA A  58      97.620  47.320  75.940  1.00  0.00           C
ATOM    826  HB1 ALA A  58      97.860  46.370  75.450  1.00  0.00           H
ATOM    827  HB2 ALA A  58      96.900  47.080  76.730  1.00  0.00           H
ATOM    828  HB3 ALA A  58      97.120  48.110  75.380  1.00  0.00           H
ATOM    829  C   ALA A  58      99.810  48.490  75.450  1.00  0.00           C
ATOM    830  O   ALA A  58     100.500  47.650  74.840  1.00  0.00           O
ATOM    831  N   GLY A  59      99.860  49.810  75.120  1.00  0.00           N
ATOM    832  H   GLY A  59      99.260  50.450  75.600  1.00  0.00           H
ATOM    833  CA  GLY A  59     100.580  50.490  74.010  1.00  0.00           C
ATOM    834  HA1 GLY A  59     101.510  49.940  73.940  1.00  0.00           H
ATOM    835  HA2 GLY A  59     100.870  51.530  74.180  1.00  0.00           H
ATOM    836  C   GLY A  59      99.800  50.500  72.710  1.00  0.00           C
ATOM    837  O   GLY A  59     100.330  50.570  71.610  1.00  0.00           O
ATOM    838  N   LYS A  60      98.420  50.360  72.760  1.00  0.00           N
ATOM    839  H   LYS A  60      98.030  50.380  73.690  1.00  0.00           H
ATOM    840  CA  LYS A  60      97.510  50.520  71.680  1.00  0.00           C
ATOM    841  HA  LYS A  60      97.890  50.160  70.720  1.00  0.00           H
ATOM    842  CB  LYS A  60      96.350  49.520  71.910  1.00  0.00           C
ATOM    843  HB1 LYS A  60      95.990  49.430  72.940  1.00  0.00           H
ATOM    844  HB2 LYS A  60      96.730  48.510  71.760  1.00  0.00           H
ATOM    845  CG  LYS A  60      95.100  49.760  71.090  1.00  0.00           C
ATOM    846  HG1 LYS A  60      95.390  50.130  70.100  1.00  0.00           H
ATOM    847  HG2 LYS A  60      94.590  50.620  71.510  1.00  0.00           H
ATOM    848  CD  LYS A  60      93.870  48.740  71.000  1.00  0.00           C
ATOM    849  HD1 LYS A  60      93.070  49.070  70.330  1.00  0.00           H
ATOM    850  HD2 LYS A  60      93.480  48.710  72.020  1.00  0.00           H
ATOM    851  CE  LYS A  60      94.230  47.270  70.690  1.00  0.00           C
ATOM    852  HE1 LYS A  60      95.160  47.180  71.240  1.00  0.00           H
ATOM    853  HE2 LYS A  60      94.470  47.080  69.650  1.00  0.00           H
ATOM    854  NZ  LYS A  60      93.270  46.270  71.180  1.00  0.00           N
ATOM    855  HZ1 LYS A  60      93.620  45.330  71.050  1.00  0.00           H
ATOM    856  HZ2 LYS A  60      93.070  46.360  72.160  1.00  0.00           H
ATOM    857  HZ3 LYS A  60      92.420  46.330  70.640  1.00  0.00           H
ATOM    858  C   LYS A  60      97.070  51.970  71.560  1.00  0.00           C
ATOM    859  O   LYS A  60      96.310  52.490  72.390  1.00  0.00           O
ATOM    860  N   HIS A  61      97.440  52.590  70.450  1.00  0.00           N
ATOM    861  H   HIS A  61      97.990  52.110  69.750  1.00  0.00           H
ATOM    862  CA  HIS A  61      97.010  53.950  70.170  1.00  0.00           C
ATOM    863  HA  HIS A  61      97.090  54.510  71.100  1.00  0.00           H
ATOM    864  CB  HIS A  61      98.050  54.460  69.140  1.00  0.00           C
ATOM    865  HB1 HIS A  61      97.680  55.400  68.730  1.00  0.00           H
ATOM    866  HB2 HIS A  61      98.220  53.810  68.280  1.00  0.00           H
ATOM    867  CG  HIS A  61      99.350  54.770  69.720  1.00  0.00           C
ATOM    868  ND1 HIS A  61      99.920  54.150  70.780  1.00  0.00           N
ATOM    869  CE1 HIS A  61     101.160  54.720  71.020  1.00  0.00           C
ATOM    870  HE1 HIS A  61     101.940  54.470  71.720  1.00  0.00           H
ATOM    871  NE2 HIS A  61     101.300  55.710  70.160  1.00  0.00           N
ATOM    872  HE2 HIS A  61     102.090  56.340  70.110  1.00  0.00           H
ATOM    873  CD2 HIS A  61     100.260  55.770  69.330  1.00  0.00           C
ATOM    874  HD2 HIS A  61     100.140  56.530  68.570  1.00  0.00           H
ATOM    875  C   HIS A  61      95.570  53.840  69.600  1.00  0.00           C
ATOM    876  O   HIS A  61      95.420  53.200  68.530  1.00  0.00           O
ATOM    877  N   VAL A  62      94.640  54.540  70.180  1.00  0.00           N
ATOM    878  H   VAL A  62      95.070  55.110  70.890  1.00  0.00           H
ATOM    879  CA  VAL A  62      93.230  54.500  69.930  1.00  0.00           C
ATOM    880  HA  VAL A  62      93.000  53.720  69.210  1.00  0.00           H
ATOM    881  CB  VAL A  62      92.400  54.180  71.240  1.00  0.00           C
ATOM    882  HB  VAL A  62      92.710  54.820  72.070  1.00  0.00           H
ATOM    883  CG1 VAL A  62      90.900  54.410  71.210  1.00  0.00           C
ATOM    884 1HG1 VAL A  62      90.470  54.180  72.180  1.00  0.00           H
ATOM    885 2HG1 VAL A  62      90.640  55.400  70.840  1.00  0.00           H
ATOM    886 3HG1 VAL A  62      90.500  53.740  70.440  1.00  0.00           H
ATOM    887  CG2 VAL A  62      92.720  52.680  71.670  1.00  0.00           C
ATOM    888 1HG2 VAL A  62      92.180  52.310  72.540  1.00  0.00           H
ATOM    889 2HG2 VAL A  62      92.420  51.990  70.870  1.00  0.00           H
ATOM    890 3HG2 VAL A  62      93.770  52.610  71.950  1.00  0.00           H
ATOM    891  C   VAL A  62      92.780  55.760  69.170  1.00  0.00           C
ATOM    892  O   VAL A  62      92.830  56.800  69.840  1.00  0.00           O
ATOM    893  N   PRO A  63      92.360  55.740  67.890  1.00  0.00           N
ATOM    894  CD  PRO A  63      92.570  54.700  66.910  1.00  0.00           C
ATOM    895  HD1 PRO A  63      91.910  53.840  67.020  1.00  0.00           H
ATOM    896  HD2 PRO A  63      93.580  54.310  66.880  1.00  0.00           H
ATOM    897  CG  PRO A  63      92.230  55.360  65.590  1.00  0.00           C
ATOM    898  HG1 PRO A  63      91.900  54.610  64.870  1.00  0.00           H
ATOM    899  HG2 PRO A  63      93.110  55.810  65.120  1.00  0.00           H
ATOM    900  CB  PRO A  63      91.180  56.450  65.990  1.00  0.00           C
ATOM    901  HB1 PRO A  63      90.230  55.920  66.070  1.00  0.00           H
ATOM    902  HB2 PRO A  63      91.010  57.200  65.230  1.00  0.00           H
ATOM    903  CA  PRO A  63      91.690  56.960  67.280  1.00  0.00           C
ATOM    904  HA  PRO A  63      92.540  57.630  67.100  1.00  0.00           H
ATOM    905  C   PRO A  63      90.620  57.640  68.130  1.00  0.00           C
ATOM    906  O   PRO A  63      89.780  57.010  68.730  1.00  0.00           O
ATOM    907  N   ARG A  64      90.640  59.000  68.220  1.00  0.00           N
ATOM    908  H   ARG A  64      91.490  59.450  67.910  1.00  0.00           H
ATOM    909  CA  ARG A  64      89.620  59.900  68.820  1.00  0.00           C
ATOM    910  HA  ARG A  64      89.280  59.390  69.720  1.00  0.00           H
ATOM    911  CB  ARG A  64      90.240  61.290  69.280  1.00  0.00           C
ATOM    912  HB1 ARG A  64      89.440  61.880  69.710  1.00  0.00           H
ATOM    913  HB2 ARG A  64      90.680  61.920  68.510  1.00  0.00           H
ATOM    914  CG  ARG A  64      91.400  61.190  70.300  1.00  0.00           C
ATOM    915  HG1 ARG A  64      92.180  60.570  69.850  1.00  0.00           H
ATOM    916  HG2 ARG A  64      91.010  60.610  71.130  1.00  0.00           H
ATOM    917  CD  ARG A  64      91.830  62.450  70.810  1.00  0.00           C
ATOM    918  HD1 ARG A  64      91.170  62.780  71.610  1.00  0.00           H
ATOM    919  HD2 ARG A  64      91.770  63.220  70.040  1.00  0.00           H
ATOM    920  NE  ARG A  64      93.190  62.370  71.330  1.00  0.00           N
ATOM    921  HE  ARG A  64      93.970  62.680  70.780  1.00  0.00           H
ATOM    922  CZ  ARG A  64      93.460  61.850  72.520  1.00  0.00           C
ATOM    923  NH1 ARG A  64      92.580  61.350  73.350  1.00  0.00           N
ATOM    924 1HH1 ARG A  64      91.590  61.510  73.210  1.00  0.00           H
ATOM    925 2HH1 ARG A  64      92.850  60.870  74.200  1.00  0.00           H
ATOM    926  NH2 ARG A  64      94.760  61.720  72.870  1.00  0.00           N
ATOM    927 1HH2 ARG A  64      95.510  61.980  72.250  1.00  0.00           H
ATOM    928 2HH2 ARG A  64      95.050  61.080  73.590  1.00  0.00           H
ATOM    929  C   ARG A  64      88.370  60.030  67.910  1.00  0.00           C
ATOM    930  O   ARG A  64      87.840  61.110  67.800  1.00  0.00           O
ATOM    931  N   ALA A  65      87.930  58.930  67.330  1.00  0.00           N
ATOM    932  H   ALA A  65      88.440  58.080  67.550  1.00  0.00           H
ATOM    933  CA  ALA A  65      86.810  58.830  66.420  1.00  0.00           C
ATOM    934  HA  ALA A  65      86.490  59.840  66.170  1.00  0.00           H
ATOM    935  CB  ALA A  65      87.270  57.950  65.230  1.00  0.00           C
ATOM    936  HB1 ALA A  65      87.620  56.990  65.590  1.00  0.00           H
ATOM    937  HB2 ALA A  65      86.490  57.870  64.460  1.00  0.00           H
ATOM    938  HB3 ALA A  65      88.140  58.510  64.900  1.00  0.00           H
ATOM    939  C   ALA A  65      85.530  58.290  67.050  1.00  0.00           C
ATOM    940  O   ALA A  65      85.540  57.450  67.940  1.00  0.00           O
ATOM    941  N   VAL A  66      84.400  58.800  66.560  1.00  0.00           N
ATOM    942  H   VAL A  66      84.440  59.440  65.780  1.00  0.00           H
ATOM    943  CA  VAL A  66      83.090  58.210  66.790  1.00  0.00           C
ATOM    944  HA  VAL A  66      83.170  57.240  67.300  1.00  0.00           H
ATOM    945  CB  VAL A  66      82.240  59.150  67.720  1.00  0.00           C
ATOM    946  HB  VAL A  66      82.010  60.080  67.180  1.00  0.00           H
ATOM    947  CG1 VAL A  66      81.020  58.440  68.230  1.00  0.00           C
ATOM    948 1HG1 VAL A  66      80.460  58.080  67.370  1.00  0.00           H
ATOM    949 2HG1 VAL A  66      81.260  57.590  68.880  1.00  0.00           H
ATOM    950 3HG1 VAL A  66      80.460  59.130  68.860  1.00  0.00           H
ATOM    951  CG2 VAL A  66      83.060  59.450  69.020  1.00  0.00           C
ATOM    952 1HG2 VAL A  66      82.440  59.690  69.880  1.00  0.00           H
ATOM    953 2HG2 VAL A  66      83.670  58.600  69.340  1.00  0.00           H
ATOM    954 3HG2 VAL A  66      83.800  60.240  68.870  1.00  0.00           H
ATOM    955  C   VAL A  66      82.340  58.070  65.440  1.00  0.00           C
ATOM    956  O   VAL A  66      82.400  58.940  64.570  1.00  0.00           O
ATOM    957  N   PHE A  67      81.760  56.890  65.220  1.00  0.00           N
ATOM    958  H   PHE A  67      81.830  56.200  65.950  1.00  0.00           H
ATOM    959  CA  PHE A  67      81.030  56.500  63.960  1.00  0.00           C
ATOM    960  HA  PHE A  67      81.060  57.300  63.220  1.00  0.00           H
ATOM    961  CB  PHE A  67      81.610  55.170  63.430  1.00  0.00           C
ATOM    962  HB1 PHE A  67      80.980  54.930  62.570  1.00  0.00           H
ATOM    963  HB2 PHE A  67      81.450  54.400  64.180  1.00  0.00           H
ATOM    964  CG  PHE A  67      83.010  55.220  62.900  1.00  0.00           C
ATOM    965  CD1 PHE A  67      84.140  55.180  63.780  1.00  0.00           C
ATOM    966  HD1 PHE A  67      84.090  55.100  64.850  1.00  0.00           H
ATOM    967  CE1 PHE A  67      85.460  55.180  63.260  1.00  0.00           C
ATOM    968  HE1 PHE A  67      86.290  55.240  63.950  1.00  0.00           H
ATOM    969  CZ  PHE A  67      85.640  55.290  61.880  1.00  0.00           C
ATOM    970  HZ  PHE A  67      86.600  55.370  61.400  1.00  0.00           H
ATOM    971  CE2 PHE A  67      84.580  55.360  61.040  1.00  0.00           C
ATOM    972  HE2 PHE A  67      84.850  55.560  60.010  1.00  0.00           H
ATOM    973  CD2 PHE A  67      83.260  55.300  61.510  1.00  0.00           C
ATOM    974  HD2 PHE A  67      82.420  55.280  60.820  1.00  0.00           H
ATOM    975  C   PHE A  67      79.560  56.170  64.250  1.00  0.00           C
ATOM    976  O   PHE A  67      79.310  55.450  65.220  1.00  0.00           O
ATOM    977  N   VAL A  68      78.660  56.770  63.440  1.00  0.00           N
ATOM    978  H   VAL A  68      78.970  57.380  62.690  1.00  0.00           H
ATOM    979  CA  VAL A  68      77.220  56.780  63.710  1.00  0.00           C
ATOM    980  HA  VAL A  68      77.090  55.830  64.220  1.00  0.00           H
ATOM    981  CB  VAL A  68      76.900  58.000  64.660  1.00  0.00           C
ATOM    982  HB  VAL A  68      77.520  58.000  65.560  1.00  0.00           H
ATOM    983  CG1 VAL A  68      77.290  59.370  64.000  1.00  0.00           C
ATOM    984 1HG1 VAL A  68      76.760  59.400  63.050  1.00  0.00           H
ATOM    985 2HG1 VAL A  68      76.930  60.120  64.700  1.00  0.00           H
ATOM    986 3HG1 VAL A  68      78.340  59.500  63.740  1.00  0.00           H
ATOM    987  CG2 VAL A  68      75.430  57.930  65.020  1.00  0.00           C
ATOM    988 1HG2 VAL A  68      75.250  58.790  65.670  1.00  0.00           H
ATOM    989 2HG2 VAL A  68      74.780  57.960  64.150  1.00  0.00           H
ATOM    990 3HG2 VAL A  68      75.320  57.040  65.640  1.00  0.00           H
ATOM    991  C   VAL A  68      76.400  56.670  62.430  1.00  0.00           C
ATOM    992  O   VAL A  68      76.440  57.490  61.520  1.00  0.00           O
ATOM    993  N   ASP A  69      75.710  55.520  62.310  1.00  0.00           N
ATOM    994  H   ASP A  69      75.760  54.850  63.060  1.00  0.00           H
ATOM    995  CA  ASP A  69      74.980  55.140  61.170  1.00  0.00           C
ATOM    996  HA  ASP A  69      74.700  56.070  60.670  1.00  0.00           H
ATOM    997  CB  ASP A  69      75.820  54.190  60.290  1.00  0.00           C
ATOM    998  HB1 ASP A  69      75.960  53.270  60.850  1.00  0.00           H
ATOM    999  HB2 ASP A  69      76.840  54.540  60.130  1.00  0.00           H
ATOM   1000  CG  ASP A  69      75.300  54.150  58.840  1.00  0.00           C
ATOM   1001  OD1 ASP A  69      74.280  54.830  58.560  1.00  0.00           O
ATOM   1002  OD2 ASP A  69      75.900  53.430  57.980  1.00  0.00           O
ATOM   1003  C   ASP A  69      73.680  54.410  61.530  1.00  0.00           C
ATOM   1004  O   ASP A  69      73.610  53.570  62.460  1.00  0.00           O
ATOM   1005  N   LEU A  70      72.540  54.790  60.860  1.00  0.00           N
ATOM   1006  H   LEU A  70      72.610  55.310  60.000  1.00  0.00           H
ATOM   1007  CA  LEU A  70      71.200  54.380  61.250  1.00  0.00           C
ATOM   1008  HA  LEU A  70      71.240  54.210  62.330  1.00  0.00           H
ATOM   1009  CB  LEU A  70      70.210  55.470  60.900  1.00  0.00           C
ATOM   1010  HB1 LEU A  70      69.280  54.900  60.910  1.00  0.00           H
ATOM   1011  HB2 LEU A  70      70.220  55.770  59.850  1.00  0.00           H
ATOM   1012  CG  LEU A  70      70.280  56.760  61.720  1.00  0.00           C
ATOM   1013  HG  LEU A  70      71.310  57.120  61.770  1.00  0.00           H
ATOM   1014  CD1 LEU A  70      69.360  57.830  61.200  1.00  0.00           C
ATOM   1015 1HD1 LEU A  70      69.590  58.740  61.760  1.00  0.00           H
ATOM   1016 2HD1 LEU A  70      69.620  58.040  60.160  1.00  0.00           H
ATOM   1017 3HD1 LEU A  70      68.280  57.710  61.240  1.00  0.00           H
ATOM   1018  CD2 LEU A  70      69.890  56.460  63.160  1.00  0.00           C
ATOM   1019 1HD2 LEU A  70      69.940  57.400  63.710  1.00  0.00           H
ATOM   1020 2HD2 LEU A  70      68.900  56.010  63.130  1.00  0.00           H
ATOM   1021 3HD2 LEU A  70      70.680  55.800  63.530  1.00  0.00           H
ATOM   1022  C   LEU A  70      70.800  52.980  60.780  1.00  0.00           C
ATOM   1023  O   LEU A  70      69.720  52.490  61.100  1.00  0.00           O
ATOM   1024  N   GLU A  71      71.730  52.240  60.070  1.00  0.00           N
ATOM   1025  H   GLU A  71      72.520  52.680  59.620  1.00  0.00           H
ATOM   1026  CA  GLU A  71      71.570  50.840  59.870  1.00  0.00           C
ATOM   1027  HA  GLU A  71      71.010  50.320  60.640  1.00  0.00           H
ATOM   1028  CB  GLU A  71      70.820  50.530  58.520  1.00  0.00           C
ATOM   1029  HB1 GLU A  71      69.780  50.860  58.580  1.00  0.00           H
ATOM   1030  HB2 GLU A  71      70.670  49.460  58.400  1.00  0.00           H
ATOM   1031  CG  GLU A  71      71.450  51.290  57.300  1.00  0.00           C
ATOM   1032  HG1 GLU A  71      71.990  52.200  57.560  1.00  0.00           H
ATOM   1033  HG2 GLU A  71      70.570  51.590  56.740  1.00  0.00           H
ATOM   1034  CD  GLU A  71      72.320  50.370  56.470  1.00  0.00           C
ATOM   1035  OE1 GLU A  71      72.830  49.300  56.910  1.00  0.00           O
ATOM   1036  OE2 GLU A  71      72.540  50.730  55.280  1.00  0.00           O
ATOM   1037  C   GLU A  71      72.920  50.170  59.870  1.00  0.00           C
ATOM   1038  O   GLU A  71      73.940  50.860  59.680  1.00  0.00           O
ATOM   1039  N   PRO A  72      73.020  48.900  60.290  1.00  0.00           N
ATOM   1040  CD  PRO A  72      71.890  48.010  60.610  1.00  0.00           C
ATOM   1041  HD1 PRO A  72      71.150  48.060  59.820  1.00  0.00           H
ATOM   1042  HD2 PRO A  72      71.490  48.310  61.580  1.00  0.00           H
ATOM   1043  CG  PRO A  72      72.490  46.680  60.740  1.00  0.00           C
ATOM   1044  HG1 PRO A  72      72.750  46.340  59.740  1.00  0.00           H
ATOM   1045  HG2 PRO A  72      71.790  46.070  61.310  1.00  0.00           H
ATOM   1046  CB  PRO A  72      73.810  47.040  61.450  1.00  0.00           C
ATOM   1047  HB1 PRO A  72      74.540  46.230  61.440  1.00  0.00           H
ATOM   1048  HB2 PRO A  72      73.600  47.310  62.480  1.00  0.00           H
ATOM   1049  CA  PRO A  72      74.290  48.300  60.730  1.00  0.00           C
ATOM   1050  HA  PRO A  72      74.770  48.990  61.420  1.00  0.00           H
ATOM   1051  C   PRO A  72      75.310  47.920  59.610  1.00  0.00           C
ATOM   1052  O   PRO A  72      76.450  47.680  59.930  1.00  0.00           O
ATOM   1053  N   THR A  73      74.860  47.810  58.390  1.00  0.00           N
ATOM   1054  H   THR A  73      73.870  47.970  58.220  1.00  0.00           H
ATOM   1055  CA  THR A  73      75.590  47.010  57.390  1.00  0.00           C
ATOM   1056  HA  THR A  73      75.810  46.030  57.800  1.00  0.00           H
ATOM   1057  CB  THR A  73      74.810  46.780  56.150  1.00  0.00           C
ATOM   1058  HB  THR A  73      75.490  46.380  55.400  1.00  0.00           H
ATOM   1059  CG2 THR A  73      73.500  45.960  56.320  1.00  0.00           C
ATOM   1060 1HG2 THR A  73      72.910  45.860  55.420  1.00  0.00           H
ATOM   1061 2HG2 THR A  73      73.800  44.930  56.540  1.00  0.00           H
ATOM   1062 3HG2 THR A  73      72.920  46.390  57.130  1.00  0.00           H
ATOM   1063  OG1 THR A  73      74.410  47.940  55.510  1.00  0.00           O
ATOM   1064  HG1 THR A  73      73.910  48.460  56.150  1.00  0.00           H
ATOM   1065  C   THR A  73      76.980  47.570  56.970  1.00  0.00           C
ATOM   1066  O   THR A  73      77.870  46.780  56.610  1.00  0.00           O
ATOM   1067  N   VAL A  74      77.300  48.880  57.030  1.00  0.00           N
ATOM   1068  H   VAL A  74      76.550  49.520  57.250  1.00  0.00           H
ATOM   1069  CA  VAL A  74      78.680  49.460  56.750  1.00  0.00           C
ATOM   1070  HA  VAL A  74      79.150  48.950  55.910  1.00  0.00           H
ATOM   1071  CB  VAL A  74      78.600  50.930  56.210  1.00  0.00           C
ATOM   1072  HB  VAL A  74      78.110  51.610  56.900  1.00  0.00           H
ATOM   1073  CG1 VAL A  74      79.990  51.590  55.900  1.00  0.00           C
ATOM   1074 1HG1 VAL A  74      80.530  51.130  55.070  1.00  0.00           H
ATOM   1075 2HG1 VAL A  74      79.720  52.610  55.620  1.00  0.00           H
ATOM   1076 3HG1 VAL A  74      80.570  51.590  56.820  1.00  0.00           H
ATOM   1077  CG2 VAL A  74      77.780  50.810  54.860  1.00  0.00           C
ATOM   1078 1HG2 VAL A  74      77.300  51.750  54.590  1.00  0.00           H
ATOM   1079 2HG2 VAL A  74      78.470  50.580  54.040  1.00  0.00           H
ATOM   1080 3HG2 VAL A  74      77.080  49.990  54.890  1.00  0.00           H
ATOM   1081  C   VAL A  74      79.580  49.490  57.960  1.00  0.00           C
ATOM   1082  O   VAL A  74      80.710  49.120  57.880  1.00  0.00           O
ATOM   1083  N   ILE A  75      79.180  49.910  59.170  1.00  0.00           N
ATOM   1084  H   ILE A  75      78.250  50.300  59.210  1.00  0.00           H
ATOM   1085  CA  ILE A  75      79.930  49.880  60.410  1.00  0.00           C
ATOM   1086  HA  ILE A  75      80.920  50.300  60.230  1.00  0.00           H
ATOM   1087  CB  ILE A  75      79.200  50.650  61.570  1.00  0.00           C
ATOM   1088  HB  ILE A  75      78.130  50.420  61.620  1.00  0.00           H
ATOM   1089  CG2 ILE A  75      79.780  50.300  62.920  1.00  0.00           C
ATOM   1090 1HG2 ILE A  75      79.340  50.830  63.760  1.00  0.00           H
ATOM   1091 2HG2 ILE A  75      79.580  49.260  63.190  1.00  0.00           H
ATOM   1092 3HG2 ILE A  75      80.850  50.510  62.940  1.00  0.00           H
ATOM   1093  CG1 ILE A  75      79.340  52.230  61.250  1.00  0.00           C
ATOM   1094 1HG1 ILE A  75      78.850  52.400  60.290  1.00  0.00           H
ATOM   1095 2HG1 ILE A  75      80.360  52.550  61.070  1.00  0.00           H
ATOM   1096  CD  ILE A  75      78.700  53.090  62.370  1.00  0.00           C
ATOM   1097  HD1 ILE A  75      78.590  54.100  62.000  1.00  0.00           H
ATOM   1098  HD2 ILE A  75      77.780  52.740  62.830  1.00  0.00           H
ATOM   1099  HD3 ILE A  75      79.510  53.220  63.090  1.00  0.00           H
ATOM   1100  C   ILE A  75      80.270  48.490  60.840  1.00  0.00           C
ATOM   1101  O   ILE A  75      81.280  48.210  61.480  1.00  0.00           O
ATOM   1102  N   ASP A  76      79.590  47.480  60.280  1.00  0.00           N
ATOM   1103  H   ASP A  76      78.760  47.700  59.750  1.00  0.00           H
ATOM   1104  CA  ASP A  76      79.900  46.070  60.510  1.00  0.00           C
ATOM   1105  HA  ASP A  76      80.050  46.030  61.590  1.00  0.00           H
ATOM   1106  CB  ASP A  76      78.640  45.240  60.210  1.00  0.00           C
ATOM   1107  HB1 ASP A  76      78.940  44.340  59.670  1.00  0.00           H
ATOM   1108  HB2 ASP A  76      78.040  45.790  59.500  1.00  0.00           H
ATOM   1109  CG  ASP A  76      77.780  44.730  61.370  1.00  0.00           C
ATOM   1110  OD1 ASP A  76      78.280  44.620  62.520  1.00  0.00           O
ATOM   1111  OD2 ASP A  76      76.650  44.320  61.130  1.00  0.00           O
ATOM   1112  C   ASP A  76      81.150  45.650  59.760  1.00  0.00           C
ATOM   1113  O   ASP A  76      81.830  44.780  60.340  1.00  0.00           O
ATOM   1114  N   GLU A  77      81.550  46.390  58.690  1.00  0.00           N
ATOM   1115  H   GLU A  77      80.930  47.100  58.330  1.00  0.00           H
ATOM   1116  CA  GLU A  77      82.820  46.360  58.000  1.00  0.00           C
ATOM   1117  HA  GLU A  77      83.090  45.300  58.020  1.00  0.00           H
ATOM   1118  CB  GLU A  77      82.780  46.760  56.530  1.00  0.00           C
ATOM   1119  HB1 GLU A  77      83.660  46.290  56.100  1.00  0.00           H
ATOM   1120  HB2 GLU A  77      82.870  47.850  56.500  1.00  0.00           H
ATOM   1121  CG  GLU A  77      81.570  46.320  55.640  1.00  0.00           C
ATOM   1122  HG1 GLU A  77      81.620  46.860  54.690  1.00  0.00           H
ATOM   1123  HG2 GLU A  77      80.650  46.580  56.170  1.00  0.00           H
ATOM   1124  CD  GLU A  77      81.640  44.870  55.330  1.00  0.00           C
ATOM   1125  OE1 GLU A  77      81.770  44.010  56.260  1.00  0.00           O
ATOM   1126  OE2 GLU A  77      81.490  44.540  54.160  1.00  0.00           O
ATOM   1127  C   GLU A  77      83.950  47.130  58.760  1.00  0.00           C
ATOM   1128  O   GLU A  77      85.070  46.710  58.700  1.00  0.00           O
ATOM   1129  N   VAL A  78      83.560  48.080  59.600  1.00  0.00           N
ATOM   1130  H   VAL A  78      82.550  48.120  59.650  1.00  0.00           H
ATOM   1131  CA  VAL A  78      84.490  48.730  60.600  1.00  0.00           C
ATOM   1132  HA  VAL A  78      85.460  48.890  60.130  1.00  0.00           H
ATOM   1133  CB  VAL A  78      84.160  50.160  61.010  1.00  0.00           C
ATOM   1134  HB  VAL A  78      83.150  50.100  61.420  1.00  0.00           H
ATOM   1135  CG1 VAL A  78      85.130  50.860  62.010  1.00  0.00           C
ATOM   1136 1HG1 VAL A  78      86.120  50.810  61.570  1.00  0.00           H
ATOM   1137 2HG1 VAL A  78      84.840  51.880  62.280  1.00  0.00           H
ATOM   1138 3HG1 VAL A  78      85.080  50.350  62.970  1.00  0.00           H
ATOM   1139  CG2 VAL A  78      84.040  51.190  59.870  1.00  0.00           C
ATOM   1140 1HG2 VAL A  78      84.760  50.930  59.090  1.00  0.00           H
ATOM   1141 2HG2 VAL A  78      83.090  51.010  59.370  1.00  0.00           H
ATOM   1142 3HG2 VAL A  78      84.060  52.240  60.170  1.00  0.00           H
ATOM   1143  C   VAL A  78      84.800  47.840  61.830  1.00  0.00           C
ATOM   1144  O   VAL A  78      85.970  47.550  62.090  1.00  0.00           O
ATOM   1145  N   ARG A  79      83.770  47.180  62.450  1.00  0.00           N
ATOM   1146  H   ARG A  79      82.830  47.300  62.110  1.00  0.00           H
ATOM   1147  CA  ARG A  79      84.060  46.180  63.530  1.00  0.00           C
ATOM   1148  HA  ARG A  79      84.970  46.510  64.040  1.00  0.00           H
ATOM   1149  CB  ARG A  79      82.930  46.060  64.590  1.00  0.00           C
ATOM   1150  HB1 ARG A  79      82.780  47.110  64.860  1.00  0.00           H
ATOM   1151  HB2 ARG A  79      83.270  45.590  65.510  1.00  0.00           H
ATOM   1152  CG  ARG A  79      81.570  45.490  64.080  1.00  0.00           C
ATOM   1153  HG1 ARG A  79      81.730  44.440  63.840  1.00  0.00           H
ATOM   1154  HG2 ARG A  79      81.140  46.190  63.350  1.00  0.00           H
ATOM   1155  CD  ARG A  79      80.530  45.490  65.240  1.00  0.00           C
ATOM   1156  HD1 ARG A  79      80.800  44.940  66.150  1.00  0.00           H
ATOM   1157  HD2 ARG A  79      79.680  44.880  64.930  1.00  0.00           H
ATOM   1158  NE  ARG A  79      79.840  46.730  65.700  1.00  0.00           N
ATOM   1159  HE  ARG A  79      80.270  47.120  66.520  1.00  0.00           H
ATOM   1160  CZ  ARG A  79      78.750  47.270  65.280  1.00  0.00           C
ATOM   1161  NH1 ARG A  79      78.150  46.820  64.250  1.00  0.00           N
ATOM   1162 1HH1 ARG A  79      78.470  45.940  63.870  1.00  0.00           H
ATOM   1163 2HH1 ARG A  79      77.240  47.220  64.060  1.00  0.00           H
ATOM   1164  NH2 ARG A  79      78.330  48.400  65.780  1.00  0.00           N
ATOM   1165 1HH2 ARG A  79      78.790  48.590  66.660  1.00  0.00           H
ATOM   1166 2HH2 ARG A  79      77.410  48.710  65.490  1.00  0.00           H
ATOM   1167  C   ARG A  79      84.540  44.800  63.070  1.00  0.00           C
ATOM   1168  O   ARG A  79      84.780  43.930  63.940  1.00  0.00           O
ATOM   1169  N   THR A  80      84.640  44.510  61.820  1.00  0.00           N
ATOM   1170  H   THR A  80      84.610  45.320  61.230  1.00  0.00           H
ATOM   1171  CA  THR A  80      85.250  43.220  61.390  1.00  0.00           C
ATOM   1172  HA  THR A  80      85.510  42.580  62.230  1.00  0.00           H
ATOM   1173  CB  THR A  80      84.200  42.310  60.690  1.00  0.00           C
ATOM   1174  HB  THR A  80      84.630  41.340  60.460  1.00  0.00           H
ATOM   1175  CG2 THR A  80      83.000  41.990  61.590  1.00  0.00           C
ATOM   1176 1HG2 THR A  80      82.600  42.900  62.050  1.00  0.00           H
ATOM   1177 2HG2 THR A  80      82.190  41.490  61.050  1.00  0.00           H
ATOM   1178 3HG2 THR A  80      83.370  41.430  62.460  1.00  0.00           H
ATOM   1179  OG1 THR A  80      83.600  42.870  59.500  1.00  0.00           O
ATOM   1180  HG1 THR A  80      82.900  43.420  59.880  1.00  0.00           H
ATOM   1181  C   THR A  80      86.410  43.360  60.460  1.00  0.00           C
ATOM   1182  O   THR A  80      87.080  42.300  60.250  1.00  0.00           O
ATOM   1183  N   GLY A  81      86.770  44.600  59.930  1.00  0.00           N
ATOM   1184  H   GLY A  81      86.140  45.380  59.990  1.00  0.00           H
ATOM   1185  CA  GLY A  81      87.790  44.770  58.890  1.00  0.00           C
ATOM   1186  HA1 GLY A  81      87.740  45.790  58.530  1.00  0.00           H
ATOM   1187  HA2 GLY A  81      87.680  44.190  57.970  1.00  0.00           H
ATOM   1188  C   GLY A  81      89.160  44.620  59.380  1.00  0.00           C
ATOM   1189  O   GLY A  81      89.440  44.100  60.500  1.00  0.00           O
ATOM   1190  N   THR A  82      90.140  45.150  58.620  1.00  0.00           N
ATOM   1191  H   THR A  82      89.860  45.670  57.790  1.00  0.00           H
ATOM   1192  CA  THR A  82      91.590  45.140  58.810  1.00  0.00           C
ATOM   1193  HA  THR A  82      91.890  44.110  59.010  1.00  0.00           H
ATOM   1194  CB  THR A  82      92.320  45.630  57.510  1.00  0.00           C
ATOM   1195  HB  THR A  82      93.360  45.830  57.730  1.00  0.00           H
ATOM   1196  CG2 THR A  82      92.290  44.560  56.440  1.00  0.00           C
ATOM   1197 1HG2 THR A  82      92.680  44.970  55.500  1.00  0.00           H
ATOM   1198 2HG2 THR A  82      93.040  43.860  56.790  1.00  0.00           H
ATOM   1199 3HG2 THR A  82      91.320  44.080  56.330  1.00  0.00           H
ATOM   1200  OG1 THR A  82      91.810  46.760  56.960  1.00  0.00           O
ATOM   1201  HG1 THR A  82      92.430  47.230  56.400  1.00  0.00           H
ATOM   1202  C   THR A  82      92.180  46.000  60.000  1.00  0.00           C
ATOM   1203  O   THR A  82      93.330  45.840  60.440  1.00  0.00           O
ATOM   1204  N   TYR A  83      91.320  46.900  60.520  1.00  0.00           N
ATOM   1205  H   TYR A  83      90.400  47.050  60.110  1.00  0.00           H
ATOM   1206  CA  TYR A  83      91.600  47.890  61.610  1.00  0.00           C
ATOM   1207  HA  TYR A  83      92.560  47.620  62.060  1.00  0.00           H
ATOM   1208  CB  TYR A  83      91.670  49.330  61.150  1.00  0.00           C
ATOM   1209  HB1 TYR A  83      91.710  50.020  62.000  1.00  0.00           H
ATOM   1210  HB2 TYR A  83      90.840  49.660  60.540  1.00  0.00           H
ATOM   1211  CG  TYR A  83      92.990  49.520  60.360  1.00  0.00           C
ATOM   1212  CD1 TYR A  83      92.910  49.380  58.970  1.00  0.00           C
ATOM   1213  HD1 TYR A  83      91.930  49.270  58.510  1.00  0.00           H
ATOM   1214  CE1 TYR A  83      94.100  49.470  58.240  1.00  0.00           C
ATOM   1215  HE1 TYR A  83      94.070  49.540  57.160  1.00  0.00           H
ATOM   1216  CZ  TYR A  83      95.330  49.650  58.850  1.00  0.00           C
ATOM   1217  OH  TYR A  83      96.450  49.860  58.060  1.00  0.00           O
ATOM   1218  HH  TYR A  83      97.230  49.980  58.610  1.00  0.00           H
ATOM   1219  CE2 TYR A  83      95.390  49.690  60.210  1.00  0.00           C
ATOM   1220  HE2 TYR A  83      96.370  49.680  60.670  1.00  0.00           H
ATOM   1221  CD2 TYR A  83      94.230  49.570  61.020  1.00  0.00           C
ATOM   1222  HD2 TYR A  83      94.260  49.600  62.100  1.00  0.00           H
ATOM   1223  C   TYR A  83      90.740  47.780  62.880  1.00  0.00           C
ATOM   1224  O   TYR A  83      90.940  48.530  63.830  1.00  0.00           O
ATOM   1225  N   ARG A  84      89.770  46.850  62.810  1.00  0.00           N
ATOM   1226  H   ARG A  84      89.750  46.360  61.930  1.00  0.00           H
ATOM   1227  CA  ARG A  84      88.810  46.530  63.920  1.00  0.00           C
ATOM   1228  HA  ARG A  84      88.080  47.330  63.810  1.00  0.00           H
ATOM   1229  CB  ARG A  84      88.160  45.140  63.660  1.00  0.00           C
ATOM   1230  HB1 ARG A  84      87.890  45.240  62.600  1.00  0.00           H
ATOM   1231  HB2 ARG A  84      87.380  45.040  64.410  1.00  0.00           H
ATOM   1232  CG  ARG A  84      89.110  43.920  63.830  1.00  0.00           C
ATOM   1233  HG1 ARG A  84      89.400  43.860  64.880  1.00  0.00           H
ATOM   1234  HG2 ARG A  84      90.010  43.900  63.210  1.00  0.00           H
ATOM   1235  CD  ARG A  84      88.520  42.610  63.460  1.00  0.00           C
ATOM   1236  HD1 ARG A  84      87.990  42.640  62.510  1.00  0.00           H
ATOM   1237  HD2 ARG A  84      87.790  42.330  64.220  1.00  0.00           H
ATOM   1238  NE  ARG A  84      89.570  41.540  63.490  1.00  0.00           N
ATOM   1239  HE  ARG A  84      89.590  40.940  64.300  1.00  0.00           H
ATOM   1240  CZ  ARG A  84      90.370  41.120  62.490  1.00  0.00           C
ATOM   1241  NH1 ARG A  84      90.550  41.710  61.370  1.00  0.00           N
ATOM   1242 1HH1 ARG A  84      90.160  42.610  61.110  1.00  0.00           H
ATOM   1243 2HH1 ARG A  84      90.960  41.220  60.580  1.00  0.00           H
ATOM   1244  NH2 ARG A  84      91.070  40.080  62.770  1.00  0.00           N
ATOM   1245 1HH2 ARG A  84      91.070  39.700  63.710  1.00  0.00           H
ATOM   1246 2HH2 ARG A  84      91.940  39.930  62.290  1.00  0.00           H
ATOM   1247  C   ARG A  84      89.520  46.550  65.200  1.00  0.00           C
ATOM   1248  O   ARG A  84      88.870  46.940  66.140  1.00  0.00           O
ATOM   1249  N   GLN A  85      90.790  46.170  65.360  1.00  0.00           N
ATOM   1250  H   GLN A  85      91.340  45.780  64.610  1.00  0.00           H
ATOM   1251  CA  GLN A  85      91.440  46.120  66.700  1.00  0.00           C
ATOM   1252  HA  GLN A  85      90.840  45.560  67.410  1.00  0.00           H
ATOM   1253  CB  GLN A  85      92.690  45.260  66.710  1.00  0.00           C
ATOM   1254  HB1 GLN A  85      93.130  45.270  67.700  1.00  0.00           H
ATOM   1255  HB2 GLN A  85      93.430  45.690  66.030  1.00  0.00           H
ATOM   1256  CG  GLN A  85      92.610  43.750  66.430  1.00  0.00           C
ATOM   1257  HG1 GLN A  85      91.910  43.520  65.620  1.00  0.00           H
ATOM   1258  HG2 GLN A  85      92.140  43.280  67.290  1.00  0.00           H
ATOM   1259  CD  GLN A  85      93.960  43.220  65.890  1.00  0.00           C
ATOM   1260  OE1 GLN A  85      94.790  42.860  66.700  1.00  0.00           O
ATOM   1261  NE2 GLN A  85      94.340  43.290  64.650  1.00  0.00           N
ATOM   1262 1HE2 GLN A  85      93.650  43.630  64.000  1.00  0.00           H
ATOM   1263 2HE2 GLN A  85      95.280  43.040  64.360  1.00  0.00           H
ATOM   1264  C   GLN A  85      91.690  47.510  67.360  1.00  0.00           C
ATOM   1265  O   GLN A  85      91.790  47.680  68.560  1.00  0.00           O
ATOM   1266  N   LEU A  86      91.940  48.530  66.550  1.00  0.00           N
ATOM   1267  H   LEU A  86      92.010  48.400  65.550  1.00  0.00           H
ATOM   1268  CA  LEU A  86      91.950  49.880  67.090  1.00  0.00           C
ATOM   1269  HA  LEU A  86      92.850  49.990  67.700  1.00  0.00           H
ATOM   1270  CB  LEU A  86      92.040  50.880  65.910  1.00  0.00           C
ATOM   1271  HB1 LEU A  86      92.100  51.870  66.360  1.00  0.00           H
ATOM   1272  HB2 LEU A  86      91.150  50.810  65.290  1.00  0.00           H
ATOM   1273  CG  LEU A  86      93.260  50.740  64.970  1.00  0.00           C
ATOM   1274  HG  LEU A  86      93.130  49.800  64.430  1.00  0.00           H
ATOM   1275  CD1 LEU A  86      93.240  51.890  64.010  1.00  0.00           C
ATOM   1276 1HD1 LEU A  86      94.080  51.870  63.310  1.00  0.00           H
ATOM   1277 2HD1 LEU A  86      92.360  51.800  63.370  1.00  0.00           H
ATOM   1278 3HD1 LEU A  86      93.220  52.860  64.500  1.00  0.00           H
ATOM   1279  CD2 LEU A  86      94.550  50.760  65.710  1.00  0.00           C
ATOM   1280 1HD2 LEU A  86      94.630  49.970  66.450  1.00  0.00           H
ATOM   1281 2HD2 LEU A  86      95.420  50.660  65.060  1.00  0.00           H
ATOM   1282 3HD2 LEU A  86      94.700  51.730  66.190  1.00  0.00           H
ATOM   1283  C   LEU A  86      90.740  50.310  67.960  1.00  0.00           C
ATOM   1284  O   LEU A  86      90.910  51.180  68.900  1.00  0.00           O
ATOM   1285  N   PHE A  87      89.550  49.940  67.560  1.00  0.00           N
ATOM   1286  H   PHE A  87      89.330  49.130  67.000  1.00  0.00           H
ATOM   1287  CA  PHE A  87      88.430  50.520  68.260  1.00  0.00           C
ATOM   1288  HA  PHE A  87      88.690  51.480  68.710  1.00  0.00           H
ATOM   1289  CB  PHE A  87      87.220  50.760  67.270  1.00  0.00           C
ATOM   1290  HB1 PHE A  87      86.450  51.380  67.730  1.00  0.00           H
ATOM   1291  HB2 PHE A  87      86.630  49.850  67.120  1.00  0.00           H
ATOM   1292  CG  PHE A  87      87.590  51.380  65.980  1.00  0.00           C
ATOM   1293  CD1 PHE A  87      87.740  52.750  65.820  1.00  0.00           C
ATOM   1294  HD1 PHE A  87      87.450  53.490  66.550  1.00  0.00           H
ATOM   1295  CE1 PHE A  87      88.530  53.150  64.740  1.00  0.00           C
ATOM   1296  HE1 PHE A  87      88.900  54.160  64.720  1.00  0.00           H
ATOM   1297  CZ  PHE A  87      88.840  52.330  63.630  1.00  0.00           C
ATOM   1298  HZ  PHE A  87      89.300  52.660  62.710  1.00  0.00           H
ATOM   1299  CE2 PHE A  87      88.480  50.960  63.710  1.00  0.00           C
ATOM   1300  HE2 PHE A  87      88.650  50.280  62.900  1.00  0.00           H
ATOM   1301  CD2 PHE A  87      87.870  50.480  64.910  1.00  0.00           C
ATOM   1302  HD2 PHE A  87      87.480  49.480  64.820  1.00  0.00           H
ATOM   1303  C   PHE A  87      87.940  49.710  69.450  1.00  0.00           C
ATOM   1304  O   PHE A  87      87.980  48.450  69.410  1.00  0.00           O
ATOM   1305  N   HIS A  88      87.430  50.370  70.550  1.00  0.00           N
ATOM   1306  H   HIS A  88      87.550  51.370  70.500  1.00  0.00           H
ATOM   1307  CA  HIS A  88      86.610  49.810  71.580  1.00  0.00           C
ATOM   1308  HA  HIS A  88      86.780  48.740  71.550  1.00  0.00           H
ATOM   1309  CB  HIS A  88      86.910  50.320  72.990  1.00  0.00           C
ATOM   1310  HB1 HIS A  88      87.980  50.170  73.150  1.00  0.00           H
ATOM   1311  HB2 HIS A  88      86.370  49.720  73.720  1.00  0.00           H
ATOM   1312  CG  HIS A  88      86.640  51.730  73.100  1.00  0.00           C
ATOM   1313  ND1 HIS A  88      85.630  52.300  73.800  1.00  0.00           N
ATOM   1314  HD1 HIS A  88      84.900  51.810  74.300  1.00  0.00           H
ATOM   1315  CE1 HIS A  88      85.760  53.660  73.700  1.00  0.00           C
ATOM   1316  HE1 HIS A  88      84.970  54.300  74.070  1.00  0.00           H
ATOM   1317  NE2 HIS A  88      86.960  53.970  73.210  1.00  0.00           N
ATOM   1318  CD2 HIS A  88      87.560  52.770  72.850  1.00  0.00           C
ATOM   1319  HD2 HIS A  88      88.540  52.680  72.410  1.00  0.00           H
ATOM   1320  C   HIS A  88      85.170  50.030  71.230  1.00  0.00           C
ATOM   1321  O   HIS A  88      84.800  50.970  70.490  1.00  0.00           O
ATOM   1322  N   PRO A  89      84.240  49.160  71.720  1.00  0.00           N
ATOM   1323  CD  PRO A  89      84.480  48.040  72.690  1.00  0.00           C
ATOM   1324  HD1 PRO A  89      84.110  48.440  73.640  1.00  0.00           H
ATOM   1325  HD2 PRO A  89      85.450  47.560  72.760  1.00  0.00           H
ATOM   1326  CG  PRO A  89      83.400  46.940  72.360  1.00  0.00           C
ATOM   1327  HG1 PRO A  89      83.070  46.480  73.290  1.00  0.00           H
ATOM   1328  HG2 PRO A  89      83.700  46.150  71.670  1.00  0.00           H
ATOM   1329  CB  PRO A  89      82.290  47.800  71.780  1.00  0.00           C
ATOM   1330  HB1 PRO A  89      81.740  48.170  72.650  1.00  0.00           H
ATOM   1331  HB2 PRO A  89      81.800  47.200  71.010  1.00  0.00           H
ATOM   1332  CA  PRO A  89      82.960  49.050  71.120  1.00  0.00           C
ATOM   1333  HA  PRO A  89      83.060  48.820  70.060  1.00  0.00           H
ATOM   1334  C   PRO A  89      82.020  50.230  71.190  1.00  0.00           C
ATOM   1335  O   PRO A  89      81.170  50.460  70.320  1.00  0.00           O
ATOM   1336  N   GLU A  90      82.050  50.980  72.280  1.00  0.00           N
ATOM   1337  H   GLU A  90      82.740  50.680  72.960  1.00  0.00           H
ATOM   1338  CA  GLU A  90      81.410  52.210  72.490  1.00  0.00           C
ATOM   1339  HA  GLU A  90      80.340  52.000  72.420  1.00  0.00           H
ATOM   1340  CB  GLU A  90      81.640  52.820  73.890  1.00  0.00           C
ATOM   1341  HB1 GLU A  90      81.060  53.740  73.930  1.00  0.00           H
ATOM   1342  HB2 GLU A  90      82.710  53.040  73.890  1.00  0.00           H
ATOM   1343  CG  GLU A  90      81.270  51.880  75.090  1.00  0.00           C
ATOM   1344  HG1 GLU A  90      80.190  51.680  75.040  1.00  0.00           H
ATOM   1345  HG2 GLU A  90      81.290  52.520  75.970  1.00  0.00           H
ATOM   1346  CD  GLU A  90      82.110  50.710  75.370  1.00  0.00           C
ATOM   1347  OE1 GLU A  90      83.360  50.800  75.060  1.00  0.00           O
ATOM   1348  OE2 GLU A  90      81.550  49.700  75.810  1.00  0.00           O
ATOM   1349  C   GLU A  90      81.610  53.230  71.280  1.00  0.00           C
ATOM   1350  O   GLU A  90      80.690  54.020  71.040  1.00  0.00           O
ATOM   1351  N   GLN A  91      82.720  53.160  70.520  1.00  0.00           N
ATOM   1352  H   GLN A  91      83.480  52.560  70.810  1.00  0.00           H
ATOM   1353  CA  GLN A  91      83.000  54.110  69.410  1.00  0.00           C
ATOM   1354  HA  GLN A  91      82.700  55.080  69.820  1.00  0.00           H
ATOM   1355  CB  GLN A  91      84.530  53.970  69.060  1.00  0.00           C
ATOM   1356  HB1 GLN A  91      84.840  54.540  68.190  1.00  0.00           H
ATOM   1357  HB2 GLN A  91      84.680  52.920  68.780  1.00  0.00           H
ATOM   1358  CG  GLN A  91      85.400  54.330  70.210  1.00  0.00           C
ATOM   1359  HG1 GLN A  91      85.240  53.530  70.940  1.00  0.00           H
ATOM   1360  HG2 GLN A  91      85.160  55.310  70.620  1.00  0.00           H
ATOM   1361  CD  GLN A  91      86.890  54.350  69.730  1.00  0.00           C
ATOM   1362  OE1 GLN A  91      87.680  53.490  70.120  1.00  0.00           O
ATOM   1363  NE2 GLN A  91      87.270  55.330  68.910  1.00  0.00           N
ATOM   1364 1HE2 GLN A  91      86.570  56.010  68.680  1.00  0.00           H
ATOM   1365 2HE2 GLN A  91      88.230  55.480  68.620  1.00  0.00           H
ATOM   1366  C   GLN A  91      82.130  53.880  68.180  1.00  0.00           C
ATOM   1367  O   GLN A  91      82.130  54.780  67.380  1.00  0.00           O
ATOM   1368  N   LEU A  92      81.470  52.700  68.010  1.00  0.00           N
ATOM   1369  H   LEU A  92      81.500  52.000  68.740  1.00  0.00           H
ATOM   1370  CA  LEU A  92      80.800  52.320  66.770  1.00  0.00           C
ATOM   1371  HA  LEU A  92      80.850  53.120  66.020  1.00  0.00           H
ATOM   1372  CB  LEU A  92      81.500  51.090  66.230  1.00  0.00           C
ATOM   1373  HB1 LEU A  92      81.170  50.980  65.200  1.00  0.00           H
ATOM   1374  HB2 LEU A  92      81.260  50.180  66.770  1.00  0.00           H
ATOM   1375  CG  LEU A  92      83.070  51.020  66.080  1.00  0.00           C
ATOM   1376  HG  LEU A  92      83.450  51.170  67.090  1.00  0.00           H
ATOM   1377  CD1 LEU A  92      83.440  49.690  65.410  1.00  0.00           C
ATOM   1378 1HD1 LEU A  92      84.490  49.560  65.170  1.00  0.00           H
ATOM   1379 2HD1 LEU A  92      83.140  48.960  66.160  1.00  0.00           H
ATOM   1380 3HD1 LEU A  92      82.810  49.540  64.530  1.00  0.00           H
ATOM   1381  CD2 LEU A  92      83.610  52.150  65.280  1.00  0.00           C
ATOM   1382 1HD2 LEU A  92      84.700  52.150  65.250  1.00  0.00           H
ATOM   1383 2HD2 LEU A  92      83.110  52.150  64.310  1.00  0.00           H
ATOM   1384 3HD2 LEU A  92      83.340  53.060  65.810  1.00  0.00           H
ATOM   1385  C   LEU A  92      79.330  52.070  66.990  1.00  0.00           C
ATOM   1386  O   LEU A  92      78.960  51.190  67.770  1.00  0.00           O
ATOM   1387  N   ILE A  93      78.580  53.020  66.470  1.00  0.00           N
ATOM   1388  H   ILE A  93      78.960  53.800  65.970  1.00  0.00           H
ATOM   1389  CA  ILE A  93      77.160  53.090  66.850  1.00  0.00           C
ATOM   1390  HA  ILE A  93      77.080  52.330  67.640  1.00  0.00           H
ATOM   1391  CB  ILE A  93      76.860  54.560  67.440  1.00  0.00           C
ATOM   1392  HB  ILE A  93      76.740  55.260  66.620  1.00  0.00           H
ATOM   1393  CG2 ILE A  93      75.540  54.470  68.230  1.00  0.00           C
ATOM   1394 1HG2 ILE A  93      74.740  54.100  67.590  1.00  0.00           H
ATOM   1395 2HG2 ILE A  93      75.600  53.760  69.050  1.00  0.00           H
ATOM   1396 3HG2 ILE A  93      75.280  55.450  68.620  1.00  0.00           H
ATOM   1397  CG1 ILE A  93      78.020  55.080  68.380  1.00  0.00           C
ATOM   1398 1HG1 ILE A  93      79.030  54.990  67.970  1.00  0.00           H
ATOM   1399 2HG1 ILE A  93      77.980  54.540  69.330  1.00  0.00           H
ATOM   1400  CD  ILE A  93      77.960  56.630  68.510  1.00  0.00           C
ATOM   1401  HD1 ILE A  93      78.690  57.010  69.220  1.00  0.00           H
ATOM   1402  HD2 ILE A  93      78.060  57.000  67.490  1.00  0.00           H
ATOM   1403  HD3 ILE A  93      76.990  56.960  68.910  1.00  0.00           H
ATOM   1404  C   ILE A  93      76.140  52.810  65.700  1.00  0.00           C
ATOM   1405  O   ILE A  93      76.130  53.570  64.730  1.00  0.00           O
ATOM   1406  N   THR A  94      75.280  51.790  65.890  1.00  0.00           N
ATOM   1407  H   THR A  94      75.340  51.280  66.750  1.00  0.00           H
ATOM   1408  CA  THR A  94      74.450  51.280  64.780  1.00  0.00           C
ATOM   1409  HA  THR A  94      74.570  52.020  63.990  1.00  0.00           H
ATOM   1410  CB  THR A  94      75.050  49.970  64.230  1.00  0.00           C
ATOM   1411  HB  THR A  94      74.270  49.460  63.660  1.00  0.00           H
ATOM   1412  CG2 THR A  94      76.280  50.240  63.400  1.00  0.00           C
ATOM   1413 1HG2 THR A  94      76.670  49.260  63.120  1.00  0.00           H
ATOM   1414 2HG2 THR A  94      76.080  50.760  62.470  1.00  0.00           H
ATOM   1415 3HG2 THR A  94      77.020  50.700  64.060  1.00  0.00           H
ATOM   1416  OG1 THR A  94      75.470  49.140  65.250  1.00  0.00           O
ATOM   1417  HG1 THR A  94      74.670  49.010  65.760  1.00  0.00           H
ATOM   1418  C   THR A  94      72.910  51.220  65.100  1.00  0.00           C
ATOM   1419  O   THR A  94      72.560  50.590  66.120  1.00  0.00           O
ATOM   1420  N   GLY A  95      72.020  51.900  64.320  1.00  0.00           N
ATOM   1421  H   GLY A  95      72.360  52.500  63.580  1.00  0.00           H
ATOM   1422  CA  GLY A  95      70.610  51.880  64.530  1.00  0.00           C
ATOM   1423  HA1 GLY A  95      70.100  52.720  64.060  1.00  0.00           H
ATOM   1424  HA2 GLY A  95      70.450  51.890  65.610  1.00  0.00           H
ATOM   1425  C   GLY A  95      69.970  50.590  63.940  1.00  0.00           C
ATOM   1426  O   GLY A  95      70.680  49.790  63.310  1.00  0.00           O
ATOM   1427  N   LYS A  96      68.640  50.420  64.050  1.00  0.00           N
ATOM   1428  H   LYS A  96      68.200  51.140  64.610  1.00  0.00           H
ATOM   1429  CA  LYS A  96      67.860  49.310  63.480  1.00  0.00           C
ATOM   1430  HA  LYS A  96      68.430  48.390  63.580  1.00  0.00           H
ATOM   1431  CB  LYS A  96      66.600  49.100  64.280  1.00  0.00           C
ATOM   1432  HB1 LYS A  96      65.980  48.350  63.780  1.00  0.00           H
ATOM   1433  HB2 LYS A  96      66.070  50.050  64.330  1.00  0.00           H
ATOM   1434  CG  LYS A  96      66.830  48.760  65.810  1.00  0.00           C
ATOM   1435  HG1 LYS A  96      67.440  49.480  66.360  1.00  0.00           H
ATOM   1436  HG2 LYS A  96      67.280  47.790  65.990  1.00  0.00           H
ATOM   1437  CD  LYS A  96      65.480  48.840  66.480  1.00  0.00           C
ATOM   1438  HD1 LYS A  96      64.680  48.280  65.990  1.00  0.00           H
ATOM   1439  HD2 LYS A  96      65.160  49.880  66.520  1.00  0.00           H
ATOM   1440  CE  LYS A  96      65.720  48.330  67.870  1.00  0.00           C
ATOM   1441  HE1 LYS A  96      66.410  48.960  68.430  1.00  0.00           H
ATOM   1442  HE2 LYS A  96      66.240  47.370  67.800  1.00  0.00           H
ATOM   1443  NZ  LYS A  96      64.450  48.100  68.680  1.00  0.00           N
ATOM   1444  HZ1 LYS A  96      64.720  47.850  69.620  1.00  0.00           H
ATOM   1445  HZ2 LYS A  96      63.960  48.980  68.690  1.00  0.00           H
ATOM   1446  HZ3 LYS A  96      63.890  47.370  68.250  1.00  0.00           H
ATOM   1447  C   LYS A  96      67.410  49.470  62.010  1.00  0.00           C
ATOM   1448  O   LYS A  96      67.540  48.510  61.240  1.00  0.00           O
ATOM   1449  N   GLU A  97      66.950  50.670  61.610  1.00  0.00           N
ATOM   1450  H   GLU A  97      66.950  51.370  62.340  1.00  0.00           H
ATOM   1451  CA  GLU A  97      66.440  50.980  60.240  1.00  0.00           C
ATOM   1452  HA  GLU A  97      66.970  50.370  59.500  1.00  0.00           H
ATOM   1453  CB  GLU A  97      64.910  50.720  60.170  1.00  0.00           C
ATOM   1454  HB1 GLU A  97      64.620  49.790  60.670  1.00  0.00           H
ATOM   1455  HB2 GLU A  97      64.570  50.740  59.140  1.00  0.00           H
ATOM   1456  CG  GLU A  97      64.010  51.810  60.850  1.00  0.00           C
ATOM   1457  HG1 GLU A  97      64.250  52.810  60.490  1.00  0.00           H
ATOM   1458  HG2 GLU A  97      64.340  51.820  61.890  1.00  0.00           H
ATOM   1459  CD  GLU A  97      62.500  51.450  60.870  1.00  0.00           C
ATOM   1460  OE1 GLU A  97      62.040  50.370  61.320  1.00  0.00           O
ATOM   1461  OE2 GLU A  97      61.720  52.230  60.320  1.00  0.00           O
ATOM   1462  C   GLU A  97      66.740  52.380  59.950  1.00  0.00           C
ATOM   1463  O   GLU A  97      66.640  53.250  60.830  1.00  0.00           O
ATOM   1464  N   ASP A  98      66.900  52.740  58.670  1.00  0.00           N
ATOM   1465  H   ASP A  98      66.600  52.130  57.920  1.00  0.00           H
ATOM   1466  CA  ASP A  98      67.600  54.000  58.370  1.00  0.00           C
ATOM   1467  HA  ASP A  98      68.100  54.360  59.270  1.00  0.00           H
ATOM   1468  CB  ASP A  98      68.750  53.740  57.340  1.00  0.00           C
ATOM   1469  HB1 ASP A  98      69.380  52.990  57.810  1.00  0.00           H
ATOM   1470  HB2 ASP A  98      69.360  54.620  57.130  1.00  0.00           H
ATOM   1471  CG  ASP A  98      68.270  53.110  56.080  1.00  0.00           C
ATOM   1472  OD1 ASP A  98      67.070  52.770  55.860  1.00  0.00           O
ATOM   1473  OD2 ASP A  98      69.160  53.030  55.220  1.00  0.00           O
ATOM   1474  C   ASP A  98      66.690  55.130  58.070  1.00  0.00           C
ATOM   1475  O   ASP A  98      65.470  55.020  57.990  1.00  0.00           O
ATOM   1476  N   ALA A  99      67.310  56.300  57.730  1.00  0.00           N
ATOM   1477  H   ALA A  99      68.300  56.370  57.920  1.00  0.00           H
ATOM   1478  CA  ALA A  99      66.570  57.520  57.260  1.00  0.00           C
ATOM   1479  HA  ALA A  99      65.780  57.800  57.960  1.00  0.00           H
ATOM   1480  CB  ALA A  99      67.590  58.670  57.250  1.00  0.00           C
ATOM   1481  HB1 ALA A  99      67.130  59.580  56.860  1.00  0.00           H
ATOM   1482  HB2 ALA A  99      67.970  58.880  58.250  1.00  0.00           H
ATOM   1483  HB3 ALA A  99      68.390  58.370  56.570  1.00  0.00           H
ATOM   1484  C   ALA A  99      65.940  57.390  55.830  1.00  0.00           C
ATOM   1485  O   ALA A  99      65.310  58.250  55.310  1.00  0.00           O
ATOM   1486  N   ALA A 100      66.120  56.250  55.180  1.00  0.00           N
ATOM   1487  H   ALA A 100      66.790  55.550  55.470  1.00  0.00           H
ATOM   1488  CA  ALA A 100      65.690  55.960  53.840  1.00  0.00           C
ATOM   1489  HA  ALA A 100      66.310  55.150  53.460  1.00  0.00           H
ATOM   1490  CB  ALA A 100      64.230  55.470  53.810  1.00  0.00           C
ATOM   1491  HB1 ALA A 100      64.040  54.940  52.890  1.00  0.00           H
ATOM   1492  HB2 ALA A 100      63.960  54.910  54.700  1.00  0.00           H
ATOM   1493  HB3 ALA A 100      63.580  56.350  53.760  1.00  0.00           H
ATOM   1494  C   ALA A 100      65.960  57.030  52.750  1.00  0.00           C
ATOM   1495  O   ALA A 100      65.080  57.230  51.840  1.00  0.00           O
ATOM   1496  N   ASN A 101      67.130  57.720  52.780  1.00  0.00           N
ATOM   1497  H   ASN A 101      67.800  57.420  53.470  1.00  0.00           H
ATOM   1498  CA  ASN A 101      67.450  58.840  51.870  1.00  0.00           C
ATOM   1499  HA  ASN A 101      68.390  59.260  52.230  1.00  0.00           H
ATOM   1500  CB  ASN A 101      67.640  58.430  50.390  1.00  0.00           C
ATOM   1501  HB1 ASN A 101      68.270  59.210  49.980  1.00  0.00           H
ATOM   1502  HB2 ASN A 101      66.660  58.450  49.910  1.00  0.00           H
ATOM   1503  CG  ASN A 101      68.220  57.120  50.030  1.00  0.00           C
ATOM   1504  OD1 ASN A 101      67.800  56.440  49.100  1.00  0.00           O
ATOM   1505  ND2 ASN A 101      69.220  56.670  50.650  1.00  0.00           N
ATOM   1506 1HD2 ASN A 101      69.630  57.120  51.460  1.00  0.00           H
ATOM   1507 2HD2 ASN A 101      69.530  55.790  50.280  1.00  0.00           H
ATOM   1508  C   ASN A 101      66.610  60.160  52.000  1.00  0.00           C
ATOM   1509  O   ASN A 101      66.560  60.930  51.010  1.00  0.00           O
ATOM   1510  N   ASN A 102      65.980  60.300  53.210  1.00  0.00           N
ATOM   1511  H   ASN A 102      65.940  59.500  53.820  1.00  0.00           H
ATOM   1512  CA  ASN A 102      65.130  61.500  53.620  1.00  0.00           C
ATOM   1513  HA  ASN A 102      65.000  62.180  52.770  1.00  0.00           H
ATOM   1514  CB  ASN A 102      63.670  60.990  53.880  1.00  0.00           C
ATOM   1515  HB1 ASN A 102      63.720  60.370  54.780  1.00  0.00           H
ATOM   1516  HB2 ASN A 102      63.350  60.240  53.160  1.00  0.00           H
ATOM   1517  CG  ASN A 102      62.670  62.080  54.210  1.00  0.00           C
ATOM   1518  OD1 ASN A 102      62.590  62.610  55.270  1.00  0.00           O
ATOM   1519  ND2 ASN A 102      61.720  62.300  53.300  1.00  0.00           N
ATOM   1520 1HD2 ASN A 102      61.830  61.980  52.340  1.00  0.00           H
ATOM   1521 2HD2 ASN A 102      60.820  62.620  53.620  1.00  0.00           H
ATOM   1522  C   ASN A 102      65.720  62.350  54.740  1.00  0.00           C
ATOM   1523  O   ASN A 102      65.940  61.840  55.850  1.00  0.00           O
ATOM   1524  N   TYR A 103      65.980  63.600  54.550  1.00  0.00           N
ATOM   1525  H   TYR A 103      65.700  64.020  53.680  1.00  0.00           H
ATOM   1526  CA  TYR A 103      66.420  64.590  55.560  1.00  0.00           C
ATOM   1527  HA  TYR A 103      67.370  64.330  56.030  1.00  0.00           H
ATOM   1528  CB  TYR A 103      66.540  65.940  54.900  1.00  0.00           C
ATOM   1529  HB1 TYR A 103      65.600  66.120  54.390  1.00  0.00           H
ATOM   1530  HB2 TYR A 103      67.380  65.840  54.210  1.00  0.00           H
ATOM   1531  CG  TYR A 103      66.750  67.110  55.850  1.00  0.00           C
ATOM   1532  CD1 TYR A 103      65.810  67.820  56.610  1.00  0.00           C
ATOM   1533  HD1 TYR A 103      64.770  67.520  56.520  1.00  0.00           H
ATOM   1534  CE1 TYR A 103      66.130  68.770  57.550  1.00  0.00           C
ATOM   1535  HE1 TYR A 103      65.410  69.270  58.200  1.00  0.00           H
ATOM   1536  CZ  TYR A 103      67.520  68.990  57.760  1.00  0.00           C
ATOM   1537  OH  TYR A 103      67.950  69.790  58.720  1.00  0.00           O
ATOM   1538  HH  TYR A 103      67.230  70.240  59.160  1.00  0.00           H
ATOM   1539  CE2 TYR A 103      68.540  68.240  57.040  1.00  0.00           C
ATOM   1540  HE2 TYR A 103      69.590  68.350  57.280  1.00  0.00           H
ATOM   1541  CD2 TYR A 103      68.130  67.340  56.060  1.00  0.00           C
ATOM   1542  HD2 TYR A 103      68.860  66.770  55.500  1.00  0.00           H
ATOM   1543  C   TYR A 103      65.480  64.670  56.780  1.00  0.00           C
ATOM   1544  O   TYR A 103      65.890  64.450  57.940  1.00  0.00           O
ATOM   1545  N   ALA A 104      64.120  64.640  56.610  1.00  0.00           N
ATOM   1546  H   ALA A 104      63.770  64.460  55.690  1.00  0.00           H
ATOM   1547  CA  ALA A 104      63.080  64.760  57.720  1.00  0.00           C
ATOM   1548  HA  ALA A 104      63.300  65.610  58.360  1.00  0.00           H
ATOM   1549  CB  ALA A 104      61.720  65.000  57.000  1.00  0.00           C
ATOM   1550  HB1 ALA A 104      60.950  65.560  57.530  1.00  0.00           H
ATOM   1551  HB2 ALA A 104      61.940  65.490  56.060  1.00  0.00           H
ATOM   1552  HB3 ALA A 104      61.220  64.090  56.660  1.00  0.00           H
ATOM   1553  C   ALA A 104      63.000  63.450  58.540  1.00  0.00           C
ATOM   1554  O   ALA A 104      62.750  63.610  59.790  1.00  0.00           O
ATOM   1555  N   ARG A 105      63.220  62.310  57.950  1.00  0.00           N
ATOM   1556  H   ARG A 105      63.430  62.440  56.960  1.00  0.00           H
ATOM   1557  CA  ARG A 105      63.340  61.020  58.600  1.00  0.00           C
ATOM   1558  HA  ARG A 105      62.440  60.940  59.200  1.00  0.00           H
ATOM   1559  CB  ARG A 105      63.200  59.810  57.690  1.00  0.00           C
ATOM   1560  HB1 ARG A 105      64.150  59.600  57.210  1.00  0.00           H
ATOM   1561  HB2 ARG A 105      62.370  60.110  57.050  1.00  0.00           H
ATOM   1562  CG  ARG A 105      62.830  58.530  58.450  1.00  0.00           C
ATOM   1563  HG1 ARG A 105      61.970  58.650  59.120  1.00  0.00           H
ATOM   1564  HG2 ARG A 105      63.640  58.210  59.100  1.00  0.00           H
ATOM   1565  CD  ARG A 105      62.640  57.460  57.360  1.00  0.00           C
ATOM   1566  HD1 ARG A 105      63.480  57.400  56.670  1.00  0.00           H
ATOM   1567  HD2 ARG A 105      61.770  57.600  56.730  1.00  0.00           H
ATOM   1568  NE  ARG A 105      62.330  56.180  58.030  1.00  0.00           N
ATOM   1569  HE  ARG A 105      63.010  55.430  57.960  1.00  0.00           H
ATOM   1570  CZ  ARG A 105      61.230  55.920  58.720  1.00  0.00           C
ATOM   1571  NH1 ARG A 105      60.250  56.760  58.890  1.00  0.00           N
ATOM   1572 1HH1 ARG A 105      60.390  57.700  58.540  1.00  0.00           H
ATOM   1573 2HH1 ARG A 105      59.520  56.450  59.510  1.00  0.00           H
ATOM   1574  NH2 ARG A 105      61.050  54.720  59.210  1.00  0.00           N
ATOM   1575 1HH2 ARG A 105      61.910  54.210  59.400  1.00  0.00           H
ATOM   1576 2HH2 ARG A 105      60.180  54.360  59.590  1.00  0.00           H
ATOM   1577  C   ARG A 105      64.630  60.800  59.420  1.00  0.00           C
ATOM   1578  O   ARG A 105      64.510  60.410  60.580  1.00  0.00           O
ATOM   1579  N   GLY A 106      65.710  61.270  58.900  1.00  0.00           N
ATOM   1580  H   GLY A 106      65.660  61.460  57.910  1.00  0.00           H
ATOM   1581  CA  GLY A 106      67.030  61.460  59.630  1.00  0.00           C
ATOM   1582  HA1 GLY A 106      67.790  61.880  58.980  1.00  0.00           H
ATOM   1583  HA2 GLY A 106      67.330  60.480  60.000  1.00  0.00           H
ATOM   1584  C   GLY A 106      66.920  62.370  60.900  1.00  0.00           C
ATOM   1585  O   GLY A 106      67.490  62.090  61.910  1.00  0.00           O
ATOM   1586  N   HIS A 107      66.280  63.570  60.720  1.00  0.00           N
ATOM   1587  H   HIS A 107      65.990  63.750  59.770  1.00  0.00           H
ATOM   1588  CA  HIS A 107      66.260  64.640  61.670  1.00  0.00           C
ATOM   1589  HA  HIS A 107      67.180  64.620  62.260  1.00  0.00           H
ATOM   1590  CB  HIS A 107      66.140  65.980  60.960  1.00  0.00           C
ATOM   1591  HB1 HIS A 107      65.110  66.080  60.610  1.00  0.00           H
ATOM   1592  HB2 HIS A 107      66.800  66.030  60.100  1.00  0.00           H
ATOM   1593  CG  HIS A 107      66.520  67.130  61.830  1.00  0.00           C
ATOM   1594  ND1 HIS A 107      67.830  67.580  61.950  1.00  0.00           N
ATOM   1595  HD1 HIS A 107      68.600  67.110  61.490  1.00  0.00           H
ATOM   1596  CE1 HIS A 107      67.840  68.710  62.700  1.00  0.00           C
ATOM   1597  HE1 HIS A 107      68.660  69.380  62.940  1.00  0.00           H
ATOM   1598  NE2 HIS A 107      66.520  69.040  62.990  1.00  0.00           N
ATOM   1599  CD2 HIS A 107      65.740  68.030  62.420  1.00  0.00           C
ATOM   1600  HD2 HIS A 107      64.670  67.870  62.440  1.00  0.00           H
ATOM   1601  C   HIS A 107      65.150  64.300  62.730  1.00  0.00           C
ATOM   1602  O   HIS A 107      65.350  64.230  63.930  1.00  0.00           O
ATOM   1603  N   TYR A 108      63.900  64.500  62.290  1.00  0.00           N
ATOM   1604  H   TYR A 108      63.750  64.560  61.290  1.00  0.00           H
ATOM   1605  CA  TYR A 108      62.720  64.500  63.140  1.00  0.00           C
ATOM   1606  HA  TYR A 108      62.970  65.050  64.050  1.00  0.00           H
ATOM   1607  CB  TYR A 108      61.610  65.230  62.430  1.00  0.00           C
ATOM   1608  HB1 TYR A 108      60.770  65.100  63.110  1.00  0.00           H
ATOM   1609  HB2 TYR A 108      61.420  64.730  61.480  1.00  0.00           H
ATOM   1610  CG  TYR A 108      61.910  66.720  62.170  1.00  0.00           C
ATOM   1611  CD1 TYR A 108      62.070  67.630  63.260  1.00  0.00           C
ATOM   1612  HD1 TYR A 108      62.080  67.200  64.250  1.00  0.00           H
ATOM   1613  CE1 TYR A 108      62.340  69.030  63.150  1.00  0.00           C
ATOM   1614  HE1 TYR A 108      62.510  69.640  64.020  1.00  0.00           H
ATOM   1615  CZ  TYR A 108      62.390  69.540  61.840  1.00  0.00           C
ATOM   1616  OH  TYR A 108      62.420  70.900  61.640  1.00  0.00           O
ATOM   1617  HH  TYR A 108      62.580  71.120  60.720  1.00  0.00           H
ATOM   1618  CE2 TYR A 108      62.190  68.640  60.690  1.00  0.00           C
ATOM   1619  HE2 TYR A 108      62.170  69.160  59.740  1.00  0.00           H
ATOM   1620  CD2 TYR A 108      61.940  67.260  60.880  1.00  0.00           C
ATOM   1621  HD2 TYR A 108      61.780  66.600  60.030  1.00  0.00           H
ATOM   1622  C   TYR A 108      62.210  63.090  63.630  1.00  0.00           C
ATOM   1623  O   TYR A 108      62.250  62.890  64.820  1.00  0.00           O
ATOM   1624  N   THR A 109      61.940  62.090  62.790  1.00  0.00           N
ATOM   1625  H   THR A 109      62.140  62.250  61.820  1.00  0.00           H
ATOM   1626  CA  THR A 109      61.450  60.810  63.220  1.00  0.00           C
ATOM   1627  HA  THR A 109      60.600  60.980  63.880  1.00  0.00           H
ATOM   1628  CB  THR A 109      60.810  60.130  62.020  1.00  0.00           C
ATOM   1629  HB  THR A 109      61.550  59.770  61.310  1.00  0.00           H
ATOM   1630  CG2 THR A 109      60.070  58.830  62.490  1.00  0.00           C
ATOM   1631 1HG2 THR A 109      59.660  58.330  61.610  1.00  0.00           H
ATOM   1632 2HG2 THR A 109      60.840  58.100  62.750  1.00  0.00           H
ATOM   1633 3HG2 THR A 109      59.290  58.940  63.240  1.00  0.00           H
ATOM   1634  OG1 THR A 109      59.800  60.900  61.400  1.00  0.00           O
ATOM   1635  HG1 THR A 109      59.540  60.450  60.590  1.00  0.00           H
ATOM   1636  C   THR A 109      62.470  59.850  63.890  1.00  0.00           C
ATOM   1637  O   THR A 109      62.380  59.440  65.010  1.00  0.00           O
ATOM   1638  N   ILE A 110      63.470  59.390  63.110  1.00  0.00           N
ATOM   1639  H   ILE A 110      63.640  59.660  62.150  1.00  0.00           H
ATOM   1640  CA  ILE A 110      64.520  58.450  63.710  1.00  0.00           C
ATOM   1641  HA  ILE A 110      63.910  57.750  64.290  1.00  0.00           H
ATOM   1642  CB  ILE A 110      65.230  57.610  62.600  1.00  0.00           C
ATOM   1643  HB  ILE A 110      65.700  58.370  61.980  1.00  0.00           H
ATOM   1644  CG2 ILE A 110      66.380  56.720  63.080  1.00  0.00           C
ATOM   1645 1HG2 ILE A 110      66.830  56.180  62.240  1.00  0.00           H
ATOM   1646 2HG2 ILE A 110      67.200  57.170  63.650  1.00  0.00           H
ATOM   1647 3HG2 ILE A 110      66.060  55.910  63.730  1.00  0.00           H
ATOM   1648  CG1 ILE A 110      64.200  56.790  61.810  1.00  0.00           C
ATOM   1649 1HG1 ILE A 110      64.700  56.360  60.950  1.00  0.00           H
ATOM   1650 2HG1 ILE A 110      63.440  57.470  61.400  1.00  0.00           H
ATOM   1651  CD  ILE A 110      63.530  55.640  62.660  1.00  0.00           C
ATOM   1652  HD1 ILE A 110      62.850  55.930  63.470  1.00  0.00           H
ATOM   1653  HD2 ILE A 110      62.860  55.060  62.030  1.00  0.00           H
ATOM   1654  HD3 ILE A 110      64.250  54.950  63.100  1.00  0.00           H
ATOM   1655  C   ILE A 110      65.490  59.120  64.640  1.00  0.00           C
ATOM   1656  O   ILE A 110      65.960  58.630  65.630  1.00  0.00           O
ATOM   1657  N   GLY A 111      65.800  60.340  64.310  1.00  0.00           N
ATOM   1658  H   GLY A 111      65.330  60.680  63.480  1.00  0.00           H
ATOM   1659  CA  GLY A 111      66.900  61.180  64.930  1.00  0.00           C
ATOM   1660  HA1 GLY A 111      66.990  62.190  64.510  1.00  0.00           H
ATOM   1661  HA2 GLY A 111      67.890  60.710  64.880  1.00  0.00           H
ATOM   1662  C   GLY A 111      66.670  61.440  66.470  1.00  0.00           C
ATOM   1663  O   GLY A 111      67.640  61.380  67.240  1.00  0.00           O
ATOM   1664  N   LYS A 112      65.360  61.700  66.900  1.00  0.00           N
ATOM   1665  H   LYS A 112      64.660  61.770  66.170  1.00  0.00           H
ATOM   1666  CA  LYS A 112      65.020  62.110  68.260  1.00  0.00           C
ATOM   1667  HA  LYS A 112      65.520  63.020  68.600  1.00  0.00           H
ATOM   1668  CB  LYS A 112      63.550  62.440  68.370  1.00  0.00           C
ATOM   1669  HB1 LYS A 112      63.290  63.010  67.480  1.00  0.00           H
ATOM   1670  HB2 LYS A 112      63.280  63.000  69.270  1.00  0.00           H
ATOM   1671  CG  LYS A 112      62.780  61.160  68.350  1.00  0.00           C
ATOM   1672  HG1 LYS A 112      62.760  60.680  69.320  1.00  0.00           H
ATOM   1673  HG2 LYS A 112      63.230  60.440  67.670  1.00  0.00           H
ATOM   1674  CD  LYS A 112      61.290  61.320  67.810  1.00  0.00           C
ATOM   1675  HD1 LYS A 112      61.300  61.680  66.790  1.00  0.00           H
ATOM   1676  HD2 LYS A 112      60.670  61.910  68.480  1.00  0.00           H
ATOM   1677  CE  LYS A 112      60.680  59.970  67.780  1.00  0.00           C
ATOM   1678  HE1 LYS A 112      61.460  59.220  67.660  1.00  0.00           H
ATOM   1679  HE2 LYS A 112      60.030  59.930  66.910  1.00  0.00           H
ATOM   1680  NZ  LYS A 112      59.940  59.590  69.030  1.00  0.00           N
ATOM   1681  HZ1 LYS A 112      60.540  59.580  69.840  1.00  0.00           H
ATOM   1682  HZ2 LYS A 112      59.150  60.200  69.180  1.00  0.00           H
ATOM   1683  HZ3 LYS A 112      59.440  58.720  68.980  1.00  0.00           H
ATOM   1684  C   LYS A 112      65.440  61.110  69.330  1.00  0.00           C
ATOM   1685  O   LYS A 112      65.680  61.470  70.520  1.00  0.00           O
ATOM   1686  N   GLU A 113      65.340  59.800  68.980  1.00  0.00           N
ATOM   1687  H   GLU A 113      65.260  59.650  67.990  1.00  0.00           H
ATOM   1688  CA  GLU A 113      65.710  58.630  69.800  1.00  0.00           C
ATOM   1689  HA  GLU A 113      65.140  58.710  70.720  1.00  0.00           H
ATOM   1690  CB  GLU A 113      65.120  57.430  69.060  1.00  0.00           C
ATOM   1691  HB1 GLU A 113      65.500  56.550  69.590  1.00  0.00           H
ATOM   1692  HB2 GLU A 113      65.610  57.340  68.090  1.00  0.00           H
ATOM   1693  CG  GLU A 113      63.540  57.540  69.080  1.00  0.00           C
ATOM   1694  HG1 GLU A 113      63.140  56.720  68.490  1.00  0.00           H
ATOM   1695  HG2 GLU A 113      63.200  58.360  68.450  1.00  0.00           H
ATOM   1696  CD  GLU A 113      63.020  57.700  70.560  1.00  0.00           C
ATOM   1697  OE1 GLU A 113      63.460  57.090  71.500  1.00  0.00           O
ATOM   1698  OE2 GLU A 113      62.030  58.460  70.790  1.00  0.00           O
ATOM   1699  C   GLU A 113      67.180  58.460  70.210  1.00  0.00           C
ATOM   1700  O   GLU A 113      67.470  58.090  71.310  1.00  0.00           O
ATOM   1701  N   ILE A 114      68.110  58.620  69.260  1.00  0.00           N
ATOM   1702  H   ILE A 114      67.830  58.680  68.290  1.00  0.00           H
ATOM   1703  CA  ILE A 114      69.540  58.270  69.390  1.00  0.00           C
ATOM   1704  HA  ILE A 114      69.620  57.800  70.370  1.00  0.00           H
ATOM   1705  CB  ILE A 114      69.910  57.410  68.230  1.00  0.00           C
ATOM   1706  HB  ILE A 114      69.190  56.600  68.340  1.00  0.00           H
ATOM   1707  CG2 ILE A 114      69.630  58.080  66.900  1.00  0.00           C
ATOM   1708 1HG2 ILE A 114      70.030  59.090  66.870  1.00  0.00           H
ATOM   1709 2HG2 ILE A 114      70.040  57.460  66.100  1.00  0.00           H
ATOM   1710 3HG2 ILE A 114      68.550  58.130  66.740  1.00  0.00           H
ATOM   1711  CG1 ILE A 114      71.320  56.800  68.340  1.00  0.00           C
ATOM   1712 1HG1 ILE A 114      71.720  56.740  69.350  1.00  0.00           H
ATOM   1713 2HG1 ILE A 114      71.950  57.530  67.830  1.00  0.00           H
ATOM   1714  CD  ILE A 114      71.450  55.430  67.730  1.00  0.00           C
ATOM   1715  HD1 ILE A 114      72.490  55.120  67.830  1.00  0.00           H
ATOM   1716  HD2 ILE A 114      71.080  54.670  68.420  1.00  0.00           H
ATOM   1717  HD3 ILE A 114      70.920  55.350  66.780  1.00  0.00           H
ATOM   1718  C   ILE A 114      70.490  59.460  69.570  1.00  0.00           C
ATOM   1719  O   ILE A 114      71.590  59.350  70.050  1.00  0.00           O
ATOM   1720  N   ILE A 115      70.030  60.650  69.410  1.00  0.00           N
ATOM   1721  H   ILE A 115      69.070  60.670  69.120  1.00  0.00           H
ATOM   1722  CA  ILE A 115      70.850  61.930  69.650  1.00  0.00           C
ATOM   1723  HA  ILE A 115      71.750  61.950  69.030  1.00  0.00           H
ATOM   1724  CB  ILE A 115      70.090  63.140  69.040  1.00  0.00           C
ATOM   1725  HB  ILE A 115      69.810  62.860  68.020  1.00  0.00           H
ATOM   1726  CG2 ILE A 115      68.710  63.400  69.780  1.00  0.00           C
ATOM   1727 1HG2 ILE A 115      68.060  64.140  69.310  1.00  0.00           H
ATOM   1728 2HG2 ILE A 115      68.100  62.500  69.780  1.00  0.00           H
ATOM   1729 3HG2 ILE A 115      68.910  63.750  70.790  1.00  0.00           H
ATOM   1730  CG1 ILE A 115      70.960  64.380  68.800  1.00  0.00           C
ATOM   1731 1HG1 ILE A 115      71.510  64.540  69.730  1.00  0.00           H
ATOM   1732 2HG1 ILE A 115      70.240  65.180  68.620  1.00  0.00           H
ATOM   1733  CD  ILE A 115      71.760  64.300  67.430  1.00  0.00           C
ATOM   1734  HD1 ILE A 115      72.340  65.210  67.270  1.00  0.00           H
ATOM   1735  HD2 ILE A 115      72.430  63.450  67.510  1.00  0.00           H
ATOM   1736  HD3 ILE A 115      70.980  64.140  66.680  1.00  0.00           H
ATOM   1737  C   ILE A 115      71.350  62.160  71.060  1.00  0.00           C
ATOM   1738  O   ILE A 115      72.480  62.710  71.180  1.00  0.00           O
ATOM   1739  N   ASP A 116      70.740  61.650  72.140  1.00  0.00           N
ATOM   1740  H   ASP A 116      69.940  61.070  71.910  1.00  0.00           H
ATOM   1741  CA  ASP A 116      71.280  61.680  73.500  1.00  0.00           C
ATOM   1742  HA  ASP A 116      71.860  62.580  73.670  1.00  0.00           H
ATOM   1743  CB  ASP A 116      70.170  61.750  74.520  1.00  0.00           C
ATOM   1744  HB1 ASP A 116      70.590  61.730  75.520  1.00  0.00           H
ATOM   1745  HB2 ASP A 116      69.410  61.000  74.310  1.00  0.00           H
ATOM   1746  CG  ASP A 116      69.400  63.030  74.290  1.00  0.00           C
ATOM   1747  OD1 ASP A 116      70.060  64.150  74.240  1.00  0.00           O
ATOM   1748  OD2 ASP A 116      68.160  62.980  74.380  1.00  0.00           O
ATOM   1749  C   ASP A 116      72.270  60.520  73.740  1.00  0.00           C
ATOM   1750  O   ASP A 116      73.250  60.750  74.470  1.00  0.00           O
ATOM   1751  N   LEU A 117      72.160  59.360  73.120  1.00  0.00           N
ATOM   1752  H   LEU A 117      71.230  59.160  72.780  1.00  0.00           H
ATOM   1753  CA  LEU A 117      73.110  58.260  73.250  1.00  0.00           C
ATOM   1754  HA  LEU A 117      73.270  58.080  74.310  1.00  0.00           H
ATOM   1755  CB  LEU A 117      72.450  56.940  72.620  1.00  0.00           C
ATOM   1756  HB1 LEU A 117      72.140  57.250  71.620  1.00  0.00           H
ATOM   1757  HB2 LEU A 117      71.580  56.760  73.250  1.00  0.00           H
ATOM   1758  CG  LEU A 117      73.370  55.730  72.630  1.00  0.00           C
ATOM   1759  HG  LEU A 117      74.360  56.010  72.260  1.00  0.00           H
ATOM   1760  CD1 LEU A 117      73.600  55.140  74.050  1.00  0.00           C
ATOM   1761 1HD1 LEU A 117      74.080  55.950  74.610  1.00  0.00           H
ATOM   1762 2HD1 LEU A 117      72.610  54.990  74.460  1.00  0.00           H
ATOM   1763 3HD1 LEU A 117      74.410  54.400  74.090  1.00  0.00           H
ATOM   1764  CD2 LEU A 117      72.820  54.640  71.670  1.00  0.00           C
ATOM   1765 1HD2 LEU A 117      73.290  53.660  71.570  1.00  0.00           H
ATOM   1766 2HD2 LEU A 117      71.790  54.400  71.930  1.00  0.00           H
ATOM   1767 3HD2 LEU A 117      72.860  55.040  70.660  1.00  0.00           H
ATOM   1768  C   LEU A 117      74.430  58.590  72.610  1.00  0.00           C
ATOM   1769  O   LEU A 117      75.530  58.560  73.260  1.00  0.00           O
ATOM   1770  N   VAL A 118      74.410  59.260  71.460  1.00  0.00           N
ATOM   1771  H   VAL A 118      73.490  59.290  71.060  1.00  0.00           H
ATOM   1772  CA  VAL A 118      75.640  59.660  70.740  1.00  0.00           C
ATOM   1773  HA  VAL A 118      76.400  58.890  70.600  1.00  0.00           H
ATOM   1774  CB  VAL A 118      75.140  60.140  69.380  1.00  0.00           C
ATOM   1775  HB  VAL A 118      74.240  60.740  69.530  1.00  0.00           H
ATOM   1776  CG1 VAL A 118      76.240  61.100  68.790  1.00  0.00           C
ATOM   1777 1HG1 VAL A 118      75.990  61.400  67.770  1.00  0.00           H
ATOM   1778 2HG1 VAL A 118      76.280  62.030  69.360  1.00  0.00           H
ATOM   1779 3HG1 VAL A 118      77.240  60.670  68.780  1.00  0.00           H
ATOM   1780  CG2 VAL A 118      74.880  59.030  68.390  1.00  0.00           C
ATOM   1781 1HG2 VAL A 118      74.140  59.340  67.660  1.00  0.00           H
ATOM   1782 2HG2 VAL A 118      75.830  58.760  67.930  1.00  0.00           H
ATOM   1783 3HG2 VAL A 118      74.470  58.160  68.910  1.00  0.00           H
ATOM   1784  C   VAL A 118      76.300  60.840  71.530  1.00  0.00           C
ATOM   1785  O   VAL A 118      77.490  60.760  71.720  1.00  0.00           O
ATOM   1786  N   LEU A 119      75.540  61.740  72.160  1.00  0.00           N
ATOM   1787  H   LEU A 119      74.540  61.600  72.150  1.00  0.00           H
ATOM   1788  CA  LEU A 119      76.110  62.690  73.140  1.00  0.00           C
ATOM   1789  HA  LEU A 119      76.790  63.240  72.490  1.00  0.00           H
ATOM   1790  CB  LEU A 119      75.100  63.620  73.790  1.00  0.00           C
ATOM   1791  HB1 LEU A 119      75.570  64.000  74.690  1.00  0.00           H
ATOM   1792  HB2 LEU A 119      74.250  63.010  74.100  1.00  0.00           H
ATOM   1793  CG  LEU A 119      74.570  64.810  72.980  1.00  0.00           C
ATOM   1794  HG  LEU A 119      74.000  64.350  72.180  1.00  0.00           H
ATOM   1795  CD1 LEU A 119      73.590  65.540  73.920  1.00  0.00           C
ATOM   1796 1HD1 LEU A 119      73.040  66.210  73.260  1.00  0.00           H
ATOM   1797 2HD1 LEU A 119      72.830  64.890  74.350  1.00  0.00           H
ATOM   1798 3HD1 LEU A 119      74.190  66.050  74.670  1.00  0.00           H
ATOM   1799  CD2 LEU A 119      75.640  65.750  72.370  1.00  0.00           C
ATOM   1800 1HD2 LEU A 119      75.110  66.590  71.920  1.00  0.00           H
ATOM   1801 2HD2 LEU A 119      76.230  66.170  73.180  1.00  0.00           H
ATOM   1802 3HD2 LEU A 119      76.320  65.320  71.630  1.00  0.00           H
ATOM   1803  C   LEU A 119      77.000  62.130  74.220  1.00  0.00           C
ATOM   1804  O   LEU A 119      78.160  62.510  74.390  1.00  0.00           O
ATOM   1805  N   ASP A 120      76.530  61.120  74.940  1.00  0.00           N
ATOM   1806  H   ASP A 120      75.630  60.750  74.650  1.00  0.00           H
ATOM   1807  CA  ASP A 120      77.270  60.380  75.910  1.00  0.00           C
ATOM   1808  HA  ASP A 120      77.650  61.040  76.680  1.00  0.00           H
ATOM   1809  CB  ASP A 120      76.310  59.380  76.530  1.00  0.00           C
ATOM   1810  HB1 ASP A 120      75.940  58.670  75.790  1.00  0.00           H
ATOM   1811  HB2 ASP A 120      75.420  59.930  76.830  1.00  0.00           H
ATOM   1812  CG  ASP A 120      76.990  58.640  77.720  1.00  0.00           C
ATOM   1813  OD1 ASP A 120      76.980  57.400  77.710  1.00  0.00           O
ATOM   1814  OD2 ASP A 120      77.530  59.320  78.610  1.00  0.00           O
ATOM   1815  C   ASP A 120      78.540  59.700  75.320  1.00  0.00           C
ATOM   1816  O   ASP A 120      79.600  59.640  75.930  1.00  0.00           O
ATOM   1817  N   ARG A 121      78.470  59.070  74.130  1.00  0.00           N
ATOM   1818  H   ARG A 121      77.590  59.110  73.640  1.00  0.00           H
ATOM   1819  CA  ARG A 121      79.700  58.510  73.540  1.00  0.00           C
ATOM   1820  HA  ARG A 121      80.150  57.880  74.320  1.00  0.00           H
ATOM   1821  CB  ARG A 121      79.340  57.620  72.340  1.00  0.00           C
ATOM   1822  HB1 ARG A 121      80.290  57.270  71.940  1.00  0.00           H
ATOM   1823  HB2 ARG A 121      78.900  58.290  71.600  1.00  0.00           H
ATOM   1824  CG  ARG A 121      78.360  56.510  72.650  1.00  0.00           C
ATOM   1825  HG1 ARG A 121      78.000  56.080  71.710  1.00  0.00           H
ATOM   1826  HG2 ARG A 121      77.520  56.920  73.220  1.00  0.00           H
ATOM   1827  CD  ARG A 121      78.980  55.340  73.340  1.00  0.00           C
ATOM   1828  HD1 ARG A 121      79.340  55.710  74.300  1.00  0.00           H
ATOM   1829  HD2 ARG A 121      79.890  54.990  72.850  1.00  0.00           H
ATOM   1830  NE  ARG A 121      77.970  54.300  73.660  1.00  0.00           N
ATOM   1831  HE  ARG A 121      77.510  54.400  74.550  1.00  0.00           H
ATOM   1832  CZ  ARG A 121      77.620  53.290  72.950  1.00  0.00           C
ATOM   1833  NH1 ARG A 121      78.140  53.050  71.740  1.00  0.00           N
ATOM   1834 1HH1 ARG A 121      78.950  53.610  71.500  1.00  0.00           H
ATOM   1835 2HH1 ARG A 121      77.840  52.250  71.210  1.00  0.00           H
ATOM   1836  NH2 ARG A 121      76.820  52.430  73.410  1.00  0.00           N
ATOM   1837 1HH2 ARG A 121      76.330  52.690  74.260  1.00  0.00           H
ATOM   1838 2HH2 ARG A 121      76.400  51.650  72.920  1.00  0.00           H
ATOM   1839  C   ARG A 121      80.720  59.500  73.180  1.00  0.00           C
ATOM   1840  O   ARG A 121      81.950  59.270  73.260  1.00  0.00           O
ATOM   1841  N   ILE A 122      80.300  60.630  72.560  1.00  0.00           N
ATOM   1842  H   ILE A 122      79.340  60.690  72.260  1.00  0.00           H
ATOM   1843  CA  ILE A 122      81.150  61.850  72.360  1.00  0.00           C
ATOM   1844  HA  ILE A 122      81.970  61.550  71.700  1.00  0.00           H
ATOM   1845  CB  ILE A 122      80.350  62.870  71.480  1.00  0.00           C
ATOM   1846  HB  ILE A 122      79.480  63.280  71.990  1.00  0.00           H
ATOM   1847  CG2 ILE A 122      81.280  64.040  71.250  1.00  0.00           C
ATOM   1848 1HG2 ILE A 122      81.640  64.580  72.130  1.00  0.00           H
ATOM   1849 2HG2 ILE A 122      82.190  63.730  70.750  1.00  0.00           H
ATOM   1850 3HG2 ILE A 122      80.710  64.800  70.710  1.00  0.00           H
ATOM   1851  CG1 ILE A 122      79.960  62.250  70.090  1.00  0.00           C
ATOM   1852 1HG1 ILE A 122      79.340  61.370  70.300  1.00  0.00           H
ATOM   1853 2HG1 ILE A 122      80.850  61.980  69.530  1.00  0.00           H
ATOM   1854  CD  ILE A 122      78.990  63.160  69.290  1.00  0.00           C
ATOM   1855  HD1 ILE A 122      78.990  62.670  68.320  1.00  0.00           H
ATOM   1856  HD2 ILE A 122      77.950  63.100  69.600  1.00  0.00           H
ATOM   1857  HD3 ILE A 122      79.350  64.150  69.020  1.00  0.00           H
ATOM   1858  C   ILE A 122      81.730  62.290  73.660  1.00  0.00           C
ATOM   1859  O   ILE A 122      82.890  62.340  73.850  1.00  0.00           O
ATOM   1860  N   ARG A 123      80.870  62.500  74.710  1.00  0.00           N
ATOM   1861  H   ARG A 123      79.870  62.360  74.620  1.00  0.00           H
ATOM   1862  CA  ARG A 123      81.240  62.990  76.030  1.00  0.00           C
ATOM   1863  HA  ARG A 123      81.730  63.960  75.960  1.00  0.00           H
ATOM   1864  CB  ARG A 123      79.920  63.160  76.830  1.00  0.00           C
ATOM   1865  HB1 ARG A 123      79.410  62.200  76.950  1.00  0.00           H
ATOM   1866  HB2 ARG A 123      79.240  63.880  76.380  1.00  0.00           H
ATOM   1867  CG  ARG A 123      80.260  63.700  78.240  1.00  0.00           C
ATOM   1868  HG1 ARG A 123      80.950  63.100  78.830  1.00  0.00           H
ATOM   1869  HG2 ARG A 123      79.300  63.750  78.760  1.00  0.00           H
ATOM   1870  CD  ARG A 123      80.800  65.120  78.170  1.00  0.00           C
ATOM   1871  HD1 ARG A 123      81.750  65.080  77.630  1.00  0.00           H
ATOM   1872  HD2 ARG A 123      81.060  65.390  79.200  1.00  0.00           H
ATOM   1873  NE  ARG A 123      79.950  66.110  77.520  1.00  0.00           N
ATOM   1874  HE  ARG A 123      78.960  65.930  77.400  1.00  0.00           H
ATOM   1875  CZ  ARG A 123      80.250  67.430  77.430  1.00  0.00           C
ATOM   1876  NH1 ARG A 123      81.380  67.990  77.900  1.00  0.00           N
ATOM   1877 1HH1 ARG A 123      82.030  67.360  78.360  1.00  0.00           H
ATOM   1878 2HH1 ARG A 123      81.550  68.990  77.870  1.00  0.00           H
ATOM   1879  NH2 ARG A 123      79.340  68.140  76.830  1.00  0.00           N
ATOM   1880 1HH2 ARG A 123      78.460  67.690  76.610  1.00  0.00           H
ATOM   1881 2HH2 ARG A 123      79.390  69.140  76.980  1.00  0.00           H
ATOM   1882  C   ARG A 123      82.250  61.990  76.690  1.00  0.00           C
ATOM   1883  O   ARG A 123      83.280  62.420  77.120  1.00  0.00           O
ATOM   1884  N   LYS A 124      82.160  60.660  76.530  1.00  0.00           N
ATOM   1885  H   LYS A 124      81.310  60.260  76.160  1.00  0.00           H
ATOM   1886  CA  LYS A 124      83.240  59.790  77.090  1.00  0.00           C
ATOM   1887  HA  LYS A 124      83.510  60.080  78.110  1.00  0.00           H
ATOM   1888  CB  LYS A 124      82.700  58.390  77.160  1.00  0.00           C
ATOM   1889  HB1 LYS A 124      83.470  57.660  77.410  1.00  0.00           H
ATOM   1890  HB2 LYS A 124      82.410  58.080  76.160  1.00  0.00           H
ATOM   1891  CG  LYS A 124      81.620  58.140  78.220  1.00  0.00           C
ATOM   1892  HG1 LYS A 124      80.920  58.970  78.160  1.00  0.00           H
ATOM   1893  HG2 LYS A 124      82.230  58.170  79.120  1.00  0.00           H
ATOM   1894  CD  LYS A 124      80.940  56.800  78.050  1.00  0.00           C
ATOM   1895  HD1 LYS A 124      81.750  56.080  77.990  1.00  0.00           H
ATOM   1896  HD2 LYS A 124      80.160  56.890  77.290  1.00  0.00           H
ATOM   1897  CE  LYS A 124      80.210  56.380  79.330  1.00  0.00           C
ATOM   1898  HE1 LYS A 124      81.000  56.360  80.080  1.00  0.00           H
ATOM   1899  HE2 LYS A 124      79.830  55.360  79.240  1.00  0.00           H
ATOM   1900  NZ  LYS A 124      79.050  57.280  79.720  1.00  0.00           N
ATOM   1901  HZ1 LYS A 124      78.570  57.530  78.870  1.00  0.00           H
ATOM   1902  HZ2 LYS A 124      78.490  56.830  80.440  1.00  0.00           H
ATOM   1903  HZ3 LYS A 124      79.260  58.200  80.080  1.00  0.00           H
ATOM   1904  C   LYS A 124      84.620  59.810  76.330  1.00  0.00           C
ATOM   1905  O   LYS A 124      85.500  59.260  76.890  1.00  0.00           O
ATOM   1906  N   LEU A 125      84.680  60.470  75.210  1.00  0.00           N
ATOM   1907  H   LEU A 125      83.840  60.960  74.940  1.00  0.00           H
ATOM   1908  CA  LEU A 125      85.900  60.940  74.540  1.00  0.00           C
ATOM   1909  HA  LEU A 125      86.720  60.270  74.840  1.00  0.00           H
ATOM   1910  CB  LEU A 125      85.770  60.950  72.990  1.00  0.00           C
ATOM   1911  HB1 LEU A 125      86.650  61.490  72.630  1.00  0.00           H
ATOM   1912  HB2 LEU A 125      84.960  61.600  72.650  1.00  0.00           H
ATOM   1913  CG  LEU A 125      85.600  59.650  72.150  1.00  0.00           C
ATOM   1914  HG  LEU A 125      84.560  59.390  72.310  1.00  0.00           H
ATOM   1915  CD1 LEU A 125      86.060  59.940  70.740  1.00  0.00           C
ATOM   1916 1HD1 LEU A 125      85.810  59.120  70.060  1.00  0.00           H
ATOM   1917 2HD1 LEU A 125      85.650  60.860  70.330  1.00  0.00           H
ATOM   1918 3HD1 LEU A 125      87.140  60.100  70.800  1.00  0.00           H
ATOM   1919  CD2 LEU A 125      86.370  58.460  72.660  1.00  0.00           C
ATOM   1920 1HD2 LEU A 125      86.200  57.630  71.960  1.00  0.00           H
ATOM   1921 2HD2 LEU A 125      87.430  58.680  72.740  1.00  0.00           H
ATOM   1922 3HD2 LEU A 125      86.050  58.280  73.680  1.00  0.00           H
ATOM   1923  C   LEU A 125      86.420  62.330  75.070  1.00  0.00           C
ATOM   1924  O   LEU A 125      87.600  62.510  75.320  1.00  0.00           O
ATOM   1925  N   ALA A 126      85.510  63.320  75.030  1.00  0.00           N
ATOM   1926  H   ALA A 126      84.570  63.070  74.750  1.00  0.00           H
ATOM   1927  CA  ALA A 126      85.740  64.710  75.460  1.00  0.00           C
ATOM   1928  HA  ALA A 126      86.590  65.090  74.890  1.00  0.00           H
ATOM   1929  CB  ALA A 126      84.400  65.550  75.160  1.00  0.00           C
ATOM   1930  HB1 ALA A 126      84.410  66.540  75.610  1.00  0.00           H
ATOM   1931  HB2 ALA A 126      84.420  65.670  74.070  1.00  0.00           H
ATOM   1932  HB3 ALA A 126      83.480  65.020  75.410  1.00  0.00           H
ATOM   1933  C   ALA A 126      86.180  64.790  76.920  1.00  0.00           C
ATOM   1934  O   ALA A 126      86.990  65.640  77.270  1.00  0.00           O
ATOM   1935  N   ASP A 127      85.740  63.880  77.810  1.00  0.00           N
ATOM   1936  H   ASP A 127      85.060  63.200  77.500  1.00  0.00           H
ATOM   1937  CA  ASP A 127      86.200  63.730  79.180  1.00  0.00           C
ATOM   1938  HA  ASP A 127      86.150  64.730  79.620  1.00  0.00           H
ATOM   1939  CB  ASP A 127      85.360  62.710  79.960  1.00  0.00           C
ATOM   1940  HB1 ASP A 127      85.840  62.460  80.910  1.00  0.00           H
ATOM   1941  HB2 ASP A 127      85.350  61.800  79.370  1.00  0.00           H
ATOM   1942  CG  ASP A 127      83.910  63.160  80.230  1.00  0.00           C
ATOM   1943  OD1 ASP A 127      83.470  64.300  79.910  1.00  0.00           O
ATOM   1944  OD2 ASP A 127      83.260  62.300  80.870  1.00  0.00           O
ATOM   1945  C   ASP A 127      87.680  63.440  79.390  1.00  0.00           C
ATOM   1946  O   ASP A 127      88.270  63.960  80.390  1.00  0.00           O
ATOM   1947  N   GLN A 128      88.370  62.670  78.490  1.00  0.00           N
ATOM   1948  H   GLN A 128      87.980  62.380  77.600  1.00  0.00           H
ATOM   1949  CA  GLN A 128      89.840  62.340  78.500  1.00  0.00           C
ATOM   1950  HA  GLN A 128      90.010  62.130  79.560  1.00  0.00           H
ATOM   1951  CB  GLN A 128      90.240  61.110  77.700  1.00  0.00           C
ATOM   1952  HB1 GLN A 128      91.270  60.820  77.920  1.00  0.00           H
ATOM   1953  HB2 GLN A 128      90.050  61.270  76.640  1.00  0.00           H
ATOM   1954  CG  GLN A 128      89.240  59.930  78.040  1.00  0.00           C
ATOM   1955  HG1 GLN A 128      88.230  60.080  77.640  1.00  0.00           H
ATOM   1956  HG2 GLN A 128      89.110  59.780  79.110  1.00  0.00           H
ATOM   1957  CD  GLN A 128      89.770  58.570  77.510  1.00  0.00           C
ATOM   1958  OE1 GLN A 128      90.820  58.470  76.880  1.00  0.00           O
ATOM   1959  NE2 GLN A 128      89.010  57.500  77.680  1.00  0.00           N
ATOM   1960 1HE2 GLN A 128      88.200  57.460  78.280  1.00  0.00           H
ATOM   1961 2HE2 GLN A 128      89.450  56.690  77.290  1.00  0.00           H
ATOM   1962  C   GLN A 128      90.680  63.550  78.110  1.00  0.00           C
ATOM   1963  O   GLN A 128      91.880  63.390  78.070  1.00  0.00           O
ATOM   1964  N   CYS A 129      90.110  64.660  77.710  1.00  0.00           N
ATOM   1965  H   CYS A 129      89.120  64.810  77.810  1.00  0.00           H
ATOM   1966  CA  CYS A 129      90.790  65.650  76.910  1.00  0.00           C
ATOM   1967  HA  CYS A 129      91.590  65.220  76.330  1.00  0.00           H
ATOM   1968  CB  CYS A 129      89.820  66.330  75.880  1.00  0.00           C
ATOM   1969  HB1 CYS A 129      90.330  67.060  75.250  1.00  0.00           H
ATOM   1970  HB2 CYS A 129      88.840  66.630  76.250  1.00  0.00           H
ATOM   1971  SG  CYS A 129      89.340  64.930  74.850  1.00  0.00           S
ATOM   1972  HG  CYS A 129      88.830  64.200  75.840  1.00  0.00           H
ATOM   1973  C   CYS A 129      91.390  66.610  77.870  1.00  0.00           C
ATOM   1974  O   CYS A 129      90.630  67.260  78.650  1.00  0.00           O
ATOM   1975  N   THR A 130      92.620  66.990  77.570  1.00  0.00           N
ATOM   1976  H   THR A 130      93.160  66.520  76.850  1.00  0.00           H
ATOM   1977  CA  THR A 130      93.330  68.020  78.370  1.00  0.00           C
ATOM   1978  HA  THR A 130      92.830  67.900  79.340  1.00  0.00           H
ATOM   1979  CB  THR A 130      94.860  67.810  78.490  1.00  0.00           C
ATOM   1980  HB  THR A 130      95.290  68.560  79.150  1.00  0.00           H
ATOM   1981  CG2 THR A 130      95.150  66.430  79.040  1.00  0.00           C
ATOM   1982 1HG2 THR A 130      96.220  66.370  79.240  1.00  0.00           H
ATOM   1983 2HG2 THR A 130      94.620  66.320  79.990  1.00  0.00           H
ATOM   1984 3HG2 THR A 130      94.870  65.680  78.310  1.00  0.00           H
ATOM   1985  OG1 THR A 130      95.500  67.880  77.180  1.00  0.00           O
ATOM   1986  HG1 THR A 130      95.020  67.240  76.640  1.00  0.00           H
ATOM   1987  C   THR A 130      93.190  69.440  77.890  1.00  0.00           C
ATOM   1988  O   THR A 130      93.580  70.360  78.560  1.00  0.00           O
ATOM   1989  N   GLY A 131      92.650  69.670  76.710  1.00  0.00           N
ATOM   1990  H   GLY A 131      92.450  68.930  76.050  1.00  0.00           H
ATOM   1991  CA  GLY A 131      92.330  70.970  76.200  1.00  0.00           C
ATOM   1992  HA1 GLY A 131      93.270  71.510  76.160  1.00  0.00           H
ATOM   1993  HA2 GLY A 131      91.770  71.440  77.010  1.00  0.00           H
ATOM   1994  C   GLY A 131      91.660  70.990  74.880  1.00  0.00           C
ATOM   1995  O   GLY A 131      92.060  71.840  74.130  1.00  0.00           O
ATOM   1996  N   LEU A 132      90.660  70.080  74.670  1.00  0.00           N
ATOM   1997  H   LEU A 132      90.410  69.500  75.460  1.00  0.00           H
ATOM   1998  CA  LEU A 132      89.880  69.890  73.530  1.00  0.00           C
ATOM   1999  HA  LEU A 132      90.370  69.200  72.840  1.00  0.00           H
ATOM   2000  CB  LEU A 132      88.460  69.340  73.860  1.00  0.00           C
ATOM   2001  HB1 LEU A 132      88.050  70.160  74.460  1.00  0.00           H
ATOM   2002  HB2 LEU A 132      88.570  68.480  74.510  1.00  0.00           H
ATOM   2003  CG  LEU A 132      87.550  69.090  72.650  1.00  0.00           C
ATOM   2004  HG  LEU A 132      87.500  70.000  72.050  1.00  0.00           H
ATOM   2005  CD1 LEU A 132      88.080  67.990  71.760  1.00  0.00           C
ATOM   2006 1HD1 LEU A 132      88.150  67.090  72.370  1.00  0.00           H
ATOM   2007 2HD1 LEU A 132      87.330  67.760  71.000  1.00  0.00           H
ATOM   2008 3HD1 LEU A 132      89.020  68.340  71.330  1.00  0.00           H
ATOM   2009  CD2 LEU A 132      86.190  68.700  73.150  1.00  0.00           C
ATOM   2010 1HD2 LEU A 132      86.220  67.690  73.530  1.00  0.00           H
ATOM   2011 2HD2 LEU A 132      85.910  69.300  74.010  1.00  0.00           H
ATOM   2012 3HD2 LEU A 132      85.460  68.760  72.330  1.00  0.00           H
ATOM   2013  C   LEU A 132      89.690  71.120  72.620  1.00  0.00           C
ATOM   2014  O   LEU A 132      89.000  72.090  73.040  1.00  0.00           O
ATOM   2015  N   GLN A 133      90.150  71.020  71.400  1.00  0.00           N
ATOM   2016  H   GLN A 133      90.730  70.240  71.130  1.00  0.00           H
ATOM   2017  CA  GLN A 133      89.970  72.050  70.310  1.00  0.00           C
ATOM   2018  HA  GLN A 133      90.160  73.020  70.780  1.00  0.00           H
ATOM   2019  CB  GLN A 133      90.940  71.770  69.140  1.00  0.00           C
ATOM   2020  HB1 GLN A 133      90.870  72.680  68.550  1.00  0.00           H
ATOM   2021  HB2 GLN A 133      90.650  70.920  68.520  1.00  0.00           H
ATOM   2022  CG  GLN A 133      92.400  71.610  69.520  1.00  0.00           C
ATOM   2023  HG1 GLN A 133      92.430  70.670  70.070  1.00  0.00           H
ATOM   2024  HG2 GLN A 133      92.760  72.470  70.080  1.00  0.00           H
ATOM   2025  CD  GLN A 133      93.400  71.480  68.390  1.00  0.00           C
ATOM   2026  OE1 GLN A 133      93.290  72.260  67.460  1.00  0.00           O
ATOM   2027  NE2 GLN A 133      94.350  70.580  68.280  1.00  0.00           N
ATOM   2028 1HE2 GLN A 133      94.530  69.930  69.040  1.00  0.00           H
ATOM   2029 2HE2 GLN A 133      94.950  70.740  67.490  1.00  0.00           H
ATOM   2030  C   GLN A 133      88.530  72.120  69.770  1.00  0.00           C
ATOM   2031  O   GLN A 133      88.000  73.190  69.470  1.00  0.00           O
ATOM   2032  N   GLY A 134      88.000  70.910  69.430  1.00  0.00           N
ATOM   2033  H   GLY A 134      88.510  70.060  69.630  1.00  0.00           H
ATOM   2034  CA  GLY A 134      86.690  70.820  68.690  1.00  0.00           C
ATOM   2035  HA1 GLY A 134      86.620  71.710  68.080  1.00  0.00           H
ATOM   2036  HA2 GLY A 134      85.830  70.740  69.350  1.00  0.00           H
ATOM   2037  C   GLY A 134      86.800  69.590  67.720  1.00  0.00           C
ATOM   2038  O   GLY A 134      87.540  68.640  67.900  1.00  0.00           O
ATOM   2039  N   PHE A 135      85.950  69.680  66.680  1.00  0.00           N
ATOM   2040  H   PHE A 135      85.400  70.520  66.640  1.00  0.00           H
ATOM   2041  CA  PHE A 135      85.400  68.530  65.930  1.00  0.00           C
ATOM   2042  HA  PHE A 135      85.820  67.610  66.330  1.00  0.00           H
ATOM   2043  CB  PHE A 135      83.910  68.570  66.190  1.00  0.00           C
ATOM   2044  HB1 PHE A 135      83.320  67.820  65.660  1.00  0.00           H
ATOM   2045  HB2 PHE A 135      83.510  69.530  65.880  1.00  0.00           H
ATOM   2046  CG  PHE A 135      83.660  68.460  67.710  1.00  0.00           C
ATOM   2047  CD1 PHE A 135      83.620  67.230  68.380  1.00  0.00           C
ATOM   2048  HD1 PHE A 135      83.830  66.380  67.750  1.00  0.00           H
ATOM   2049  CE1 PHE A 135      83.300  67.130  69.750  1.00  0.00           C
ATOM   2050  HE1 PHE A 135      83.330  66.160  70.220  1.00  0.00           H
ATOM   2051  CZ  PHE A 135      82.950  68.290  70.490  1.00  0.00           C
ATOM   2052  HZ  PHE A 135      82.610  68.240  71.510  1.00  0.00           H
ATOM   2053  CE2 PHE A 135      83.010  69.500  69.820  1.00  0.00           C
ATOM   2054  HE2 PHE A 135      82.830  70.410  70.390  1.00  0.00           H
ATOM   2055  CD2 PHE A 135      83.410  69.640  68.480  1.00  0.00           C
ATOM   2056  HD2 PHE A 135      83.410  70.620  68.040  1.00  0.00           H
ATOM   2057  C   PHE A 135      85.660  68.620  64.390  1.00  0.00           C
ATOM   2058  O   PHE A 135      85.450  69.660  63.740  1.00  0.00           O
ATOM   2059  N   LEU A 136      85.970  67.480  63.780  1.00  0.00           N
ATOM   2060  H   LEU A 136      86.150  66.700  64.400  1.00  0.00           H
ATOM   2061  CA  LEU A 136      85.900  67.220  62.380  1.00  0.00           C
ATOM   2062  HA  LEU A 136      85.630  68.100  61.790  1.00  0.00           H
ATOM   2063  CB  LEU A 136      87.200  66.580  61.780  1.00  0.00           C
ATOM   2064  HB1 LEU A 136      87.070  66.480  60.710  1.00  0.00           H
ATOM   2065  HB2 LEU A 136      87.210  65.590  62.230  1.00  0.00           H
ATOM   2066  CG  LEU A 136      88.580  67.240  62.080  1.00  0.00           C
ATOM   2067  HG  LEU A 136      88.710  67.110  63.150  1.00  0.00           H
ATOM   2068  CD1 LEU A 136      89.820  66.560  61.460  1.00  0.00           C
ATOM   2069 1HD1 LEU A 136      89.830  66.900  60.420  1.00  0.00           H
ATOM   2070 2HD1 LEU A 136      90.680  66.950  62.000  1.00  0.00           H
ATOM   2071 3HD1 LEU A 136      89.830  65.480  61.540  1.00  0.00           H
ATOM   2072  CD2 LEU A 136      88.560  68.780  61.730  1.00  0.00           C
ATOM   2073 1HD2 LEU A 136      88.060  69.040  60.800  1.00  0.00           H
ATOM   2074 2HD2 LEU A 136      87.960  69.290  62.480  1.00  0.00           H
ATOM   2075 3HD2 LEU A 136      89.590  69.120  61.810  1.00  0.00           H
ATOM   2076  C   LEU A 136      84.710  66.290  62.040  1.00  0.00           C
ATOM   2077  O   LEU A 136      84.510  65.260  62.710  1.00  0.00           O
ATOM   2078  N   VAL A 137      83.810  66.750  61.200  1.00  0.00           N
ATOM   2079  H   VAL A 137      84.060  67.630  60.770  1.00  0.00           H
ATOM   2080  CA  VAL A 137      82.580  66.050  60.790  1.00  0.00           C
ATOM   2081  HA  VAL A 137      82.400  65.180  61.430  1.00  0.00           H
ATOM   2082  CB  VAL A 137      81.450  67.070  60.930  1.00  0.00           C
ATOM   2083  HB  VAL A 137      81.810  67.940  60.380  1.00  0.00           H
ATOM   2084  CG1 VAL A 137      80.090  66.660  60.430  1.00  0.00           C
ATOM   2085 1HG1 VAL A 137      79.320  67.410  60.610  1.00  0.00           H
ATOM   2086 2HG1 VAL A 137      80.140  66.520  59.350  1.00  0.00           H
ATOM   2087 3HG1 VAL A 137      79.820  65.750  60.980  1.00  0.00           H
ATOM   2088  CG2 VAL A 137      81.320  67.560  62.400  1.00  0.00           C
ATOM   2089 1HG2 VAL A 137      80.330  68.020  62.490  1.00  0.00           H
ATOM   2090 2HG2 VAL A 137      81.150  66.750  63.120  1.00  0.00           H
ATOM   2091 3HG2 VAL A 137      82.100  68.240  62.730  1.00  0.00           H
ATOM   2092  C   VAL A 137      82.630  65.490  59.340  1.00  0.00           C
ATOM   2093  O   VAL A 137      82.510  66.230  58.400  1.00  0.00           O
ATOM   2094  N   PHE A 138      82.900  64.260  59.210  1.00  0.00           N
ATOM   2095  H   PHE A 138      82.830  63.740  60.080  1.00  0.00           H
ATOM   2096  CA  PHE A 138      82.790  63.530  57.900  1.00  0.00           C
ATOM   2097  HA  PHE A 138      83.100  64.170  57.080  1.00  0.00           H
ATOM   2098  CB  PHE A 138      83.770  62.350  57.810  1.00  0.00           C
ATOM   2099  HB1 PHE A 138      83.620  61.770  56.900  1.00  0.00           H
ATOM   2100  HB2 PHE A 138      83.550  61.570  58.550  1.00  0.00           H
ATOM   2101  CG  PHE A 138      85.120  62.890  58.040  1.00  0.00           C
ATOM   2102  CD1 PHE A 138      85.600  63.030  59.370  1.00  0.00           C
ATOM   2103  HD1 PHE A 138      84.970  62.790  60.220  1.00  0.00           H
ATOM   2104  CE1 PHE A 138      86.850  63.650  59.600  1.00  0.00           C
ATOM   2105  HE1 PHE A 138      87.140  64.010  60.570  1.00  0.00           H
ATOM   2106  CZ  PHE A 138      87.710  64.050  58.540  1.00  0.00           C
ATOM   2107  HZ  PHE A 138      88.610  64.620  58.740  1.00  0.00           H
ATOM   2108  CE2 PHE A 138      87.260  63.820  57.230  1.00  0.00           C
ATOM   2109  HE2 PHE A 138      87.880  64.080  56.390  1.00  0.00           H
ATOM   2110  CD2 PHE A 138      86.070  63.170  57.010  1.00  0.00           C
ATOM   2111  HD2 PHE A 138      85.690  63.120  56.000  1.00  0.00           H
ATOM   2112  C   PHE A 138      81.340  63.030  57.590  1.00  0.00           C
ATOM   2113  O   PHE A 138      80.790  62.240  58.380  1.00  0.00           O
ATOM   2114  N   HIS A 139      80.680  63.470  56.480  1.00  0.00           N
ATOM   2115  H   HIS A 139      81.230  64.050  55.850  1.00  0.00           H
ATOM   2116  CA  HIS A 139      79.290  63.120  56.080  1.00  0.00           C
ATOM   2117  HA  HIS A 139      79.160  62.070  56.330  1.00  0.00           H
ATOM   2118  CB  HIS A 139      78.320  64.020  56.900  1.00  0.00           C
ATOM   2119  HB1 HIS A 139      78.630  63.960  57.940  1.00  0.00           H
ATOM   2120  HB2 HIS A 139      77.380  63.470  56.840  1.00  0.00           H
ATOM   2121  CG  HIS A 139      78.210  65.470  56.500  1.00  0.00           C
ATOM   2122  ND1 HIS A 139      77.020  65.960  56.140  1.00  0.00           N
ATOM   2123  HD1 HIS A 139      76.160  65.480  55.920  1.00  0.00           H
ATOM   2124  CE1 HIS A 139      77.180  67.310  55.980  1.00  0.00           C
ATOM   2125  HE1 HIS A 139      76.380  68.010  55.840  1.00  0.00           H
ATOM   2126  NE2 HIS A 139      78.440  67.670  56.260  1.00  0.00           N
ATOM   2127  HE2 HIS A 139      78.850  68.600  56.180  1.00  0.00           H
ATOM   2128  CD2 HIS A 139      79.120  66.490  56.630  1.00  0.00           C
ATOM   2129  HD2 HIS A 139      80.110  66.370  57.030  1.00  0.00           H
ATOM   2130  C   HIS A 139      79.010  63.230  54.590  1.00  0.00           C
ATOM   2131  O   HIS A 139      79.910  63.630  53.840  1.00  0.00           O
ATOM   2132  N   SER A 140      77.780  62.900  54.110  1.00  0.00           N
ATOM   2133  H   SER A 140      77.150  62.480  54.770  1.00  0.00           H
ATOM   2134  CA  SER A 140      77.160  63.160  52.790  1.00  0.00           C
ATOM   2135  HA  SER A 140      77.890  63.610  52.120  1.00  0.00           H
ATOM   2136  CB  SER A 140      76.580  61.920  52.140  1.00  0.00           C
ATOM   2137  HB1 SER A 140      77.250  61.060  52.180  1.00  0.00           H
ATOM   2138  HB2 SER A 140      76.460  62.080  51.060  1.00  0.00           H
ATOM   2139  OG  SER A 140      75.330  61.560  52.700  1.00  0.00           O
ATOM   2140  HG  SER A 140      75.310  60.600  52.790  1.00  0.00           H
ATOM   2141  C   SER A 140      76.020  64.260  52.860  1.00  0.00           C
ATOM   2142  O   SER A 140      75.540  64.710  53.940  1.00  0.00           O
ATOM   2143  N   PHE A 141      75.590  64.810  51.760  1.00  0.00           N
ATOM   2144  H   PHE A 141      76.080  64.450  50.950  1.00  0.00           H
ATOM   2145  CA  PHE A 141      74.550  65.850  51.620  1.00  0.00           C
ATOM   2146  HA  PHE A 141      74.280  66.330  52.560  1.00  0.00           H
ATOM   2147  CB  PHE A 141      75.020  66.930  50.720  1.00  0.00           C
ATOM   2148  HB1 PHE A 141      74.120  67.450  50.410  1.00  0.00           H
ATOM   2149  HB2 PHE A 141      75.360  66.630  49.720  1.00  0.00           H
ATOM   2150  CG  PHE A 141      75.890  68.060  51.150  1.00  0.00           C
ATOM   2151  CD1 PHE A 141      75.950  68.490  52.450  1.00  0.00           C
ATOM   2152  HD1 PHE A 141      75.250  68.010  53.130  1.00  0.00           H
ATOM   2153  CE1 PHE A 141      76.760  69.550  52.880  1.00  0.00           C
ATOM   2154  HE1 PHE A 141      76.630  69.800  53.920  1.00  0.00           H
ATOM   2155  CZ  PHE A 141      77.410  70.260  51.880  1.00  0.00           C
ATOM   2156  HZ  PHE A 141      78.120  71.040  52.130  1.00  0.00           H
ATOM   2157  CE2 PHE A 141      77.380  69.910  50.530  1.00  0.00           C
ATOM   2158  HE2 PHE A 141      77.950  70.420  49.770  1.00  0.00           H
ATOM   2159  CD2 PHE A 141      76.750  68.740  50.210  1.00  0.00           C
ATOM   2160  HD2 PHE A 141      76.850  68.430  49.180  1.00  0.00           H
ATOM   2161  C   PHE A 141      73.240  65.200  51.160  1.00  0.00           C
ATOM   2162  O   PHE A 141      72.160  65.660  51.460  1.00  0.00           O
ATOM   2163  N   GLY A 142      73.340  64.150  50.290  1.00  0.00           N
ATOM   2164  H   GLY A 142      74.270  64.000  49.940  1.00  0.00           H
ATOM   2165  CA  GLY A 142      72.280  63.240  49.810  1.00  0.00           C
ATOM   2166  HA1 GLY A 142      72.710  62.660  49.000  1.00  0.00           H
ATOM   2167  HA2 GLY A 142      71.450  63.890  49.520  1.00  0.00           H
ATOM   2168  C   GLY A 142      71.820  62.130  50.780  1.00  0.00           C
ATOM   2169  O   GLY A 142      70.650  61.730  50.720  1.00  0.00           O
ATOM   2170  N   GLY A 143      72.640  61.700  51.800  1.00  0.00           N
ATOM   2171  H   GLY A 143      73.540  62.130  51.910  1.00  0.00           H
ATOM   2172  CA  GLY A 143      72.230  60.690  52.730  1.00  0.00           C
ATOM   2173  HA1 GLY A 143      73.050  60.460  53.410  1.00  0.00           H
ATOM   2174  HA2 GLY A 143      71.960  59.770  52.210  1.00  0.00           H
ATOM   2175  C   GLY A 143      71.130  61.260  53.660  1.00  0.00           C
ATOM   2176  O   GLY A 143      71.220  62.410  54.030  1.00  0.00           O
ATOM   2177  N   GLY A 144      70.130  60.390  53.980  1.00  0.00           N
ATOM   2178  H   GLY A 144      70.240  59.410  53.760  1.00  0.00           H
ATOM   2179  CA  GLY A 144      69.080  60.660  54.980  1.00  0.00           C
ATOM   2180  HA1 GLY A 144      68.400  59.810  54.970  1.00  0.00           H
ATOM   2181  HA2 GLY A 144      68.490  61.560  54.780  1.00  0.00           H
ATOM   2182  C   GLY A 144      69.660  60.750  56.400  1.00  0.00           C
ATOM   2183  O   GLY A 144      69.290  61.630  57.180  1.00  0.00           O
ATOM   2184  N   THR A 145      70.500  59.820  56.790  1.00  0.00           N
ATOM   2185  H   THR A 145      70.670  59.120  56.080  1.00  0.00           H
ATOM   2186  CA  THR A 145      71.410  60.000  57.900  1.00  0.00           C
ATOM   2187  HA  THR A 145      70.760  60.260  58.730  1.00  0.00           H
ATOM   2188  CB  THR A 145      72.170  58.730  58.230  1.00  0.00           C
ATOM   2189  HB  THR A 145      73.030  58.770  57.560  1.00  0.00           H
ATOM   2190  CG2 THR A 145      72.720  58.690  59.660  1.00  0.00           C
ATOM   2191 1HG2 THR A 145      71.940  58.860  60.410  1.00  0.00           H
ATOM   2192 2HG2 THR A 145      73.080  57.680  59.810  1.00  0.00           H
ATOM   2193 3HG2 THR A 145      73.490  59.460  59.730  1.00  0.00           H
ATOM   2194  OG1 THR A 145      71.370  57.620  58.050  1.00  0.00           O
ATOM   2195  HG1 THR A 145      71.190  57.730  57.120  1.00  0.00           H
ATOM   2196  C   THR A 145      72.450  61.160  57.740  1.00  0.00           C
ATOM   2197  O   THR A 145      72.510  62.100  58.500  1.00  0.00           O
ATOM   2198  N   GLY A 146      73.250  61.150  56.670  1.00  0.00           N
ATOM   2199  H   GLY A 146      73.180  60.380  56.030  1.00  0.00           H
ATOM   2200  CA  GLY A 146      74.400  62.060  56.540  1.00  0.00           C
ATOM   2201  HA1 GLY A 146      74.920  61.790  55.620  1.00  0.00           H
ATOM   2202  HA2 GLY A 146      74.940  61.890  57.470  1.00  0.00           H
ATOM   2203  C   GLY A 146      73.990  63.570  56.420  1.00  0.00           C
ATOM   2204  O   GLY A 146      74.680  64.470  56.870  1.00  0.00           O
ATOM   2205  N   SER A 147      72.750  63.760  55.960  1.00  0.00           N
ATOM   2206  H   SER A 147      72.230  62.980  55.590  1.00  0.00           H
ATOM   2207  CA  SER A 147      72.180  65.100  55.820  1.00  0.00           C
ATOM   2208  HA  SER A 147      72.920  65.870  55.590  1.00  0.00           H
ATOM   2209  CB  SER A 147      71.250  65.250  54.560  1.00  0.00           C
ATOM   2210  HB1 SER A 147      71.860  64.740  53.820  1.00  0.00           H
ATOM   2211  HB2 SER A 147      71.090  66.280  54.250  1.00  0.00           H
ATOM   2212  OG  SER A 147      70.020  64.630  54.620  1.00  0.00           O
ATOM   2213  HG  SER A 147      69.990  63.850  54.070  1.00  0.00           H
ATOM   2214  C   SER A 147      71.400  65.510  57.060  1.00  0.00           C
ATOM   2215  O   SER A 147      71.710  66.540  57.670  1.00  0.00           O
ATOM   2216  N   GLY A 148      70.370  64.740  57.440  1.00  0.00           N
ATOM   2217  H   GLY A 148      70.210  64.000  56.770  1.00  0.00           H
ATOM   2218  CA  GLY A 148      69.410  64.970  58.490  1.00  0.00           C
ATOM   2219  HA1 GLY A 148      68.630  64.230  58.310  1.00  0.00           H
ATOM   2220  HA2 GLY A 148      68.960  65.940  58.310  1.00  0.00           H
ATOM   2221  C   GLY A 148      69.930  64.780  59.940  1.00  0.00           C
ATOM   2222  O   GLY A 148      69.440  65.480  60.790  1.00  0.00           O
ATOM   2223  N   PHE A 149      70.770  63.780  60.220  1.00  0.00           N
ATOM   2224  H   PHE A 149      71.160  63.260  59.450  1.00  0.00           H
ATOM   2225  CA  PHE A 149      71.390  63.460  61.500  1.00  0.00           C
ATOM   2226  HA  PHE A 149      70.630  63.760  62.230  1.00  0.00           H
ATOM   2227  CB  PHE A 149      71.620  61.950  61.650  1.00  0.00           C
ATOM   2228  HB1 PHE A 149      72.550  61.700  61.160  1.00  0.00           H
ATOM   2229  HB2 PHE A 149      70.850  61.350  61.160  1.00  0.00           H
ATOM   2230  CG  PHE A 149      71.680  61.520  63.120  1.00  0.00           C
ATOM   2231  CD1 PHE A 149      70.630  62.000  63.970  1.00  0.00           C
ATOM   2232  HD1 PHE A 149      69.790  62.520  63.540  1.00  0.00           H
ATOM   2233  CE1 PHE A 149      70.640  61.710  65.360  1.00  0.00           C
ATOM   2234  HE1 PHE A 149      69.810  62.070  65.960  1.00  0.00           H
ATOM   2235  CZ  PHE A 149      71.650  60.880  65.880  1.00  0.00           C
ATOM   2236  HZ  PHE A 149      71.690  60.530  66.900  1.00  0.00           H
ATOM   2237  CE2 PHE A 149      72.690  60.420  65.020  1.00  0.00           C
ATOM   2238  HE2 PHE A 149      73.360  59.680  65.420  1.00  0.00           H
ATOM   2239  CD2 PHE A 149      72.670  60.640  63.650  1.00  0.00           C
ATOM   2240  HD2 PHE A 149      73.370  60.140  62.990  1.00  0.00           H
ATOM   2241  C   PHE A 149      72.560  64.370  61.740  1.00  0.00           C
ATOM   2242  O   PHE A 149      72.720  64.850  62.880  1.00  0.00           O
ATOM   2243  N   THR A 150      73.450  64.670  60.770  1.00  0.00           N
ATOM   2244  H   THR A 150      73.390  64.160  59.890  1.00  0.00           H
ATOM   2245  CA  THR A 150      74.570  65.620  60.890  1.00  0.00           C
ATOM   2246  HA  THR A 150      75.220  65.290  61.700  1.00  0.00           H
ATOM   2247  CB  THR A 150      75.510  65.670  59.730  1.00  0.00           C
ATOM   2248  HB  THR A 150      75.180  66.300  58.900  1.00  0.00           H
ATOM   2249  CG2 THR A 150      76.870  66.240  60.000  1.00  0.00           C
ATOM   2250 1HG2 THR A 150      76.760  67.160  60.570  1.00  0.00           H
ATOM   2251 2HG2 THR A 150      77.490  65.510  60.530  1.00  0.00           H
ATOM   2252 3HG2 THR A 150      77.310  66.530  59.050  1.00  0.00           H
ATOM   2253  OG1 THR A 150      75.830  64.380  59.250  1.00  0.00           O
ATOM   2254  HG1 THR A 150      75.410  64.270  58.390  1.00  0.00           H
ATOM   2255  C   THR A 150      74.090  67.000  61.200  1.00  0.00           C
ATOM   2256  O   THR A 150      74.650  67.610  62.120  1.00  0.00           O
ATOM   2257  N   SER A 151      73.000  67.530  60.560  1.00  0.00           N
ATOM   2258  H   SER A 151      72.620  67.030  59.770  1.00  0.00           H
ATOM   2259  CA  SER A 151      72.510  68.830  60.960  1.00  0.00           C
ATOM   2260  HA  SER A 151      73.340  69.530  60.840  1.00  0.00           H
ATOM   2261  CB  SER A 151      71.350  69.420  60.110  1.00  0.00           C
ATOM   2262  HB1 SER A 151      71.750  69.640  59.120  1.00  0.00           H
ATOM   2263  HB2 SER A 151      71.000  70.340  60.580  1.00  0.00           H
ATOM   2264  OG  SER A 151      70.190  68.630  60.010  1.00  0.00           O
ATOM   2265  HG  SER A 151      69.410  69.100  59.710  1.00  0.00           H
ATOM   2266  C   SER A 151      72.120  68.870  62.510  1.00  0.00           C
ATOM   2267  O   SER A 151      72.480  69.850  63.150  1.00  0.00           O
ATOM   2268  N   LEU A 152      71.380  67.950  63.100  1.00  0.00           N
ATOM   2269  H   LEU A 152      71.070  67.160  62.550  1.00  0.00           H
ATOM   2270  CA  LEU A 152      71.060  67.960  64.540  1.00  0.00           C
ATOM   2271  HA  LEU A 152      70.680  68.970  64.670  1.00  0.00           H
ATOM   2272  CB  LEU A 152      69.890  66.840  64.680  1.00  0.00           C
ATOM   2273  HB1 LEU A 152      70.440  65.920  64.550  1.00  0.00           H
ATOM   2274  HB2 LEU A 152      69.040  66.990  64.010  1.00  0.00           H
ATOM   2275  CG  LEU A 152      69.210  66.840  66.040  1.00  0.00           C
ATOM   2276  HG  LEU A 152      69.900  66.550  66.830  1.00  0.00           H
ATOM   2277  CD1 LEU A 152      68.640  68.240  66.360  1.00  0.00           C
ATOM   2278 1HD1 LEU A 152      69.420  68.980  66.530  1.00  0.00           H
ATOM   2279 2HD1 LEU A 152      68.150  68.550  65.440  1.00  0.00           H
ATOM   2280 3HD1 LEU A 152      67.950  68.010  67.180  1.00  0.00           H
ATOM   2281  CD2 LEU A 152      68.190  65.680  66.000  1.00  0.00           C
ATOM   2282 1HD2 LEU A 152      67.760  65.430  66.970  1.00  0.00           H
ATOM   2283 2HD2 LEU A 152      67.360  65.840  65.310  1.00  0.00           H
ATOM   2284 3HD2 LEU A 152      68.670  64.760  65.680  1.00  0.00           H
ATOM   2285  C   LEU A 152      72.220  67.710  65.530  1.00  0.00           C
ATOM   2286  O   LEU A 152      72.210  68.270  66.640  1.00  0.00           O
ATOM   2287  N   LEU A 153      73.280  67.030  65.070  1.00  0.00           N
ATOM   2288  H   LEU A 153      73.160  66.520  64.210  1.00  0.00           H
ATOM   2289  CA  LEU A 153      74.420  66.980  65.930  1.00  0.00           C
ATOM   2290  HA  LEU A 153      74.140  66.920  66.990  1.00  0.00           H
ATOM   2291  CB  LEU A 153      75.060  65.630  65.630  1.00  0.00           C
ATOM   2292  HB1 LEU A 153      75.210  65.480  64.560  1.00  0.00           H
ATOM   2293  HB2 LEU A 153      74.430  64.820  65.980  1.00  0.00           H
ATOM   2294  CG  LEU A 153      76.470  65.360  66.160  1.00  0.00           C
ATOM   2295  HG  LEU A 153      77.080  66.220  65.850  1.00  0.00           H
ATOM   2296  CD1 LEU A 153      76.510  65.320  67.750  1.00  0.00           C
ATOM   2297 1HD1 LEU A 153      77.450  65.710  68.120  1.00  0.00           H
ATOM   2298 2HD1 LEU A 153      75.690  65.820  68.260  1.00  0.00           H
ATOM   2299 3HD1 LEU A 153      76.390  64.280  68.070  1.00  0.00           H
ATOM   2300  CD2 LEU A 153      77.140  64.160  65.540  1.00  0.00           C
ATOM   2301 1HD2 LEU A 153      78.010  63.730  66.040  1.00  0.00           H
ATOM   2302 2HD2 LEU A 153      76.460  63.310  65.590  1.00  0.00           H
ATOM   2303 3HD2 LEU A 153      77.310  64.480  64.510  1.00  0.00           H
ATOM   2304  C   LEU A 153      75.290  68.220  65.770  1.00  0.00           C
ATOM   2305  O   LEU A 153      75.820  68.660  66.760  1.00  0.00           O
ATOM   2306  N   MET A 154      75.370  68.950  64.590  1.00  0.00           N
ATOM   2307  H   MET A 154      74.960  68.600  63.730  1.00  0.00           H
ATOM   2308  CA  MET A 154      75.880  70.340  64.520  1.00  0.00           C
ATOM   2309  HA  MET A 154      76.840  70.250  65.030  1.00  0.00           H
ATOM   2310  CB  MET A 154      75.990  70.780  63.080  1.00  0.00           C
ATOM   2311  HB1 MET A 154      76.200  71.840  62.990  1.00  0.00           H
ATOM   2312  HB2 MET A 154      75.020  70.630  62.600  1.00  0.00           H
ATOM   2313  CG  MET A 154      76.980  69.970  62.150  1.00  0.00           C
ATOM   2314  HG1 MET A 154      76.820  70.150  61.080  1.00  0.00           H
ATOM   2315  HG2 MET A 154      76.910  68.890  62.150  1.00  0.00           H
ATOM   2316  SD  MET A 154      78.720  70.280  62.530  1.00  0.00           S
ATOM   2317  CE  MET A 154      78.950  71.910  61.680  1.00  0.00           C
ATOM   2318  HE1 MET A 154      78.470  72.700  62.250  1.00  0.00           H
ATOM   2319  HE2 MET A 154      80.020  72.110  61.590  1.00  0.00           H
ATOM   2320  HE3 MET A 154      78.570  71.720  60.680  1.00  0.00           H
ATOM   2321  C   MET A 154      75.060  71.300  65.410  1.00  0.00           C
ATOM   2322  O   MET A 154      75.640  72.180  66.080  1.00  0.00           O
ATOM   2323  N   GLU A 155      73.740  71.250  65.350  1.00  0.00           N
ATOM   2324  H   GLU A 155      73.290  70.650  64.670  1.00  0.00           H
ATOM   2325  CA  GLU A 155      72.960  71.920  66.360  1.00  0.00           C
ATOM   2326  HA  GLU A 155      73.140  72.990  66.230  1.00  0.00           H
ATOM   2327  CB  GLU A 155      71.480  71.640  66.130  1.00  0.00           C
ATOM   2328  HB1 GLU A 155      70.900  72.050  66.960  1.00  0.00           H
ATOM   2329  HB2 GLU A 155      71.350  70.560  66.000  1.00  0.00           H
ATOM   2330  CG  GLU A 155      70.810  72.320  64.950  1.00  0.00           C
ATOM   2331  HG1 GLU A 155      71.070  71.700  64.090  1.00  0.00           H
ATOM   2332  HG2 GLU A 155      71.180  73.330  64.780  1.00  0.00           H
ATOM   2333  CD  GLU A 155      69.310  72.410  64.920  1.00  0.00           C
ATOM   2334  OE1 GLU A 155      68.790  73.400  65.450  1.00  0.00           O
ATOM   2335  OE2 GLU A 155      68.570  71.560  64.360  1.00  0.00           O
ATOM   2336  C   GLU A 155      73.320  71.640  67.790  1.00  0.00           C
ATOM   2337  O   GLU A 155      73.660  72.540  68.570  1.00  0.00           O
ATOM   2338  N   ARG A 156      73.350  70.360  68.290  1.00  0.00           N
ATOM   2339  H   ARG A 156      73.030  69.620  67.670  1.00  0.00           H
ATOM   2340  CA  ARG A 156      73.600  70.070  69.770  1.00  0.00           C
ATOM   2341  HA  ARG A 156      72.980  70.770  70.340  1.00  0.00           H
ATOM   2342  CB  ARG A 156      73.190  68.610  70.030  1.00  0.00           C
ATOM   2343  HB1 ARG A 156      73.390  68.270  71.050  1.00  0.00           H
ATOM   2344  HB2 ARG A 156      73.710  67.920  69.370  1.00  0.00           H
ATOM   2345  CG  ARG A 156      71.670  68.280  69.960  1.00  0.00           C
ATOM   2346  HG1 ARG A 156      71.570  67.220  70.200  1.00  0.00           H
ATOM   2347  HG2 ARG A 156      71.400  68.420  68.920  1.00  0.00           H
ATOM   2348  CD  ARG A 156      70.840  69.090  70.880  1.00  0.00           C
ATOM   2349  HD1 ARG A 156      69.760  69.020  70.740  1.00  0.00           H
ATOM   2350  HD2 ARG A 156      71.090  70.150  70.830  1.00  0.00           H
ATOM   2351  NE  ARG A 156      71.070  68.720  72.310  1.00  0.00           N
ATOM   2352  HE  ARG A 156      71.850  69.040  72.870  1.00  0.00           H
ATOM   2353  CZ  ARG A 156      70.170  68.050  73.130  1.00  0.00           C
ATOM   2354  NH1 ARG A 156      69.070  67.520  72.750  1.00  0.00           N
ATOM   2355 1HH1 ARG A 156      68.880  67.530  71.760  1.00  0.00           H
ATOM   2356 2HH1 ARG A 156      68.500  66.940  73.360  1.00  0.00           H
ATOM   2357  NH2 ARG A 156      70.410  67.960  74.380  1.00  0.00           N
ATOM   2358 1HH2 ARG A 156      71.170  68.490  74.780  1.00  0.00           H
ATOM   2359 2HH2 ARG A 156      69.640  67.610  74.930  1.00  0.00           H
ATOM   2360  C   ARG A 156      75.060  70.230  70.140  1.00  0.00           C
ATOM   2361  O   ARG A 156      75.270  70.670  71.270  1.00  0.00           O
ATOM   2362  N   LEU A 157      76.010  70.200  69.210  1.00  0.00           N
ATOM   2363  H   LEU A 157      75.770  69.640  68.410  1.00  0.00           H
ATOM   2364  CA  LEU A 157      77.430  70.520  69.450  1.00  0.00           C
ATOM   2365  HA  LEU A 157      77.740  70.090  70.400  1.00  0.00           H
ATOM   2366  CB  LEU A 157      78.420  69.870  68.440  1.00  0.00           C
ATOM   2367  HB1 LEU A 157      79.370  70.360  68.610  1.00  0.00           H
ATOM   2368  HB2 LEU A 157      78.030  70.110  67.450  1.00  0.00           H
ATOM   2369  CG  LEU A 157      78.540  68.320  68.480  1.00  0.00           C
ATOM   2370  HG  LEU A 157      77.530  67.930  68.510  1.00  0.00           H
ATOM   2371  CD1 LEU A 157      79.300  67.830  67.190  1.00  0.00           C
ATOM   2372 1HD1 LEU A 157      79.510  66.770  67.330  1.00  0.00           H
ATOM   2373 2HD1 LEU A 157      78.820  68.120  66.260  1.00  0.00           H
ATOM   2374 3HD1 LEU A 157      80.290  68.290  67.240  1.00  0.00           H
ATOM   2375  CD2 LEU A 157      79.230  67.830  69.710  1.00  0.00           C
ATOM   2376 1HD2 LEU A 157      79.460  66.770  69.740  1.00  0.00           H
ATOM   2377 2HD2 LEU A 157      80.140  68.430  69.810  1.00  0.00           H
ATOM   2378 3HD2 LEU A 157      78.610  68.170  70.540  1.00  0.00           H
ATOM   2379  C   LEU A 157      77.670  72.100  69.640  1.00  0.00           C
ATOM   2380  O   LEU A 157      78.700  72.510  70.230  1.00  0.00           O
ATOM   2381  N   SER A 158      76.790  72.920  69.080  1.00  0.00           N
ATOM   2382  H   SER A 158      76.090  72.520  68.470  1.00  0.00           H
ATOM   2383  CA  SER A 158      76.730  74.350  69.330  1.00  0.00           C
ATOM   2384  HA  SER A 158      77.670  74.900  69.360  1.00  0.00           H
ATOM   2385  CB  SER A 158      75.960  75.040  68.230  1.00  0.00           C
ATOM   2386  HB1 SER A 158      76.060  76.120  68.310  1.00  0.00           H
ATOM   2387  HB2 SER A 158      74.920  74.720  68.300  1.00  0.00           H
ATOM   2388  OG  SER A 158      76.590  74.690  67.070  1.00  0.00           O
ATOM   2389  HG  SER A 158      75.960  74.070  66.710  1.00  0.00           H
ATOM   2390  C   SER A 158      76.090  74.670  70.720  1.00  0.00           C
ATOM   2391  O   SER A 158      76.430  75.710  71.250  1.00  0.00           O
ATOM   2392  N   VAL A 159      75.270  73.760  71.290  1.00  0.00           N
ATOM   2393  H   VAL A 159      74.910  72.940  70.820  1.00  0.00           H
ATOM   2394  CA  VAL A 159      74.820  74.020  72.730  1.00  0.00           C
ATOM   2395  HA  VAL A 159      74.730  75.070  73.020  1.00  0.00           H
ATOM   2396  CB  VAL A 159      73.450  73.360  72.880  1.00  0.00           C
ATOM   2397  HB  VAL A 159      73.570  72.310  72.620  1.00  0.00           H
ATOM   2398  CG1 VAL A 159      72.830  73.540  74.290  1.00  0.00           C
ATOM   2399 1HG1 VAL A 159      71.860  73.040  74.330  1.00  0.00           H
ATOM   2400 2HG1 VAL A 159      73.400  73.090  75.100  1.00  0.00           H
ATOM   2401 3HG1 VAL A 159      72.670  74.590  74.530  1.00  0.00           H
ATOM   2402  CG2 VAL A 159      72.380  73.790  71.910  1.00  0.00           C
ATOM   2403 1HG2 VAL A 159      72.710  73.610  70.880  1.00  0.00           H
ATOM   2404 2HG2 VAL A 159      71.520  73.130  72.070  1.00  0.00           H
ATOM   2405 3HG2 VAL A 159      72.150  74.830  72.100  1.00  0.00           H
ATOM   2406  C   VAL A 159      75.780  73.410  73.760  1.00  0.00           C
ATOM   2407  O   VAL A 159      76.000  74.090  74.780  1.00  0.00           O
ATOM   2408  N   ASP A 160      76.200  72.120  73.600  1.00  0.00           N
ATOM   2409  H   ASP A 160      75.880  71.600  72.790  1.00  0.00           H
ATOM   2410  CA  ASP A 160      77.040  71.460  74.600  1.00  0.00           C
ATOM   2411  HA  ASP A 160      76.640  71.750  75.570  1.00  0.00           H
ATOM   2412  CB  ASP A 160      76.970  69.900  74.470  1.00  0.00           C
ATOM   2413  HB1 ASP A 160      77.980  69.510  74.630  1.00  0.00           H
ATOM   2414  HB2 ASP A 160      76.530  69.720  73.490  1.00  0.00           H
ATOM   2415  CG  ASP A 160      75.980  69.240  75.450  1.00  0.00           C
ATOM   2416  OD1 ASP A 160      74.820  69.750  75.530  1.00  0.00           O
ATOM   2417  OD2 ASP A 160      76.310  68.200  76.050  1.00  0.00           O
ATOM   2418  C   ASP A 160      78.520  71.870  74.570  1.00  0.00           C
ATOM   2419  O   ASP A 160      79.210  71.760  75.640  1.00  0.00           O
ATOM   2420  N   TYR A 161      79.010  72.230  73.370  1.00  0.00           N
ATOM   2421  H   TYR A 161      78.380  72.190  72.580  1.00  0.00           H
ATOM   2422  CA  TYR A 161      80.360  72.610  73.100  1.00  0.00           C
ATOM   2423  HA  TYR A 161      80.810  72.710  74.090  1.00  0.00           H
ATOM   2424  CB  TYR A 161      81.180  71.520  72.390  1.00  0.00           C
ATOM   2425  HB1 TYR A 161      82.210  71.860  72.480  1.00  0.00           H
ATOM   2426  HB2 TYR A 161      80.990  71.380  71.330  1.00  0.00           H
ATOM   2427  CG  TYR A 161      81.170  70.160  73.150  1.00  0.00           C
ATOM   2428  CD1 TYR A 161      82.320  69.650  73.840  1.00  0.00           C
ATOM   2429  HD1 TYR A 161      83.170  70.280  74.060  1.00  0.00           H
ATOM   2430  CE1 TYR A 161      82.300  68.330  74.320  1.00  0.00           C
ATOM   2431  HE1 TYR A 161      83.130  68.080  74.960  1.00  0.00           H
ATOM   2432  CZ  TYR A 161      81.210  67.500  74.050  1.00  0.00           C
ATOM   2433  OH  TYR A 161      81.150  66.270  74.590  1.00  0.00           O
ATOM   2434  HH  TYR A 161      80.280  65.870  74.450  1.00  0.00           H
ATOM   2435  CE2 TYR A 161      80.120  67.970  73.300  1.00  0.00           C
ATOM   2436  HE2 TYR A 161      79.320  67.350  72.910  1.00  0.00           H
ATOM   2437  CD2 TYR A 161      80.010  69.350  73.000  1.00  0.00           C
ATOM   2438  HD2 TYR A 161      79.190  69.680  72.380  1.00  0.00           H
ATOM   2439  C   TYR A 161      80.530  73.960  72.280  1.00  0.00           C
ATOM   2440  O   TYR A 161      81.350  74.010  71.330  1.00  0.00           O
ATOM   2441  N   GLY A 162      79.700  74.930  72.520  1.00  0.00           N
ATOM   2442  H   GLY A 162      78.900  74.830  73.140  1.00  0.00           H
ATOM   2443  CA  GLY A 162      79.670  76.130  71.620  1.00  0.00           C
ATOM   2444  HA1 GLY A 162      78.920  76.830  71.990  1.00  0.00           H
ATOM   2445  HA2 GLY A 162      79.440  75.820  70.600  1.00  0.00           H
ATOM   2446  C   GLY A 162      81.050  76.900  71.520  1.00  0.00           C
ATOM   2447  O   GLY A 162      81.280  77.440  70.440  1.00  0.00           O
ATOM   2448  N   LYS A 163      81.850  76.950  72.530  1.00  0.00           N
ATOM   2449  H   LYS A 163      81.550  76.790  73.480  1.00  0.00           H
ATOM   2450  CA  LYS A 163      83.180  77.550  72.410  1.00  0.00           C
ATOM   2451  HA  LYS A 163      82.910  78.500  71.950  1.00  0.00           H
ATOM   2452  CB  LYS A 163      83.940  77.800  73.790  1.00  0.00           C
ATOM   2453  HB1 LYS A 163      84.950  78.150  73.540  1.00  0.00           H
ATOM   2454  HB2 LYS A 163      83.970  76.910  74.420  1.00  0.00           H
ATOM   2455  CG  LYS A 163      83.310  78.950  74.540  1.00  0.00           C
ATOM   2456  HG1 LYS A 163      82.250  78.730  74.730  1.00  0.00           H
ATOM   2457  HG2 LYS A 163      83.340  79.820  73.890  1.00  0.00           H
ATOM   2458  CD  LYS A 163      84.000  79.460  75.870  1.00  0.00           C
ATOM   2459  HD1 LYS A 163      84.990  79.800  75.560  1.00  0.00           H
ATOM   2460  HD2 LYS A 163      84.200  78.640  76.560  1.00  0.00           H
ATOM   2461  CE  LYS A 163      83.250  80.570  76.630  1.00  0.00           C
ATOM   2462  HE1 LYS A 163      83.710  80.630  77.620  1.00  0.00           H
ATOM   2463  HE2 LYS A 163      82.200  80.320  76.760  1.00  0.00           H
ATOM   2464  NZ  LYS A 163      83.240  81.890  75.890  1.00  0.00           N
ATOM   2465  HZ1 LYS A 163      84.140  82.360  75.830  1.00  0.00           H
ATOM   2466  HZ2 LYS A 163      82.810  81.740  74.990  1.00  0.00           H
ATOM   2467  HZ3 LYS A 163      82.730  82.600  76.410  1.00  0.00           H
ATOM   2468  C   LYS A 163      84.140  76.790  71.550  1.00  0.00           C
ATOM   2469  O   LYS A 163      85.210  77.330  71.270  1.00  0.00           O
ATOM   2470  N   LYS A 164      83.740  75.610  71.070  1.00  0.00           N
ATOM   2471  H   LYS A 164      82.770  75.310  71.090  1.00  0.00           H
ATOM   2472  CA  LYS A 164      84.650  74.650  70.380  1.00  0.00           C
ATOM   2473  HA  LYS A 164      85.700  74.930  70.540  1.00  0.00           H
ATOM   2474  CB  LYS A 164      84.380  73.230  70.880  1.00  0.00           C
ATOM   2475  HB1 LYS A 164      85.160  72.640  70.390  1.00  0.00           H
ATOM   2476  HB2 LYS A 164      83.370  73.040  70.530  1.00  0.00           H
ATOM   2477  CG  LYS A 164      84.420  72.960  72.390  1.00  0.00           C
ATOM   2478  HG1 LYS A 164      84.330  71.870  72.420  1.00  0.00           H
ATOM   2479  HG2 LYS A 164      83.710  73.510  73.010  1.00  0.00           H
ATOM   2480  CD  LYS A 164      85.790  73.300  72.980  1.00  0.00           C
ATOM   2481  HD1 LYS A 164      85.980  74.370  73.080  1.00  0.00           H
ATOM   2482  HD2 LYS A 164      86.530  72.660  72.500  1.00  0.00           H
ATOM   2483  CE  LYS A 164      85.750  72.910  74.430  1.00  0.00           C
ATOM   2484  HE1 LYS A 164      85.510  71.840  74.490  1.00  0.00           H
ATOM   2485  HE2 LYS A 164      85.070  73.630  74.900  1.00  0.00           H
ATOM   2486  NZ  LYS A 164      87.060  73.100  75.030  1.00  0.00           N
ATOM   2487  HZ1 LYS A 164      87.850  72.580  74.670  1.00  0.00           H
ATOM   2488  HZ2 LYS A 164      87.370  74.060  75.130  1.00  0.00           H
ATOM   2489  HZ3 LYS A 164      87.130  72.720  75.970  1.00  0.00           H
ATOM   2490  C   LYS A 164      84.440  74.800  68.880  1.00  0.00           C
ATOM   2491  O   LYS A 164      83.360  75.070  68.440  1.00  0.00           O
ATOM   2492  N   SER A 165      85.490  74.470  68.070  1.00  0.00           N
ATOM   2493  H   SER A 165      86.290  74.050  68.520  1.00  0.00           H
ATOM   2494  CA  SER A 165      85.380  74.510  66.630  1.00  0.00           C
ATOM   2495  HA  SER A 165      84.930  75.470  66.360  1.00  0.00           H
ATOM   2496  CB  SER A 165      86.690  74.540  65.870  1.00  0.00           C
ATOM   2497  HB1 SER A 165      86.560  74.660  64.800  1.00  0.00           H
ATOM   2498  HB2 SER A 165      87.110  73.550  66.050  1.00  0.00           H
ATOM   2499  OG  SER A 165      87.630  75.540  66.260  1.00  0.00           O
ATOM   2500  HG  SER A 165      87.810  76.110  65.510  1.00  0.00           H
ATOM   2501  C   SER A 165      84.610  73.390  66.040  1.00  0.00           C
ATOM   2502  O   SER A 165      84.610  72.270  66.590  1.00  0.00           O
ATOM   2503  N   LYS A 166      84.000  73.700  64.880  1.00  0.00           N
ATOM   2504  H   LYS A 166      83.810  74.660  64.620  1.00  0.00           H
ATOM   2505  CA  LYS A 166      83.460  72.670  64.010  1.00  0.00           C
ATOM   2506  HA  LYS A 166      83.960  71.740  64.300  1.00  0.00           H
ATOM   2507  CB  LYS A 166      81.920  72.570  64.130  1.00  0.00           C
ATOM   2508  HB1 LYS A 166      81.560  71.810  63.440  1.00  0.00           H
ATOM   2509  HB2 LYS A 166      81.480  73.460  63.680  1.00  0.00           H
ATOM   2510  CG  LYS A 166      81.370  72.320  65.540  1.00  0.00           C
ATOM   2511  HG1 LYS A 166      81.730  72.980  66.340  1.00  0.00           H
ATOM   2512  HG2 LYS A 166      81.760  71.360  65.870  1.00  0.00           H
ATOM   2513  CD  LYS A 166      79.870  72.210  65.270  1.00  0.00           C
ATOM   2514  HD1 LYS A 166      79.580  71.150  65.340  1.00  0.00           H
ATOM   2515  HD2 LYS A 166      79.600  72.590  64.290  1.00  0.00           H
ATOM   2516  CE  LYS A 166      79.000  73.060  66.170  1.00  0.00           C
ATOM   2517  HE1 LYS A 166      79.130  72.600  67.140  1.00  0.00           H
ATOM   2518  HE2 LYS A 166      77.940  73.160  65.960  1.00  0.00           H
ATOM   2519  NZ  LYS A 166      79.490  74.450  66.210  1.00  0.00           N
ATOM   2520  HZ1 LYS A 166      78.860  75.020  66.750  1.00  0.00           H
ATOM   2521  HZ2 LYS A 166      80.400  74.590  66.640  1.00  0.00           H
ATOM   2522  HZ3 LYS A 166      79.500  74.810  65.270  1.00  0.00           H
ATOM   2523  C   LYS A 166      83.790  72.790  62.520  1.00  0.00           C
ATOM   2524  O   LYS A 166      83.520  73.860  61.880  1.00  0.00           O
ATOM   2525  N   LEU A 167      84.400  71.760  61.960  1.00  0.00           N
ATOM   2526  H   LEU A 167      84.670  70.980  62.550  1.00  0.00           H
ATOM   2527  CA  LEU A 167      84.920  71.830  60.660  1.00  0.00           C
ATOM   2528  HA  LEU A 167      84.550  72.720  60.150  1.00  0.00           H
ATOM   2529  CB  LEU A 167      86.490  71.780  60.720  1.00  0.00           C
ATOM   2530  HB1 LEU A 167      86.950  71.460  59.790  1.00  0.00           H
ATOM   2531  HB2 LEU A 167      86.840  71.120  61.510  1.00  0.00           H
ATOM   2532  CG  LEU A 167      87.160  73.090  60.960  1.00  0.00           C
ATOM   2533  HG  LEU A 167      86.520  73.880  60.580  1.00  0.00           H
ATOM   2534  CD1 LEU A 167      87.320  73.400  62.450  1.00  0.00           C
ATOM   2535 1HD1 LEU A 167      86.400  73.330  63.040  1.00  0.00           H
ATOM   2536 2HD1 LEU A 167      87.960  72.630  62.890  1.00  0.00           H
ATOM   2537 3HD1 LEU A 167      87.900  74.300  62.640  1.00  0.00           H
ATOM   2538  CD2 LEU A 167      88.540  73.200  60.320  1.00  0.00           C
ATOM   2539 1HD2 LEU A 167      88.430  73.070  59.240  1.00  0.00           H
ATOM   2540 2HD2 LEU A 167      88.990  74.180  60.510  1.00  0.00           H
ATOM   2541 3HD2 LEU A 167      89.180  72.400  60.680  1.00  0.00           H
ATOM   2542  C   LEU A 167      84.390  70.650  59.940  1.00  0.00           C
ATOM   2543  O   LEU A 167      84.570  69.460  60.310  1.00  0.00           O
ATOM   2544  N   GLU A 168      83.750  70.900  58.790  1.00  0.00           N
ATOM   2545  H   GLU A 168      83.540  71.860  58.530  1.00  0.00           H
ATOM   2546  CA  GLU A 168      83.210  69.780  58.030  1.00  0.00           C
ATOM   2547  HA  GLU A 168      82.930  68.990  58.730  1.00  0.00           H
ATOM   2548  CB  GLU A 168      81.900  70.190  57.380  1.00  0.00           C
ATOM   2549  HB1 GLU A 168      81.560  69.390  56.730  1.00  0.00           H
ATOM   2550  HB2 GLU A 168      82.040  71.130  56.840  1.00  0.00           H
ATOM   2551  CG  GLU A 168      80.880  70.510  58.400  1.00  0.00           C
ATOM   2552  HG1 GLU A 168      81.250  71.210  59.150  1.00  0.00           H
ATOM   2553  HG2 GLU A 168      80.500  69.620  58.920  1.00  0.00           H
ATOM   2554  CD  GLU A 168      79.670  71.150  57.690  1.00  0.00           C
ATOM   2555  OE1 GLU A 168      78.750  70.390  57.220  1.00  0.00           O
ATOM   2556  OE2 GLU A 168      79.730  72.380  57.410  1.00  0.00           O
ATOM   2557  C   GLU A 168      84.070  69.240  56.930  1.00  0.00           C
ATOM   2558  O   GLU A 168      84.920  69.970  56.370  1.00  0.00           O
ATOM   2559  N   PHE A 169      83.790  68.000  56.610  1.00  0.00           N
ATOM   2560  H   PHE A 169      82.970  67.580  57.040  1.00  0.00           H
ATOM   2561  CA  PHE A 169      84.320  67.310  55.390  1.00  0.00           C
ATOM   2562  HA  PHE A 169      84.790  68.110  54.820  1.00  0.00           H
ATOM   2563  CB  PHE A 169      85.350  66.250  55.720  1.00  0.00           C
ATOM   2564  HB1 PHE A 169      85.510  65.590  54.880  1.00  0.00           H
ATOM   2565  HB2 PHE A 169      84.920  65.640  56.510  1.00  0.00           H
ATOM   2566  CG  PHE A 169      86.720  66.900  56.220  1.00  0.00           C
ATOM   2567  CD1 PHE A 169      87.790  67.040  55.250  1.00  0.00           C
ATOM   2568  HD1 PHE A 169      87.510  66.700  54.260  1.00  0.00           H
ATOM   2569  CE1 PHE A 169      89.080  67.530  55.580  1.00  0.00           C
ATOM   2570  HE1 PHE A 169      89.910  67.520  54.880  1.00  0.00           H
ATOM   2571  CZ  PHE A 169      89.280  67.790  56.950  1.00  0.00           C
ATOM   2572  HZ  PHE A 169      90.310  68.000  57.180  1.00  0.00           H
ATOM   2573  CE2 PHE A 169      88.220  67.680  57.900  1.00  0.00           C
ATOM   2574  HE2 PHE A 169      88.480  67.780  58.950  1.00  0.00           H
ATOM   2575  CD2 PHE A 169      86.950  67.250  57.520  1.00  0.00           C
ATOM   2576  HD2 PHE A 169      86.190  67.170  58.280  1.00  0.00           H
ATOM   2577  C   PHE A 169      83.090  66.810  54.680  1.00  0.00           C
ATOM   2578  O   PHE A 169      82.440  65.910  55.210  1.00  0.00           O
ATOM   2579  N   SER A 170      82.850  67.290  53.500  1.00  0.00           N
ATOM   2580  H   SER A 170      83.620  67.720  53.000  1.00  0.00           H
ATOM   2581  CA  SER A 170      81.520  67.200  52.860  1.00  0.00           C
ATOM   2582  HA  SER A 170      80.980  66.530  53.530  1.00  0.00           H
ATOM   2583  CB  SER A 170      80.860  68.610  52.890  1.00  0.00           C
ATOM   2584  HB1 SER A 170      79.990  68.630  52.230  1.00  0.00           H
ATOM   2585  HB2 SER A 170      81.520  69.410  52.550  1.00  0.00           H
ATOM   2586  OG  SER A 170      80.310  68.880  54.170  1.00  0.00           O
ATOM   2587  HG  SER A 170      80.060  69.810  54.180  1.00  0.00           H
ATOM   2588  C   SER A 170      81.450  66.660  51.410  1.00  0.00           C
ATOM   2589  O   SER A 170      82.200  67.170  50.560  1.00  0.00           O
ATOM   2590  N   ILE A 171      80.520  65.750  51.190  1.00  0.00           N
ATOM   2591  H   ILE A 171      79.900  65.440  51.920  1.00  0.00           H
ATOM   2592  CA  ILE A 171      80.400  65.090  49.840  1.00  0.00           C
ATOM   2593  HA  ILE A 171      81.270  65.280  49.210  1.00  0.00           H
ATOM   2594  CB  ILE A 171      80.370  63.550  49.950  1.00  0.00           C
ATOM   2595  HB  ILE A 171      79.590  63.200  50.630  1.00  0.00           H
ATOM   2596  CG2 ILE A 171      80.010  62.920  48.650  1.00  0.00           C
ATOM   2597 1HG2 ILE A 171      79.110  63.380  48.250  1.00  0.00           H
ATOM   2598 2HG2 ILE A 171      80.720  63.010  47.830  1.00  0.00           H
ATOM   2599 3HG2 ILE A 171      79.630  61.910  48.820  1.00  0.00           H
ATOM   2600  CG1 ILE A 171      81.650  62.910  50.530  1.00  0.00           C
ATOM   2601 1HG1 ILE A 171      81.540  61.830  50.580  1.00  0.00           H
ATOM   2602 2HG1 ILE A 171      81.840  63.230  51.550  1.00  0.00           H
ATOM   2603  CD  ILE A 171      82.900  63.190  49.730  1.00  0.00           C
ATOM   2604  HD1 ILE A 171      82.710  63.040  48.660  1.00  0.00           H
ATOM   2605  HD2 ILE A 171      83.050  64.270  49.740  1.00  0.00           H
ATOM   2606  HD3 ILE A 171      83.770  62.580  49.950  1.00  0.00           H
ATOM   2607  C   ILE A 171      79.210  65.640  49.140  1.00  0.00           C
ATOM   2608  O   ILE A 171      78.070  65.450  49.540  1.00  0.00           O
ATOM   2609  N   TYR A 172      79.410  66.300  48.020  1.00  0.00           N
ATOM   2610  H   TYR A 172      80.360  66.450  47.720  1.00  0.00           H
ATOM   2611  CA  TYR A 172      78.390  66.940  47.230  1.00  0.00           C
ATOM   2612  HA  TYR A 172      77.580  67.260  47.880  1.00  0.00           H
ATOM   2613  CB  TYR A 172      79.020  68.260  46.660  1.00  0.00           C
ATOM   2614  HB1 TYR A 172      80.020  68.050  46.280  1.00  0.00           H
ATOM   2615  HB2 TYR A 172      79.260  68.930  47.490  1.00  0.00           H
ATOM   2616  CG  TYR A 172      78.280  68.990  45.600  1.00  0.00           C
ATOM   2617  CD1 TYR A 172      78.200  68.430  44.230  1.00  0.00           C
ATOM   2618  HD1 TYR A 172      78.610  67.460  44.030  1.00  0.00           H
ATOM   2619  CE1 TYR A 172      77.490  69.160  43.250  1.00  0.00           C
ATOM   2620  HE1 TYR A 172      77.340  68.680  42.290  1.00  0.00           H
ATOM   2621  CZ  TYR A 172      76.940  70.390  43.530  1.00  0.00           C
ATOM   2622  OH  TYR A 172      76.240  71.080  42.600  1.00  0.00           O
ATOM   2623  HH  TYR A 172      76.000  71.940  42.940  1.00  0.00           H
ATOM   2624  CE2 TYR A 172      77.070  70.900  44.790  1.00  0.00           C
ATOM   2625  HE2 TYR A 172      76.580  71.850  44.970  1.00  0.00           H
ATOM   2626  CD2 TYR A 172      77.590  70.150  45.890  1.00  0.00           C
ATOM   2627  HD2 TYR A 172      77.640  70.510  46.910  1.00  0.00           H
ATOM   2628  C   TYR A 172      77.880  65.800  46.290  1.00  0.00           C
ATOM   2629  O   TYR A 172      78.710  64.950  45.890  1.00  0.00           O
ATOM   2630  N   PRO A 173      76.570  65.780  45.910  1.00  0.00           N
ATOM   2631  CD  PRO A 173      75.480  66.710  46.370  1.00  0.00           C
ATOM   2632  HD1 PRO A 173      75.720  67.760  46.210  1.00  0.00           H
ATOM   2633  HD2 PRO A 173      75.210  66.660  47.430  1.00  0.00           H
ATOM   2634  CG  PRO A 173      74.240  66.390  45.600  1.00  0.00           C
ATOM   2635  HG1 PRO A 173      74.200  66.840  44.610  1.00  0.00           H
ATOM   2636  HG2 PRO A 173      73.370  66.550  46.230  1.00  0.00           H
ATOM   2637  CB  PRO A 173      74.450  64.920  45.430  1.00  0.00           C
ATOM   2638  HB1 PRO A 173      73.790  64.610  44.620  1.00  0.00           H
ATOM   2639  HB2 PRO A 173      74.240  64.300  46.310  1.00  0.00           H
ATOM   2640  CA  PRO A 173      75.930  64.770  45.110  1.00  0.00           C
ATOM   2641  HA  PRO A 173      76.320  63.840  45.510  1.00  0.00           H
ATOM   2642  C   PRO A 173      76.170  64.880  43.590  1.00  0.00           C
ATOM   2643  O   PRO A 173      76.100  65.980  43.070  1.00  0.00           O
ATOM   2644  N   ALA A 174      76.420  63.700  42.970  1.00  0.00           N
ATOM   2645  H   ALA A 174      76.410  62.830  43.480  1.00  0.00           H
ATOM   2646  CA  ALA A 174      76.690  63.600  41.550  1.00  0.00           C
ATOM   2647  HA  ALA A 174      76.510  64.580  41.120  1.00  0.00           H
ATOM   2648  CB  ALA A 174      78.160  63.160  41.390  1.00  0.00           C
ATOM   2649  HB1 ALA A 174      78.420  63.320  40.340  1.00  0.00           H
ATOM   2650  HB2 ALA A 174      78.790  63.830  41.970  1.00  0.00           H
ATOM   2651  HB3 ALA A 174      78.290  62.170  41.830  1.00  0.00           H
ATOM   2652  C   ALA A 174      75.830  62.590  40.820  1.00  0.00           C
ATOM   2653  O   ALA A 174      75.630  61.450  41.270  1.00  0.00           O
ATOM   2654  N   PRO A 175      75.260  62.910  39.650  1.00  0.00           N
ATOM   2655  CD  PRO A 175      75.280  64.160  38.970  1.00  0.00           C
ATOM   2656  HD1 PRO A 175      76.040  64.070  38.190  1.00  0.00           H
ATOM   2657  HD2 PRO A 175      75.440  65.010  39.630  1.00  0.00           H
ATOM   2658  CG  PRO A 175      73.930  64.250  38.380  1.00  0.00           C
ATOM   2659  HG1 PRO A 175      73.880  65.060  37.650  1.00  0.00           H
ATOM   2660  HG2 PRO A 175      73.320  64.560  39.230  1.00  0.00           H
ATOM   2661  CB  PRO A 175      73.610  62.830  37.970  1.00  0.00           C
ATOM   2662  HB1 PRO A 175      74.130  62.560  37.050  1.00  0.00           H
ATOM   2663  HB2 PRO A 175      72.530  62.680  37.960  1.00  0.00           H
ATOM   2664  CA  PRO A 175      74.210  62.070  39.100  1.00  0.00           C
ATOM   2665  HA  PRO A 175      73.530  61.860  39.920  1.00  0.00           H
ATOM   2666  C   PRO A 175      74.730  60.700  38.600  1.00  0.00           C
ATOM   2667  O   PRO A 175      74.160  59.680  38.870  1.00  0.00           O
ATOM   2668  N   GLN A 176      76.020  60.600  38.130  1.00  0.00           N
ATOM   2669  H   GLN A 176      76.560  61.440  37.990  1.00  0.00           H
ATOM   2670  CA  GLN A 176      76.740  59.370  37.630  1.00  0.00           C
ATOM   2671  HA  GLN A 176      76.150  58.870  36.870  1.00  0.00           H
ATOM   2672  CB  GLN A 176      78.100  59.900  37.000  1.00  0.00           C
ATOM   2673  HB1 GLN A 176      78.580  60.610  37.670  1.00  0.00           H
ATOM   2674  HB2 GLN A 176      77.900  60.380  36.040  1.00  0.00           H
ATOM   2675  CG  GLN A 176      79.120  58.830  36.640  1.00  0.00           C
ATOM   2676  HG1 GLN A 176      79.070  57.860  37.130  1.00  0.00           H
ATOM   2677  HG2 GLN A 176      80.090  59.130  37.030  1.00  0.00           H
ATOM   2678  CD  GLN A 176      79.300  58.820  35.170  1.00  0.00           C
ATOM   2679  OE1 GLN A 176      80.210  59.430  34.530  1.00  0.00           O
ATOM   2680  NE2 GLN A 176      78.470  58.100  34.450  1.00  0.00           N
ATOM   2681 1HE2 GLN A 176      77.980  57.330  34.880  1.00  0.00           H
ATOM   2682 2HE2 GLN A 176      78.660  58.170  33.460  1.00  0.00           H
ATOM   2683  C   GLN A 176      77.040  58.380  38.780  1.00  0.00           C
ATOM   2684  O   GLN A 176      76.950  57.200  38.520  1.00  0.00           O
ATOM   2685  N   VAL A 177      77.170  58.810  40.030  1.00  0.00           N
ATOM   2686  H   VAL A 177      77.080  59.800  40.170  1.00  0.00           H
ATOM   2687  CA  VAL A 177      77.260  57.970  41.230  1.00  0.00           C
ATOM   2688  HA  VAL A 177      76.820  56.990  41.060  1.00  0.00           H
ATOM   2689  CB  VAL A 177      78.750  57.750  41.640  1.00  0.00           C
ATOM   2690  HB  VAL A 177      78.710  57.270  42.620  1.00  0.00           H
ATOM   2691  CG1 VAL A 177      79.460  56.820  40.660  1.00  0.00           C
ATOM   2692 1HG1 VAL A 177      80.530  56.740  40.860  1.00  0.00           H
ATOM   2693 2HG1 VAL A 177      79.140  55.800  40.850  1.00  0.00           H
ATOM   2694 3HG1 VAL A 177      79.330  57.300  39.690  1.00  0.00           H
ATOM   2695  CG2 VAL A 177      79.520  59.070  41.840  1.00  0.00           C
ATOM   2696 1HG2 VAL A 177      79.760  59.530  40.880  1.00  0.00           H
ATOM   2697 2HG2 VAL A 177      79.020  59.820  42.460  1.00  0.00           H
ATOM   2698 3HG2 VAL A 177      80.550  58.940  42.170  1.00  0.00           H
ATOM   2699  C   VAL A 177      76.300  58.490  42.270  1.00  0.00           C
ATOM   2700  O   VAL A 177      76.630  58.600  43.460  1.00  0.00           O
ATOM   2701  N   SER A 178      75.020  58.540  41.930  1.00  0.00           N
ATOM   2702  H   SER A 178      74.830  58.440  40.950  1.00  0.00           H
ATOM   2703  CA  SER A 178      73.930  59.090  42.740  1.00  0.00           C
ATOM   2704  HA  SER A 178      74.350  59.940  43.280  1.00  0.00           H
ATOM   2705  CB  SER A 178      72.820  59.660  41.900  1.00  0.00           C
ATOM   2706  HB1 SER A 178      73.150  60.360  41.130  1.00  0.00           H
ATOM   2707  HB2 SER A 178      72.070  60.110  42.550  1.00  0.00           H
ATOM   2708  OG  SER A 178      72.210  58.620  41.180  1.00  0.00           O
ATOM   2709  HG  SER A 178      72.880  57.960  40.990  1.00  0.00           H
ATOM   2710  C   SER A 178      73.370  58.060  43.700  1.00  0.00           C
ATOM   2711  O   SER A 178      73.320  56.780  43.430  1.00  0.00           O
ATOM   2712  N   THR A 179      72.890  58.530  44.820  1.00  0.00           N
ATOM   2713  H   THR A 179      72.880  59.530  44.840  1.00  0.00           H
ATOM   2714  CA  THR A 179      72.120  57.730  45.720  1.00  0.00           C
ATOM   2715  HA  THR A 179      72.200  56.670  45.500  1.00  0.00           H
ATOM   2716  CB  THR A 179      72.440  58.120  47.230  1.00  0.00           C
ATOM   2717  HB  THR A 179      72.360  59.190  47.380  1.00  0.00           H
ATOM   2718  CG2 THR A 179      71.390  57.530  48.160  1.00  0.00           C
ATOM   2719 1HG2 THR A 179      71.710  57.830  49.160  1.00  0.00           H
ATOM   2720 2HG2 THR A 179      70.370  57.880  47.980  1.00  0.00           H
ATOM   2721 3HG2 THR A 179      71.260  56.450  48.040  1.00  0.00           H
ATOM   2722  OG1 THR A 179      73.670  57.600  47.530  1.00  0.00           O
ATOM   2723  HG1 THR A 179      73.490  56.730  47.910  1.00  0.00           H
ATOM   2724  C   THR A 179      70.600  57.930  45.480  1.00  0.00           C
ATOM   2725  O   THR A 179      69.890  56.920  45.370  1.00  0.00           O
ATOM   2726  N   ALA A 180      70.080  59.100  45.410  1.00  0.00           N
ATOM   2727  H   ALA A 180      70.740  59.860  45.510  1.00  0.00           H
ATOM   2728  CA  ALA A 180      68.650  59.310  45.340  1.00  0.00           C
ATOM   2729  HA  ALA A 180      68.260  58.380  44.930  1.00  0.00           H
ATOM   2730  CB  ALA A 180      68.140  59.470  46.800  1.00  0.00           C
ATOM   2731  HB1 ALA A 180      68.070  58.540  47.370  1.00  0.00           H
ATOM   2732  HB2 ALA A 180      68.930  59.960  47.360  1.00  0.00           H
ATOM   2733  HB3 ALA A 180      67.220  60.050  46.880  1.00  0.00           H
ATOM   2734  C   ALA A 180      68.330  60.480  44.410  1.00  0.00           C
ATOM   2735  O   ALA A 180      69.180  61.220  43.850  1.00  0.00           O
ATOM   2736  N   VAL A 181      67.100  60.530  44.010  1.00  0.00           N
ATOM   2737  H   VAL A 181      66.520  59.740  44.260  1.00  0.00           H
ATOM   2738  CA  VAL A 181      66.520  61.600  43.150  1.00  0.00           C
ATOM   2739  HA  VAL A 181      67.190  62.000  42.400  1.00  0.00           H
ATOM   2740  CB  VAL A 181      65.300  61.090  42.370  1.00  0.00           C
ATOM   2741  HB  VAL A 181      65.620  60.100  42.040  1.00  0.00           H
ATOM   2742  CG1 VAL A 181      63.970  60.980  43.060  1.00  0.00           C
ATOM   2743 1HG1 VAL A 181      63.540  61.930  43.380  1.00  0.00           H
ATOM   2744 2HG1 VAL A 181      63.300  60.540  42.330  1.00  0.00           H
ATOM   2745 3HG1 VAL A 181      64.040  60.370  43.970  1.00  0.00           H
ATOM   2746  CG2 VAL A 181      65.160  61.810  41.060  1.00  0.00           C
ATOM   2747 1HG2 VAL A 181      64.490  61.340  40.340  1.00  0.00           H
ATOM   2748 2HG2 VAL A 181      64.700  62.780  41.250  1.00  0.00           H
ATOM   2749 3HG2 VAL A 181      66.140  61.910  40.580  1.00  0.00           H
ATOM   2750  C   VAL A 181      66.370  62.920  43.950  1.00  0.00           C
ATOM   2751  O   VAL A 181      66.360  63.970  43.300  1.00  0.00           O
ATOM   2752  N   VAL A 182      66.080  62.890  45.240  1.00  0.00           N
ATOM   2753  H   VAL A 182      65.850  62.010  45.680  1.00  0.00           H
ATOM   2754  CA  VAL A 182      65.860  63.990  46.150  1.00  0.00           C
ATOM   2755  HA  VAL A 182      65.490  64.920  45.710  1.00  0.00           H
ATOM   2756  CB  VAL A 182      64.700  63.720  47.080  1.00  0.00           C
ATOM   2757  HB  VAL A 182      64.750  64.410  47.920  1.00  0.00           H
ATOM   2758  CG1 VAL A 182      63.300  63.900  46.400  1.00  0.00           C
ATOM   2759 1HG1 VAL A 182      63.270  64.920  46.040  1.00  0.00           H
ATOM   2760 2HG1 VAL A 182      63.180  63.260  45.530  1.00  0.00           H
ATOM   2761 3HG1 VAL A 182      62.570  63.640  47.170  1.00  0.00           H
ATOM   2762  CG2 VAL A 182      64.960  62.320  47.700  1.00  0.00           C
ATOM   2763 1HG2 VAL A 182      64.830  61.530  46.970  1.00  0.00           H
ATOM   2764 2HG2 VAL A 182      65.970  62.290  48.120  1.00  0.00           H
ATOM   2765 3HG2 VAL A 182      64.250  62.220  48.520  1.00  0.00           H
ATOM   2766  C   VAL A 182      67.110  64.510  46.910  1.00  0.00           C
ATOM   2767  O   VAL A 182      67.060  65.300  47.890  1.00  0.00           O
ATOM   2768  N   GLU A 183      68.290  64.130  46.410  1.00  0.00           N
ATOM   2769  H   GLU A 183      68.410  63.360  45.760  1.00  0.00           H
ATOM   2770  CA  GLU A 183      69.550  64.730  46.910  1.00  0.00           C
ATOM   2771  HA  GLU A 183      69.530  64.440  47.960  1.00  0.00           H
ATOM   2772  CB  GLU A 183      70.720  64.000  46.200  1.00  0.00           C
ATOM   2773  HB1 GLU A 183      71.640  64.420  46.620  1.00  0.00           H
ATOM   2774  HB2 GLU A 183      70.750  64.000  45.110  1.00  0.00           H
ATOM   2775  CG  GLU A 183      70.830  62.500  46.590  1.00  0.00           C
ATOM   2776  HG1 GLU A 183      69.950  61.940  46.270  1.00  0.00           H
ATOM   2777  HG2 GLU A 183      70.820  62.390  47.670  1.00  0.00           H
ATOM   2778  CD  GLU A 183      72.100  61.880  45.980  1.00  0.00           C
ATOM   2779  OE1 GLU A 183      73.140  62.000  46.620  1.00  0.00           O
ATOM   2780  OE2 GLU A 183      72.060  61.340  44.900  1.00  0.00           O
ATOM   2781  C   GLU A 183      69.810  66.220  46.870  1.00  0.00           C
ATOM   2782  O   GLU A 183      70.200  66.790  47.880  1.00  0.00           O
ATOM   2783  N   PRO A 184      69.360  66.960  45.870  1.00  0.00           N
ATOM   2784  CD  PRO A 184      68.880  66.560  44.560  1.00  0.00           C
ATOM   2785  HD1 PRO A 184      67.810  66.380  44.690  1.00  0.00           H
ATOM   2786  HD2 PRO A 184      69.430  65.690  44.200  1.00  0.00           H
ATOM   2787  CG  PRO A 184      69.080  67.720  43.650  1.00  0.00           C
ATOM   2788  HG1 PRO A 184      68.310  67.670  42.890  1.00  0.00           H
ATOM   2789  HG2 PRO A 184      70.080  67.720  43.200  1.00  0.00           H
ATOM   2790  CB  PRO A 184      68.900  68.910  44.590  1.00  0.00           C
ATOM   2791  HB1 PRO A 184      67.840  69.130  44.670  1.00  0.00           H
ATOM   2792  HB2 PRO A 184      69.400  69.820  44.250  1.00  0.00           H
ATOM   2793  CA  PRO A 184      69.300  68.420  45.940  1.00  0.00           C
ATOM   2794  HA  PRO A 184      70.320  68.710  46.230  1.00  0.00           H
ATOM   2795  C   PRO A 184      68.360  68.970  47.050  1.00  0.00           C
ATOM   2796  O   PRO A 184      68.660  69.870  47.780  1.00  0.00           O
ATOM   2797  N   TYR A 185      67.300  68.260  47.420  1.00  0.00           N
ATOM   2798  H   TYR A 185      67.200  67.330  47.040  1.00  0.00           H
ATOM   2799  CA  TYR A 185      66.460  68.650  48.570  1.00  0.00           C
ATOM   2800  HA  TYR A 185      66.260  69.710  48.390  1.00  0.00           H
ATOM   2801  CB  TYR A 185      65.160  67.850  48.590  1.00  0.00           C
ATOM   2802  HB1 TYR A 185      64.770  67.960  49.600  1.00  0.00           H
ATOM   2803  HB2 TYR A 185      65.450  66.800  48.630  1.00  0.00           H
ATOM   2804  CG  TYR A 185      64.090  68.070  47.610  1.00  0.00           C
ATOM   2805  CD1 TYR A 185      64.050  69.180  46.750  1.00  0.00           C
ATOM   2806  HD1 TYR A 185      64.830  69.920  46.670  1.00  0.00           H
ATOM   2807  CE1 TYR A 185      62.890  69.550  46.020  1.00  0.00           C
ATOM   2808  HE1 TYR A 185      62.940  70.430  45.400  1.00  0.00           H
ATOM   2809  CZ  TYR A 185      61.780  68.710  46.100  1.00  0.00           C
ATOM   2810  OH  TYR A 185      60.680  68.970  45.400  1.00  0.00           O
ATOM   2811  HH  TYR A 185      60.060  68.250  45.550  1.00  0.00           H
ATOM   2812  CE2 TYR A 185      61.810  67.600  46.980  1.00  0.00           C
ATOM   2813  HE2 TYR A 185      60.940  66.990  47.180  1.00  0.00           H
ATOM   2814  CD2 TYR A 185      62.910  67.300  47.780  1.00  0.00           C
ATOM   2815  HD2 TYR A 185      62.850  66.470  48.470  1.00  0.00           H
ATOM   2816  C   TYR A 185      67.140  68.480  49.940  1.00  0.00           C
ATOM   2817  O   TYR A 185      67.180  69.450  50.800  1.00  0.00           O
ATOM   2818  N   ASN A 186      67.780  67.350  50.090  1.00  0.00           N
ATOM   2819  H   ASN A 186      67.670  66.660  49.370  1.00  0.00           H
ATOM   2820  CA  ASN A 186      68.410  66.960  51.310  1.00  0.00           C
ATOM   2821  HA  ASN A 186      67.730  67.180  52.130  1.00  0.00           H
ATOM   2822  CB  ASN A 186      68.490  65.410  51.330  1.00  0.00           C
ATOM   2823  HB1 ASN A 186      69.020  65.130  52.240  1.00  0.00           H
ATOM   2824  HB2 ASN A 186      69.030  65.130  50.420  1.00  0.00           H
ATOM   2825  CG  ASN A 186      67.120  64.750  51.300  1.00  0.00           C
ATOM   2826  OD1 ASN A 186      66.210  65.010  52.070  1.00  0.00           O
ATOM   2827  ND2 ASN A 186      66.870  63.860  50.430  1.00  0.00           N
ATOM   2828 1HD2 ASN A 186      67.580  63.490  49.800  1.00  0.00           H
ATOM   2829 2HD2 ASN A 186      65.900  63.650  50.240  1.00  0.00           H
ATOM   2830  C   ASN A 186      69.670  67.800  51.550  1.00  0.00           C
ATOM   2831  O   ASN A 186      69.930  68.190  52.680  1.00  0.00           O
ATOM   2832  N   SER A 187      70.400  68.080  50.480  1.00  0.00           N
ATOM   2833  H   SER A 187      70.140  67.660  49.600  1.00  0.00           H
ATOM   2834  CA  SER A 187      71.620  68.950  50.530  1.00  0.00           C
ATOM   2835  HA  SER A 187      72.460  68.550  51.090  1.00  0.00           H
ATOM   2836  CB  SER A 187      72.100  69.010  49.070  1.00  0.00           C
ATOM   2837  HB1 SER A 187      72.920  69.730  49.060  1.00  0.00           H
ATOM   2838  HB2 SER A 187      71.240  69.450  48.560  1.00  0.00           H
ATOM   2839  OG  SER A 187      72.560  67.830  48.430  1.00  0.00           O
ATOM   2840  HG  SER A 187      71.780  67.270  48.390  1.00  0.00           H
ATOM   2841  C   SER A 187      71.250  70.350  51.100  1.00  0.00           C
ATOM   2842  O   SER A 187      71.960  70.940  51.880  1.00  0.00           O
ATOM   2843  N   ILE A 188      70.080  70.830  50.690  1.00  0.00           N
ATOM   2844  H   ILE A 188      69.510  70.210  50.140  1.00  0.00           H
ATOM   2845  CA  ILE A 188      69.690  72.200  50.890  1.00  0.00           C
ATOM   2846  HA  ILE A 188      70.630  72.740  51.030  1.00  0.00           H
ATOM   2847  CB  ILE A 188      68.860  72.820  49.770  1.00  0.00           C
ATOM   2848  HB  ILE A 188      68.140  72.100  49.390  1.00  0.00           H
ATOM   2849  CG2 ILE A 188      68.070  74.080  50.060  1.00  0.00           C
ATOM   2850 1HG2 ILE A 188      67.580  74.380  49.130  1.00  0.00           H
ATOM   2851 2HG2 ILE A 188      67.280  73.840  50.770  1.00  0.00           H
ATOM   2852 3HG2 ILE A 188      68.640  74.890  50.510  1.00  0.00           H
ATOM   2853  CG1 ILE A 188      70.020  73.150  48.760  1.00  0.00           C
ATOM   2854 1HG1 ILE A 188      70.820  72.400  48.760  1.00  0.00           H
ATOM   2855 2HG1 ILE A 188      70.560  74.030  49.110  1.00  0.00           H
ATOM   2856  CD  ILE A 188      69.710  73.410  47.270  1.00  0.00           C
ATOM   2857  HD1 ILE A 188      69.180  72.520  46.910  1.00  0.00           H
ATOM   2858  HD2 ILE A 188      68.940  74.170  47.160  1.00  0.00           H
ATOM   2859  HD3 ILE A 188      70.600  73.740  46.730  1.00  0.00           H
ATOM   2860  C   ILE A 188      69.030  72.490  52.250  1.00  0.00           C
ATOM   2861  O   ILE A 188      69.370  73.460  52.940  1.00  0.00           O
ATOM   2862  N   LEU A 189      68.330  71.480  52.760  1.00  0.00           N
ATOM   2863  H   LEU A 189      67.950  70.790  52.120  1.00  0.00           H
ATOM   2864  CA  LEU A 189      67.870  71.440  54.120  1.00  0.00           C
ATOM   2865  HA  LEU A 189      67.370  72.380  54.370  1.00  0.00           H
ATOM   2866  CB  LEU A 189      66.820  70.380  54.290  1.00  0.00           C
ATOM   2867  HB1 LEU A 189      66.540  70.320  55.340  1.00  0.00           H
ATOM   2868  HB2 LEU A 189      67.280  69.390  54.190  1.00  0.00           H
ATOM   2869  CG  LEU A 189      65.500  70.590  53.520  1.00  0.00           C
ATOM   2870  HG  LEU A 189      65.700  70.680  52.450  1.00  0.00           H
ATOM   2871  CD1 LEU A 189      64.670  69.300  53.620  1.00  0.00           C
ATOM   2872 1HD1 LEU A 189      63.740  69.500  53.090  1.00  0.00           H
ATOM   2873 2HD1 LEU A 189      65.270  68.460  53.270  1.00  0.00           H
ATOM   2874 3HD1 LEU A 189      64.420  69.240  54.680  1.00  0.00           H
ATOM   2875  CD2 LEU A 189      64.550  71.610  54.120  1.00  0.00           C
ATOM   2876 1HD2 LEU A 189      64.980  72.610  54.060  1.00  0.00           H
ATOM   2877 2HD2 LEU A 189      63.660  71.670  53.500  1.00  0.00           H
ATOM   2878 3HD2 LEU A 189      64.280  71.450  55.170  1.00  0.00           H
ATOM   2879  C   LEU A 189      69.090  71.190  55.130  1.00  0.00           C
ATOM   2880  O   LEU A 189      69.150  71.890  56.120  1.00  0.00           O
ATOM   2881  N   THR A 190      69.990  70.260  54.860  1.00  0.00           N
ATOM   2882  H   THR A 190      69.880  69.760  53.990  1.00  0.00           H
ATOM   2883  CA  THR A 190      71.120  70.050  55.800  1.00  0.00           C
ATOM   2884  HA  THR A 190      70.690  69.870  56.780  1.00  0.00           H
ATOM   2885  CB  THR A 190      71.910  68.770  55.580  1.00  0.00           C
ATOM   2886  HB  THR A 190      71.250  67.900  55.580  1.00  0.00           H
ATOM   2887  CG2 THR A 190      72.860  68.720  54.370  1.00  0.00           C
ATOM   2888 1HG2 THR A 190      73.360  67.760  54.410  1.00  0.00           H
ATOM   2889 2HG2 THR A 190      72.240  68.840  53.480  1.00  0.00           H
ATOM   2890 3HG2 THR A 190      73.720  69.380  54.390  1.00  0.00           H
ATOM   2891  OG1 THR A 190      72.740  68.650  56.700  1.00  0.00           O
ATOM   2892  HG1 THR A 190      72.310  68.020  57.280  1.00  0.00           H
ATOM   2893  C   THR A 190      71.970  71.300  55.900  1.00  0.00           C
ATOM   2894  O   THR A 190      72.210  71.830  56.960  1.00  0.00           O
ATOM   2895  N   THR A 191      72.240  71.900  54.730  1.00  0.00           N
ATOM   2896  H   THR A 191      72.040  71.400  53.870  1.00  0.00           H
ATOM   2897  CA  THR A 191      73.050  73.110  54.580  1.00  0.00           C
ATOM   2898  HA  THR A 191      74.040  72.860  54.960  1.00  0.00           H
ATOM   2899  CB  THR A 191      73.310  73.490  53.110  1.00  0.00           C
ATOM   2900  HB  THR A 191      72.370  73.450  52.560  1.00  0.00           H
ATOM   2901  CG2 THR A 191      74.180  74.680  53.030  1.00  0.00           C
ATOM   2902 1HG2 THR A 191      75.130  74.500  53.550  1.00  0.00           H
ATOM   2903 2HG2 THR A 191      74.330  75.010  52.010  1.00  0.00           H
ATOM   2904 3HG2 THR A 191      73.720  75.530  53.530  1.00  0.00           H
ATOM   2905  OG1 THR A 191      74.090  72.460  52.510  1.00  0.00           O
ATOM   2906  HG1 THR A 191      73.440  71.890  52.080  1.00  0.00           H
ATOM   2907  C   THR A 191      72.520  74.280  55.310  1.00  0.00           C
ATOM   2908  O   THR A 191      73.240  74.880  56.140  1.00  0.00           O
ATOM   2909  N   HIS A 192      71.250  74.630  55.050  1.00  0.00           N
ATOM   2910  H   HIS A 192      70.670  74.080  54.440  1.00  0.00           H
ATOM   2911  CA  HIS A 192      70.690  75.820  55.770  1.00  0.00           C
ATOM   2912  HA  HIS A 192      71.380  76.630  55.530  1.00  0.00           H
ATOM   2913  CB  HIS A 192      69.250  76.120  55.200  1.00  0.00           C
ATOM   2914  HB1 HIS A 192      68.740  75.170  55.050  1.00  0.00           H
ATOM   2915  HB2 HIS A 192      69.390  76.630  54.240  1.00  0.00           H
ATOM   2916  CG  HIS A 192      68.310  76.930  56.070  1.00  0.00           C
ATOM   2917  ND1 HIS A 192      68.580  78.110  56.750  1.00  0.00           N
ATOM   2918  HD1 HIS A 192      69.300  78.790  56.540  1.00  0.00           H
ATOM   2919  CE1 HIS A 192      67.570  78.410  57.560  1.00  0.00           C
ATOM   2920  HE1 HIS A 192      67.600  79.230  58.260  1.00  0.00           H
ATOM   2921  NE2 HIS A 192      66.700  77.420  57.580  1.00  0.00           N
ATOM   2922  HE2 HIS A 192      65.850  77.320  58.120  1.00  0.00           H
ATOM   2923  CD2 HIS A 192      67.100  76.460  56.630  1.00  0.00           C
ATOM   2924  HD2 HIS A 192      66.470  75.620  56.380  1.00  0.00           H
ATOM   2925  C   HIS A 192      70.610  75.600  57.250  1.00  0.00           C
ATOM   2926  O   HIS A 192      70.860  76.550  57.970  1.00  0.00           O
ATOM   2927  N   THR A 193      70.390  74.400  57.780  1.00  0.00           N
ATOM   2928  H   THR A 193      69.920  73.680  57.240  1.00  0.00           H
ATOM   2929  CA  THR A 193      70.290  74.230  59.230  1.00  0.00           C
ATOM   2930  HA  THR A 193      69.710  75.080  59.590  1.00  0.00           H
ATOM   2931  CB  THR A 193      69.630  72.890  59.510  1.00  0.00           C
ATOM   2932  HB  THR A 193      70.130  72.030  59.080  1.00  0.00           H
ATOM   2933  CG2 THR A 193      69.290  72.480  60.940  1.00  0.00           C
ATOM   2934 1HG2 THR A 193      68.730  71.550  60.880  1.00  0.00           H
ATOM   2935 2HG2 THR A 193      70.230  72.330  61.470  1.00  0.00           H
ATOM   2936 3HG2 THR A 193      68.710  73.280  61.410  1.00  0.00           H
ATOM   2937  OG1 THR A 193      68.390  72.690  58.860  1.00  0.00           O
ATOM   2938  HG1 THR A 193      68.440  72.050  58.140  1.00  0.00           H
ATOM   2939  C   THR A 193      71.640  74.400  59.950  1.00  0.00           C
ATOM   2940  O   THR A 193      71.750  74.960  60.960  1.00  0.00           O
ATOM   2941  N   THR A 194      72.700  73.820  59.310  1.00  0.00           N
ATOM   2942  H   THR A 194      72.560  73.250  58.500  1.00  0.00           H
ATOM   2943  CA  THR A 194      74.110  73.800  59.800  1.00  0.00           C
ATOM   2944  HA  THR A 194      74.100  73.660  60.880  1.00  0.00           H
ATOM   2945  CB  THR A 194      74.860  72.620  59.160  1.00  0.00           C
ATOM   2946  HB  THR A 194      74.830  72.580  58.070  1.00  0.00           H
ATOM   2947  CG2 THR A 194      76.270  72.330  59.610  1.00  0.00           C
ATOM   2948 1HG2 THR A 194      76.530  71.350  59.190  1.00  0.00           H
ATOM   2949 2HG2 THR A 194      77.000  73.080  59.300  1.00  0.00           H
ATOM   2950 3HG2 THR A 194      76.170  72.180  60.680  1.00  0.00           H
ATOM   2951  OG1 THR A 194      74.150  71.450  59.440  1.00  0.00           O
ATOM   2952  HG1 THR A 194      74.490  70.730  58.900  1.00  0.00           H
ATOM   2953  C   THR A 194      75.010  75.030  59.400  1.00  0.00           C
ATOM   2954  O   THR A 194      76.070  75.230  60.010  1.00  0.00           O
ATOM   2955  N   LEU A 195      74.510  75.900  58.530  1.00  0.00           N
ATOM   2956  H   LEU A 195      73.710  75.580  58.010  1.00  0.00           H
ATOM   2957  CA  LEU A 195      75.130  77.100  57.960  1.00  0.00           C
ATOM   2958  HA  LEU A 195      76.010  76.670  57.480  1.00  0.00           H
ATOM   2959  CB  LEU A 195      74.270  77.770  56.820  1.00  0.00           C
ATOM   2960  HB1 LEU A 195      73.500  78.350  57.330  1.00  0.00           H
ATOM   2961  HB2 LEU A 195      73.710  77.050  56.210  1.00  0.00           H
ATOM   2962  CG  LEU A 195      74.990  78.770  55.960  1.00  0.00           C
ATOM   2963  HG  LEU A 195      75.430  79.460  56.690  1.00  0.00           H
ATOM   2964  CD1 LEU A 195      75.980  78.030  55.050  1.00  0.00           C
ATOM   2965 1HD1 LEU A 195      75.490  77.200  54.550  1.00  0.00           H
ATOM   2966 2HD1 LEU A 195      76.320  78.700  54.260  1.00  0.00           H
ATOM   2967 3HD1 LEU A 195      76.880  77.700  55.550  1.00  0.00           H
ATOM   2968  CD2 LEU A 195      74.080  79.520  55.020  1.00  0.00           C
ATOM   2969 1HD2 LEU A 195      74.610  80.360  54.600  1.00  0.00           H
ATOM   2970 2HD2 LEU A 195      73.630  78.970  54.190  1.00  0.00           H
ATOM   2971 3HD2 LEU A 195      73.270  79.900  55.640  1.00  0.00           H
ATOM   2972  C   LEU A 195      75.570  78.060  59.060  1.00  0.00           C
ATOM   2973  O   LEU A 195      76.660  78.580  58.940  1.00  0.00           O
ATOM   2974  N   GLU A 196      74.810  78.220  60.090  1.00  0.00           N
ATOM   2975  H   GLU A 196      73.900  77.770  60.110  1.00  0.00           H
ATOM   2976  CA  GLU A 196      75.180  78.950  61.340  1.00  0.00           C
ATOM   2977  HA  GLU A 196      75.880  79.740  61.070  1.00  0.00           H
ATOM   2978  CB  GLU A 196      73.920  79.610  61.980  1.00  0.00           C
ATOM   2979  HB1 GLU A 196      73.430  80.130  61.160  1.00  0.00           H
ATOM   2980  HB2 GLU A 196      74.340  80.380  62.640  1.00  0.00           H
ATOM   2981  CG  GLU A 196      72.880  78.700  62.540  1.00  0.00           C
ATOM   2982  HG1 GLU A 196      73.350  78.260  63.420  1.00  0.00           H
ATOM   2983  HG2 GLU A 196      72.720  77.830  61.900  1.00  0.00           H
ATOM   2984  CD  GLU A 196      71.610  79.480  63.010  1.00  0.00           C
ATOM   2985  OE1 GLU A 196      71.620  80.200  63.990  1.00  0.00           O
ATOM   2986  OE2 GLU A 196      70.600  79.430  62.250  1.00  0.00           O
ATOM   2987  C   GLU A 196      75.960  78.110  62.370  1.00  0.00           C
ATOM   2988  O   GLU A 196      76.500  78.730  63.270  1.00  0.00           O
ATOM   2989  N   HIS A 197      76.200  76.780  62.210  1.00  0.00           N
ATOM   2990  H   HIS A 197      75.570  76.310  61.580  1.00  0.00           H
ATOM   2991  CA  HIS A 197      76.860  75.940  63.250  1.00  0.00           C
ATOM   2992  HA  HIS A 197      77.000  76.570  64.130  1.00  0.00           H
ATOM   2993  CB  HIS A 197      75.880  74.790  63.600  1.00  0.00           C
ATOM   2994  HB1 HIS A 197      76.400  74.070  64.240  1.00  0.00           H
ATOM   2995  HB2 HIS A 197      75.740  74.240  62.670  1.00  0.00           H
ATOM   2996  CG  HIS A 197      74.560  75.240  64.160  1.00  0.00           C
ATOM   2997  ND1 HIS A 197      74.440  76.090  65.230  1.00  0.00           N
ATOM   2998  HD1 HIS A 197      75.190  76.590  65.660  1.00  0.00           H
ATOM   2999  CE1 HIS A 197      73.140  76.200  65.520  1.00  0.00           C
ATOM   3000  HE1 HIS A 197      72.680  76.830  66.260  1.00  0.00           H
ATOM   3001  NE2 HIS A 197      72.390  75.510  64.720  1.00  0.00           N
ATOM   3002  CD2 HIS A 197      73.300  74.890  63.750  1.00  0.00           C
ATOM   3003  HD2 HIS A 197      73.000  74.150  63.020  1.00  0.00           H
ATOM   3004  C   HIS A 197      78.240  75.440  62.790  1.00  0.00           C
ATOM   3005  O   HIS A 197      79.010  74.960  63.580  1.00  0.00           O
ATOM   3006  N   SER A 198      78.700  75.680  61.510  1.00  0.00           N
ATOM   3007  H   SER A 198      78.120  76.170  60.850  1.00  0.00           H
ATOM   3008  CA  SER A 198      80.010  75.330  60.970  1.00  0.00           C
ATOM   3009  HA  SER A 198      80.480  74.610  61.650  1.00  0.00           H
ATOM   3010  CB  SER A 198      79.800  74.600  59.620  1.00  0.00           C
ATOM   3011  HB1 SER A 198      79.530  75.350  58.870  1.00  0.00           H
ATOM   3012  HB2 SER A 198      79.050  73.810  59.650  1.00  0.00           H
ATOM   3013  OG  SER A 198      80.970  74.020  59.250  1.00  0.00           O
ATOM   3014  HG  SER A 198      80.710  73.460  58.520  1.00  0.00           H
ATOM   3015  C   SER A 198      81.010  76.460  60.830  1.00  0.00           C
ATOM   3016  O   SER A 198      80.640  77.530  60.320  1.00  0.00           O
ATOM   3017  N   ASP A 199      82.280  76.290  61.290  1.00  0.00           N
ATOM   3018  H   ASP A 199      82.470  75.350  61.620  1.00  0.00           H
ATOM   3019  CA  ASP A 199      83.360  77.270  61.160  1.00  0.00           C
ATOM   3020  HA  ASP A 199      82.880  78.240  61.240  1.00  0.00           H
ATOM   3021  CB  ASP A 199      84.200  77.180  62.420  1.00  0.00           C
ATOM   3022  HB1 ASP A 199      84.890  78.020  62.310  1.00  0.00           H
ATOM   3023  HB2 ASP A 199      84.740  76.240  62.360  1.00  0.00           H
ATOM   3024  CG  ASP A 199      83.420  77.310  63.730  1.00  0.00           C
ATOM   3025  OD1 ASP A 199      82.970  78.440  63.830  1.00  0.00           O
ATOM   3026  OD2 ASP A 199      83.390  76.420  64.590  1.00  0.00           O
ATOM   3027  C   ASP A 199      84.140  77.140  59.830  1.00  0.00           C
ATOM   3028  O   ASP A 199      85.080  77.960  59.560  1.00  0.00           O
ATOM   3029  N   CYS A 200      83.970  76.060  59.040  1.00  0.00           N
ATOM   3030  H   CYS A 200      83.310  75.370  59.350  1.00  0.00           H
ATOM   3031  CA  CYS A 200      84.780  75.830  57.820  1.00  0.00           C
ATOM   3032  HA  CYS A 200      84.660  76.660  57.130  1.00  0.00           H
ATOM   3033  CB  CYS A 200      86.290  75.750  58.080  1.00  0.00           C
ATOM   3034  HB1 CYS A 200      86.510  74.940  58.770  1.00  0.00           H
ATOM   3035  HB2 CYS A 200      86.830  76.640  58.430  1.00  0.00           H
ATOM   3036  SG  CYS A 200      87.170  75.240  56.580  1.00  0.00           S
ATOM   3037  HG  CYS A 200      86.690  74.000  56.610  1.00  0.00           H
ATOM   3038  C   CYS A 200      84.210  74.570  57.120  1.00  0.00           C
ATOM   3039  O   CYS A 200      84.020  73.550  57.800  1.00  0.00           O
ATOM   3040  N   ALA A 201      84.020  74.500  55.790  1.00  0.00           N
ATOM   3041  H   ALA A 201      84.110  75.260  55.130  1.00  0.00           H
ATOM   3042  CA  ALA A 201      83.540  73.290  55.030  1.00  0.00           C
ATOM   3043  HA  ALA A 201      83.630  72.490  55.770  1.00  0.00           H
ATOM   3044  CB  ALA A 201      82.090  73.530  54.720  1.00  0.00           C
ATOM   3045  HB1 ALA A 201      81.710  72.740  54.070  1.00  0.00           H
ATOM   3046  HB2 ALA A 201      81.650  73.610  55.710  1.00  0.00           H
ATOM   3047  HB3 ALA A 201      81.920  74.510  54.270  1.00  0.00           H
ATOM   3048  C   ALA A 201      84.300  72.970  53.710  1.00  0.00           C
ATOM   3049  O   ALA A 201      84.170  73.560  52.630  1.00  0.00           O
ATOM   3050  N   PHE A 202      85.060  71.850  53.910  1.00  0.00           N
ATOM   3051  H   PHE A 202      85.080  71.400  54.810  1.00  0.00           H
ATOM   3052  CA  PHE A 202      85.810  71.160  52.790  1.00  0.00           C
ATOM   3053  HA  PHE A 202      86.170  71.970  52.150  1.00  0.00           H
ATOM   3054  CB  PHE A 202      87.000  70.420  53.370  1.00  0.00           C
ATOM   3055  HB1 PHE A 202      87.510  69.850  52.590  1.00  0.00           H
ATOM   3056  HB2 PHE A 202      86.650  69.700  54.110  1.00  0.00           H
ATOM   3057  CG  PHE A 202      88.070  71.380  53.990  1.00  0.00           C
ATOM   3058  CD1 PHE A 202      88.930  72.100  53.130  1.00  0.00           C
ATOM   3059  HD1 PHE A 202      88.900  72.120  52.050  1.00  0.00           H
ATOM   3060  CE1 PHE A 202      89.880  72.890  53.760  1.00  0.00           C
ATOM   3061  HE1 PHE A 202      90.470  73.530  53.130  1.00  0.00           H
ATOM   3062  CZ  PHE A 202      90.070  72.940  55.140  1.00  0.00           C
ATOM   3063  HZ  PHE A 202      90.740  73.680  55.560  1.00  0.00           H
ATOM   3064  CE2 PHE A 202      89.330  72.100  55.970  1.00  0.00           C
ATOM   3065  HE2 PHE A 202      89.530  71.920  57.010  1.00  0.00           H
ATOM   3066  CD2 PHE A 202      88.330  71.310  55.360  1.00  0.00           C
ATOM   3067  HD2 PHE A 202      87.820  70.640  56.030  1.00  0.00           H
ATOM   3068  C   PHE A 202      84.870  70.290  51.900  1.00  0.00           C
ATOM   3069  O   PHE A 202      84.790  69.080  52.110  1.00  0.00           O
ATOM   3070  N   MET A 203      84.320  70.850  50.860  1.00  0.00           N
ATOM   3071  H   MET A 203      84.390  71.860  50.800  1.00  0.00           H
ATOM   3072  CA  MET A 203      83.460  70.120  49.910  1.00  0.00           C
ATOM   3073  HA  MET A 203      82.960  69.270  50.380  1.00  0.00           H
ATOM   3074  CB  MET A 203      82.340  71.090  49.440  1.00  0.00           C
ATOM   3075  HB1 MET A 203      81.500  70.630  48.920  1.00  0.00           H
ATOM   3076  HB2 MET A 203      82.730  71.730  48.640  1.00  0.00           H
ATOM   3077  CG  MET A 203      81.680  71.980  50.500  1.00  0.00           C
ATOM   3078  HG1 MET A 203      82.280  72.850  50.760  1.00  0.00           H
ATOM   3079  HG2 MET A 203      81.640  71.310  51.360  1.00  0.00           H
ATOM   3080  SD  MET A 203      79.970  72.480  49.970  1.00  0.00           S
ATOM   3081  CE  MET A 203      80.280  73.700  48.640  1.00  0.00           C
ATOM   3082  HE1 MET A 203      81.190  74.230  48.910  1.00  0.00           H
ATOM   3083  HE2 MET A 203      80.430  73.140  47.710  1.00  0.00           H
ATOM   3084  HE3 MET A 203      79.450  74.400  48.620  1.00  0.00           H
ATOM   3085  C   MET A 203      84.220  69.530  48.770  1.00  0.00           C
ATOM   3086  O   MET A 203      85.260  70.020  48.370  1.00  0.00           O
ATOM   3087  N   VAL A 204      83.680  68.420  48.370  1.00  0.00           N
ATOM   3088  H   VAL A 204      82.950  68.100  48.990  1.00  0.00           H
ATOM   3089  CA  VAL A 204      84.160  67.510  47.310  1.00  0.00           C
ATOM   3090  HA  VAL A 204      84.890  68.010  46.670  1.00  0.00           H
ATOM   3091  CB  VAL A 204      84.910  66.290  47.840  1.00  0.00           C
ATOM   3092  HB  VAL A 204      84.250  65.800  48.540  1.00  0.00           H
ATOM   3093  CG1 VAL A 204      85.260  65.310  46.730  1.00  0.00           C
ATOM   3094 1HG1 VAL A 204      85.780  64.490  47.220  1.00  0.00           H
ATOM   3095 2HG1 VAL A 204      84.380  64.930  46.210  1.00  0.00           H
ATOM   3096 3HG1 VAL A 204      85.970  65.790  46.060  1.00  0.00           H
ATOM   3097  CG2 VAL A 204      86.230  66.670  48.590  1.00  0.00           C
ATOM   3098 1HG2 VAL A 204      87.010  67.040  47.920  1.00  0.00           H
ATOM   3099 2HG2 VAL A 204      86.050  67.300  49.460  1.00  0.00           H
ATOM   3100 3HG2 VAL A 204      86.500  65.730  49.070  1.00  0.00           H
ATOM   3101  C   VAL A 204      82.920  67.070  46.560  1.00  0.00           C
ATOM   3102  O   VAL A 204      81.930  66.520  47.120  1.00  0.00           O
ATOM   3103  N   ASP A 205      82.810  67.310  45.250  1.00  0.00           N
ATOM   3104  H   ASP A 205      83.560  67.770  44.770  1.00  0.00           H
ATOM   3105  CA  ASP A 205      81.750  66.920  44.340  1.00  0.00           C
ATOM   3106  HA  ASP A 205      80.790  66.730  44.810  1.00  0.00           H
ATOM   3107  CB  ASP A 205      81.510  68.080  43.380  1.00  0.00           C
ATOM   3108  HB1 ASP A 205      82.500  68.430  43.080  1.00  0.00           H
ATOM   3109  HB2 ASP A 205      81.140  68.960  43.920  1.00  0.00           H
ATOM   3110  CG  ASP A 205      80.600  67.770  42.270  1.00  0.00           C
ATOM   3111  OD1 ASP A 205      80.000  66.700  42.160  1.00  0.00           O
ATOM   3112  OD2 ASP A 205      80.450  68.730  41.460  1.00  0.00           O
ATOM   3113  C   ASP A 205      82.200  65.680  43.630  1.00  0.00           C
ATOM   3114  O   ASP A 205      83.200  65.680  42.900  1.00  0.00           O
ATOM   3115  N   ASN A 206      81.440  64.620  43.780  1.00  0.00           N
ATOM   3116  H   ASN A 206      80.670  64.750  44.420  1.00  0.00           H
ATOM   3117  CA  ASN A 206      81.780  63.300  43.420  1.00  0.00           C
ATOM   3118  HA  ASN A 206      82.760  63.100  43.850  1.00  0.00           H
ATOM   3119  CB  ASN A 206      80.820  62.200  43.870  1.00  0.00           C
ATOM   3120  HB1 ASN A 206      80.860  61.260  43.320  1.00  0.00           H
ATOM   3121  HB2 ASN A 206      79.830  62.610  43.710  1.00  0.00           H
ATOM   3122  CG  ASN A 206      80.900  61.790  45.350  1.00  0.00           C
ATOM   3123  OD1 ASN A 206      82.000  61.760  45.970  1.00  0.00           O
ATOM   3124  ND2 ASN A 206      79.870  61.460  45.990  1.00  0.00           N
ATOM   3125 1HD2 ASN A 206      78.950  61.610  45.600  1.00  0.00           H
ATOM   3126 2HD2 ASN A 206      79.960  61.400  46.990  1.00  0.00           H
ATOM   3127  C   ASN A 206      82.060  63.260  41.900  1.00  0.00           C
ATOM   3128  O   ASN A 206      82.830  62.380  41.510  1.00  0.00           O
ATOM   3129  N   GLU A 207      81.420  64.100  41.030  1.00  0.00           N
ATOM   3130  H   GLU A 207      80.850  64.860  41.370  1.00  0.00           H
ATOM   3131  CA  GLU A 207      81.650  64.140  39.590  1.00  0.00           C
ATOM   3132  HA  GLU A 207      81.410  63.220  39.060  1.00  0.00           H
ATOM   3133  CB  GLU A 207      80.710  65.170  38.910  1.00  0.00           C
ATOM   3134  HB1 GLU A 207      80.760  66.120  39.430  1.00  0.00           H
ATOM   3135  HB2 GLU A 207      79.670  64.880  38.960  1.00  0.00           H
ATOM   3136  CG  GLU A 207      80.980  65.390  37.390  1.00  0.00           C
ATOM   3137  HG1 GLU A 207      80.690  64.500  36.820  1.00  0.00           H
ATOM   3138  HG2 GLU A 207      82.020  65.650  37.170  1.00  0.00           H
ATOM   3139  CD  GLU A 207      80.300  66.630  36.800  1.00  0.00           C
ATOM   3140  OE1 GLU A 207      80.950  67.590  36.320  1.00  0.00           O
ATOM   3141  OE2 GLU A 207      79.040  66.650  36.740  1.00  0.00           O
ATOM   3142  C   GLU A 207      83.150  64.360  39.350  1.00  0.00           C
ATOM   3143  O   GLU A 207      83.680  63.730  38.430  1.00  0.00           O
ATOM   3144  N   ALA A 208      83.680  65.350  40.070  1.00  0.00           N
ATOM   3145  H   ALA A 208      83.090  65.780  40.770  1.00  0.00           H
ATOM   3146  CA  ALA A 208      85.040  65.810  39.960  1.00  0.00           C
ATOM   3147  HA  ALA A 208      85.260  66.090  38.930  1.00  0.00           H
ATOM   3148  CB  ALA A 208      85.260  67.050  40.820  1.00  0.00           C
ATOM   3149  HB1 ALA A 208      86.260  67.450  40.660  1.00  0.00           H
ATOM   3150  HB2 ALA A 208      84.560  67.850  40.590  1.00  0.00           H
ATOM   3151  HB3 ALA A 208      85.050  66.850  41.870  1.00  0.00           H
ATOM   3152  C   ALA A 208      85.990  64.650  40.280  1.00  0.00           C
ATOM   3153  O   ALA A 208      86.770  64.320  39.390  1.00  0.00           O
ATOM   3154  N   ILE A 209      85.850  64.040  41.470  1.00  0.00           N
ATOM   3155  H   ILE A 209      85.000  64.160  42.000  1.00  0.00           H
ATOM   3156  CA  ILE A 209      86.650  62.890  41.860  1.00  0.00           C
ATOM   3157  HA  ILE A 209      87.710  63.120  41.790  1.00  0.00           H
ATOM   3158  CB  ILE A 209      86.330  62.360  43.320  1.00  0.00           C
ATOM   3159  HB  ILE A 209      85.270  62.210  43.480  1.00  0.00           H
ATOM   3160  CG2 ILE A 209      87.130  61.160  43.740  1.00  0.00           C
ATOM   3161 1HG2 ILE A 209      87.370  60.470  42.930  1.00  0.00           H
ATOM   3162 2HG2 ILE A 209      88.050  61.520  44.210  1.00  0.00           H
ATOM   3163 3HG2 ILE A 209      86.520  60.620  44.470  1.00  0.00           H
ATOM   3164  CG1 ILE A 209      86.730  63.470  44.290  1.00  0.00           C
ATOM   3165 1HG1 ILE A 209      86.740  63.080  45.310  1.00  0.00           H
ATOM   3166 2HG1 ILE A 209      85.930  64.210  44.250  1.00  0.00           H
ATOM   3167  CD  ILE A 209      88.060  64.130  44.090  1.00  0.00           C
ATOM   3168  HD1 ILE A 209      88.410  64.590  45.010  1.00  0.00           H
ATOM   3169  HD2 ILE A 209      88.830  63.420  43.770  1.00  0.00           H
ATOM   3170  HD3 ILE A 209      87.980  64.960  43.390  1.00  0.00           H
ATOM   3171  C   ILE A 209      86.530  61.690  40.910  1.00  0.00           C
ATOM   3172  O   ILE A 209      87.520  61.100  40.530  1.00  0.00           O
ATOM   3173  N   TYR A 210      85.330  61.310  40.410  1.00  0.00           N
ATOM   3174  H   TYR A 210      84.560  61.720  40.920  1.00  0.00           H
ATOM   3175  CA  TYR A 210      85.010  60.270  39.470  1.00  0.00           C
ATOM   3176  HA  TYR A 210      85.310  59.320  39.910  1.00  0.00           H
ATOM   3177  CB  TYR A 210      83.490  60.180  39.280  1.00  0.00           C
ATOM   3178  HB1 TYR A 210      83.020  61.050  38.810  1.00  0.00           H
ATOM   3179  HB2 TYR A 210      82.940  60.140  40.230  1.00  0.00           H
ATOM   3180  CG  TYR A 210      83.050  58.890  38.600  1.00  0.00           C
ATOM   3181  CD1 TYR A 210      82.770  57.780  39.380  1.00  0.00           C
ATOM   3182  HD1 TYR A 210      82.870  57.850  40.460  1.00  0.00           H
ATOM   3183  CE1 TYR A 210      82.280  56.590  38.830  1.00  0.00           C
ATOM   3184  HE1 TYR A 210      82.150  55.700  39.430  1.00  0.00           H
ATOM   3185  CZ  TYR A 210      82.150  56.540  37.440  1.00  0.00           C
ATOM   3186  OH  TYR A 210      81.550  55.440  36.950  1.00  0.00           O
ATOM   3187  HH  TYR A 210      81.250  55.650  36.060  1.00  0.00           H
ATOM   3188  CE2 TYR A 210      82.410  57.650  36.600  1.00  0.00           C
ATOM   3189  HE2 TYR A 210      82.370  57.640  35.520  1.00  0.00           H
ATOM   3190  CD2 TYR A 210      82.920  58.850  37.230  1.00  0.00           C
ATOM   3191  HD2 TYR A 210      83.210  59.630  36.540  1.00  0.00           H
ATOM   3192  C   TYR A 210      85.700  60.500  38.110  1.00  0.00           C
ATOM   3193  O   TYR A 210      86.350  59.640  37.480  1.00  0.00           O
ATOM   3194  N   ASP A 211      85.700  61.770  37.650  1.00  0.00           N
ATOM   3195  H   ASP A 211      85.100  62.480  38.040  1.00  0.00           H
ATOM   3196  CA  ASP A 211      86.460  62.130  36.440  1.00  0.00           C
ATOM   3197  HA  ASP A 211      86.300  61.360  35.680  1.00  0.00           H
ATOM   3198  CB  ASP A 211      85.940  63.520  35.900  1.00  0.00           C
ATOM   3199  HB1 ASP A 211      86.610  64.370  36.090  1.00  0.00           H
ATOM   3200  HB2 ASP A 211      85.020  63.810  36.400  1.00  0.00           H
ATOM   3201  CG  ASP A 211      85.540  63.590  34.460  1.00  0.00           C
ATOM   3202  OD1 ASP A 211      85.530  62.520  33.810  1.00  0.00           O
ATOM   3203  OD2 ASP A 211      85.240  64.690  33.960  1.00  0.00           O
ATOM   3204  C   ASP A 211      88.000  62.230  36.570  1.00  0.00           C
ATOM   3205  O   ASP A 211      88.760  61.890  35.670  1.00  0.00           O
ATOM   3206  N   ILE A 212      88.560  62.460  37.790  1.00  0.00           N
ATOM   3207  H   ILE A 212      88.000  62.980  38.460  1.00  0.00           H
ATOM   3208  CA  ILE A 212      89.980  62.420  38.060  1.00  0.00           C
ATOM   3209  HA  ILE A 212      90.550  62.900  37.260  1.00  0.00           H
ATOM   3210  CB  ILE A 212      90.230  63.180  39.360  1.00  0.00           C
ATOM   3211  HB  ILE A 212      89.500  62.880  40.110  1.00  0.00           H
ATOM   3212  CG2 ILE A 212      91.620  62.760  39.870  1.00  0.00           C
ATOM   3213 1HG2 ILE A 212      91.790  63.280  40.810  1.00  0.00           H
ATOM   3214 2HG2 ILE A 212      91.720  61.700  40.100  1.00  0.00           H
ATOM   3215 3HG2 ILE A 212      92.380  63.090  39.170  1.00  0.00           H
ATOM   3216  CG1 ILE A 212      90.110  64.680  39.020  1.00  0.00           C
ATOM   3217 1HG1 ILE A 212      89.210  64.810  38.410  1.00  0.00           H
ATOM   3218 2HG1 ILE A 212      90.920  65.110  38.430  1.00  0.00           H
ATOM   3219  CD  ILE A 212      89.910  65.550  40.260  1.00  0.00           C
ATOM   3220  HD1 ILE A 212      89.130  65.150  40.910  1.00  0.00           H
ATOM   3221  HD2 ILE A 212      90.890  65.630  40.720  1.00  0.00           H
ATOM   3222  HD3 ILE A 212      89.550  66.560  40.060  1.00  0.00           H
ATOM   3223  C   ILE A 212      90.430  61.010  38.100  1.00  0.00           C
ATOM   3224  O   ILE A 212      91.410  60.630  37.440  1.00  0.00           O
ATOM   3225  N   CYS A 213      89.700  60.150  38.750  1.00  0.00           N
ATOM   3226  H   CYS A 213      88.920  60.540  39.260  1.00  0.00           H
ATOM   3227  CA  CYS A 213      90.000  58.700  38.800  1.00  0.00           C
ATOM   3228  HA  CYS A 213      90.950  58.440  39.260  1.00  0.00           H
ATOM   3229  CB  CYS A 213      88.970  58.080  39.750  1.00  0.00           C
ATOM   3230  HB1 CYS A 213      89.030  56.990  39.770  1.00  0.00           H
ATOM   3231  HB2 CYS A 213      87.990  58.290  39.340  1.00  0.00           H
ATOM   3232  SG  CYS A 213      89.260  58.630  41.440  1.00  0.00           S
ATOM   3233  HG  CYS A 213      89.080  59.930  41.180  1.00  0.00           H
ATOM   3234  C   CYS A 213      89.910  58.010  37.390  1.00  0.00           C
ATOM   3235  O   CYS A 213      90.600  57.050  37.110  1.00  0.00           O
ATOM   3236  N   ARG A 214      88.920  58.520  36.580  1.00  0.00           N
ATOM   3237  H   ARG A 214      88.290  59.210  36.940  1.00  0.00           H
ATOM   3238  CA  ARG A 214      88.810  57.940  35.230  1.00  0.00           C
ATOM   3239  HA  ARG A 214      88.790  56.850  35.340  1.00  0.00           H
ATOM   3240  CB  ARG A 214      87.450  58.280  34.500  1.00  0.00           C
ATOM   3241  HB1 ARG A 214      87.620  58.100  33.440  1.00  0.00           H
ATOM   3242  HB2 ARG A 214      87.330  59.350  34.610  1.00  0.00           H
ATOM   3243  CG  ARG A 214      86.180  57.580  34.910  1.00  0.00           C
ATOM   3244  HG1 ARG A 214      85.770  57.880  35.870  1.00  0.00           H
ATOM   3245  HG2 ARG A 214      86.400  56.530  35.140  1.00  0.00           H
ATOM   3246  CD  ARG A 214      85.050  57.720  33.830  1.00  0.00           C
ATOM   3247  HD1 ARG A 214      84.160  57.230  34.220  1.00  0.00           H
ATOM   3248  HD2 ARG A 214      85.330  57.260  32.880  1.00  0.00           H
ATOM   3249  NE  ARG A 214      84.760  59.150  33.650  1.00  0.00           N
ATOM   3250  HE  ARG A 214      85.530  59.760  33.910  1.00  0.00           H
ATOM   3251  CZ  ARG A 214      83.580  59.700  33.230  1.00  0.00           C
ATOM   3252  NH1 ARG A 214      82.570  58.960  33.030  1.00  0.00           N
ATOM   3253 1HH1 ARG A 214      82.690  57.960  33.030  1.00  0.00           H
ATOM   3254 2HH1 ARG A 214      81.630  59.310  32.920  1.00  0.00           H
ATOM   3255  NH2 ARG A 214      83.360  61.000  33.090  1.00  0.00           N
ATOM   3256 1HH2 ARG A 214      84.110  61.650  33.220  1.00  0.00           H
ATOM   3257 2HH2 ARG A 214      82.450  61.300  32.790  1.00  0.00           H
ATOM   3258  C   ARG A 214      90.000  58.420  34.320  1.00  0.00           C
ATOM   3259  O   ARG A 214      90.340  57.730  33.350  1.00  0.00           O
ATOM   3260  N   ARG A 215      90.560  59.630  34.510  1.00  0.00           N
ATOM   3261  H   ARG A 215      90.120  60.200  35.210  1.00  0.00           H
ATOM   3262  CA  ARG A 215      91.530  60.340  33.700  1.00  0.00           C
ATOM   3263  HA  ARG A 215      91.410  60.010  32.670  1.00  0.00           H
ATOM   3264  CB  ARG A 215      91.140  61.800  33.660  1.00  0.00           C
ATOM   3265  HB1 ARG A 215      91.270  62.300  34.620  1.00  0.00           H
ATOM   3266  HB2 ARG A 215      90.080  61.830  33.410  1.00  0.00           H
ATOM   3267  CG  ARG A 215      91.810  62.570  32.510  1.00  0.00           C
ATOM   3268  HG1 ARG A 215      91.490  62.140  31.560  1.00  0.00           H
ATOM   3269  HG2 ARG A 215      92.890  62.410  32.470  1.00  0.00           H
ATOM   3270  CD  ARG A 215      91.550  64.060  32.480  1.00  0.00           C
ATOM   3271  HD1 ARG A 215      90.470  64.220  32.470  1.00  0.00           H
ATOM   3272  HD2 ARG A 215      92.060  64.480  31.610  1.00  0.00           H
ATOM   3273  NE  ARG A 215      92.030  64.700  33.710  1.00  0.00           N
ATOM   3274  HE  ARG A 215      93.020  64.850  33.760  1.00  0.00           H
ATOM   3275  CZ  ARG A 215      91.420  65.290  34.710  1.00  0.00           C
ATOM   3276  NH1 ARG A 215      90.110  65.460  34.850  1.00  0.00           N
ATOM   3277 1HH1 ARG A 215      89.560  65.080  34.090  1.00  0.00           H
ATOM   3278 2HH1 ARG A 215      89.730  66.020  35.600  1.00  0.00           H
ATOM   3279  NH2 ARG A 215      92.160  65.670  35.740  1.00  0.00           N
ATOM   3280 1HH2 ARG A 215      93.160  65.550  35.620  1.00  0.00           H
ATOM   3281 2HH2 ARG A 215      91.840  66.370  36.390  1.00  0.00           H
ATOM   3282  C   ARG A 215      92.950  60.080  34.110  1.00  0.00           C
ATOM   3283  O   ARG A 215      93.780  59.760  33.320  1.00  0.00           O
ATOM   3284  N   ASN A 216      93.270  60.350  35.370  1.00  0.00           N
ATOM   3285  H   ASN A 216      92.630  60.690  36.070  1.00  0.00           H
ATOM   3286  CA  ASN A 216      94.630  60.330  35.830  1.00  0.00           C
ATOM   3287  HA  ASN A 216      95.230  60.730  35.010  1.00  0.00           H
ATOM   3288  CB  ASN A 216      94.710  61.170  37.070  1.00  0.00           C
ATOM   3289  HB1 ASN A 216      95.620  60.870  37.590  1.00  0.00           H
ATOM   3290  HB2 ASN A 216      93.860  60.960  37.720  1.00  0.00           H
ATOM   3291  CG  ASN A 216      94.710  62.660  36.740  1.00  0.00           C
ATOM   3292  OD1 ASN A 216      93.920  63.130  35.950  1.00  0.00           O
ATOM   3293  ND2 ASN A 216      95.560  63.390  37.370  1.00  0.00           N
ATOM   3294 1HD2 ASN A 216      96.200  62.960  38.020  1.00  0.00           H
ATOM   3295 2HD2 ASN A 216      95.560  64.350  37.040  1.00  0.00           H
ATOM   3296  C   ASN A 216      95.130  58.890  36.130  1.00  0.00           C
ATOM   3297  O   ASN A 216      96.290  58.620  36.000  1.00  0.00           O
ATOM   3298  N   LEU A 217      94.250  58.020  36.570  1.00  0.00           N
ATOM   3299  H   LEU A 217      93.320  58.390  36.700  1.00  0.00           H
ATOM   3300  CA  LEU A 217      94.620  56.670  37.000  1.00  0.00           C
ATOM   3301  HA  LEU A 217      95.700  56.560  37.080  1.00  0.00           H
ATOM   3302  CB  LEU A 217      94.080  56.430  38.420  1.00  0.00           C
ATOM   3303  HB1 LEU A 217      94.520  55.500  38.780  1.00  0.00           H
ATOM   3304  HB2 LEU A 217      93.030  56.300  38.180  1.00  0.00           H
ATOM   3305  CG  LEU A 217      94.310  57.550  39.460  1.00  0.00           C
ATOM   3306  HG  LEU A 217      93.830  58.500  39.220  1.00  0.00           H
ATOM   3307  CD1 LEU A 217      93.620  57.160  40.740  1.00  0.00           C
ATOM   3308 1HD1 LEU A 217      92.550  57.090  40.560  1.00  0.00           H
ATOM   3309 2HD1 LEU A 217      94.000  56.240  41.170  1.00  0.00           H
ATOM   3310 3HD1 LEU A 217      93.670  57.920  41.530  1.00  0.00           H
ATOM   3311  CD2 LEU A 217      95.690  57.840  39.800  1.00  0.00           C
ATOM   3312 1HD2 LEU A 217      95.620  58.640  40.530  1.00  0.00           H
ATOM   3313 2HD2 LEU A 217      96.290  57.000  40.160  1.00  0.00           H
ATOM   3314 3HD2 LEU A 217      96.200  58.250  38.920  1.00  0.00           H
ATOM   3315  C   LEU A 217      94.150  55.540  36.060  1.00  0.00           C
ATOM   3316  O   LEU A 217      94.360  54.380  36.360  1.00  0.00           O
ATOM   3317  N   ASP A 218      93.410  55.940  35.000  1.00  0.00           N
ATOM   3318  H   ASP A 218      93.240  56.930  34.900  1.00  0.00           H
ATOM   3319  CA  ASP A 218      92.840  54.950  34.020  1.00  0.00           C
ATOM   3320  HA  ASP A 218      92.240  55.510  33.300  1.00  0.00           H
ATOM   3321  CB  ASP A 218      93.930  54.330  33.060  1.00  0.00           C
ATOM   3322  HB1 ASP A 218      93.470  53.780  32.230  1.00  0.00           H
ATOM   3323  HB2 ASP A 218      94.560  53.700  33.680  1.00  0.00           H
ATOM   3324  CG  ASP A 218      94.810  55.470  32.500  1.00  0.00           C
ATOM   3325  OD1 ASP A 218      94.360  56.420  31.760  1.00  0.00           O
ATOM   3326  OD2 ASP A 218      96.020  55.480  32.890  1.00  0.00           O
ATOM   3327  C   ASP A 218      91.800  53.940  34.500  1.00  0.00           C
ATOM   3328  O   ASP A 218      91.700  52.830  33.960  1.00  0.00           O
ATOM   3329  N   ILE A 219      91.050  54.180  35.550  1.00  0.00           N
ATOM   3330  H   ILE A 219      91.070  55.140  35.870  1.00  0.00           H
ATOM   3331  CA  ILE A 219      89.870  53.350  35.980  1.00  0.00           C
ATOM   3332  HA  ILE A 219      90.280  52.350  35.890  1.00  0.00           H
ATOM   3333  CB  ILE A 219      89.610  53.410  37.480  1.00  0.00           C
ATOM   3334  HB  ILE A 219      89.090  54.330  37.740  1.00  0.00           H
ATOM   3335  CG2 ILE A 219      88.660  52.280  37.910  1.00  0.00           C
ATOM   3336 1HG2 ILE A 219      89.210  51.340  37.880  1.00  0.00           H
ATOM   3337 2HG2 ILE A 219      88.320  52.420  38.930  1.00  0.00           H
ATOM   3338 3HG2 ILE A 219      87.810  52.350  37.240  1.00  0.00           H
ATOM   3339  CG1 ILE A 219      90.960  53.400  38.230  1.00  0.00           C
ATOM   3340 1HG1 ILE A 219      91.590  54.240  37.940  1.00  0.00           H
ATOM   3341 2HG1 ILE A 219      91.450  52.430  38.130  1.00  0.00           H
ATOM   3342  CD  ILE A 219      90.700  53.640  39.680  1.00  0.00           C
ATOM   3343  HD1 ILE A 219      91.670  53.730  40.170  1.00  0.00           H
ATOM   3344  HD2 ILE A 219      90.040  54.450  39.990  1.00  0.00           H
ATOM   3345  HD3 ILE A 219      90.280  52.740  40.120  1.00  0.00           H
ATOM   3346  C   ILE A 219      88.670  53.540  34.930  1.00  0.00           C
ATOM   3347  O   ILE A 219      88.240  54.610  34.600  1.00  0.00           O
ATOM   3348  N   GLU A 220      88.150  52.460  34.320  1.00  0.00           N
ATOM   3349  H   GLU A 220      88.330  51.530  34.660  1.00  0.00           H
ATOM   3350  CA  GLU A 220      86.990  52.570  33.400  1.00  0.00           C
ATOM   3351  HA  GLU A 220      87.230  53.340  32.670  1.00  0.00           H
ATOM   3352  CB  GLU A 220      86.750  51.240  32.570  1.00  0.00           C
ATOM   3353  HB1 GLU A 220      85.920  51.340  31.870  1.00  0.00           H
ATOM   3354  HB2 GLU A 220      86.540  50.460  33.300  1.00  0.00           H
ATOM   3355  CG  GLU A 220      87.930  50.850  31.700  1.00  0.00           C
ATOM   3356  HG1 GLU A 220      88.620  50.420  32.420  1.00  0.00           H
ATOM   3357  HG2 GLU A 220      88.340  51.740  31.210  1.00  0.00           H
ATOM   3358  CD  GLU A 220      87.460  49.880  30.590  1.00  0.00           C
ATOM   3359  OE1 GLU A 220      87.170  48.680  30.870  1.00  0.00           O
ATOM   3360  OE2 GLU A 220      87.300  50.360  29.400  1.00  0.00           O
ATOM   3361  C   GLU A 220      85.700  53.000  34.100  1.00  0.00           C
ATOM   3362  O   GLU A 220      84.820  53.600  33.490  1.00  0.00           O
ATOM   3363  N   ARG A 221      85.560  52.580  35.320  1.00  0.00           N
ATOM   3364  H   ARG A 221      86.310  52.010  35.670  1.00  0.00           H
ATOM   3365  CA  ARG A 221      84.310  52.710  36.140  1.00  0.00           C
ATOM   3366  HA  ARG A 221      83.890  53.690  35.910  1.00  0.00           H
ATOM   3367  CB  ARG A 221      83.290  51.660  35.580  1.00  0.00           C
ATOM   3368  HB1 ARG A 221      83.600  50.710  36.000  1.00  0.00           H
ATOM   3369  HB2 ARG A 221      83.470  51.680  34.500  1.00  0.00           H
ATOM   3370  CG  ARG A 221      81.800  51.930  35.800  1.00  0.00           C
ATOM   3371  HG1 ARG A 221      81.290  51.080  35.340  1.00  0.00           H
ATOM   3372  HG2 ARG A 221      81.510  52.800  35.220  1.00  0.00           H
ATOM   3373  CD  ARG A 221      81.230  52.230  37.210  1.00  0.00           C
ATOM   3374  HD1 ARG A 221      81.830  53.030  37.640  1.00  0.00           H
ATOM   3375  HD2 ARG A 221      81.280  51.300  37.770  1.00  0.00           H
ATOM   3376  NE  ARG A 221      79.850  52.590  37.090  1.00  0.00           N
ATOM   3377  HE  ARG A 221      79.420  52.520  36.180  1.00  0.00           H
ATOM   3378  CZ  ARG A 221      79.040  52.930  38.090  1.00  0.00           C
ATOM   3379  NH1 ARG A 221      79.360  52.910  39.340  1.00  0.00           N
ATOM   3380 1HH1 ARG A 221      80.160  52.410  39.690  1.00  0.00           H
ATOM   3381 2HH1 ARG A 221      78.540  53.100  39.910  1.00  0.00           H
ATOM   3382  NH2 ARG A 221      77.810  53.310  37.760  1.00  0.00           N
ATOM   3383 1HH2 ARG A 221      77.470  53.250  36.810  1.00  0.00           H
ATOM   3384 2HH2 ARG A 221      77.170  53.480  38.520  1.00  0.00           H
ATOM   3385  C   ARG A 221      84.570  52.570  37.650  1.00  0.00           C
ATOM   3386  O   ARG A 221      84.330  51.470  38.160  1.00  0.00           O
ATOM   3387  N   PRO A 222      85.100  53.620  38.300  1.00  0.00           N
ATOM   3388  CD  PRO A 222      85.560  54.900  37.690  1.00  0.00           C
ATOM   3389  HD1 PRO A 222      84.680  55.290  37.190  1.00  0.00           H
ATOM   3390  HD2 PRO A 222      86.280  54.680  36.900  1.00  0.00           H
ATOM   3391  CG  PRO A 222      86.100  55.930  38.700  1.00  0.00           C
ATOM   3392  HG1 PRO A 222      85.310  56.550  39.110  1.00  0.00           H
ATOM   3393  HG2 PRO A 222      86.900  56.560  38.310  1.00  0.00           H
ATOM   3394  CB  PRO A 222      86.540  54.920  39.750  1.00  0.00           C
ATOM   3395  HB1 PRO A 222      86.280  55.410  40.690  1.00  0.00           H
ATOM   3396  HB2 PRO A 222      87.590  54.690  39.600  1.00  0.00           H
ATOM   3397  CA  PRO A 222      85.770  53.590  39.590  1.00  0.00           C
ATOM   3398  HA  PRO A 222      86.470  52.750  39.610  1.00  0.00           H
ATOM   3399  C   PRO A 222      84.700  53.420  40.690  1.00  0.00           C
ATOM   3400  O   PRO A 222      83.580  53.890  40.640  1.00  0.00           O
ATOM   3401  N   THR A 223      85.140  52.670  41.680  1.00  0.00           N
ATOM   3402  H   THR A 223      86.090  52.360  41.810  1.00  0.00           H
ATOM   3403  CA  THR A 223      84.290  52.230  42.810  1.00  0.00           C
ATOM   3404  HA  THR A 223      83.270  52.200  42.430  1.00  0.00           H
ATOM   3405  CB  THR A 223      84.610  50.840  43.290  1.00  0.00           C
ATOM   3406  HB  THR A 223      83.790  50.600  43.980  1.00  0.00           H
ATOM   3407  CG2 THR A 223      84.690  49.830  42.200  1.00  0.00           C
ATOM   3408 1HG2 THR A 223      84.460  48.830  42.590  1.00  0.00           H
ATOM   3409 2HG2 THR A 223      83.980  50.140  41.430  1.00  0.00           H
ATOM   3410 3HG2 THR A 223      85.670  49.850  41.720  1.00  0.00           H
ATOM   3411  OG1 THR A 223      85.950  50.860  43.820  1.00  0.00           O
ATOM   3412  HG1 THR A 223      86.170  49.930  43.940  1.00  0.00           H
ATOM   3413  C   THR A 223      84.280  53.180  44.060  1.00  0.00           C
ATOM   3414  O   THR A 223      85.200  54.040  44.150  1.00  0.00           O
ATOM   3415  N   TYR A 224      83.470  53.020  45.090  1.00  0.00           N
ATOM   3416  H   TYR A 224      82.740  52.330  45.070  1.00  0.00           H
ATOM   3417  CA  TYR A 224      83.610  53.750  46.390  1.00  0.00           C
ATOM   3418  HA  TYR A 224      83.560  54.830  46.240  1.00  0.00           H
ATOM   3419  CB  TYR A 224      82.650  53.240  47.510  1.00  0.00           C
ATOM   3420  HB1 TYR A 224      82.840  53.730  48.470  1.00  0.00           H
ATOM   3421  HB2 TYR A 224      82.810  52.170  47.640  1.00  0.00           H
ATOM   3422  CG  TYR A 224      81.210  53.690  47.290  1.00  0.00           C
ATOM   3423  CD1 TYR A 224      80.890  55.030  46.930  1.00  0.00           C
ATOM   3424  HD1 TYR A 224      81.640  55.800  46.790  1.00  0.00           H
ATOM   3425  CE1 TYR A 224      79.540  55.490  47.080  1.00  0.00           C
ATOM   3426  HE1 TYR A 224      79.110  56.450  46.840  1.00  0.00           H
ATOM   3427  CZ  TYR A 224      78.530  54.570  47.360  1.00  0.00           C
ATOM   3428  OH  TYR A 224      77.240  54.950  47.540  1.00  0.00           O
ATOM   3429  HH  TYR A 224      76.680  54.180  47.650  1.00  0.00           H
ATOM   3430  CE2 TYR A 224      78.850  53.210  47.590  1.00  0.00           C
ATOM   3431  HE2 TYR A 224      78.080  52.520  47.900  1.00  0.00           H
ATOM   3432  CD2 TYR A 224      80.150  52.810  47.550  1.00  0.00           C
ATOM   3433  HD2 TYR A 224      80.380  51.850  48.000  1.00  0.00           H
ATOM   3434  C   TYR A 224      85.020  53.700  46.990  1.00  0.00           C
ATOM   3435  O   TYR A 224      85.530  54.700  47.440  1.00  0.00           O
ATOM   3436  N   THR A 225      85.710  52.580  46.880  1.00  0.00           N
ATOM   3437  H   THR A 225      85.230  51.750  46.540  1.00  0.00           H
ATOM   3438  CA  THR A 225      87.150  52.400  47.230  1.00  0.00           C
ATOM   3439  HA  THR A 225      87.220  52.900  48.200  1.00  0.00           H
ATOM   3440  CB  THR A 225      87.550  50.950  47.330  1.00  0.00           C
ATOM   3441  HB  THR A 225      87.530  50.480  46.340  1.00  0.00           H
ATOM   3442  CG2 THR A 225      88.930  50.640  47.890  1.00  0.00           C
ATOM   3443 1HG2 THR A 225      89.110  51.150  48.840  1.00  0.00           H
ATOM   3444 2HG2 THR A 225      89.060  49.570  48.030  1.00  0.00           H
ATOM   3445 3HG2 THR A 225      89.650  50.910  47.120  1.00  0.00           H
ATOM   3446  OG1 THR A 225      86.780  50.330  48.310  1.00  0.00           O
ATOM   3447  HG1 THR A 225      85.980  50.160  47.800  1.00  0.00           H
ATOM   3448  C   THR A 225      88.110  53.220  46.340  1.00  0.00           C
ATOM   3449  O   THR A 225      88.900  53.960  46.920  1.00  0.00           O
ATOM   3450  N   ASN A 226      87.960  53.250  45.020  1.00  0.00           N
ATOM   3451  H   ASN A 226      87.220  52.820  44.490  1.00  0.00           H
ATOM   3452  CA  ASN A 226      88.810  54.150  44.240  1.00  0.00           C
ATOM   3453  HA  ASN A 226      89.860  53.970  44.440  1.00  0.00           H
ATOM   3454  CB  ASN A 226      88.580  53.910  42.790  1.00  0.00           C
ATOM   3455  HB1 ASN A 226      89.210  54.530  42.170  1.00  0.00           H
ATOM   3456  HB2 ASN A 226      87.570  54.220  42.500  1.00  0.00           H
ATOM   3457  CG  ASN A 226      88.720  52.540  42.300  1.00  0.00           C
ATOM   3458  OD1 ASN A 226      87.810  51.950  41.730  1.00  0.00           O
ATOM   3459  ND2 ASN A 226      89.750  51.830  42.470  1.00  0.00           N
ATOM   3460 1HD2 ASN A 226      90.630  52.240  42.770  1.00  0.00           H
ATOM   3461 2HD2 ASN A 226      89.600  50.830  42.440  1.00  0.00           H
ATOM   3462  C   ASN A 226      88.580  55.610  44.590  1.00  0.00           C
ATOM   3463  O   ASN A 226      89.590  56.350  44.610  1.00  0.00           O
ATOM   3464  N   LEU A 227      87.310  55.950  44.880  1.00  0.00           N
ATOM   3465  H   LEU A 227      86.540  55.300  44.950  1.00  0.00           H
ATOM   3466  CA  LEU A 227      86.980  57.370  45.080  1.00  0.00           C
ATOM   3467  HA  LEU A 227      87.520  57.970  44.350  1.00  0.00           H
ATOM   3468  CB  LEU A 227      85.490  57.610  44.970  1.00  0.00           C
ATOM   3469  HB1 LEU A 227      85.350  58.660  45.220  1.00  0.00           H
ATOM   3470  HB2 LEU A 227      84.960  57.000  45.690  1.00  0.00           H
ATOM   3471  CG  LEU A 227      84.890  57.360  43.590  1.00  0.00           C
ATOM   3472  HG  LEU A 227      84.880  56.300  43.310  1.00  0.00           H
ATOM   3473  CD1 LEU A 227      83.400  57.660  43.820  1.00  0.00           C
ATOM   3474 1HD1 LEU A 227      82.980  56.900  44.480  1.00  0.00           H
ATOM   3475 2HD1 LEU A 227      83.290  58.630  44.290  1.00  0.00           H
ATOM   3476 3HD1 LEU A 227      82.900  57.680  42.850  1.00  0.00           H
ATOM   3477  CD2 LEU A 227      85.500  58.120  42.460  1.00  0.00           C
ATOM   3478 1HD2 LEU A 227      84.830  58.140  41.600  1.00  0.00           H
ATOM   3479 2HD2 LEU A 227      85.710  59.140  42.780  1.00  0.00           H
ATOM   3480 3HD2 LEU A 227      86.460  57.710  42.160  1.00  0.00           H
ATOM   3481  C   LEU A 227      87.570  57.770  46.450  1.00  0.00           C
ATOM   3482  O   LEU A 227      88.210  58.810  46.510  1.00  0.00           O
ATOM   3483  N   ASN A 228      87.430  56.960  47.500  1.00  0.00           N
ATOM   3484  H   ASN A 228      86.800  56.180  47.370  1.00  0.00           H
ATOM   3485  CA  ASN A 228      87.900  57.220  48.870  1.00  0.00           C
ATOM   3486  HA  ASN A 228      87.720  58.280  49.020  1.00  0.00           H
ATOM   3487  CB  ASN A 228      87.170  56.410  49.930  1.00  0.00           C
ATOM   3488  HB1 ASN A 228      87.530  56.570  50.940  1.00  0.00           H
ATOM   3489  HB2 ASN A 228      87.280  55.340  49.710  1.00  0.00           H
ATOM   3490  CG  ASN A 228      85.670  56.580  49.900  1.00  0.00           C
ATOM   3491  OD1 ASN A 228      85.160  57.560  49.360  1.00  0.00           O
ATOM   3492  ND2 ASN A 228      84.960  55.690  50.610  1.00  0.00           N
ATOM   3493 1HD2 ASN A 228      85.400  54.820  50.860  1.00  0.00           H
ATOM   3494 2HD2 ASN A 228      83.970  55.810  50.730  1.00  0.00           H
ATOM   3495  C   ASN A 228      89.380  57.050  49.080  1.00  0.00           C
ATOM   3496  O   ASN A 228      89.910  57.710  50.020  1.00  0.00           O
ATOM   3497  N   ARG A 229      90.080  56.220  48.360  1.00  0.00           N
ATOM   3498  H   ARG A 229      89.530  55.710  47.690  1.00  0.00           H
ATOM   3499  CA  ARG A 229      91.540  56.120  48.320  1.00  0.00           C
ATOM   3500  HA  ARG A 229      91.930  56.250  49.330  1.00  0.00           H
ATOM   3501  CB  ARG A 229      92.020  54.750  47.750  1.00  0.00           C
ATOM   3502  HB1 ARG A 229      93.090  54.760  47.510  1.00  0.00           H
ATOM   3503  HB2 ARG A 229      91.410  54.510  46.880  1.00  0.00           H
ATOM   3504  CG  ARG A 229      91.830  53.600  48.810  1.00  0.00           C
ATOM   3505  HG1 ARG A 229      90.820  53.490  49.210  1.00  0.00           H
ATOM   3506  HG2 ARG A 229      92.490  53.790  49.660  1.00  0.00           H
ATOM   3507  CD  ARG A 229      92.250  52.280  48.030  1.00  0.00           C
ATOM   3508  HD1 ARG A 229      93.240  52.400  47.600  1.00  0.00           H
ATOM   3509  HD2 ARG A 229      91.470  52.050  47.300  1.00  0.00           H
ATOM   3510  NE  ARG A 229      92.370  51.110  48.860  1.00  0.00           N
ATOM   3511  HE  ARG A 229      92.120  51.340  49.810  1.00  0.00           H
ATOM   3512  CZ  ARG A 229      92.760  49.930  48.530  1.00  0.00           C
ATOM   3513  NH1 ARG A 229      92.940  49.600  47.270  1.00  0.00           N
ATOM   3514 1HH1 ARG A 229      92.550  50.150  46.520  1.00  0.00           H
ATOM   3515 2HH1 ARG A 229      93.180  48.650  47.020  1.00  0.00           H
ATOM   3516  NH2 ARG A 229      93.120  49.000  49.410  1.00  0.00           N
ATOM   3517 1HH2 ARG A 229      92.870  49.190  50.370  1.00  0.00           H
ATOM   3518 2HH2 ARG A 229      93.110  48.040  49.100  1.00  0.00           H
ATOM   3519  C   ARG A 229      92.190  57.330  47.700  1.00  0.00           C
ATOM   3520  O   ARG A 229      93.330  57.600  48.130  1.00  0.00           O
ATOM   3521  N   LEU A 230      91.550  58.060  46.820  1.00  0.00           N
ATOM   3522  H   LEU A 230      90.650  57.720  46.500  1.00  0.00           H
ATOM   3523  CA  LEU A 230      91.880  59.430  46.440  1.00  0.00           C
ATOM   3524  HA  LEU A 230      92.970  59.480  46.440  1.00  0.00           H
ATOM   3525  CB  LEU A 230      91.340  59.750  45.010  1.00  0.00           C
ATOM   3526  HB1 LEU A 230      90.260  59.560  45.060  1.00  0.00           H
ATOM   3527  HB2 LEU A 230      91.710  59.020  44.290  1.00  0.00           H
ATOM   3528  CG  LEU A 230      91.610  61.190  44.480  1.00  0.00           C
ATOM   3529  HG  LEU A 230      91.090  61.930  45.090  1.00  0.00           H
ATOM   3530  CD1 LEU A 230      93.130  61.600  44.520  1.00  0.00           C
ATOM   3531 1HD1 LEU A 230      93.220  62.600  44.110  1.00  0.00           H
ATOM   3532 2HD1 LEU A 230      93.470  61.700  45.550  1.00  0.00           H
ATOM   3533 3HD1 LEU A 230      93.710  60.930  43.890  1.00  0.00           H
ATOM   3534  CD2 LEU A 230      91.070  61.260  43.020  1.00  0.00           C
ATOM   3535 1HD2 LEU A 230      91.650  60.660  42.320  1.00  0.00           H
ATOM   3536 2HD2 LEU A 230      90.030  60.950  43.150  1.00  0.00           H
ATOM   3537 3HD2 LEU A 230      91.180  62.280  42.660  1.00  0.00           H
ATOM   3538  C   LEU A 230      91.490  60.430  47.580  1.00  0.00           C
ATOM   3539  O   LEU A 230      92.350  61.030  48.210  1.00  0.00           O
ATOM   3540  N   ILE A 231      90.240  60.480  48.020  1.00  0.00           N
ATOM   3541  H   ILE A 231      89.590  60.070  47.370  1.00  0.00           H
ATOM   3542  CA  ILE A 231      89.750  61.490  48.970  1.00  0.00           C
ATOM   3543  HA  ILE A 231      89.750  62.490  48.540  1.00  0.00           H
ATOM   3544  CB  ILE A 231      88.210  61.240  49.190  1.00  0.00           C
ATOM   3545  HB  ILE A 231      88.160  60.170  49.390  1.00  0.00           H
ATOM   3546  CG2 ILE A 231      87.740  61.970  50.380  1.00  0.00           C
ATOM   3547 1HG2 ILE A 231      88.210  61.620  51.300  1.00  0.00           H
ATOM   3548 2HG2 ILE A 231      88.040  63.010  50.260  1.00  0.00           H
ATOM   3549 3HG2 ILE A 231      86.670  61.940  50.540  1.00  0.00           H
ATOM   3550  CG1 ILE A 231      87.290  61.600  48.030  1.00  0.00           C
ATOM   3551 1HG1 ILE A 231      87.830  61.390  47.100  1.00  0.00           H
ATOM   3552 2HG1 ILE A 231      87.110  62.680  48.100  1.00  0.00           H
ATOM   3553  CD  ILE A 231      85.880  60.990  48.100  1.00  0.00           C
ATOM   3554  HD1 ILE A 231      85.380  61.260  49.030  1.00  0.00           H
ATOM   3555  HD2 ILE A 231      85.220  61.460  47.360  1.00  0.00           H
ATOM   3556  HD3 ILE A 231      85.820  59.920  47.900  1.00  0.00           H
ATOM   3557  C   ILE A 231      90.540  61.510  50.290  1.00  0.00           C
ATOM   3558  O   ILE A 231      90.880  62.580  50.760  1.00  0.00           O
ATOM   3559  N   SER A 232      90.920  60.350  50.810  1.00  0.00           N
ATOM   3560  H   SER A 232      90.700  59.500  50.310  1.00  0.00           H
ATOM   3561  CA  SER A 232      91.730  60.320  52.040  1.00  0.00           C
ATOM   3562  HA  SER A 232      91.220  60.930  52.790  1.00  0.00           H
ATOM   3563  CB  SER A 232      91.990  58.950  52.600  1.00  0.00           C
ATOM   3564  HB1 SER A 232      91.070  58.660  53.120  1.00  0.00           H
ATOM   3565  HB2 SER A 232      92.700  59.120  53.410  1.00  0.00           H
ATOM   3566  OG  SER A 232      92.350  57.940  51.680  1.00  0.00           O
ATOM   3567  HG  SER A 232      91.570  57.630  51.220  1.00  0.00           H
ATOM   3568  C   SER A 232      93.150  60.900  51.900  1.00  0.00           C
ATOM   3569  O   SER A 232      93.630  61.520  52.870  1.00  0.00           O
ATOM   3570  N   GLN A 233      93.780  61.030  50.680  1.00  0.00           N
ATOM   3571  H   GLN A 233      93.350  60.790  49.800  1.00  0.00           H
ATOM   3572  CA  GLN A 233      94.970  61.940  50.500  1.00  0.00           C
ATOM   3573  HA  GLN A 233      95.740  61.730  51.240  1.00  0.00           H
ATOM   3574  CB  GLN A 233      95.570  61.550  49.090  1.00  0.00           C
ATOM   3575  HB1 GLN A 233      96.460  62.150  48.880  1.00  0.00           H
ATOM   3576  HB2 GLN A 233      94.870  61.720  48.270  1.00  0.00           H
ATOM   3577  CG  GLN A 233      96.000  60.020  49.010  1.00  0.00           C
ATOM   3578  HG1 GLN A 233      96.170  59.840  47.950  1.00  0.00           H
ATOM   3579  HG2 GLN A 233      95.200  59.360  49.330  1.00  0.00           H
ATOM   3580  CD  GLN A 233      97.230  59.660  49.840  1.00  0.00           C
ATOM   3581  OE1 GLN A 233      98.010  60.520  50.200  1.00  0.00           O
ATOM   3582  NE2 GLN A 233      97.480  58.390  50.180  1.00  0.00           N
ATOM   3583 1HE2 GLN A 233      96.800  57.710  49.880  1.00  0.00           H
ATOM   3584 2HE2 GLN A 233      98.340  57.980  50.520  1.00  0.00           H
ATOM   3585  C   GLN A 233      94.780  63.450  50.560  1.00  0.00           C
ATOM   3586  O   GLN A 233      95.640  64.110  51.140  1.00  0.00           O
ATOM   3587  N   ILE A 234      93.550  64.010  50.250  1.00  0.00           N
ATOM   3588  H   ILE A 234      92.740  63.430  50.070  1.00  0.00           H
ATOM   3589  CA  ILE A 234      93.250  65.470  50.390  1.00  0.00           C
ATOM   3590  HA  ILE A 234      94.120  66.090  50.190  1.00  0.00           H
ATOM   3591  CB  ILE A 234      92.200  65.900  49.350  1.00  0.00           C
ATOM   3592  HB  ILE A 234      91.280  65.360  49.570  1.00  0.00           H
ATOM   3593  CG2 ILE A 234      91.820  67.420  49.480  1.00  0.00           C
ATOM   3594 1HG2 ILE A 234      91.100  67.640  48.690  1.00  0.00           H
ATOM   3595 2HG2 ILE A 234      91.170  67.610  50.340  1.00  0.00           H
ATOM   3596 3HG2 ILE A 234      92.710  68.030  49.340  1.00  0.00           H
ATOM   3597  CG1 ILE A 234      92.700  65.650  47.900  1.00  0.00           C
ATOM   3598 1HG1 ILE A 234      93.790  65.650  47.920  1.00  0.00           H
ATOM   3599 2HG1 ILE A 234      92.390  66.380  47.160  1.00  0.00           H
ATOM   3600  CD  ILE A 234      92.330  64.280  47.320  1.00  0.00           C
ATOM   3601  HD1 ILE A 234      92.000  64.280  46.280  1.00  0.00           H
ATOM   3602  HD2 ILE A 234      93.290  63.760  47.320  1.00  0.00           H
ATOM   3603  HD3 ILE A 234      91.620  63.700  47.920  1.00  0.00           H
ATOM   3604  C   ILE A 234      92.840  65.770  51.840  1.00  0.00           C
ATOM   3605  O   ILE A 234      93.270  66.750  52.510  1.00  0.00           O
ATOM   3606  N   VAL A 235      92.040  64.880  52.420  1.00  0.00           N
ATOM   3607  H   VAL A 235      91.720  64.080  51.900  1.00  0.00           H
ATOM   3608  CA  VAL A 235      91.740  64.940  53.880  1.00  0.00           C
ATOM   3609  HA  VAL A 235      91.270  65.920  54.000  1.00  0.00           H
ATOM   3610  CB  VAL A 235      90.790  63.780  54.250  1.00  0.00           C
ATOM   3611  HB  VAL A 235      91.210  62.800  54.010  1.00  0.00           H
ATOM   3612  CG1 VAL A 235      90.490  63.870  55.730  1.00  0.00           C
ATOM   3613 1HG1 VAL A 235      89.760  63.090  55.960  1.00  0.00           H
ATOM   3614 2HG1 VAL A 235      91.370  63.740  56.350  1.00  0.00           H
ATOM   3615 3HG1 VAL A 235      90.220  64.880  56.060  1.00  0.00           H
ATOM   3616  CG2 VAL A 235      89.480  63.970  53.480  1.00  0.00           C
ATOM   3617 1HG2 VAL A 235      88.830  64.720  53.950  1.00  0.00           H
ATOM   3618 2HG2 VAL A 235      89.710  64.220  52.450  1.00  0.00           H
ATOM   3619 3HG2 VAL A 235      89.000  62.990  53.570  1.00  0.00           H
ATOM   3620  C   VAL A 235      92.960  64.870  54.710  1.00  0.00           C
ATOM   3621  O   VAL A 235      93.190  65.570  55.660  1.00  0.00           O
ATOM   3622  N   SER A 236      93.870  63.910  54.300  1.00  0.00           N
ATOM   3623  H   SER A 236      93.570  63.260  53.580  1.00  0.00           H
ATOM   3624  CA  SER A 236      95.100  63.650  55.020  1.00  0.00           C
ATOM   3625  HA  SER A 236      94.940  63.480  56.080  1.00  0.00           H
ATOM   3626  CB  SER A 236      95.830  62.360  54.530  1.00  0.00           C
ATOM   3627  HB1 SER A 236      95.990  62.340  53.450  1.00  0.00           H
ATOM   3628  HB2 SER A 236      95.360  61.440  54.880  1.00  0.00           H
ATOM   3629  OG  SER A 236      97.040  62.440  55.240  1.00  0.00           O
ATOM   3630  HG  SER A 236      97.560  61.660  55.050  1.00  0.00           H
ATOM   3631  C   SER A 236      96.020  64.860  54.900  1.00  0.00           C
ATOM   3632  O   SER A 236      96.520  65.350  55.910  1.00  0.00           O
ATOM   3633  N   SER A 237      96.110  65.440  53.760  1.00  0.00           N
ATOM   3634  H   SER A 237      95.640  65.030  52.980  1.00  0.00           H
ATOM   3635  CA  SER A 237      96.840  66.740  53.560  1.00  0.00           C
ATOM   3636  HA  SER A 237      97.830  66.680  54.010  1.00  0.00           H
ATOM   3637  CB  SER A 237      97.130  66.860  52.060  1.00  0.00           C
ATOM   3638  HB1 SER A 237      97.680  67.790  51.920  1.00  0.00           H
ATOM   3639  HB2 SER A 237      96.190  67.000  51.530  1.00  0.00           H
ATOM   3640  OG  SER A 237      97.750  65.710  51.520  1.00  0.00           O
ATOM   3641  HG  SER A 237      97.070  65.080  51.280  1.00  0.00           H
ATOM   3642  C   SER A 237      96.280  67.990  54.170  1.00  0.00           C
ATOM   3643  O   SER A 237      97.100  68.770  54.690  1.00  0.00           O
ATOM   3644  N   ILE A 238      94.960  68.090  54.370  1.00  0.00           N
ATOM   3645  H   ILE A 238      94.340  67.460  53.880  1.00  0.00           H
ATOM   3646  CA  ILE A 238      94.320  69.130  55.230  1.00  0.00           C
ATOM   3647  HA  ILE A 238      94.750  70.100  54.980  1.00  0.00           H
ATOM   3648  CB  ILE A 238      92.830  69.230  54.940  1.00  0.00           C
ATOM   3649  HB  ILE A 238      92.240  68.320  55.020  1.00  0.00           H
ATOM   3650  CG2 ILE A 238      92.090  70.010  56.030  1.00  0.00           C
ATOM   3651 1HG2 ILE A 238      91.070  70.280  55.760  1.00  0.00           H
ATOM   3652 2HG2 ILE A 238      92.080  69.440  56.960  1.00  0.00           H
ATOM   3653 3HG2 ILE A 238      92.670  70.860  56.380  1.00  0.00           H
ATOM   3654  CG1 ILE A 238      92.590  70.060  53.660  1.00  0.00           C
ATOM   3655 1HG1 ILE A 238      93.400  69.860  52.950  1.00  0.00           H
ATOM   3656 2HG1 ILE A 238      92.530  71.140  53.760  1.00  0.00           H
ATOM   3657  CD  ILE A 238      91.260  69.630  53.040  1.00  0.00           C
ATOM   3658  HD1 ILE A 238      90.480  69.580  53.800  1.00  0.00           H
ATOM   3659  HD2 ILE A 238      90.960  70.390  52.330  1.00  0.00           H
ATOM   3660  HD3 ILE A 238      91.310  68.670  52.530  1.00  0.00           H
ATOM   3661  C   ILE A 238      94.660  68.870  56.690  1.00  0.00           C
ATOM   3662  O   ILE A 238      95.050  69.830  57.370  1.00  0.00           O
ATOM   3663  N   THR A 239      94.450  67.610  57.170  1.00  0.00           N
ATOM   3664  H   THR A 239      93.890  66.950  56.650  1.00  0.00           H
ATOM   3665  CA  THR A 239      94.740  67.370  58.590  1.00  0.00           C
ATOM   3666  HA  THR A 239      94.270  68.220  59.100  1.00  0.00           H
ATOM   3667  CB  THR A 239      94.040  66.050  59.100  1.00  0.00           C
ATOM   3668  HB  THR A 239      94.370  65.950  60.130  1.00  0.00           H
ATOM   3669  CG2 THR A 239      92.600  66.150  59.080  1.00  0.00           C
ATOM   3670 1HG2 THR A 239      92.260  65.240  59.580  1.00  0.00           H
ATOM   3671 2HG2 THR A 239      92.400  67.040  59.680  1.00  0.00           H
ATOM   3672 3HG2 THR A 239      92.170  66.160  58.070  1.00  0.00           H
ATOM   3673  OG1 THR A 239      94.390  64.970  58.260  1.00  0.00           O
ATOM   3674  HG1 THR A 239      93.860  65.040  57.460  1.00  0.00           H
ATOM   3675  C   THR A 239      96.240  67.360  58.980  1.00  0.00           C
ATOM   3676  O   THR A 239      96.530  67.560  60.120  1.00  0.00           O
ATOM   3677  N   ALA A 240      97.230  67.140  58.060  1.00  0.00           N
ATOM   3678  H   ALA A 240      96.950  66.900  57.120  1.00  0.00           H
ATOM   3679  CA  ALA A 240      98.630  66.870  58.290  1.00  0.00           C
ATOM   3680  HA  ALA A 240      98.670  65.930  58.840  1.00  0.00           H
ATOM   3681  CB  ALA A 240      99.370  66.690  57.010  1.00  0.00           C
ATOM   3682  HB1 ALA A 240      99.160  65.710  56.580  1.00  0.00           H
ATOM   3683  HB2 ALA A 240      99.220  67.520  56.320  1.00  0.00           H
ATOM   3684  HB3 ALA A 240     100.430  66.750  57.250  1.00  0.00           H
ATOM   3685  C   ALA A 240      99.340  67.890  59.220  1.00  0.00           C
ATOM   3686  O   ALA A 240     100.230  67.550  59.990  1.00  0.00           O
ATOM   3687  N   SER A 241      98.830  69.140  59.240  1.00  0.00           N
ATOM   3688  H   SER A 241      97.970  69.330  58.750  1.00  0.00           H
ATOM   3689  CA  SER A 241      99.310  70.230  60.100  1.00  0.00           C
ATOM   3690  HA  SER A 241     100.390  70.300  60.040  1.00  0.00           H
ATOM   3691  CB  SER A 241      98.730  71.550  59.530  1.00  0.00           C
ATOM   3692  HB1 SER A 241      98.900  71.720  58.470  1.00  0.00           H
ATOM   3693  HB2 SER A 241      99.110  72.430  60.040  1.00  0.00           H
ATOM   3694  OG  SER A 241      97.320  71.560  59.580  1.00  0.00           O
ATOM   3695  HG  SER A 241      96.960  71.790  60.430  1.00  0.00           H
ATOM   3696  C   SER A 241      98.950  70.150  61.540  1.00  0.00           C
ATOM   3697  O   SER A 241      99.740  70.610  62.350  1.00  0.00           O
ATOM   3698  N   LEU A 242      97.840  69.510  61.900  1.00  0.00           N
ATOM   3699  H   LEU A 242      97.270  69.070  61.200  1.00  0.00           H
ATOM   3700  CA  LEU A 242      97.430  69.180  63.240  1.00  0.00           C
ATOM   3701  HA  LEU A 242      97.710  69.930  63.980  1.00  0.00           H
ATOM   3702  CB  LEU A 242      95.920  68.820  63.250  1.00  0.00           C
ATOM   3703  HB1 LEU A 242      95.630  68.670  64.300  1.00  0.00           H
ATOM   3704  HB2 LEU A 242      95.720  67.940  62.640  1.00  0.00           H
ATOM   3705  CG  LEU A 242      94.900  69.920  62.770  1.00  0.00           C
ATOM   3706  HG  LEU A 242      95.250  70.270  61.800  1.00  0.00           H
ATOM   3707  CD1 LEU A 242      93.440  69.330  62.580  1.00  0.00           C
ATOM   3708 1HD1 LEU A 242      93.000  68.970  63.500  1.00  0.00           H
ATOM   3709 2HD1 LEU A 242      92.760  70.050  62.130  1.00  0.00           H
ATOM   3710 3HD1 LEU A 242      93.570  68.550  61.840  1.00  0.00           H
ATOM   3711  CD2 LEU A 242      94.690  71.070  63.800  1.00  0.00           C
ATOM   3712 1HD2 LEU A 242      95.610  71.600  64.060  1.00  0.00           H
ATOM   3713 2HD2 LEU A 242      93.970  71.830  63.490  1.00  0.00           H
ATOM   3714 3HD2 LEU A 242      94.240  70.670  64.710  1.00  0.00           H
ATOM   3715  C   LEU A 242      98.230  68.000  63.690  1.00  0.00           C
ATOM   3716  O   LEU A 242      98.340  67.780  64.890  1.00  0.00           O
ATOM   3717  N   ARG A 243      98.620  67.060  62.790  1.00  0.00           N
ATOM   3718  H   ARG A 243      98.450  67.310  61.820  1.00  0.00           H
ATOM   3719  CA  ARG A 243      99.130  65.660  63.200  1.00  0.00           C
ATOM   3720  HA  ARG A 243      98.730  65.440  64.180  1.00  0.00           H
ATOM   3721  CB  ARG A 243      98.610  64.570  62.210  1.00  0.00           C
ATOM   3722  HB1 ARG A 243      98.860  63.530  62.410  1.00  0.00           H
ATOM   3723  HB2 ARG A 243      99.130  64.730  61.260  1.00  0.00           H
ATOM   3724  CG  ARG A 243      97.070  64.560  62.180  1.00  0.00           C
ATOM   3725  HG1 ARG A 243      96.920  65.590  61.850  1.00  0.00           H
ATOM   3726  HG2 ARG A 243      96.660  64.500  63.180  1.00  0.00           H
ATOM   3727  CD  ARG A 243      96.280  63.550  61.340  1.00  0.00           C
ATOM   3728  HD1 ARG A 243      95.230  63.790  61.510  1.00  0.00           H
ATOM   3729  HD2 ARG A 243      96.530  62.550  61.690  1.00  0.00           H
ATOM   3730  NE  ARG A 243      96.500  63.670  59.950  1.00  0.00           N
ATOM   3731  HE  ARG A 243      95.810  64.150  59.390  1.00  0.00           H
ATOM   3732  CZ  ARG A 243      97.460  63.160  59.190  1.00  0.00           C
ATOM   3733  NH1 ARG A 243      98.450  62.490  59.650  1.00  0.00           N
ATOM   3734 1HH1 ARG A 243      98.620  62.460  60.640  1.00  0.00           H
ATOM   3735 2HH1 ARG A 243      99.040  62.050  58.950  1.00  0.00           H
ATOM   3736  NH2 ARG A 243      97.420  63.290  57.850  1.00  0.00           N
ATOM   3737 1HH2 ARG A 243      96.650  63.720  57.350  1.00  0.00           H
ATOM   3738 2HH2 ARG A 243      98.050  62.730  57.300  1.00  0.00           H
ATOM   3739  C   ARG A 243     100.640  65.560  63.360  1.00  0.00           C
ATOM   3740  O   ARG A 243     101.100  64.720  64.100  1.00  0.00           O
ATOM   3741  N   PHE A 244     101.360  66.430  62.620  1.00  0.00           N
ATOM   3742  H   PHE A 244     100.850  66.820  61.840  1.00  0.00           H
ATOM   3743  CA  PHE A 244     102.750  66.600  62.650  1.00  0.00           C
ATOM   3744  HA  PHE A 244     103.170  65.830  63.300  1.00  0.00           H
ATOM   3745  CB  PHE A 244     103.260  66.380  61.260  1.00  0.00           C
ATOM   3746  HB1 PHE A 244     104.340  66.540  61.290  1.00  0.00           H
ATOM   3747  HB2 PHE A 244     102.770  67.090  60.590  1.00  0.00           H
ATOM   3748  CG  PHE A 244     102.990  64.970  60.730  1.00  0.00           C
ATOM   3749  CD1 PHE A 244     103.640  63.890  61.320  1.00  0.00           C
ATOM   3750  HD1 PHE A 244     104.420  64.020  62.060  1.00  0.00           H
ATOM   3751  CE1 PHE A 244     103.370  62.600  60.830  1.00  0.00           C
ATOM   3752  HE1 PHE A 244     103.880  61.720  61.220  1.00  0.00           H
ATOM   3753  CZ  PHE A 244     102.440  62.390  59.810  1.00  0.00           C
ATOM   3754  HZ  PHE A 244     102.420  61.370  59.440  1.00  0.00           H
ATOM   3755  CE2 PHE A 244     101.830  63.470  59.240  1.00  0.00           C
ATOM   3756  HE2 PHE A 244     101.070  63.290  58.490  1.00  0.00           H
ATOM   3757  CD2 PHE A 244     102.010  64.780  59.730  1.00  0.00           C
ATOM   3758  HD2 PHE A 244     101.380  65.550  59.300  1.00  0.00           H
ATOM   3759  C   PHE A 244     103.200  67.940  63.290  1.00  0.00           C
ATOM   3760  O   PHE A 244     102.370  68.840  63.640  1.00  0.00           O
ATOM   3761  N   ASP A 245     104.500  68.080  63.490  1.00  0.00           N
ATOM   3762  H   ASP A 245     105.100  67.350  63.130  1.00  0.00           H
ATOM   3763  CA  ASP A 245     105.160  69.240  64.030  1.00  0.00           C
ATOM   3764  HA  ASP A 245     104.520  69.650  64.820  1.00  0.00           H
ATOM   3765  CB  ASP A 245     106.450  68.790  64.690  1.00  0.00           C
ATOM   3766  HB1 ASP A 245     106.970  68.310  63.860  1.00  0.00           H
ATOM   3767  HB2 ASP A 245     106.180  68.010  65.400  1.00  0.00           H
ATOM   3768  CG  ASP A 245     107.250  69.890  65.410  1.00  0.00           C
ATOM   3769  OD1 ASP A 245     106.820  71.090  65.370  1.00  0.00           O
ATOM   3770  OD2 ASP A 245     108.380  69.590  65.860  1.00  0.00           O
ATOM   3771  C   ASP A 245     105.220  70.340  62.940  1.00  0.00           C
ATOM   3772  O   ASP A 245     105.680  70.190  61.830  1.00  0.00           O
ATOM   3773  N   GLY A 246     104.790  71.560  63.310  1.00  0.00           N
ATOM   3774  H   GLY A 246     104.520  71.730  64.270  1.00  0.00           H
ATOM   3775  CA  GLY A 246     104.810  72.700  62.340  1.00  0.00           C
ATOM   3776  HA1 GLY A 246     104.310  72.450  61.410  1.00  0.00           H
ATOM   3777  HA2 GLY A 246     105.810  73.020  62.080  1.00  0.00           H
ATOM   3778  C   GLY A 246     104.150  73.940  62.950  1.00  0.00           C
ATOM   3779  O   GLY A 246     103.890  73.970  64.160  1.00  0.00           O
ATOM   3780  N   ALA A 247     103.880  74.980  62.120  1.00  0.00           N
ATOM   3781  H   ALA A 247     104.210  74.800  61.180  1.00  0.00           H
ATOM   3782  CA  ALA A 247     103.340  76.260  62.570  1.00  0.00           C
ATOM   3783  HA  ALA A 247     103.050  76.200  63.620  1.00  0.00           H
ATOM   3784  CB  ALA A 247     104.610  77.170  62.580  1.00  0.00           C
ATOM   3785  HB1 ALA A 247     105.000  77.370  61.590  1.00  0.00           H
ATOM   3786  HB2 ALA A 247     104.260  78.130  62.980  1.00  0.00           H
ATOM   3787  HB3 ALA A 247     105.350  76.870  63.320  1.00  0.00           H
ATOM   3788  C   ALA A 247     102.170  76.890  61.830  1.00  0.00           C
ATOM   3789  O   ALA A 247     101.520  77.770  62.440  1.00  0.00           O
ATOM   3790  N   LEU A 248     101.870  76.560  60.520  1.00  0.00           N
ATOM   3791  H   LEU A 248     102.580  75.990  60.080  1.00  0.00           H
ATOM   3792  CA  LEU A 248     100.630  76.810  59.810  1.00  0.00           C
ATOM   3793  HA  LEU A 248     100.270  77.810  60.070  1.00  0.00           H
ATOM   3794  CB  LEU A 248     101.000  76.760  58.320  1.00  0.00           C
ATOM   3795  HB1 LEU A 248     101.270  75.720  58.150  1.00  0.00           H
ATOM   3796  HB2 LEU A 248     101.850  77.430  58.160  1.00  0.00           H
ATOM   3797  CG  LEU A 248      99.850  77.190  57.350  1.00  0.00           C
ATOM   3798  HG  LEU A 248      98.980  76.560  57.530  1.00  0.00           H
ATOM   3799  CD1 LEU A 248      99.370  78.620  57.370  1.00  0.00           C
ATOM   3800 1HD1 LEU A 248      98.830  78.870  56.460  1.00  0.00           H
ATOM   3801 2HD1 LEU A 248      98.640  78.670  58.170  1.00  0.00           H
ATOM   3802 3HD1 LEU A 248     100.260  79.250  57.460  1.00  0.00           H
ATOM   3803  CD2 LEU A 248     100.370  77.020  55.920  1.00  0.00           C
ATOM   3804 1HD2 LEU A 248     101.080  77.840  55.770  1.00  0.00           H
ATOM   3805 2HD2 LEU A 248     100.890  76.060  55.870  1.00  0.00           H
ATOM   3806 3HD2 LEU A 248      99.550  77.210  55.230  1.00  0.00           H
ATOM   3807  C   LEU A 248      99.530  75.800  60.140  1.00  0.00           C
ATOM   3808  O   LEU A 248      99.790  74.620  60.450  1.00  0.00           O
ATOM   3809  N   ASN A 249      98.310  76.320  60.220  1.00  0.00           N
ATOM   3810  H   ASN A 249      98.150  77.270  59.920  1.00  0.00           H
ATOM   3811  CA  ASN A 249      97.080  75.550  60.460  1.00  0.00           C
ATOM   3812  HA  ASN A 249      96.330  76.290  60.750  1.00  0.00           H
ATOM   3813  CB  ASN A 249      96.630  74.930  59.120  1.00  0.00           C
ATOM   3814  HB1 ASN A 249      95.760  74.290  59.280  1.00  0.00           H
ATOM   3815  HB2 ASN A 249      97.420  74.310  58.690  1.00  0.00           H
ATOM   3816  CG  ASN A 249      96.230  75.930  58.000  1.00  0.00           C
ATOM   3817  OD1 ASN A 249      96.060  77.060  58.250  1.00  0.00           O
ATOM   3818  ND2 ASN A 249      96.050  75.370  56.800  1.00  0.00           N
ATOM   3819 1HD2 ASN A 249      96.170  74.370  56.650  1.00  0.00           H
ATOM   3820 2HD2 ASN A 249      95.570  75.950  56.130  1.00  0.00           H
ATOM   3821  C   ASN A 249      97.290  74.600  61.600  1.00  0.00           C
ATOM   3822  O   ASN A 249      96.960  73.420  61.540  1.00  0.00           O
ATOM   3823  N   VAL A 250      97.820  75.140  62.750  1.00  0.00           N
ATOM   3824  H   VAL A 250      98.160  76.090  62.720  1.00  0.00           H
ATOM   3825  CA  VAL A 250      98.230  74.360  63.930  1.00  0.00           C
ATOM   3826  HA  VAL A 250      98.650  73.420  63.570  1.00  0.00           H
ATOM   3827  CB  VAL A 250      99.420  75.120  64.590  1.00  0.00           C
ATOM   3828  HB  VAL A 250     100.140  75.410  63.830  1.00  0.00           H
ATOM   3829  CG1 VAL A 250      99.000  76.320  65.460  1.00  0.00           C
ATOM   3830 1HG1 VAL A 250      99.810  76.910  65.880  1.00  0.00           H
ATOM   3831 2HG1 VAL A 250      98.670  77.100  64.770  1.00  0.00           H
ATOM   3832 3HG1 VAL A 250      98.290  76.030  66.240  1.00  0.00           H
ATOM   3833  CG2 VAL A 250     100.320  74.320  65.540  1.00  0.00           C
ATOM   3834 1HG2 VAL A 250     100.530  73.380  65.030  1.00  0.00           H
ATOM   3835 2HG2 VAL A 250     101.230  74.890  65.730  1.00  0.00           H
ATOM   3836 3HG2 VAL A 250      99.780  74.100  66.470  1.00  0.00           H
ATOM   3837  C   VAL A 250      97.180  73.870  64.920  1.00  0.00           C
ATOM   3838  O   VAL A 250      97.320  72.940  65.680  1.00  0.00           O
ATOM   3839  N   ASP A 251      96.080  74.610  64.880  1.00  0.00           N
ATOM   3840  H   ASP A 251      96.140  75.270  64.120  1.00  0.00           H
ATOM   3841  CA  ASP A 251      94.840  74.260  65.640  1.00  0.00           C
ATOM   3842  HA  ASP A 251      94.870  73.190  65.840  1.00  0.00           H
ATOM   3843  CB  ASP A 251      94.870  74.950  66.970  1.00  0.00           C
ATOM   3844  HB1 ASP A 251      95.530  74.470  67.690  1.00  0.00           H
ATOM   3845  HB2 ASP A 251      93.860  75.020  67.370  1.00  0.00           H
ATOM   3846  CG  ASP A 251      95.180  76.480  66.880  1.00  0.00           C
ATOM   3847  OD1 ASP A 251      94.830  77.160  65.870  1.00  0.00           O
ATOM   3848  OD2 ASP A 251      95.730  76.970  67.900  1.00  0.00           O
ATOM   3849  C   ASP A 251      93.580  74.530  64.770  1.00  0.00           C
ATOM   3850  O   ASP A 251      93.680  75.260  63.750  1.00  0.00           O
ATOM   3851  N   LEU A 252      92.420  74.120  65.180  1.00  0.00           N
ATOM   3852  H   LEU A 252      92.450  73.640  66.070  1.00  0.00           H
ATOM   3853  CA  LEU A 252      91.150  74.400  64.500  1.00  0.00           C
ATOM   3854  HA  LEU A 252      91.160  74.020  63.470  1.00  0.00           H
ATOM   3855  CB  LEU A 252      90.010  73.680  65.220  1.00  0.00           C
ATOM   3856  HB1 LEU A 252      89.080  73.680  64.650  1.00  0.00           H
ATOM   3857  HB2 LEU A 252      89.710  74.150  66.160  1.00  0.00           H
ATOM   3858  CG  LEU A 252      90.270  72.170  65.500  1.00  0.00           C
ATOM   3859  HG  LEU A 252      91.100  72.020  66.180  1.00  0.00           H
ATOM   3860  CD1 LEU A 252      88.960  71.630  66.170  1.00  0.00           C
ATOM   3861 1HD1 LEU A 252      88.670  72.120  67.100  1.00  0.00           H
ATOM   3862 2HD1 LEU A 252      88.230  71.680  65.370  1.00  0.00           H
ATOM   3863 3HD1 LEU A 252      89.220  70.580  66.310  1.00  0.00           H
ATOM   3864  CD2 LEU A 252      90.660  71.370  64.260  1.00  0.00           C
ATOM   3865 1HD2 LEU A 252      90.650  70.290  64.400  1.00  0.00           H
ATOM   3866 2HD2 LEU A 252      90.080  71.640  63.370  1.00  0.00           H
ATOM   3867 3HD2 LEU A 252      91.650  71.780  64.020  1.00  0.00           H
ATOM   3868  C   LEU A 252      90.860  75.860  64.270  1.00  0.00           C
ATOM   3869  O   LEU A 252      90.150  76.230  63.400  1.00  0.00           O
ATOM   3870  N   THR A 253      91.470  76.730  65.080  1.00  0.00           N
ATOM   3871  H   THR A 253      92.200  76.410  65.700  1.00  0.00           H
ATOM   3872  CA  THR A 253      91.190  78.180  65.070  1.00  0.00           C
ATOM   3873  HA  THR A 253      90.130  78.390  64.890  1.00  0.00           H
ATOM   3874  CB  THR A 253      91.540  78.730  66.440  1.00  0.00           C
ATOM   3875  HB  THR A 253      92.610  78.830  66.630  1.00  0.00           H
ATOM   3876  CG2 THR A 253      90.980  80.140  66.500  1.00  0.00           C
ATOM   3877 1HG2 THR A 253      91.470  80.640  67.330  1.00  0.00           H
ATOM   3878 2HG2 THR A 253      91.250  80.730  65.620  1.00  0.00           H
ATOM   3879 3HG2 THR A 253      89.950  80.260  66.840  1.00  0.00           H
ATOM   3880  OG1 THR A 253      91.050  77.890  67.440  1.00  0.00           O
ATOM   3881  HG1 THR A 253      91.560  77.870  68.260  1.00  0.00           H
ATOM   3882  C   THR A 253      91.870  78.820  63.890  1.00  0.00           C
ATOM   3883  O   THR A 253      91.220  79.630  63.110  1.00  0.00           O
ATOM   3884  N   GLU A 254      93.130  78.430  63.640  1.00  0.00           N
ATOM   3885  H   GLU A 254      93.650  77.760  64.180  1.00  0.00           H
ATOM   3886  CA  GLU A 254      93.930  79.020  62.540  1.00  0.00           C
ATOM   3887  HA  GLU A 254      93.750  80.070  62.750  1.00  0.00           H
ATOM   3888  CB  GLU A 254      95.440  78.670  62.680  1.00  0.00           C
ATOM   3889  HB1 GLU A 254      95.670  77.760  62.120  1.00  0.00           H
ATOM   3890  HB2 GLU A 254      95.710  78.380  63.700  1.00  0.00           H
ATOM   3891  CG  GLU A 254      96.330  79.830  62.320  1.00  0.00           C
ATOM   3892  HG1 GLU A 254      96.160  80.720  62.930  1.00  0.00           H
ATOM   3893  HG2 GLU A 254      95.980  80.340  61.420  1.00  0.00           H
ATOM   3894  CD  GLU A 254      97.730  79.530  62.130  1.00  0.00           C
ATOM   3895  OE1 GLU A 254      98.490  79.250  63.130  1.00  0.00           O
ATOM   3896  OE2 GLU A 254      98.210  79.510  60.970  1.00  0.00           O
ATOM   3897  C   GLU A 254      93.370  78.670  61.210  1.00  0.00           C
ATOM   3898  O   GLU A 254      93.670  79.340  60.220  1.00  0.00           O
ATOM   3899  N   PHE A 255      92.470  77.670  61.050  1.00  0.00           N
ATOM   3900  H   PHE A 255      92.230  77.130  61.870  1.00  0.00           H
ATOM   3901  CA  PHE A 255      91.720  77.440  59.770  1.00  0.00           C
ATOM   3902  HA  PHE A 255      92.400  77.510  58.910  1.00  0.00           H
ATOM   3903  CB  PHE A 255      90.960  76.050  59.920  1.00  0.00           C
ATOM   3904  HB1 PHE A 255      90.170  76.130  59.180  1.00  0.00           H
ATOM   3905  HB2 PHE A 255      90.410  75.940  60.850  1.00  0.00           H
ATOM   3906  CG  PHE A 255      91.870  74.860  59.540  1.00  0.00           C
ATOM   3907  CD1 PHE A 255      92.580  74.140  60.540  1.00  0.00           C
ATOM   3908  HD1 PHE A 255      92.540  74.450  61.570  1.00  0.00           H
ATOM   3909  CE1 PHE A 255      93.430  73.110  60.180  1.00  0.00           C
ATOM   3910  HE1 PHE A 255      94.060  72.660  60.930  1.00  0.00           H
ATOM   3911  CZ  PHE A 255      93.560  72.770  58.810  1.00  0.00           C
ATOM   3912  HZ  PHE A 255      94.180  71.970  58.430  1.00  0.00           H
ATOM   3913  CE2 PHE A 255      92.800  73.430  57.830  1.00  0.00           C
ATOM   3914  HE2 PHE A 255      92.930  73.110  56.810  1.00  0.00           H
ATOM   3915  CD2 PHE A 255      91.910  74.410  58.200  1.00  0.00           C
ATOM   3916  HD2 PHE A 255      91.270  74.830  57.450  1.00  0.00           H
ATOM   3917  C   PHE A 255      90.610  78.490  59.480  1.00  0.00           C
ATOM   3918  O   PHE A 255      90.610  78.970  58.340  1.00  0.00           O
ATOM   3919  N   GLN A 256      89.890  79.030  60.460  1.00  0.00           N
ATOM   3920  H   GLN A 256      90.180  78.850  61.420  1.00  0.00           H
ATOM   3921  CA  GLN A 256      89.130  80.270  60.250  1.00  0.00           C
ATOM   3922  HA  GLN A 256      88.460  80.220  59.400  1.00  0.00           H
ATOM   3923  CB  GLN A 256      88.240  80.580  61.480  1.00  0.00           C
ATOM   3924  HB1 GLN A 256      88.820  80.630  62.400  1.00  0.00           H
ATOM   3925  HB2 GLN A 256      87.660  79.670  61.650  1.00  0.00           H
ATOM   3926  CG  GLN A 256      87.190  81.720  61.280  1.00  0.00           C
ATOM   3927  HG1 GLN A 256      86.370  81.650  62.000  1.00  0.00           H
ATOM   3928  HG2 GLN A 256      86.730  81.670  60.290  1.00  0.00           H
ATOM   3929  CD  GLN A 256      87.680  83.180  61.490  1.00  0.00           C
ATOM   3930  OE1 GLN A 256      88.810  83.440  61.970  1.00  0.00           O
ATOM   3931  NE2 GLN A 256      86.940  84.220  61.200  1.00  0.00           N
ATOM   3932 1HE2 GLN A 256      86.000  84.030  60.860  1.00  0.00           H
ATOM   3933 2HE2 GLN A 256      87.260  85.110  61.550  1.00  0.00           H
ATOM   3934  C   GLN A 256      90.110  81.480  59.920  1.00  0.00           C
ATOM   3935  O   GLN A 256      89.950  82.070  58.870  1.00  0.00           O
ATOM   3936  N   THR A 257      91.100  81.740  60.760  1.00  0.00           N
ATOM   3937  H   THR A 257      91.030  81.280  61.650  1.00  0.00           H
ATOM   3938  CA  THR A 257      92.070  82.880  60.590  1.00  0.00           C
ATOM   3939  HA  THR A 257      91.510  83.800  60.750  1.00  0.00           H
ATOM   3940  CB  THR A 257      93.240  82.750  61.530  1.00  0.00           C
ATOM   3941  HB  THR A 257      93.800  81.830  61.340  1.00  0.00           H
ATOM   3942  CG2 THR A 257      94.200  83.980  61.540  1.00  0.00           C
ATOM   3943 1HG2 THR A 257      93.670  84.910  61.350  1.00  0.00           H
ATOM   3944 2HG2 THR A 257      94.960  83.950  62.320  1.00  0.00           H
ATOM   3945 3HG2 THR A 257      94.820  83.920  60.640  1.00  0.00           H
ATOM   3946  OG1 THR A 257      92.730  82.630  62.820  1.00  0.00           O
ATOM   3947  HG1 THR A 257      93.480  82.510  63.400  1.00  0.00           H
ATOM   3948  C   THR A 257      92.630  82.920  59.180  1.00  0.00           C
ATOM   3949  O   THR A 257      92.780  84.040  58.660  1.00  0.00           O
ATOM   3950  N   ASN A 258      92.980  81.760  58.560  1.00  0.00           N
ATOM   3951  H   ASN A 258      92.700  80.870  58.950  1.00  0.00           H
ATOM   3952  CA  ASN A 258      93.650  81.700  57.250  1.00  0.00           C
ATOM   3953  HA  ASN A 258      94.200  82.630  57.070  1.00  0.00           H
ATOM   3954  CB  ASN A 258      94.720  80.620  57.420  1.00  0.00           C
ATOM   3955  HB1 ASN A 258      95.140  80.320  56.460  1.00  0.00           H
ATOM   3956  HB2 ASN A 258      94.210  79.710  57.730  1.00  0.00           H
ATOM   3957  CG  ASN A 258      95.830  80.840  58.400  1.00  0.00           C
ATOM   3958  OD1 ASN A 258      96.090  81.970  58.780  1.00  0.00           O
ATOM   3959  ND2 ASN A 258      96.540  79.800  58.860  1.00  0.00           N
ATOM   3960 1HD2 ASN A 258      96.230  78.860  58.690  1.00  0.00           H
ATOM   3961 2HD2 ASN A 258      97.330  79.870  59.480  1.00  0.00           H
ATOM   3962  C   ASN A 258      92.790  81.430  56.050  1.00  0.00           C
ATOM   3963  O   ASN A 258      93.300  81.530  54.930  1.00  0.00           O
ATOM   3964  N   LEU A 259      91.450  81.100  56.190  1.00  0.00           N
ATOM   3965  H   LEU A 259      91.160  80.670  57.050  1.00  0.00           H
ATOM   3966  CA  LEU A 259      90.580  80.760  55.050  1.00  0.00           C
ATOM   3967  HA  LEU A 259      91.030  81.050  54.090  1.00  0.00           H
ATOM   3968  CB  LEU A 259      90.330  79.220  55.000  1.00  0.00           C
ATOM   3969  HB1 LEU A 259      89.610  78.990  54.220  1.00  0.00           H
ATOM   3970  HB2 LEU A 259      90.010  78.960  56.010  1.00  0.00           H
ATOM   3971  CG  LEU A 259      91.560  78.330  54.750  1.00  0.00           C
ATOM   3972  HG  LEU A 259      92.400  78.580  55.390  1.00  0.00           H
ATOM   3973  CD1 LEU A 259      91.200  76.820  54.920  1.00  0.00           C
ATOM   3974 1HD1 LEU A 259      90.560  76.500  55.730  1.00  0.00           H
ATOM   3975 2HD1 LEU A 259      90.790  76.470  53.970  1.00  0.00           H
ATOM   3976 3HD1 LEU A 259      92.150  76.300  55.070  1.00  0.00           H
ATOM   3977  CD2 LEU A 259      92.040  78.580  53.340  1.00  0.00           C
ATOM   3978 1HD2 LEU A 259      92.960  78.070  53.020  1.00  0.00           H
ATOM   3979 2HD2 LEU A 259      91.220  78.370  52.650  1.00  0.00           H
ATOM   3980 3HD2 LEU A 259      92.390  79.610  53.310  1.00  0.00           H
ATOM   3981  C   LEU A 259      89.220  81.530  55.000  1.00  0.00           C
ATOM   3982  O   LEU A 259      88.730  81.720  53.870  1.00  0.00           O
ATOM   3983  N   VAL A 260      88.630  81.880  56.150  1.00  0.00           N
ATOM   3984  H   VAL A 260      89.200  81.610  56.940  1.00  0.00           H
ATOM   3985  CA  VAL A 260      87.270  82.310  56.310  1.00  0.00           C
ATOM   3986  HA  VAL A 260      86.850  82.370  55.310  1.00  0.00           H
ATOM   3987  CB  VAL A 260      86.340  81.220  56.920  1.00  0.00           C
ATOM   3988  HB  VAL A 260      86.620  81.170  57.970  1.00  0.00           H
ATOM   3989  CG1 VAL A 260      84.870  81.700  56.820  1.00  0.00           C
ATOM   3990 1HG1 VAL A 260      84.220  80.910  57.190  1.00  0.00           H
ATOM   3991 2HG1 VAL A 260      84.750  82.550  57.480  1.00  0.00           H
ATOM   3992 3HG1 VAL A 260      84.690  82.020  55.790  1.00  0.00           H
ATOM   3993  CG2 VAL A 260      86.540  79.790  56.380  1.00  0.00           C
ATOM   3994 1HG2 VAL A 260      85.810  79.090  56.780  1.00  0.00           H
ATOM   3995 2HG2 VAL A 260      86.250  79.680  55.330  1.00  0.00           H
ATOM   3996 3HG2 VAL A 260      87.510  79.410  56.710  1.00  0.00           H
ATOM   3997  C   VAL A 260      87.160  83.710  56.960  1.00  0.00           C
ATOM   3998  O   VAL A 260      86.960  83.790  58.140  1.00  0.00           O
ATOM   3999  N   PRO A 261      87.450  84.790  56.210  1.00  0.00           N
ATOM   4000  CD  PRO A 261      88.010  84.740  54.860  1.00  0.00           C
ATOM   4001  HD1 PRO A 261      87.290  84.220  54.230  1.00  0.00           H
ATOM   4002  HD2 PRO A 261      89.010  84.320  54.980  1.00  0.00           H
ATOM   4003  CG  PRO A 261      88.060  86.200  54.380  1.00  0.00           C
ATOM   4004  HG1 PRO A 261      87.150  86.620  53.960  1.00  0.00           H
ATOM   4005  HG2 PRO A 261      88.900  86.360  53.710  1.00  0.00           H
ATOM   4006  CB  PRO A 261      88.170  86.900  55.730  1.00  0.00           C
ATOM   4007  HB1 PRO A 261      87.990  87.970  55.640  1.00  0.00           H
ATOM   4008  HB2 PRO A 261      89.170  86.770  56.130  1.00  0.00           H
ATOM   4009  CA  PRO A 261      87.240  86.140  56.650  1.00  0.00           C
ATOM   4010  HA  PRO A 261      87.520  86.200  57.700  1.00  0.00           H
ATOM   4011  C   PRO A 261      85.790  86.590  56.600  1.00  0.00           C
ATOM   4012  O   PRO A 261      85.410  87.510  57.300  1.00  0.00           O
ATOM   4013  N   TYR A 262      84.850  86.000  55.850  1.00  0.00           N
ATOM   4014  H   TYR A 262      85.130  85.360  55.120  1.00  0.00           H
ATOM   4015  CA  TYR A 262      83.360  86.270  56.000  1.00  0.00           C
ATOM   4016  HA  TYR A 262      83.230  87.040  56.760  1.00  0.00           H
ATOM   4017  CB  TYR A 262      82.930  86.820  54.640  1.00  0.00           C
ATOM   4018  HB1 TYR A 262      82.950  85.970  53.960  1.00  0.00           H
ATOM   4019  HB2 TYR A 262      83.570  87.640  54.330  1.00  0.00           H
ATOM   4020  CG  TYR A 262      81.490  87.400  54.590  1.00  0.00           C
ATOM   4021  CD1 TYR A 262      81.320  88.750  55.030  1.00  0.00           C
ATOM   4022  HD1 TYR A 262      82.200  89.360  55.160  1.00  0.00           H
ATOM   4023  CE1 TYR A 262      80.130  89.470  54.820  1.00  0.00           C
ATOM   4024  HE1 TYR A 262      80.050  90.500  55.120  1.00  0.00           H
ATOM   4025  CZ  TYR A 262      79.000  88.760  54.360  1.00  0.00           C
ATOM   4026  OH  TYR A 262      77.840  89.490  54.280  1.00  0.00           O
ATOM   4027  HH  TYR A 262      77.160  88.880  53.960  1.00  0.00           H
ATOM   4028  CE2 TYR A 262      79.100  87.360  54.070  1.00  0.00           C
ATOM   4029  HE2 TYR A 262      78.210  86.790  53.890  1.00  0.00           H
ATOM   4030  CD2 TYR A 262      80.320  86.720  54.170  1.00  0.00           C
ATOM   4031  HD2 TYR A 262      80.440  85.690  53.890  1.00  0.00           H
ATOM   4032  C   TYR A 262      82.540  85.040  56.420  1.00  0.00           C
ATOM   4033  O   TYR A 262      82.590  84.030  55.640  1.00  0.00           O
ATOM   4034  N   PRO A 263      81.880  85.090  57.600  1.00  0.00           N
ATOM   4035  CD  PRO A 263      81.780  86.240  58.510  1.00  0.00           C
ATOM   4036  HD1 PRO A 263      81.040  86.910  58.090  1.00  0.00           H
ATOM   4037  HD2 PRO A 263      82.690  86.840  58.490  1.00  0.00           H
ATOM   4038  CG  PRO A 263      81.470  85.760  59.900  1.00  0.00           C
ATOM   4039  HG1 PRO A 263      80.960  86.520  60.500  1.00  0.00           H
ATOM   4040  HG2 PRO A 263      82.430  85.420  60.290  1.00  0.00           H
ATOM   4041  CB  PRO A 263      80.600  84.570  59.520  1.00  0.00           C
ATOM   4042  HB1 PRO A 263      79.570  84.900  59.380  1.00  0.00           H
ATOM   4043  HB2 PRO A 263      80.640  83.850  60.340  1.00  0.00           H
ATOM   4044  CA  PRO A 263      81.310  83.920  58.280  1.00  0.00           C
ATOM   4045  HA  PRO A 263      82.150  83.360  58.670  1.00  0.00           H
ATOM   4046  C   PRO A 263      80.360  82.990  57.530  1.00  0.00           C
ATOM   4047  O   PRO A 263      80.500  81.770  57.680  1.00  0.00           O
ATOM   4048  N   ARG A 264      79.450  83.450  56.700  1.00  0.00           N
ATOM   4049  H   ARG A 264      79.300  84.440  56.650  1.00  0.00           H
ATOM   4050  CA  ARG A 264      78.720  82.570  55.780  1.00  0.00           C
ATOM   4051  HA  ARG A 264      78.380  81.710  56.350  1.00  0.00           H
ATOM   4052  CB  ARG A 264      77.580  83.330  55.130  1.00  0.00           C
ATOM   4053  HB1 ARG A 264      77.150  82.690  54.360  1.00  0.00           H
ATOM   4054  HB2 ARG A 264      77.900  84.310  54.770  1.00  0.00           H
ATOM   4055  CG  ARG A 264      76.580  83.570  56.240  1.00  0.00           C
ATOM   4056  HG1 ARG A 264      77.050  84.010  57.120  1.00  0.00           H
ATOM   4057  HG2 ARG A 264      76.160  82.590  56.400  1.00  0.00           H
ATOM   4058  CD  ARG A 264      75.450  84.510  55.950  1.00  0.00           C
ATOM   4059  HD1 ARG A 264      75.800  85.530  55.790  1.00  0.00           H
ATOM   4060  HD2 ARG A 264      74.870  84.530  56.870  1.00  0.00           H
ATOM   4061  NE  ARG A 264      74.680  84.040  54.790  1.00  0.00           N
ATOM   4062  HE  ARG A 264      74.890  84.560  53.950  1.00  0.00           H
ATOM   4063  CZ  ARG A 264      73.480  83.500  54.720  1.00  0.00           C
ATOM   4064  NH1 ARG A 264      72.820  83.110  55.760  1.00  0.00           N
ATOM   4065 1HH1 ARG A 264      73.390  83.160  56.590  1.00  0.00           H
ATOM   4066 2HH1 ARG A 264      71.900  82.710  55.710  1.00  0.00           H
ATOM   4067  NH2 ARG A 264      72.780  83.250  53.620  1.00  0.00           N
ATOM   4068 1HH2 ARG A 264      73.210  83.480  52.730  1.00  0.00           H
ATOM   4069 2HH2 ARG A 264      71.860  82.850  53.670  1.00  0.00           H
ATOM   4070  C   ARG A 264      79.530  81.880  54.650  1.00  0.00           C
ATOM   4071  O   ARG A 264      79.270  80.710  54.290  1.00  0.00           O
ATOM   4072  N   ILE A 265      80.560  82.530  54.120  1.00  0.00           N
ATOM   4073  H   ILE A 265      80.770  83.350  54.670  1.00  0.00           H
ATOM   4074  CA  ILE A 265      81.300  82.110  52.930  1.00  0.00           C
ATOM   4075  HA  ILE A 265      80.710  81.450  52.290  1.00  0.00           H
ATOM   4076  CB  ILE A 265      81.560  83.340  51.940  1.00  0.00           C
ATOM   4077  HB  ILE A 265      82.050  84.080  52.570  1.00  0.00           H
ATOM   4078  CG2 ILE A 265      82.420  83.070  50.720  1.00  0.00           C
ATOM   4079 1HG2 ILE A 265      82.510  83.990  50.130  1.00  0.00           H
ATOM   4080 2HG2 ILE A 265      83.430  82.830  51.040  1.00  0.00           H
ATOM   4081 3HG2 ILE A 265      81.940  82.220  50.240  1.00  0.00           H
ATOM   4082  CG1 ILE A 265      80.170  84.020  51.510  1.00  0.00           C
ATOM   4083 1HG1 ILE A 265      79.650  84.420  52.370  1.00  0.00           H
ATOM   4084 2HG1 ILE A 265      79.520  83.330  50.970  1.00  0.00           H
ATOM   4085  CD  ILE A 265      80.360  85.220  50.570  1.00  0.00           C
ATOM   4086  HD1 ILE A 265      79.330  85.440  50.290  1.00  0.00           H
ATOM   4087  HD2 ILE A 265      80.700  86.120  51.080  1.00  0.00           H
ATOM   4088  HD3 ILE A 265      80.890  85.050  49.640  1.00  0.00           H
ATOM   4089  C   ILE A 265      82.470  81.340  53.440  1.00  0.00           C
ATOM   4090  O   ILE A 265      83.650  81.760  53.360  1.00  0.00           O
ATOM   4091  N   HIS A 266      82.210  80.190  54.100  1.00  0.00           N
ATOM   4092  H   HIS A 266      81.240  79.910  54.180  1.00  0.00           H
ATOM   4093  CA  HIS A 266      83.120  79.340  54.820  1.00  0.00           C
ATOM   4094  HA  HIS A 266      84.030  79.940  54.930  1.00  0.00           H
ATOM   4095  CB  HIS A 266      82.500  79.160  56.230  1.00  0.00           C
ATOM   4096  HB1 HIS A 266      82.220  80.160  56.580  1.00  0.00           H
ATOM   4097  HB2 HIS A 266      83.140  78.650  56.940  1.00  0.00           H
ATOM   4098  CG  HIS A 266      81.130  78.400  56.270  1.00  0.00           C
ATOM   4099  ND1 HIS A 266      80.230  78.540  57.260  1.00  0.00           N
ATOM   4100  HD1 HIS A 266      80.070  79.360  57.840  1.00  0.00           H
ATOM   4101  CE1 HIS A 266      79.380  77.560  57.250  1.00  0.00           C
ATOM   4102  HE1 HIS A 266      78.520  77.470  57.910  1.00  0.00           H
ATOM   4103  NE2 HIS A 266      79.750  76.690  56.340  1.00  0.00           N
ATOM   4104  CD2 HIS A 266      80.920  77.160  55.680  1.00  0.00           C
ATOM   4105  HD2 HIS A 266      81.550  76.610  55.000  1.00  0.00           H
ATOM   4106  C   HIS A 266      83.570  78.040  54.100  1.00  0.00           C
ATOM   4107  O   HIS A 266      83.910  77.020  54.760  1.00  0.00           O
ATOM   4108  N   PHE A 267      83.500  78.010  52.810  1.00  0.00           N
ATOM   4109  H   PHE A 267      83.340  78.910  52.370  1.00  0.00           H
ATOM   4110  CA  PHE A 267      83.600  76.850  51.900  1.00  0.00           C
ATOM   4111  HA  PHE A 267      83.630  75.870  52.360  1.00  0.00           H
ATOM   4112  CB  PHE A 267      82.380  76.800  51.040  1.00  0.00           C
ATOM   4113  HB1 PHE A 267      82.390  75.960  50.350  1.00  0.00           H
ATOM   4114  HB2 PHE A 267      82.440  77.710  50.440  1.00  0.00           H
ATOM   4115  CG  PHE A 267      81.120  76.630  51.790  1.00  0.00           C
ATOM   4116  CD1 PHE A 267      80.310  77.760  52.040  1.00  0.00           C
ATOM   4117  HD1 PHE A 267      80.670  78.760  51.850  1.00  0.00           H
ATOM   4118  CE1 PHE A 267      79.090  77.510  52.700  1.00  0.00           C
ATOM   4119  HE1 PHE A 267      78.450  78.340  52.970  1.00  0.00           H
ATOM   4120  CZ  PHE A 267      78.670  76.220  53.130  1.00  0.00           C
ATOM   4121  HZ  PHE A 267      77.750  76.030  53.660  1.00  0.00           H
ATOM   4122  CE2 PHE A 267      79.510  75.140  52.810  1.00  0.00           C
ATOM   4123  HE2 PHE A 267      79.270  74.200  53.280  1.00  0.00           H
ATOM   4124  CD2 PHE A 267      80.730  75.320  52.110  1.00  0.00           C
ATOM   4125  HD2 PHE A 267      81.430  74.510  51.980  1.00  0.00           H
ATOM   4126  C   PHE A 267      84.870  77.000  50.980  1.00  0.00           C
ATOM   4127  O   PHE A 267      84.750  77.240  49.810  1.00  0.00           O
ATOM   4128  N   PRO A 268      86.140  77.030  51.430  1.00  0.00           N
ATOM   4129  CD  PRO A 268      86.660  76.860  52.810  1.00  0.00           C
ATOM   4130  HD1 PRO A 268      86.080  76.120  53.360  1.00  0.00           H
ATOM   4131  HD2 PRO A 268      86.610  77.830  53.300  1.00  0.00           H
ATOM   4132  CG  PRO A 268      88.090  76.410  52.610  1.00  0.00           C
ATOM   4133  HG1 PRO A 268      88.160  75.350  52.340  1.00  0.00           H
ATOM   4134  HG2 PRO A 268      88.690  76.550  53.500  1.00  0.00           H
ATOM   4135  CB  PRO A 268      88.570  77.300  51.450  1.00  0.00           C
ATOM   4136  HB1 PRO A 268      89.430  76.900  50.930  1.00  0.00           H
ATOM   4137  HB2 PRO A 268      88.780  78.300  51.840  1.00  0.00           H
ATOM   4138  CA  PRO A 268      87.320  77.180  50.630  1.00  0.00           C
ATOM   4139  HA  PRO A 268      87.150  78.120  50.110  1.00  0.00           H
ATOM   4140  C   PRO A 268      87.370  76.060  49.580  1.00  0.00           C
ATOM   4141  O   PRO A 268      87.180  74.900  49.880  1.00  0.00           O
ATOM   4142  N   LEU A 269      87.680  76.360  48.300  1.00  0.00           N
ATOM   4143  H   LEU A 269      87.880  77.290  47.960  1.00  0.00           H
ATOM   4144  CA  LEU A 269      88.000  75.340  47.270  1.00  0.00           C
ATOM   4145  HA  LEU A 269      87.170  74.650  47.130  1.00  0.00           H
ATOM   4146  CB  LEU A 269      88.160  76.110  45.920  1.00  0.00           C
ATOM   4147  HB1 LEU A 269      89.110  76.620  46.070  1.00  0.00           H
ATOM   4148  HB2 LEU A 269      87.360  76.850  45.840  1.00  0.00           H
ATOM   4149  CG  LEU A 269      88.120  75.280  44.600  1.00  0.00           C
ATOM   4150  HG  LEU A 269      88.910  74.540  44.740  1.00  0.00           H
ATOM   4151  CD1 LEU A 269      86.750  74.500  44.300  1.00  0.00           C
ATOM   4152 1HD1 LEU A 269      86.570  73.880  45.180  1.00  0.00           H
ATOM   4153 2HD1 LEU A 269      85.860  75.060  44.040  1.00  0.00           H
ATOM   4154 3HD1 LEU A 269      87.010  73.740  43.560  1.00  0.00           H
ATOM   4155  CD2 LEU A 269      88.400  76.060  43.370  1.00  0.00           C
ATOM   4156 1HD2 LEU A 269      88.430  75.370  42.520  1.00  0.00           H
ATOM   4157 2HD2 LEU A 269      87.570  76.750  43.260  1.00  0.00           H
ATOM   4158 3HD2 LEU A 269      89.400  76.430  43.600  1.00  0.00           H
ATOM   4159  C   LEU A 269      89.280  74.580  47.500  1.00  0.00           C
ATOM   4160  O   LEU A 269      90.270  75.120  47.990  1.00  0.00           O
ATOM   4161  N   ALA A 270      89.340  73.300  47.220  1.00  0.00           N
ATOM   4162  H   ALA A 270      88.460  72.910  46.920  1.00  0.00           H
ATOM   4163  CA  ALA A 270      90.490  72.460  47.330  1.00  0.00           C
ATOM   4164  HA  ALA A 270      91.360  72.910  47.790  1.00  0.00           H
ATOM   4165  CB  ALA A 270      90.140  71.300  48.290  1.00  0.00           C
ATOM   4166  HB1 ALA A 270      90.830  70.480  48.130  1.00  0.00           H
ATOM   4167  HB2 ALA A 270      90.230  71.660  49.320  1.00  0.00           H
ATOM   4168  HB3 ALA A 270      89.140  70.900  48.120  1.00  0.00           H
ATOM   4169  C   ALA A 270      90.900  72.010  45.880  1.00  0.00           C
ATOM   4170  O   ALA A 270      90.070  71.650  45.080  1.00  0.00           O
ATOM   4171  N   THR A 271      92.170  71.850  45.700  1.00  0.00           N
ATOM   4172  H   THR A 271      92.730  72.310  46.400  1.00  0.00           H
ATOM   4173  CA  THR A 271      92.810  71.340  44.430  1.00  0.00           C
ATOM   4174  HA  THR A 271      92.170  70.610  43.940  1.00  0.00           H
ATOM   4175  CB  THR A 271      93.280  72.580  43.560  1.00  0.00           C
ATOM   4176  HB  THR A 271      94.150  73.100  43.960  1.00  0.00           H
ATOM   4177  CG2 THR A 271      93.640  72.050  42.170  1.00  0.00           C
ATOM   4178 1HG2 THR A 271      94.350  72.660  41.620  1.00  0.00           H
ATOM   4179 2HG2 THR A 271      93.960  71.000  42.160  1.00  0.00           H
ATOM   4180 3HG2 THR A 271      92.700  71.980  41.640  1.00  0.00           H
ATOM   4181  OG1 THR A 271      92.250  73.480  43.430  1.00  0.00           O
ATOM   4182  HG1 THR A 271      92.190  73.930  44.270  1.00  0.00           H
ATOM   4183  C   THR A 271      94.170  70.670  44.850  1.00  0.00           C
ATOM   4184  O   THR A 271      94.950  71.100  45.700  1.00  0.00           O
ATOM   4185  N   TYR A 272      94.480  69.480  44.200  1.00  0.00           N
ATOM   4186  H   TYR A 272      93.950  69.150  43.410  1.00  0.00           H
ATOM   4187  CA  TYR A 272      95.490  68.570  44.660  1.00  0.00           C
ATOM   4188  HA  TYR A 272      96.240  69.040  45.290  1.00  0.00           H
ATOM   4189  CB  TYR A 272      94.960  67.380  45.480  1.00  0.00           C
ATOM   4190  HB1 TYR A 272      94.380  66.730  44.830  1.00  0.00           H
ATOM   4191  HB2 TYR A 272      94.330  67.820  46.250  1.00  0.00           H
ATOM   4192  CG  TYR A 272      96.020  66.630  46.180  1.00  0.00           C
ATOM   4193  CD1 TYR A 272      96.390  67.000  47.510  1.00  0.00           C
ATOM   4194  HD1 TYR A 272      96.050  67.900  47.990  1.00  0.00           H
ATOM   4195  CE1 TYR A 272      97.510  66.400  48.110  1.00  0.00           C
ATOM   4196  HE1 TYR A 272      97.850  66.660  49.100  1.00  0.00           H
ATOM   4197  CZ  TYR A 272      98.090  65.220  47.540  1.00  0.00           C
ATOM   4198  OH  TYR A 272      99.000  64.560  48.200  1.00  0.00           O
ATOM   4199  HH  TYR A 272      99.270  63.770  47.720  1.00  0.00           H
ATOM   4200  CE2 TYR A 272      97.530  64.680  46.320  1.00  0.00           C
ATOM   4201  HE2 TYR A 272      97.880  63.720  45.990  1.00  0.00           H
ATOM   4202  CD2 TYR A 272      96.520  65.420  45.640  1.00  0.00           C
ATOM   4203  HD2 TYR A 272      95.920  65.020  44.840  1.00  0.00           H
ATOM   4204  C   TYR A 272      96.320  68.060  43.480  1.00  0.00           C
ATOM   4205  O   TYR A 272      95.750  67.690  42.450  1.00  0.00           O
ATOM   4206  N   ALA A 273      97.620  68.000  43.660  1.00  0.00           N
ATOM   4207  H   ALA A 273      97.960  68.170  44.600  1.00  0.00           H
ATOM   4208  CA  ALA A 273      98.610  67.420  42.700  1.00  0.00           C
ATOM   4209  HA  ALA A 273      98.100  66.740  42.020  1.00  0.00           H
ATOM   4210  CB  ALA A 273      99.140  68.490  41.710  1.00  0.00           C
ATOM   4211  HB1 ALA A 273      98.190  68.900  41.370  1.00  0.00           H
ATOM   4212  HB2 ALA A 273      99.710  69.290  42.190  1.00  0.00           H
ATOM   4213  HB3 ALA A 273      99.760  68.010  40.960  1.00  0.00           H
ATOM   4214  C   ALA A 273      99.760  66.700  43.410  1.00  0.00           C
ATOM   4215  O   ALA A 273     100.210  67.240  44.440  1.00  0.00           O
ATOM   4216  N   PRO A 274     100.460  65.770  42.720  1.00  0.00           N
ATOM   4217  CD  PRO A 274     101.840  65.290  43.030  1.00  0.00           C
ATOM   4218  HD1 PRO A 274     101.860  64.740  43.980  1.00  0.00           H
ATOM   4219  HD2 PRO A 274     102.560  66.110  43.090  1.00  0.00           H
ATOM   4220  CG  PRO A 274     102.390  64.500  41.850  1.00  0.00           C
ATOM   4221  HG1 PRO A 274     102.420  63.420  41.950  1.00  0.00           H
ATOM   4222  HG2 PRO A 274     103.430  64.800  41.680  1.00  0.00           H
ATOM   4223  CB  PRO A 274     101.400  64.920  40.740  1.00  0.00           C
ATOM   4224  HB1 PRO A 274     101.340  64.180  39.940  1.00  0.00           H
ATOM   4225  HB2 PRO A 274     101.590  65.830  40.160  1.00  0.00           H
ATOM   4226  CA  PRO A 274     100.070  65.190  41.490  1.00  0.00           C
ATOM   4227  HA  PRO A 274      99.480  65.890  40.900  1.00  0.00           H
ATOM   4228  C   PRO A 274      99.190  63.910  41.700  1.00  0.00           C
ATOM   4229  O   PRO A 274      99.490  63.100  42.630  1.00  0.00           O
ATOM   4230  N   VAL A 275      98.230  63.620  40.830  1.00  0.00           N
ATOM   4231  H   VAL A 275      97.990  64.190  40.030  1.00  0.00           H
ATOM   4232  CA  VAL A 275      97.440  62.420  41.000  1.00  0.00           C
ATOM   4233  HA  VAL A 275      97.780  61.880  41.880  1.00  0.00           H
ATOM   4234  CB  VAL A 275      95.920  62.690  41.010  1.00  0.00           C
ATOM   4235  HB  VAL A 275      95.650  63.190  40.080  1.00  0.00           H
ATOM   4236  CG1 VAL A 275      95.140  61.360  41.100  1.00  0.00           C
ATOM   4237 1HG1 VAL A 275      95.340  60.880  42.050  1.00  0.00           H
ATOM   4238 2HG1 VAL A 275      94.070  61.600  41.080  1.00  0.00           H
ATOM   4239 3HG1 VAL A 275      95.480  60.810  40.220  1.00  0.00           H
ATOM   4240  CG2 VAL A 275      95.490  63.670  42.170  1.00  0.00           C
ATOM   4241 1HG2 VAL A 275      94.400  63.750  42.210  1.00  0.00           H
ATOM   4242 2HG2 VAL A 275      95.810  63.220  43.110  1.00  0.00           H
ATOM   4243 3HG2 VAL A 275      95.860  64.680  41.950  1.00  0.00           H
ATOM   4244  C   VAL A 275      97.890  61.630  39.770  1.00  0.00           C
ATOM   4245  O   VAL A 275      97.620  62.010  38.620  1.00  0.00           O
ATOM   4246  N   ILE A 276      98.700  60.530  39.960  1.00  0.00           N
ATOM   4247  H   ILE A 276      98.870  60.170  40.890  1.00  0.00           H
ATOM   4248  CA  ILE A 276      99.480  59.930  38.900  1.00  0.00           C
ATOM   4249  HA  ILE A 276      99.070  60.150  37.910  1.00  0.00           H
ATOM   4250  CB  ILE A 276     100.940  60.400  38.980  1.00  0.00           C
ATOM   4251  HB  ILE A 276     101.150  60.370  40.050  1.00  0.00           H
ATOM   4252  CG2 ILE A 276     102.010  59.530  38.360  1.00  0.00           C
ATOM   4253 1HG2 ILE A 276     102.970  60.010  38.530  1.00  0.00           H
ATOM   4254 2HG2 ILE A 276     102.070  58.510  38.750  1.00  0.00           H
ATOM   4255 3HG2 ILE A 276     101.760  59.460  37.300  1.00  0.00           H
ATOM   4256  CG1 ILE A 276     101.030  61.820  38.360  1.00  0.00           C
ATOM   4257 1HG1 ILE A 276     100.290  62.470  38.840  1.00  0.00           H
ATOM   4258 2HG1 ILE A 276     100.750  61.760  37.310  1.00  0.00           H
ATOM   4259  CD  ILE A 276     102.480  62.440  38.270  1.00  0.00           C
ATOM   4260  HD1 ILE A 276     103.110  62.290  39.140  1.00  0.00           H
ATOM   4261  HD2 ILE A 276     102.990  61.820  37.530  1.00  0.00           H
ATOM   4262  HD3 ILE A 276     102.370  63.490  37.990  1.00  0.00           H
ATOM   4263  C   ILE A 276      99.430  58.370  38.930  1.00  0.00           C
ATOM   4264  O   ILE A 276      99.600  57.680  39.980  1.00  0.00           O
ATOM   4265  N   SER A 277      99.210  57.810  37.680  1.00  0.00           N
ATOM   4266  H   SER A 277      99.010  58.480  36.960  1.00  0.00           H
ATOM   4267  CA  SER A 277      99.620  56.490  37.230  1.00  0.00           C
ATOM   4268  HA  SER A 277      99.440  55.750  38.000  1.00  0.00           H
ATOM   4269  CB  SER A 277      98.870  56.050  36.040  1.00  0.00           C
ATOM   4270  HB1 SER A 277      99.520  56.350  35.230  1.00  0.00           H
ATOM   4271  HB2 SER A 277      97.890  56.530  36.140  1.00  0.00           H
ATOM   4272  OG  SER A 277      98.580  54.590  36.030  1.00  0.00           O
ATOM   4273  HG  SER A 277      98.340  54.300  35.140  1.00  0.00           H
ATOM   4274  C   SER A 277     101.230  56.540  36.890  1.00  0.00           C
ATOM   4275  O   SER A 277     101.690  56.990  35.890  1.00  0.00           O
ATOM   4276  N   ALA A 278     102.060  56.060  37.880  1.00  0.00           N
ATOM   4277  H   ALA A 278     101.600  55.620  38.660  1.00  0.00           H
ATOM   4278  CA  ALA A 278     103.520  55.940  37.890  1.00  0.00           C
ATOM   4279  HA  ALA A 278     103.720  55.420  38.820  1.00  0.00           H
ATOM   4280  CB  ALA A 278     103.940  55.010  36.750  1.00  0.00           C
ATOM   4281  HB1 ALA A 278     103.270  54.160  36.890  1.00  0.00           H
ATOM   4282  HB2 ALA A 278     103.750  55.440  35.770  1.00  0.00           H
ATOM   4283  HB3 ALA A 278     104.930  54.580  36.890  1.00  0.00           H
ATOM   4284  C   ALA A 278     104.400  57.160  38.040  1.00  0.00           C
ATOM   4285  O   ALA A 278     105.140  57.240  39.010  1.00  0.00           O
ATOM   4286  N   GLU A 284     104.460  58.150  37.120  1.00  0.00           N
ATOM   4287  H   GLU A 284     103.800  58.120  36.350  1.00  0.00           H
ATOM   4288  CA  GLU A 284     105.620  59.060  36.900  1.00  0.00           C
ATOM   4289  HA  GLU A 284     106.500  58.420  36.780  1.00  0.00           H
ATOM   4290  CB  GLU A 284     105.450  59.570  35.450  1.00  0.00           C
ATOM   4291  HB1 GLU A 284     104.680  60.330  35.300  1.00  0.00           H
ATOM   4292  HB2 GLU A 284     105.220  58.650  34.930  1.00  0.00           H
ATOM   4293  CG  GLU A 284     106.720  60.120  34.830  1.00  0.00           C
ATOM   4294  HG1 GLU A 284     107.510  59.390  35.020  1.00  0.00           H
ATOM   4295  HG2 GLU A 284     107.000  61.060  35.310  1.00  0.00           H
ATOM   4296  CD  GLU A 284     106.560  60.400  33.340  1.00  0.00           C
ATOM   4297  OE1 GLU A 284     106.130  61.510  32.900  1.00  0.00           O
ATOM   4298  OE2 GLU A 284     106.960  59.510  32.600  1.00  0.00           O
ATOM   4299  C   GLU A 284     105.980  60.180  37.950  1.00  0.00           C
ATOM   4300  O   GLU A 284     105.410  60.230  39.020  1.00  0.00           O
ATOM   4301  N   GLN A 285     106.960  61.080  37.760  1.00  0.00           N
ATOM   4302  H   GLN A 285     107.450  61.090  36.880  1.00  0.00           H
ATOM   4303  CA  GLN A 285     107.300  62.140  38.670  1.00  0.00           C
ATOM   4304  HA  GLN A 285     106.520  62.120  39.430  1.00  0.00           H
ATOM   4305  CB  GLN A 285     108.600  61.840  39.380  1.00  0.00           C
ATOM   4306  HB1 GLN A 285     108.880  62.640  40.070  1.00  0.00           H
ATOM   4307  HB2 GLN A 285     109.390  61.760  38.640  1.00  0.00           H
ATOM   4308  CG  GLN A 285     108.660  60.510  40.130  1.00  0.00           C
ATOM   4309  HG1 GLN A 285     109.670  60.270  40.440  1.00  0.00           H
ATOM   4310  HG2 GLN A 285     108.270  59.730  39.470  1.00  0.00           H
ATOM   4311  CD  GLN A 285     107.760  60.350  41.410  1.00  0.00           C
ATOM   4312  OE1 GLN A 285     108.040  60.950  42.410  1.00  0.00           O
ATOM   4313  NE2 GLN A 285     106.900  59.390  41.390  1.00  0.00           N
ATOM   4314 1HE2 GLN A 285     106.570  59.160  40.470  1.00  0.00           H
ATOM   4315 2HE2 GLN A 285     106.440  59.120  42.250  1.00  0.00           H
ATOM   4316  C   GLN A 285     107.320  63.580  38.060  1.00  0.00           C
ATOM   4317  O   GLN A 285     107.750  63.740  36.900  1.00  0.00           O
ATOM   4318  N   LEU A 286     106.920  64.630  38.800  1.00  0.00           N
ATOM   4319  H   LEU A 286     106.480  64.380  39.680  1.00  0.00           H
ATOM   4320  CA  LEU A 286     106.820  66.030  38.390  1.00  0.00           C
ATOM   4321  HA  LEU A 286     107.050  66.050  37.320  1.00  0.00           H
ATOM   4322  CB  LEU A 286     105.310  66.510  38.480  1.00  0.00           C
ATOM   4323  HB1 LEU A 286     105.380  67.600  38.480  1.00  0.00           H
ATOM   4324  HB2 LEU A 286     104.900  66.110  39.410  1.00  0.00           H
ATOM   4325  CG  LEU A 286     104.450  66.110  37.240  1.00  0.00           C
ATOM   4326  HG  LEU A 286     104.830  66.620  36.360  1.00  0.00           H
ATOM   4327  CD1 LEU A 286     104.500  64.720  36.760  1.00  0.00           C
ATOM   4328 1HD1 LEU A 286     104.620  64.080  37.640  1.00  0.00           H
ATOM   4329 2HD1 LEU A 286     103.560  64.620  36.210  1.00  0.00           H
ATOM   4330 3HD1 LEU A 286     105.430  64.520  36.230  1.00  0.00           H
ATOM   4331  CD2 LEU A 286     103.030  66.500  37.430  1.00  0.00           C
ATOM   4332 1HD2 LEU A 286     102.970  67.530  37.770  1.00  0.00           H
ATOM   4333 2HD2 LEU A 286     102.460  66.410  36.500  1.00  0.00           H
ATOM   4334 3HD2 LEU A 286     102.500  65.890  38.170  1.00  0.00           H
ATOM   4335  C   LEU A 286     107.750  66.950  39.260  1.00  0.00           C
ATOM   4336  O   LEU A 286     108.180  66.570  40.410  1.00  0.00           O
ATOM   4337  N   SER A 287     107.960  68.170  38.780  1.00  0.00           N
ATOM   4338  H   SER A 287     107.810  68.330  37.800  1.00  0.00           H
ATOM   4339  CA  SER A 287     108.750  69.230  39.620  1.00  0.00           C
ATOM   4340  HA  SER A 287     109.460  68.780  40.310  1.00  0.00           H
ATOM   4341  CB  SER A 287     109.470  70.080  38.600  1.00  0.00           C
ATOM   4342  HB1 SER A 287     110.250  69.460  38.150  1.00  0.00           H
ATOM   4343  HB2 SER A 287     110.020  70.850  39.150  1.00  0.00           H
ATOM   4344  OG  SER A 287     108.720  70.650  37.570  1.00  0.00           O
ATOM   4345  HG  SER A 287     108.400  69.970  36.970  1.00  0.00           H
ATOM   4346  C   SER A 287     107.830  70.120  40.460  1.00  0.00           C
ATOM   4347  O   SER A 287     106.650  70.240  40.230  1.00  0.00           O
ATOM   4348  N   VAL A 288     108.370  70.790  41.490  1.00  0.00           N
ATOM   4349  H   VAL A 288     109.340  70.580  41.690  1.00  0.00           H
ATOM   4350  CA  VAL A 288     107.630  71.870  42.230  1.00  0.00           C
ATOM   4351  HA  VAL A 288     106.930  71.340  42.870  1.00  0.00           H
ATOM   4352  CB  VAL A 288     108.620  72.580  43.100  1.00  0.00           C
ATOM   4353  HB  VAL A 288     109.440  72.850  42.430  1.00  0.00           H
ATOM   4354  CG1 VAL A 288     107.980  73.760  43.870  1.00  0.00           C
ATOM   4355 1HG1 VAL A 288     108.800  74.310  44.330  1.00  0.00           H
ATOM   4356 2HG1 VAL A 288     107.660  74.480  43.110  1.00  0.00           H
ATOM   4357 3HG1 VAL A 288     107.190  73.490  44.570  1.00  0.00           H
ATOM   4358  CG2 VAL A 288     109.260  71.640  44.090  1.00  0.00           C
ATOM   4359 1HG2 VAL A 288     109.670  70.780  43.560  1.00  0.00           H
ATOM   4360 2HG2 VAL A 288     110.120  72.160  44.510  1.00  0.00           H
ATOM   4361 3HG2 VAL A 288     108.480  71.330  44.790  1.00  0.00           H
ATOM   4362  C   VAL A 288     106.900  72.860  41.330  1.00  0.00           C
ATOM   4363  O   VAL A 288     105.700  73.260  41.580  1.00  0.00           O
ATOM   4364  N   ALA A 289     107.500  73.310  40.240  1.00  0.00           N
ATOM   4365  H   ALA A 289     108.480  73.110  40.100  1.00  0.00           H
ATOM   4366  CA  ALA A 289     106.890  74.200  39.300  1.00  0.00           C
ATOM   4367  HA  ALA A 289     106.550  75.130  39.780  1.00  0.00           H
ATOM   4368  CB  ALA A 289     107.960  74.610  38.280  1.00  0.00           C
ATOM   4369  HB1 ALA A 289     107.480  75.220  37.520  1.00  0.00           H
ATOM   4370  HB2 ALA A 289     108.740  75.190  38.770  1.00  0.00           H
ATOM   4371  HB3 ALA A 289     108.450  73.810  37.720  1.00  0.00           H
ATOM   4372  C   ALA A 289     105.620  73.710  38.590  1.00  0.00           C
ATOM   4373  O   ALA A 289     104.700  74.510  38.270  1.00  0.00           O
ATOM   4374  N   GLU A 290     105.580  72.440  38.220  1.00  0.00           N
ATOM   4375  H   GLU A 290     106.400  71.850  38.330  1.00  0.00           H
ATOM   4376  CA  GLU A 290     104.450  71.830  37.460  1.00  0.00           C
ATOM   4377  HA  GLU A 290     104.190  72.640  36.780  1.00  0.00           H
ATOM   4378  CB  GLU A 290     105.040  70.650  36.660  1.00  0.00           C
ATOM   4379  HB1 GLU A 290     104.220  70.150  36.140  1.00  0.00           H
ATOM   4380  HB2 GLU A 290     105.360  69.950  37.440  1.00  0.00           H
ATOM   4381  CG  GLU A 290     106.220  70.960  35.640  1.00  0.00           C
ATOM   4382  HG1 GLU A 290     107.020  71.650  35.930  1.00  0.00           H
ATOM   4383  HG2 GLU A 290     105.720  71.510  34.840  1.00  0.00           H
ATOM   4384  CD  GLU A 290     106.870  69.620  35.130  1.00  0.00           C
ATOM   4385  OE1 GLU A 290     106.590  69.230  33.970  1.00  0.00           O
ATOM   4386  OE2 GLU A 290     107.690  69.060  35.890  1.00  0.00           O
ATOM   4387  C   GLU A 290     103.280  71.430  38.300  1.00  0.00           C
ATOM   4388  O   GLU A 290     102.150  71.900  38.090  1.00  0.00           O
ATOM   4389  N   ILE A 291     103.560  70.830  39.450  1.00  0.00           N
ATOM   4390  H   ILE A 291     104.410  70.300  39.570  1.00  0.00           H
ATOM   4391  CA  ILE A 291     102.470  70.680  40.460  1.00  0.00           C
ATOM   4392  HA  ILE A 291     101.740  70.170  39.830  1.00  0.00           H
ATOM   4393  CB  ILE A 291     102.900  69.780  41.620  1.00  0.00           C
ATOM   4394  HB  ILE A 291     101.980  69.310  41.970  1.00  0.00           H
ATOM   4395  CG2 ILE A 291     103.700  68.550  41.140  1.00  0.00           C
ATOM   4396 1HG2 ILE A 291     103.400  67.700  41.750  1.00  0.00           H
ATOM   4397 2HG2 ILE A 291     103.550  68.300  40.090  1.00  0.00           H
ATOM   4398 3HG2 ILE A 291     104.770  68.770  41.190  1.00  0.00           H
ATOM   4399  CG1 ILE A 291     103.650  70.410  42.740  1.00  0.00           C
ATOM   4400 1HG1 ILE A 291     103.160  71.310  43.100  1.00  0.00           H
ATOM   4401 2HG1 ILE A 291     104.610  70.820  42.430  1.00  0.00           H
ATOM   4402  CD  ILE A 291     103.970  69.530  44.000  1.00  0.00           C
ATOM   4403  HD1 ILE A 291     104.420  70.130  44.790  1.00  0.00           H
ATOM   4404  HD2 ILE A 291     103.050  69.110  44.410  1.00  0.00           H
ATOM   4405  HD3 ILE A 291     104.630  68.710  43.730  1.00  0.00           H
ATOM   4406  C   ILE A 291     101.830  72.010  40.960  1.00  0.00           C
ATOM   4407  O   ILE A 291     100.620  72.020  41.240  1.00  0.00           O
ATOM   4408  N   THR A 292     102.610  73.150  40.950  1.00  0.00           N
ATOM   4409  H   THR A 292     103.610  73.070  40.790  1.00  0.00           H
ATOM   4410  CA  THR A 292     102.060  74.420  41.360  1.00  0.00           C
ATOM   4411  HA  THR A 292     101.360  74.230  42.170  1.00  0.00           H
ATOM   4412  CB  THR A 292     103.170  75.310  42.000  1.00  0.00           C
ATOM   4413  HB  THR A 292     103.820  75.560  41.160  1.00  0.00           H
ATOM   4414  CG2 THR A 292     102.630  76.580  42.690  1.00  0.00           C
ATOM   4415 1HG2 THR A 292     102.680  77.370  41.940  1.00  0.00           H
ATOM   4416 2HG2 THR A 292     101.620  76.400  43.070  1.00  0.00           H
ATOM   4417 3HG2 THR A 292     103.340  77.020  43.380  1.00  0.00           H
ATOM   4418  OG1 THR A 292     103.720  74.540  43.000  1.00  0.00           O
ATOM   4419  HG1 THR A 292     104.470  74.050  42.630  1.00  0.00           H
ATOM   4420  C   THR A 292     101.340  75.070  40.170  1.00  0.00           C
ATOM   4421  O   THR A 292     100.380  75.870  40.420  1.00  0.00           O
ATOM   4422  N   ASN A 293     101.640  74.700  38.940  1.00  0.00           N
ATOM   4423  H   ASN A 293     102.430  74.110  38.730  1.00  0.00           H
ATOM   4424  CA  ASN A 293     100.870  75.170  37.820  1.00  0.00           C
ATOM   4425  HA  ASN A 293     100.560  76.210  37.960  1.00  0.00           H
ATOM   4426  CB  ASN A 293     101.760  75.020  36.580  1.00  0.00           C
ATOM   4427  HB1 ASN A 293     101.990  73.960  36.410  1.00  0.00           H
ATOM   4428  HB2 ASN A 293     102.730  75.510  36.680  1.00  0.00           H
ATOM   4429  CG  ASN A 293     100.990  75.580  35.440  1.00  0.00           C
ATOM   4430  OD1 ASN A 293     100.420  76.630  35.490  1.00  0.00           O
ATOM   4431  ND2 ASN A 293     100.960  74.920  34.340  1.00  0.00           N
ATOM   4432 1HD2 ASN A 293     101.360  73.990  34.440  1.00  0.00           H
ATOM   4433 2HD2 ASN A 293     100.650  75.360  33.480  1.00  0.00           H
ATOM   4434  C   ASN A 293      99.580  74.360  37.840  1.00  0.00           C
ATOM   4435  O   ASN A 293      98.550  74.920  37.590  1.00  0.00           O
ATOM   4436  N   ALA A 294      99.560  73.080  38.160  1.00  0.00           N
ATOM   4437  H   ALA A 294     100.470  72.650  38.260  1.00  0.00           H
ATOM   4438  CA  ALA A 294      98.350  72.210  38.410  1.00  0.00           C
ATOM   4439  HA  ALA A 294      97.790  72.260  37.480  1.00  0.00           H
ATOM   4440  CB  ALA A 294      98.790  70.780  38.530  1.00  0.00           C
ATOM   4441  HB1 ALA A 294      97.890  70.260  38.860  1.00  0.00           H
ATOM   4442  HB2 ALA A 294      99.080  70.420  37.550  1.00  0.00           H
ATOM   4443  HB3 ALA A 294      99.480  70.610  39.350  1.00  0.00           H
ATOM   4444  C   ALA A 294      97.340  72.650  39.510  1.00  0.00           C
ATOM   4445  O   ALA A 294      96.140  72.410  39.320  1.00  0.00           O
ATOM   4446  N   CYS A 295      97.740  73.450  40.480  1.00  0.00           N
ATOM   4447  H   CYS A 295      98.670  73.850  40.420  1.00  0.00           H
ATOM   4448  CA  CYS A 295      96.880  73.970  41.510  1.00  0.00           C
ATOM   4449  HA  CYS A 295      96.350  73.150  42.000  1.00  0.00           H
ATOM   4450  CB  CYS A 295      97.890  74.580  42.490  1.00  0.00           C
ATOM   4451  HB1 CYS A 295      97.160  75.070  43.130  1.00  0.00           H
ATOM   4452  HB2 CYS A 295      98.540  75.280  41.960  1.00  0.00           H
ATOM   4453  SG  CYS A 295      98.810  73.380  43.410  1.00  0.00           S
ATOM   4454  HG  CYS A 295      99.570  72.950  42.400  1.00  0.00           H
ATOM   4455  C   CYS A 295      95.820  74.940  41.040  1.00  0.00           C
ATOM   4456  O   CYS A 295      94.860  75.300  41.700  1.00  0.00           O
ATOM   4457  N   PHE A 296      95.950  75.430  39.760  1.00  0.00           N
ATOM   4458  H   PHE A 296      96.760  75.130  39.230  1.00  0.00           H
ATOM   4459  CA  PHE A 296      95.070  76.390  39.170  1.00  0.00           C
ATOM   4460  HA  PHE A 296      94.310  76.720  39.890  1.00  0.00           H
ATOM   4461  CB  PHE A 296      95.780  77.620  38.830  1.00  0.00           C
ATOM   4462  HB1 PHE A 296      95.040  78.310  38.430  1.00  0.00           H
ATOM   4463  HB2 PHE A 296      96.590  77.440  38.110  1.00  0.00           H
ATOM   4464  CG  PHE A 296      96.370  78.300  40.020  1.00  0.00           C
ATOM   4465  CD1 PHE A 296      95.650  79.370  40.660  1.00  0.00           C
ATOM   4466  HD1 PHE A 296      94.700  79.630  40.230  1.00  0.00           H
ATOM   4467  CE1 PHE A 296      96.210  80.020  41.750  1.00  0.00           C
ATOM   4468  HE1 PHE A 296      95.580  80.690  42.310  1.00  0.00           H
ATOM   4469  CZ  PHE A 296      97.410  79.610  42.300  1.00  0.00           C
ATOM   4470  HZ  PHE A 296      97.850  80.120  43.140  1.00  0.00           H
ATOM   4471  CE2 PHE A 296      98.090  78.480  41.790  1.00  0.00           C
ATOM   4472  HE2 PHE A 296      99.040  78.150  42.180  1.00  0.00           H
ATOM   4473  CD2 PHE A 296      97.580  77.920  40.630  1.00  0.00           C
ATOM   4474  HD2 PHE A 296      98.140  77.120  40.170  1.00  0.00           H
ATOM   4475  C   PHE A 296      94.250  75.810  38.010  1.00  0.00           C
ATOM   4476  O   PHE A 296      93.500  76.480  37.350  1.00  0.00           O
ATOM   4477  N   GLU A 297      94.380  74.510  37.700  1.00  0.00           N
ATOM   4478  H   GLU A 297      94.980  73.940  38.280  1.00  0.00           H
ATOM   4479  CA  GLU A 297      93.630  73.800  36.640  1.00  0.00           C
ATOM   4480  HA  GLU A 297      93.560  74.660  35.970  1.00  0.00           H
ATOM   4481  CB  GLU A 297      94.520  72.860  35.810  1.00  0.00           C
ATOM   4482  HB1 GLU A 297      94.250  71.850  36.120  1.00  0.00           H
ATOM   4483  HB2 GLU A 297      95.530  73.220  36.030  1.00  0.00           H
ATOM   4484  CG  GLU A 297      94.400  72.980  34.260  1.00  0.00           C
ATOM   4485  HG1 GLU A 297      93.370  72.850  33.930  1.00  0.00           H
ATOM   4486  HG2 GLU A 297      94.910  72.090  33.890  1.00  0.00           H
ATOM   4487  CD  GLU A 297      95.020  74.230  33.610  1.00  0.00           C
ATOM   4488  OE1 GLU A 297      94.320  75.240  33.550  1.00  0.00           O
ATOM   4489  OE2 GLU A 297      96.190  74.260  33.240  1.00  0.00           O
ATOM   4490  C   GLU A 297      92.200  73.230  37.040  1.00  0.00           C
ATOM   4491  O   GLU A 297      92.150  72.430  37.920  1.00  0.00           O
ATOM   4492  N   PRO A 298      91.110  73.610  36.280  1.00  0.00           N
ATOM   4493  CD  PRO A 298      90.990  74.810  35.390  1.00  0.00           C
ATOM   4494  HD1 PRO A 298      91.310  74.430  34.420  1.00  0.00           H
ATOM   4495  HD2 PRO A 298      91.480  75.660  35.880  1.00  0.00           H
ATOM   4496  CG  PRO A 298      89.510  75.200  35.450  1.00  0.00           C
ATOM   4497  HG1 PRO A 298      89.140  75.540  34.480  1.00  0.00           H
ATOM   4498  HG2 PRO A 298      89.320  75.980  36.180  1.00  0.00           H
ATOM   4499  CB  PRO A 298      88.890  73.830  35.740  1.00  0.00           C
ATOM   4500  HB1 PRO A 298      88.710  73.290  34.810  1.00  0.00           H
ATOM   4501  HB2 PRO A 298      87.900  74.030  36.160  1.00  0.00           H
ATOM   4502  CA  PRO A 298      89.770  73.180  36.710  1.00  0.00           C
ATOM   4503  HA  PRO A 298      89.450  73.520  37.690  1.00  0.00           H
ATOM   4504  C   PRO A 298      89.650  71.660  36.750  1.00  0.00           C
ATOM   4505  O   PRO A 298      88.770  71.110  37.470  1.00  0.00           O
ATOM   4506  N   ALA A 299      90.510  71.000  35.910  1.00  0.00           N
ATOM   4507  H   ALA A 299      91.090  71.500  35.250  1.00  0.00           H
ATOM   4508  CA  ALA A 299      90.570  69.560  35.850  1.00  0.00           C
ATOM   4509  HA  ALA A 299      89.570  69.200  35.620  1.00  0.00           H
ATOM   4510  CB  ALA A 299      91.510  69.210  34.760  1.00  0.00           C
ATOM   4511  HB1 ALA A 299      91.370  68.190  34.390  1.00  0.00           H
ATOM   4512  HB2 ALA A 299      91.370  69.840  33.880  1.00  0.00           H
ATOM   4513  HB3 ALA A 299      92.530  69.400  35.100  1.00  0.00           H
ATOM   4514  C   ALA A 299      90.900  68.810  37.210  1.00  0.00           C
ATOM   4515  O   ALA A 299      90.510  67.680  37.300  1.00  0.00           O
ATOM   4516  N   ASN A 300      91.630  69.460  38.110  1.00  0.00           N
ATOM   4517  H   ASN A 300      91.720  70.460  38.010  1.00  0.00           H
ATOM   4518  CA  ASN A 300      92.190  68.980  39.350  1.00  0.00           C
ATOM   4519  HA  ASN A 300      92.210  67.890  39.360  1.00  0.00           H
ATOM   4520  CB  ASN A 300      93.650  69.380  39.410  1.00  0.00           C
ATOM   4521  HB1 ASN A 300      94.120  68.850  40.240  1.00  0.00           H
ATOM   4522  HB2 ASN A 300      93.820  70.440  39.590  1.00  0.00           H
ATOM   4523  CG  ASN A 300      94.550  69.050  38.260  1.00  0.00           C
ATOM   4524  OD1 ASN A 300      94.420  68.010  37.620  1.00  0.00           O
ATOM   4525  ND2 ASN A 300      95.450  69.940  37.950  1.00  0.00           N
ATOM   4526 1HD2 ASN A 300      95.380  70.820  38.430  1.00  0.00           H
ATOM   4527 2HD2 ASN A 300      96.090  69.840  37.170  1.00  0.00           H
ATOM   4528  C   ASN A 300      91.390  69.320  40.660  1.00  0.00           C
ATOM   4529  O   ASN A 300      91.830  69.150  41.770  1.00  0.00           O
ATOM   4530  N   GLN A 301      90.310  70.080  40.480  1.00  0.00           N
ATOM   4531  H   GLN A 301      89.860  70.120  39.580  1.00  0.00           H
ATOM   4532  CA  GLN A 301      89.540  70.670  41.590  1.00  0.00           C
ATOM   4533  HA  GLN A 301      90.230  71.120  42.300  1.00  0.00           H
ATOM   4534  CB  GLN A 301      88.710  71.790  41.070  1.00  0.00           C
ATOM   4535  HB1 GLN A 301      88.260  72.150  42.000  1.00  0.00           H
ATOM   4536  HB2 GLN A 301      87.900  71.510  40.400  1.00  0.00           H
ATOM   4537  CG  GLN A 301      89.670  72.860  40.490  1.00  0.00           C
ATOM   4538  HG1 GLN A 301      90.230  72.420  39.670  1.00  0.00           H
ATOM   4539  HG2 GLN A 301      90.380  73.100  41.280  1.00  0.00           H
ATOM   4540  CD  GLN A 301      88.970  74.190  40.040  1.00  0.00           C
ATOM   4541  OE1 GLN A 301      87.750  74.240  39.650  1.00  0.00           O
ATOM   4542  NE2 GLN A 301      89.620  75.340  40.100  1.00  0.00           N
ATOM   4543 1HE2 GLN A 301      90.550  75.360  40.500  1.00  0.00           H
ATOM   4544 2HE2 GLN A 301      89.170  76.190  39.800  1.00  0.00           H
ATOM   4545  C   GLN A 301      88.660  69.520  42.230  1.00  0.00           C
ATOM   4546  O   GLN A 301      88.110  68.710  41.580  1.00  0.00           O
ATOM   4547  N   MET A 302      88.410  69.710  43.540  1.00  0.00           N
ATOM   4548  H   MET A 302      88.760  70.520  44.020  1.00  0.00           H
ATOM   4549  CA  MET A 302      87.430  68.960  44.280  1.00  0.00           C
ATOM   4550  HA  MET A 302      87.630  67.910  44.060  1.00  0.00           H
ATOM   4551  CB  MET A 302      87.790  69.150  45.760  1.00  0.00           C
ATOM   4552  HB1 MET A 302      87.030  68.570  46.280  1.00  0.00           H
ATOM   4553  HB2 MET A 302      87.790  70.210  46.000  1.00  0.00           H
ATOM   4554  CG  MET A 302      89.230  68.660  46.100  1.00  0.00           C
ATOM   4555  HG1 MET A 302      89.480  68.820  47.150  1.00  0.00           H
ATOM   4556  HG2 MET A 302      89.980  69.240  45.570  1.00  0.00           H
ATOM   4557  SD  MET A 302      89.350  66.900  45.760  1.00  0.00           S
ATOM   4558  CE  MET A 302      90.240  66.850  44.200  1.00  0.00           C
ATOM   4559  HE1 MET A 302      90.530  65.810  44.030  1.00  0.00           H
ATOM   4560  HE2 MET A 302      89.700  67.310  43.380  1.00  0.00           H
ATOM   4561  HE3 MET A 302      91.160  67.380  44.460  1.00  0.00           H
ATOM   4562  C   MET A 302      85.970  69.310  43.950  1.00  0.00           C
ATOM   4563  O   MET A 302      85.040  68.530  44.150  1.00  0.00           O
ATOM   4564  N   VAL A 303      85.750  70.560  43.390  1.00  0.00           N
ATOM   4565  H   VAL A 303      86.470  71.250  43.340  1.00  0.00           H
ATOM   4566  CA  VAL A 303      84.470  71.080  42.890  1.00  0.00           C
ATOM   4567  HA  VAL A 303      83.780  70.280  42.610  1.00  0.00           H
ATOM   4568  CB  VAL A 303      83.770  71.870  44.040  1.00  0.00           C
ATOM   4569  HB  VAL A 303      84.350  72.770  44.270  1.00  0.00           H
ATOM   4570  CG1 VAL A 303      82.370  72.260  43.490  1.00  0.00           C
ATOM   4571 1HG1 VAL A 303      82.350  73.010  42.700  1.00  0.00           H
ATOM   4572 2HG1 VAL A 303      81.810  71.370  43.190  1.00  0.00           H
ATOM   4573 3HG1 VAL A 303      81.800  72.610  44.350  1.00  0.00           H
ATOM   4574  CG2 VAL A 303      83.610  71.020  45.340  1.00  0.00           C
ATOM   4575 1HG2 VAL A 303      83.060  70.120  45.060  1.00  0.00           H
ATOM   4576 2HG2 VAL A 303      84.600  70.890  45.780  1.00  0.00           H
ATOM   4577 3HG2 VAL A 303      83.010  71.620  46.030  1.00  0.00           H
ATOM   4578  C   VAL A 303      84.790  71.950  41.660  1.00  0.00           C
ATOM   4579  O   VAL A 303      85.370  73.080  41.650  1.00  0.00           O
ATOM   4580  N   LYS A 304      84.430  71.430  40.440  1.00  0.00           N
ATOM   4581  H   LYS A 304      84.180  70.450  40.400  1.00  0.00           H
ATOM   4582  CA  LYS A 304      84.720  72.090  39.120  1.00  0.00           C
ATOM   4583  HA  LYS A 304      85.780  72.330  39.050  1.00  0.00           H
ATOM   4584  CB  LYS A 304      84.480  71.160  37.960  1.00  0.00           C
ATOM   4585  HB1 LYS A 304      84.710  71.780  37.100  1.00  0.00           H
ATOM   4586  HB2 LYS A 304      83.430  70.870  38.060  1.00  0.00           H
ATOM   4587  CG  LYS A 304      85.260  69.840  37.900  1.00  0.00           C
ATOM   4588  HG1 LYS A 304      84.970  69.120  38.660  1.00  0.00           H
ATOM   4589  HG2 LYS A 304      86.320  70.070  37.940  1.00  0.00           H
ATOM   4590  CD  LYS A 304      85.000  69.010  36.650  1.00  0.00           C
ATOM   4591  HD1 LYS A 304      85.330  69.610  35.800  1.00  0.00           H
ATOM   4592  HD2 LYS A 304      83.930  68.830  36.520  1.00  0.00           H
ATOM   4593  CE  LYS A 304      85.790  67.700  36.610  1.00  0.00           C
ATOM   4594  HE1 LYS A 304      85.510  67.040  37.430  1.00  0.00           H
ATOM   4595  HE2 LYS A 304      86.840  67.940  36.790  1.00  0.00           H
ATOM   4596  NZ  LYS A 304      85.640  67.140  35.280  1.00  0.00           N
ATOM   4597  HZ1 LYS A 304      86.280  67.480  34.570  1.00  0.00           H
ATOM   4598  HZ2 LYS A 304      85.800  66.160  35.090  1.00  0.00           H
ATOM   4599  HZ3 LYS A 304      84.680  67.320  35.020  1.00  0.00           H
ATOM   4600  C   LYS A 304      84.080  73.450  38.900  1.00  0.00           C
ATOM   4601  O   LYS A 304      82.850  73.480  38.750  1.00  0.00           O
ATOM   4602  N   CYS A 305      84.840  74.510  38.900  1.00  0.00           N
ATOM   4603  H   CYS A 305      85.820  74.370  39.110  1.00  0.00           H
ATOM   4604  CA  CYS A 305      84.390  75.870  38.680  1.00  0.00           C
ATOM   4605  HA  CYS A 305      83.420  75.850  38.170  1.00  0.00           H
ATOM   4606  CB  CYS A 305      84.200  76.620  40.030  1.00  0.00           C
ATOM   4607  HB1 CYS A 305      83.540  76.020  40.650  1.00  0.00           H
ATOM   4608  HB2 CYS A 305      83.720  77.590  39.900  1.00  0.00           H
ATOM   4609  SG  CYS A 305      85.770  76.780  40.940  1.00  0.00           S
ATOM   4610  HG  CYS A 305      85.960  75.470  41.120  1.00  0.00           H
ATOM   4611  C   CYS A 305      85.340  76.630  37.680  1.00  0.00           C
ATOM   4612  O   CYS A 305      86.330  76.080  37.230  1.00  0.00           O
ATOM   4613  N   ASP A 306      85.140  77.930  37.410  1.00  0.00           N
ATOM   4614  H   ASP A 306      84.360  78.450  37.770  1.00  0.00           H
ATOM   4615  CA  ASP A 306      86.260  78.730  36.820  1.00  0.00           C
ATOM   4616  HA  ASP A 306      87.110  78.060  36.710  1.00  0.00           H
ATOM   4617  CB  ASP A 306      85.840  79.270  35.510  1.00  0.00           C
ATOM   4618  HB1 ASP A 306      85.330  80.220  35.630  1.00  0.00           H
ATOM   4619  HB2 ASP A 306      85.210  78.610  34.920  1.00  0.00           H
ATOM   4620  CG  ASP A 306      87.090  79.430  34.610  1.00  0.00           C
ATOM   4621  OD1 ASP A 306      88.180  79.820  35.100  1.00  0.00           O
ATOM   4622  OD2 ASP A 306      87.020  79.250  33.390  1.00  0.00           O
ATOM   4623  C   ASP A 306      86.680  79.850  37.780  1.00  0.00           C
ATOM   4624  O   ASP A 306      86.120  80.920  37.860  1.00  0.00           O
ATOM   4625  N   PRO A 307      87.810  79.680  38.570  1.00  0.00           N
ATOM   4626  CD  PRO A 307      88.360  78.420  38.970  1.00  0.00           C
ATOM   4627  HD1 PRO A 307      89.040  78.080  38.180  1.00  0.00           H
ATOM   4628  HD2 PRO A 307      87.590  77.700  39.240  1.00  0.00           H
ATOM   4629  CG  PRO A 307      89.170  78.600  40.260  1.00  0.00           C
ATOM   4630  HG1 PRO A 307      90.040  77.950  40.210  1.00  0.00           H
ATOM   4631  HG2 PRO A 307      88.630  78.240  41.140  1.00  0.00           H
ATOM   4632  CB  PRO A 307      89.470  80.100  40.450  1.00  0.00           C
ATOM   4633  HB1 PRO A 307      90.530  80.240  40.260  1.00  0.00           H
ATOM   4634  HB2 PRO A 307      89.180  80.390  41.460  1.00  0.00           H
ATOM   4635  CA  PRO A 307      88.440  80.710  39.400  1.00  0.00           C
ATOM   4636  HA  PRO A 307      87.690  81.100  40.080  1.00  0.00           H
ATOM   4637  C   PRO A 307      89.000  81.960  38.660  1.00  0.00           C
ATOM   4638  O   PRO A 307      89.250  82.950  39.320  1.00  0.00           O
ATOM   4639  N   ARG A 308      89.240  81.960  37.350  1.00  0.00           N
ATOM   4640  H   ARG A 308      89.010  81.070  36.930  1.00  0.00           H
ATOM   4641  CA  ARG A 308      89.630  83.100  36.530  1.00  0.00           C
ATOM   4642  HA  ARG A 308      90.580  83.470  36.910  1.00  0.00           H
ATOM   4643  CB  ARG A 308      89.810  82.710  35.050  1.00  0.00           C
ATOM   4644  HB1 ARG A 308      90.220  83.560  34.500  1.00  0.00           H
ATOM   4645  HB2 ARG A 308      88.880  82.310  34.640  1.00  0.00           H
ATOM   4646  CG  ARG A 308      90.920  81.700  34.760  1.00  0.00           C
ATOM   4647  HG1 ARG A 308      90.670  80.720  35.170  1.00  0.00           H
ATOM   4648  HG2 ARG A 308      91.880  82.080  35.120  1.00  0.00           H
ATOM   4649  CD  ARG A 308      91.100  81.330  33.280  1.00  0.00           C
ATOM   4650  HD1 ARG A 308      91.890  80.600  33.110  1.00  0.00           H
ATOM   4651  HD2 ARG A 308      91.230  82.270  32.740  1.00  0.00           H
ATOM   4652  NE  ARG A 308      89.870  80.720  32.740  1.00  0.00           N
ATOM   4653  HE  ARG A 308      89.180  80.470  33.430  1.00  0.00           H
ATOM   4654  CZ  ARG A 308      89.520  80.630  31.500  1.00  0.00           C
ATOM   4655  NH1 ARG A 308      90.280  81.050  30.470  1.00  0.00           N
ATOM   4656 1HH1 ARG A 308      91.090  81.610  30.640  1.00  0.00           H
ATOM   4657 2HH1 ARG A 308      90.090  80.900  29.480  1.00  0.00           H
ATOM   4658  NH2 ARG A 308      88.370  80.180  31.260  1.00  0.00           N
ATOM   4659 1HH2 ARG A 308      87.820  79.960  32.080  1.00  0.00           H
ATOM   4660 2HH2 ARG A 308      88.090  80.100  30.290  1.00  0.00           H
ATOM   4661  C   ARG A 308      88.630  84.280  36.480  1.00  0.00           C
ATOM   4662  O   ARG A 308      89.070  85.360  36.240  1.00  0.00           O
ATOM   4663  N   HIS A 309      87.330  83.940  36.670  1.00  0.00           N
ATOM   4664  H   HIS A 309      87.280  82.930  36.680  1.00  0.00           H
ATOM   4665  CA  HIS A 309      86.100  84.750  36.580  1.00  0.00           C
ATOM   4666  HA  HIS A 309      86.260  85.710  36.090  1.00  0.00           H
ATOM   4667  CB  HIS A 309      85.050  83.980  35.660  1.00  0.00           C
ATOM   4668  HB1 HIS A 309      84.150  84.590  35.590  1.00  0.00           H
ATOM   4669  HB2 HIS A 309      84.700  83.020  36.050  1.00  0.00           H
ATOM   4670  CG  HIS A 309      85.530  83.760  34.270  1.00  0.00           C
ATOM   4671  ND1 HIS A 309      86.210  82.660  33.910  1.00  0.00           N
ATOM   4672  CE1 HIS A 309      86.250  82.730  32.560  1.00  0.00           C
ATOM   4673  HE1 HIS A 309      86.480  81.860  31.970  1.00  0.00           H
ATOM   4674  NE2 HIS A 309      86.090  84.020  32.190  1.00  0.00           N
ATOM   4675  HE2 HIS A 309      85.990  84.370  31.250  1.00  0.00           H
ATOM   4676  CD2 HIS A 309      85.470  84.620  33.240  1.00  0.00           C
ATOM   4677  HD2 HIS A 309      85.070  85.630  33.250  1.00  0.00           H
ATOM   4678  C   HIS A 309      85.410  84.980  37.980  1.00  0.00           C
ATOM   4679  O   HIS A 309      84.380  85.570  38.050  1.00  0.00           O
ATOM   4680  N   GLY A 310      86.010  84.490  39.060  1.00  0.00           N
ATOM   4681  H   GLY A 310      86.970  84.180  38.960  1.00  0.00           H
ATOM   4682  CA  GLY A 310      85.710  84.900  40.440  1.00  0.00           C
ATOM   4683  HA1 GLY A 310      85.580  83.960  40.970  1.00  0.00           H
ATOM   4684  HA2 GLY A 310      84.820  85.540  40.460  1.00  0.00           H
ATOM   4685  C   GLY A 310      86.870  85.650  41.140  1.00  0.00           C
ATOM   4686  O   GLY A 310      87.790  86.080  40.490  1.00  0.00           O
ATOM   4687  N   LYS A 311      86.760  85.900  42.440  1.00  0.00           N
ATOM   4688  H   LYS A 311      85.950  85.470  42.880  1.00  0.00           H
ATOM   4689  CA  LYS A 311      87.750  86.590  43.340  1.00  0.00           C
ATOM   4690  HA  LYS A 311      88.690  86.710  42.810  1.00  0.00           H
ATOM   4691  CB  LYS A 311      87.190  87.960  43.690  1.00  0.00           C
ATOM   4692  HB1 LYS A 311      87.800  88.420  44.460  1.00  0.00           H
ATOM   4693  HB2 LYS A 311      86.180  87.920  44.120  1.00  0.00           H
ATOM   4694  CG  LYS A 311      87.180  88.960  42.540  1.00  0.00           C
ATOM   4695  HG1 LYS A 311      86.400  88.630  41.860  1.00  0.00           H
ATOM   4696  HG2 LYS A 311      88.180  88.840  42.120  1.00  0.00           H
ATOM   4697  CD  LYS A 311      86.970  90.450  42.930  1.00  0.00           C
ATOM   4698  HD1 LYS A 311      87.810  90.880  43.490  1.00  0.00           H
ATOM   4699  HD2 LYS A 311      86.050  90.640  43.490  1.00  0.00           H
ATOM   4700  CE  LYS A 311      86.990  91.300  41.600  1.00  0.00           C
ATOM   4701  HE1 LYS A 311      85.990  91.200  41.180  1.00  0.00           H
ATOM   4702  HE2 LYS A 311      87.650  90.930  40.820  1.00  0.00           H
ATOM   4703  NZ  LYS A 311      87.290  92.710  41.870  1.00  0.00           N
ATOM   4704  HZ1 LYS A 311      86.510  92.970  42.460  1.00  0.00           H
ATOM   4705  HZ2 LYS A 311      88.210  92.720  42.300  1.00  0.00           H
ATOM   4706  HZ3 LYS A 311      87.360  93.220  41.010  1.00  0.00           H
ATOM   4707  C   LYS A 311      88.170  85.690  44.470  1.00  0.00           C
ATOM   4708  O   LYS A 311      87.400  84.970  45.080  1.00  0.00           O
ATOM   4709  N   TYR A 312      89.430  85.900  44.810  1.00  0.00           N
ATOM   4710  H   TYR A 312      89.920  86.530  44.190  1.00  0.00           H
ATOM   4711  CA  TYR A 312      90.160  85.260  45.980  1.00  0.00           C
ATOM   4712  HA  TYR A 312      89.630  84.360  46.300  1.00  0.00           H
ATOM   4713  CB  TYR A 312      91.690  85.010  45.700  1.00  0.00           C
ATOM   4714  HB1 TYR A 312      92.180  84.840  46.660  1.00  0.00           H
ATOM   4715  HB2 TYR A 312      92.110  85.930  45.290  1.00  0.00           H
ATOM   4716  CG  TYR A 312      92.010  83.940  44.680  1.00  0.00           C
ATOM   4717  CD1 TYR A 312      92.330  82.640  45.120  1.00  0.00           C
ATOM   4718  HD1 TYR A 312      92.370  82.420  46.180  1.00  0.00           H
ATOM   4719  CE1 TYR A 312      92.460  81.590  44.200  1.00  0.00           C
ATOM   4720  HE1 TYR A 312      92.760  80.600  44.510  1.00  0.00           H
ATOM   4721  CZ  TYR A 312      92.370  81.850  42.810  1.00  0.00           C
ATOM   4722  OH  TYR A 312      92.490  80.840  41.950  1.00  0.00           O
ATOM   4723  HH  TYR A 312      92.690  81.120  41.050  1.00  0.00           H
ATOM   4724  CE2 TYR A 312      92.060  83.180  42.410  1.00  0.00           C
ATOM   4725  HE2 TYR A 312      91.990  83.480  41.370  1.00  0.00           H
ATOM   4726  CD2 TYR A 312      91.850  84.230  43.290  1.00  0.00           C
ATOM   4727  HD2 TYR A 312      91.600  85.220  42.940  1.00  0.00           H
ATOM   4728  C   TYR A 312      90.050  86.140  47.210  1.00  0.00           C
ATOM   4729  O   TYR A 312      90.310  87.320  47.190  1.00  0.00           O
ATOM   4730  N   MET A 313      89.690  85.480  48.330  1.00  0.00           N
ATOM   4731  H   MET A 313      89.530  84.480  48.310  1.00  0.00           H
ATOM   4732  CA  MET A 313      89.670  86.120  49.670  1.00  0.00           C
ATOM   4733  HA  MET A 313      89.670  87.200  49.510  1.00  0.00           H
ATOM   4734  CB  MET A 313      88.400  85.750  50.400  1.00  0.00           C
ATOM   4735  HB1 MET A 313      88.510  86.180  51.400  1.00  0.00           H
ATOM   4736  HB2 MET A 313      88.290  84.690  50.610  1.00  0.00           H
ATOM   4737  CG  MET A 313      87.130  86.350  49.710  1.00  0.00           C
ATOM   4738  HG1 MET A 313      87.180  86.200  48.630  1.00  0.00           H
ATOM   4739  HG2 MET A 313      87.130  87.440  49.760  1.00  0.00           H
ATOM   4740  SD  MET A 313      85.650  85.570  50.290  1.00  0.00           S
ATOM   4741  CE  MET A 313      85.370  84.390  48.870  1.00  0.00           C
ATOM   4742  HE1 MET A 313      84.390  83.910  48.960  1.00  0.00           H
ATOM   4743  HE2 MET A 313      85.340  84.980  47.960  1.00  0.00           H
ATOM   4744  HE3 MET A 313      86.250  83.740  48.840  1.00  0.00           H
ATOM   4745  C   MET A 313      90.890  85.720  50.460  1.00  0.00           C
ATOM   4746  O   MET A 313      91.370  86.460  51.270  1.00  0.00           O
ATOM   4747  N   ALA A 314      91.370  84.480  50.290  1.00  0.00           N
ATOM   4748  H   ALA A 314      90.790  83.920  49.690  1.00  0.00           H
ATOM   4749  CA  ALA A 314      92.550  83.830  50.930  1.00  0.00           C
ATOM   4750  HA  ALA A 314      93.400  84.500  50.820  1.00  0.00           H
ATOM   4751  CB  ALA A 314      92.140  83.480  52.410  1.00  0.00           C
ATOM   4752  HB1 ALA A 314      92.880  82.920  52.990  1.00  0.00           H
ATOM   4753  HB2 ALA A 314      91.860  84.400  52.910  1.00  0.00           H
ATOM   4754  HB3 ALA A 314      91.240  82.880  52.340  1.00  0.00           H
ATOM   4755  C   ALA A 314      92.920  82.500  50.230  1.00  0.00           C
ATOM   4756  O   ALA A 314      92.030  81.860  49.690  1.00  0.00           O
ATOM   4757  N   CYS A 315      94.230  82.120  50.280  1.00  0.00           N
ATOM   4758  H   CYS A 315      94.810  82.830  50.690  1.00  0.00           H
ATOM   4759  CA  CYS A 315      94.770  80.910  49.590  1.00  0.00           C
ATOM   4760  HA  CYS A 315      93.990  80.140  49.640  1.00  0.00           H
ATOM   4761  CB  CYS A 315      95.080  81.210  48.150  1.00  0.00           C
ATOM   4762  HB1 CYS A 315      95.930  81.900  48.180  1.00  0.00           H
ATOM   4763  HB2 CYS A 315      94.310  81.810  47.650  1.00  0.00           H
ATOM   4764  SG  CYS A 315      95.500  79.720  47.220  1.00  0.00           S
ATOM   4765  HG  CYS A 315      94.910  79.880  46.040  1.00  0.00           H
ATOM   4766  C   CYS A 315      96.060  80.360  50.330  1.00  0.00           C
ATOM   4767  O   CYS A 315      97.000  81.080  50.720  1.00  0.00           O
ATOM   4768  N   CYS A 316      96.060  79.060  50.590  1.00  0.00           N
ATOM   4769  H   CYS A 316      95.230  78.580  50.280  1.00  0.00           H
ATOM   4770  CA  CYS A 316      97.130  78.320  51.210  1.00  0.00           C
ATOM   4771  HA  CYS A 316      98.010  78.940  51.420  1.00  0.00           H
ATOM   4772  CB  CYS A 316      96.720  77.810  52.620  1.00  0.00           C
ATOM   4773  HB1 CYS A 316      97.640  77.500  53.110  1.00  0.00           H
ATOM   4774  HB2 CYS A 316      95.970  77.020  52.620  1.00  0.00           H
ATOM   4775  SG  CYS A 316      96.090  79.200  53.570  1.00  0.00           S
ATOM   4776  HG  CYS A 316      96.740  80.200  52.980  1.00  0.00           H
ATOM   4777  C   CYS A 316      97.680  77.180  50.370  1.00  0.00           C
ATOM   4778  O   CYS A 316      96.890  76.470  49.820  1.00  0.00           O
ATOM   4779  N   LEU A 317      98.990  77.000  50.350  1.00  0.00           N
ATOM   4780  H   LEU A 317      99.500  77.660  50.910  1.00  0.00           H
ATOM   4781  CA  LEU A 317      99.660  75.890  49.750  1.00  0.00           C
ATOM   4782  HA  LEU A 317      98.960  75.230  49.230  1.00  0.00           H
ATOM   4783  CB  LEU A 317     100.720  76.340  48.780  1.00  0.00           C
ATOM   4784  HB1 LEU A 317     101.200  75.430  48.420  1.00  0.00           H
ATOM   4785  HB2 LEU A 317     101.450  76.900  49.370  1.00  0.00           H
ATOM   4786  CG  LEU A 317     100.260  77.180  47.500  1.00  0.00           C
ATOM   4787  HG  LEU A 317      99.500  77.940  47.690  1.00  0.00           H
ATOM   4788  CD1 LEU A 317     101.480  77.930  46.890  1.00  0.00           C
ATOM   4789 1HD1 LEU A 317     101.390  78.100  45.820  1.00  0.00           H
ATOM   4790 2HD1 LEU A 317     101.640  78.910  47.330  1.00  0.00           H
ATOM   4791 3HD1 LEU A 317     102.370  77.310  47.050  1.00  0.00           H
ATOM   4792  CD2 LEU A 317      99.760  76.170  46.500  1.00  0.00           C
ATOM   4793 1HD2 LEU A 317      98.950  75.550  46.860  1.00  0.00           H
ATOM   4794 2HD2 LEU A 317      99.400  76.680  45.600  1.00  0.00           H
ATOM   4795 3HD2 LEU A 317     100.600  75.530  46.260  1.00  0.00           H
ATOM   4796  C   LEU A 317     100.350  75.070  50.780  1.00  0.00           C
ATOM   4797  O   LEU A 317     101.240  75.570  51.470  1.00  0.00           O
ATOM   4798  N   LEU A 318     100.050  73.730  50.740  1.00  0.00           N
ATOM   4799  H   LEU A 318      99.290  73.480  50.130  1.00  0.00           H
ATOM   4800  CA  LEU A 318     100.400  72.780  51.790  1.00  0.00           C
ATOM   4801  HA  LEU A 318     100.970  73.190  52.620  1.00  0.00           H
ATOM   4802  CB  LEU A 318      99.100  72.340  52.460  1.00  0.00           C
ATOM   4803  HB1 LEU A 318      99.380  71.620  53.220  1.00  0.00           H
ATOM   4804  HB2 LEU A 318      98.450  71.820  51.760  1.00  0.00           H
ATOM   4805  CG  LEU A 318      98.340  73.480  53.130  1.00  0.00           C
ATOM   4806  HG  LEU A 318      98.170  74.320  52.450  1.00  0.00           H
ATOM   4807  CD1 LEU A 318      96.930  73.080  53.520  1.00  0.00           C
ATOM   4808 1HD1 LEU A 318      96.420  73.870  54.080  1.00  0.00           H
ATOM   4809 2HD1 LEU A 318      96.370  72.870  52.600  1.00  0.00           H
ATOM   4810 3HD1 LEU A 318      96.920  72.120  54.020  1.00  0.00           H
ATOM   4811  CD2 LEU A 318      99.080  74.080  54.410  1.00  0.00           C
ATOM   4812 1HD2 LEU A 318     100.150  74.110  54.200  1.00  0.00           H
ATOM   4813 2HD2 LEU A 318      98.690  75.070  54.640  1.00  0.00           H
ATOM   4814 3HD2 LEU A 318      98.760  73.490  55.270  1.00  0.00           H
ATOM   4815  C   LEU A 318     101.090  71.590  51.120  1.00  0.00           C
ATOM   4816  O   LEU A 318     100.520  70.670  50.650  1.00  0.00           O
ATOM   4817  N   TYR A 319     102.400  71.780  50.950  1.00  0.00           N
ATOM   4818  H   TYR A 319     102.730  72.640  51.350  1.00  0.00           H
ATOM   4819  CA  TYR A 319     103.280  70.830  50.320  1.00  0.00           C
ATOM   4820  HA  TYR A 319     102.850  70.460  49.390  1.00  0.00           H
ATOM   4821  CB  TYR A 319     104.510  71.550  49.890  1.00  0.00           C
ATOM   4822  HB1 TYR A 319     105.240  70.880  49.410  1.00  0.00           H
ATOM   4823  HB2 TYR A 319     105.010  72.100  50.680  1.00  0.00           H
ATOM   4824  CG  TYR A 319     104.250  72.600  48.780  1.00  0.00           C
ATOM   4825  CD1 TYR A 319     104.040  74.010  49.060  1.00  0.00           C
ATOM   4826  HD1 TYR A 319     104.000  74.360  50.080  1.00  0.00           H
ATOM   4827  CE1 TYR A 319     104.000  74.880  48.020  1.00  0.00           C
ATOM   4828  HE1 TYR A 319     103.810  75.920  48.230  1.00  0.00           H
ATOM   4829  CZ  TYR A 319     104.060  74.480  46.700  1.00  0.00           C
ATOM   4830  OH  TYR A 319     103.960  75.410  45.700  1.00  0.00           O
ATOM   4831  HH  TYR A 319     104.050  75.090  44.800  1.00  0.00           H
ATOM   4832  CE2 TYR A 319     104.310  73.160  46.380  1.00  0.00           C
ATOM   4833  HE2 TYR A 319     104.350  72.820  45.360  1.00  0.00           H
ATOM   4834  CD2 TYR A 319     104.420  72.200  47.400  1.00  0.00           C
ATOM   4835  HD2 TYR A 319     104.570  71.160  47.140  1.00  0.00           H
ATOM   4836  C   TYR A 319     103.720  69.690  51.170  1.00  0.00           C
ATOM   4837  O   TYR A 319     103.850  69.710  52.410  1.00  0.00           O
ATOM   4838  N   ARG A 320     103.990  68.540  50.510  1.00  0.00           N
ATOM   4839  H   ARG A 320     103.990  68.440  49.510  1.00  0.00           H
ATOM   4840  CA  ARG A 320     104.440  67.310  51.190  1.00  0.00           C
ATOM   4841  HA  ARG A 320     104.910  67.480  52.160  1.00  0.00           H
ATOM   4842  CB  ARG A 320     103.220  66.330  51.320  1.00  0.00           C
ATOM   4843  HB1 ARG A 320     103.600  65.350  51.620  1.00  0.00           H
ATOM   4844  HB2 ARG A 320     102.810  66.220  50.310  1.00  0.00           H
ATOM   4845  CG  ARG A 320     102.280  66.760  52.390  1.00  0.00           C
ATOM   4846  HG1 ARG A 320     101.860  67.740  52.160  1.00  0.00           H
ATOM   4847  HG2 ARG A 320     102.870  66.830  53.310  1.00  0.00           H
ATOM   4848  CD  ARG A 320     101.080  65.830  52.460  1.00  0.00           C
ATOM   4849  HD1 ARG A 320     101.020  65.210  51.560  1.00  0.00           H
ATOM   4850  HD2 ARG A 320     100.260  66.510  52.680  1.00  0.00           H
ATOM   4851  NE  ARG A 320     101.250  64.850  53.560  1.00  0.00           N
ATOM   4852  HE  ARG A 320     102.200  64.710  53.890  1.00  0.00           H
ATOM   4853  CZ  ARG A 320     100.320  64.170  54.210  1.00  0.00           C
ATOM   4854  NH1 ARG A 320      99.100  64.280  53.850  1.00  0.00           N
ATOM   4855 1HH1 ARG A 320      98.950  64.800  52.990  1.00  0.00           H
ATOM   4856 2HH1 ARG A 320      98.380  63.650  54.180  1.00  0.00           H
ATOM   4857  NH2 ARG A 320     100.630  63.420  55.210  1.00  0.00           N
ATOM   4858 1HH2 ARG A 320     101.610  63.410  55.470  1.00  0.00           H
ATOM   4859 2HH2 ARG A 320      99.890  62.830  55.560  1.00  0.00           H
ATOM   4860  C   ARG A 320     105.590  66.580  50.410  1.00  0.00           C
ATOM   4861  O   ARG A 320     105.480  66.280  49.230  1.00  0.00           O
ATOM   4862  N   GLY A 321     106.820  66.290  51.010  1.00  0.00           N
ATOM   4863  H   GLY A 321     107.000  66.530  51.970  1.00  0.00           H
ATOM   4864  CA  GLY A 321     108.030  65.700  50.360  1.00  0.00           C
ATOM   4865  HA1 GLY A 321     107.790  65.090  49.480  1.00  0.00           H
ATOM   4866  HA2 GLY A 321     108.540  65.030  51.050  1.00  0.00           H
ATOM   4867  C   GLY A 321     109.020  66.770  49.940  1.00  0.00           C
ATOM   4868  O   GLY A 321     109.220  67.800  50.600  1.00  0.00           O
ATOM   4869  N   ASP A 322     109.830  66.390  48.920  1.00  0.00           N
ATOM   4870  H   ASP A 322     109.710  65.500  48.470  1.00  0.00           H
ATOM   4871  CA  ASP A 322     110.990  67.230  48.510  1.00  0.00           C
ATOM   4872  HA  ASP A 322     111.550  67.580  49.380  1.00  0.00           H
ATOM   4873  CB  ASP A 322     111.920  66.440  47.550  1.00  0.00           C
ATOM   4874  HB1 ASP A 322     111.440  66.020  46.660  1.00  0.00           H
ATOM   4875  HB2 ASP A 322     112.220  65.590  48.160  1.00  0.00           H
ATOM   4876  CG  ASP A 322     113.070  67.370  47.220  1.00  0.00           C
ATOM   4877  OD1 ASP A 322     113.880  67.780  48.100  1.00  0.00           O
ATOM   4878  OD2 ASP A 322     113.200  67.760  45.990  1.00  0.00           O
ATOM   4879  C   ASP A 322     110.550  68.550  47.860  1.00  0.00           C
ATOM   4880  O   ASP A 322     110.350  68.630  46.650  1.00  0.00           O
ATOM   4881  N   VAL A 323     110.320  69.550  48.680  1.00  0.00           N
ATOM   4882  H   VAL A 323     110.300  69.280  49.650  1.00  0.00           H
ATOM   4883  CA  VAL A 323     110.080  70.950  48.270  1.00  0.00           C
ATOM   4884  HA  VAL A 323     110.590  71.150  47.330  1.00  0.00           H
ATOM   4885  CB  VAL A 323     108.560  71.250  48.190  1.00  0.00           C
ATOM   4886  HB  VAL A 323     108.120  71.190  49.190  1.00  0.00           H
ATOM   4887  CG1 VAL A 323     108.270  72.720  47.750  1.00  0.00           C
ATOM   4888 1HG1 VAL A 323     107.190  72.850  47.670  1.00  0.00           H
ATOM   4889 2HG1 VAL A 323     108.450  73.300  48.650  1.00  0.00           H
ATOM   4890 3HG1 VAL A 323     108.830  73.070  46.880  1.00  0.00           H
ATOM   4891  CG2 VAL A 323     107.740  70.300  47.310  1.00  0.00           C
ATOM   4892 1HG2 VAL A 323     108.330  70.020  46.430  1.00  0.00           H
ATOM   4893 2HG2 VAL A 323     107.450  69.390  47.840  1.00  0.00           H
ATOM   4894 3HG2 VAL A 323     106.870  70.820  46.920  1.00  0.00           H
ATOM   4895  C   VAL A 323     110.670  71.930  49.220  1.00  0.00           C
ATOM   4896  O   VAL A 323     110.700  71.710  50.430  1.00  0.00           O
ATOM   4897  N   VAL A 324     111.310  73.060  48.730  1.00  0.00           N
ATOM   4898  H   VAL A 324     111.330  73.300  47.750  1.00  0.00           H
ATOM   4899  CA  VAL A 324     111.960  74.100  49.560  1.00  0.00           C
ATOM   4900  HA  VAL A 324     111.730  73.960  50.610  1.00  0.00           H
ATOM   4901  CB  VAL A 324     113.460  73.980  49.600  1.00  0.00           C
ATOM   4902  HB  VAL A 324     113.750  74.800  50.260  1.00  0.00           H
ATOM   4903  CG1 VAL A 324     114.060  72.640  50.130  1.00  0.00           C
ATOM   4904 1HG1 VAL A 324     115.110  72.730  50.370  1.00  0.00           H
ATOM   4905 2HG1 VAL A 324     113.600  72.360  51.080  1.00  0.00           H
ATOM   4906 3HG1 VAL A 324     113.980  71.880  49.350  1.00  0.00           H
ATOM   4907  CG2 VAL A 324     114.170  74.480  48.240  1.00  0.00           C
ATOM   4908 1HG2 VAL A 324     115.240  74.420  48.420  1.00  0.00           H
ATOM   4909 2HG2 VAL A 324     113.830  73.730  47.530  1.00  0.00           H
ATOM   4910 3HG2 VAL A 324     113.870  75.510  48.040  1.00  0.00           H
ATOM   4911  C   VAL A 324     111.420  75.520  49.250  1.00  0.00           C
ATOM   4912  O   VAL A 324     111.280  75.780  48.060  1.00  0.00           O
ATOM   4913  N   PRO A 325     111.290  76.450  50.230  1.00  0.00           N
ATOM   4914  CD  PRO A 325     111.840  76.220  51.610  1.00  0.00           C
ATOM   4915  HD1 PRO A 325     112.890  75.960  51.580  1.00  0.00           H
ATOM   4916  HD2 PRO A 325     111.200  75.520  52.160  1.00  0.00           H
ATOM   4917  CG  PRO A 325     111.710  77.480  52.360  1.00  0.00           C
ATOM   4918  HG1 PRO A 325     112.590  77.750  52.930  1.00  0.00           H
ATOM   4919  HG2 PRO A 325     110.880  77.260  53.040  1.00  0.00           H
ATOM   4920  CB  PRO A 325     111.400  78.520  51.310  1.00  0.00           C
ATOM   4921  HB1 PRO A 325     112.350  78.870  50.910  1.00  0.00           H
ATOM   4922  HB2 PRO A 325     110.760  79.300  51.720  1.00  0.00           H
ATOM   4923  CA  PRO A 325     110.820  77.830  50.090  1.00  0.00           C
ATOM   4924  HA  PRO A 325     109.730  77.850  50.130  1.00  0.00           H
ATOM   4925  C   PRO A 325     111.210  78.570  48.790  1.00  0.00           C
ATOM   4926  O   PRO A 325     110.380  79.120  48.100  1.00  0.00           O
ATOM   4927  N   LYS A 326     112.430  78.420  48.320  1.00  0.00           N
ATOM   4928  H   LYS A 326     113.130  78.020  48.930  1.00  0.00           H
ATOM   4929  CA  LYS A 326     112.980  79.030  47.100  1.00  0.00           C
ATOM   4930  HA  LYS A 326     112.810  80.100  47.210  1.00  0.00           H
ATOM   4931  CB  LYS A 326     114.500  78.820  47.070  1.00  0.00           C
ATOM   4932  HB1 LYS A 326     114.690  77.770  46.830  1.00  0.00           H
ATOM   4933  HB2 LYS A 326     115.000  79.140  47.980  1.00  0.00           H
ATOM   4934  CG  LYS A 326     115.110  79.740  46.050  1.00  0.00           C
ATOM   4935  HG1 LYS A 326     114.750  80.740  46.280  1.00  0.00           H
ATOM   4936  HG2 LYS A 326     114.710  79.490  45.070  1.00  0.00           H
ATOM   4937  CD  LYS A 326     116.670  79.740  46.020  1.00  0.00           C
ATOM   4938  HD1 LYS A 326     117.010  78.750  46.310  1.00  0.00           H
ATOM   4939  HD2 LYS A 326     117.220  80.350  46.730  1.00  0.00           H
ATOM   4940  CE  LYS A 326     117.190  80.000  44.580  1.00  0.00           C
ATOM   4941  HE1 LYS A 326     116.860  80.930  44.130  1.00  0.00           H
ATOM   4942  HE2 LYS A 326     116.810  79.240  43.890  1.00  0.00           H
ATOM   4943  NZ  LYS A 326     118.660  80.060  44.620  1.00  0.00           N
ATOM   4944  HZ1 LYS A 326     118.900  80.990  44.930  1.00  0.00           H
ATOM   4945  HZ2 LYS A 326     119.080  79.370  45.230  1.00  0.00           H
ATOM   4946  HZ3 LYS A 326     119.050  80.130  43.690  1.00  0.00           H
ATOM   4947  C   LYS A 326     112.250  78.560  45.850  1.00  0.00           C
ATOM   4948  O   LYS A 326     111.720  79.420  45.110  1.00  0.00           O
ATOM   4949  N   ASP A 327     112.220  77.300  45.560  1.00  0.00           N
ATOM   4950  H   ASP A 327     112.540  76.650  46.260  1.00  0.00           H
ATOM   4951  CA  ASP A 327     111.510  76.750  44.390  1.00  0.00           C
ATOM   4952  HA  ASP A 327     111.900  77.230  43.490  1.00  0.00           H
ATOM   4953  CB  ASP A 327     111.760  75.240  44.260  1.00  0.00           C
ATOM   4954  HB1 ASP A 327     111.160  74.850  43.440  1.00  0.00           H
ATOM   4955  HB2 ASP A 327     111.580  74.800  45.250  1.00  0.00           H
ATOM   4956  CG  ASP A 327     113.210  74.940  43.920  1.00  0.00           C
ATOM   4957  OD1 ASP A 327     113.760  75.700  43.070  1.00  0.00           O
ATOM   4958  OD2 ASP A 327     113.800  73.970  44.500  1.00  0.00           O
ATOM   4959  C   ASP A 327     110.020  77.060  44.380  1.00  0.00           C
ATOM   4960  O   ASP A 327     109.330  77.200  43.380  1.00  0.00           O
ATOM   4961  N   VAL A 328     109.450  77.160  45.600  1.00  0.00           N
ATOM   4962  H   VAL A 328     110.090  77.040  46.380  1.00  0.00           H
ATOM   4963  CA  VAL A 328     108.040  77.490  45.850  1.00  0.00           C
ATOM   4964  HA  VAL A 328     107.480  76.730  45.290  1.00  0.00           H
ATOM   4965  CB  VAL A 328     107.600  77.300  47.330  1.00  0.00           C
ATOM   4966  HB  VAL A 328     108.380  77.700  47.980  1.00  0.00           H
ATOM   4967  CG1 VAL A 328     106.360  78.020  47.810  1.00  0.00           C
ATOM   4968 1HG1 VAL A 328     106.170  77.790  48.860  1.00  0.00           H
ATOM   4969 2HG1 VAL A 328     106.460  79.100  47.660  1.00  0.00           H
ATOM   4970 3HG1 VAL A 328     105.440  77.740  47.290  1.00  0.00           H
ATOM   4971  CG2 VAL A 328     107.540  75.830  47.710  1.00  0.00           C
ATOM   4972 1HG2 VAL A 328     106.830  75.320  47.070  1.00  0.00           H
ATOM   4973 2HG2 VAL A 328     108.540  75.400  47.640  1.00  0.00           H
ATOM   4974 3HG2 VAL A 328     107.260  75.710  48.750  1.00  0.00           H
ATOM   4975  C   VAL A 328     107.780  78.920  45.420  1.00  0.00           C
ATOM   4976  O   VAL A 328     107.030  79.270  44.560  1.00  0.00           O
ATOM   4977  N   ASN A 329     108.550  79.870  46.060  1.00  0.00           N
ATOM   4978  H   ASN A 329     109.170  79.720  46.840  1.00  0.00           H
ATOM   4979  CA  ASN A 329     108.570  81.270  45.630  1.00  0.00           C
ATOM   4980  HA  ASN A 329     107.610  81.710  45.930  1.00  0.00           H
ATOM   4981  CB  ASN A 329     109.740  82.000  46.320  1.00  0.00           C
ATOM   4982  HB1 ASN A 329     109.880  82.960  45.830  1.00  0.00           H
ATOM   4983  HB2 ASN A 329     110.640  81.390  46.350  1.00  0.00           H
ATOM   4984  CG  ASN A 329     109.300  82.430  47.670  1.00  0.00           C
ATOM   4985  OD1 ASN A 329     108.400  83.180  47.820  1.00  0.00           O
ATOM   4986  ND2 ASN A 329     109.590  81.680  48.690  1.00  0.00           N
ATOM   4987 1HD2 ASN A 329     110.190  80.880  48.550  1.00  0.00           H
ATOM   4988 2HD2 ASN A 329     109.170  81.780  49.600  1.00  0.00           H
ATOM   4989  C   ASN A 329     108.760  81.480  44.100  1.00  0.00           C
ATOM   4990  O   ASN A 329     108.160  82.370  43.550  1.00  0.00           O
ATOM   4991  N   ALA A 330     109.610  80.710  43.440  1.00  0.00           N
ATOM   4992  H   ALA A 330     110.220  80.110  43.980  1.00  0.00           H
ATOM   4993  CA  ALA A 330     109.930  80.910  42.020  1.00  0.00           C
ATOM   4994  HA  ALA A 330     109.850  81.960  41.750  1.00  0.00           H
ATOM   4995  CB  ALA A 330     111.280  80.220  41.880  1.00  0.00           C
ATOM   4996  HB1 ALA A 330     111.590  80.050  40.850  1.00  0.00           H
ATOM   4997  HB2 ALA A 330     112.040  80.890  42.290  1.00  0.00           H
ATOM   4998  HB3 ALA A 330     111.300  79.250  42.360  1.00  0.00           H
ATOM   4999  C   ALA A 330     108.950  80.160  41.160  1.00  0.00           C
ATOM   5000  O   ALA A 330     108.660  80.580  40.050  1.00  0.00           O
ATOM   5001  N   ALA A 331     108.140  79.250  41.770  1.00  0.00           N
ATOM   5002  H   ALA A 331     108.250  79.110  42.760  1.00  0.00           H
ATOM   5003  CA  ALA A 331     106.970  78.710  41.070  1.00  0.00           C
ATOM   5004  HA  ALA A 331     107.360  78.400  40.100  1.00  0.00           H
ATOM   5005  CB  ALA A 331     106.500  77.410  41.800  1.00  0.00           C
ATOM   5006  HB1 ALA A 331     105.870  76.930  41.050  1.00  0.00           H
ATOM   5007  HB2 ALA A 331     107.270  76.660  41.950  1.00  0.00           H
ATOM   5008  HB3 ALA A 331     105.790  77.590  42.600  1.00  0.00           H
ATOM   5009  C   ALA A 331     105.810  79.750  41.030  1.00  0.00           C
ATOM   5010  O   ALA A 331     105.240  80.030  40.000  1.00  0.00           O
ATOM   5011  N   ILE A 332     105.530  80.450  42.160  1.00  0.00           N
ATOM   5012  H   ILE A 332     106.100  80.230  42.970  1.00  0.00           H
ATOM   5013  CA  ILE A 332     104.440  81.460  42.400  1.00  0.00           C
ATOM   5014  HA  ILE A 332     103.470  81.010  42.190  1.00  0.00           H
ATOM   5015  CB  ILE A 332     104.360  81.870  43.920  1.00  0.00           C
ATOM   5016  HB  ILE A 332     105.410  82.120  44.010  1.00  0.00           H
ATOM   5017  CG2 ILE A 332     103.370  82.980  44.040  1.00  0.00           C
ATOM   5018 1HG2 ILE A 332     103.920  83.870  43.730  1.00  0.00           H
ATOM   5019 2HG2 ILE A 332     102.440  82.730  43.520  1.00  0.00           H
ATOM   5020 3HG2 ILE A 332     103.160  83.120  45.100  1.00  0.00           H
ATOM   5021  CG1 ILE A 332     104.000  80.720  44.880  1.00  0.00           C
ATOM   5022 1HG1 ILE A 332     104.580  79.880  44.500  1.00  0.00           H
ATOM   5023 2HG1 ILE A 332     102.940  80.470  44.800  1.00  0.00           H
ATOM   5024  CD  ILE A 332     104.270  80.820  46.340  1.00  0.00           C
ATOM   5025  HD1 ILE A 332     103.530  81.420  46.870  1.00  0.00           H
ATOM   5026  HD2 ILE A 332     104.310  79.800  46.730  1.00  0.00           H
ATOM   5027  HD3 ILE A 332     105.250  81.280  46.480  1.00  0.00           H
ATOM   5028  C   ILE A 332     104.580  82.610  41.390  1.00  0.00           C
ATOM   5029  O   ILE A 332     103.620  83.020  40.740  1.00  0.00           O
ATOM   5030  N   ALA A 333     105.800  83.020  41.150  1.00  0.00           N
ATOM   5031  H   ALA A 333     106.510  82.540  41.670  1.00  0.00           H
ATOM   5032  CA  ALA A 333     106.170  84.200  40.380  1.00  0.00           C
ATOM   5033  HA  ALA A 333     105.570  85.090  40.590  1.00  0.00           H
ATOM   5034  CB  ALA A 333     107.680  84.360  40.730  1.00  0.00           C
ATOM   5035  HB1 ALA A 333     108.130  83.410  40.450  1.00  0.00           H
ATOM   5036  HB2 ALA A 333     108.070  85.080  40.010  1.00  0.00           H
ATOM   5037  HB3 ALA A 333     107.780  84.600  41.790  1.00  0.00           H
ATOM   5038  C   ALA A 333     106.050  83.910  38.830  1.00  0.00           C
ATOM   5039  O   ALA A 333     105.770  84.820  38.090  1.00  0.00           O
ATOM   5040  N   THR A 334     106.170  82.650  38.450  1.00  0.00           N
ATOM   5041  H   THR A 334     106.200  82.000  39.220  1.00  0.00           H
ATOM   5042  CA  THR A 334     105.940  82.240  37.050  1.00  0.00           C
ATOM   5043  HA  THR A 334     106.280  83.020  36.360  1.00  0.00           H
ATOM   5044  CB  THR A 334     106.720  81.010  36.720  1.00  0.00           C
ATOM   5045  HB  THR A 334     106.580  80.310  37.540  1.00  0.00           H
ATOM   5046  CG2 THR A 334     106.460  80.440  35.380  1.00  0.00           C
ATOM   5047 1HG2 THR A 334     106.310  81.250  34.670  1.00  0.00           H
ATOM   5048 2HG2 THR A 334     107.260  79.750  35.110  1.00  0.00           H
ATOM   5049 3HG2 THR A 334     105.580  79.800  35.390  1.00  0.00           H
ATOM   5050  OG1 THR A 334     108.100  81.260  36.770  1.00  0.00           O
ATOM   5051  HG1 THR A 334     108.440  80.940  37.610  1.00  0.00           H
ATOM   5052  C   THR A 334     104.390  81.830  36.780  1.00  0.00           C
ATOM   5053  O   THR A 334     103.990  81.800  35.610  1.00  0.00           O
ATOM   5054  N   ILE A 335     103.620  81.560  37.870  1.00  0.00           N
ATOM   5055  H   ILE A 335     104.100  81.760  38.740  1.00  0.00           H
ATOM   5056  CA  ILE A 335     102.120  81.460  37.790  1.00  0.00           C
ATOM   5057  HA  ILE A 335     101.920  80.980  36.830  1.00  0.00           H
ATOM   5058  CB  ILE A 335     101.570  80.630  38.930  1.00  0.00           C
ATOM   5059  HB  ILE A 335     101.780  81.250  39.800  1.00  0.00           H
ATOM   5060  CG2 ILE A 335     100.030  80.520  38.630  1.00  0.00           C
[truncated: 718,987 more chars]
