# Supplementary material for: Identification and validation of novel microtubule suppressors with an imidazopyridine scaffold through structure-based virtual screening and docking
Source: RSC Med Chem. 2022 May 18;13(8):929–43. doi: 10.1039/d1md00392e (PMC9384815; doi:10.1039/d1md00392e)
Supplement: MD-013-D1MD00392E-s030 [file MD-013-D1MD00392E-s030.pdb]

REMARK    GENERATED BY TRJCONV
TITLE     TUBULIN ALPHA-1B CHAIN t= 500000.00000 step= 250000000
REMARK    THIS IS A SIMULATION BOX
CRYST1  135.517  109.874   96.331  90.00  90.00  90.00 P 1           1
MODEL        1
ATOM      1  N   MET A   1     115.490  -8.720   4.980  1.00  0.00           N
ATOM      2  H1  MET A   1     115.500  -7.760   4.680  1.00  0.00           H
ATOM      3  H2  MET A   1     115.160  -8.840   5.920  1.00  0.00           H
ATOM      4  H3  MET A   1     116.460  -9.000   5.010  1.00  0.00           H
ATOM      5  CA  MET A   1     114.760  -9.740   4.100  1.00  0.00           C
ATOM      6  HA  MET A   1     114.920 -10.720   4.550  1.00  0.00           H
ATOM      7  CB  MET A   1     113.260  -9.350   4.010  1.00  0.00           C
ATOM      8  HB1 MET A   1     112.790  -9.940   3.230  1.00  0.00           H
ATOM      9  HB2 MET A   1     113.110  -8.360   3.590  1.00  0.00           H
ATOM     10  CG  MET A   1     112.590  -9.490   5.360  1.00  0.00           C
ATOM     11  HG1 MET A   1     112.920  -8.630   5.940  1.00  0.00           H
ATOM     12  HG2 MET A   1     112.980 -10.370   5.890  1.00  0.00           H
ATOM     13  SD  MET A   1     110.840  -9.310   5.320  1.00  0.00           S
ATOM     14  CE  MET A   1     110.380  -9.450   7.090  1.00  0.00           C
ATOM     15  HE1 MET A   1     111.030  -8.840   7.710  1.00  0.00           H
ATOM     16  HE2 MET A   1     109.400  -8.990   7.170  1.00  0.00           H
ATOM     17  HE3 MET A   1     110.360 -10.510   7.330  1.00  0.00           H
ATOM     18  C   MET A   1     115.370  -9.690   2.710  1.00  0.00           C
ATOM     19  O   MET A   1     115.900  -8.640   2.300  1.00  0.00           O
ATOM     20  N   ARG A   2     115.230 -10.750   1.940  1.00  0.00           N
ATOM     21  H   ARG A   2     114.660 -11.500   2.290  1.00  0.00           H
ATOM     22  CA  ARG A   2     115.600 -10.840   0.450  1.00  0.00           C
ATOM     23  HA  ARG A   2     116.590 -10.380   0.350  1.00  0.00           H
ATOM     24  CB  ARG A   2     115.810 -12.280   0.030  1.00  0.00           C
ATOM     25  HB1 ARG A   2     116.250 -12.380  -0.960  1.00  0.00           H
ATOM     26  HB2 ARG A   2     114.880 -12.850  -0.010  1.00  0.00           H
ATOM     27  CG  ARG A   2     116.710 -13.130   0.960  1.00  0.00           C
ATOM     28  HG1 ARG A   2     116.370 -13.210   1.990  1.00  0.00           H
ATOM     29  HG2 ARG A   2     117.670 -12.630   0.900  1.00  0.00           H
ATOM     30  CD  ARG A   2     116.980 -14.630   0.560  1.00  0.00           C
ATOM     31  HD1 ARG A   2     117.860 -14.980   1.100  1.00  0.00           H
ATOM     32  HD2 ARG A   2     117.270 -14.580  -0.490  1.00  0.00           H
ATOM     33  NE  ARG A   2     115.740 -15.460   0.730  1.00  0.00           N
ATOM     34  HE  ARG A   2     115.060 -15.190   1.430  1.00  0.00           H
ATOM     35  CZ  ARG A   2     115.570 -16.630   0.150  1.00  0.00           C
ATOM     36  NH1 ARG A   2     116.510 -17.220  -0.530  1.00  0.00           N
ATOM     37 1HH1 ARG A   2     117.430 -16.800  -0.540  1.00  0.00           H
ATOM     38 2HH1 ARG A   2     116.350 -18.160  -0.850  1.00  0.00           H
ATOM     39  NH2 ARG A   2     114.500 -17.290   0.390  1.00  0.00           N
ATOM     40 1HH2 ARG A   2     113.730 -16.850   0.880  1.00  0.00           H
ATOM     41 2HH2 ARG A   2     114.400 -18.170  -0.090  1.00  0.00           H
ATOM     42  C   ARG A   2     114.620  -9.990  -0.390  1.00  0.00           C
ATOM     43  O   ARG A   2     113.590  -9.510   0.100  1.00  0.00           O
ATOM     44  N   GLU A   3     114.830 -10.070  -1.680  1.00  0.00           N
ATOM     45  H   GLU A   3     115.680 -10.500  -2.020  1.00  0.00           H
ATOM     46  CA  GLU A   3     114.060  -9.240  -2.600  1.00  0.00           C
ATOM     47  HA  GLU A   3     113.550  -8.420  -2.090  1.00  0.00           H
ATOM     48  CB  GLU A   3     115.080  -8.650  -3.610  1.00  0.00           C
ATOM     49  HB1 GLU A   3     114.390  -8.320  -4.380  1.00  0.00           H
ATOM     50  HB2 GLU A   3     115.710  -9.360  -4.160  1.00  0.00           H
ATOM     51  CG  GLU A   3     115.930  -7.450  -3.110  1.00  0.00           C
ATOM     52  HG1 GLU A   3     115.340  -6.760  -2.510  1.00  0.00           H
ATOM     53  HG2 GLU A   3     116.350  -6.950  -3.990  1.00  0.00           H
ATOM     54  CD  GLU A   3     117.190  -7.850  -2.400  1.00  0.00           C
ATOM     55  OE1 GLU A   3     117.290  -7.770  -1.180  1.00  0.00           O
ATOM     56  OE2 GLU A   3     118.270  -8.170  -3.030  1.00  0.00           O
ATOM     57  C   GLU A   3     113.100 -10.140  -3.340  1.00  0.00           C
ATOM     58  O   GLU A   3     113.420 -11.320  -3.570  1.00  0.00           O
ATOM     59  N   CYS A   4     111.920  -9.630  -3.720  1.00  0.00           N
ATOM     60  H   CYS A   4     111.680  -8.700  -3.420  1.00  0.00           H
ATOM     61  CA  CYS A   4     110.930 -10.430  -4.500  1.00  0.00           C
ATOM     62  HA  CYS A   4     111.380 -11.270  -5.020  1.00  0.00           H
ATOM     63  CB  CYS A   4     109.890 -11.030  -3.540  1.00  0.00           C
ATOM     64  HB1 CYS A   4     110.380 -11.570  -2.740  1.00  0.00           H
ATOM     65  HB2 CYS A   4     109.230 -11.750  -4.030  1.00  0.00           H
ATOM     66  SG  CYS A   4     108.930  -9.690  -2.800  1.00  0.00           S
ATOM     67  HG  CYS A   4     109.940  -8.910  -3.180  1.00  0.00           H
ATOM     68  C   CYS A   4     110.300  -9.620  -5.640  1.00  0.00           C
ATOM     69  O   CYS A   4     110.080  -8.420  -5.460  1.00  0.00           O
ATOM     70  N   ILE A   5     109.750 -10.290  -6.680  1.00  0.00           N
ATOM     71  H   ILE A   5     109.970 -11.270  -6.740  1.00  0.00           H
ATOM     72  CA  ILE A   5     109.250  -9.720  -7.890  1.00  0.00           C
ATOM     73  HA  ILE A   5     109.310  -8.640  -7.760  1.00  0.00           H
ATOM     74  CB  ILE A   5     110.190 -10.070  -9.120  1.00  0.00           C
ATOM     75  HB  ILE A   5     110.420 -11.140  -9.120  1.00  0.00           H
ATOM     76  CG2 ILE A   5     109.520  -9.840 -10.500  1.00  0.00           C
ATOM     77 1HG2 ILE A   5     108.610 -10.440 -10.520  1.00  0.00           H
ATOM     78 2HG2 ILE A   5     109.110  -8.840 -10.640  1.00  0.00           H
ATOM     79 3HG2 ILE A   5     110.110 -10.100 -11.380  1.00  0.00           H
ATOM     80  CG1 ILE A   5     111.450  -9.190  -8.960  1.00  0.00           C
ATOM     81 1HG1 ILE A   5     111.710  -9.150  -7.910  1.00  0.00           H
ATOM     82 2HG1 ILE A   5     111.170  -8.160  -9.210  1.00  0.00           H
ATOM     83  CD  ILE A   5     112.620  -9.760  -9.720  1.00  0.00           C
ATOM     84  HD1 ILE A   5     113.450  -9.060  -9.680  1.00  0.00           H
ATOM     85  HD2 ILE A   5     113.050 -10.620  -9.200  1.00  0.00           H
ATOM     86  HD3 ILE A   5     112.450 -10.080 -10.750  1.00  0.00           H
ATOM     87  C   ILE A   5     107.760 -10.240  -8.090  1.00  0.00           C
ATOM     88  O   ILE A   5     107.510 -11.440  -8.020  1.00  0.00           O
ATOM     89  N   SER A   6     106.930  -9.250  -8.370  1.00  0.00           N
ATOM     90  H   SER A   6     107.210  -8.330  -8.060  1.00  0.00           H
ATOM     91  CA  SER A   6     105.450  -9.500  -8.570  1.00  0.00           C
ATOM     92  HA  SER A   6     105.220 -10.470  -8.120  1.00  0.00           H
ATOM     93  CB  SER A   6     104.540  -8.460  -7.900  1.00  0.00           C
ATOM     94  HB1 SER A   6     103.550  -8.600  -8.330  1.00  0.00           H
ATOM     95  HB2 SER A   6     104.870  -7.460  -8.170  1.00  0.00           H
ATOM     96  OG  SER A   6     104.450  -8.590  -6.510  1.00  0.00           O
ATOM     97  HG  SER A   6     105.350  -8.620  -6.170  1.00  0.00           H
ATOM     98  C   SER A   6     105.290  -9.630 -10.110  1.00  0.00           C
ATOM     99  O   SER A   6     105.860  -8.770 -10.860  1.00  0.00           O
ATOM    100  N   ILE A   7     104.480 -10.540 -10.560  1.00  0.00           N
ATOM    101  H   ILE A   7     104.130 -11.190  -9.870  1.00  0.00           H
ATOM    102  CA  ILE A   7     103.770 -10.370 -11.760  1.00  0.00           C
ATOM    103  HA  ILE A   7     104.130  -9.440 -12.190  1.00  0.00           H
ATOM    104  CB  ILE A   7     104.090 -11.430 -12.830  1.00  0.00           C
ATOM    105  HB  ILE A   7     103.600 -12.380 -12.640  1.00  0.00           H
ATOM    106  CG2 ILE A   7     103.690 -10.880 -14.240  1.00  0.00           C
ATOM    107 1HG2 ILE A   7     102.660 -10.540 -14.340  1.00  0.00           H
ATOM    108 2HG2 ILE A   7     104.340 -10.020 -14.410  1.00  0.00           H
ATOM    109 3HG2 ILE A   7     103.930 -11.540 -15.070  1.00  0.00           H
ATOM    110  CG1 ILE A   7     105.680 -11.690 -13.060  1.00  0.00           C
ATOM    111 1HG1 ILE A   7     106.230 -10.750 -12.980  1.00  0.00           H
ATOM    112 2HG1 ILE A   7     105.820 -12.100 -14.060  1.00  0.00           H
ATOM    113  CD  ILE A   7     106.270 -12.730 -12.080  1.00  0.00           C
ATOM    114  HD1 ILE A   7     106.230 -12.360 -11.050  1.00  0.00           H
ATOM    115  HD2 ILE A   7     105.720 -13.670 -12.080  1.00  0.00           H
ATOM    116  HD3 ILE A   7     107.300 -12.940 -12.360  1.00  0.00           H
ATOM    117  C   ILE A   7     102.300 -10.280 -11.470  1.00  0.00           C
ATOM    118  O   ILE A   7     101.730 -11.010 -10.650  1.00  0.00           O
ATOM    119  N   HIS A   8     101.650  -9.330 -12.250  1.00  0.00           N
ATOM    120  H   HIS A   8     102.180  -8.730 -12.870  1.00  0.00           H
ATOM    121  CA  HIS A   8     100.180  -9.270 -12.410  1.00  0.00           C
ATOM    122  HA  HIS A   8      99.680 -10.000 -11.770  1.00  0.00           H
ATOM    123  CB  HIS A   8      99.580  -7.900 -12.020  1.00  0.00           C
ATOM    124  HB1 HIS A   8      98.590  -7.850 -12.460  1.00  0.00           H
ATOM    125  HB2 HIS A   8     100.170  -7.120 -12.500  1.00  0.00           H
ATOM    126  CG  HIS A   8      99.440  -7.710 -10.510  1.00  0.00           C
ATOM    127  ND1 HIS A   8     100.320  -7.240  -9.540  1.00  0.00           N
ATOM    128  CE1 HIS A   8      99.670  -7.370  -8.390  1.00  0.00           C
ATOM    129  HE1 HIS A   8     100.020  -6.970  -7.450  1.00  0.00           H
ATOM    130  NE2 HIS A   8      98.470  -7.890  -8.580  1.00  0.00           N
ATOM    131  HE2 HIS A   8      97.790  -8.050  -7.850  1.00  0.00           H
ATOM    132  CD2 HIS A   8      98.270  -8.110  -9.920  1.00  0.00           C
ATOM    133  HD2 HIS A   8      97.420  -8.620 -10.350  1.00  0.00           H
ATOM    134  C   HIS A   8      99.830  -9.630 -13.880  1.00  0.00           C
ATOM    135  O   HIS A   8     100.240  -8.940 -14.800  1.00  0.00           O
ATOM    136  N   VAL A   9      99.240 -10.840 -14.100  1.00  0.00           N
ATOM    137  H   VAL A   9      98.740 -11.360 -13.380  1.00  0.00           H
ATOM    138  CA  VAL A   9      99.010 -11.430 -15.420  1.00  0.00           C
ATOM    139  HA  VAL A   9      99.660 -10.990 -16.170  1.00  0.00           H
ATOM    140  CB  VAL A   9      99.300 -12.940 -15.380  1.00  0.00           C
ATOM    141  HB  VAL A   9      98.740 -13.450 -14.600  1.00  0.00           H
ATOM    142  CG1 VAL A   9      99.140 -13.660 -16.710  1.00  0.00           C
ATOM    143 1HG1 VAL A   9      98.070 -13.870 -16.790  1.00  0.00           H
ATOM    144 2HG1 VAL A   9      99.510 -13.160 -17.600  1.00  0.00           H
ATOM    145 3HG1 VAL A   9      99.590 -14.660 -16.630  1.00  0.00           H
ATOM    146  CG2 VAL A   9     100.790 -13.080 -15.060  1.00  0.00           C
ATOM    147 1HG2 VAL A   9     101.400 -12.650 -15.850  1.00  0.00           H
ATOM    148 2HG2 VAL A   9     101.000 -12.550 -14.120  1.00  0.00           H
ATOM    149 3HG2 VAL A   9     100.930 -14.140 -14.870  1.00  0.00           H
ATOM    150  C   VAL A   9      97.520 -11.280 -15.740  1.00  0.00           C
ATOM    151  O   VAL A   9      96.610 -11.730 -15.000  1.00  0.00           O
ATOM    152  N   GLY A  10      97.230 -10.660 -16.920  1.00  0.00           N
ATOM    153  H   GLY A  10      98.000 -10.130 -17.310  1.00  0.00           H
ATOM    154  CA  GLY A  10      95.850 -10.580 -17.450  1.00  0.00           C
ATOM    155  HA1 GLY A  10      95.240 -11.440 -17.180  1.00  0.00           H
ATOM    156  HA2 GLY A  10      96.050 -10.760 -18.510  1.00  0.00           H
ATOM    157  C   GLY A  10      95.060  -9.300 -17.170  1.00  0.00           C
ATOM    158  O   GLY A  10      95.280  -8.510 -16.260  1.00  0.00           O
ATOM    159  N   GLN A  11      94.120  -9.070 -18.040  1.00  0.00           N
ATOM    160  H   GLN A  11      94.110  -9.670 -18.860  1.00  0.00           H
ATOM    161  CA  GLN A  11      93.500  -7.780 -18.300  1.00  0.00           C
ATOM    162  HA  GLN A  11      94.300  -7.120 -18.620  1.00  0.00           H
ATOM    163  CB  GLN A  11      92.510  -8.050 -19.420  1.00  0.00           C
ATOM    164  HB1 GLN A  11      91.670  -8.510 -18.900  1.00  0.00           H
ATOM    165  HB2 GLN A  11      92.980  -8.700 -20.160  1.00  0.00           H
ATOM    166  CG  GLN A  11      91.930  -6.830 -20.140  1.00  0.00           C
ATOM    167  HG1 GLN A  11      92.570  -5.950 -20.130  1.00  0.00           H
ATOM    168  HG2 GLN A  11      91.010  -6.510 -19.660  1.00  0.00           H
ATOM    169  CD  GLN A  11      91.580  -7.160 -21.600  1.00  0.00           C
ATOM    170  OE1 GLN A  11      90.460  -7.490 -21.990  1.00  0.00           O
ATOM    171  NE2 GLN A  11      92.570  -7.260 -22.490  1.00  0.00           N
ATOM    172 1HE2 GLN A  11      93.520  -7.210 -22.150  1.00  0.00           H
ATOM    173 2HE2 GLN A  11      92.380  -7.500 -23.460  1.00  0.00           H
ATOM    174  C   GLN A  11      92.780  -7.120 -17.060  1.00  0.00           C
ATOM    175  O   GLN A  11      92.890  -5.920 -16.790  1.00  0.00           O
ATOM    176  N   ALA A  12      91.960  -7.940 -16.320  1.00  0.00           N
ATOM    177  H   ALA A  12      91.770  -8.850 -16.710  1.00  0.00           H
ATOM    178  CA  ALA A  12      91.470  -7.570 -14.970  1.00  0.00           C
ATOM    179  HA  ALA A  12      91.340  -6.490 -14.970  1.00  0.00           H
ATOM    180  CB  ALA A  12      90.050  -8.240 -14.780  1.00  0.00           C
ATOM    181  HB1 ALA A  12      90.160  -9.080 -14.100  1.00  0.00           H
ATOM    182  HB2 ALA A  12      89.340  -7.520 -14.380  1.00  0.00           H
ATOM    183  HB3 ALA A  12      89.660  -8.560 -15.750  1.00  0.00           H
ATOM    184  C   ALA A  12      92.520  -7.740 -13.800  1.00  0.00           C
ATOM    185  O   ALA A  12      92.430  -6.960 -12.820  1.00  0.00           O
ATOM    186  N   GLY A  13      93.610  -8.530 -13.840  1.00  0.00           N
ATOM    187  H   GLY A  13      93.770  -8.970 -14.740  1.00  0.00           H
ATOM    188  CA  GLY A  13      94.660  -8.620 -12.830  1.00  0.00           C
ATOM    189  HA1 GLY A  13      95.330  -9.390 -13.210  1.00  0.00           H
ATOM    190  HA2 GLY A  13      94.180  -8.780 -11.860  1.00  0.00           H
ATOM    191  C   GLY A  13      95.490  -7.430 -12.680  1.00  0.00           C
ATOM    192  O   GLY A  13      95.780  -6.940 -11.560  1.00  0.00           O
ATOM    193  N   VAL A  14      95.830  -6.780 -13.780  1.00  0.00           N
ATOM    194  H   VAL A  14      95.630  -7.190 -14.690  1.00  0.00           H
ATOM    195  CA  VAL A  14      96.750  -5.600 -13.840  1.00  0.00           C
ATOM    196  HA  VAL A  14      97.540  -5.850 -13.130  1.00  0.00           H
ATOM    197  CB  VAL A  14      97.380  -5.390 -15.200  1.00  0.00           C
ATOM    198  HB  VAL A  14      98.050  -4.530 -15.240  1.00  0.00           H
ATOM    199  CG1 VAL A  14      98.180  -6.590 -15.770  1.00  0.00           C
ATOM    200 1HG1 VAL A  14      97.610  -7.510 -15.680  1.00  0.00           H
ATOM    201 2HG1 VAL A  14      98.270  -6.460 -16.850  1.00  0.00           H
ATOM    202 3HG1 VAL A  14      99.130  -6.580 -15.240  1.00  0.00           H
ATOM    203  CG2 VAL A  14      96.240  -4.940 -16.130  1.00  0.00           C
ATOM    204 1HG2 VAL A  14      96.520  -5.150 -17.160  1.00  0.00           H
ATOM    205 2HG2 VAL A  14      95.330  -5.530 -16.030  1.00  0.00           H
ATOM    206 3HG2 VAL A  14      95.980  -3.890 -16.030  1.00  0.00           H
ATOM    207  C   VAL A  14      96.000  -4.390 -13.220  1.00  0.00           C
ATOM    208  O   VAL A  14      96.670  -3.470 -12.610  1.00  0.00           O
ATOM    209  N   GLN A  15      94.670  -4.480 -13.330  1.00  0.00           N
ATOM    210  H   GLN A  15      94.260  -5.240 -13.860  1.00  0.00           H
ATOM    211  CA  GLN A  15      93.720  -3.590 -12.710  1.00  0.00           C
ATOM    212  HA  GLN A  15      94.130  -2.590 -12.890  1.00  0.00           H
ATOM    213  CB  GLN A  15      92.340  -3.750 -13.490  1.00  0.00           C
ATOM    214  HB1 GLN A  15      91.710  -4.570 -13.140  1.00  0.00           H
ATOM    215  HB2 GLN A  15      92.580  -4.010 -14.520  1.00  0.00           H
ATOM    216  CG  GLN A  15      91.500  -2.510 -13.520  1.00  0.00           C
ATOM    217  HG1 GLN A  15      92.150  -1.720 -13.900  1.00  0.00           H
ATOM    218  HG2 GLN A  15      91.080  -2.260 -12.540  1.00  0.00           H
ATOM    219  CD  GLN A  15      90.370  -2.700 -14.510  1.00  0.00           C
ATOM    220  OE1 GLN A  15      90.110  -3.750 -15.140  1.00  0.00           O
ATOM    221  NE2 GLN A  15      89.630  -1.600 -14.650  1.00  0.00           N
ATOM    222 1HE2 GLN A  15      89.800  -0.800 -14.050  1.00  0.00           H
ATOM    223 2HE2 GLN A  15      89.010  -1.600 -15.450  1.00  0.00           H
ATOM    224  C   GLN A  15      93.540  -3.710 -11.250  1.00  0.00           C
ATOM    225  O   GLN A  15      93.510  -2.730 -10.510  1.00  0.00           O
ATOM    226  N   ILE A  16      93.550  -5.050 -10.750  1.00  0.00           N
ATOM    227  H   ILE A  16      93.390  -5.850 -11.340  1.00  0.00           H
ATOM    228  CA  ILE A  16      93.730  -5.260  -9.350  1.00  0.00           C
ATOM    229  HA  ILE A  16      93.100  -4.560  -8.800  1.00  0.00           H
ATOM    230  CB  ILE A  16      93.350  -6.650  -8.900  1.00  0.00           C
ATOM    231  HB  ILE A  16      93.410  -7.280  -9.790  1.00  0.00           H
ATOM    232  CG2 ILE A  16      94.290  -7.250  -7.940  1.00  0.00           C
ATOM    233 1HG2 ILE A  16      93.880  -8.180  -7.540  1.00  0.00           H
ATOM    234 2HG2 ILE A  16      95.210  -7.530  -8.460  1.00  0.00           H
ATOM    235 3HG2 ILE A  16      94.490  -6.680  -7.030  1.00  0.00           H
ATOM    236  CG1 ILE A  16      91.890  -6.680  -8.370  1.00  0.00           C
ATOM    237 1HG1 ILE A  16      91.670  -7.740  -8.240  1.00  0.00           H
ATOM    238 2HG1 ILE A  16      91.190  -6.350  -9.140  1.00  0.00           H
ATOM    239  CD  ILE A  16      91.670  -6.060  -6.970  1.00  0.00           C
ATOM    240  HD1 ILE A  16      90.630  -6.320  -6.750  1.00  0.00           H
ATOM    241  HD2 ILE A  16      92.340  -6.430  -6.190  1.00  0.00           H
ATOM    242  HD3 ILE A  16      91.860  -4.990  -7.040  1.00  0.00           H
ATOM    243  C   ILE A  16      95.130  -4.790  -8.810  1.00  0.00           C
ATOM    244  O   ILE A  16      95.250  -4.200  -7.710  1.00  0.00           O
ATOM    245  N   GLY A  17      96.150  -4.980  -9.600  1.00  0.00           N
ATOM    246  H   GLY A  17      95.970  -5.560 -10.410  1.00  0.00           H
ATOM    247  CA  GLY A  17      97.560  -4.760  -9.240  1.00  0.00           C
ATOM    248  HA1 GLY A  17      98.200  -5.200 -10.010  1.00  0.00           H
ATOM    249  HA2 GLY A  17      97.770  -5.240  -8.280  1.00  0.00           H
ATOM    250  C   GLY A  17      97.980  -3.300  -9.090  1.00  0.00           C
ATOM    251  O   GLY A  17      98.800  -2.970  -8.230  1.00  0.00           O
ATOM    252  N   ASN A  18      97.330  -2.450  -9.840  1.00  0.00           N
ATOM    253  H   ASN A  18      96.540  -2.810 -10.360  1.00  0.00           H
ATOM    254  CA  ASN A  18      97.350  -0.990  -9.770  1.00  0.00           C
ATOM    255  HA  ASN A  18      98.370  -0.610  -9.810  1.00  0.00           H
ATOM    256  CB  ASN A  18      96.430  -0.470 -10.880  1.00  0.00           C
ATOM    257  HB1 ASN A  18      95.410  -0.820 -10.960  1.00  0.00           H
ATOM    258  HB2 ASN A  18      96.900  -0.750 -11.830  1.00  0.00           H
ATOM    259  CG  ASN A  18      96.370   1.040 -10.750  1.00  0.00           C
ATOM    260  OD1 ASN A  18      95.350   1.530 -10.170  1.00  0.00           O
ATOM    261  ND2 ASN A  18      97.410   1.740 -11.050  1.00  0.00           N
ATOM    262 1HD2 ASN A  18      98.250   1.370 -11.470  1.00  0.00           H
ATOM    263 2HD2 ASN A  18      97.270   2.730 -10.860  1.00  0.00           H
ATOM    264  C   ASN A  18      96.840  -0.560  -8.350  1.00  0.00           C
ATOM    265  O   ASN A  18      97.490   0.140  -7.630  1.00  0.00           O
ATOM    266  N   ALA A  19      95.600  -1.070  -7.980  1.00  0.00           N
ATOM    267  H   ALA A  19      95.100  -1.740  -8.530  1.00  0.00           H
ATOM    268  CA  ALA A  19      95.130  -0.760  -6.630  1.00  0.00           C
ATOM    269  HA  ALA A  19      95.270   0.300  -6.410  1.00  0.00           H
ATOM    270  CB  ALA A  19      93.680  -1.270  -6.500  1.00  0.00           C
ATOM    271  HB1 ALA A  19      93.320  -1.190  -5.470  1.00  0.00           H
ATOM    272  HB2 ALA A  19      93.110  -0.670  -7.210  1.00  0.00           H
ATOM    273  HB3 ALA A  19      93.630  -2.330  -6.750  1.00  0.00           H
ATOM    274  C   ALA A  19      96.020  -1.400  -5.530  1.00  0.00           C
ATOM    275  O   ALA A  19      96.190  -0.870  -4.460  1.00  0.00           O
ATOM    276  N   CYS A  20      96.620  -2.560  -5.800  1.00  0.00           N
ATOM    277  H   CYS A  20      96.380  -3.090  -6.630  1.00  0.00           H
ATOM    278  CA  CYS A  20      97.430  -3.140  -4.720  1.00  0.00           C
ATOM    279  HA  CYS A  20      96.780  -3.030  -3.850  1.00  0.00           H
ATOM    280  CB  CYS A  20      97.760  -4.570  -4.830  1.00  0.00           C
ATOM    281  HB1 CYS A  20      98.470  -4.760  -4.020  1.00  0.00           H
ATOM    282  HB2 CYS A  20      98.130  -4.830  -5.820  1.00  0.00           H
ATOM    283  SG  CYS A  20      96.210  -5.440  -4.560  1.00  0.00           S
ATOM    284  HG  CYS A  20      95.400  -4.410  -4.800  1.00  0.00           H
ATOM    285  C   CYS A  20      98.740  -2.370  -4.540  1.00  0.00           C
ATOM    286  O   CYS A  20      99.220  -2.270  -3.410  1.00  0.00           O
ATOM    287  N   TRP A  21      99.430  -1.850  -5.600  1.00  0.00           N
ATOM    288  H   TRP A  21      99.000  -1.970  -6.510  1.00  0.00           H
ATOM    289  CA  TRP A  21     100.690  -1.090  -5.490  1.00  0.00           C
ATOM    290  HA  TRP A  21     101.300  -1.400  -4.640  1.00  0.00           H
ATOM    291  CB  TRP A  21     101.490  -1.240  -6.800  1.00  0.00           C
ATOM    292  HB1 TRP A  21     102.110  -0.340  -6.860  1.00  0.00           H
ATOM    293  HB2 TRP A  21     100.830  -1.170  -7.660  1.00  0.00           H
ATOM    294  CG  TRP A  21     102.320  -2.540  -7.020  1.00  0.00           C
ATOM    295  CD1 TRP A  21     101.970  -3.600  -7.760  1.00  0.00           C
ATOM    296  HD1 TRP A  21     101.040  -3.560  -8.310  1.00  0.00           H
ATOM    297  NE1 TRP A  21     102.980  -4.520  -7.780  1.00  0.00           N
ATOM    298  HE1 TRP A  21     103.010  -5.290  -8.440  1.00  0.00           H
ATOM    299  CE2 TRP A  21     103.930  -4.170  -6.900  1.00  0.00           C
ATOM    300  CZ2 TRP A  21     105.220  -4.700  -6.640  1.00  0.00           C
ATOM    301  HZ2 TRP A  21     105.590  -5.520  -7.230  1.00  0.00           H
ATOM    302  CH2 TRP A  21     105.980  -4.040  -5.690  1.00  0.00           C
ATOM    303  HH2 TRP A  21     106.980  -4.390  -5.460  1.00  0.00           H
ATOM    304  CZ3 TRP A  21     105.480  -2.960  -4.900  1.00  0.00           C
ATOM    305  HZ3 TRP A  21     106.140  -2.510  -4.170  1.00  0.00           H
ATOM    306  CE3 TRP A  21     104.260  -2.370  -5.310  1.00  0.00           C
ATOM    307  HE3 TRP A  21     104.000  -1.400  -4.910  1.00  0.00           H
ATOM    308  CD2 TRP A  21     103.440  -2.980  -6.250  1.00  0.00           C
ATOM    309  C   TRP A  21     100.460   0.380  -5.050  1.00  0.00           C
ATOM    310  O   TRP A  21     101.280   0.850  -4.280  1.00  0.00           O
ATOM    311  N   GLU A  22      99.370   0.990  -5.410  1.00  0.00           N
ATOM    312  H   GLU A  22      98.710   0.580  -6.050  1.00  0.00           H
ATOM    313  CA  GLU A  22      98.900   2.160  -4.660  1.00  0.00           C
ATOM    314  HA  GLU A  22      99.620   2.970  -4.790  1.00  0.00           H
ATOM    315  CB  GLU A  22      97.530   2.630  -5.180  1.00  0.00           C
ATOM    316  HB1 GLU A  22      96.780   1.870  -4.970  1.00  0.00           H
ATOM    317  HB2 GLU A  22      97.550   2.500  -6.260  1.00  0.00           H
ATOM    318  CG  GLU A  22      96.960   4.020  -4.780  1.00  0.00           C
ATOM    319  HG1 GLU A  22      97.670   4.650  -5.310  1.00  0.00           H
ATOM    320  HG2 GLU A  22      96.980   4.150  -3.700  1.00  0.00           H
ATOM    321  CD  GLU A  22      95.530   4.290  -5.220  1.00  0.00           C
ATOM    322  OE1 GLU A  22      94.620   4.570  -4.420  1.00  0.00           O
ATOM    323  OE2 GLU A  22      95.290   4.200  -6.460  1.00  0.00           O
ATOM    324  C   GLU A  22      98.860   1.950  -3.190  1.00  0.00           C
ATOM    325  O   GLU A  22      99.370   2.770  -2.360  1.00  0.00           O
ATOM    326  N   LEU A  23      98.270   0.750  -2.770  1.00  0.00           N
ATOM    327  H   LEU A  23      97.730   0.190  -3.410  1.00  0.00           H
ATOM    328  CA  LEU A  23      98.040   0.470  -1.300  1.00  0.00           C
ATOM    329  HA  LEU A  23      97.580   1.380  -0.930  1.00  0.00           H
ATOM    330  CB  LEU A  23      97.110  -0.750  -1.180  1.00  0.00           C
ATOM    331  HB1 LEU A  23      97.470  -1.560  -1.820  1.00  0.00           H
ATOM    332  HB2 LEU A  23      96.130  -0.490  -1.560  1.00  0.00           H
ATOM    333  CG  LEU A  23      96.910  -1.190   0.290  1.00  0.00           C
ATOM    334  HG  LEU A  23      97.810  -1.550   0.780  1.00  0.00           H
ATOM    335  CD1 LEU A  23      96.280  -0.100   1.180  1.00  0.00           C
ATOM    336 1HD1 LEU A  23      95.320   0.180   0.760  1.00  0.00           H
ATOM    337 2HD1 LEU A  23      96.170  -0.560   2.160  1.00  0.00           H
ATOM    338 3HD1 LEU A  23      96.920   0.770   1.130  1.00  0.00           H
ATOM    339  CD2 LEU A  23      95.980  -2.330   0.140  1.00  0.00           C
ATOM    340 1HD2 LEU A  23      95.030  -2.060  -0.310  1.00  0.00           H
ATOM    341 2HD2 LEU A  23      96.430  -3.160  -0.400  1.00  0.00           H
ATOM    342 3HD2 LEU A  23      95.740  -2.680   1.150  1.00  0.00           H
ATOM    343  C   LEU A  23      99.390   0.230  -0.630  1.00  0.00           C
ATOM    344  O   LEU A  23      99.580   0.810   0.380  1.00  0.00           O
ATOM    345  N   TYR A  24     100.240  -0.600  -1.250  1.00  0.00           N
ATOM    346  H   TYR A  24      99.920  -1.000  -2.110  1.00  0.00           H
ATOM    347  CA  TYR A  24     101.620  -0.800  -0.760  1.00  0.00           C
ATOM    348  HA  TYR A  24     101.580  -1.200   0.250  1.00  0.00           H
ATOM    349  CB  TYR A  24     102.320  -1.770  -1.730  1.00  0.00           C
ATOM    350  HB1 TYR A  24     103.380  -1.830  -1.450  1.00  0.00           H
ATOM    351  HB2 TYR A  24     102.280  -1.290  -2.710  1.00  0.00           H
ATOM    352  CG  TYR A  24     101.700  -3.220  -1.830  1.00  0.00           C
ATOM    353  CD1 TYR A  24     100.890  -3.710  -0.840  1.00  0.00           C
ATOM    354  HD1 TYR A  24     100.550  -3.140   0.020  1.00  0.00           H
ATOM    355  CE1 TYR A  24     100.190  -4.900  -0.940  1.00  0.00           C
ATOM    356  HE1 TYR A  24      99.490  -5.280  -0.210  1.00  0.00           H
ATOM    357  CZ  TYR A  24     100.380  -5.680  -2.090  1.00  0.00           C
ATOM    358  OH  TYR A  24      99.600  -6.810  -2.260  1.00  0.00           O
ATOM    359  HH  TYR A  24      99.470  -7.060  -3.180  1.00  0.00           H
ATOM    360  CE2 TYR A  24     101.230  -5.230  -3.140  1.00  0.00           C
ATOM    361  HE2 TYR A  24     101.380  -5.810  -4.040  1.00  0.00           H
ATOM    362  CD2 TYR A  24     101.920  -3.960  -3.020  1.00  0.00           C
ATOM    363  HD2 TYR A  24     102.570  -3.630  -3.820  1.00  0.00           H
ATOM    364  C   TYR A  24     102.340   0.550  -0.600  1.00  0.00           C
ATOM    365  O   TYR A  24     103.160   0.690   0.300  1.00  0.00           O
ATOM    366  N   CYS A  25     102.160   1.490  -1.560  1.00  0.00           N
ATOM    367  H   CYS A  25     101.580   1.320  -2.360  1.00  0.00           H
ATOM    368  CA  CYS A  25     102.800   2.760  -1.440  1.00  0.00           C
ATOM    369  HA  CYS A  25     103.880   2.610  -1.390  1.00  0.00           H
ATOM    370  CB  CYS A  25     102.650   3.600  -2.700  1.00  0.00           C
ATOM    371  HB1 CYS A  25     103.060   4.590  -2.490  1.00  0.00           H
ATOM    372  HB2 CYS A  25     101.600   3.730  -2.960  1.00  0.00           H
ATOM    373  SG  CYS A  25     103.560   2.920  -4.080  1.00  0.00           S
ATOM    374  HG  CYS A  25     102.660   2.080  -4.600  1.00  0.00           H
ATOM    375  C   CYS A  25     102.250   3.460  -0.160  1.00  0.00           C
ATOM    376  O   CYS A  25     103.020   4.020   0.640  1.00  0.00           O
ATOM    377  N   LEU A  26     100.930   3.590   0.090  1.00  0.00           N
ATOM    378  H   LEU A  26     100.340   3.230  -0.640  1.00  0.00           H
ATOM    379  CA  LEU A  26     100.330   4.160   1.380  1.00  0.00           C
ATOM    380  HA  LEU A  26     100.580   5.210   1.510  1.00  0.00           H
ATOM    381  CB  LEU A  26      98.820   4.150   1.320  1.00  0.00           C
ATOM    382  HB1 LEU A  26      98.420   4.570   2.240  1.00  0.00           H
ATOM    383  HB2 LEU A  26      98.490   3.120   1.280  1.00  0.00           H
ATOM    384  CG  LEU A  26      98.250   5.090   0.240  1.00  0.00           C
ATOM    385  HG  LEU A  26      98.790   5.020  -0.710  1.00  0.00           H
ATOM    386  CD1 LEU A  26      96.800   4.610   0.020  1.00  0.00           C
ATOM    387 1HD1 LEU A  26      96.750   3.550  -0.210  1.00  0.00           H
ATOM    388 2HD1 LEU A  26      96.260   4.750   0.960  1.00  0.00           H
ATOM    389 3HD1 LEU A  26      96.280   5.170  -0.770  1.00  0.00           H
ATOM    390  CD2 LEU A  26      98.280   6.530   0.630  1.00  0.00           C
ATOM    391 1HD2 LEU A  26      99.210   6.950   0.250  1.00  0.00           H
ATOM    392 2HD2 LEU A  26      97.440   7.060   0.170  1.00  0.00           H
ATOM    393 3HD2 LEU A  26      98.230   6.680   1.710  1.00  0.00           H
ATOM    394  C   LEU A  26     100.790   3.540   2.660  1.00  0.00           C
ATOM    395  O   LEU A  26     101.060   4.200   3.680  1.00  0.00           O
ATOM    396  N   GLU A  27     100.910   2.210   2.600  1.00  0.00           N
ATOM    397  H   GLU A  27     100.570   1.810   1.740  1.00  0.00           H
ATOM    398  CA  GLU A  27     101.350   1.290   3.680  1.00  0.00           C
ATOM    399  HA  GLU A  27     100.820   1.330   4.630  1.00  0.00           H
ATOM    400  CB  GLU A  27     101.250  -0.060   2.990  1.00  0.00           C
ATOM    401  HB1 GLU A  27     101.870  -0.720   3.590  1.00  0.00           H
ATOM    402  HB2 GLU A  27     101.610  -0.050   1.960  1.00  0.00           H
ATOM    403  CG  GLU A  27      99.870  -0.770   2.980  1.00  0.00           C
ATOM    404  HG1 GLU A  27      99.930  -1.490   2.160  1.00  0.00           H
ATOM    405  HG2 GLU A  27      99.100  -0.020   2.820  1.00  0.00           H
ATOM    406  CD  GLU A  27      99.660  -1.530   4.240  1.00  0.00           C
ATOM    407  OE1 GLU A  27      99.390  -0.840   5.250  1.00  0.00           O
ATOM    408  OE2 GLU A  27     100.020  -2.710   4.320  1.00  0.00           O
ATOM    409  C   GLU A  27     102.770   1.540   4.120  1.00  0.00           C
ATOM    410  O   GLU A  27     103.090   1.450   5.320  1.00  0.00           O
ATOM    411  N   HIS A  28     103.710   1.760   3.140  1.00  0.00           N
ATOM    412  H   HIS A  28     103.400   1.840   2.180  1.00  0.00           H
ATOM    413  CA  HIS A  28     105.090   2.220   3.420  1.00  0.00           C
ATOM    414  HA  HIS A  28     105.410   1.710   4.330  1.00  0.00           H
ATOM    415  CB  HIS A  28     106.020   1.750   2.310  1.00  0.00           C
ATOM    416  HB1 HIS A  28     106.980   2.270   2.370  1.00  0.00           H
ATOM    417  HB2 HIS A  28     105.590   2.020   1.350  1.00  0.00           H
ATOM    418  CG  HIS A  28     106.350   0.260   2.230  1.00  0.00           C
ATOM    419  ND1 HIS A  28     106.190  -0.710   3.230  1.00  0.00           N
ATOM    420  CE1 HIS A  28     106.980  -1.730   2.780  1.00  0.00           C
ATOM    421  HE1 HIS A  28     107.210  -2.620   3.340  1.00  0.00           H
ATOM    422  NE2 HIS A  28     107.380  -1.540   1.500  1.00  0.00           N
ATOM    423  HE2 HIS A  28     107.790  -2.270   0.930  1.00  0.00           H
ATOM    424  CD2 HIS A  28     106.930  -0.300   1.130  1.00  0.00           C
ATOM    425  HD2 HIS A  28     107.190   0.240   0.230  1.00  0.00           H
ATOM    426  C   HIS A  28     105.220   3.790   3.750  1.00  0.00           C
ATOM    427  O   HIS A  28     105.940   4.110   4.640  1.00  0.00           O
ATOM    428  N   GLY A  29     104.300   4.530   3.100  1.00  0.00           N
ATOM    429  H   GLY A  29     103.720   4.000   2.470  1.00  0.00           H
ATOM    430  CA  GLY A  29     104.210   6.010   3.190  1.00  0.00           C
ATOM    431  HA1 GLY A  29     104.610   6.390   4.130  1.00  0.00           H
ATOM    432  HA2 GLY A  29     103.190   6.380   3.200  1.00  0.00           H
ATOM    433  C   GLY A  29     104.890   6.780   2.040  1.00  0.00           C
ATOM    434  O   GLY A  29     105.340   7.930   2.280  1.00  0.00           O
ATOM    435  N   ILE A  30     104.940   6.090   0.890  1.00  0.00           N
ATOM    436  H   ILE A  30     104.560   5.150   0.940  1.00  0.00           H
ATOM    437  CA  ILE A  30     105.470   6.530  -0.370  1.00  0.00           C
ATOM    438  HA  ILE A  30     106.320   7.150  -0.070  1.00  0.00           H
ATOM    439  CB  ILE A  30     105.950   5.310  -1.220  1.00  0.00           C
ATOM    440  HB  ILE A  30     105.070   4.700  -1.450  1.00  0.00           H
ATOM    441  CG2 ILE A  30     106.450   5.770  -2.630  1.00  0.00           C
ATOM    442 1HG2 ILE A  30     107.250   6.500  -2.540  1.00  0.00           H
ATOM    443 2HG2 ILE A  30     106.870   4.960  -3.220  1.00  0.00           H
ATOM    444 3HG2 ILE A  30     105.580   6.160  -3.170  1.00  0.00           H
ATOM    445  CG1 ILE A  30     107.050   4.430  -0.530  1.00  0.00           C
ATOM    446 1HG1 ILE A  30     106.690   4.280   0.480  1.00  0.00           H
ATOM    447 2HG1 ILE A  30     108.000   4.970  -0.580  1.00  0.00           H
ATOM    448  CD  ILE A  30     107.290   3.000  -0.980  1.00  0.00           C
ATOM    449  HD1 ILE A  30     106.450   2.370  -0.690  1.00  0.00           H
ATOM    450  HD2 ILE A  30     107.450   2.890  -2.050  1.00  0.00           H
ATOM    451  HD3 ILE A  30     108.180   2.700  -0.430  1.00  0.00           H
ATOM    452  C   ILE A  30     104.380   7.380  -1.040  1.00  0.00           C
ATOM    453  O   ILE A  30     103.160   7.030  -0.990  1.00  0.00           O
ATOM    454  N   GLN A  31     104.750   8.510  -1.530  1.00  0.00           N
ATOM    455  H   GLN A  31     105.740   8.720  -1.500  1.00  0.00           H
ATOM    456  CA  GLN A  31     103.850   9.490  -2.060  1.00  0.00           C
ATOM    457  HA  GLN A  31     102.890   9.500  -1.530  1.00  0.00           H
ATOM    458  CB  GLN A  31     104.540  10.800  -1.770  1.00  0.00           C
ATOM    459  HB1 GLN A  31     104.040  11.640  -2.260  1.00  0.00           H
ATOM    460  HB2 GLN A  31     105.590  10.700  -2.030  1.00  0.00           H
ATOM    461  CG  GLN A  31     104.440  11.140  -0.270  1.00  0.00           C
ATOM    462  HG1 GLN A  31     104.770  10.330   0.380  1.00  0.00           H
ATOM    463  HG2 GLN A  31     103.400  11.230   0.050  1.00  0.00           H
ATOM    464  CD  GLN A  31     105.260  12.460  -0.020  1.00  0.00           C
ATOM    465  OE1 GLN A  31     106.470  12.460  -0.020  1.00  0.00           O
ATOM    466  NE2 GLN A  31     104.570  13.550   0.160  1.00  0.00           N
ATOM    467 1HE2 GLN A  31     103.560  13.540   0.080  1.00  0.00           H
ATOM    468 2HE2 GLN A  31     105.090  14.370   0.430  1.00  0.00           H
ATOM    469  C   GLN A  31     103.520   9.390  -3.560  1.00  0.00           C
ATOM    470  O   GLN A  31     104.260   8.670  -4.250  1.00  0.00           O
ATOM    471  N   PRO A  32     102.640  10.180  -4.190  1.00  0.00           N
ATOM    472  CD  PRO A  32     101.540  10.930  -3.620  1.00  0.00           C
ATOM    473  HD1 PRO A  32     101.890  11.960  -3.590  1.00  0.00           H
ATOM    474  HD2 PRO A  32     101.300  10.640  -2.590  1.00  0.00           H
ATOM    475  CG  PRO A  32     100.380  10.810  -4.590  1.00  0.00           C
ATOM    476  HG1 PRO A  32      99.710  11.660  -4.560  1.00  0.00           H
ATOM    477  HG2 PRO A  32      99.800   9.920  -4.340  1.00  0.00           H
ATOM    478  CB  PRO A  32     101.110  10.790  -5.920  1.00  0.00           C
ATOM    479  HB1 PRO A  32     101.430  11.790  -6.210  1.00  0.00           H
ATOM    480  HB2 PRO A  32     100.510  10.320  -6.700  1.00  0.00           H
ATOM    481  CA  PRO A  32     102.330   9.930  -5.640  1.00  0.00           C
ATOM    482  HA  PRO A  32     102.040   8.890  -5.800  1.00  0.00           H
ATOM    483  C   PRO A  32     103.340  10.150  -6.780  1.00  0.00           C
ATOM    484  O   PRO A  32     103.350   9.410  -7.750  1.00  0.00           O
ATOM    485  N   ASP A  33     104.270  11.120  -6.650  1.00  0.00           N
ATOM    486  H   ASP A  33     104.020  11.740  -5.890  1.00  0.00           H
ATOM    487  CA  ASP A  33     105.620  11.270  -7.350  1.00  0.00           C
ATOM    488  HA  ASP A  33     105.350  10.970  -8.360  1.00  0.00           H
ATOM    489  CB  ASP A  33     106.110  12.730  -7.300  1.00  0.00           C
ATOM    490  HB1 ASP A  33     106.650  12.830  -6.370  1.00  0.00           H
ATOM    491  HB2 ASP A  33     105.280  13.420  -7.460  1.00  0.00           H
ATOM    492  CG  ASP A  33     107.060  12.960  -8.470  1.00  0.00           C
ATOM    493  OD1 ASP A  33     106.840  12.410  -9.560  1.00  0.00           O
ATOM    494  OD2 ASP A  33     108.040  13.740  -8.360  1.00  0.00           O
ATOM    495  C   ASP A  33     106.680  10.240  -6.990  1.00  0.00           C
ATOM    496  O   ASP A  33     107.810  10.430  -7.300  1.00  0.00           O
ATOM    497  N   GLY A  34     106.340   9.100  -6.310  1.00  0.00           N
ATOM    498  H   GLY A  34     105.360   8.960  -6.120  1.00  0.00           H
ATOM    499  CA  GLY A  34     107.370   8.080  -5.860  1.00  0.00           C
ATOM    500  HA1 GLY A  34     107.950   7.860  -6.760  1.00  0.00           H
ATOM    501  HA2 GLY A  34     106.910   7.170  -5.470  1.00  0.00           H
ATOM    502  C   GLY A  34     108.350   8.540  -4.820  1.00  0.00           C
ATOM    503  O   GLY A  34     109.450   7.980  -4.570  1.00  0.00           O
ATOM    504  N   GLN A  35     108.010   9.670  -4.090  1.00  0.00           N
ATOM    505  H   GLN A  35     107.020   9.880  -4.110  1.00  0.00           H
ATOM    506  CA  GLN A  35     108.890  10.230  -3.000  1.00  0.00           C
ATOM    507  HA  GLN A  35     109.940  10.140  -3.270  1.00  0.00           H
ATOM    508  CB  GLN A  35     108.690  11.790  -2.990  1.00  0.00           C
ATOM    509  HB1 GLN A  35     109.220  12.210  -2.140  1.00  0.00           H
ATOM    510  HB2 GLN A  35     107.630  12.050  -2.950  1.00  0.00           H
ATOM    511  CG  GLN A  35     109.300  12.370  -4.320  1.00  0.00           C
ATOM    512  HG1 GLN A  35     108.830  11.930  -5.190  1.00  0.00           H
ATOM    513  HG2 GLN A  35     110.370  12.150  -4.350  1.00  0.00           H
ATOM    514  CD  GLN A  35     109.110  13.980  -4.260  1.00  0.00           C
ATOM    515  OE1 GLN A  35     108.010  14.590  -4.320  1.00  0.00           O
ATOM    516  NE2 GLN A  35     110.210  14.700  -4.240  1.00  0.00           N
ATOM    517 1HE2 GLN A  35     111.130  14.330  -4.400  1.00  0.00           H
ATOM    518 2HE2 GLN A  35     110.040  15.700  -4.260  1.00  0.00           H
ATOM    519  C   GLN A  35     108.630   9.500  -1.670  1.00  0.00           C
ATOM    520  O   GLN A  35     107.480   9.080  -1.480  1.00  0.00           O
ATOM    521  N   MET A  36     109.570   9.310  -0.780  1.00  0.00           N
ATOM    522  H   MET A  36     110.400   9.890  -0.820  1.00  0.00           H
ATOM    523  CA  MET A  36     109.450   8.480   0.450  1.00  0.00           C
ATOM    524  HA  MET A  36     108.400   8.220   0.620  1.00  0.00           H
ATOM    525  CB  MET A  36     110.060   7.110   0.250  1.00  0.00           C
ATOM    526  HB1 MET A  36     111.060   7.260  -0.140  1.00  0.00           H
ATOM    527  HB2 MET A  36     109.640   6.660  -0.650  1.00  0.00           H
ATOM    528  CG  MET A  36     110.130   6.150   1.460  1.00  0.00           C
ATOM    529  HG1 MET A  36     110.910   6.450   2.170  1.00  0.00           H
ATOM    530  HG2 MET A  36     110.560   5.190   1.200  1.00  0.00           H
ATOM    531  SD  MET A  36     108.630   6.100   2.390  1.00  0.00           S
ATOM    532  CE  MET A  36     109.200   4.730   3.460  1.00  0.00           C
ATOM    533  HE1 MET A  36     108.350   4.520   4.110  1.00  0.00           H
ATOM    534  HE2 MET A  36     109.540   3.920   2.820  1.00  0.00           H
ATOM    535  HE3 MET A  36     109.990   5.110   4.110  1.00  0.00           H
ATOM    536  C   MET A  36     110.070   9.150   1.650  1.00  0.00           C
ATOM    537  O   MET A  36     111.200   8.810   2.020  1.00  0.00           O
ATOM    538  N   PRO A  37     109.310   9.960   2.420  1.00  0.00           N
ATOM    539  CD  PRO A  37     107.900  10.340   2.100  1.00  0.00           C
ATOM    540  HD1 PRO A  37     107.310   9.450   1.870  1.00  0.00           H
ATOM    541  HD2 PRO A  37     107.830  10.980   1.210  1.00  0.00           H
ATOM    542  CG  PRO A  37     107.310  11.050   3.330  1.00  0.00           C
ATOM    543  HG1 PRO A  37     106.950  10.280   4.010  1.00  0.00           H
ATOM    544  HG2 PRO A  37     106.580  11.820   3.110  1.00  0.00           H
ATOM    545  CB  PRO A  37     108.620  11.560   3.950  1.00  0.00           C
ATOM    546  HB1 PRO A  37     108.460  11.630   5.020  1.00  0.00           H
ATOM    547  HB2 PRO A  37     108.860  12.500   3.450  1.00  0.00           H
ATOM    548  CA  PRO A  37     109.780  10.700   3.550  1.00  0.00           C
ATOM    549  HA  PRO A  37     110.620  11.350   3.320  1.00  0.00           H
ATOM    550  C   PRO A  37     110.030   9.750   4.720  1.00  0.00           C
ATOM    551  O   PRO A  37     110.880  10.080   5.570  1.00  0.00           O
ATOM    552  N   SER A  38     109.410   8.620   4.830  1.00  0.00           N
ATOM    553  H   SER A  38     108.720   8.390   4.120  1.00  0.00           H
ATOM    554  CA  SER A  38     109.460   7.740   6.050  1.00  0.00           C
ATOM    555  HA  SER A  38     109.590   8.310   6.960  1.00  0.00           H
ATOM    556  CB  SER A  38     108.110   6.890   6.200  1.00  0.00           C
ATOM    557  HB1 SER A  38     107.910   6.360   7.130  1.00  0.00           H
ATOM    558  HB2 SER A  38     108.010   6.180   5.370  1.00  0.00           H
ATOM    559  OG  SER A  38     107.140   7.890   6.080  1.00  0.00           O
ATOM    560  HG  SER A  38     106.350   7.550   6.490  1.00  0.00           H
ATOM    561  C   SER A  38     110.680   6.830   6.040  1.00  0.00           C
ATOM    562  O   SER A  38     110.820   6.020   6.890  1.00  0.00           O
ATOM    563  N   ASP A  39     111.630   6.960   5.070  1.00  0.00           N
ATOM    564  H   ASP A  39     111.510   7.800   4.520  1.00  0.00           H
ATOM    565  CA  ASP A  39     112.940   6.330   4.970  1.00  0.00           C
ATOM    566  HA  ASP A  39     112.860   5.410   5.550  1.00  0.00           H
ATOM    567  CB  ASP A  39     113.250   5.800   3.580  1.00  0.00           C
ATOM    568  HB1 ASP A  39     113.250   6.630   2.880  1.00  0.00           H
ATOM    569  HB2 ASP A  39     112.390   5.170   3.350  1.00  0.00           H
ATOM    570  CG  ASP A  39     114.480   4.890   3.480  1.00  0.00           C
ATOM    571  OD1 ASP A  39     114.860   4.550   2.300  1.00  0.00           O
ATOM    572  OD2 ASP A  39     115.100   4.430   4.500  1.00  0.00           O
ATOM    573  C   ASP A  39     114.070   7.230   5.440  1.00  0.00           C
ATOM    574  O   ASP A  39     114.270   8.380   5.120  1.00  0.00           O
ATOM    575  N   LYS A  40     114.890   6.610   6.300  1.00  0.00           N
ATOM    576  H   LYS A  40     114.740   5.620   6.410  1.00  0.00           H
ATOM    577  CA  LYS A  40     116.060   7.290   6.950  1.00  0.00           C
ATOM    578  HA  LYS A  40     115.750   8.250   7.350  1.00  0.00           H
ATOM    579  CB  LYS A  40     116.390   6.470   8.200  1.00  0.00           C
ATOM    580  HB1 LYS A  40     117.300   6.840   8.670  1.00  0.00           H
ATOM    581  HB2 LYS A  40     116.520   5.420   7.930  1.00  0.00           H
ATOM    582  CG  LYS A  40     115.260   6.540   9.340  1.00  0.00           C
ATOM    583  HG1 LYS A  40     114.350   6.220   8.830  1.00  0.00           H
ATOM    584  HG2 LYS A  40     115.260   7.610   9.540  1.00  0.00           H
ATOM    585  CD  LYS A  40     115.500   5.700  10.510  1.00  0.00           C
ATOM    586  HD1 LYS A  40     116.530   5.830  10.840  1.00  0.00           H
ATOM    587  HD2 LYS A  40     115.470   4.640  10.230  1.00  0.00           H
ATOM    588  CE  LYS A  40     114.430   5.990  11.560  1.00  0.00           C
ATOM    589  HE1 LYS A  40     113.430   6.010  11.120  1.00  0.00           H
ATOM    590  HE2 LYS A  40     114.710   6.960  11.970  1.00  0.00           H
ATOM    591  NZ  LYS A  40     114.380   4.940  12.550  1.00  0.00           N
ATOM    592  HZ1 LYS A  40     115.240   4.600  12.950  1.00  0.00           H
ATOM    593  HZ2 LYS A  40     113.950   5.220  13.420  1.00  0.00           H
ATOM    594  HZ3 LYS A  40     113.910   4.120  12.190  1.00  0.00           H
ATOM    595  C   LYS A  40     117.280   7.660   6.020  1.00  0.00           C
ATOM    596  O   LYS A  40     117.930   8.670   6.360  1.00  0.00           O
ATOM    597  N   THR A  41     117.620   6.880   5.020  1.00  0.00           N
ATOM    598  H   THR A  41     117.340   5.920   5.190  1.00  0.00           H
ATOM    599  CA  THR A  41     118.600   7.190   4.030  1.00  0.00           C
ATOM    600  HA  THR A  41     118.640   8.280   3.950  1.00  0.00           H
ATOM    601  CB  THR A  41     119.980   6.690   4.310  1.00  0.00           C
ATOM    602  HB  THR A  41     119.880   5.650   4.620  1.00  0.00           H
ATOM    603  CG2 THR A  41     121.020   6.820   3.250  1.00  0.00           C
ATOM    604 1HG2 THR A  41     120.810   6.170   2.400  1.00  0.00           H
ATOM    605 2HG2 THR A  41     121.190   7.810   2.840  1.00  0.00           H
ATOM    606 3HG2 THR A  41     121.990   6.540   3.670  1.00  0.00           H
ATOM    607  OG1 THR A  41     120.490   7.380   5.430  1.00  0.00           O
ATOM    608  HG1 THR A  41     120.810   8.200   5.040  1.00  0.00           H
ATOM    609  C   THR A  41     118.100   6.640   2.750  1.00  0.00           C
ATOM    610  O   THR A  41     117.840   5.450   2.630  1.00  0.00           O
ATOM    611  N   ILE A  42     117.930   7.480   1.730  1.00  0.00           N
ATOM    612  H   ILE A  42     118.230   8.430   1.890  1.00  0.00           H
ATOM    613  CA  ILE A  42     117.460   7.100   0.380  1.00  0.00           C
ATOM    614  HA  ILE A  42     116.920   6.160   0.440  1.00  0.00           H
ATOM    615  CB  ILE A  42     116.400   8.050  -0.320  1.00  0.00           C
ATOM    616  HB  ILE A  42     116.920   8.990  -0.490  1.00  0.00           H
ATOM    617  CG2 ILE A  42     115.950   7.450  -1.640  1.00  0.00           C
ATOM    618 1HG2 ILE A  42     116.820   7.280  -2.280  1.00  0.00           H
ATOM    619 2HG2 ILE A  42     115.330   6.570  -1.440  1.00  0.00           H
ATOM    620 3HG2 ILE A  42     115.350   8.220  -2.110  1.00  0.00           H
ATOM    621  CG1 ILE A  42     115.230   8.390   0.590  1.00  0.00           C
ATOM    622 1HG1 ILE A  42     115.640   8.870   1.480  1.00  0.00           H
ATOM    623 2HG1 ILE A  42     114.800   7.430   0.880  1.00  0.00           H
ATOM    624  CD  ILE A  42     114.080   9.220   0.110  1.00  0.00           C
ATOM    625  HD1 ILE A  42     113.470   9.520   0.970  1.00  0.00           H
ATOM    626  HD2 ILE A  42     114.440  10.090  -0.430  1.00  0.00           H
ATOM    627  HD3 ILE A  42     113.460   8.690  -0.610  1.00  0.00           H
ATOM    628  C   ILE A  42     118.780   6.840  -0.450  1.00  0.00           C
ATOM    629  O   ILE A  42     119.630   7.740  -0.400  1.00  0.00           O
ATOM    630  N   GLY A  43     118.960   5.720  -1.140  1.00  0.00           N
ATOM    631  H   GLY A  43     118.330   5.010  -0.780  1.00  0.00           H
ATOM    632  CA  GLY A  43     120.180   5.330  -1.740  1.00  0.00           C
ATOM    633  HA1 GLY A  43     120.720   6.180  -2.150  1.00  0.00           H
ATOM    634  HA2 GLY A  43     119.960   4.690  -2.590  1.00  0.00           H
ATOM    635  C   GLY A  43     121.130   4.510  -0.890  1.00  0.00           C
ATOM    636  O   GLY A  43     122.260   4.230  -1.330  1.00  0.00           O
ATOM    637  N   GLY A  44     120.700   4.020   0.320  1.00  0.00           N
ATOM    638  H   GLY A  44     119.700   4.060   0.460  1.00  0.00           H
ATOM    639  CA  GLY A  44     121.470   3.100   1.180  1.00  0.00           C
ATOM    640  HA1 GLY A  44     122.450   3.540   1.370  1.00  0.00           H
ATOM    641  HA2 GLY A  44     121.640   2.170   0.630  1.00  0.00           H
ATOM    642  C   GLY A  44     120.600   2.660   2.350  1.00  0.00           C
ATOM    643  O   GLY A  44     119.370   3.030   2.500  1.00  0.00           O
ATOM    644  N   GLY A  45     121.150   1.730   3.190  1.00  0.00           N
ATOM    645  H   GLY A  45     122.090   1.410   2.980  1.00  0.00           H
ATOM    646  CA  GLY A  45     120.460   1.230   4.360  1.00  0.00           C
ATOM    647  HA1 GLY A  45     119.860   2.060   4.730  1.00  0.00           H
ATOM    648  HA2 GLY A  45     121.150   0.930   5.150  1.00  0.00           H
ATOM    649  C   GLY A  45     119.400   0.190   3.960  1.00  0.00           C
ATOM    650  O   GLY A  45     118.360   0.500   3.350  1.00  0.00           O
ATOM    651  N   ASP A  46     119.670  -0.960   4.530  1.00  0.00           N
ATOM    652  H   ASP A  46     120.440  -0.870   5.180  1.00  0.00           H
ATOM    653  CA  ASP A  46     118.630  -1.980   4.710  1.00  0.00           C
ATOM    654  HA  ASP A  46     118.300  -2.220   3.700  1.00  0.00           H
ATOM    655  CB  ASP A  46     119.220  -3.220   5.400  1.00  0.00           C
ATOM    656  HB1 ASP A  46     119.280  -2.960   6.460  1.00  0.00           H
ATOM    657  HB2 ASP A  46     120.230  -3.440   5.060  1.00  0.00           H
ATOM    658  CG  ASP A  46     118.510  -4.540   5.120  1.00  0.00           C
ATOM    659  OD1 ASP A  46     118.410  -4.990   3.940  1.00  0.00           O
ATOM    660  OD2 ASP A  46     118.000  -5.150   6.020  1.00  0.00           O
ATOM    661  C   ASP A  46     117.400  -1.460   5.500  1.00  0.00           C
ATOM    662  O   ASP A  46     117.490  -1.010   6.610  1.00  0.00           O
ATOM    663  N   ASP A  47     116.180  -1.760   5.000  1.00  0.00           N
ATOM    664  H   ASP A  47     116.220  -2.300   4.150  1.00  0.00           H
ATOM    665  CA  ASP A  47     114.850  -1.510   5.600  1.00  0.00           C
ATOM    666  HA  ASP A  47     114.990  -1.590   6.680  1.00  0.00           H
ATOM    667  CB  ASP A  47     114.320  -0.160   5.070  1.00  0.00           C
ATOM    668  HB1 ASP A  47     114.840   0.660   5.550  1.00  0.00           H
ATOM    669  HB2 ASP A  47     113.250  -0.170   5.290  1.00  0.00           H
ATOM    670  CG  ASP A  47     114.540   0.110   3.620  1.00  0.00           C
ATOM    671  OD1 ASP A  47     115.120   1.090   3.160  1.00  0.00           O
ATOM    672  OD2 ASP A  47     114.210  -0.750   2.790  1.00  0.00           O
ATOM    673  C   ASP A  47     113.920  -2.650   5.310  1.00  0.00           C
ATOM    674  O   ASP A  47     114.140  -3.440   4.390  1.00  0.00           O
ATOM    675  N   SER A  48     112.740  -2.660   5.920  1.00  0.00           N
ATOM    676  H   SER A  48     112.660  -1.900   6.590  1.00  0.00           H
ATOM    677  CA  SER A  48     111.570  -3.490   5.620  1.00  0.00           C
ATOM    678  HA  SER A  48     111.850  -4.550   5.620  1.00  0.00           H
ATOM    679  CB  SER A  48     110.440  -3.180   6.640  1.00  0.00           C
ATOM    680  HB1 SER A  48     109.550  -3.730   6.320  1.00  0.00           H
ATOM    681  HB2 SER A  48     110.200  -2.120   6.590  1.00  0.00           H
ATOM    682  OG  SER A  48     110.800  -3.520   7.950  1.00  0.00           O
ATOM    683  HG  SER A  48     111.290  -4.340   8.020  1.00  0.00           H
ATOM    684  C   SER A  48     110.920  -3.100   4.240  1.00  0.00           C
ATOM    685  O   SER A  48     110.260  -3.910   3.680  1.00  0.00           O
ATOM    686  N   PHE A  49     111.170  -1.920   3.670  1.00  0.00           N
ATOM    687  H   PHE A  49     111.670  -1.270   4.260  1.00  0.00           H
ATOM    688  CA  PHE A  49     110.650  -1.460   2.370  1.00  0.00           C
ATOM    689  HA  PHE A  49     109.580  -1.680   2.400  1.00  0.00           H
ATOM    690  CB  PHE A  49     110.790   0.090   2.210  1.00  0.00           C
ATOM    691  HB1 PHE A  49     110.030   0.320   1.460  1.00  0.00           H
ATOM    692  HB2 PHE A  49     111.780   0.370   1.860  1.00  0.00           H
ATOM    693  CG  PHE A  49     110.570   0.870   3.490  1.00  0.00           C
ATOM    694  CD1 PHE A  49     109.430   0.750   4.280  1.00  0.00           C
ATOM    695  HD1 PHE A  49     108.690   0.000   4.040  1.00  0.00           H
ATOM    696  CE1 PHE A  49     109.170   1.540   5.410  1.00  0.00           C
ATOM    697  HE1 PHE A  49     108.260   1.350   5.950  1.00  0.00           H
ATOM    698  CZ  PHE A  49     110.140   2.480   5.860  1.00  0.00           C
ATOM    699  HZ  PHE A  49     109.930   3.090   6.730  1.00  0.00           H
ATOM    700  CE2 PHE A  49     111.260   2.770   5.030  1.00  0.00           C
ATOM    701  HE2 PHE A  49     111.950   3.580   5.210  1.00  0.00           H
ATOM    702  CD2 PHE A  49     111.440   1.890   3.890  1.00  0.00           C
ATOM    703  HD2 PHE A  49     112.320   2.010   3.270  1.00  0.00           H
ATOM    704  C   PHE A  49     111.350  -2.130   1.150  1.00  0.00           C
ATOM    705  O   PHE A  49     110.730  -2.210   0.110  1.00  0.00           O
ATOM    706  N   ASN A  50     112.540  -2.720   1.370  1.00  0.00           N
ATOM    707  H   ASN A  50     112.970  -2.660   2.280  1.00  0.00           H
ATOM    708  CA  ASN A  50     113.370  -3.270   0.330  1.00  0.00           C
ATOM    709  HA  ASN A  50     113.600  -2.490  -0.390  1.00  0.00           H
ATOM    710  CB  ASN A  50     114.700  -3.780   0.960  1.00  0.00           C
ATOM    711  HB1 ASN A  50     114.460  -4.220   1.930  1.00  0.00           H
ATOM    712  HB2 ASN A  50     115.480  -3.070   1.260  1.00  0.00           H
ATOM    713  CG  ASN A  50     115.400  -4.840   0.080  1.00  0.00           C
ATOM    714  OD1 ASN A  50     115.760  -4.510  -1.040  1.00  0.00           O
ATOM    715  ND2 ASN A  50     115.690  -6.040   0.600  1.00  0.00           N
ATOM    716 1HD2 ASN A  50     115.420  -6.320   1.530  1.00  0.00           H
ATOM    717 2HD2 ASN A  50     116.170  -6.620  -0.070  1.00  0.00           H
ATOM    718  C   ASN A  50     112.730  -4.350  -0.500  1.00  0.00           C
ATOM    719  O   ASN A  50     112.890  -4.560  -1.700  1.00  0.00           O
ATOM    720  N   THR A  51     111.960  -5.250   0.170  1.00  0.00           N
ATOM    721  H   THR A  51     111.730  -4.970   1.110  1.00  0.00           H
ATOM    722  CA  THR A  51     111.410  -6.550  -0.320  1.00  0.00           C
ATOM    723  HA  THR A  51     112.280  -7.130  -0.620  1.00  0.00           H
ATOM    724  CB  THR A  51     110.640  -7.370   0.720  1.00  0.00           C
ATOM    725  HB  THR A  51     110.380  -8.340   0.300  1.00  0.00           H
ATOM    726  CG2 THR A  51     111.370  -7.640   2.010  1.00  0.00           C
ATOM    727 1HG2 THR A  51     111.360  -6.750   2.650  1.00  0.00           H
ATOM    728 2HG2 THR A  51     110.810  -8.400   2.550  1.00  0.00           H
ATOM    729 3HG2 THR A  51     112.360  -7.970   1.690  1.00  0.00           H
ATOM    730  OG1 THR A  51     109.480  -6.780   1.150  1.00  0.00           O
ATOM    731  HG1 THR A  51     109.340  -7.270   1.970  1.00  0.00           H
ATOM    732  C   THR A  51     110.530  -6.390  -1.560  1.00  0.00           C
ATOM    733  O   THR A  51     110.660  -7.120  -2.570  1.00  0.00           O
ATOM    734  N   PHE A  52     109.730  -5.360  -1.610  1.00  0.00           N
ATOM    735  H   PHE A  52     109.740  -4.810  -0.760  1.00  0.00           H
ATOM    736  CA  PHE A  52     108.840  -4.910  -2.640  1.00  0.00           C
ATOM    737  HA  PHE A  52     108.740  -5.750  -3.320  1.00  0.00           H
ATOM    738  CB  PHE A  52     107.460  -4.620  -2.070  1.00  0.00           C
ATOM    739  HB1 PHE A  52     107.040  -3.840  -2.700  1.00  0.00           H
ATOM    740  HB2 PHE A  52     107.640  -4.180  -1.090  1.00  0.00           H
ATOM    741  CG  PHE A  52     106.580  -5.890  -1.910  1.00  0.00           C
ATOM    742  CD1 PHE A  52     105.270  -5.900  -2.440  1.00  0.00           C
ATOM    743  HD1 PHE A  52     104.930  -5.050  -3.000  1.00  0.00           H
ATOM    744  CE1 PHE A  52     104.440  -7.040  -2.220  1.00  0.00           C
ATOM    745  HE1 PHE A  52     103.460  -7.100  -2.660  1.00  0.00           H
ATOM    746  CZ  PHE A  52     104.890  -8.100  -1.470  1.00  0.00           C
ATOM    747  HZ  PHE A  52     104.240  -8.950  -1.320  1.00  0.00           H
ATOM    748  CE2 PHE A  52     106.210  -8.040  -0.950  1.00  0.00           C
ATOM    749  HE2 PHE A  52     106.670  -8.910  -0.510  1.00  0.00           H
ATOM    750  CD2 PHE A  52     107.030  -6.960  -1.170  1.00  0.00           C
ATOM    751  HD2 PHE A  52     108.030  -7.070  -0.780  1.00  0.00           H
ATOM    752  C   PHE A  52     109.320  -3.690  -3.520  1.00  0.00           C
ATOM    753  O   PHE A  52     108.880  -3.580  -4.640  1.00  0.00           O
ATOM    754  N   PHE A  53     110.240  -2.900  -2.960  1.00  0.00           N
ATOM    755  H   PHE A  53     110.580  -3.050  -2.020  1.00  0.00           H
ATOM    756  CA  PHE A  53     110.570  -1.660  -3.640  1.00  0.00           C
ATOM    757  HA  PHE A  53     110.200  -1.620  -4.670  1.00  0.00           H
ATOM    758  CB  PHE A  53     109.920  -0.460  -2.980  1.00  0.00           C
ATOM    759  HB1 PHE A  53     110.340   0.460  -3.390  1.00  0.00           H
ATOM    760  HB2 PHE A  53     110.220  -0.430  -1.930  1.00  0.00           H
ATOM    761  CG  PHE A  53     108.390  -0.470  -3.130  1.00  0.00           C
ATOM    762  CD1 PHE A  53     107.550  -1.100  -2.240  1.00  0.00           C
ATOM    763  HD1 PHE A  53     107.950  -1.700  -1.440  1.00  0.00           H
ATOM    764  CE1 PHE A  53     106.210  -0.790  -2.190  1.00  0.00           C
ATOM    765  HE1 PHE A  53     105.620  -1.370  -1.510  1.00  0.00           H
ATOM    766  CZ  PHE A  53     105.610   0.130  -3.070  1.00  0.00           C
ATOM    767  HZ  PHE A  53     104.540   0.280  -3.100  1.00  0.00           H
ATOM    768  CE2 PHE A  53     106.400   0.840  -3.960  1.00  0.00           C
ATOM    769  HE2 PHE A  53     106.050   1.650  -4.580  1.00  0.00           H
ATOM    770  CD2 PHE A  53     107.810   0.610  -3.900  1.00  0.00           C
ATOM    771  HD2 PHE A  53     108.420   1.310  -4.460  1.00  0.00           H
ATOM    772  C   PHE A  53     112.140  -1.380  -3.650  1.00  0.00           C
ATOM    773  O   PHE A  53     112.870  -1.760  -2.730  1.00  0.00           O
ATOM    774  N   SER A  54     112.690  -0.740  -4.700  1.00  0.00           N
ATOM    775  H   SER A  54     112.060  -0.400  -5.420  1.00  0.00           H
ATOM    776  CA  SER A  54     114.050  -0.200  -4.820  1.00  0.00           C
ATOM    777  HA  SER A  54     114.630  -0.550  -3.960  1.00  0.00           H
ATOM    778  CB  SER A  54     114.800  -0.800  -5.920  1.00  0.00           C
ATOM    779  HB1 SER A  54     114.800  -1.890  -5.850  1.00  0.00           H
ATOM    780  HB2 SER A  54     115.850  -0.530  -5.840  1.00  0.00           H
ATOM    781  OG  SER A  54     114.210  -0.290  -7.070  1.00  0.00           O
ATOM    782  HG  SER A  54     114.580   0.590  -7.090  1.00  0.00           H
ATOM    783  C   SER A  54     114.060   1.320  -4.730  1.00  0.00           C
ATOM    784  O   SER A  54     113.210   2.050  -5.270  1.00  0.00           O
ATOM    785  N   GLU A  55     115.100   1.740  -4.060  1.00  0.00           N
ATOM    786  H   GLU A  55     115.880   1.100  -3.930  1.00  0.00           H
ATOM    787  CA  GLU A  55     115.400   3.180  -3.650  1.00  0.00           C
ATOM    788  HA  GLU A  55     114.570   3.870  -3.830  1.00  0.00           H
ATOM    789  CB  GLU A  55     115.790   3.260  -2.150  1.00  0.00           C
ATOM    790  HB1 GLU A  55     114.930   2.790  -1.670  1.00  0.00           H
ATOM    791  HB2 GLU A  55     115.960   4.270  -1.790  1.00  0.00           H
ATOM    792  CG  GLU A  55     116.980   2.350  -1.740  1.00  0.00           C
ATOM    793  HG1 GLU A  55     117.850   2.690  -2.290  1.00  0.00           H
ATOM    794  HG2 GLU A  55     116.750   1.300  -1.960  1.00  0.00           H
ATOM    795  CD  GLU A  55     117.180   2.330  -0.210  1.00  0.00           C
ATOM    796  OE1 GLU A  55     116.760   1.420   0.560  1.00  0.00           O
ATOM    797  OE2 GLU A  55     117.610   3.390   0.250  1.00  0.00           O
ATOM    798  C   GLU A  55     116.450   3.810  -4.650  1.00  0.00           C
ATOM    799  O   GLU A  55     117.280   3.040  -5.150  1.00  0.00           O
ATOM    800  N   THR A  56     116.370   5.070  -5.040  1.00  0.00           N
ATOM    801  H   THR A  56     115.580   5.610  -4.720  1.00  0.00           H
ATOM    802  CA  THR A  56     117.000   5.630  -6.240  1.00  0.00           C
ATOM    803  HA  THR A  56     117.510   4.830  -6.780  1.00  0.00           H
ATOM    804  CB  THR A  56     115.940   6.300  -7.150  1.00  0.00           C
ATOM    805  HB  THR A  56     116.420   6.390  -8.130  1.00  0.00           H
ATOM    806  CG2 THR A  56     114.660   5.400  -7.460  1.00  0.00           C
ATOM    807 1HG2 THR A  56     114.940   4.440  -7.910  1.00  0.00           H
ATOM    808 2HG2 THR A  56     114.120   5.220  -6.540  1.00  0.00           H
ATOM    809 3HG2 THR A  56     113.980   5.830  -8.200  1.00  0.00           H
ATOM    810  OG1 THR A  56     115.540   7.560  -6.770  1.00  0.00           O
ATOM    811  HG1 THR A  56     115.050   7.970  -7.490  1.00  0.00           H
ATOM    812  C   THR A  56     118.110   6.590  -5.760  1.00  0.00           C
ATOM    813  O   THR A  56     118.030   7.240  -4.720  1.00  0.00           O
ATOM    814  N   GLY A  57     119.070   6.780  -6.670  1.00  0.00           N
ATOM    815  H   GLY A  57     119.030   6.230  -7.520  1.00  0.00           H
ATOM    816  CA  GLY A  57     120.180   7.720  -6.450  1.00  0.00           C
ATOM    817  HA1 GLY A  57     120.940   7.560  -7.210  1.00  0.00           H
ATOM    818  HA2 GLY A  57     120.550   7.540  -5.440  1.00  0.00           H
ATOM    819  C   GLY A  57     119.850   9.200  -6.560  1.00  0.00           C
ATOM    820  O   GLY A  57     120.590  10.050  -6.070  1.00  0.00           O
ATOM    821  N   ALA A  58     118.650   9.510  -7.180  1.00  0.00           N
ATOM    822  H   ALA A  58     118.260   8.820  -7.810  1.00  0.00           H
ATOM    823  CA  ALA A  58     118.100  10.790  -7.270  1.00  0.00           C
ATOM    824  HA  ALA A  58     118.930  11.500  -7.210  1.00  0.00           H
ATOM    825  CB  ALA A  58     117.580  10.910  -8.730  1.00  0.00           C
ATOM    826  HB1 ALA A  58     118.400  10.720  -9.410  1.00  0.00           H
ATOM    827  HB2 ALA A  58     116.720  10.270  -8.950  1.00  0.00           H
ATOM    828  HB3 ALA A  58     117.360  11.950  -9.000  1.00  0.00           H
ATOM    829  C   ALA A  58     117.110  11.070  -6.180  1.00  0.00           C
ATOM    830  O   ALA A  58     116.860  12.280  -5.960  1.00  0.00           O
ATOM    831  N   GLY A  59     116.650  10.090  -5.410  1.00  0.00           N
ATOM    832  H   GLY A  59     116.890   9.130  -5.580  1.00  0.00           H
ATOM    833  CA  GLY A  59     115.970  10.390  -4.110  1.00  0.00           C
ATOM    834  HA1 GLY A  59     116.090  11.430  -3.830  1.00  0.00           H
ATOM    835  HA2 GLY A  59     116.520   9.850  -3.340  1.00  0.00           H
ATOM    836  C   GLY A  59     114.440  10.030  -4.040  1.00  0.00           C
ATOM    837  O   GLY A  59     113.670  10.740  -3.430  1.00  0.00           O
ATOM    838  N   LYS A  60     114.000   8.900  -4.600  1.00  0.00           N
ATOM    839  H   LYS A  60     114.730   8.440  -5.120  1.00  0.00           H
ATOM    840  CA  LYS A  60     112.620   8.250  -4.630  1.00  0.00           C
ATOM    841  HA  LYS A  60     111.920   8.710  -3.940  1.00  0.00           H
ATOM    842  CB  LYS A  60     112.040   8.330  -6.050  1.00  0.00           C
ATOM    843  HB1 LYS A  60     111.140   7.750  -6.240  1.00  0.00           H
ATOM    844  HB2 LYS A  60     112.760   7.950  -6.780  1.00  0.00           H
ATOM    845  CG  LYS A  60     111.680   9.890  -6.270  1.00  0.00           C
ATOM    846  HG1 LYS A  60     112.520  10.540  -6.040  1.00  0.00           H
ATOM    847  HG2 LYS A  60     110.800  10.120  -5.660  1.00  0.00           H
ATOM    848  CD  LYS A  60     111.210  10.170  -7.760  1.00  0.00           C
ATOM    849  HD1 LYS A  60     110.540   9.340  -7.990  1.00  0.00           H
ATOM    850  HD2 LYS A  60     112.080  10.090  -8.410  1.00  0.00           H
ATOM    851  CE  LYS A  60     110.580  11.580  -7.850  1.00  0.00           C
ATOM    852  HE1 LYS A  60     111.440  12.250  -7.870  1.00  0.00           H
ATOM    853  HE2 LYS A  60     109.910  11.610  -6.990  1.00  0.00           H
ATOM    854  NZ  LYS A  60     109.770  11.640  -9.090  1.00  0.00           N
ATOM    855  HZ1 LYS A  60     110.310  11.590  -9.950  1.00  0.00           H
ATOM    856  HZ2 LYS A  60     109.120  10.870  -9.160  1.00  0.00           H
ATOM    857  HZ3 LYS A  60     109.150  12.430  -9.140  1.00  0.00           H
ATOM    858  C   LYS A  60     112.610   6.740  -4.230  1.00  0.00           C
ATOM    859  O   LYS A  60     113.740   6.250  -4.220  1.00  0.00           O
ATOM    860  N   HIS A  61     111.480   6.080  -4.130  1.00  0.00           N
ATOM    861  H   HIS A  61     110.660   6.670  -4.190  1.00  0.00           H
ATOM    862  CA  HIS A  61     111.330   4.600  -4.020  1.00  0.00           C
ATOM    863  HA  HIS A  61     112.300   4.100  -4.080  1.00  0.00           H
ATOM    864  CB  HIS A  61     110.730   4.130  -2.650  1.00  0.00           C
ATOM    865  HB1 HIS A  61     110.400   3.100  -2.760  1.00  0.00           H
ATOM    866  HB2 HIS A  61     109.940   4.830  -2.380  1.00  0.00           H
ATOM    867  CG  HIS A  61     111.690   3.950  -1.530  1.00  0.00           C
ATOM    868  ND1 HIS A  61     111.770   2.860  -0.640  1.00  0.00           N
ATOM    869  CE1 HIS A  61     112.760   3.210   0.220  1.00  0.00           C
ATOM    870  HE1 HIS A  61     113.240   2.530   0.910  1.00  0.00           H
ATOM    871  NE2 HIS A  61     113.200   4.440  -0.040  1.00  0.00           N
ATOM    872  HE2 HIS A  61     113.840   4.920   0.580  1.00  0.00           H
ATOM    873  CD2 HIS A  61     112.520   4.990  -1.110  1.00  0.00           C
ATOM    874  HD2 HIS A  61     112.660   5.980  -1.520  1.00  0.00           H
ATOM    875  C   HIS A  61     110.390   4.180  -5.180  1.00  0.00           C
ATOM    876  O   HIS A  61     109.370   4.820  -5.390  1.00  0.00           O
ATOM    877  N   VAL A  62     110.710   3.070  -5.860  1.00  0.00           N
ATOM    878  H   VAL A  62     111.620   2.680  -5.640  1.00  0.00           H
ATOM    879  CA  VAL A  62     109.990   2.530  -7.010  1.00  0.00           C
ATOM    880  HA  VAL A  62     109.000   3.000  -7.030  1.00  0.00           H
ATOM    881  CB  VAL A  62     110.750   2.800  -8.320  1.00  0.00           C
ATOM    882  HB  VAL A  62     110.270   2.300  -9.160  1.00  0.00           H
ATOM    883  CG1 VAL A  62     110.700   4.280  -8.620  1.00  0.00           C
ATOM    884 1HG1 VAL A  62     109.730   4.770  -8.740  1.00  0.00           H
ATOM    885 2HG1 VAL A  62     111.210   4.860  -7.850  1.00  0.00           H
ATOM    886 3HG1 VAL A  62     111.210   4.470  -9.560  1.00  0.00           H
ATOM    887  CG2 VAL A  62     112.250   2.330  -8.460  1.00  0.00           C
ATOM    888 1HG2 VAL A  62     112.880   2.780  -7.700  1.00  0.00           H
ATOM    889 2HG2 VAL A  62     112.260   1.240  -8.490  1.00  0.00           H
ATOM    890 3HG2 VAL A  62     112.560   2.590  -9.470  1.00  0.00           H
ATOM    891  C   VAL A  62     109.820   0.930  -6.930  1.00  0.00           C
ATOM    892  O   VAL A  62     110.690   0.230  -6.410  1.00  0.00           O
ATOM    893  N   PRO A  63     108.710   0.370  -7.370  1.00  0.00           N
ATOM    894  CD  PRO A  63     107.600   1.120  -7.940  1.00  0.00           C
ATOM    895  HD1 PRO A  63     107.960   1.720  -8.780  1.00  0.00           H
ATOM    896  HD2 PRO A  63     107.260   1.810  -7.170  1.00  0.00           H
ATOM    897  CG  PRO A  63     106.480   0.020  -8.260  1.00  0.00           C
ATOM    898  HG1 PRO A  63     106.650  -0.520  -9.190  1.00  0.00           H
ATOM    899  HG2 PRO A  63     105.540   0.570  -8.220  1.00  0.00           H
ATOM    900  CB  PRO A  63     106.720  -0.970  -7.160  1.00  0.00           C
ATOM    901  HB1 PRO A  63     106.230  -1.920  -7.400  1.00  0.00           H
ATOM    902  HB2 PRO A  63     106.340  -0.650  -6.180  1.00  0.00           H
ATOM    903  CA  PRO A  63     108.280  -0.960  -6.950  1.00  0.00           C
ATOM    904  HA  PRO A  63     108.560  -1.180  -5.920  1.00  0.00           H
ATOM    905  C   PRO A  63     108.770  -2.040  -7.930  1.00  0.00           C
ATOM    906  O   PRO A  63     108.840  -1.890  -9.140  1.00  0.00           O
ATOM    907  N   ARG A  64     109.080  -3.200  -7.350  1.00  0.00           N
ATOM    908  H   ARG A  64     108.800  -3.310  -6.380  1.00  0.00           H
ATOM    909  CA  ARG A  64     109.680  -4.440  -7.920  1.00  0.00           C
ATOM    910  HA  ARG A  64     110.370  -4.200  -8.730  1.00  0.00           H
ATOM    911  CB  ARG A  64     110.370  -5.380  -6.930  1.00  0.00           C
ATOM    912  HB1 ARG A  64     110.610  -6.310  -7.450  1.00  0.00           H
ATOM    913  HB2 ARG A  64     109.670  -5.600  -6.130  1.00  0.00           H
ATOM    914  CG  ARG A  64     111.560  -4.740  -6.140  1.00  0.00           C
ATOM    915  HG1 ARG A  64     111.230  -4.000  -5.420  1.00  0.00           H
ATOM    916  HG2 ARG A  64     112.220  -4.320  -6.900  1.00  0.00           H
ATOM    917  CD  ARG A  64     112.440  -5.680  -5.280  1.00  0.00           C
ATOM    918  HD1 ARG A  64     113.000  -6.380  -5.890  1.00  0.00           H
ATOM    919  HD2 ARG A  64     111.830  -6.280  -4.610  1.00  0.00           H
ATOM    920  NE  ARG A  64     113.440  -4.930  -4.400  1.00  0.00           N
ATOM    921  HE  ARG A  64     113.120  -4.620  -3.500  1.00  0.00           H
ATOM    922  CZ  ARG A  64     114.710  -4.550  -4.610  1.00  0.00           C
ATOM    923  NH1 ARG A  64     115.290  -4.870  -5.700  1.00  0.00           N
ATOM    924 1HH1 ARG A  64     114.760  -4.960  -6.560  1.00  0.00           H
ATOM    925 2HH1 ARG A  64     116.290  -4.900  -5.830  1.00  0.00           H
ATOM    926  NH2 ARG A  64     115.390  -4.030  -3.710  1.00  0.00           N
ATOM    927 1HH2 ARG A  64     114.990  -3.880  -2.800  1.00  0.00           H
ATOM    928 2HH2 ARG A  64     116.390  -4.030  -3.880  1.00  0.00           H
ATOM    929  C   ARG A  64     108.580  -5.250  -8.680  1.00  0.00           C
ATOM    930  O   ARG A  64     108.280  -6.410  -8.390  1.00  0.00           O
ATOM    931  N   ALA A  65     107.860  -4.490  -9.570  1.00  0.00           N
ATOM    932  H   ALA A  65     108.230  -3.610  -9.870  1.00  0.00           H
ATOM    933  CA  ALA A  65     106.600  -4.840 -10.210  1.00  0.00           C
ATOM    934  HA  ALA A  65     106.120  -5.610  -9.600  1.00  0.00           H
ATOM    935  CB  ALA A  65     105.630  -3.620 -10.220  1.00  0.00           C
ATOM    936  HB1 ALA A  65     104.770  -4.030 -10.750  1.00  0.00           H
ATOM    937  HB2 ALA A  65     105.270  -3.390  -9.220  1.00  0.00           H
ATOM    938  HB3 ALA A  65     106.080  -2.720 -10.650  1.00  0.00           H
ATOM    939  C   ALA A  65     106.790  -5.340 -11.650  1.00  0.00           C
ATOM    940  O   ALA A  65     107.700  -4.680 -12.260  1.00  0.00           O
ATOM    941  N   VAL A  66     105.920  -6.180 -12.100  1.00  0.00           N
ATOM    942  H   VAL A  66     105.290  -6.690 -11.500  1.00  0.00           H
ATOM    943  CA  VAL A  66     105.670  -6.320 -13.540  1.00  0.00           C
ATOM    944  HA  VAL A  66     106.070  -5.460 -14.080  1.00  0.00           H
ATOM    945  CB  VAL A  66     106.390  -7.570 -14.040  1.00  0.00           C
ATOM    946  HB  VAL A  66     105.820  -8.430 -13.690  1.00  0.00           H
ATOM    947  CG1 VAL A  66     106.330  -7.660 -15.590  1.00  0.00           C
ATOM    948 1HG1 VAL A  66     106.400  -6.700 -16.100  1.00  0.00           H
ATOM    949 2HG1 VAL A  66     107.210  -8.230 -15.880  1.00  0.00           H
ATOM    950 3HG1 VAL A  66     105.430  -8.220 -15.840  1.00  0.00           H
ATOM    951  CG2 VAL A  66     107.880  -7.700 -13.680  1.00  0.00           C
ATOM    952 1HG2 VAL A  66     108.500  -6.980 -14.230  1.00  0.00           H
ATOM    953 2HG2 VAL A  66     108.040  -7.470 -12.630  1.00  0.00           H
ATOM    954 3HG2 VAL A  66     108.300  -8.690 -13.790  1.00  0.00           H
ATOM    955  C   VAL A  66     104.220  -6.370 -13.820  1.00  0.00           C
ATOM    956  O   VAL A  66     103.520  -7.110 -13.130  1.00  0.00           O
ATOM    957  N   PHE A  67     103.720  -5.810 -14.910  1.00  0.00           N
ATOM    958  H   PHE A  67     104.370  -5.340 -15.530  1.00  0.00           H
ATOM    959  CA  PHE A  67     102.340  -5.960 -15.350  1.00  0.00           C
ATOM    960  HA  PHE A  67     101.770  -6.660 -14.730  1.00  0.00           H
ATOM    961  CB  PHE A  67     101.650  -4.570 -15.380  1.00  0.00           C
ATOM    962  HB1 PHE A  67     100.680  -4.490 -15.890  1.00  0.00           H
ATOM    963  HB2 PHE A  67     102.200  -4.010 -16.130  1.00  0.00           H
ATOM    964  CG  PHE A  67     101.570  -3.890 -14.020  1.00  0.00           C
ATOM    965  CD1 PHE A  67     100.400  -4.090 -13.300  1.00  0.00           C
ATOM    966  HD1 PHE A  67      99.640  -4.730 -13.720  1.00  0.00           H
ATOM    967  CE1 PHE A  67     100.190  -3.360 -12.080  1.00  0.00           C
ATOM    968  HE1 PHE A  67      99.300  -3.480 -11.480  1.00  0.00           H
ATOM    969  CZ  PHE A  67     101.240  -2.580 -11.570  1.00  0.00           C
ATOM    970  HZ  PHE A  67     101.250  -2.120 -10.600  1.00  0.00           H
ATOM    971  CE2 PHE A  67     102.410  -2.330 -12.350  1.00  0.00           C
ATOM    972  HE2 PHE A  67     103.090  -1.590 -11.950  1.00  0.00           H
ATOM    973  CD2 PHE A  67     102.550  -2.960 -13.610  1.00  0.00           C
ATOM    974  HD2 PHE A  67     103.440  -2.810 -14.210  1.00  0.00           H
ATOM    975  C   PHE A  67     102.420  -6.540 -16.790  1.00  0.00           C
ATOM    976  O   PHE A  67     103.300  -6.240 -17.580  1.00  0.00           O
ATOM    977  N   VAL A  68     101.410  -7.270 -17.280  1.00  0.00           N
ATOM    978  H   VAL A  68     100.690  -7.580 -16.650  1.00  0.00           H
ATOM    979  CA  VAL A  68     101.420  -7.890 -18.630  1.00  0.00           C
ATOM    980  HA  VAL A  68     101.770  -7.150 -19.350  1.00  0.00           H
ATOM    981  CB  VAL A  68     102.440  -9.060 -18.650  1.00  0.00           C
ATOM    982  HB  VAL A  68     103.440  -8.640 -18.510  1.00  0.00           H
ATOM    983  CG1 VAL A  68     102.150 -10.130 -17.570  1.00  0.00           C
ATOM    984 1HG1 VAL A  68     101.190 -10.640 -17.740  1.00  0.00           H
ATOM    985 2HG1 VAL A  68     102.890 -10.920 -17.720  1.00  0.00           H
ATOM    986 3HG1 VAL A  68     102.280  -9.600 -16.630  1.00  0.00           H
ATOM    987  CG2 VAL A  68     102.410  -9.760 -20.020  1.00  0.00           C
ATOM    988 1HG2 VAL A  68     101.440 -10.250 -20.050  1.00  0.00           H
ATOM    989 2HG2 VAL A  68     102.520  -9.050 -20.850  1.00  0.00           H
ATOM    990 3HG2 VAL A  68     103.220 -10.490 -20.100  1.00  0.00           H
ATOM    991  C   VAL A  68     100.010  -8.360 -18.990  1.00  0.00           C
ATOM    992  O   VAL A  68      99.280  -8.810 -18.150  1.00  0.00           O
ATOM    993  N   ASP A  69      99.620  -8.260 -20.230  1.00  0.00           N
ATOM    994  H   ASP A  69     100.370  -7.980 -20.840  1.00  0.00           H
ATOM    995  CA  ASP A  69      98.390  -8.760 -20.800  1.00  0.00           C
ATOM    996  HA  ASP A  69      98.180  -9.740 -20.360  1.00  0.00           H
ATOM    997  CB  ASP A  69      97.240  -7.750 -20.560  1.00  0.00           C
ATOM    998  HB1 ASP A  69      97.480  -6.880 -21.170  1.00  0.00           H
ATOM    999  HB2 ASP A  69      97.140  -7.470 -19.520  1.00  0.00           H
ATOM   1000  CG  ASP A  69      95.910  -8.330 -20.990  1.00  0.00           C
ATOM   1001  OD1 ASP A  69      95.580  -9.480 -20.640  1.00  0.00           O
ATOM   1002  OD2 ASP A  69      95.250  -7.650 -21.780  1.00  0.00           O
ATOM   1003  C   ASP A  69      98.640  -8.960 -22.370  1.00  0.00           C
ATOM   1004  O   ASP A  69      99.420  -8.290 -23.040  1.00  0.00           O
ATOM   1005  N   LEU A  70      97.820  -9.850 -22.940  1.00  0.00           N
ATOM   1006  H   LEU A  70      96.970 -10.150 -22.490  1.00  0.00           H
ATOM   1007  CA  LEU A  70      97.970 -10.280 -24.340  1.00  0.00           C
ATOM   1008  HA  LEU A  70      99.030 -10.220 -24.560  1.00  0.00           H
ATOM   1009  CB  LEU A  70      97.430 -11.680 -24.480  1.00  0.00           C
ATOM   1010  HB1 LEU A  70      97.690 -11.970 -25.500  1.00  0.00           H
ATOM   1011  HB2 LEU A  70      96.370 -11.590 -24.240  1.00  0.00           H
ATOM   1012  CG  LEU A  70      98.150 -12.780 -23.620  1.00  0.00           C
ATOM   1013  HG  LEU A  70      98.150 -12.560 -22.550  1.00  0.00           H
ATOM   1014  CD1 LEU A  70      97.450 -14.140 -23.730  1.00  0.00           C
ATOM   1015 1HD1 LEU A  70      96.390 -14.040 -23.930  1.00  0.00           H
ATOM   1016 2HD1 LEU A  70      97.790 -14.820 -24.510  1.00  0.00           H
ATOM   1017 3HD1 LEU A  70      97.570 -14.560 -22.730  1.00  0.00           H
ATOM   1018  CD2 LEU A  70      99.650 -12.940 -24.020  1.00  0.00           C
ATOM   1019 1HD2 LEU A  70      99.810 -13.050 -25.090  1.00  0.00           H
ATOM   1020 2HD2 LEU A  70     100.180 -12.050 -23.680  1.00  0.00           H
ATOM   1021 3HD2 LEU A  70      99.940 -13.840 -23.470  1.00  0.00           H
ATOM   1022  C   LEU A  70      97.350  -9.330 -25.340  1.00  0.00           C
ATOM   1023  O   LEU A  70      96.880  -9.640 -26.440  1.00  0.00           O
ATOM   1024  N   GLU A  71      97.160  -8.040 -25.020  1.00  0.00           N
ATOM   1025  H   GLU A  71      97.560  -7.660 -24.180  1.00  0.00           H
ATOM   1026  CA  GLU A  71      96.560  -7.020 -25.770  1.00  0.00           C
ATOM   1027  HA  GLU A  71      96.740  -7.240 -26.820  1.00  0.00           H
ATOM   1028  CB  GLU A  71      95.060  -7.000 -25.480  1.00  0.00           C
ATOM   1029  HB1 GLU A  71      94.640  -6.000 -25.460  1.00  0.00           H
ATOM   1030  HB2 GLU A  71      94.890  -7.290 -24.440  1.00  0.00           H
ATOM   1031  CG  GLU A  71      94.200  -7.710 -26.530  1.00  0.00           C
ATOM   1032  HG1 GLU A  71      94.520  -8.750 -26.570  1.00  0.00           H
ATOM   1033  HG2 GLU A  71      94.390  -7.160 -27.450  1.00  0.00           H
ATOM   1034  CD  GLU A  71      92.710  -7.740 -26.170  1.00  0.00           C
ATOM   1035  OE1 GLU A  71      92.350  -8.200 -25.040  1.00  0.00           O
ATOM   1036  OE2 GLU A  71      91.940  -7.100 -26.950  1.00  0.00           O
ATOM   1037  C   GLU A  71      97.120  -5.660 -25.340  1.00  0.00           C
ATOM   1038  O   GLU A  71      97.750  -5.600 -24.230  1.00  0.00           O
ATOM   1039  N   PRO A  72      96.800  -4.600 -26.070  1.00  0.00           N
ATOM   1040  CD  PRO A  72      96.340  -4.560 -27.440  1.00  0.00           C
ATOM   1041  HD1 PRO A  72      95.260  -4.470 -27.420  1.00  0.00           H
ATOM   1042  HD2 PRO A  72      96.490  -5.540 -27.890  1.00  0.00           H
ATOM   1043  CG  PRO A  72      96.940  -3.300 -28.130  1.00  0.00           C
ATOM   1044  HG1 PRO A  72      96.100  -2.660 -28.420  1.00  0.00           H
ATOM   1045  HG2 PRO A  72      97.660  -3.490 -28.920  1.00  0.00           H
ATOM   1046  CB  PRO A  72      97.640  -2.610 -26.940  1.00  0.00           C
ATOM   1047  HB1 PRO A  72      97.500  -1.540 -27.070  1.00  0.00           H
ATOM   1048  HB2 PRO A  72      98.710  -2.840 -26.990  1.00  0.00           H
ATOM   1049  CA  PRO A  72      97.150  -3.250 -25.660  1.00  0.00           C
ATOM   1050  HA  PRO A  72      97.960  -3.250 -24.930  1.00  0.00           H
ATOM   1051  C   PRO A  72      95.920  -2.580 -25.010  1.00  0.00           C
ATOM   1052  O   PRO A  72      95.640  -1.410 -25.250  1.00  0.00           O
ATOM   1053  N   THR A  73      95.030  -3.350 -24.370  1.00  0.00           N
ATOM   1054  H   THR A  73      95.200  -4.340 -24.260  1.00  0.00           H
ATOM   1055  CA  THR A  73      93.810  -2.740 -23.820  1.00  0.00           C
ATOM   1056  HA  THR A  73      93.380  -2.080 -24.570  1.00  0.00           H
ATOM   1057  CB  THR A  73      92.810  -3.870 -23.590  1.00  0.00           C
ATOM   1058  HB  THR A  73      93.270  -4.680 -23.020  1.00  0.00           H
ATOM   1059  CG2 THR A  73      91.500  -3.400 -22.960  1.00  0.00           C
ATOM   1060 1HG2 THR A  73      91.700  -2.930 -22.000  1.00  0.00           H
ATOM   1061 2HG2 THR A  73      91.000  -2.640 -23.570  1.00  0.00           H
ATOM   1062 3HG2 THR A  73      90.820  -4.260 -22.970  1.00  0.00           H
ATOM   1063  OG1 THR A  73      92.430  -4.260 -24.850  1.00  0.00           O
ATOM   1064  HG1 THR A  73      91.830  -5.000 -24.720  1.00  0.00           H
ATOM   1065  C   THR A  73      94.030  -1.940 -22.440  1.00  0.00           C
ATOM   1066  O   THR A  73      93.490  -0.910 -22.200  1.00  0.00           O
ATOM   1067  N   VAL A  74      94.880  -2.520 -21.580  1.00  0.00           N
ATOM   1068  H   VAL A  74      95.410  -3.350 -21.800  1.00  0.00           H
ATOM   1069  CA  VAL A  74      95.290  -1.910 -20.270  1.00  0.00           C
ATOM   1070  HA  VAL A  74      94.380  -1.510 -19.800  1.00  0.00           H
ATOM   1071  CB  VAL A  74      95.610  -3.030 -19.320  1.00  0.00           C
ATOM   1072  HB  VAL A  74      95.850  -2.700 -18.310  1.00  0.00           H
ATOM   1073  CG1 VAL A  74      94.470  -4.060 -19.380  1.00  0.00           C
ATOM   1074 1HG1 VAL A  74      94.630  -4.680 -18.490  1.00  0.00           H
ATOM   1075 2HG1 VAL A  74      93.470  -3.620 -19.430  1.00  0.00           H
ATOM   1076 3HG1 VAL A  74      94.530  -4.760 -20.210  1.00  0.00           H
ATOM   1077  CG2 VAL A  74      96.960  -3.630 -19.740  1.00  0.00           C
ATOM   1078 1HG2 VAL A  74      97.090  -3.600 -20.820  1.00  0.00           H
ATOM   1079 2HG2 VAL A  74      97.760  -3.090 -19.230  1.00  0.00           H
ATOM   1080 3HG2 VAL A  74      97.090  -4.670 -19.440  1.00  0.00           H
ATOM   1081  C   VAL A  74      96.350  -0.830 -20.380  1.00  0.00           C
ATOM   1082  O   VAL A  74      97.020  -0.530 -19.360  1.00  0.00           O
ATOM   1083  N   ILE A  75      96.700  -0.280 -21.580  1.00  0.00           N
ATOM   1084  H   ILE A  75      96.020  -0.250 -22.330  1.00  0.00           H
ATOM   1085  CA  ILE A  75      97.990   0.430 -21.830  1.00  0.00           C
ATOM   1086  HA  ILE A  75      98.740  -0.350 -21.700  1.00  0.00           H
ATOM   1087  CB  ILE A  75      98.100   0.590 -23.380  1.00  0.00           C
ATOM   1088  HB  ILE A  75      97.850  -0.400 -23.750  1.00  0.00           H
ATOM   1089  CG2 ILE A  75      96.970   1.470 -23.940  1.00  0.00           C
ATOM   1090 1HG2 ILE A  75      97.060   1.660 -25.010  1.00  0.00           H
ATOM   1091 2HG2 ILE A  75      96.030   0.920 -23.920  1.00  0.00           H
ATOM   1092 3HG2 ILE A  75      96.970   2.480 -23.530  1.00  0.00           H
ATOM   1093  CG1 ILE A  75      99.490   1.110 -23.860  1.00  0.00           C
ATOM   1094 1HG1 ILE A  75      99.640   2.100 -23.420  1.00  0.00           H
ATOM   1095 2HG1 ILE A  75      99.530   1.130 -24.950  1.00  0.00           H
ATOM   1096  CD  ILE A  75     100.640   0.250 -23.410  1.00  0.00           C
ATOM   1097  HD1 ILE A  75     100.660   0.400 -22.330  1.00  0.00           H
ATOM   1098  HD2 ILE A  75     100.470  -0.810 -23.580  1.00  0.00           H
ATOM   1099  HD3 ILE A  75     101.540   0.600 -23.900  1.00  0.00           H
ATOM   1100  C   ILE A  75      98.200   1.710 -20.990  1.00  0.00           C
ATOM   1101  O   ILE A  75      99.350   1.990 -20.520  1.00  0.00           O
ATOM   1102  N   ASP A  76      97.160   2.420 -20.570  1.00  0.00           N
ATOM   1103  H   ASP A  76      96.240   2.190 -20.900  1.00  0.00           H
ATOM   1104  CA  ASP A  76      97.130   3.510 -19.560  1.00  0.00           C
ATOM   1105  HA  ASP A  76      98.150   3.740 -19.260  1.00  0.00           H
ATOM   1106  CB  ASP A  76      96.500   4.740 -20.230  1.00  0.00           C
ATOM   1107  HB1 ASP A  76      95.410   4.810 -20.240  1.00  0.00           H
ATOM   1108  HB2 ASP A  76      96.840   4.720 -21.270  1.00  0.00           H
ATOM   1109  CG  ASP A  76      96.990   6.050 -19.610  1.00  0.00           C
ATOM   1110  OD1 ASP A  76      97.940   6.690 -20.140  1.00  0.00           O
ATOM   1111  OD2 ASP A  76      96.410   6.480 -18.600  1.00  0.00           O
ATOM   1112  C   ASP A  76      96.530   3.050 -18.210  1.00  0.00           C
ATOM   1113  O   ASP A  76      96.950   3.590 -17.140  1.00  0.00           O
ATOM   1114  N   GLU A  77      95.770   1.940 -18.200  1.00  0.00           N
ATOM   1115  H   GLU A  77      95.700   1.370 -19.030  1.00  0.00           H
ATOM   1116  CA  GLU A  77      95.080   1.430 -17.010  1.00  0.00           C
ATOM   1117  HA  GLU A  77      94.480   2.220 -16.550  1.00  0.00           H
ATOM   1118  CB  GLU A  77      94.110   0.400 -17.500  1.00  0.00           C
ATOM   1119  HB1 GLU A  77      94.630  -0.530 -17.710  1.00  0.00           H
ATOM   1120  HB2 GLU A  77      93.460   0.700 -18.320  1.00  0.00           H
ATOM   1121  CG  GLU A  77      93.150  -0.070 -16.390  1.00  0.00           C
ATOM   1122  HG1 GLU A  77      93.730  -0.380 -15.520  1.00  0.00           H
ATOM   1123  HG2 GLU A  77      92.710  -1.000 -16.770  1.00  0.00           H
ATOM   1124  CD  GLU A  77      92.100   0.940 -15.970  1.00  0.00           C
ATOM   1125  OE1 GLU A  77      92.270   1.500 -14.910  1.00  0.00           O
ATOM   1126  OE2 GLU A  77      91.150   1.230 -16.790  1.00  0.00           O
ATOM   1127  C   GLU A  77      96.000   0.950 -15.900  1.00  0.00           C
ATOM   1128  O   GLU A  77      95.650   1.050 -14.750  1.00  0.00           O
ATOM   1129  N   VAL A  78      97.200   0.360 -16.110  1.00  0.00           N
ATOM   1130  H   VAL A  78      97.510   0.290 -17.060  1.00  0.00           H
ATOM   1131  CA  VAL A  78      98.180   0.210 -15.020  1.00  0.00           C
ATOM   1132  HA  VAL A  78      97.790  -0.510 -14.310  1.00  0.00           H
ATOM   1133  CB  VAL A  78      99.420  -0.490 -15.550  1.00  0.00           C
ATOM   1134  HB  VAL A  78     100.170  -0.720 -14.800  1.00  0.00           H
ATOM   1135  CG1 VAL A  78      98.980  -1.820 -16.120  1.00  0.00           C
ATOM   1136 1HG1 VAL A  78      99.950  -2.290 -16.300  1.00  0.00           H
ATOM   1137 2HG1 VAL A  78      98.390  -2.370 -15.380  1.00  0.00           H
ATOM   1138 3HG1 VAL A  78      98.330  -1.790 -16.990  1.00  0.00           H
ATOM   1139  CG2 VAL A  78     100.190   0.360 -16.620  1.00  0.00           C
ATOM   1140 1HG2 VAL A  78      99.730   0.340 -17.600  1.00  0.00           H
ATOM   1141 2HG2 VAL A  78     100.250   1.380 -16.250  1.00  0.00           H
ATOM   1142 3HG2 VAL A  78     101.170  -0.100 -16.740  1.00  0.00           H
ATOM   1143  C   VAL A  78      98.550   1.430 -14.260  1.00  0.00           C
ATOM   1144  O   VAL A  78      99.110   1.290 -13.160  1.00  0.00           O
ATOM   1145  N   ARG A  79      98.250   2.630 -14.820  1.00  0.00           N
ATOM   1146  H   ARG A  79      97.770   2.690 -15.710  1.00  0.00           H
ATOM   1147  CA  ARG A  79      98.700   3.950 -14.270  1.00  0.00           C
ATOM   1148  HA  ARG A  79      99.400   3.710 -13.480  1.00  0.00           H
ATOM   1149  CB  ARG A  79      99.520   4.810 -15.230  1.00  0.00           C
ATOM   1150  HB1 ARG A  79     100.090   5.500 -14.620  1.00  0.00           H
ATOM   1151  HB2 ARG A  79      98.790   5.430 -15.760  1.00  0.00           H
ATOM   1152  CG  ARG A  79     100.370   4.060 -16.280  1.00  0.00           C
ATOM   1153  HG1 ARG A  79      99.750   3.490 -16.970  1.00  0.00           H
ATOM   1154  HG2 ARG A  79     101.050   3.350 -15.810  1.00  0.00           H
ATOM   1155  CD  ARG A  79     101.070   5.020 -17.220  1.00  0.00           C
ATOM   1156  HD1 ARG A  79     100.380   5.670 -17.770  1.00  0.00           H
ATOM   1157  HD2 ARG A  79     101.620   4.410 -17.930  1.00  0.00           H
ATOM   1158  NE  ARG A  79     101.890   5.920 -16.470  1.00  0.00           N
ATOM   1159  HE  ARG A  79     102.110   5.680 -15.520  1.00  0.00           H
ATOM   1160  CZ  ARG A  79     102.590   6.970 -17.010  1.00  0.00           C
ATOM   1161  NH1 ARG A  79     102.510   7.320 -18.250  1.00  0.00           N
ATOM   1162 1HH1 ARG A  79     101.820   6.790 -18.760  1.00  0.00           H
ATOM   1163 2HH1 ARG A  79     103.180   7.980 -18.610  1.00  0.00           H
ATOM   1164  NH2 ARG A  79     103.480   7.480 -16.230  1.00  0.00           N
ATOM   1165 1HH2 ARG A  79     103.440   7.300 -15.230  1.00  0.00           H
ATOM   1166 2HH2 ARG A  79     104.170   8.150 -16.540  1.00  0.00           H
ATOM   1167  C   ARG A  79      97.610   4.720 -13.600  1.00  0.00           C
ATOM   1168  O   ARG A  79      97.940   5.830 -13.140  1.00  0.00           O
ATOM   1169  N   THR A  80      96.390   4.220 -13.490  1.00  0.00           N
ATOM   1170  H   THR A  80      96.280   3.280 -13.860  1.00  0.00           H
ATOM   1171  CA  THR A  80      95.200   5.010 -13.170  1.00  0.00           C
ATOM   1172  HA  THR A  80      95.320   5.760 -13.940  1.00  0.00           H
ATOM   1173  CB  THR A  80      93.950   4.100 -13.250  1.00  0.00           C
ATOM   1174  HB  THR A  80      93.910   3.330 -12.480  1.00  0.00           H
ATOM   1175  CG2 THR A  80      92.570   4.770 -13.160  1.00  0.00           C
ATOM   1176 1HG2 THR A  80      92.520   5.520 -13.950  1.00  0.00           H
ATOM   1177 2HG2 THR A  80      91.680   4.140 -13.040  1.00  0.00           H
ATOM   1178 3HG2 THR A  80      92.730   5.360 -12.260  1.00  0.00           H
ATOM   1179  OG1 THR A  80      94.070   3.510 -14.490  1.00  0.00           O
ATOM   1180  HG1 THR A  80      93.620   2.670 -14.360  1.00  0.00           H
ATOM   1181  C   THR A  80      95.220   5.730 -11.790  1.00  0.00           C
ATOM   1182  O   THR A  80      95.790   5.190 -10.860  1.00  0.00           O
ATOM   1183  N   GLY A  81      94.610   6.870 -11.610  1.00  0.00           N
ATOM   1184  H   GLY A  81      94.130   7.280 -12.400  1.00  0.00           H
ATOM   1185  CA  GLY A  81      94.530   7.620 -10.340  1.00  0.00           C
ATOM   1186  HA1 GLY A  81      94.170   7.010  -9.510  1.00  0.00           H
ATOM   1187  HA2 GLY A  81      93.870   8.470 -10.510  1.00  0.00           H
ATOM   1188  C   GLY A  81      95.900   8.330  -9.920  1.00  0.00           C
ATOM   1189  O   GLY A  81      96.780   8.720 -10.760  1.00  0.00           O
ATOM   1190  N   THR A  82      96.080   8.520  -8.610  1.00  0.00           N
ATOM   1191  H   THR A  82      95.330   8.260  -7.980  1.00  0.00           H
ATOM   1192  CA  THR A  82      97.040   9.390  -8.030  1.00  0.00           C
ATOM   1193  HA  THR A  82      96.930  10.380  -8.480  1.00  0.00           H
ATOM   1194  CB  THR A  82      96.790   9.570  -6.510  1.00  0.00           C
ATOM   1195  HB  THR A  82      97.530  10.170  -5.980  1.00  0.00           H
ATOM   1196  CG2 THR A  82      95.590  10.340  -6.130  1.00  0.00           C
ATOM   1197 1HG2 THR A  82      94.780   9.730  -6.520  1.00  0.00           H
ATOM   1198 2HG2 THR A  82      95.570  10.420  -5.040  1.00  0.00           H
ATOM   1199 3HG2 THR A  82      95.590  11.370  -6.480  1.00  0.00           H
ATOM   1200  OG1 THR A  82      96.600   8.310  -5.810  1.00  0.00           O
ATOM   1201  HG1 THR A  82      96.630   8.490  -4.870  1.00  0.00           H
ATOM   1202  C   THR A  82      98.500   9.040  -8.220  1.00  0.00           C
ATOM   1203  O   THR A  82      99.280   9.850  -8.610  1.00  0.00           O
ATOM   1204  N   TYR A  83      98.830   7.750  -8.200  1.00  0.00           N
ATOM   1205  H   TYR A  83      98.140   7.030  -8.060  1.00  0.00           H
ATOM   1206  CA  TYR A  83     100.270   7.310  -8.200  1.00  0.00           C
ATOM   1207  HA  TYR A  83     100.890   8.010  -7.650  1.00  0.00           H
ATOM   1208  CB  TYR A  83     100.310   6.010  -7.490  1.00  0.00           C
ATOM   1209  HB1 TYR A  83     101.100   5.390  -7.900  1.00  0.00           H
ATOM   1210  HB2 TYR A  83      99.310   5.570  -7.470  1.00  0.00           H
ATOM   1211  CG  TYR A  83     100.520   6.330  -5.950  1.00  0.00           C
ATOM   1212  CD1 TYR A  83      99.370   6.590  -5.210  1.00  0.00           C
ATOM   1213  HD1 TYR A  83      98.390   6.690  -5.670  1.00  0.00           H
ATOM   1214  CE1 TYR A  83      99.470   6.770  -3.830  1.00  0.00           C
ATOM   1215  HE1 TYR A  83      98.600   6.930  -3.210  1.00  0.00           H
ATOM   1216  CZ  TYR A  83     100.740   6.830  -3.210  1.00  0.00           C
ATOM   1217  OH  TYR A  83     100.810   7.090  -1.930  1.00  0.00           O
ATOM   1218  HH  TYR A  83     101.700   6.980  -1.590  1.00  0.00           H
ATOM   1219  CE2 TYR A  83     101.900   6.570  -3.960  1.00  0.00           C
ATOM   1220  HE2 TYR A  83     102.910   6.660  -3.580  1.00  0.00           H
ATOM   1221  CD2 TYR A  83     101.740   6.380  -5.340  1.00  0.00           C
ATOM   1222  HD2 TYR A  83     102.580   6.060  -5.940  1.00  0.00           H
ATOM   1223  C   TYR A  83     100.860   7.330  -9.670  1.00  0.00           C
ATOM   1224  O   TYR A  83     101.860   6.660  -9.910  1.00  0.00           O
ATOM   1225  N   ARG A  84     100.260   7.920 -10.760  1.00  0.00           N
ATOM   1226  H   ARG A  84      99.620   8.660 -10.510  1.00  0.00           H
ATOM   1227  CA  ARG A  84     100.530   7.820 -12.210  1.00  0.00           C
ATOM   1228  HA  ARG A  84     100.270   6.840 -12.600  1.00  0.00           H
ATOM   1229  CB  ARG A  84      99.650   9.010 -12.860  1.00  0.00           C
ATOM   1230  HB1 ARG A  84      99.930   9.990 -12.470  1.00  0.00           H
ATOM   1231  HB2 ARG A  84      98.650   8.800 -12.480  1.00  0.00           H
ATOM   1232  CG  ARG A  84      99.690   8.980 -14.360  1.00  0.00           C
ATOM   1233  HG1 ARG A  84      99.290   7.980 -14.560  1.00  0.00           H
ATOM   1234  HG2 ARG A  84     100.710   9.020 -14.750  1.00  0.00           H
ATOM   1235  CD  ARG A  84      98.950  10.150 -15.040  1.00  0.00           C
ATOM   1236  HD1 ARG A  84      99.250  11.140 -14.730  1.00  0.00           H
ATOM   1237  HD2 ARG A  84      97.920  10.140 -14.700  1.00  0.00           H
ATOM   1238  NE  ARG A  84      98.910   9.990 -16.530  1.00  0.00           N
ATOM   1239  HE  ARG A  84      99.610  10.480 -17.070  1.00  0.00           H
ATOM   1240  CZ  ARG A  84      98.260   9.070 -17.200  1.00  0.00           C
ATOM   1241  NH1 ARG A  84      97.390   8.270 -16.650  1.00  0.00           N
ATOM   1242 1HH1 ARG A  84      97.180   8.410 -15.670  1.00  0.00           H
ATOM   1243 2HH1 ARG A  84      96.960   7.560 -17.220  1.00  0.00           H
ATOM   1244  NH2 ARG A  84      98.490   8.990 -18.490  1.00  0.00           N
ATOM   1245 1HH2 ARG A  84      98.900   9.770 -19.000  1.00  0.00           H
ATOM   1246 2HH2 ARG A  84      98.250   8.250 -19.130  1.00  0.00           H
ATOM   1247  C   ARG A  84     102.040   8.130 -12.560  1.00  0.00           C
ATOM   1248  O   ARG A  84     102.460   7.610 -13.580  1.00  0.00           O
ATOM   1249  N   GLN A  85     102.780   8.770 -11.640  1.00  0.00           N
ATOM   1250  H   GLN A  85     102.300   9.130 -10.830  1.00  0.00           H
ATOM   1251  CA  GLN A  85     104.230   8.990 -11.920  1.00  0.00           C
ATOM   1252  HA  GLN A  85     104.520   8.810 -12.950  1.00  0.00           H
ATOM   1253  CB  GLN A  85     104.610  10.460 -11.650  1.00  0.00           C
ATOM   1254  HB1 GLN A  85     105.690  10.560 -11.620  1.00  0.00           H
ATOM   1255  HB2 GLN A  85     104.190  10.840 -10.720  1.00  0.00           H
ATOM   1256  CG  GLN A  85     104.060  11.350 -12.710  1.00  0.00           C
ATOM   1257  HG1 GLN A  85     104.350  12.380 -12.510  1.00  0.00           H
ATOM   1258  HG2 GLN A  85     102.970  11.320 -12.820  1.00  0.00           H
ATOM   1259  CD  GLN A  85     104.630  11.200 -14.060  1.00  0.00           C
ATOM   1260  OE1 GLN A  85     105.620  10.550 -14.380  1.00  0.00           O
ATOM   1261  NE2 GLN A  85     103.960  11.710 -15.050  1.00  0.00           N
ATOM   1262 1HE2 GLN A  85     103.090  12.160 -14.810  1.00  0.00           H
ATOM   1263 2HE2 GLN A  85     104.370  11.700 -15.980  1.00  0.00           H
ATOM   1264  C   GLN A  85     105.130   7.970 -11.190  1.00  0.00           C
ATOM   1265  O   GLN A  85     106.260   7.870 -11.560  1.00  0.00           O
ATOM   1266  N   LEU A  86     104.680   7.280 -10.120  1.00  0.00           N
ATOM   1267  H   LEU A  86     103.710   7.440  -9.870  1.00  0.00           H
ATOM   1268  CA  LEU A  86     105.300   6.120  -9.470  1.00  0.00           C
ATOM   1269  HA  LEU A  86     106.360   6.300  -9.320  1.00  0.00           H
ATOM   1270  CB  LEU A  86     104.710   5.990  -8.040  1.00  0.00           C
ATOM   1271  HB1 LEU A  86     103.620   5.950  -7.970  1.00  0.00           H
ATOM   1272  HB2 LEU A  86     104.920   6.950  -7.570  1.00  0.00           H
ATOM   1273  CG  LEU A  86     105.290   4.840  -7.180  1.00  0.00           C
ATOM   1274  HG  LEU A  86     105.070   5.000  -6.120  1.00  0.00           H
ATOM   1275  CD1 LEU A  86     104.540   3.510  -7.540  1.00  0.00           C
ATOM   1276 1HD1 LEU A  86     104.920   2.720  -6.890  1.00  0.00           H
ATOM   1277 2HD1 LEU A  86     103.480   3.620  -7.310  1.00  0.00           H
ATOM   1278 3HD1 LEU A  86     104.640   3.310  -8.600  1.00  0.00           H
ATOM   1279  CD2 LEU A  86     106.800   4.610  -7.240  1.00  0.00           C
ATOM   1280 1HD2 LEU A  86     107.130   4.110  -6.330  1.00  0.00           H
ATOM   1281 2HD2 LEU A  86     107.120   4.120  -8.150  1.00  0.00           H
ATOM   1282 3HD2 LEU A  86     107.250   5.600  -7.260  1.00  0.00           H
ATOM   1283  C   LEU A  86     105.130   4.950 -10.450  1.00  0.00           C
ATOM   1284  O   LEU A  86     106.050   4.130 -10.590  1.00  0.00           O
ATOM   1285  N   PHE A  87     103.890   4.860 -11.000  1.00  0.00           N
ATOM   1286  H   PHE A  87     103.240   5.570 -10.680  1.00  0.00           H
ATOM   1287  CA  PHE A  87     103.500   3.920 -12.020  1.00  0.00           C
ATOM   1288  HA  PHE A  87     103.890   2.940 -11.770  1.00  0.00           H
ATOM   1289  CB  PHE A  87     101.900   3.930 -12.060  1.00  0.00           C
ATOM   1290  HB1 PHE A  87     101.510   3.520 -13.000  1.00  0.00           H
ATOM   1291  HB2 PHE A  87     101.490   4.950 -12.050  1.00  0.00           H
ATOM   1292  CG  PHE A  87     101.320   3.200 -10.900  1.00  0.00           C
ATOM   1293  CD1 PHE A  87     100.340   3.710 -10.080  1.00  0.00           C
ATOM   1294  HD1 PHE A  87     100.040   4.740 -10.220  1.00  0.00           H
ATOM   1295  CE1 PHE A  87      99.700   2.900  -9.080  1.00  0.00           C
ATOM   1296  HE1 PHE A  87      98.910   3.300  -8.460  1.00  0.00           H
ATOM   1297  CZ  PHE A  87     100.150   1.590  -8.800  1.00  0.00           C
ATOM   1298  HZ  PHE A  87      99.680   1.010  -8.020  1.00  0.00           H
ATOM   1299  CE2 PHE A  87     101.170   1.050  -9.570  1.00  0.00           C
ATOM   1300  HE2 PHE A  87     101.480   0.020  -9.430  1.00  0.00           H
ATOM   1301  CD2 PHE A  87     101.720   1.860 -10.610  1.00  0.00           C
ATOM   1302  HD2 PHE A  87     102.540   1.520 -11.220  1.00  0.00           H
ATOM   1303  C   PHE A  87     104.120   4.350 -13.380  1.00  0.00           C
ATOM   1304  O   PHE A  87     103.430   4.940 -14.240  1.00  0.00           O
ATOM   1305  N   HIS A  88     105.420   4.100 -13.600  1.00  0.00           N
ATOM   1306  H   HIS A  88     105.900   3.520 -12.920  1.00  0.00           H
ATOM   1307  CA  HIS A  88     106.190   4.400 -14.800  1.00  0.00           C
ATOM   1308  HA  HIS A  88     105.910   5.440 -14.970  1.00  0.00           H
ATOM   1309  CB  HIS A  88     107.730   4.220 -14.510  1.00  0.00           C
ATOM   1310  HB1 HIS A  88     108.300   4.150 -15.440  1.00  0.00           H
ATOM   1311  HB2 HIS A  88     107.900   3.220 -14.110  1.00  0.00           H
ATOM   1312  CG  HIS A  88     108.420   5.270 -13.630  1.00  0.00           C
ATOM   1313  ND1 HIS A  88     108.020   6.610 -13.480  1.00  0.00           N
ATOM   1314  HD1 HIS A  88     107.150   7.010 -13.790  1.00  0.00           H
ATOM   1315  CE1 HIS A  88     108.920   7.170 -12.630  1.00  0.00           C
ATOM   1316  HE1 HIS A  88     108.850   8.150 -12.200  1.00  0.00           H
ATOM   1317  NE2 HIS A  88     109.910   6.280 -12.390  1.00  0.00           N
ATOM   1318  CD2 HIS A  88     109.630   5.100 -13.060  1.00  0.00           C
ATOM   1319  HD2 HIS A  88     110.230   4.220 -13.200  1.00  0.00           H
ATOM   1320  C   HIS A  88     105.820   3.560 -15.980  1.00  0.00           C
ATOM   1321  O   HIS A  88     105.490   2.380 -15.830  1.00  0.00           O
ATOM   1322  N   PRO A  89     105.940   4.080 -17.190  1.00  0.00           N
ATOM   1323  CD  PRO A  89     106.180   5.470 -17.480  1.00  0.00           C
ATOM   1324  HD1 PRO A  89     107.240   5.630 -17.280  1.00  0.00           H
ATOM   1325  HD2 PRO A  89     105.500   6.070 -16.870  1.00  0.00           H
ATOM   1326  CG  PRO A  89     105.850   5.720 -18.920  1.00  0.00           C
ATOM   1327  HG1 PRO A  89     106.570   6.410 -19.360  1.00  0.00           H
ATOM   1328  HG2 PRO A  89     104.780   5.920 -19.020  1.00  0.00           H
ATOM   1329  CB  PRO A  89     106.150   4.410 -19.500  1.00  0.00           C
ATOM   1330  HB1 PRO A  89     107.230   4.290 -19.610  1.00  0.00           H
ATOM   1331  HB2 PRO A  89     105.600   4.340 -20.440  1.00  0.00           H
ATOM   1332  CA  PRO A  89     105.640   3.410 -18.440  1.00  0.00           C
ATOM   1333  HA  PRO A  89     104.550   3.390 -18.550  1.00  0.00           H
ATOM   1334  C   PRO A  89     106.410   2.090 -18.730  1.00  0.00           C
ATOM   1335  O   PRO A  89     105.810   1.110 -19.180  1.00  0.00           O
ATOM   1336  N   GLU A  90     107.690   1.940 -18.380  1.00  0.00           N
ATOM   1337  H   GLU A  90     108.120   2.720 -17.900  1.00  0.00           H
ATOM   1338  CA  GLU A  90     108.470   0.720 -18.620  1.00  0.00           C
ATOM   1339  HA  GLU A  90     108.330   0.340 -19.630  1.00  0.00           H
ATOM   1340  CB  GLU A  90     109.940   1.070 -18.480  1.00  0.00           C
ATOM   1341  HB1 GLU A  90     110.230   1.840 -19.190  1.00  0.00           H
ATOM   1342  HB2 GLU A  90     110.460   0.140 -18.680  1.00  0.00           H
ATOM   1343  CG  GLU A  90     110.340   1.550 -17.130  1.00  0.00           C
ATOM   1344  HG1 GLU A  90     110.130   0.680 -16.510  1.00  0.00           H
ATOM   1345  HG2 GLU A  90     109.840   2.450 -16.770  1.00  0.00           H
ATOM   1346  CD  GLU A  90     111.870   1.740 -16.980  1.00  0.00           C
ATOM   1347  OE1 GLU A  90     112.610   0.730 -17.050  1.00  0.00           O
ATOM   1348  OE2 GLU A  90     112.270   2.930 -16.740  1.00  0.00           O
ATOM   1349  C   GLU A  90     107.990  -0.540 -17.780  1.00  0.00           C
ATOM   1350  O   GLU A  90     108.490  -1.630 -18.090  1.00  0.00           O
ATOM   1351  N   GLN A  91     106.970  -0.480 -16.930  1.00  0.00           N
ATOM   1352  H   GLN A  91     106.560   0.430 -16.830  1.00  0.00           H
ATOM   1353  CA  GLN A  91     106.490  -1.510 -16.020  1.00  0.00           C
ATOM   1354  HA  GLN A  91     107.400  -2.010 -15.690  1.00  0.00           H
ATOM   1355  CB  GLN A  91     105.810  -0.840 -14.810  1.00  0.00           C
ATOM   1356  HB1 GLN A  91     105.390  -1.550 -14.100  1.00  0.00           H
ATOM   1357  HB2 GLN A  91     105.020  -0.230 -15.230  1.00  0.00           H
ATOM   1358  CG  GLN A  91     106.610  -0.050 -13.860  1.00  0.00           C
ATOM   1359  HG1 GLN A  91     107.260   0.670 -14.350  1.00  0.00           H
ATOM   1360  HG2 GLN A  91     107.340  -0.740 -13.430  1.00  0.00           H
ATOM   1361  CD  GLN A  91     105.800   0.770 -12.850  1.00  0.00           C
ATOM   1362  OE1 GLN A  91     104.570   0.880 -12.880  1.00  0.00           O
ATOM   1363  NE2 GLN A  91     106.420   1.290 -11.820  1.00  0.00           N
ATOM   1364 1HE2 GLN A  91     107.410   1.150 -11.730  1.00  0.00           H
ATOM   1365 2HE2 GLN A  91     105.930   1.740 -11.050  1.00  0.00           H
ATOM   1366  C   GLN A  91     105.510  -2.560 -16.600  1.00  0.00           C
ATOM   1367  O   GLN A  91     105.320  -3.550 -15.890  1.00  0.00           O
ATOM   1368  N   LEU A  92     104.980  -2.370 -17.840  1.00  0.00           N
ATOM   1369  H   LEU A  92     105.290  -1.580 -18.370  1.00  0.00           H
ATOM   1370  CA  LEU A  92     103.910  -3.080 -18.480  1.00  0.00           C
ATOM   1371  HA  LEU A  92     103.630  -3.870 -17.790  1.00  0.00           H
ATOM   1372  CB  LEU A  92     102.690  -2.170 -18.670  1.00  0.00           C
ATOM   1373  HB1 LEU A  92     103.100  -1.270 -19.130  1.00  0.00           H
ATOM   1374  HB2 LEU A  92     102.240  -1.800 -17.750  1.00  0.00           H
ATOM   1375  CG  LEU A  92     101.550  -2.760 -19.520  1.00  0.00           C
ATOM   1376  HG  LEU A  92     101.950  -2.980 -20.510  1.00  0.00           H
ATOM   1377  CD1 LEU A  92     101.010  -4.110 -19.100  1.00  0.00           C
ATOM   1378 1HD1 LEU A  92     101.780  -4.860 -19.270  1.00  0.00           H
ATOM   1379 2HD1 LEU A  92     100.640  -4.060 -18.080  1.00  0.00           H
ATOM   1380 3HD1 LEU A  92     100.180  -4.350 -19.750  1.00  0.00           H
ATOM   1381  CD2 LEU A  92     100.400  -1.830 -19.610  1.00  0.00           C
ATOM   1382 1HD2 LEU A  92     100.540  -0.990 -20.300  1.00  0.00           H
ATOM   1383 2HD2 LEU A  92      99.530  -2.360 -19.980  1.00  0.00           H
ATOM   1384 3HD2 LEU A  92     100.170  -1.520 -18.590  1.00  0.00           H
ATOM   1385  C   LEU A  92     104.430  -3.620 -19.830  1.00  0.00           C
ATOM   1386  O   LEU A  92     104.870  -2.760 -20.660  1.00  0.00           O
ATOM   1387  N   ILE A  93     104.230  -4.910 -20.150  1.00  0.00           N
ATOM   1388  H   ILE A  93     103.600  -5.410 -19.540  1.00  0.00           H
ATOM   1389  CA  ILE A  93     104.420  -5.500 -21.480  1.00  0.00           C
ATOM   1390  HA  ILE A  93     104.970  -4.800 -22.100  1.00  0.00           H
ATOM   1391  CB  ILE A  93     105.170  -6.840 -21.430  1.00  0.00           C
ATOM   1392  HB  ILE A  93     104.590  -7.490 -20.770  1.00  0.00           H
ATOM   1393  CG2 ILE A  93     105.480  -7.490 -22.780  1.00  0.00           C
ATOM   1394 1HG2 ILE A  93     104.580  -7.490 -23.400  1.00  0.00           H
ATOM   1395 2HG2 ILE A  93     106.180  -6.900 -23.360  1.00  0.00           H
ATOM   1396 3HG2 ILE A  93     105.810  -8.520 -22.690  1.00  0.00           H
ATOM   1397  CG1 ILE A  93     106.560  -6.560 -20.740  1.00  0.00           C
ATOM   1398 1HG1 ILE A  93     107.060  -7.520 -20.630  1.00  0.00           H
ATOM   1399 2HG1 ILE A  93     106.310  -6.020 -19.830  1.00  0.00           H
ATOM   1400  CD  ILE A  93     107.660  -5.720 -21.510  1.00  0.00           C
ATOM   1401  HD1 ILE A  93     108.560  -5.700 -20.910  1.00  0.00           H
ATOM   1402  HD2 ILE A  93     107.880  -6.100 -22.510  1.00  0.00           H
ATOM   1403  HD3 ILE A  93     107.230  -4.720 -21.610  1.00  0.00           H
ATOM   1404  C   ILE A  93     103.140  -5.780 -22.130  1.00  0.00           C
ATOM   1405  O   ILE A  93     102.350  -6.550 -21.550  1.00  0.00           O
ATOM   1406  N   THR A  94     102.880  -5.250 -23.340  1.00  0.00           N
ATOM   1407  H   THR A  94     103.610  -4.700 -23.770  1.00  0.00           H
ATOM   1408  CA  THR A  94     101.570  -5.450 -24.100  1.00  0.00           C
ATOM   1409  HA  THR A  94     100.920  -6.110 -23.530  1.00  0.00           H
ATOM   1410  CB  THR A  94     100.660  -4.230 -24.280  1.00  0.00           C
ATOM   1411  HB  THR A  94      99.810  -4.480 -24.920  1.00  0.00           H
ATOM   1412  CG2 THR A  94     100.120  -3.770 -22.890  1.00  0.00           C
ATOM   1413 1HG2 THR A  94      99.290  -3.080 -23.050  1.00  0.00           H
ATOM   1414 2HG2 THR A  94      99.590  -4.570 -22.370  1.00  0.00           H
ATOM   1415 3HG2 THR A  94     100.980  -3.390 -22.350  1.00  0.00           H
ATOM   1416  OG1 THR A  94     101.300  -3.150 -24.930  1.00  0.00           O
ATOM   1417  HG1 THR A  94     102.080  -3.010 -24.400  1.00  0.00           H
ATOM   1418  C   THR A  94     101.640  -6.230 -25.420  1.00  0.00           C
ATOM   1419  O   THR A  94     102.410  -5.870 -26.330  1.00  0.00           O
ATOM   1420  N   GLY A  95     100.810  -7.220 -25.460  1.00  0.00           N
ATOM   1421  H   GLY A  95     100.260  -7.440 -24.640  1.00  0.00           H
ATOM   1422  CA  GLY A  95     100.490  -7.990 -26.690  1.00  0.00           C
ATOM   1423  HA1 GLY A  95     100.010  -8.920 -26.390  1.00  0.00           H
ATOM   1424  HA2 GLY A  95     101.320  -8.240 -27.350  1.00  0.00           H
ATOM   1425  C   GLY A  95      99.580  -7.230 -27.600  1.00  0.00           C
ATOM   1426  O   GLY A  95      99.330  -6.050 -27.370  1.00  0.00           O
ATOM   1427  N   LYS A  96      99.000  -7.940 -28.600  1.00  0.00           N
ATOM   1428  H   LYS A  96      99.120  -8.940 -28.610  1.00  0.00           H
ATOM   1429  CA  LYS A  96      98.240  -7.160 -29.660  1.00  0.00           C
ATOM   1430  HA  LYS A  96      98.010  -6.140 -29.350  1.00  0.00           H
ATOM   1431  CB  LYS A  96      99.220  -7.000 -30.850  1.00  0.00           C
ATOM   1432  HB1 LYS A  96      98.680  -6.680 -31.740  1.00  0.00           H
ATOM   1433  HB2 LYS A  96      99.620  -8.000 -31.020  1.00  0.00           H
ATOM   1434  CG  LYS A  96     100.290  -5.910 -30.470  1.00  0.00           C
ATOM   1435  HG1 LYS A  96     101.020  -6.410 -29.830  1.00  0.00           H
ATOM   1436  HG2 LYS A  96      99.790  -5.130 -29.900  1.00  0.00           H
ATOM   1437  CD  LYS A  96     101.040  -5.350 -31.680  1.00  0.00           C
ATOM   1438  HD1 LYS A  96     101.260  -6.200 -32.320  1.00  0.00           H
ATOM   1439  HD2 LYS A  96     101.970  -4.840 -31.420  1.00  0.00           H
ATOM   1440  CE  LYS A  96     100.220  -4.330 -32.410  1.00  0.00           C
ATOM   1441  HE1 LYS A  96      99.910  -3.580 -31.680  1.00  0.00           H
ATOM   1442  HE2 LYS A  96      99.320  -4.760 -32.850  1.00  0.00           H
ATOM   1443  NZ  LYS A  96     100.940  -3.690 -33.540  1.00  0.00           N
ATOM   1444  HZ1 LYS A  96     100.430  -2.870 -33.830  1.00  0.00           H
ATOM   1445  HZ2 LYS A  96     101.870  -3.380 -33.260  1.00  0.00           H
ATOM   1446  HZ3 LYS A  96     101.010  -4.270 -34.360  1.00  0.00           H
ATOM   1447  C   LYS A  96      96.960  -7.860 -30.170  1.00  0.00           C
ATOM   1448  O   LYS A  96      96.090  -7.210 -30.740  1.00  0.00           O
ATOM   1449  N   GLU A  97      96.830  -9.180 -29.820  1.00  0.00           N
ATOM   1450  H   GLU A  97      97.600  -9.660 -29.390  1.00  0.00           H
ATOM   1451  CA  GLU A  97      95.630 -10.010 -30.100  1.00  0.00           C
ATOM   1452  HA  GLU A  97      94.870  -9.250 -30.290  1.00  0.00           H
ATOM   1453  CB  GLU A  97      95.800 -10.770 -31.390  1.00  0.00           C
ATOM   1454  HB1 GLU A  97      96.620 -11.480 -31.290  1.00  0.00           H
ATOM   1455  HB2 GLU A  97      96.000 -10.060 -32.200  1.00  0.00           H
ATOM   1456  CG  GLU A  97      94.620 -11.650 -31.920  1.00  0.00           C
ATOM   1457  HG1 GLU A  97      93.670 -11.240 -31.580  1.00  0.00           H
ATOM   1458  HG2 GLU A  97      94.850 -12.620 -31.470  1.00  0.00           H
ATOM   1459  CD  GLU A  97      94.560 -11.780 -33.490  1.00  0.00           C
ATOM   1460  OE1 GLU A  97      94.620 -10.750 -34.180  1.00  0.00           O
ATOM   1461  OE2 GLU A  97      94.330 -12.950 -33.980  1.00  0.00           O
ATOM   1462  C   GLU A  97      95.290 -10.990 -28.980  1.00  0.00           C
ATOM   1463  O   GLU A  97      96.220 -11.670 -28.560  1.00  0.00           O
ATOM   1464  N   ASP A  98      94.020 -11.200 -28.610  1.00  0.00           N
ATOM   1465  H   ASP A  98      93.280 -10.920 -29.240  1.00  0.00           H
ATOM   1466  CA  ASP A  98      93.630 -12.080 -27.500  1.00  0.00           C
ATOM   1467  HA  ASP A  98      94.380 -12.120 -26.720  1.00  0.00           H
ATOM   1468  CB  ASP A  98      92.370 -11.540 -26.860  1.00  0.00           C
ATOM   1469  HB1 ASP A  98      92.620 -10.740 -26.170  1.00  0.00           H
ATOM   1470  HB2 ASP A  98      92.090 -12.360 -26.200  1.00  0.00           H
ATOM   1471  CG  ASP A  98      91.290 -11.010 -27.820  1.00  0.00           C
ATOM   1472  OD1 ASP A  98      91.370 -11.170 -29.050  1.00  0.00           O
ATOM   1473  OD2 ASP A  98      90.280 -10.470 -27.350  1.00  0.00           O
ATOM   1474  C   ASP A  98      93.530 -13.550 -27.880  1.00  0.00           C
ATOM   1475  O   ASP A  98      93.350 -13.990 -29.030  1.00  0.00           O
ATOM   1476  N   ALA A  99      93.790 -14.340 -26.890  1.00  0.00           N
ATOM   1477  H   ALA A  99      93.840 -13.960 -25.950  1.00  0.00           H
ATOM   1478  CA  ALA A  99      93.850 -15.740 -26.950  1.00  0.00           C
ATOM   1479  HA  ALA A  99      94.200 -15.940 -27.970  1.00  0.00           H
ATOM   1480  CB  ALA A  99      95.020 -16.160 -26.060  1.00  0.00           C
ATOM   1481  HB1 ALA A  99      94.800 -16.030 -25.000  1.00  0.00           H
ATOM   1482  HB2 ALA A  99      95.420 -17.150 -26.240  1.00  0.00           H
ATOM   1483  HB3 ALA A  99      95.840 -15.490 -26.320  1.00  0.00           H
ATOM   1484  C   ALA A  99      92.510 -16.550 -26.810  1.00  0.00           C
ATOM   1485  O   ALA A  99      92.460 -17.690 -26.390  1.00  0.00           O
ATOM   1486  N   ALA A 100      91.360 -15.940 -27.130  1.00  0.00           N
ATOM   1487  H   ALA A 100      91.310 -14.990 -27.460  1.00  0.00           H
ATOM   1488  CA  ALA A 100      90.050 -16.540 -27.130  1.00  0.00           C
ATOM   1489  HA  ALA A 100      89.350 -15.730 -27.300  1.00  0.00           H
ATOM   1490  CB  ALA A 100      89.860 -17.260 -28.500  1.00  0.00           C
ATOM   1491  HB1 ALA A 100      88.810 -17.380 -28.760  1.00  0.00           H
ATOM   1492  HB2 ALA A 100      90.260 -16.690 -29.340  1.00  0.00           H
ATOM   1493  HB3 ALA A 100      90.140 -18.310 -28.470  1.00  0.00           H
ATOM   1494  C   ALA A 100      89.520 -17.240 -25.850  1.00  0.00           C
ATOM   1495  O   ALA A 100      88.670 -18.140 -26.060  1.00  0.00           O
ATOM   1496  N   ASN A 101      90.100 -16.970 -24.680  1.00  0.00           N
ATOM   1497  H   ASN A 101      90.960 -16.460 -24.820  1.00  0.00           H
ATOM   1498  CA  ASN A 101      89.900 -17.750 -23.440  1.00  0.00           C
ATOM   1499  HA  ASN A 101      90.620 -17.290 -22.770  1.00  0.00           H
ATOM   1500  CB  ASN A 101      88.500 -17.540 -22.820  1.00  0.00           C
ATOM   1501  HB1 ASN A 101      88.270 -18.030 -21.870  1.00  0.00           H
ATOM   1502  HB2 ASN A 101      87.680 -18.020 -23.360  1.00  0.00           H
ATOM   1503  CG  ASN A 101      88.210 -16.000 -22.730  1.00  0.00           C
ATOM   1504  OD1 ASN A 101      87.220 -15.560 -23.300  1.00  0.00           O
ATOM   1505  ND2 ASN A 101      89.060 -15.100 -22.210  1.00  0.00           N
ATOM   1506 1HD2 ASN A 101      89.870 -15.420 -21.700  1.00  0.00           H
ATOM   1507 2HD2 ASN A 101      88.750 -14.140 -22.150  1.00  0.00           H
ATOM   1508  C   ASN A 101      90.360 -19.240 -23.510  1.00  0.00           C
ATOM   1509  O   ASN A 101      89.870 -19.980 -22.710  1.00  0.00           O
ATOM   1510  N   ASN A 102      91.190 -19.660 -24.410  1.00  0.00           N
ATOM   1511  H   ASN A 102      91.800 -19.020 -24.900  1.00  0.00           H
ATOM   1512  CA  ASN A 102      91.580 -21.050 -24.630  1.00  0.00           C
ATOM   1513  HA  ASN A 102      91.010 -21.760 -24.030  1.00  0.00           H
ATOM   1514  CB  ASN A 102      91.230 -21.390 -26.080  1.00  0.00           C
ATOM   1515  HB1 ASN A 102      91.610 -20.660 -26.790  1.00  0.00           H
ATOM   1516  HB2 ASN A 102      90.140 -21.390 -26.160  1.00  0.00           H
ATOM   1517  CG  ASN A 102      91.740 -22.700 -26.560  1.00  0.00           C
ATOM   1518  OD1 ASN A 102      92.890 -23.060 -26.280  1.00  0.00           O
ATOM   1519  ND2 ASN A 102      90.850 -23.360 -27.270  1.00  0.00           N
ATOM   1520 1HD2 ASN A 102      90.020 -22.870 -27.590  1.00  0.00           H
ATOM   1521 2HD2 ASN A 102      91.180 -24.250 -27.610  1.00  0.00           H
ATOM   1522  C   ASN A 102      93.070 -21.190 -24.130  1.00  0.00           C
ATOM   1523  O   ASN A 102      93.960 -20.440 -24.340  1.00  0.00           O
ATOM   1524  N   TYR A 103      93.340 -22.310 -23.330  1.00  0.00           N
ATOM   1525  H   TYR A 103      92.560 -22.830 -22.940  1.00  0.00           H
ATOM   1526  CA  TYR A 103      94.680 -22.680 -22.900  1.00  0.00           C
ATOM   1527  HA  TYR A 103      95.080 -22.010 -22.130  1.00  0.00           H
ATOM   1528  CB  TYR A 103      94.580 -24.080 -22.190  1.00  0.00           C
ATOM   1529  HB1 TYR A 103      94.110 -24.760 -22.900  1.00  0.00           H
ATOM   1530  HB2 TYR A 103      93.860 -24.010 -21.380  1.00  0.00           H
ATOM   1531  CG  TYR A 103      95.890 -24.650 -21.770  1.00  0.00           C
ATOM   1532  CD1 TYR A 103      96.560 -25.530 -22.720  1.00  0.00           C
ATOM   1533  HD1 TYR A 103      96.120 -25.910 -23.630  1.00  0.00           H
ATOM   1534  CE1 TYR A 103      97.870 -25.930 -22.450  1.00  0.00           C
ATOM   1535  HE1 TYR A 103      98.370 -26.680 -23.060  1.00  0.00           H
ATOM   1536  CZ  TYR A 103      98.480 -25.570 -21.210  1.00  0.00           C
ATOM   1537  OH  TYR A 103      99.750 -25.990 -20.950  1.00  0.00           O
ATOM   1538  HH  TYR A 103     100.100 -25.730 -20.100  1.00  0.00           H
ATOM   1539  CE2 TYR A 103      97.850 -24.760 -20.290  1.00  0.00           C
ATOM   1540  HE2 TYR A 103      98.390 -24.520 -19.390  1.00  0.00           H
ATOM   1541  CD2 TYR A 103      96.540 -24.290 -20.600  1.00  0.00           C
ATOM   1542  HD2 TYR A 103      96.090 -23.660 -19.850  1.00  0.00           H
ATOM   1543  C   TYR A 103      95.650 -22.740 -24.060  1.00  0.00           C
ATOM   1544  O   TYR A 103      96.750 -22.110 -24.000  1.00  0.00           O
ATOM   1545  N   ALA A 104      95.240 -23.530 -25.090  1.00  0.00           N
ATOM   1546  H   ALA A 104      94.300 -23.900 -25.130  1.00  0.00           H
ATOM   1547  CA  ALA A 104      96.190 -23.840 -26.200  1.00  0.00           C
ATOM   1548  HA  ALA A 104      97.100 -24.130 -25.680  1.00  0.00           H
ATOM   1549  CB  ALA A 104      95.600 -25.010 -26.920  1.00  0.00           C
ATOM   1550  HB1 ALA A 104      96.420 -25.500 -27.440  1.00  0.00           H
ATOM   1551  HB2 ALA A 104      95.130 -25.730 -26.240  1.00  0.00           H
ATOM   1552  HB3 ALA A 104      94.790 -24.750 -27.610  1.00  0.00           H
ATOM   1553  C   ALA A 104      96.390 -22.630 -27.170  1.00  0.00           C
ATOM   1554  O   ALA A 104      97.540 -22.320 -27.450  1.00  0.00           O
ATOM   1555  N   ARG A 105      95.410 -21.780 -27.390  1.00  0.00           N
ATOM   1556  H   ARG A 105      94.480 -21.910 -27.010  1.00  0.00           H
ATOM   1557  CA  ARG A 105      95.630 -20.480 -28.050  1.00  0.00           C
ATOM   1558  HA  ARG A 105      96.100 -20.790 -28.990  1.00  0.00           H
ATOM   1559  CB  ARG A 105      94.370 -19.730 -28.400  1.00  0.00           C
ATOM   1560  HB1 ARG A 105      93.940 -19.390 -27.460  1.00  0.00           H
ATOM   1561  HB2 ARG A 105      93.730 -20.450 -28.910  1.00  0.00           H
ATOM   1562  CG  ARG A 105      94.430 -18.460 -29.360  1.00  0.00           C
ATOM   1563  HG1 ARG A 105      95.150 -18.780 -30.110  1.00  0.00           H
ATOM   1564  HG2 ARG A 105      94.760 -17.580 -28.810  1.00  0.00           H
ATOM   1565  CD  ARG A 105      93.130 -18.100 -30.020  1.00  0.00           C
ATOM   1566  HD1 ARG A 105      92.340 -18.230 -29.280  1.00  0.00           H
ATOM   1567  HD2 ARG A 105      93.000 -18.680 -30.940  1.00  0.00           H
ATOM   1568  NE  ARG A 105      93.150 -16.680 -30.430  1.00  0.00           N
ATOM   1569  HE  ARG A 105      92.880 -16.040 -29.690  1.00  0.00           H
ATOM   1570  CZ  ARG A 105      93.190 -16.150 -31.620  1.00  0.00           C
ATOM   1571  NH1 ARG A 105      93.370 -16.800 -32.740  1.00  0.00           N
ATOM   1572 1HH1 ARG A 105      93.580 -17.790 -32.700  1.00  0.00           H
ATOM   1573 2HH1 ARG A 105      93.520 -16.280 -33.590  1.00  0.00           H
ATOM   1574  NH2 ARG A 105      93.090 -14.890 -31.710  1.00  0.00           N
ATOM   1575 1HH2 ARG A 105      92.900 -14.360 -30.870  1.00  0.00           H
ATOM   1576 2HH2 ARG A 105      93.270 -14.400 -32.570  1.00  0.00           H
ATOM   1577  C   ARG A 105      96.670 -19.580 -27.290  1.00  0.00           C
ATOM   1578  O   ARG A 105      97.530 -19.060 -27.930  1.00  0.00           O
ATOM   1579  N   GLY A 106      96.590 -19.570 -25.910  1.00  0.00           N
ATOM   1580  H   GLY A 106      95.730 -19.900 -25.500  1.00  0.00           H
ATOM   1581  CA  GLY A 106      97.560 -18.800 -25.080  1.00  0.00           C
ATOM   1582  HA1 GLY A 106      97.210 -18.550 -24.080  1.00  0.00           H
ATOM   1583  HA2 GLY A 106      97.820 -17.860 -25.560  1.00  0.00           H
ATOM   1584  C   GLY A 106      98.920 -19.430 -24.890  1.00  0.00           C
ATOM   1585  O   GLY A 106      99.960 -18.770 -24.930  1.00  0.00           O
ATOM   1586  N   HIS A 107      98.900 -20.680 -24.740  1.00  0.00           N
ATOM   1587  H   HIS A 107      98.020 -21.170 -24.770  1.00  0.00           H
ATOM   1588  CA  HIS A 107     100.140 -21.480 -24.680  1.00  0.00           C
ATOM   1589  HA  HIS A 107     100.780 -20.980 -23.950  1.00  0.00           H
ATOM   1590  CB  HIS A 107      99.810 -22.820 -24.100  1.00  0.00           C
ATOM   1591  HB1 HIS A 107      99.400 -23.530 -24.810  1.00  0.00           H
ATOM   1592  HB2 HIS A 107      99.070 -22.540 -23.350  1.00  0.00           H
ATOM   1593  CG  HIS A 107     101.000 -23.570 -23.540  1.00  0.00           C
ATOM   1594  ND1 HIS A 107     101.200 -23.900 -22.230  1.00  0.00           N
ATOM   1595  HD1 HIS A 107     100.610 -23.690 -21.440  1.00  0.00           H
ATOM   1596  CE1 HIS A 107     102.410 -24.520 -22.180  1.00  0.00           C
ATOM   1597  HE1 HIS A 107     102.890 -24.930 -21.310  1.00  0.00           H
ATOM   1598  NE2 HIS A 107     102.940 -24.690 -23.390  1.00  0.00           N
ATOM   1599  CD2 HIS A 107     102.100 -24.000 -24.200  1.00  0.00           C
ATOM   1600  HD2 HIS A 107     102.290 -23.850 -25.260  1.00  0.00           H
ATOM   1601  C   HIS A 107     100.920 -21.560 -26.020  1.00  0.00           C
ATOM   1602  O   HIS A 107     102.150 -21.410 -25.990  1.00  0.00           O
ATOM   1603  N   TYR A 108     100.230 -21.840 -27.120  1.00  0.00           N
ATOM   1604  H   TYR A 108      99.280 -22.120 -26.940  1.00  0.00           H
ATOM   1605  CA  TYR A 108     100.980 -22.140 -28.330  1.00  0.00           C
ATOM   1606  HA  TYR A 108     102.060 -22.230 -28.210  1.00  0.00           H
ATOM   1607  CB  TYR A 108     100.470 -23.440 -28.980  1.00  0.00           C
ATOM   1608  HB1 TYR A 108     101.150 -23.650 -29.810  1.00  0.00           H
ATOM   1609  HB2 TYR A 108      99.510 -23.200 -29.450  1.00  0.00           H
ATOM   1610  CG  TYR A 108     100.400 -24.680 -28.120  1.00  0.00           C
ATOM   1611  CD1 TYR A 108     101.400 -25.070 -27.220  1.00  0.00           C
ATOM   1612  HD1 TYR A 108     102.330 -24.530 -27.130  1.00  0.00           H
ATOM   1613  CE1 TYR A 108     101.350 -26.250 -26.490  1.00  0.00           C
ATOM   1614  HE1 TYR A 108     102.100 -26.650 -25.830  1.00  0.00           H
ATOM   1615  CZ  TYR A 108     100.310 -27.160 -26.720  1.00  0.00           C
ATOM   1616  OH  TYR A 108     100.210 -28.380 -26.050  1.00  0.00           O
ATOM   1617  HH  TYR A 108     100.850 -28.420 -25.340  1.00  0.00           H
ATOM   1618  CE2 TYR A 108      99.270 -26.770 -27.640  1.00  0.00           C
ATOM   1619  HE2 TYR A 108      98.580 -27.590 -27.710  1.00  0.00           H
ATOM   1620  CD2 TYR A 108      99.310 -25.570 -28.420  1.00  0.00           C
ATOM   1621  HD2 TYR A 108      98.560 -25.290 -29.150  1.00  0.00           H
ATOM   1622  C   TYR A 108     100.840 -20.950 -29.350  1.00  0.00           C
ATOM   1623  O   TYR A 108     101.890 -20.560 -29.930  1.00  0.00           O
ATOM   1624  N   THR A 109      99.590 -20.560 -29.700  1.00  0.00           N
ATOM   1625  H   THR A 109      98.730 -20.830 -29.240  1.00  0.00           H
ATOM   1626  CA  THR A 109      99.380 -19.570 -30.810  1.00  0.00           C
ATOM   1627  HA  THR A 109     100.030 -19.830 -31.650  1.00  0.00           H
ATOM   1628  CB  THR A 109      97.920 -19.620 -31.280  1.00  0.00           C
ATOM   1629  HB  THR A 109      97.340 -19.170 -30.470  1.00  0.00           H
ATOM   1630  CG2 THR A 109      97.610 -18.940 -32.640  1.00  0.00           C
ATOM   1631 1HG2 THR A 109      98.350 -19.260 -33.380  1.00  0.00           H
ATOM   1632 2HG2 THR A 109      96.640 -19.270 -33.000  1.00  0.00           H
ATOM   1633 3HG2 THR A 109      97.630 -17.850 -32.550  1.00  0.00           H
ATOM   1634  OG1 THR A 109      97.510 -20.920 -31.460  1.00  0.00           O
ATOM   1635  HG1 THR A 109      96.550 -21.010 -31.360  1.00  0.00           H
ATOM   1636  C   THR A 109      99.700 -18.110 -30.480  1.00  0.00           C
ATOM   1637  O   THR A 109     100.240 -17.430 -31.320  1.00  0.00           O
ATOM   1638  N   ILE A 110      99.480 -17.600 -29.260  1.00  0.00           N
ATOM   1639  H   ILE A 110      99.010 -18.160 -28.570  1.00  0.00           H
ATOM   1640  CA  ILE A 110      99.620 -16.170 -28.930  1.00  0.00           C
ATOM   1641  HA  ILE A 110      99.810 -15.520 -29.780  1.00  0.00           H
ATOM   1642  CB  ILE A 110      98.280 -15.750 -28.190  1.00  0.00           C
ATOM   1643  HB  ILE A 110      98.190 -16.400 -27.330  1.00  0.00           H
ATOM   1644  CG2 ILE A 110      98.200 -14.310 -27.700  1.00  0.00           C
ATOM   1645 1HG2 ILE A 110      98.180 -13.560 -28.490  1.00  0.00           H
ATOM   1646 2HG2 ILE A 110      97.250 -14.090 -27.210  1.00  0.00           H
ATOM   1647 3HG2 ILE A 110      99.010 -14.110 -27.000  1.00  0.00           H
ATOM   1648  CG1 ILE A 110      97.100 -16.080 -29.150  1.00  0.00           C
ATOM   1649 1HG1 ILE A 110      96.190 -15.940 -28.570  1.00  0.00           H
ATOM   1650 2HG1 ILE A 110      97.100 -17.140 -29.380  1.00  0.00           H
ATOM   1651  CD  ILE A 110      97.120 -15.340 -30.450  1.00  0.00           C
ATOM   1652  HD1 ILE A 110      98.040 -15.570 -31.000  1.00  0.00           H
ATOM   1653  HD2 ILE A 110      96.400 -15.780 -31.140  1.00  0.00           H
ATOM   1654  HD3 ILE A 110      96.930 -14.310 -30.160  1.00  0.00           H
ATOM   1655  C   ILE A 110     100.770 -15.840 -27.930  1.00  0.00           C
ATOM   1656  O   ILE A 110     101.280 -14.750 -27.950  1.00  0.00           O
ATOM   1657  N   GLY A 111     101.130 -16.780 -27.090  1.00  0.00           N
ATOM   1658  H   GLY A 111     100.650 -17.660 -27.150  1.00  0.00           H
ATOM   1659  CA  GLY A 111     102.300 -16.550 -26.060  1.00  0.00           C
ATOM   1660  HA1 GLY A 111     102.390 -17.440 -25.440  1.00  0.00           H
ATOM   1661  HA2 GLY A 111     101.980 -15.700 -25.450  1.00  0.00           H
ATOM   1662  C   GLY A 111     103.610 -16.120 -26.720  1.00  0.00           C
ATOM   1663  O   GLY A 111     104.280 -15.280 -26.220  1.00  0.00           O
ATOM   1664  N   LYS A 112     103.950 -16.790 -27.840  1.00  0.00           N
ATOM   1665  H   LYS A 112     103.490 -17.670 -28.020  1.00  0.00           H
ATOM   1666  CA  LYS A 112     105.030 -16.370 -28.760  1.00  0.00           C
ATOM   1667  HA  LYS A 112     105.960 -16.760 -28.340  1.00  0.00           H
ATOM   1668  CB  LYS A 112     104.970 -17.180 -30.020  1.00  0.00           C
ATOM   1669  HB1 LYS A 112     104.920 -18.240 -29.800  1.00  0.00           H
ATOM   1670  HB2 LYS A 112     105.870 -16.960 -30.590  1.00  0.00           H
ATOM   1671  CG  LYS A 112     103.800 -16.920 -30.990  1.00  0.00           C
ATOM   1672  HG1 LYS A 112     103.810 -15.860 -31.250  1.00  0.00           H
ATOM   1673  HG2 LYS A 112     102.920 -17.280 -30.460  1.00  0.00           H
ATOM   1674  CD  LYS A 112     103.790 -17.810 -32.260  1.00  0.00           C
ATOM   1675  HD1 LYS A 112     102.810 -17.680 -32.720  1.00  0.00           H
ATOM   1676  HD2 LYS A 112     103.730 -18.840 -31.920  1.00  0.00           H
ATOM   1677  CE  LYS A 112     104.980 -17.440 -33.150  1.00  0.00           C
ATOM   1678  HE1 LYS A 112     105.960 -17.840 -32.890  1.00  0.00           H
ATOM   1679  HE2 LYS A 112     105.090 -16.360 -33.220  1.00  0.00           H
ATOM   1680  NZ  LYS A 112     104.720 -17.870 -34.490  1.00  0.00           N
ATOM   1681  HZ1 LYS A 112     104.440 -18.840 -34.520  1.00  0.00           H
ATOM   1682  HZ2 LYS A 112     103.990 -17.290 -34.880  1.00  0.00           H
ATOM   1683  HZ3 LYS A 112     105.490 -17.800 -35.140  1.00  0.00           H
ATOM   1684  C   LYS A 112     105.100 -14.860 -29.110  1.00  0.00           C
ATOM   1685  O   LYS A 112     106.210 -14.390 -29.340  1.00  0.00           O
ATOM   1686  N   GLU A 113     103.980 -14.100 -29.030  1.00  0.00           N
ATOM   1687  H   GLU A 113     103.130 -14.490 -28.650  1.00  0.00           H
ATOM   1688  CA  GLU A 113     103.960 -12.710 -29.300  1.00  0.00           C
ATOM   1689  HA  GLU A 113     104.230 -12.700 -30.350  1.00  0.00           H
ATOM   1690  CB  GLU A 113     102.470 -12.170 -29.350  1.00  0.00           C
ATOM   1691  HB1 GLU A 113     102.130 -12.030 -28.330  1.00  0.00           H
ATOM   1692  HB2 GLU A 113     101.860 -12.820 -29.980  1.00  0.00           H
ATOM   1693  CG  GLU A 113     102.400 -10.790 -30.050  1.00  0.00           C
ATOM   1694  HG1 GLU A 113     102.890 -10.100 -29.360  1.00  0.00           H
ATOM   1695  HG2 GLU A 113     101.370 -10.430 -30.100  1.00  0.00           H
ATOM   1696  CD  GLU A 113     103.020 -10.600 -31.390  1.00  0.00           C
ATOM   1697  OE1 GLU A 113     102.470 -11.210 -32.350  1.00  0.00           O
ATOM   1698  OE2 GLU A 113     104.010  -9.860 -31.550  1.00  0.00           O
ATOM   1699  C   GLU A 113     104.950 -11.950 -28.390  1.00  0.00           C
ATOM   1700  O   GLU A 113     105.740 -11.170 -28.890  1.00  0.00           O
ATOM   1701  N   ILE A 114     104.940 -12.180 -27.000  1.00  0.00           N
ATOM   1702  H   ILE A 114     104.270 -12.860 -26.680  1.00  0.00           H
ATOM   1703  CA  ILE A 114     105.520 -11.340 -25.950  1.00  0.00           C
ATOM   1704  HA  ILE A 114     106.320 -10.740 -26.380  1.00  0.00           H
ATOM   1705  CB  ILE A 114     104.560 -10.380 -25.330  1.00  0.00           C
ATOM   1706  HB  ILE A 114     105.090  -9.650 -24.720  1.00  0.00           H
ATOM   1707  CG2 ILE A 114     103.970  -9.560 -26.530  1.00  0.00           C
ATOM   1708 1HG2 ILE A 114     103.370  -8.740 -26.140  1.00  0.00           H
ATOM   1709 2HG2 ILE A 114     104.730  -9.100 -27.150  1.00  0.00           H
ATOM   1710 3HG2 ILE A 114     103.360 -10.240 -27.130  1.00  0.00           H
ATOM   1711  CG1 ILE A 114     103.500 -11.080 -24.410  1.00  0.00           C
ATOM   1712 1HG1 ILE A 114     103.930 -11.660 -23.590  1.00  0.00           H
ATOM   1713 2HG1 ILE A 114     102.910 -11.750 -25.050  1.00  0.00           H
ATOM   1714  CD  ILE A 114     102.460 -10.020 -23.790  1.00  0.00           C
ATOM   1715  HD1 ILE A 114     101.880  -9.490 -24.540  1.00  0.00           H
ATOM   1716  HD2 ILE A 114     101.900 -10.510 -22.990  1.00  0.00           H
ATOM   1717  HD3 ILE A 114     103.030  -9.240 -23.290  1.00  0.00           H
ATOM   1718  C   ILE A 114     106.180 -12.140 -24.830  1.00  0.00           C
ATOM   1719  O   ILE A 114     106.760 -11.570 -23.940  1.00  0.00           O
ATOM   1720  N   ILE A 115     106.080 -13.520 -24.730  1.00  0.00           N
ATOM   1721  H   ILE A 115     105.400 -13.980 -25.320  1.00  0.00           H
ATOM   1722  CA  ILE A 115     106.640 -14.350 -23.570  1.00  0.00           C
ATOM   1723  HA  ILE A 115     106.110 -13.960 -22.700  1.00  0.00           H
ATOM   1724  CB  ILE A 115     106.530 -15.850 -23.800  1.00  0.00           C
ATOM   1725  HB  ILE A 115     105.470 -16.110 -23.800  1.00  0.00           H
ATOM   1726  CG2 ILE A 115     107.160 -16.370 -25.160  1.00  0.00           C
ATOM   1727 1HG2 ILE A 115     106.750 -15.760 -25.970  1.00  0.00           H
ATOM   1728 2HG2 ILE A 115     108.240 -16.230 -25.150  1.00  0.00           H
ATOM   1729 3HG2 ILE A 115     106.990 -17.440 -25.220  1.00  0.00           H
ATOM   1730  CG1 ILE A 115     107.130 -16.740 -22.720  1.00  0.00           C
ATOM   1731 1HG1 ILE A 115     108.150 -16.360 -22.640  1.00  0.00           H
ATOM   1732 2HG1 ILE A 115     107.250 -17.800 -22.950  1.00  0.00           H
ATOM   1733  CD  ILE A 115     106.470 -16.670 -21.350  1.00  0.00           C
ATOM   1734  HD1 ILE A 115     105.410 -16.900 -21.490  1.00  0.00           H
ATOM   1735  HD2 ILE A 115     106.860 -17.430 -20.680  1.00  0.00           H
ATOM   1736  HD3 ILE A 115     106.630 -15.760 -20.780  1.00  0.00           H
ATOM   1737  C   ILE A 115     108.110 -13.900 -23.250  1.00  0.00           C
ATOM   1738  O   ILE A 115     108.430 -13.620 -22.080  1.00  0.00           O
ATOM   1739  N   ASP A 116     108.930 -13.590 -24.240  1.00  0.00           N
ATOM   1740  H   ASP A 116     108.560 -13.740 -25.170  1.00  0.00           H
ATOM   1741  CA  ASP A 116     110.360 -13.250 -24.070  1.00  0.00           C
ATOM   1742  HA  ASP A 116     110.850 -13.830 -23.290  1.00  0.00           H
ATOM   1743  CB  ASP A 116     111.030 -13.490 -25.490  1.00  0.00           C
ATOM   1744  HB1 ASP A 116     112.120 -13.460 -25.480  1.00  0.00           H
ATOM   1745  HB2 ASP A 116     110.640 -12.710 -26.140  1.00  0.00           H
ATOM   1746  CG  ASP A 116     110.790 -14.890 -26.140  1.00  0.00           C
ATOM   1747  OD1 ASP A 116     109.920 -14.950 -27.010  1.00  0.00           O
ATOM   1748  OD2 ASP A 116     111.460 -15.920 -25.740  1.00  0.00           O
ATOM   1749  C   ASP A 116     110.520 -11.800 -23.630  1.00  0.00           C
ATOM   1750  O   ASP A 116     111.500 -11.550 -22.840  1.00  0.00           O
ATOM   1751  N   LEU A 117     109.640 -10.840 -23.980  1.00  0.00           N
ATOM   1752  H   LEU A 117     108.830 -11.120 -24.520  1.00  0.00           H
ATOM   1753  CA  LEU A 117     109.660  -9.470 -23.470  1.00  0.00           C
ATOM   1754  HA  LEU A 117     110.670  -9.120 -23.670  1.00  0.00           H
ATOM   1755  CB  LEU A 117     108.670  -8.530 -24.170  1.00  0.00           C
ATOM   1756  HB1 LEU A 117     108.840  -7.560 -23.690  1.00  0.00           H
ATOM   1757  HB2 LEU A 117     107.640  -8.880 -24.060  1.00  0.00           H
ATOM   1758  CG  LEU A 117     108.850  -8.380 -25.690  1.00  0.00           C
ATOM   1759  HG  LEU A 117     108.480  -9.280 -26.180  1.00  0.00           H
ATOM   1760  CD1 LEU A 117     107.970  -7.290 -26.230  1.00  0.00           C
ATOM   1761 1HD1 LEU A 117     108.130  -7.200 -27.300  1.00  0.00           H
ATOM   1762 2HD1 LEU A 117     106.920  -7.440 -25.990  1.00  0.00           H
ATOM   1763 3HD1 LEU A 117     108.200  -6.390 -25.640  1.00  0.00           H
ATOM   1764  CD2 LEU A 117     110.290  -8.210 -26.140  1.00  0.00           C
ATOM   1765 1HD2 LEU A 117     110.940  -9.050 -25.920  1.00  0.00           H
ATOM   1766 2HD2 LEU A 117     110.360  -8.200 -27.230  1.00  0.00           H
ATOM   1767 3HD2 LEU A 117     110.800  -7.350 -25.700  1.00  0.00           H
ATOM   1768  C   LEU A 117     109.370  -9.360 -21.930  1.00  0.00           C
ATOM   1769  O   LEU A 117     109.770  -8.390 -21.230  1.00  0.00           O
ATOM   1770  N   VAL A 118     108.520 -10.250 -21.490  1.00  0.00           N
ATOM   1771  H   VAL A 118     108.140 -10.990 -22.060  1.00  0.00           H
ATOM   1772  CA  VAL A 118     108.220 -10.230 -20.040  1.00  0.00           C
ATOM   1773  HA  VAL A 118     108.210  -9.200 -19.690  1.00  0.00           H
ATOM   1774  CB  VAL A 118     106.770 -10.690 -19.740  1.00  0.00           C
ATOM   1775  HB  VAL A 118     106.110 -10.230 -20.470  1.00  0.00           H
ATOM   1776  CG1 VAL A 118     106.520 -12.150 -19.910  1.00  0.00           C
ATOM   1777 1HG1 VAL A 118     105.470 -12.370 -19.750  1.00  0.00           H
ATOM   1778 2HG1 VAL A 118     106.840 -12.450 -20.910  1.00  0.00           H
ATOM   1779 3HG1 VAL A 118     107.040 -12.720 -19.140  1.00  0.00           H
ATOM   1780  CG2 VAL A 118     106.320 -10.210 -18.300  1.00  0.00           C
ATOM   1781 1HG2 VAL A 118     105.320 -10.590 -18.100  1.00  0.00           H
ATOM   1782 2HG2 VAL A 118     107.080 -10.520 -17.580  1.00  0.00           H
ATOM   1783 3HG2 VAL A 118     106.420  -9.140 -18.120  1.00  0.00           H
ATOM   1784  C   VAL A 118     109.280 -10.970 -19.190  1.00  0.00           C
ATOM   1785  O   VAL A 118     109.530 -10.510 -18.080  1.00  0.00           O
ATOM   1786  N   LEU A 119     109.860 -11.980 -19.780  1.00  0.00           N
ATOM   1787  H   LEU A 119     109.530 -12.220 -20.700  1.00  0.00           H
ATOM   1788  CA  LEU A 119     110.970 -12.690 -19.250  1.00  0.00           C
ATOM   1789  HA  LEU A 119     110.740 -12.950 -18.220  1.00  0.00           H
ATOM   1790  CB  LEU A 119     111.300 -13.980 -19.930  1.00  0.00           C
ATOM   1791  HB1 LEU A 119     112.380 -14.000 -19.820  1.00  0.00           H
ATOM   1792  HB2 LEU A 119     111.120 -14.070 -21.000  1.00  0.00           H
ATOM   1793  CG  LEU A 119     110.690 -15.330 -19.470  1.00  0.00           C
ATOM   1794  HG  LEU A 119     110.860 -16.150 -20.160  1.00  0.00           H
ATOM   1795  CD1 LEU A 119     111.450 -15.670 -18.200  1.00  0.00           C
ATOM   1796 1HD1 LEU A 119     111.200 -14.920 -17.450  1.00  0.00           H
ATOM   1797 2HD1 LEU A 119     111.210 -16.670 -17.840  1.00  0.00           H
ATOM   1798 3HD1 LEU A 119     112.530 -15.610 -18.350  1.00  0.00           H
ATOM   1799  CD2 LEU A 119     109.150 -15.220 -19.240  1.00  0.00           C
ATOM   1800 1HD2 LEU A 119     108.780 -14.880 -20.210  1.00  0.00           H
ATOM   1801 2HD2 LEU A 119     108.760 -16.150 -18.840  1.00  0.00           H
ATOM   1802 3HD2 LEU A 119     108.890 -14.400 -18.560  1.00  0.00           H
ATOM   1803  C   LEU A 119     112.150 -11.660 -19.180  1.00  0.00           C
ATOM   1804  O   LEU A 119     112.820 -11.590 -18.140  1.00  0.00           O
ATOM   1805  N   ASP A 120     112.380 -10.860 -20.210  1.00  0.00           N
ATOM   1806  H   ASP A 120     111.880 -11.030 -21.070  1.00  0.00           H
ATOM   1807  CA  ASP A 120     113.530  -9.950 -20.350  1.00  0.00           C
ATOM   1808  HA  ASP A 120     114.390 -10.520 -20.000  1.00  0.00           H
ATOM   1809  CB  ASP A 120     113.760  -9.530 -21.810  1.00  0.00           C
ATOM   1810  HB1 ASP A 120     112.960  -8.910 -22.210  1.00  0.00           H
ATOM   1811  HB2 ASP A 120     113.740 -10.340 -22.540  1.00  0.00           H
ATOM   1812  CG  ASP A 120     115.040  -8.680 -22.020  1.00  0.00           C
ATOM   1813  OD1 ASP A 120     116.130  -9.260 -21.850  1.00  0.00           O
ATOM   1814  OD2 ASP A 120     114.960  -7.540 -22.480  1.00  0.00           O
ATOM   1815  C   ASP A 120     113.430  -8.720 -19.430  1.00  0.00           C
ATOM   1816  O   ASP A 120     114.390  -8.180 -18.920  1.00  0.00           O
ATOM   1817  N   ARG A 121     112.240  -8.340 -19.040  1.00  0.00           N
ATOM   1818  H   ARG A 121     111.530  -8.770 -19.610  1.00  0.00           H
ATOM   1819  CA  ARG A 121     111.830  -7.310 -18.070  1.00  0.00           C
ATOM   1820  HA  ARG A 121     112.450  -6.410 -18.100  1.00  0.00           H
ATOM   1821  CB  ARG A 121     110.340  -6.880 -18.230  1.00  0.00           C
ATOM   1822  HB1 ARG A 121     109.740  -7.790 -18.140  1.00  0.00           H
ATOM   1823  HB2 ARG A 121     110.130  -6.450 -19.210  1.00  0.00           H
ATOM   1824  CG  ARG A 121     109.870  -5.870 -17.210  1.00  0.00           C
ATOM   1825  HG1 ARG A 121     110.170  -6.080 -16.180  1.00  0.00           H
ATOM   1826  HG2 ARG A 121     108.780  -5.900 -17.200  1.00  0.00           H
ATOM   1827  CD  ARG A 121     110.480  -4.470 -17.540  1.00  0.00           C
ATOM   1828  HD1 ARG A 121     110.090  -4.130 -18.510  1.00  0.00           H
ATOM   1829  HD2 ARG A 121     111.500  -4.590 -17.910  1.00  0.00           H
ATOM   1830  NE  ARG A 121     110.440  -3.550 -16.430  1.00  0.00           N
ATOM   1831  HE  ARG A 121     109.700  -3.730 -15.770  1.00  0.00           H
ATOM   1832  CZ  ARG A 121     111.050  -2.410 -16.280  1.00  0.00           C
ATOM   1833  NH1 ARG A 121     111.970  -2.060 -17.050  1.00  0.00           N
ATOM   1834 1HH1 ARG A 121     112.290  -2.600 -17.840  1.00  0.00           H
ATOM   1835 2HH1 ARG A 121     112.290  -1.100 -17.030  1.00  0.00           H
ATOM   1836  NH2 ARG A 121     110.710  -1.670 -15.270  1.00  0.00           N
ATOM   1837 1HH2 ARG A 121     109.920  -1.940 -14.700  1.00  0.00           H
ATOM   1838 2HH2 ARG A 121     111.340  -0.930 -14.990  1.00  0.00           H
ATOM   1839  C   ARG A 121     111.930  -7.860 -16.600  1.00  0.00           C
ATOM   1840  O   ARG A 121     112.540  -7.120 -15.780  1.00  0.00           O
ATOM   1841  N   ILE A 122     111.410  -9.090 -16.330  1.00  0.00           N
ATOM   1842  H   ILE A 122     111.080  -9.630 -17.120  1.00  0.00           H
ATOM   1843  CA  ILE A 122     111.720  -9.750 -15.020  1.00  0.00           C
ATOM   1844  HA  ILE A 122     111.270  -9.140 -14.240  1.00  0.00           H
ATOM   1845  CB  ILE A 122     111.050 -11.140 -14.920  1.00  0.00           C
ATOM   1846  HB  ILE A 122     111.370 -11.710 -15.790  1.00  0.00           H
ATOM   1847  CG2 ILE A 122     111.360 -11.970 -13.660  1.00  0.00           C
ATOM   1848 1HG2 ILE A 122     111.360 -11.300 -12.800  1.00  0.00           H
ATOM   1849 2HG2 ILE A 122     110.700 -12.840 -13.640  1.00  0.00           H
ATOM   1850 3HG2 ILE A 122     112.360 -12.400 -13.660  1.00  0.00           H
ATOM   1851  CG1 ILE A 122     109.520 -10.990 -14.910  1.00  0.00           C
ATOM   1852 1HG1 ILE A 122     109.270 -10.150 -15.560  1.00  0.00           H
ATOM   1853 2HG1 ILE A 122     109.240 -10.740 -13.890  1.00  0.00           H
ATOM   1854  CD  ILE A 122     108.630 -12.150 -15.300  1.00  0.00           C
ATOM   1855  HD1 ILE A 122     107.600 -11.860 -15.500  1.00  0.00           H
ATOM   1856  HD2 ILE A 122     108.910 -12.610 -16.240  1.00  0.00           H
ATOM   1857  HD3 ILE A 122     108.600 -12.840 -14.450  1.00  0.00           H
ATOM   1858  C   ILE A 122     113.230  -9.780 -14.830  1.00  0.00           C
ATOM   1859  O   ILE A 122     113.670  -9.420 -13.670  1.00  0.00           O
ATOM   1860  N   ARG A 123     113.990 -10.320 -15.820  1.00  0.00           N
ATOM   1861  H   ARG A 123     113.570 -10.710 -16.650  1.00  0.00           H
ATOM   1862  CA  ARG A 123     115.440 -10.460 -15.610  1.00  0.00           C
ATOM   1863  HA  ARG A 123     115.700 -10.940 -14.670  1.00  0.00           H
ATOM   1864  CB  ARG A 123     116.110 -11.120 -16.840  1.00  0.00           C
ATOM   1865  HB1 ARG A 123     116.180 -10.370 -17.630  1.00  0.00           H
ATOM   1866  HB2 ARG A 123     115.390 -11.900 -17.070  1.00  0.00           H
ATOM   1867  CG  ARG A 123     117.490 -11.720 -16.600  1.00  0.00           C
ATOM   1868  HG1 ARG A 123     117.450 -12.380 -15.730  1.00  0.00           H
ATOM   1869  HG2 ARG A 123     118.210 -10.930 -16.410  1.00  0.00           H
ATOM   1870  CD  ARG A 123     117.960 -12.460 -17.870  1.00  0.00           C
ATOM   1871  HD1 ARG A 123     118.820 -13.100 -17.680  1.00  0.00           H
ATOM   1872  HD2 ARG A 123     118.310 -11.730 -18.610  1.00  0.00           H
ATOM   1873  NE  ARG A 123     116.900 -13.330 -18.410  1.00  0.00           N
ATOM   1874  HE  ARG A 123     116.490 -13.950 -17.720  1.00  0.00           H
ATOM   1875  CZ  ARG A 123     116.220 -13.110 -19.510  1.00  0.00           C
ATOM   1876  NH1 ARG A 123     116.400 -12.180 -20.480  1.00  0.00           N
ATOM   1877 1HH1 ARG A 123     117.310 -11.770 -20.600  1.00  0.00           H
ATOM   1878 2HH1 ARG A 123     115.810 -12.200 -21.300  1.00  0.00           H
ATOM   1879  NH2 ARG A 123     115.160 -13.830 -19.620  1.00  0.00           N
ATOM   1880 1HH2 ARG A 123     114.910 -14.540 -18.940  1.00  0.00           H
ATOM   1881 2HH2 ARG A 123     114.630 -13.750 -20.470  1.00  0.00           H
ATOM   1882  C   ARG A 123     116.120  -9.090 -15.290  1.00  0.00           C
ATOM   1883  O   ARG A 123     117.050  -9.110 -14.520  1.00  0.00           O
ATOM   1884  N   LYS A 124     115.610  -7.970 -15.730  1.00  0.00           N
ATOM   1885  H   LYS A 124     114.880  -8.060 -16.420  1.00  0.00           H
ATOM   1886  CA  LYS A 124     116.240  -6.750 -15.420  1.00  0.00           C
ATOM   1887  HA  LYS A 124     117.330  -6.830 -15.440  1.00  0.00           H
ATOM   1888  CB  LYS A 124     115.900  -5.760 -16.570  1.00  0.00           C
ATOM   1889  HB1 LYS A 124     114.840  -5.570 -16.690  1.00  0.00           H
ATOM   1890  HB2 LYS A 124     116.150  -6.180 -17.540  1.00  0.00           H
ATOM   1891  CG  LYS A 124     116.730  -4.430 -16.340  1.00  0.00           C
ATOM   1892  HG1 LYS A 124     117.790  -4.700 -16.400  1.00  0.00           H
ATOM   1893  HG2 LYS A 124     116.450  -4.070 -15.350  1.00  0.00           H
ATOM   1894  CD  LYS A 124     116.380  -3.320 -17.350  1.00  0.00           C
ATOM   1895  HD1 LYS A 124     117.090  -2.490 -17.330  1.00  0.00           H
ATOM   1896  HD2 LYS A 124     115.420  -2.870 -17.080  1.00  0.00           H
ATOM   1897  CE  LYS A 124     116.320  -3.760 -18.830  1.00  0.00           C
ATOM   1898  HE1 LYS A 124     115.900  -2.930 -19.410  1.00  0.00           H
ATOM   1899  HE2 LYS A 124     115.640  -4.610 -18.780  1.00  0.00           H
ATOM   1900  NZ  LYS A 124     117.580  -4.270 -19.370  1.00  0.00           N
ATOM   1901  HZ1 LYS A 124     117.830  -5.140 -18.920  1.00  0.00           H
ATOM   1902  HZ2 LYS A 124     117.460  -4.620 -20.310  1.00  0.00           H
ATOM   1903  HZ3 LYS A 124     118.260  -3.520 -19.450  1.00  0.00           H
ATOM   1904  C   LYS A 124     115.880  -6.330 -13.980  1.00  0.00           C
ATOM   1905  O   LYS A 124     116.770  -5.740 -13.340  1.00  0.00           O
ATOM   1906  N   LEU A 125     114.700  -6.680 -13.460  1.00  0.00           N
ATOM   1907  H   LEU A 125     113.940  -6.710 -14.130  1.00  0.00           H
ATOM   1908  CA  LEU A 125     114.450  -6.530 -12.060  1.00  0.00           C
ATOM   1909  HA  LEU A 125     114.770  -5.520 -11.800  1.00  0.00           H
ATOM   1910  CB  LEU A 125     112.970  -6.660 -11.800  1.00  0.00           C
ATOM   1911  HB1 LEU A 125     112.790  -6.640 -10.730  1.00  0.00           H
ATOM   1912  HB2 LEU A 125     112.630  -7.620 -12.190  1.00  0.00           H
ATOM   1913  CG  LEU A 125     112.000  -5.710 -12.510  1.00  0.00           C
ATOM   1914  HG  LEU A 125     112.050  -5.910 -13.580  1.00  0.00           H
ATOM   1915  CD1 LEU A 125     110.530  -5.900 -12.140  1.00  0.00           C
ATOM   1916 1HD1 LEU A 125     110.200  -6.910 -12.420  1.00  0.00           H
ATOM   1917 2HD1 LEU A 125     110.240  -5.790 -11.100  1.00  0.00           H
ATOM   1918 3HD1 LEU A 125     109.960  -5.100 -12.610  1.00  0.00           H
ATOM   1919  CD2 LEU A 125     112.320  -4.290 -12.180  1.00  0.00           C
ATOM   1920 1HD2 LEU A 125     112.080  -4.200 -11.120  1.00  0.00           H
ATOM   1921 2HD2 LEU A 125     113.340  -4.080 -12.480  1.00  0.00           H
ATOM   1922 3HD2 LEU A 125     111.710  -3.610 -12.780  1.00  0.00           H
ATOM   1923  C   LEU A 125     115.230  -7.540 -11.170  1.00  0.00           C
ATOM   1924  O   LEU A 125     115.500  -7.190 -10.040  1.00  0.00           O
ATOM   1925  N   ALA A 126     115.620  -8.720 -11.710  1.00  0.00           N
ATOM   1926  H   ALA A 126     115.390  -8.880 -12.680  1.00  0.00           H
ATOM   1927  CA  ALA A 126     116.400  -9.660 -10.850  1.00  0.00           C
ATOM   1928  HA  ALA A 126     116.100  -9.790  -9.820  1.00  0.00           H
ATOM   1929  CB  ALA A 126     116.360 -11.010 -11.490  1.00  0.00           C
ATOM   1930  HB1 ALA A 126     115.300 -11.260 -11.460  1.00  0.00           H
ATOM   1931  HB2 ALA A 126     116.770 -10.960 -12.500  1.00  0.00           H
ATOM   1932  HB3 ALA A 126     116.930 -11.710 -10.880  1.00  0.00           H
ATOM   1933  C   ALA A 126     117.860  -9.190 -10.850  1.00  0.00           C
ATOM   1934  O   ALA A 126     118.590  -9.430  -9.870  1.00  0.00           O
ATOM   1935  N   ASP A 127     118.320  -8.460 -11.840  1.00  0.00           N
ATOM   1936  H   ASP A 127     117.820  -8.500 -12.720  1.00  0.00           H
ATOM   1937  CA  ASP A 127     119.640  -7.690 -11.820  1.00  0.00           C
ATOM   1938  HA  ASP A 127     120.460  -8.310 -11.470  1.00  0.00           H
ATOM   1939  CB  ASP A 127     119.850  -7.300 -13.290  1.00  0.00           C
ATOM   1940  HB1 ASP A 127     119.010  -6.700 -13.640  1.00  0.00           H
ATOM   1941  HB2 ASP A 127     119.800  -8.220 -13.890  1.00  0.00           H
ATOM   1942  CG  ASP A 127     121.190  -6.580 -13.580  1.00  0.00           C
ATOM   1943  OD1 ASP A 127     122.240  -7.120 -13.110  1.00  0.00           O
ATOM   1944  OD2 ASP A 127     121.230  -5.520 -14.250  1.00  0.00           O
ATOM   1945  C   ASP A 127     119.690  -6.400 -10.930  1.00  0.00           C
ATOM   1946  O   ASP A 127     120.750  -5.980 -10.490  1.00  0.00           O
ATOM   1947  N   GLN A 128     118.540  -5.840 -10.600  1.00  0.00           N
ATOM   1948  H   GLN A 128     117.730  -6.160 -11.120  1.00  0.00           H
ATOM   1949  CA  GLN A 128     118.400  -4.940  -9.460  1.00  0.00           C
ATOM   1950  HA  GLN A 128     119.300  -4.340  -9.300  1.00  0.00           H
ATOM   1951  CB  GLN A 128     117.310  -3.890  -9.810  1.00  0.00           C
ATOM   1952  HB1 GLN A 128     116.350  -4.410  -9.800  1.00  0.00           H
ATOM   1953  HB2 GLN A 128     117.510  -3.530 -10.830  1.00  0.00           H
ATOM   1954  CG  GLN A 128     117.140  -2.590  -8.980  1.00  0.00           C
ATOM   1955  HG1 GLN A 128     118.070  -2.350  -8.460  1.00  0.00           H
ATOM   1956  HG2 GLN A 128     116.410  -2.760  -8.200  1.00  0.00           H
ATOM   1957  CD  GLN A 128     116.680  -1.420  -9.830  1.00  0.00           C
ATOM   1958  OE1 GLN A 128     115.520  -1.110  -9.890  1.00  0.00           O
ATOM   1959  NE2 GLN A 128     117.590  -0.700 -10.410  1.00  0.00           N
ATOM   1960 1HE2 GLN A 128     118.560  -0.870 -10.200  1.00  0.00           H
ATOM   1961 2HE2 GLN A 128     117.240   0.060 -10.970  1.00  0.00           H
ATOM   1962  C   GLN A 128     118.330  -5.610  -8.090  1.00  0.00           C
ATOM   1963  O   GLN A 128     118.100  -4.930  -7.060  1.00  0.00           O
ATOM   1964  N   CYS A 129     118.440  -6.920  -7.970  1.00  0.00           N
ATOM   1965  H   CYS A 129     118.580  -7.480  -8.800  1.00  0.00           H
ATOM   1966  CA  CYS A 129     118.460  -7.670  -6.660  1.00  0.00           C
ATOM   1967  HA  CYS A 129     118.130  -6.970  -5.890  1.00  0.00           H
ATOM   1968  CB  CYS A 129     117.450  -8.820  -6.640  1.00  0.00           C
ATOM   1969  HB1 CYS A 129     117.390  -9.260  -5.640  1.00  0.00           H
ATOM   1970  HB2 CYS A 129     117.830  -9.480  -7.420  1.00  0.00           H
ATOM   1971  SG  CYS A 129     115.860  -8.120  -7.190  1.00  0.00           S
ATOM   1972  HG  CYS A 129     116.320  -7.730  -8.380  1.00  0.00           H
ATOM   1973  C   CYS A 129     119.850  -8.040  -6.160  1.00  0.00           C
ATOM   1974  O   CYS A 129     120.600  -8.740  -6.860  1.00  0.00           O
ATOM   1975  N   THR A 130     120.200  -7.760  -4.900  1.00  0.00           N
ATOM   1976  H   THR A 130     119.560  -7.150  -4.410  1.00  0.00           H
ATOM   1977  CA  THR A 130     121.360  -8.340  -4.120  1.00  0.00           C
ATOM   1978  HA  THR A 130     122.250  -8.260  -4.740  1.00  0.00           H
ATOM   1979  CB  THR A 130     121.610  -7.640  -2.780  1.00  0.00           C
ATOM   1980  HB  THR A 130     122.440  -8.160  -2.300  1.00  0.00           H
ATOM   1981  CG2 THR A 130     122.070  -6.180  -2.960  1.00  0.00           C
ATOM   1982 1HG2 THR A 130     122.970  -6.160  -3.590  1.00  0.00           H
ATOM   1983 2HG2 THR A 130     121.310  -5.550  -3.420  1.00  0.00           H
ATOM   1984 3HG2 THR A 130     122.430  -5.900  -1.970  1.00  0.00           H
ATOM   1985  OG1 THR A 130     120.510  -7.720  -1.820  1.00  0.00           O
ATOM   1986  HG1 THR A 130     119.660  -7.670  -2.250  1.00  0.00           H
ATOM   1987  C   THR A 130     121.250  -9.900  -3.830  1.00  0.00           C
ATOM   1988  O   THR A 130     122.270 -10.580  -3.820  1.00  0.00           O
ATOM   1989  N   GLY A 131     120.060 -10.460  -3.690  1.00  0.00           N
ATOM   1990  H   GLY A 131     119.300  -9.810  -3.750  1.00  0.00           H
ATOM   1991  CA  GLY A 131     119.580 -11.870  -3.640  1.00  0.00           C
ATOM   1992  HA1 GLY A 131     119.920 -12.370  -2.740  1.00  0.00           H
ATOM   1993  HA2 GLY A 131     119.860 -12.430  -4.540  1.00  0.00           H
ATOM   1994  C   GLY A 131     118.030 -11.980  -3.620  1.00  0.00           C
ATOM   1995  O   GLY A 131     117.360 -11.260  -2.880  1.00  0.00           O
ATOM   1996  N   LEU A 132     117.520 -13.110  -4.190  1.00  0.00           N
ATOM   1997  H   LEU A 132     118.130 -13.720  -4.700  1.00  0.00           H
ATOM   1998  CA  LEU A 132     116.090 -13.320  -4.350  1.00  0.00           C
ATOM   1999  HA  LEU A 132     115.500 -12.440  -4.100  1.00  0.00           H
ATOM   2000  CB  LEU A 132     115.870 -13.860  -5.810  1.00  0.00           C
ATOM   2001  HB1 LEU A 132     114.860 -14.220  -6.000  1.00  0.00           H
ATOM   2002  HB2 LEU A 132     116.550 -14.700  -5.960  1.00  0.00           H
ATOM   2003  CG  LEU A 132     116.060 -12.820  -6.950  1.00  0.00           C
ATOM   2004  HG  LEU A 132     117.110 -12.510  -6.950  1.00  0.00           H
ATOM   2005  CD1 LEU A 132     115.760 -13.510  -8.260  1.00  0.00           C
ATOM   2006 1HD1 LEU A 132     114.760 -13.930  -8.170  1.00  0.00           H
ATOM   2007 2HD1 LEU A 132     115.830 -12.850  -9.130  1.00  0.00           H
ATOM   2008 3HD1 LEU A 132     116.470 -14.330  -8.360  1.00  0.00           H
ATOM   2009  CD2 LEU A 132     115.300 -11.510  -6.690  1.00  0.00           C
ATOM   2010 1HD2 LEU A 132     115.410 -10.870  -7.570  1.00  0.00           H
ATOM   2011 2HD2 LEU A 132     114.250 -11.660  -6.460  1.00  0.00           H
ATOM   2012 3HD2 LEU A 132     115.860 -11.020  -5.900  1.00  0.00           H
ATOM   2013  C   LEU A 132     115.520 -14.330  -3.350  1.00  0.00           C
ATOM   2014  O   LEU A 132     116.170 -15.290  -3.020  1.00  0.00           O
ATOM   2015  N   GLN A 133     114.250 -14.300  -3.040  1.00  0.00           N
ATOM   2016  H   GLN A 133     113.710 -13.480  -3.300  1.00  0.00           H
ATOM   2017  CA  GLN A 133     113.490 -15.260  -2.310  1.00  0.00           C
ATOM   2018  HA  GLN A 133     114.190 -16.040  -2.040  1.00  0.00           H
ATOM   2019  CB  GLN A 133     112.650 -14.710  -1.070  1.00  0.00           C
ATOM   2020  HB1 GLN A 133     113.240 -14.590  -0.160  1.00  0.00           H
ATOM   2021  HB2 GLN A 133     111.850 -15.430  -0.880  1.00  0.00           H
ATOM   2022  CG  GLN A 133     111.890 -13.390  -1.380  1.00  0.00           C
ATOM   2023  HG1 GLN A 133     111.130 -13.670  -2.110  1.00  0.00           H
ATOM   2024  HG2 GLN A 133     112.560 -12.660  -1.830  1.00  0.00           H
ATOM   2025  CD  GLN A 133     111.190 -12.860  -0.100  1.00  0.00           C
ATOM   2026  OE1 GLN A 133     110.160 -13.360   0.310  1.00  0.00           O
ATOM   2027  NE2 GLN A 133     111.680 -11.790   0.530  1.00  0.00           N
ATOM   2028 1HE2 GLN A 133     112.320 -11.080   0.210  1.00  0.00           H
ATOM   2029 2HE2 GLN A 133     111.210 -11.470   1.370  1.00  0.00           H
ATOM   2030  C   GLN A 133     112.530 -16.010  -3.250  1.00  0.00           C
ATOM   2031  O   GLN A 133     112.320 -17.200  -3.090  1.00  0.00           O
ATOM   2032  N   GLY A 134     111.810 -15.320  -4.150  1.00  0.00           N
ATOM   2033  H   GLY A 134     112.030 -14.330  -4.180  1.00  0.00           H
ATOM   2034  CA  GLY A 134     110.720 -15.890  -5.000  1.00  0.00           C
ATOM   2035  HA1 GLY A 134     110.130 -16.410  -4.250  1.00  0.00           H
ATOM   2036  HA2 GLY A 134     111.160 -16.570  -5.740  1.00  0.00           H
ATOM   2037  C   GLY A 134     109.890 -14.870  -5.760  1.00  0.00           C
ATOM   2038  O   GLY A 134     110.130 -13.690  -5.640  1.00  0.00           O
ATOM   2039  N   PHE A 135     108.950 -15.440  -6.490  1.00  0.00           N
ATOM   2040  H   PHE A 135     109.000 -16.430  -6.690  1.00  0.00           H
ATOM   2041  CA  PHE A 135     108.070 -14.700  -7.380  1.00  0.00           C
ATOM   2042  HA  PHE A 135     108.440 -13.670  -7.410  1.00  0.00           H
ATOM   2043  CB  PHE A 135     108.360 -15.200  -8.830  1.00  0.00           C
ATOM   2044  HB1 PHE A 135     107.780 -14.620  -9.540  1.00  0.00           H
ATOM   2045  HB2 PHE A 135     108.120 -16.240  -9.020  1.00  0.00           H
ATOM   2046  CG  PHE A 135     109.810 -15.040  -9.290  1.00  0.00           C
ATOM   2047  CD1 PHE A 135     110.230 -13.810  -9.900  1.00  0.00           C
ATOM   2048  HD1 PHE A 135     109.520 -13.000  -9.870  1.00  0.00           H
ATOM   2049  CE1 PHE A 135     111.540 -13.630 -10.330  1.00  0.00           C
ATOM   2050  HE1 PHE A 135     111.990 -12.710 -10.690  1.00  0.00           H
ATOM   2051  CZ  PHE A 135     112.480 -14.640 -10.140  1.00  0.00           C
ATOM   2052  HZ  PHE A 135     113.510 -14.470 -10.420  1.00  0.00           H
ATOM   2053  CE2 PHE A 135     112.120 -15.850  -9.530  1.00  0.00           C
ATOM   2054  HE2 PHE A 135     112.860 -16.620  -9.370  1.00  0.00           H
ATOM   2055  CD2 PHE A 135     110.800 -16.000  -9.160  1.00  0.00           C
ATOM   2056  HD2 PHE A 135     110.510 -16.940  -8.720  1.00  0.00           H
ATOM   2057  C   PHE A 135     106.600 -14.820  -7.040  1.00  0.00           C
ATOM   2058  O   PHE A 135     106.140 -15.980  -7.000  1.00  0.00           O
ATOM   2059  N   LEU A 136     105.880 -13.680  -6.790  1.00  0.00           N
ATOM   2060  H   LEU A 136     106.490 -12.880  -6.900  1.00  0.00           H
ATOM   2061  CA  LEU A 136     104.470 -13.580  -6.490  1.00  0.00           C
ATOM   2062  HA  LEU A 136     104.170 -14.500  -5.980  1.00  0.00           H
ATOM   2063  CB  LEU A 136     104.210 -12.420  -5.560  1.00  0.00           C
ATOM   2064  HB1 LEU A 136     103.140 -12.340  -5.350  1.00  0.00           H
ATOM   2065  HB2 LEU A 136     104.480 -11.500  -6.090  1.00  0.00           H
ATOM   2066  CG  LEU A 136     104.870 -12.390  -4.150  1.00  0.00           C
ATOM   2067  HG  LEU A 136     104.640 -13.330  -3.670  1.00  0.00           H
ATOM   2068  CD1 LEU A 136     106.440 -12.160  -4.210  1.00  0.00           C
ATOM   2069 1HD1 LEU A 136     106.670 -11.140  -4.550  1.00  0.00           H
ATOM   2070 2HD1 LEU A 136     106.780 -12.360  -3.200  1.00  0.00           H
ATOM   2071 3HD1 LEU A 136     106.950 -12.830  -4.910  1.00  0.00           H
ATOM   2072  CD2 LEU A 136     104.230 -11.300  -3.320  1.00  0.00           C
ATOM   2073 1HD2 LEU A 136     104.740 -11.050  -2.390  1.00  0.00           H
ATOM   2074 2HD2 LEU A 136     104.150 -10.390  -3.910  1.00  0.00           H
ATOM   2075 3HD2 LEU A 136     103.240 -11.690  -3.090  1.00  0.00           H
ATOM   2076  C   LEU A 136     103.660 -13.490  -7.820  1.00  0.00           C
ATOM   2077  O   LEU A 136     103.730 -12.440  -8.480  1.00  0.00           O
ATOM   2078  N   VAL A 137     102.940 -14.560  -8.220  1.00  0.00           N
ATOM   2079  H   VAL A 137     102.890 -15.330  -7.570  1.00  0.00           H
ATOM   2080  CA  VAL A 137     102.310 -14.600  -9.560  1.00  0.00           C
ATOM   2081  HA  VAL A 137     102.630 -13.750 -10.160  1.00  0.00           H
ATOM   2082  CB  VAL A 137     102.820 -15.830 -10.310  1.00  0.00           C
ATOM   2083  HB  VAL A 137     102.220 -16.700 -10.050  1.00  0.00           H
ATOM   2084  CG1 VAL A 137     102.580 -15.630 -11.840  1.00  0.00           C
ATOM   2085 1HG1 VAL A 137     103.170 -14.810 -12.230  1.00  0.00           H
ATOM   2086 2HG1 VAL A 137     102.720 -16.570 -12.380  1.00  0.00           H
ATOM   2087 3HG1 VAL A 137     101.520 -15.420 -11.950  1.00  0.00           H
ATOM   2088  CG2 VAL A 137     104.280 -16.160 -10.330  1.00  0.00           C
ATOM   2089 1HG2 VAL A 137     104.930 -15.370 -10.700  1.00  0.00           H
ATOM   2090 2HG2 VAL A 137     104.540 -16.420  -9.300  1.00  0.00           H
ATOM   2091 3HG2 VAL A 137     104.420 -17.100 -10.870  1.00  0.00           H
ATOM   2092  C   VAL A 137     100.760 -14.440  -9.470  1.00  0.00           C
ATOM   2093  O   VAL A 137     100.060 -15.430  -9.170  1.00  0.00           O
ATOM   2094  N   PHE A 138     100.240 -13.220  -9.800  1.00  0.00           N
ATOM   2095  H   PHE A 138     100.800 -12.420 -10.070  1.00  0.00           H
ATOM   2096  CA  PHE A 138      98.780 -13.020  -9.800  1.00  0.00           C
ATOM   2097  HA  PHE A 138      98.360 -13.700  -9.050  1.00  0.00           H
ATOM   2098  CB  PHE A 138      98.450 -11.610  -9.320  1.00  0.00           C
ATOM   2099  HB1 PHE A 138      98.710 -10.780  -9.970  1.00  0.00           H
ATOM   2100  HB2 PHE A 138      99.050 -11.420  -8.420  1.00  0.00           H
ATOM   2101  CG  PHE A 138      97.020 -11.310  -8.900  1.00  0.00           C
ATOM   2102  CD1 PHE A 138      95.990 -11.130  -9.840  1.00  0.00           C
ATOM   2103  HD1 PHE A 138      96.290 -11.230 -10.880  1.00  0.00           H
ATOM   2104  CE1 PHE A 138      94.650 -10.850  -9.490  1.00  0.00           C
ATOM   2105  HE1 PHE A 138      93.920 -10.680 -10.260  1.00  0.00           H
ATOM   2106  CZ  PHE A 138      94.350 -10.850  -8.120  1.00  0.00           C
ATOM   2107  HZ  PHE A 138      93.380 -10.570  -7.740  1.00  0.00           H
ATOM   2108  CE2 PHE A 138      95.350 -11.000  -7.110  1.00  0.00           C
ATOM   2109  HE2 PHE A 138      95.130 -10.920  -6.060  1.00  0.00           H
ATOM   2110  CD2 PHE A 138      96.680 -11.190  -7.520  1.00  0.00           C
ATOM   2111  HD2 PHE A 138      97.510 -11.230  -6.830  1.00  0.00           H
ATOM   2112  C   PHE A 138      98.130 -13.350 -11.170  1.00  0.00           C
ATOM   2113  O   PHE A 138      98.630 -12.830 -12.190  1.00  0.00           O
ATOM   2114  N   HIS A 139      97.070 -14.190 -11.260  1.00  0.00           N
ATOM   2115  H   HIS A 139      96.670 -14.590 -10.420  1.00  0.00           H
ATOM   2116  CA  HIS A 139      96.360 -14.590 -12.450  1.00  0.00           C
ATOM   2117  HA  HIS A 139      96.420 -13.730 -13.110  1.00  0.00           H
ATOM   2118  CB  HIS A 139      97.140 -15.640 -13.230  1.00  0.00           C
ATOM   2119  HB1 HIS A 139      98.210 -15.450 -13.200  1.00  0.00           H
ATOM   2120  HB2 HIS A 139      96.900 -15.610 -14.290  1.00  0.00           H
ATOM   2121  CG  HIS A 139      97.010 -16.990 -12.630  1.00  0.00           C
ATOM   2122  ND1 HIS A 139      96.160 -18.020 -13.020  1.00  0.00           N
ATOM   2123  HD1 HIS A 139      95.620 -18.050 -13.870  1.00  0.00           H
ATOM   2124  CE1 HIS A 139      96.350 -19.040 -12.210  1.00  0.00           C
ATOM   2125  HE1 HIS A 139      95.980 -20.040 -12.380  1.00  0.00           H
ATOM   2126  NE2 HIS A 139      97.230 -18.700 -11.260  1.00  0.00           N
ATOM   2127  HE2 HIS A 139      97.680 -19.350 -10.630  1.00  0.00           H
ATOM   2128  CD2 HIS A 139      97.660 -17.420 -11.500  1.00  0.00           C
ATOM   2129  HD2 HIS A 139      98.450 -16.970 -10.910  1.00  0.00           H
ATOM   2130  C   HIS A 139      94.880 -14.980 -12.200  1.00  0.00           C
ATOM   2131  O   HIS A 139      94.460 -15.260 -11.080  1.00  0.00           O
ATOM   2132  N   SER A 140      94.160 -15.030 -13.370  1.00  0.00           N
ATOM   2133  H   SER A 140      94.610 -14.870 -14.270  1.00  0.00           H
ATOM   2134  CA  SER A 140      92.740 -15.590 -13.410  1.00  0.00           C
ATOM   2135  HA  SER A 140      92.230 -15.420 -12.470  1.00  0.00           H
ATOM   2136  CB  SER A 140      91.880 -14.930 -14.480  1.00  0.00           C
ATOM   2137  HB1 SER A 140      91.610 -13.880 -14.330  1.00  0.00           H
ATOM   2138  HB2 SER A 140      90.950 -15.490 -14.560  1.00  0.00           H
ATOM   2139  OG  SER A 140      92.470 -15.000 -15.700  1.00  0.00           O
ATOM   2140  HG  SER A 140      92.480 -14.110 -16.060  1.00  0.00           H
ATOM   2141  C   SER A 140      92.790 -17.100 -13.590  1.00  0.00           C
ATOM   2142  O   SER A 140      93.770 -17.640 -14.120  1.00  0.00           O
ATOM   2143  N   PHE A 141      91.770 -17.800 -13.060  1.00  0.00           N
ATOM   2144  H   PHE A 141      91.010 -17.310 -12.600  1.00  0.00           H
ATOM   2145  CA  PHE A 141      91.750 -19.310 -13.050  1.00  0.00           C
ATOM   2146  HA  PHE A 141      92.790 -19.610 -12.940  1.00  0.00           H
ATOM   2147  CB  PHE A 141      91.010 -19.770 -11.770  1.00  0.00           C
ATOM   2148  HB1 PHE A 141      89.950 -19.540 -11.880  1.00  0.00           H
ATOM   2149  HB2 PHE A 141      91.370 -19.180 -10.920  1.00  0.00           H
ATOM   2150  CG  PHE A 141      91.150 -21.250 -11.430  1.00  0.00           C
ATOM   2151  CD1 PHE A 141      90.020 -21.980 -11.350  1.00  0.00           C
ATOM   2152  HD1 PHE A 141      89.060 -21.610 -11.670  1.00  0.00           H
ATOM   2153  CE1 PHE A 141      90.000 -23.340 -11.030  1.00  0.00           C
ATOM   2154  HE1 PHE A 141      89.090 -23.910 -10.970  1.00  0.00           H
ATOM   2155  CZ  PHE A 141      91.230 -23.970 -10.800  1.00  0.00           C
ATOM   2156  HZ  PHE A 141      91.230 -25.000 -10.460  1.00  0.00           H
ATOM   2157  CE2 PHE A 141      92.400 -23.230 -10.720  1.00  0.00           C
ATOM   2158  HE2 PHE A 141      93.330 -23.540 -10.270  1.00  0.00           H
ATOM   2159  CD2 PHE A 141      92.300 -21.830 -11.040  1.00  0.00           C
ATOM   2160  HD2 PHE A 141      93.220 -21.270 -11.030  1.00  0.00           H
ATOM   2161  C   PHE A 141      90.950 -19.860 -14.300  1.00  0.00           C
ATOM   2162  O   PHE A 141      91.190 -20.940 -14.830  1.00  0.00           O
ATOM   2163  N   GLY A 142      89.980 -19.080 -14.810  1.00  0.00           N
ATOM   2164  H   GLY A 142      89.810 -18.260 -14.240  1.00  0.00           H
ATOM   2165  CA  GLY A 142      89.120 -19.420 -15.970  1.00  0.00           C
ATOM   2166  HA1 GLY A 142      88.370 -18.650 -15.780  1.00  0.00           H
ATOM   2167  HA2 GLY A 142      88.760 -20.430 -15.800  1.00  0.00           H
ATOM   2168  C   GLY A 142      89.680 -19.140 -17.380  1.00  0.00           C
ATOM   2169  O   GLY A 142      89.050 -19.460 -18.340  1.00  0.00           O
ATOM   2170  N   GLY A 143      90.800 -18.410 -17.500  1.00  0.00           N
ATOM   2171  H   GLY A 143      91.420 -18.180 -16.740  1.00  0.00           H
ATOM   2172  CA  GLY A 143      91.130 -17.770 -18.700  1.00  0.00           C
ATOM   2173  HA1 GLY A 143      91.470 -16.750 -18.480  1.00  0.00           H
ATOM   2174  HA2 GLY A 143      90.200 -17.680 -19.250  1.00  0.00           H
ATOM   2175  C   GLY A 143      92.130 -18.500 -19.550  1.00  0.00           C
ATOM   2176  O   GLY A 143      92.740 -19.450 -19.130  1.00  0.00           O
ATOM   2177  N   GLY A 144      92.260 -18.040 -20.770  1.00  0.00           N
ATOM   2178  H   GLY A 144      91.800 -17.150 -20.890  1.00  0.00           H
ATOM   2179  CA  GLY A 144      93.270 -18.330 -21.760  1.00  0.00           C
ATOM   2180  HA1 GLY A 144      92.930 -17.870 -22.690  1.00  0.00           H
ATOM   2181  HA2 GLY A 144      93.310 -19.380 -22.050  1.00  0.00           H
ATOM   2182  C   GLY A 144      94.600 -17.720 -21.390  1.00  0.00           C
ATOM   2183  O   GLY A 144      95.610 -18.400 -21.130  1.00  0.00           O
ATOM   2184  N   THR A 145      94.670 -16.430 -21.080  1.00  0.00           N
ATOM   2185  H   THR A 145      93.770 -15.960 -21.120  1.00  0.00           H
ATOM   2186  CA  THR A 145      95.810 -15.840 -20.290  1.00  0.00           C
ATOM   2187  HA  THR A 145      96.720 -16.040 -20.860  1.00  0.00           H
ATOM   2188  CB  THR A 145      95.780 -14.320 -20.170  1.00  0.00           C
ATOM   2189  HB  THR A 145      94.940 -13.990 -19.550  1.00  0.00           H
ATOM   2190  CG2 THR A 145      97.070 -13.800 -19.670  1.00  0.00           C
ATOM   2191 1HG2 THR A 145      97.850 -14.190 -20.320  1.00  0.00           H
ATOM   2192 2HG2 THR A 145      97.130 -12.720 -19.550  1.00  0.00           H
ATOM   2193 3HG2 THR A 145      97.240 -14.250 -18.690  1.00  0.00           H
ATOM   2194  OG1 THR A 145      95.600 -13.740 -21.410  1.00  0.00           O
ATOM   2195  HG1 THR A 145      94.660 -13.830 -21.580  1.00  0.00           H
ATOM   2196  C   THR A 145      96.040 -16.470 -18.960  1.00  0.00           C
ATOM   2197  O   THR A 145      97.120 -16.970 -18.670  1.00  0.00           O
ATOM   2198  N   GLY A 146      95.000 -16.590 -18.170  1.00  0.00           N
ATOM   2199  H   GLY A 146      94.160 -16.190 -18.560  1.00  0.00           H
ATOM   2200  CA  GLY A 146      94.910 -17.300 -16.870  1.00  0.00           C
ATOM   2201  HA1 GLY A 146      93.890 -17.350 -16.470  1.00  0.00           H
ATOM   2202  HA2 GLY A 146      95.550 -16.680 -16.250  1.00  0.00           H
ATOM   2203  C   GLY A 146      95.400 -18.760 -16.750  1.00  0.00           C
ATOM   2204  O   GLY A 146      95.670 -19.140 -15.620  1.00  0.00           O
ATOM   2205  N   SER A 147      95.660 -19.420 -17.890  1.00  0.00           N
ATOM   2206  H   SER A 147      95.350 -19.050 -18.770  1.00  0.00           H
ATOM   2207  CA  SER A 147      95.980 -20.860 -17.880  1.00  0.00           C
ATOM   2208  HA  SER A 147      96.360 -21.150 -16.900  1.00  0.00           H
ATOM   2209  CB  SER A 147      94.690 -21.710 -18.100  1.00  0.00           C
ATOM   2210  HB1 SER A 147      93.940 -21.240 -17.460  1.00  0.00           H
ATOM   2211  HB2 SER A 147      94.780 -22.730 -17.730  1.00  0.00           H
ATOM   2212  OG  SER A 147      94.180 -21.660 -19.450  1.00  0.00           O
ATOM   2213  HG  SER A 147      93.400 -21.130 -19.590  1.00  0.00           H
ATOM   2214  C   SER A 147      97.100 -21.240 -18.840  1.00  0.00           C
ATOM   2215  O   SER A 147      98.110 -21.770 -18.370  1.00  0.00           O
ATOM   2216  N   GLY A 148      96.830 -20.830 -20.100  1.00  0.00           N
ATOM   2217  H   GLY A 148      96.020 -20.230 -20.120  1.00  0.00           H
ATOM   2218  CA  GLY A 148      97.680 -21.000 -21.250  1.00  0.00           C
ATOM   2219  HA1 GLY A 148      97.090 -20.680 -22.110  1.00  0.00           H
ATOM   2220  HA2 GLY A 148      97.950 -22.030 -21.460  1.00  0.00           H
ATOM   2221  C   GLY A 148      98.980 -20.200 -21.200  1.00  0.00           C
ATOM   2222  O   GLY A 148     100.030 -20.770 -21.150  1.00  0.00           O
ATOM   2223  N   PHE A 149      98.860 -18.900 -21.200  1.00  0.00           N
ATOM   2224  H   PHE A 149      97.940 -18.490 -21.310  1.00  0.00           H
ATOM   2225  CA  PHE A 149     100.020 -18.050 -21.160  1.00  0.00           C
ATOM   2226  HA  PHE A 149     100.780 -18.350 -21.880  1.00  0.00           H
ATOM   2227  CB  PHE A 149      99.650 -16.600 -21.470  1.00  0.00           C
ATOM   2228  HB1 PHE A 149      99.000 -16.200 -20.700  1.00  0.00           H
ATOM   2229  HB2 PHE A 149      99.020 -16.480 -22.350  1.00  0.00           H
ATOM   2230  CG  PHE A 149     100.860 -15.670 -21.500  1.00  0.00           C
ATOM   2231  CD1 PHE A 149     101.750 -15.810 -22.640  1.00  0.00           C
ATOM   2232  HD1 PHE A 149     101.580 -16.410 -23.520  1.00  0.00           H
ATOM   2233  CE1 PHE A 149     102.910 -15.030 -22.740  1.00  0.00           C
ATOM   2234  HE1 PHE A 149     103.460 -14.940 -23.660  1.00  0.00           H
ATOM   2235  CZ  PHE A 149     103.230 -14.130 -21.760  1.00  0.00           C
ATOM   2236  HZ  PHE A 149     104.110 -13.510 -21.840  1.00  0.00           H
ATOM   2237  CE2 PHE A 149     102.300 -13.930 -20.690  1.00  0.00           C
ATOM   2238  HE2 PHE A 149     102.490 -13.260 -19.870  1.00  0.00           H
ATOM   2239  CD2 PHE A 149     101.110 -14.660 -20.600  1.00  0.00           C
ATOM   2240  HD2 PHE A 149     100.510 -14.580 -19.700  1.00  0.00           H
ATOM   2241  C   PHE A 149     100.640 -18.140 -19.750  1.00  0.00           C
ATOM   2242  O   PHE A 149     101.870 -18.270 -19.640  1.00  0.00           O
ATOM   2243  N   THR A 150      99.800 -18.090 -18.710  1.00  0.00           N
ATOM   2244  H   THR A 150      98.810 -18.040 -18.900  1.00  0.00           H
ATOM   2245  CA  THR A 150     100.230 -18.380 -17.300  1.00  0.00           C
ATOM   2246  HA  THR A 150     100.950 -17.620 -16.990  1.00  0.00           H
ATOM   2247  CB  THR A 150      99.020 -18.300 -16.370  1.00  0.00           C
ATOM   2248  HB  THR A 150      98.270 -18.970 -16.800  1.00  0.00           H
ATOM   2249  CG2 THR A 150      99.380 -18.680 -14.940  1.00  0.00           C
ATOM   2250 1HG2 THR A 150      99.420 -19.730 -14.650  1.00  0.00           H
ATOM   2251 2HG2 THR A 150     100.430 -18.440 -14.760  1.00  0.00           H
ATOM   2252 3HG2 THR A 150      98.660 -18.280 -14.230  1.00  0.00           H
ATOM   2253  OG1 THR A 150      98.610 -16.920 -16.400  1.00  0.00           O
ATOM   2254  HG1 THR A 150      98.360 -16.690 -17.290  1.00  0.00           H
ATOM   2255  C   THR A 150     100.950 -19.710 -17.070  1.00  0.00           C
ATOM   2256  O   THR A 150     101.950 -19.690 -16.350  1.00  0.00           O
ATOM   2257  N   SER A 151     100.670 -20.800 -17.780  1.00  0.00           N
ATOM   2258  H   SER A 151      99.840 -20.830 -18.360  1.00  0.00           H
ATOM   2259  CA  SER A 151     101.580 -21.980 -17.730  1.00  0.00           C
ATOM   2260  HA  SER A 151     101.910 -22.130 -16.700  1.00  0.00           H
ATOM   2261  CB  SER A 151     100.830 -23.240 -18.130  1.00  0.00           C
ATOM   2262  HB1 SER A 151      99.970 -23.350 -17.460  1.00  0.00           H
ATOM   2263  HB2 SER A 151     101.480 -24.090 -17.930  1.00  0.00           H
ATOM   2264  OG  SER A 151     100.470 -23.290 -19.510  1.00  0.00           O
ATOM   2265  HG  SER A 151      99.690 -22.730 -19.550  1.00  0.00           H
ATOM   2266  C   SER A 151     102.910 -21.860 -18.530  1.00  0.00           C
ATOM   2267  O   SER A 151     103.950 -22.360 -18.020  1.00  0.00           O
ATOM   2268  N   LEU A 152     102.900 -21.190 -19.680  1.00  0.00           N
ATOM   2269  H   LEU A 152     101.990 -20.940 -20.030  1.00  0.00           H
ATOM   2270  CA  LEU A 152     104.160 -20.940 -20.380  1.00  0.00           C
ATOM   2271  HA  LEU A 152     104.640 -21.920 -20.490  1.00  0.00           H
ATOM   2272  CB  LEU A 152     103.840 -20.410 -21.780  1.00  0.00           C
ATOM   2273  HB1 LEU A 152     103.380 -19.430 -21.650  1.00  0.00           H
ATOM   2274  HB2 LEU A 152     103.130 -21.070 -22.270  1.00  0.00           H
ATOM   2275  CG  LEU A 152     105.140 -20.200 -22.650  1.00  0.00           C
ATOM   2276  HG  LEU A 152     105.750 -19.420 -22.200  1.00  0.00           H
ATOM   2277  CD1 LEU A 152     105.950 -21.530 -22.840  1.00  0.00           C
ATOM   2278 1HD1 LEU A 152     106.810 -21.280 -23.450  1.00  0.00           H
ATOM   2279 2HD1 LEU A 152     106.460 -21.750 -21.900  1.00  0.00           H
ATOM   2280 3HD1 LEU A 152     105.390 -22.390 -23.210  1.00  0.00           H
ATOM   2281  CD2 LEU A 152     104.700 -19.750 -24.020  1.00  0.00           C
ATOM   2282 1HD2 LEU A 152     104.330 -20.610 -24.580  1.00  0.00           H
ATOM   2283 2HD2 LEU A 152     103.970 -18.940 -23.980  1.00  0.00           H
ATOM   2284 3HD2 LEU A 152     105.600 -19.480 -24.580  1.00  0.00           H
ATOM   2285  C   LEU A 152     105.040 -19.990 -19.600  1.00  0.00           C
ATOM   2286  O   LEU A 152     106.240 -20.210 -19.460  1.00  0.00           O
ATOM   2287  N   LEU A 153     104.470 -19.040 -18.900  1.00  0.00           N
ATOM   2288  H   LEU A 153     103.460 -18.970 -18.970  1.00  0.00           H
ATOM   2289  CA  LEU A 153     105.200 -18.100 -18.030  1.00  0.00           C
ATOM   2290  HA  LEU A 153     105.970 -17.660 -18.670  1.00  0.00           H
ATOM   2291  CB  LEU A 153     104.110 -17.090 -17.510  1.00  0.00           C
ATOM   2292  HB1 LEU A 153     103.490 -17.710 -16.870  1.00  0.00           H
ATOM   2293  HB2 LEU A 153     103.560 -16.790 -18.400  1.00  0.00           H
ATOM   2294  CG  LEU A 153     104.650 -15.830 -16.710  1.00  0.00           C
ATOM   2295  HG  LEU A 153     105.270 -16.220 -15.910  1.00  0.00           H
ATOM   2296  CD1 LEU A 153     105.480 -14.990 -17.670  1.00  0.00           C
ATOM   2297 1HD1 LEU A 153     106.310 -15.610 -18.020  1.00  0.00           H
ATOM   2298 2HD1 LEU A 153     104.810 -14.680 -18.470  1.00  0.00           H
ATOM   2299 3HD1 LEU A 153     105.890 -14.070 -17.240  1.00  0.00           H
ATOM   2300  CD2 LEU A 153     103.470 -14.960 -16.200  1.00  0.00           C
ATOM   2301 1HD2 LEU A 153     103.770 -13.950 -15.930  1.00  0.00           H
ATOM   2302 2HD2 LEU A 153     102.810 -14.860 -17.060  1.00  0.00           H
ATOM   2303 3HD2 LEU A 153     102.920 -15.520 -15.440  1.00  0.00           H
ATOM   2304  C   LEU A 153     105.940 -18.740 -16.870  1.00  0.00           C
ATOM   2305  O   LEU A 153     107.100 -18.450 -16.720  1.00  0.00           O
ATOM   2306  N   MET A 154     105.280 -19.670 -16.190  1.00  0.00           N
ATOM   2307  H   MET A 154     104.310 -19.820 -16.460  1.00  0.00           H
ATOM   2308  CA  MET A 154     105.740 -20.430 -15.000  1.00  0.00           C
ATOM   2309  HA  MET A 154     106.340 -19.760 -14.380  1.00  0.00           H
ATOM   2310  CB  MET A 154     104.570 -21.140 -14.340  1.00  0.00           C
ATOM   2311  HB1 MET A 154     104.880 -21.900 -13.620  1.00  0.00           H
ATOM   2312  HB2 MET A 154     103.900 -21.600 -15.070  1.00  0.00           H
ATOM   2313  CG  MET A 154     103.720 -20.120 -13.520  1.00  0.00           C
ATOM   2314  HG1 MET A 154     102.750 -20.590 -13.360  1.00  0.00           H
ATOM   2315  HG2 MET A 154     103.580 -19.280 -14.210  1.00  0.00           H
ATOM   2316  SD  MET A 154     104.430 -19.690 -11.930  1.00  0.00           S
ATOM   2317  CE  MET A 154     103.770 -21.060 -10.870  1.00  0.00           C
ATOM   2318  HE1 MET A 154     104.590 -21.740 -10.660  1.00  0.00           H
ATOM   2319  HE2 MET A 154     103.530 -20.650  -9.880  1.00  0.00           H
ATOM   2320  HE3 MET A 154     102.930 -21.470 -11.420  1.00  0.00           H
ATOM   2321  C   MET A 154     106.750 -21.520 -15.480  1.00  0.00           C
ATOM   2322  O   MET A 154     107.760 -21.670 -14.830  1.00  0.00           O
ATOM   2323  N   GLU A 155     106.560 -22.110 -16.670  1.00  0.00           N
ATOM   2324  H   GLU A 155     105.690 -21.960 -17.160  1.00  0.00           H
ATOM   2325  CA  GLU A 155     107.510 -22.990 -17.270  1.00  0.00           C
ATOM   2326  HA  GLU A 155     107.730 -23.710 -16.480  1.00  0.00           H
ATOM   2327  CB  GLU A 155     106.960 -23.810 -18.480  1.00  0.00           C
ATOM   2328  HB1 GLU A 155     106.720 -23.120 -19.290  1.00  0.00           H
ATOM   2329  HB2 GLU A 155     106.110 -24.360 -18.080  1.00  0.00           H
ATOM   2330  CG  GLU A 155     107.890 -24.840 -19.110  1.00  0.00           C
ATOM   2331  HG1 GLU A 155     108.530 -25.100 -18.260  1.00  0.00           H
ATOM   2332  HG2 GLU A 155     108.430 -24.280 -19.870  1.00  0.00           H
ATOM   2333  CD  GLU A 155     107.220 -26.120 -19.620  1.00  0.00           C
ATOM   2334  OE1 GLU A 155     107.710 -27.230 -19.320  1.00  0.00           O
ATOM   2335  OE2 GLU A 155     106.270 -26.060 -20.440  1.00  0.00           O
ATOM   2336  C   GLU A 155     108.780 -22.270 -17.670  1.00  0.00           C
ATOM   2337  O   GLU A 155     109.840 -22.710 -17.290  1.00  0.00           O
ATOM   2338  N   ARG A 156     108.720 -21.030 -18.230  1.00  0.00           N
ATOM   2339  H   ARG A 156     107.810 -20.690 -18.490  1.00  0.00           H
ATOM   2340  CA  ARG A 156     109.890 -20.260 -18.670  1.00  0.00           C
ATOM   2341  HA  ARG A 156     110.560 -20.890 -19.250  1.00  0.00           H
ATOM   2342  CB  ARG A 156     109.410 -19.090 -19.470  1.00  0.00           C
ATOM   2343  HB1 ARG A 156     110.100 -18.260 -19.550  1.00  0.00           H
ATOM   2344  HB2 ARG A 156     108.560 -18.620 -18.980  1.00  0.00           H
ATOM   2345  CG  ARG A 156     109.120 -19.510 -20.910  1.00  0.00           C
ATOM   2346  HG1 ARG A 156     108.250 -18.960 -21.280  1.00  0.00           H
ATOM   2347  HG2 ARG A 156     108.560 -20.440 -20.940  1.00  0.00           H
ATOM   2348  CD  ARG A 156     110.380 -19.720 -21.860  1.00  0.00           C
ATOM   2349  HD1 ARG A 156     110.030 -19.910 -22.880  1.00  0.00           H
ATOM   2350  HD2 ARG A 156     110.970 -20.500 -21.380  1.00  0.00           H
ATOM   2351  NE  ARG A 156     111.190 -18.460 -21.990  1.00  0.00           N
ATOM   2352  HE  ARG A 156     111.840 -18.300 -21.230  1.00  0.00           H
ATOM   2353  CZ  ARG A 156     111.090 -17.500 -22.850  1.00  0.00           C
ATOM   2354  NH1 ARG A 156     110.220 -17.570 -23.780  1.00  0.00           N
ATOM   2355 1HH1 ARG A 156     109.740 -18.430 -23.960  1.00  0.00           H
ATOM   2356 2HH1 ARG A 156     110.530 -17.110 -24.620  1.00  0.00           H
ATOM   2357  NH2 ARG A 156     111.940 -16.470 -22.890  1.00  0.00           N
ATOM   2358 1HH2 ARG A 156     112.700 -16.280 -22.250  1.00  0.00           H
ATOM   2359 2HH2 ARG A 156     111.920 -15.960 -23.760  1.00  0.00           H
ATOM   2360  C   ARG A 156     110.710 -19.680 -17.520  1.00  0.00           C
ATOM   2361  O   ARG A 156     111.950 -19.550 -17.510  1.00  0.00           O
ATOM   2362  N   LEU A 157     109.960 -19.390 -16.450  1.00  0.00           N
ATOM   2363  H   LEU A 157     108.970 -19.420 -16.660  1.00  0.00           H
ATOM   2364  CA  LEU A 157     110.480 -18.930 -15.170  1.00  0.00           C
ATOM   2365  HA  LEU A 157     111.250 -18.200 -15.430  1.00  0.00           H
ATOM   2366  CB  LEU A 157     109.430 -18.180 -14.350  1.00  0.00           C
ATOM   2367  HB1 LEU A 157     109.830 -18.030 -13.350  1.00  0.00           H
ATOM   2368  HB2 LEU A 157     108.560 -18.840 -14.260  1.00  0.00           H
ATOM   2369  CG  LEU A 157     109.200 -16.780 -14.960  1.00  0.00           C
ATOM   2370  HG  LEU A 157     109.170 -16.800 -16.050  1.00  0.00           H
ATOM   2371  CD1 LEU A 157     107.860 -16.150 -14.390  1.00  0.00           C
ATOM   2372 1HD1 LEU A 157     107.830 -16.070 -13.310  1.00  0.00           H
ATOM   2373 2HD1 LEU A 157     107.670 -15.150 -14.780  1.00  0.00           H
ATOM   2374 3HD1 LEU A 157     107.000 -16.790 -14.610  1.00  0.00           H
ATOM   2375  CD2 LEU A 157     110.250 -15.780 -14.630  1.00  0.00           C
ATOM   2376 1HD2 LEU A 157     109.930 -14.850 -15.110  1.00  0.00           H
ATOM   2377 2HD2 LEU A 157     110.460 -15.670 -13.560  1.00  0.00           H
ATOM   2378 3HD2 LEU A 157     111.180 -16.070 -15.110  1.00  0.00           H
ATOM   2379  C   LEU A 157     111.290 -20.000 -14.470  1.00  0.00           C
ATOM   2380  O   LEU A 157     112.400 -19.850 -13.920  1.00  0.00           O
ATOM   2381  N   SER A 158     110.680 -21.170 -14.560  1.00  0.00           N
ATOM   2382  H   SER A 158     109.730 -21.280 -14.900  1.00  0.00           H
ATOM   2383  CA  SER A 158     111.370 -22.390 -14.090  1.00  0.00           C
ATOM   2384  HA  SER A 158     111.690 -22.130 -13.080  1.00  0.00           H
ATOM   2385  CB  SER A 158     110.430 -23.630 -14.180  1.00  0.00           C
ATOM   2386  HB1 SER A 158     110.830 -24.550 -13.750  1.00  0.00           H
ATOM   2387  HB2 SER A 158     110.270 -23.810 -15.240  1.00  0.00           H
ATOM   2388  OG  SER A 158     109.280 -23.410 -13.490  1.00  0.00           O
ATOM   2389  HG  SER A 158     108.700 -22.950 -14.100  1.00  0.00           H
ATOM   2390  C   SER A 158     112.650 -22.740 -14.810  1.00  0.00           C
ATOM   2391  O   SER A 158     113.450 -23.450 -14.220  1.00  0.00           O
ATOM   2392  N   VAL A 159     112.950 -22.270 -15.990  1.00  0.00           N
ATOM   2393  H   VAL A 159     112.130 -21.880 -16.420  1.00  0.00           H
ATOM   2394  CA  VAL A 159     114.220 -22.570 -16.640  1.00  0.00           C
ATOM   2395  HA  VAL A 159     114.810 -23.250 -16.020  1.00  0.00           H
ATOM   2396  CB  VAL A 159     114.020 -23.280 -18.000  1.00  0.00           C
ATOM   2397  HB  VAL A 159     114.980 -23.660 -18.370  1.00  0.00           H
ATOM   2398  CG1 VAL A 159     113.230 -24.560 -17.790  1.00  0.00           C
ATOM   2399 1HG1 VAL A 159     112.210 -24.420 -17.440  1.00  0.00           H
ATOM   2400 2HG1 VAL A 159     113.240 -25.110 -18.730  1.00  0.00           H
ATOM   2401 3HG1 VAL A 159     113.810 -25.140 -17.080  1.00  0.00           H
ATOM   2402  CG2 VAL A 159     113.290 -22.490 -19.130  1.00  0.00           C
ATOM   2403 1HG2 VAL A 159     113.950 -21.820 -19.680  1.00  0.00           H
ATOM   2404 2HG2 VAL A 159     113.140 -23.140 -19.990  1.00  0.00           H
ATOM   2405 3HG2 VAL A 159     112.360 -22.060 -18.770  1.00  0.00           H
ATOM   2406  C   VAL A 159     115.220 -21.380 -16.780  1.00  0.00           C
ATOM   2407  O   VAL A 159     116.400 -21.640 -16.970  1.00  0.00           O
ATOM   2408  N   ASP A 160     114.670 -20.160 -16.530  1.00  0.00           N
ATOM   2409  H   ASP A 160     113.670 -20.020 -16.480  1.00  0.00           H
ATOM   2410  CA  ASP A 160     115.470 -18.910 -16.320  1.00  0.00           C
ATOM   2411  HA  ASP A 160     116.290 -18.870 -17.030  1.00  0.00           H
ATOM   2412  CB  ASP A 160     114.640 -17.630 -16.780  1.00  0.00           C
ATOM   2413  HB1 ASP A 160     113.910 -17.260 -16.060  1.00  0.00           H
ATOM   2414  HB2 ASP A 160     114.230 -17.840 -17.770  1.00  0.00           H
ATOM   2415  CG  ASP A 160     115.540 -16.480 -17.190  1.00  0.00           C
ATOM   2416  OD1 ASP A 160     115.090 -15.320 -17.290  1.00  0.00           O
ATOM   2417  OD2 ASP A 160     116.710 -16.620 -17.460  1.00  0.00           O
ATOM   2418  C   ASP A 160     116.020 -18.710 -14.900  1.00  0.00           C
ATOM   2419  O   ASP A 160     117.130 -18.240 -14.720  1.00  0.00           O
ATOM   2420  N   TYR A 161     115.370 -19.330 -13.870  1.00  0.00           N
ATOM   2421  H   TYR A 161     114.450 -19.660 -14.120  1.00  0.00           H
ATOM   2422  CA  TYR A 161     115.600 -19.360 -12.410  1.00  0.00           C
ATOM   2423  HA  TYR A 161     116.580 -18.920 -12.210  1.00  0.00           H
ATOM   2424  CB  TYR A 161     114.620 -18.490 -11.650  1.00  0.00           C
ATOM   2425  HB1 TYR A 161     114.850 -18.540 -10.590  1.00  0.00           H
ATOM   2426  HB2 TYR A 161     113.600 -18.860 -11.760  1.00  0.00           H
ATOM   2427  CG  TYR A 161     114.670 -17.060 -12.140  1.00  0.00           C
ATOM   2428  CD1 TYR A 161     115.780 -16.280 -11.790  1.00  0.00           C
ATOM   2429  HD1 TYR A 161     116.600 -16.740 -11.270  1.00  0.00           H
ATOM   2430  CE1 TYR A 161     115.920 -14.930 -12.220  1.00  0.00           C
ATOM   2431  HE1 TYR A 161     116.810 -14.330 -12.080  1.00  0.00           H
ATOM   2432  CZ  TYR A 161     114.870 -14.400 -13.040  1.00  0.00           C
ATOM   2433  OH  TYR A 161     115.060 -13.210 -13.650  1.00  0.00           O
ATOM   2434  HH  TYR A 161     114.470 -13.090 -14.390  1.00  0.00           H
ATOM   2435  CE2 TYR A 161     113.660 -15.140 -13.260  1.00  0.00           C
ATOM   2436  HE2 TYR A 161     112.880 -14.700 -13.860  1.00  0.00           H
ATOM   2437  CD2 TYR A 161     113.640 -16.500 -12.900  1.00  0.00           C
ATOM   2438  HD2 TYR A 161     112.850 -17.110 -13.320  1.00  0.00           H
ATOM   2439  C   TYR A 161     115.640 -20.750 -11.710  1.00  0.00           C
ATOM   2440  O   TYR A 161     115.060 -21.750 -12.120  1.00  0.00           O
ATOM   2441  N   GLY A 162     116.370 -20.870 -10.600  1.00  0.00           N
ATOM   2442  H   GLY A 162     116.850 -20.030 -10.310  1.00  0.00           H
ATOM   2443  CA  GLY A 162     116.510 -21.960  -9.670  1.00  0.00           C
ATOM   2444  HA1 GLY A 162     117.490 -21.910  -9.210  1.00  0.00           H
ATOM   2445  HA2 GLY A 162     116.600 -22.900 -10.220  1.00  0.00           H
ATOM   2446  C   GLY A 162     115.330 -22.200  -8.700  1.00  0.00           C
ATOM   2447  O   GLY A 162     114.150 -21.980  -9.010  1.00  0.00           O
ATOM   2448  N   LYS A 163     115.710 -22.620  -7.480  1.00  0.00           N
ATOM   2449  H   LYS A 163     116.660 -22.960  -7.480  1.00  0.00           H
ATOM   2450  CA  LYS A 163     114.890 -22.770  -6.260  1.00  0.00           C
ATOM   2451  HA  LYS A 163     113.880 -23.140  -6.490  1.00  0.00           H
ATOM   2452  CB  LYS A 163     115.610 -23.850  -5.500  1.00  0.00           C
ATOM   2453  HB1 LYS A 163     115.870 -24.680  -6.150  1.00  0.00           H
ATOM   2454  HB2 LYS A 163     114.880 -24.230  -4.780  1.00  0.00           H
ATOM   2455  CG  LYS A 163     116.950 -23.360  -4.740  1.00  0.00           C
ATOM   2456  HG1 LYS A 163     116.740 -22.850  -3.800  1.00  0.00           H
ATOM   2457  HG2 LYS A 163     117.440 -22.550  -5.280  1.00  0.00           H
ATOM   2458  CD  LYS A 163     117.850 -24.660  -4.540  1.00  0.00           C
ATOM   2459  HD1 LYS A 163     117.970 -25.070  -5.550  1.00  0.00           H
ATOM   2460  HD2 LYS A 163     117.340 -25.410  -3.940  1.00  0.00           H
ATOM   2461  CE  LYS A 163     119.240 -24.350  -4.000  1.00  0.00           C
ATOM   2462  HE1 LYS A 163     119.180 -23.830  -3.040  1.00  0.00           H
ATOM   2463  HE2 LYS A 163     119.730 -23.660  -4.680  1.00  0.00           H
ATOM   2464  NZ  LYS A 163     120.140 -25.560  -3.870  1.00  0.00           N
ATOM   2465  HZ1 LYS A 163     119.950 -26.330  -3.250  1.00  0.00           H
ATOM   2466  HZ2 LYS A 163     120.240 -26.030  -4.760  1.00  0.00           H
ATOM   2467  HZ3 LYS A 163     121.090 -25.270  -3.680  1.00  0.00           H
ATOM   2468  C   LYS A 163     114.590 -21.440  -5.570  1.00  0.00           C
ATOM   2469  O   LYS A 163     114.460 -21.450  -4.320  1.00  0.00           O
ATOM   2470  N   LYS A 164     114.170 -20.440  -6.330  1.00  0.00           N
ATOM   2471  H   LYS A 164     114.250 -20.750  -7.290  1.00  0.00           H
ATOM   2472  CA  LYS A 164     113.590 -19.110  -5.960  1.00  0.00           C
ATOM   2473  HA  LYS A 164     113.710 -18.820  -4.920  1.00  0.00           H
ATOM   2474  CB  LYS A 164     114.150 -18.040  -6.860  1.00  0.00           C
ATOM   2475  HB1 LYS A 164     113.680 -17.100  -6.580  1.00  0.00           H
ATOM   2476  HB2 LYS A 164     113.890 -18.190  -7.910  1.00  0.00           H
ATOM   2477  CG  LYS A 164     115.680 -17.950  -6.730  1.00  0.00           C
ATOM   2478  HG1 LYS A 164     115.970 -17.160  -7.420  1.00  0.00           H
ATOM   2479  HG2 LYS A 164     116.070 -18.940  -6.970  1.00  0.00           H
ATOM   2480  CD  LYS A 164     116.160 -17.510  -5.340  1.00  0.00           C
ATOM   2481  HD1 LYS A 164     116.020 -18.240  -4.530  1.00  0.00           H
ATOM   2482  HD2 LYS A 164     115.630 -16.600  -5.070  1.00  0.00           H
ATOM   2483  CE  LYS A 164     117.660 -17.220  -5.250  1.00  0.00           C
ATOM   2484  HE1 LYS A 164     117.740 -16.310  -5.850  1.00  0.00           H
ATOM   2485  HE2 LYS A 164     118.280 -18.020  -5.650  1.00  0.00           H
ATOM   2486  NZ  LYS A 164     118.020 -17.120  -3.830  1.00  0.00           N
ATOM   2487  HZ1 LYS A 164     117.400 -16.510  -3.320  1.00  0.00           H
ATOM   2488  HZ2 LYS A 164     117.850 -18.020  -3.410  1.00  0.00           H
ATOM   2489  HZ3 LYS A 164     118.950 -16.740  -3.750  1.00  0.00           H
ATOM   2490  C   LYS A 164     112.140 -19.240  -6.150  1.00  0.00           C
ATOM   2491  O   LYS A 164     111.690 -18.980  -7.250  1.00  0.00           O
ATOM   2492  N   SER A 165     111.380 -19.720  -5.060  1.00  0.00           N
ATOM   2493  H   SER A 165     111.930 -19.940  -4.240  1.00  0.00           H
ATOM   2494  CA  SER A 165     110.070 -20.270  -5.190  1.00  0.00           C
ATOM   2495  HA  SER A 165     110.190 -21.310  -5.490  1.00  0.00           H
ATOM   2496  CB  SER A 165     109.390 -20.430  -3.820  1.00  0.00           C
ATOM   2497  HB1 SER A 165     108.420 -20.890  -4.010  1.00  0.00           H
ATOM   2498  HB2 SER A 165     109.280 -19.460  -3.320  1.00  0.00           H
ATOM   2499  OG  SER A 165     110.170 -21.270  -2.980  1.00  0.00           O
ATOM   2500  HG  SER A 165     110.900 -20.870  -2.500  1.00  0.00           H
ATOM   2501  C   SER A 165     109.090 -19.470  -6.100  1.00  0.00           C
ATOM   2502  O   SER A 165     109.220 -18.230  -6.370  1.00  0.00           O
ATOM   2503  N   LYS A 166     108.000 -20.120  -6.540  1.00  0.00           N
ATOM   2504  H   LYS A 166     107.930 -21.100  -6.300  1.00  0.00           H
ATOM   2505  CA  LYS A 166     106.950 -19.480  -7.350  1.00  0.00           C
ATOM   2506  HA  LYS A 166     107.170 -18.420  -7.450  1.00  0.00           H
ATOM   2507  CB  LYS A 166     107.020 -20.050  -8.790  1.00  0.00           C
ATOM   2508  HB1 LYS A 166     106.210 -19.680  -9.420  1.00  0.00           H
ATOM   2509  HB2 LYS A 166     107.040 -21.130  -8.640  1.00  0.00           H
ATOM   2510  CG  LYS A 166     108.360 -19.680  -9.510  1.00  0.00           C
ATOM   2511  HG1 LYS A 166     109.100 -20.270  -8.970  1.00  0.00           H
ATOM   2512  HG2 LYS A 166     108.480 -18.600  -9.420  1.00  0.00           H
ATOM   2513  CD  LYS A 166     108.350 -20.020 -10.980  1.00  0.00           C
ATOM   2514  HD1 LYS A 166     109.320 -19.780 -11.400  1.00  0.00           H
ATOM   2515  HD2 LYS A 166     107.550 -19.410 -11.410  1.00  0.00           H
ATOM   2516  CE  LYS A 166     108.120 -21.520 -11.190  1.00  0.00           C
ATOM   2517  HE1 LYS A 166     108.140 -21.660 -12.270  1.00  0.00           H
ATOM   2518  HE2 LYS A 166     107.130 -21.840 -10.860  1.00  0.00           H
ATOM   2519  NZ  LYS A 166     109.210 -22.340 -10.660  1.00  0.00           N
ATOM   2520  HZ1 LYS A 166     109.190 -22.620  -9.690  1.00  0.00           H
ATOM   2521  HZ2 LYS A 166     109.300 -23.160 -11.250  1.00  0.00           H
ATOM   2522  HZ3 LYS A 166     110.090 -21.870 -10.770  1.00  0.00           H
ATOM   2523  C   LYS A 166     105.610 -19.780  -6.700  1.00  0.00           C
ATOM   2524  O   LYS A 166     105.260 -20.950  -6.410  1.00  0.00           O
ATOM   2525  N   LEU A 167     104.900 -18.700  -6.330  1.00  0.00           N
ATOM   2526  H   LEU A 167     105.210 -17.770  -6.600  1.00  0.00           H
ATOM   2527  CA  LEU A 167     103.680 -18.790  -5.460  1.00  0.00           C
ATOM   2528  HA  LEU A 167     103.330 -19.810  -5.430  1.00  0.00           H
ATOM   2529  CB  LEU A 167     103.950 -18.280  -4.000  1.00  0.00           C
ATOM   2530  HB1 LEU A 167     102.980 -18.200  -3.520  1.00  0.00           H
ATOM   2531  HB2 LEU A 167     104.390 -17.290  -4.060  1.00  0.00           H
ATOM   2532  CG  LEU A 167     104.770 -19.290  -3.170  1.00  0.00           C
ATOM   2533  HG  LEU A 167     104.480 -20.320  -3.360  1.00  0.00           H
ATOM   2534  CD1 LEU A 167     106.290 -19.100  -3.290  1.00  0.00           C
ATOM   2535 1HD1 LEU A 167     106.680 -19.210  -4.300  1.00  0.00           H
ATOM   2536 2HD1 LEU A 167     106.540 -18.080  -3.000  1.00  0.00           H
ATOM   2537 3HD1 LEU A 167     106.790 -19.750  -2.570  1.00  0.00           H
ATOM   2538  CD2 LEU A 167     104.480 -18.960  -1.720  1.00  0.00           C
ATOM   2539 1HD2 LEU A 167     104.970 -18.020  -1.440  1.00  0.00           H
ATOM   2540 2HD2 LEU A 167     103.430 -18.850  -1.440  1.00  0.00           H
ATOM   2541 3HD2 LEU A 167     104.940 -19.750  -1.130  1.00  0.00           H
ATOM   2542  C   LEU A 167     102.510 -17.930  -6.030  1.00  0.00           C
ATOM   2543  O   LEU A 167     102.590 -16.730  -6.350  1.00  0.00           O
ATOM   2544  N   GLU A 168     101.310 -18.510  -6.120  1.00  0.00           N
ATOM   2545  H   GLU A 168     101.190 -19.320  -5.530  1.00  0.00           H
ATOM   2546  CA  GLU A 168     100.220 -17.900  -6.920  1.00  0.00           C
ATOM   2547  HA  GLU A 168     100.600 -16.970  -7.350  1.00  0.00           H
ATOM   2548  CB  GLU A 168     100.020 -18.790  -8.110  1.00  0.00           C
ATOM   2549  HB1 GLU A 168     100.930 -18.810  -8.710  1.00  0.00           H
ATOM   2550  HB2 GLU A 168      99.280 -18.260  -8.710  1.00  0.00           H
ATOM   2551  CG  GLU A 168      99.440 -20.130  -7.780  1.00  0.00           C
ATOM   2552  HG1 GLU A 168      98.440 -20.030  -7.380  1.00  0.00           H
ATOM   2553  HG2 GLU A 168     100.100 -20.680  -7.100  1.00  0.00           H
ATOM   2554  CD  GLU A 168      99.230 -21.070  -8.990  1.00  0.00           C
ATOM   2555  OE1 GLU A 168      99.970 -22.010  -9.250  1.00  0.00           O
ATOM   2556  OE2 GLU A 168      98.270 -20.850  -9.810  1.00  0.00           O
ATOM   2557  C   GLU A 168      98.910 -17.440  -6.250  1.00  0.00           C
ATOM   2558  O   GLU A 168      98.560 -17.820  -5.140  1.00  0.00           O
ATOM   2559  N   PHE A 169      98.290 -16.400  -6.910  1.00  0.00           N
ATOM   2560  H   PHE A 169      98.710 -16.000  -7.740  1.00  0.00           H
ATOM   2561  CA  PHE A 169      97.210 -15.530  -6.350  1.00  0.00           C
ATOM   2562  HA  PHE A 169      96.820 -15.980  -5.440  1.00  0.00           H
ATOM   2563  CB  PHE A 169      97.800 -14.140  -5.960  1.00  0.00           C
ATOM   2564  HB1 PHE A 169      96.970 -13.460  -5.760  1.00  0.00           H
ATOM   2565  HB2 PHE A 169      98.340 -13.730  -6.810  1.00  0.00           H
ATOM   2566  CG  PHE A 169      98.880 -14.040  -4.910  1.00  0.00           C
ATOM   2567  CD1 PHE A 169     100.190 -14.300  -5.200  1.00  0.00           C
ATOM   2568  HD1 PHE A 169     100.490 -14.580  -6.200  1.00  0.00           H
ATOM   2569  CE1 PHE A 169     101.130 -14.320  -4.150  1.00  0.00           C
ATOM   2570  HE1 PHE A 169     102.090 -14.810  -4.270  1.00  0.00           H
ATOM   2571  CZ  PHE A 169     100.690 -13.850  -2.930  1.00  0.00           C
ATOM   2572  HZ  PHE A 169     101.440 -13.910  -2.160  1.00  0.00           H
ATOM   2573  CE2 PHE A 169      99.360 -13.360  -2.670  1.00  0.00           C
ATOM   2574  HE2 PHE A 169      98.970 -12.980  -1.740  1.00  0.00           H
ATOM   2575  CD2 PHE A 169      98.450 -13.660  -3.650  1.00  0.00           C
ATOM   2576  HD2 PHE A 169      97.410 -13.380  -3.570  1.00  0.00           H
ATOM   2577  C   PHE A 169      96.040 -15.430  -7.410  1.00  0.00           C
ATOM   2578  O   PHE A 169      96.280 -14.970  -8.550  1.00  0.00           O
ATOM   2579  N   SER A 170      94.820 -15.800  -7.020  1.00  0.00           N
ATOM   2580  H   SER A 170      94.610 -16.090  -6.080  1.00  0.00           H
ATOM   2581  CA  SER A 170      93.700 -15.850  -7.990  1.00  0.00           C
ATOM   2582  HA  SER A 170      93.790 -15.020  -8.710  1.00  0.00           H
ATOM   2583  CB  SER A 170      93.680 -17.140  -8.830  1.00  0.00           C
ATOM   2584  HB1 SER A 170      92.970 -17.120  -9.650  1.00  0.00           H
ATOM   2585  HB2 SER A 170      93.330 -17.900  -8.120  1.00  0.00           H
ATOM   2586  OG  SER A 170      94.980 -17.310  -9.240  1.00  0.00           O
ATOM   2587  HG  SER A 170      95.260 -16.390  -9.320  1.00  0.00           H
ATOM   2588  C   SER A 170      92.370 -15.600  -7.440  1.00  0.00           C
ATOM   2589  O   SER A 170      92.160 -15.740  -6.230  1.00  0.00           O
ATOM   2590  N   ILE A 171      91.440 -15.010  -8.240  1.00  0.00           N
ATOM   2591  H   ILE A 171      91.760 -14.680  -9.140  1.00  0.00           H
ATOM   2592  CA  ILE A 171      90.080 -14.770  -7.900  1.00  0.00           C
ATOM   2593  HA  ILE A 171      89.940 -14.960  -6.840  1.00  0.00           H
ATOM   2594  CB  ILE A 171      89.820 -13.280  -8.310  1.00  0.00           C
ATOM   2595  HB  ILE A 171      89.800 -13.270  -9.400  1.00  0.00           H
ATOM   2596  CG2 ILE A 171      88.380 -12.950  -7.720  1.00  0.00           C
ATOM   2597 1HG2 ILE A 171      88.320 -13.120  -6.640  1.00  0.00           H
ATOM   2598 2HG2 ILE A 171      87.970 -11.950  -7.820  1.00  0.00           H
ATOM   2599 3HG2 ILE A 171      87.620 -13.620  -8.110  1.00  0.00           H
ATOM   2600  CG1 ILE A 171      90.840 -12.220  -7.810  1.00  0.00           C
ATOM   2601 1HG1 ILE A 171      90.550 -11.230  -8.140  1.00  0.00           H
ATOM   2602 2HG1 ILE A 171      91.800 -12.330  -8.310  1.00  0.00           H
ATOM   2603  CD  ILE A 171      91.150 -12.330  -6.290  1.00  0.00           C
ATOM   2604  HD1 ILE A 171      92.010 -11.740  -5.980  1.00  0.00           H
ATOM   2605  HD2 ILE A 171      90.300 -12.270  -5.620  1.00  0.00           H
ATOM   2606  HD3 ILE A 171      91.480 -13.370  -6.170  1.00  0.00           H
ATOM   2607  C   ILE A 171      89.100 -15.760  -8.620  1.00  0.00           C
ATOM   2608  O   ILE A 171      89.180 -15.800  -9.860  1.00  0.00           O
ATOM   2609  N   TYR A 172      88.280 -16.510  -7.840  1.00  0.00           N
ATOM   2610  H   TYR A 172      88.270 -16.250  -6.870  1.00  0.00           H
ATOM   2611  CA  TYR A 172      87.430 -17.660  -8.390  1.00  0.00           C
ATOM   2612  HA  TYR A 172      88.120 -18.280  -8.960  1.00  0.00           H
ATOM   2613  CB  TYR A 172      86.840 -18.420  -7.200  1.00  0.00           C
ATOM   2614  HB1 TYR A 172      85.890 -18.030  -6.830  1.00  0.00           H
ATOM   2615  HB2 TYR A 172      87.620 -18.390  -6.440  1.00  0.00           H
ATOM   2616  CG  TYR A 172      86.730 -19.910  -7.580  1.00  0.00           C
ATOM   2617  CD1 TYR A 172      85.510 -20.490  -7.950  1.00  0.00           C
ATOM   2618  HD1 TYR A 172      84.560 -19.980  -7.870  1.00  0.00           H
ATOM   2619  CE1 TYR A 172      85.440 -21.790  -8.470  1.00  0.00           C
ATOM   2620  HE1 TYR A 172      84.470 -22.100  -8.810  1.00  0.00           H
ATOM   2621  CZ  TYR A 172      86.610 -22.550  -8.540  1.00  0.00           C
ATOM   2622  OH  TYR A 172      86.440 -23.850  -8.980  1.00  0.00           O
ATOM   2623  HH  TYR A 172      85.520 -24.000  -9.190  1.00  0.00           H
ATOM   2624  CE2 TYR A 172      87.870 -22.050  -8.070  1.00  0.00           C
ATOM   2625  HE2 TYR A 172      88.760 -22.650  -8.080  1.00  0.00           H
ATOM   2626  CD2 TYR A 172      87.910 -20.690  -7.650  1.00  0.00           C
ATOM   2627  HD2 TYR A 172      88.830 -20.270  -7.290  1.00  0.00           H
ATOM   2628  C   TYR A 172      86.310 -17.040  -9.210  1.00  0.00           C
ATOM   2629  O   TYR A 172      85.700 -16.050  -8.800  1.00  0.00           O
ATOM   2630  N   PRO A 173      86.090 -17.570 -10.420  1.00  0.00           N
ATOM   2631  CD  PRO A 173      86.580 -18.800 -11.040  1.00  0.00           C
ATOM   2632  HD1 PRO A 173      86.030 -19.610 -10.550  1.00  0.00           H
ATOM   2633  HD2 PRO A 173      87.620 -18.930 -10.750  1.00  0.00           H
ATOM   2634  CG  PRO A 173      86.370 -18.770 -12.540  1.00  0.00           C
ATOM   2635  HG1 PRO A 173      86.220 -19.820 -12.790  1.00  0.00           H
ATOM   2636  HG2 PRO A 173      87.270 -18.330 -12.960  1.00  0.00           H
ATOM   2637  CB  PRO A 173      85.120 -17.850 -12.640  1.00  0.00           C
ATOM   2638  HB1 PRO A 173      84.310 -18.560 -12.790  1.00  0.00           H
ATOM   2639  HB2 PRO A 173      85.340 -17.200 -13.480  1.00  0.00           H
ATOM   2640  CA  PRO A 173      85.090 -17.030 -11.340  1.00  0.00           C
ATOM   2641  HA  PRO A 173      85.250 -15.980 -11.580  1.00  0.00           H
ATOM   2642  C   PRO A 173      83.710 -17.270 -10.670  1.00  0.00           C
ATOM   2643  O   PRO A 173      83.460 -18.120  -9.870  1.00  0.00           O
ATOM   2644  N   ALA A 174      82.740 -16.390 -11.040  1.00  0.00           N
ATOM   2645  H   ALA A 174      82.970 -15.720 -11.750  1.00  0.00           H
ATOM   2646  CA  ALA A 174      81.310 -16.410 -10.710  1.00  0.00           C
ATOM   2647  HA  ALA A 174      81.140 -17.420 -10.310  1.00  0.00           H
ATOM   2648  CB  ALA A 174      81.050 -15.360  -9.680  1.00  0.00           C
ATOM   2649  HB1 ALA A 174      81.250 -14.370 -10.090  1.00  0.00           H
ATOM   2650  HB2 ALA A 174      80.000 -15.460  -9.380  1.00  0.00           H
ATOM   2651  HB3 ALA A 174      81.630 -15.400  -8.770  1.00  0.00           H
ATOM   2652  C   ALA A 174      80.540 -16.170 -12.030  1.00  0.00           C
ATOM   2653  O   ALA A 174      81.060 -15.570 -12.990  1.00  0.00           O
ATOM   2654  N   PRO A 175      79.280 -16.620 -12.210  1.00  0.00           N
ATOM   2655  CD  PRO A 175      78.550 -17.470 -11.290  1.00  0.00           C
ATOM   2656  HD1 PRO A 175      78.030 -16.950 -10.490  1.00  0.00           H
ATOM   2657  HD2 PRO A 175      79.200 -18.150 -10.740  1.00  0.00           H
ATOM   2658  CG  PRO A 175      77.500 -18.260 -12.050  1.00  0.00           C
ATOM   2659  HG1 PRO A 175      76.570 -18.360 -11.490  1.00  0.00           H
ATOM   2660  HG2 PRO A 175      77.910 -19.200 -12.430  1.00  0.00           H
ATOM   2661  CB  PRO A 175      77.220 -17.310 -13.230  1.00  0.00           C
ATOM   2662  HB1 PRO A 175      76.500 -16.530 -12.990  1.00  0.00           H
ATOM   2663  HB2 PRO A 175      76.890 -17.840 -14.120  1.00  0.00           H
ATOM   2664  CA  PRO A 175      78.540 -16.640 -13.530  1.00  0.00           C
ATOM   2665  HA  PRO A 175      79.050 -17.230 -14.290  1.00  0.00           H
ATOM   2666  C   PRO A 175      78.340 -15.270 -14.130  1.00  0.00           C
ATOM   2667  O   PRO A 175      78.370 -15.220 -15.340  1.00  0.00           O
ATOM   2668  N   GLN A 176      78.110 -14.240 -13.380  1.00  0.00           N
ATOM   2669  H   GLN A 176      78.010 -14.330 -12.370  1.00  0.00           H
ATOM   2670  CA  GLN A 176      77.990 -12.810 -13.910  1.00  0.00           C
ATOM   2671  HA  GLN A 176      77.220 -12.760 -14.680  1.00  0.00           H
ATOM   2672  CB  GLN A 176      77.420 -11.960 -12.760  1.00  0.00           C
ATOM   2673  HB1 GLN A 176      77.260 -10.970 -13.210  1.00  0.00           H
ATOM   2674  HB2 GLN A 176      78.190 -11.850 -12.000  1.00  0.00           H
ATOM   2675  CG  GLN A 176      76.080 -12.470 -12.090  1.00  0.00           C
ATOM   2676  HG1 GLN A 176      75.430 -12.580 -12.960  1.00  0.00           H
ATOM   2677  HG2 GLN A 176      75.620 -11.780 -11.390  1.00  0.00           H
ATOM   2678  CD  GLN A 176      76.190 -13.750 -11.320  1.00  0.00           C
ATOM   2679  OE1 GLN A 176      75.590 -14.780 -11.630  1.00  0.00           O
ATOM   2680  NE2 GLN A 176      76.950 -13.660 -10.310  1.00  0.00           N
ATOM   2681 1HE2 GLN A 176      77.220 -12.730 -10.030  1.00  0.00           H
ATOM   2682 2HE2 GLN A 176      77.000 -14.440  -9.660  1.00  0.00           H
ATOM   2683  C   GLN A 176      79.240 -12.160 -14.490  1.00  0.00           C
ATOM   2684  O   GLN A 176      79.080 -11.350 -15.430  1.00  0.00           O
ATOM   2685  N   VAL A 177      80.370 -12.670 -14.080  1.00  0.00           N
ATOM   2686  H   VAL A 177      80.290 -13.360 -13.350  1.00  0.00           H
ATOM   2687  CA  VAL A 177      81.720 -12.170 -14.580  1.00  0.00           C
ATOM   2688  HA  VAL A 177      81.530 -11.410 -15.340  1.00  0.00           H
ATOM   2689  CB  VAL A 177      82.490 -11.510 -13.360  1.00  0.00           C
ATOM   2690  HB  VAL A 177      83.510 -11.260 -13.630  1.00  0.00           H
ATOM   2691  CG1 VAL A 177      81.890 -10.150 -13.050  1.00  0.00           C
ATOM   2692 1HG1 VAL A 177      82.570  -9.690 -12.330  1.00  0.00           H
ATOM   2693 2HG1 VAL A 177      81.760  -9.570 -13.960  1.00  0.00           H
ATOM   2694 3HG1 VAL A 177      80.870 -10.190 -12.660  1.00  0.00           H
ATOM   2695  CG2 VAL A 177      82.540 -12.400 -12.090  1.00  0.00           C
ATOM   2696 1HG2 VAL A 177      81.540 -12.570 -11.700  1.00  0.00           H
ATOM   2697 2HG2 VAL A 177      83.120 -13.320 -12.210  1.00  0.00           H
ATOM   2698 3HG2 VAL A 177      83.140 -11.830 -11.380  1.00  0.00           H
ATOM   2699  C   VAL A 177      82.590 -13.190 -15.320  1.00  0.00           C
ATOM   2700  O   VAL A 177      83.680 -12.810 -15.810  1.00  0.00           O
ATOM   2701  N   SER A 178      82.110 -14.380 -15.400  1.00  0.00           N
ATOM   2702  H   SER A 178      81.200 -14.600 -15.020  1.00  0.00           H
ATOM   2703  CA  SER A 178      82.870 -15.380 -16.140  1.00  0.00           C
ATOM   2704  HA  SER A 178      83.880 -15.190 -15.770  1.00  0.00           H
ATOM   2705  CB  SER A 178      82.550 -16.830 -15.710  1.00  0.00           C
ATOM   2706  HB1 SER A 178      81.530 -17.150 -15.900  1.00  0.00           H
ATOM   2707  HB2 SER A 178      82.680 -16.900 -14.630  1.00  0.00           H
ATOM   2708  OG  SER A 178      83.400 -17.670 -16.360  1.00  0.00           O
ATOM   2709  HG  SER A 178      83.420 -18.530 -15.940  1.00  0.00           H
ATOM   2710  C   SER A 178      82.890 -15.190 -17.670  1.00  0.00           C
ATOM   2711  O   SER A 178      81.900 -14.650 -18.220  1.00  0.00           O
ATOM   2712  N   THR A 179      84.030 -15.400 -18.330  1.00  0.00           N
ATOM   2713  H   THR A 179      84.870 -15.710 -17.850  1.00  0.00           H
ATOM   2714  CA  THR A 179      84.310 -14.990 -19.750  1.00  0.00           C
ATOM   2715  HA  THR A 179      83.650 -14.140 -19.950  1.00  0.00           H
ATOM   2716  CB  THR A 179      85.830 -14.620 -19.970  1.00  0.00           C
ATOM   2717  HB  THR A 179      86.000 -14.390 -21.020  1.00  0.00           H
ATOM   2718  CG2 THR A 179      86.250 -13.370 -19.180  1.00  0.00           C
ATOM   2719 1HG2 THR A 179      87.130 -12.910 -19.630  1.00  0.00           H
ATOM   2720 2HG2 THR A 179      85.410 -12.680 -19.070  1.00  0.00           H
ATOM   2721 3HG2 THR A 179      86.600 -13.570 -18.170  1.00  0.00           H
ATOM   2722  OG1 THR A 179      86.660 -15.730 -19.630  1.00  0.00           O
ATOM   2723  HG1 THR A 179      87.550 -15.490 -19.890  1.00  0.00           H
ATOM   2724  C   THR A 179      83.920 -16.000 -20.740  1.00  0.00           C
ATOM   2725  O   THR A 179      83.870 -15.630 -21.920  1.00  0.00           O
ATOM   2726  N   ALA A 180      83.700 -17.280 -20.330  1.00  0.00           N
ATOM   2727  H   ALA A 180      83.910 -17.500 -19.370  1.00  0.00           H
ATOM   2728  CA  ALA A 180      83.460 -18.330 -21.330  1.00  0.00           C
ATOM   2729  HA  ALA A 180      82.950 -17.870 -22.170  1.00  0.00           H
ATOM   2730  CB  ALA A 180      84.750 -18.690 -21.940  1.00  0.00           C
ATOM   2731  HB1 ALA A 180      84.570 -19.120 -22.920  1.00  0.00           H
ATOM   2732  HB2 ALA A 180      85.390 -17.830 -22.120  1.00  0.00           H
ATOM   2733  HB3 ALA A 180      85.210 -19.400 -21.250  1.00  0.00           H
ATOM   2734  C   ALA A 180      82.720 -19.560 -20.800  1.00  0.00           C
ATOM   2735  O   ALA A 180      82.410 -19.730 -19.600  1.00  0.00           O
ATOM   2736  N   VAL A 181      82.340 -20.340 -21.840  1.00  0.00           N
ATOM   2737  H   VAL A 181      82.680 -20.090 -22.750  1.00  0.00           H
ATOM   2738  CA  VAL A 181      81.760 -21.700 -21.610  1.00  0.00           C
ATOM   2739  HA  VAL A 181      81.100 -21.580 -20.760  1.00  0.00           H
ATOM   2740  CB  VAL A 181      80.820 -22.180 -22.780  1.00  0.00           C
ATOM   2741  HB  VAL A 181      80.350 -23.090 -22.420  1.00  0.00           H
ATOM   2742  CG1 VAL A 181      79.630 -21.240 -23.020  1.00  0.00           C
ATOM   2743 1HG1 VAL A 181      78.860 -21.700 -23.630  1.00  0.00           H
ATOM   2744 2HG1 VAL A 181      79.120 -21.140 -22.060  1.00  0.00           H
ATOM   2745 3HG1 VAL A 181      79.920 -20.280 -23.430  1.00  0.00           H
ATOM   2746  CG2 VAL A 181      81.560 -22.430 -24.090  1.00  0.00           C
ATOM   2747 1HG2 VAL A 181      80.760 -22.720 -24.770  1.00  0.00           H
ATOM   2748 2HG2 VAL A 181      82.130 -21.530 -24.330  1.00  0.00           H
ATOM   2749 3HG2 VAL A 181      82.280 -23.240 -24.000  1.00  0.00           H
ATOM   2750  C   VAL A 181      82.750 -22.800 -21.200  1.00  0.00           C
ATOM   2751  O   VAL A 181      82.370 -23.760 -20.470  1.00  0.00           O
ATOM   2752  N   VAL A 182      83.990 -22.640 -21.650  1.00  0.00           N
ATOM   2753  H   VAL A 182      84.210 -21.860 -22.250  1.00  0.00           H
ATOM   2754  CA  VAL A 182      85.030 -23.600 -21.530  1.00  0.00           C
ATOM   2755  HA  VAL A 182      84.560 -24.580 -21.450  1.00  0.00           H
ATOM   2756  CB  VAL A 182      85.970 -23.500 -22.810  1.00  0.00           C
ATOM   2757  HB  VAL A 182      86.660 -24.350 -22.820  1.00  0.00           H
ATOM   2758  CG1 VAL A 182      85.110 -23.750 -24.060  1.00  0.00           C
ATOM   2759 1HG1 VAL A 182      84.510 -22.860 -24.270  1.00  0.00           H
ATOM   2760 2HG1 VAL A 182      85.810 -23.880 -24.890  1.00  0.00           H
ATOM   2761 3HG1 VAL A 182      84.480 -24.610 -23.860  1.00  0.00           H
ATOM   2762  CG2 VAL A 182      86.870 -22.220 -22.800  1.00  0.00           C
ATOM   2763 1HG2 VAL A 182      86.220 -21.340 -22.740  1.00  0.00           H
ATOM   2764 2HG2 VAL A 182      87.590 -22.380 -22.000  1.00  0.00           H
ATOM   2765 3HG2 VAL A 182      87.540 -22.090 -23.650  1.00  0.00           H
ATOM   2766  C   VAL A 182      85.820 -23.490 -20.210  1.00  0.00           C
ATOM   2767  O   VAL A 182      86.790 -24.220 -20.040  1.00  0.00           O
ATOM   2768  N   GLU A 183      85.270 -22.650 -19.250  1.00  0.00           N
ATOM   2769  H   GLU A 183      84.450 -22.110 -19.450  1.00  0.00           H
ATOM   2770  CA  GLU A 183      85.750 -22.390 -17.940  1.00  0.00           C
ATOM   2771  HA  GLU A 183      86.640 -21.770 -18.120  1.00  0.00           H
ATOM   2772  CB  GLU A 183      84.800 -21.490 -17.120  1.00  0.00           C
ATOM   2773  HB1 GLU A 183      83.860 -22.030 -17.030  1.00  0.00           H
ATOM   2774  HB2 GLU A 183      84.630 -20.560 -17.670  1.00  0.00           H
ATOM   2775  CG  GLU A 183      85.260 -21.110 -15.690  1.00  0.00           C
ATOM   2776  HG1 GLU A 183      85.870 -20.220 -15.570  1.00  0.00           H
ATOM   2777  HG2 GLU A 183      85.960 -21.880 -15.350  1.00  0.00           H
ATOM   2778  CD  GLU A 183      84.120 -20.870 -14.660  1.00  0.00           C
ATOM   2779  OE1 GLU A 183      83.950 -21.670 -13.730  1.00  0.00           O
ATOM   2780  OE2 GLU A 183      83.290 -19.900 -14.970  1.00  0.00           O
ATOM   2781  C   GLU A 183      86.300 -23.640 -17.180  1.00  0.00           C
ATOM   2782  O   GLU A 183      87.480 -23.660 -16.730  1.00  0.00           O
ATOM   2783  N   PRO A 184      85.470 -24.670 -16.940  1.00  0.00           N
ATOM   2784  CD  PRO A 184      84.080 -24.830 -17.360  1.00  0.00           C
ATOM   2785  HD1 PRO A 184      84.080 -24.930 -18.440  1.00  0.00           H
ATOM   2786  HD2 PRO A 184      83.410 -24.020 -17.050  1.00  0.00           H
ATOM   2787  CG  PRO A 184      83.530 -26.100 -16.570  1.00  0.00           C
ATOM   2788  HG1 PRO A 184      82.710 -26.490 -17.160  1.00  0.00           H
ATOM   2789  HG2 PRO A 184      83.190 -25.750 -15.590  1.00  0.00           H
ATOM   2790  CB  PRO A 184      84.780 -26.920 -16.510  1.00  0.00           C
ATOM   2791  HB1 PRO A 184      84.810 -27.470 -17.450  1.00  0.00           H
ATOM   2792  HB2 PRO A 184      84.820 -27.620 -15.670  1.00  0.00           H
ATOM   2793  CA  PRO A 184      85.900 -25.930 -16.370  1.00  0.00           C
ATOM   2794  HA  PRO A 184      85.990 -25.810 -15.290  1.00  0.00           H
ATOM   2795  C   PRO A 184      87.120 -26.600 -16.990  1.00  0.00           C
ATOM   2796  O   PRO A 184      87.870 -27.280 -16.300  1.00  0.00           O
ATOM   2797  N   TYR A 185      87.370 -26.500 -18.300  1.00  0.00           N
ATOM   2798  H   TYR A 185      86.630 -26.040 -18.790  1.00  0.00           H
ATOM   2799  CA  TYR A 185      88.490 -27.050 -19.080  1.00  0.00           C
ATOM   2800  HA  TYR A 185      88.730 -28.070 -18.790  1.00  0.00           H
ATOM   2801  CB  TYR A 185      88.230 -26.950 -20.580  1.00  0.00           C
ATOM   2802  HB1 TYR A 185      89.120 -27.280 -21.100  1.00  0.00           H
ATOM   2803  HB2 TYR A 185      88.070 -25.950 -20.990  1.00  0.00           H
ATOM   2804  CG  TYR A 185      87.140 -27.890 -21.220  1.00  0.00           C
ATOM   2805  CD1 TYR A 185      86.310 -28.740 -20.410  1.00  0.00           C
ATOM   2806  HD1 TYR A 185      86.400 -28.820 -19.340  1.00  0.00           H
ATOM   2807  CE1 TYR A 185      85.370 -29.590 -21.050  1.00  0.00           C
ATOM   2808  HE1 TYR A 185      84.780 -30.290 -20.470  1.00  0.00           H
ATOM   2809  CZ  TYR A 185      85.180 -29.610 -22.460  1.00  0.00           C
ATOM   2810  OH  TYR A 185      84.200 -30.360 -22.990  1.00  0.00           O
ATOM   2811  HH  TYR A 185      84.070 -30.180 -23.920  1.00  0.00           H
ATOM   2812  CE2 TYR A 185      85.940 -28.710 -23.200  1.00  0.00           C
ATOM   2813  HE2 TYR A 185      85.730 -28.640 -24.250  1.00  0.00           H
ATOM   2814  CD2 TYR A 185      86.870 -27.810 -22.620  1.00  0.00           C
ATOM   2815  HD2 TYR A 185      87.420 -27.090 -23.220  1.00  0.00           H
ATOM   2816  C   TYR A 185      89.770 -26.340 -18.720  1.00  0.00           C
ATOM   2817  O   TYR A 185      90.730 -26.990 -18.320  1.00  0.00           O
ATOM   2818  N   ASN A 186      89.770 -24.980 -18.760  1.00  0.00           N
ATOM   2819  H   ASN A 186      88.970 -24.520 -19.180  1.00  0.00           H
ATOM   2820  CA  ASN A 186      90.910 -24.330 -18.220  1.00  0.00           C
ATOM   2821  HA  ASN A 186      91.760 -24.730 -18.760  1.00  0.00           H
ATOM   2822  CB  ASN A 186      90.810 -22.800 -18.620  1.00  0.00           C
ATOM   2823  HB1 ASN A 186      91.600 -22.230 -18.140  1.00  0.00           H
ATOM   2824  HB2 ASN A 186      89.940 -22.370 -18.140  1.00  0.00           H
ATOM   2825  CG  ASN A 186      90.870 -22.380 -20.060  1.00  0.00           C
ATOM   2826  OD1 ASN A 186      91.430 -23.060 -20.840  1.00  0.00           O
ATOM   2827  ND2 ASN A 186      90.260 -21.270 -20.400  1.00  0.00           N
ATOM   2828 1HD2 ASN A 186      89.850 -20.630 -19.730  1.00  0.00           H
ATOM   2829 2HD2 ASN A 186      90.040 -21.180 -21.380  1.00  0.00           H
ATOM   2830  C   ASN A 186      91.090 -24.470 -16.730  1.00  0.00           C
ATOM   2831  O   ASN A 186      92.220 -24.500 -16.240  1.00  0.00           O
ATOM   2832  N   SER A 187      90.040 -24.730 -15.950  1.00  0.00           N
ATOM   2833  H   SER A 187      89.160 -24.710 -16.450  1.00  0.00           H
ATOM   2834  CA  SER A 187      90.040 -24.900 -14.500  1.00  0.00           C
ATOM   2835  HA  SER A 187      90.620 -24.070 -14.100  1.00  0.00           H
ATOM   2836  CB  SER A 187      88.680 -24.960 -13.870  1.00  0.00           C
ATOM   2837  HB1 SER A 187      88.760 -25.220 -12.820  1.00  0.00           H
ATOM   2838  HB2 SER A 187      88.020 -25.700 -14.320  1.00  0.00           H
ATOM   2839  OG  SER A 187      88.120 -23.690 -13.890  1.00  0.00           O
ATOM   2840  HG  SER A 187      88.020 -23.490 -14.820  1.00  0.00           H
ATOM   2841  C   SER A 187      90.870 -26.080 -14.100  1.00  0.00           C
ATOM   2842  O   SER A 187      91.470 -26.170 -13.070  1.00  0.00           O
ATOM   2843  N   ILE A 188      90.920 -27.190 -14.910  1.00  0.00           N
ATOM   2844  H   ILE A 188      90.360 -27.330 -15.740  1.00  0.00           H
ATOM   2845  CA  ILE A 188      91.870 -28.310 -14.620  1.00  0.00           C
ATOM   2846  HA  ILE A 188      92.100 -28.360 -13.560  1.00  0.00           H
ATOM   2847  CB  ILE A 188      91.240 -29.640 -14.950  1.00  0.00           C
ATOM   2848  HB  ILE A 188      91.210 -29.640 -16.040  1.00  0.00           H
ATOM   2849  CG2 ILE A 188      92.160 -30.780 -14.470  1.00  0.00           C
ATOM   2850 1HG2 ILE A 188      91.640 -31.730 -14.550  1.00  0.00           H
ATOM   2851 2HG2 ILE A 188      93.040 -30.850 -15.110  1.00  0.00           H
ATOM   2852 3HG2 ILE A 188      92.530 -30.630 -13.450  1.00  0.00           H
ATOM   2853  CG1 ILE A 188      89.800 -29.710 -14.330  1.00  0.00           C
ATOM   2854 1HG1 ILE A 188      89.250 -28.780 -14.450  1.00  0.00           H
ATOM   2855 2HG1 ILE A 188      89.940 -29.780 -13.250  1.00  0.00           H
ATOM   2856  CD  ILE A 188      88.960 -30.920 -14.850  1.00  0.00           C
ATOM   2857  HD1 ILE A 188      89.000 -31.790 -14.200  1.00  0.00           H
ATOM   2858  HD2 ILE A 188      87.930 -30.650 -15.060  1.00  0.00           H
ATOM   2859  HD3 ILE A 188      89.410 -31.170 -15.820  1.00  0.00           H
ATOM   2860  C   ILE A 188      93.290 -28.080 -15.130  1.00  0.00           C
ATOM   2861  O   ILE A 188      94.280 -28.460 -14.490  1.00  0.00           O
ATOM   2862  N   LEU A 189      93.420 -27.280 -16.190  1.00  0.00           N
ATOM   2863  H   LEU A 189      92.590 -26.810 -16.520  1.00  0.00           H
ATOM   2864  CA  LEU A 189      94.720 -27.050 -16.780  1.00  0.00           C
ATOM   2865  HA  LEU A 189      95.420 -27.880 -16.790  1.00  0.00           H
ATOM   2866  CB  LEU A 189      94.500 -26.560 -18.230  1.00  0.00           C
ATOM   2867  HB1 LEU A 189      95.450 -26.210 -18.640  1.00  0.00           H
ATOM   2868  HB2 LEU A 189      93.890 -25.670 -18.110  1.00  0.00           H
ATOM   2869  CG  LEU A 189      93.940 -27.650 -19.190  1.00  0.00           C
ATOM   2870  HG  LEU A 189      93.220 -28.330 -18.740  1.00  0.00           H
ATOM   2871  CD1 LEU A 189      93.310 -26.970 -20.410  1.00  0.00           C
ATOM   2872 1HD1 LEU A 189      92.960 -27.820 -20.990  1.00  0.00           H
ATOM   2873 2HD1 LEU A 189      92.490 -26.320 -20.130  1.00  0.00           H
ATOM   2874 3HD1 LEU A 189      94.130 -26.440 -20.910  1.00  0.00           H
ATOM   2875  CD2 LEU A 189      95.120 -28.540 -19.640  1.00  0.00           C
ATOM   2876 1HD2 LEU A 189      95.850 -27.860 -20.080  1.00  0.00           H
ATOM   2877 2HD2 LEU A 189      95.630 -29.100 -18.860  1.00  0.00           H
ATOM   2878 3HD2 LEU A 189      94.800 -29.300 -20.360  1.00  0.00           H
ATOM   2879  C   LEU A 189      95.510 -26.040 -15.870  1.00  0.00           C
ATOM   2880  O   LEU A 189      96.740 -26.200 -15.710  1.00  0.00           O
ATOM   2881  N   THR A 190      94.870 -25.090 -15.240  1.00  0.00           N
ATOM   2882  H   THR A 190      93.900 -24.840 -15.370  1.00  0.00           H
ATOM   2883  CA  THR A 190      95.500 -24.270 -14.140  1.00  0.00           C
ATOM   2884  HA  THR A 190      96.290 -23.590 -14.460  1.00  0.00           H
ATOM   2885  CB  THR A 190      94.510 -23.270 -13.520  1.00  0.00           C
ATOM   2886  HB  THR A 190      94.610 -23.130 -12.440  1.00  0.00           H
ATOM   2887  CG2 THR A 190      94.460 -21.890 -14.160  1.00  0.00           C
ATOM   2888 1HG2 THR A 190      94.320 -22.040 -15.230  1.00  0.00           H
ATOM   2889 2HG2 THR A 190      93.570 -21.390 -13.780  1.00  0.00           H
ATOM   2890 3HG2 THR A 190      95.410 -21.380 -14.040  1.00  0.00           H
ATOM   2891  OG1 THR A 190      93.190 -23.830 -13.560  1.00  0.00           O
ATOM   2892  HG1 THR A 190      92.510 -23.160 -13.480  1.00  0.00           H
ATOM   2893  C   THR A 190      95.980 -25.110 -13.000  1.00  0.00           C
ATOM   2894  O   THR A 190      97.100 -24.910 -12.490  1.00  0.00           O
ATOM   2895  N   THR A 191      95.220 -26.070 -12.590  1.00  0.00           N
ATOM   2896  H   THR A 191      94.370 -26.200 -13.130  1.00  0.00           H
ATOM   2897  CA  THR A 191      95.390 -26.970 -11.440  1.00  0.00           C
ATOM   2898  HA  THR A 191      95.650 -26.400 -10.550  1.00  0.00           H
ATOM   2899  CB  THR A 191      94.070 -27.650 -11.180  1.00  0.00           C
ATOM   2900  HB  THR A 191      93.890 -28.160 -12.130  1.00  0.00           H
ATOM   2901  CG2 THR A 191      94.060 -28.690 -10.040  1.00  0.00           C
ATOM   2902 1HG2 THR A 191      94.640 -28.270  -9.220  1.00  0.00           H
ATOM   2903 2HG2 THR A 191      93.040 -28.960  -9.780  1.00  0.00           H
ATOM   2904 3HG2 THR A 191      94.640 -29.550 -10.370  1.00  0.00           H
ATOM   2905  OG1 THR A 191      93.100 -26.710 -10.870  1.00  0.00           O
ATOM   2906  HG1 THR A 191      92.560 -26.520 -11.640  1.00  0.00           H
ATOM   2907  C   THR A 191      96.570 -27.870 -11.670  1.00  0.00           C
ATOM   2908  O   THR A 191      97.410 -27.960 -10.780  1.00  0.00           O
ATOM   2909  N   HIS A 192      96.730 -28.570 -12.820  1.00  0.00           N
ATOM   2910  H   HIS A 192      95.910 -28.640 -13.400  1.00  0.00           H
ATOM   2911  CA  HIS A 192      97.980 -29.180 -13.280  1.00  0.00           C
ATOM   2912  HA  HIS A 192      98.200 -30.020 -12.620  1.00  0.00           H
ATOM   2913  CB  HIS A 192      97.760 -29.690 -14.690  1.00  0.00           C
ATOM   2914  HB1 HIS A 192      97.470 -28.860 -15.330  1.00  0.00           H
ATOM   2915  HB2 HIS A 192      96.930 -30.410 -14.710  1.00  0.00           H
ATOM   2916  CG  HIS A 192      98.940 -30.390 -15.250  1.00  0.00           C
ATOM   2917  ND1 HIS A 192      99.780 -31.290 -14.660  1.00  0.00           N
ATOM   2918  HD1 HIS A 192      99.760 -31.600 -13.690  1.00  0.00           H
ATOM   2919  CE1 HIS A 192     100.720 -31.610 -15.530  1.00  0.00           C
ATOM   2920  HE1 HIS A 192     101.540 -32.300 -15.350  1.00  0.00           H
ATOM   2921  NE2 HIS A 192     100.430 -31.020 -16.700  1.00  0.00           N
ATOM   2922  HE2 HIS A 192     100.910 -31.250 -17.550  1.00  0.00           H
ATOM   2923  CD2 HIS A 192      99.290 -30.220 -16.510  1.00  0.00           C
ATOM   2924  HD2 HIS A 192      98.830 -29.590 -17.270  1.00  0.00           H
ATOM   2925  C   HIS A 192      99.160 -28.230 -13.200  1.00  0.00           C
ATOM   2926  O   HIS A 192     100.280 -28.610 -12.850  1.00  0.00           O
ATOM   2927  N   THR A 193      99.060 -26.980 -13.630  1.00  0.00           N
ATOM   2928  H   THR A 193      98.170 -26.670 -14.000  1.00  0.00           H
ATOM   2929  CA  THR A 193     100.190 -26.080 -13.870  1.00  0.00           C
ATOM   2930  HA  THR A 193     100.850 -26.520 -14.610  1.00  0.00           H
ATOM   2931  CB  THR A 193      99.790 -24.750 -14.470  1.00  0.00           C
ATOM   2932  HB  THR A 193      99.030 -24.220 -13.890  1.00  0.00           H
ATOM   2933  CG2 THR A 193     100.980 -23.740 -14.740  1.00  0.00           C
ATOM   2934 1HG2 THR A 193     101.680 -23.640 -13.910  1.00  0.00           H
ATOM   2935 2HG2 THR A 193     101.570 -24.020 -15.610  1.00  0.00           H
ATOM   2936 3HG2 THR A 193     100.500 -22.820 -15.050  1.00  0.00           H
ATOM   2937  OG1 THR A 193      99.190 -24.880 -15.770  1.00  0.00           O
ATOM   2938  HG1 THR A 193      98.260 -25.110 -15.670  1.00  0.00           H
ATOM   2939  C   THR A 193     100.910 -25.790 -12.490  1.00  0.00           C
ATOM   2940  O   THR A 193     102.140 -25.990 -12.370  1.00  0.00           O
ATOM   2941  N   THR A 194     100.080 -25.540 -11.470  1.00  0.00           N
ATOM   2942  H   THR A 194      99.090 -25.390 -11.620  1.00  0.00           H
ATOM   2943  CA  THR A 194     100.350 -25.590  -9.990  1.00  0.00           C
ATOM   2944  HA  THR A 194     101.050 -24.790  -9.740  1.00  0.00           H
ATOM   2945  CB  THR A 194      99.030 -25.310  -9.260  1.00  0.00           C
ATOM   2946  HB  THR A 194      98.420 -26.200  -9.260  1.00  0.00           H
ATOM   2947  CG2 THR A 194      99.150 -24.930  -7.810  1.00  0.00           C
ATOM   2948 1HG2 THR A 194      99.860 -24.110  -7.680  1.00  0.00           H
ATOM   2949 2HG2 THR A 194      98.180 -24.710  -7.350  1.00  0.00           H
ATOM   2950 3HG2 THR A 194      99.640 -25.770  -7.320  1.00  0.00           H
ATOM   2951  OG1 THR A 194      98.410 -24.220  -9.890  1.00  0.00           O
ATOM   2952  HG1 THR A 194      98.930 -23.420  -9.820  1.00  0.00           H
ATOM   2953  C   THR A 194     101.080 -26.880  -9.450  1.00  0.00           C
ATOM   2954  O   THR A 194     102.230 -26.750  -9.000  1.00  0.00           O
ATOM   2955  N   LEU A 195     100.480 -28.040  -9.780  1.00  0.00           N
ATOM   2956  H   LEU A 195      99.620 -27.980 -10.300  1.00  0.00           H
ATOM   2957  CA  LEU A 195     101.140 -29.350  -9.680  1.00  0.00           C
ATOM   2958  HA  LEU A 195     101.510 -29.180  -8.660  1.00  0.00           H
ATOM   2959  CB  LEU A 195     100.060 -30.410  -9.740  1.00  0.00           C
ATOM   2960  HB1 LEU A 195     100.480 -31.410  -9.800  1.00  0.00           H
ATOM   2961  HB2 LEU A 195      99.750 -30.170 -10.760  1.00  0.00           H
ATOM   2962  CG  LEU A 195      98.920 -30.400  -8.680  1.00  0.00           C
ATOM   2963  HG  LEU A 195      98.550 -29.390  -8.490  1.00  0.00           H
ATOM   2964  CD1 LEU A 195      97.680 -31.190  -9.300  1.00  0.00           C
ATOM   2965 1HD1 LEU A 195      97.660 -30.880 -10.350  1.00  0.00           H
ATOM   2966 2HD1 LEU A 195      97.820 -32.260  -9.200  1.00  0.00           H
ATOM   2967 3HD1 LEU A 195      96.670 -30.920  -8.990  1.00  0.00           H
ATOM   2968  CD2 LEU A 195      99.340 -31.020  -7.290  1.00  0.00           C
ATOM   2969 1HD2 LEU A 195      98.460 -30.940  -6.650  1.00  0.00           H
ATOM   2970 2HD2 LEU A 195      99.500 -32.070  -7.540  1.00  0.00           H
ATOM   2971 3HD2 LEU A 195     100.220 -30.530  -6.870  1.00  0.00           H
ATOM   2972  C   LEU A 195     102.440 -29.590 -10.570  1.00  0.00           C
ATOM   2973  O   LEU A 195     103.070 -30.650 -10.360  1.00  0.00           O
ATOM   2974  N   GLU A 196     102.940 -28.670 -11.420  1.00  0.00           N
ATOM   2975  H   GLU A 196     102.440 -27.830 -11.680  1.00  0.00           H
ATOM   2976  CA  GLU A 196     104.160 -28.850 -12.120  1.00  0.00           C
ATOM   2977  HA  GLU A 196     104.670 -29.790 -11.900  1.00  0.00           H
ATOM   2978  CB  GLU A 196     103.910 -28.910 -13.650  1.00  0.00           C
ATOM   2979  HB1 GLU A 196     104.910 -28.810 -14.070  1.00  0.00           H
ATOM   2980  HB2 GLU A 196     103.370 -28.020 -13.970  1.00  0.00           H
ATOM   2981  CG  GLU A 196     103.320 -30.260 -14.170  1.00  0.00           C
ATOM   2982  HG1 GLU A 196     102.880 -30.050 -15.150  1.00  0.00           H
ATOM   2983  HG2 GLU A 196     102.600 -30.640 -13.450  1.00  0.00           H
ATOM   2984  CD  GLU A 196     104.390 -31.370 -14.390  1.00  0.00           C
ATOM   2985  OE1 GLU A 196     105.080 -31.710 -13.420  1.00  0.00           O
ATOM   2986  OE2 GLU A 196     104.560 -31.790 -15.530  1.00  0.00           O
ATOM   2987  C   GLU A 196     105.210 -27.760 -11.770  1.00  0.00           C
ATOM   2988  O   GLU A 196     106.430 -28.010 -11.960  1.00  0.00           O
ATOM   2989  N   HIS A 197     104.750 -26.610 -11.220  1.00  0.00           N
ATOM   2990  H   HIS A 197     103.750 -26.570 -11.090  1.00  0.00           H
ATOM   2991  CA  HIS A 197     105.600 -25.420 -11.100  1.00  0.00           C
ATOM   2992  HA  HIS A 197     106.580 -25.850 -11.330  1.00  0.00           H
ATOM   2993  CB  HIS A 197     105.270 -24.490 -12.300  1.00  0.00           C
ATOM   2994  HB1 HIS A 197     106.080 -23.770 -12.420  1.00  0.00           H
ATOM   2995  HB2 HIS A 197     104.340 -23.950 -12.110  1.00  0.00           H
ATOM   2996  CG  HIS A 197     105.120 -25.100 -13.680  1.00  0.00           C
ATOM   2997  ND1 HIS A 197     103.900 -25.380 -14.290  1.00  0.00           N
ATOM   2998  HD1 HIS A 197     103.000 -25.370 -13.820  1.00  0.00           H
ATOM   2999  CE1 HIS A 197     104.100 -25.640 -15.560  1.00  0.00           C
ATOM   3000  HE1 HIS A 197     103.310 -25.910 -16.250  1.00  0.00           H
ATOM   3001  NE2 HIS A 197     105.400 -25.680 -15.830  1.00  0.00           N
ATOM   3002  CD2 HIS A 197     106.050 -25.190 -14.690  1.00  0.00           C
ATOM   3003  HD2 HIS A 197     107.060 -24.810 -14.570  1.00  0.00           H
ATOM   3004  C   HIS A 197     105.580 -24.660  -9.750  1.00  0.00           C
ATOM   3005  O   HIS A 197     106.520 -23.870  -9.540  1.00  0.00           O
ATOM   3006  N   SER A 198     104.520 -24.750  -8.930  1.00  0.00           N
ATOM   3007  H   SER A 198     103.790 -25.440  -9.070  1.00  0.00           H
ATOM   3008  CA  SER A 198     104.250 -23.880  -7.800  1.00  0.00           C
ATOM   3009  HA  SER A 198     104.770 -22.940  -7.950  1.00  0.00           H
ATOM   3010  CB  SER A 198     102.720 -23.570  -7.820  1.00  0.00           C
ATOM   3011  HB1 SER A 198     102.460 -22.970  -6.950  1.00  0.00           H
ATOM   3012  HB2 SER A 198     102.280 -24.560  -7.810  1.00  0.00           H
ATOM   3013  OG  SER A 198     102.570 -22.900  -9.030  1.00  0.00           O
ATOM   3014  HG  SER A 198     101.800 -22.320  -8.950  1.00  0.00           H
ATOM   3015  C   SER A 198     104.640 -24.610  -6.550  1.00  0.00           C
ATOM   3016  O   SER A 198     104.840 -25.780  -6.450  1.00  0.00           O
ATOM   3017  N   ASP A 199     104.860 -23.720  -5.500  1.00  0.00           N
ATOM   3018  H   ASP A 199     104.780 -22.740  -5.690  1.00  0.00           H
ATOM   3019  CA  ASP A 199     105.150 -24.080  -4.040  1.00  0.00           C
ATOM   3020  HA  ASP A 199     105.270 -25.160  -3.970  1.00  0.00           H
ATOM   3021  CB  ASP A 199     106.380 -23.350  -3.540  1.00  0.00           C
ATOM   3022  HB1 ASP A 199     106.720 -23.690  -2.560  1.00  0.00           H
ATOM   3023  HB2 ASP A 199     106.200 -22.290  -3.380  1.00  0.00           H
ATOM   3024  CG  ASP A 199     107.520 -23.570  -4.510  1.00  0.00           C
ATOM   3025  OD1 ASP A 199     108.280 -24.520  -4.450  1.00  0.00           O
ATOM   3026  OD2 ASP A 199     107.730 -22.710  -5.410  1.00  0.00           O
ATOM   3027  C   ASP A 199     103.940 -23.870  -3.160  1.00  0.00           C
ATOM   3028  O   ASP A 199     103.700 -24.730  -2.320  1.00  0.00           O
ATOM   3029  N   CYS A 200     103.110 -22.780  -3.250  1.00  0.00           N
ATOM   3030  H   CYS A 200     103.370 -22.080  -3.940  1.00  0.00           H
ATOM   3031  CA  CYS A 200     101.900 -22.490  -2.570  1.00  0.00           C
ATOM   3032  HA  CYS A 200     101.390 -23.430  -2.360  1.00  0.00           H
ATOM   3033  CB  CYS A 200     102.260 -21.640  -1.340  1.00  0.00           C
ATOM   3034  HB1 CYS A 200     101.390 -21.120  -0.940  1.00  0.00           H
ATOM   3035  HB2 CYS A 200     102.990 -20.880  -1.610  1.00  0.00           H
ATOM   3036  SG  CYS A 200     102.820 -22.630   0.050  1.00  0.00           S
ATOM   3037  HG  CYS A 200     103.770 -23.250  -0.660  1.00  0.00           H
ATOM   3038  C   CYS A 200     100.910 -21.810  -3.490  1.00  0.00           C
ATOM   3039  O   CYS A 200     101.260 -20.830  -4.160  1.00  0.00           O
ATOM   3040  N   ALA A 201      99.680 -22.210  -3.650  1.00  0.00           N
ATOM   3041  H   ALA A 201      99.500 -23.180  -3.420  1.00  0.00           H
ATOM   3042  CA  ALA A 201      98.590 -21.580  -4.450  1.00  0.00           C
ATOM   3043  HA  ALA A 201      98.950 -20.710  -4.990  1.00  0.00           H
ATOM   3044  CB  ALA A 201      98.060 -22.560  -5.500  1.00  0.00           C
ATOM   3045  HB1 ALA A 201      97.960 -23.560  -5.080  1.00  0.00           H
ATOM   3046  HB2 ALA A 201      97.130 -22.170  -5.920  1.00  0.00           H
ATOM   3047  HB3 ALA A 201      98.750 -22.750  -6.320  1.00  0.00           H
ATOM   3048  C   ALA A 201      97.510 -21.040  -3.500  1.00  0.00           C
ATOM   3049  O   ALA A 201      96.910 -21.760  -2.730  1.00  0.00           O
ATOM   3050  N   PHE A 202      97.110 -19.780  -3.770  1.00  0.00           N
ATOM   3051  H   PHE A 202      97.520 -19.220  -4.500  1.00  0.00           H
ATOM   3052  CA  PHE A 202      96.290 -18.920  -2.950  1.00  0.00           C
ATOM   3053  HA  PHE A 202      95.940 -19.460  -2.070  1.00  0.00           H
ATOM   3054  CB  PHE A 202      96.910 -17.630  -2.370  1.00  0.00           C
ATOM   3055  HB1 PHE A 202      96.250 -17.170  -1.640  1.00  0.00           H
ATOM   3056  HB2 PHE A 202      96.970 -16.830  -3.100  1.00  0.00           H
ATOM   3057  CG  PHE A 202      98.300 -17.750  -1.720  1.00  0.00           C
ATOM   3058  CD1 PHE A 202      98.350 -18.530  -0.590  1.00  0.00           C
ATOM   3059  HD1 PHE A 202      97.520 -19.160  -0.290  1.00  0.00           H
ATOM   3060  CE1 PHE A 202      99.520 -18.600   0.150  1.00  0.00           C
ATOM   3061  HE1 PHE A 202      99.640 -19.300   0.960  1.00  0.00           H
ATOM   3062  CZ  PHE A 202     100.620 -17.790  -0.150  1.00  0.00           C
ATOM   3063  HZ  PHE A 202     101.520 -17.980   0.420  1.00  0.00           H
ATOM   3064  CE2 PHE A 202     100.590 -16.940  -1.280  1.00  0.00           C
ATOM   3065  HE2 PHE A 202     101.440 -16.340  -1.590  1.00  0.00           H
ATOM   3066  CD2 PHE A 202      99.390 -16.950  -2.090  1.00  0.00           C
ATOM   3067  HD2 PHE A 202      99.360 -16.460  -3.060  1.00  0.00           H
ATOM   3068  C   PHE A 202      95.130 -18.570  -3.910  1.00  0.00           C
ATOM   3069  O   PHE A 202      95.350 -18.090  -5.030  1.00  0.00           O
ATOM   3070  N   MET A 203      93.880 -18.840  -3.450  1.00  0.00           N
ATOM   3071  H   MET A 203      93.870 -19.160  -2.490  1.00  0.00           H
ATOM   3072  CA  MET A 203      92.640 -18.520  -4.240  1.00  0.00           C
ATOM   3073  HA  MET A 203      92.770 -17.830  -5.070  1.00  0.00           H
ATOM   3074  CB  MET A 203      92.150 -19.850  -4.890  1.00  0.00           C
ATOM   3075  HB1 MET A 203      92.040 -20.600  -4.110  1.00  0.00           H
ATOM   3076  HB2 MET A 203      92.950 -20.220  -5.530  1.00  0.00           H
ATOM   3077  CG  MET A 203      90.830 -19.630  -5.680  1.00  0.00           C
ATOM   3078  HG1 MET A 203      90.140 -19.000  -5.120  1.00  0.00           H
ATOM   3079  HG2 MET A 203      90.360 -20.610  -5.790  1.00  0.00           H
ATOM   3080  SD  MET A 203      91.120 -19.020  -7.340  1.00  0.00           S
ATOM   3081  CE  MET A 203      91.710 -20.460  -8.260  1.00  0.00           C
ATOM   3082  HE1 MET A 203      91.130 -20.700  -9.150  1.00  0.00           H
ATOM   3083  HE2 MET A 203      92.710 -20.350  -8.670  1.00  0.00           H
ATOM   3084  HE3 MET A 203      91.620 -21.320  -7.610  1.00  0.00           H
ATOM   3085  C   MET A 203      91.590 -17.890  -3.350  1.00  0.00           C
ATOM   3086  O   MET A 203      91.490 -18.310  -2.180  1.00  0.00           O
ATOM   3087  N   VAL A 204      90.730 -16.920  -3.760  1.00  0.00           N
ATOM   3088  H   VAL A 204      90.920 -16.510  -4.660  1.00  0.00           H
ATOM   3089  CA  VAL A 204      89.600 -16.460  -2.950  1.00  0.00           C
ATOM   3090  HA  VAL A 204      89.430 -17.280  -2.250  1.00  0.00           H
ATOM   3091  CB  VAL A 204      89.880 -15.150  -2.140  1.00  0.00           C
ATOM   3092  HB  VAL A 204      88.920 -14.750  -1.850  1.00  0.00           H
ATOM   3093  CG1 VAL A 204      90.640 -15.430  -0.800  1.00  0.00           C
ATOM   3094 1HG1 VAL A 204      89.950 -16.110  -0.290  1.00  0.00           H
ATOM   3095 2HG1 VAL A 204      91.560 -15.980  -0.950  1.00  0.00           H
ATOM   3096 3HG1 VAL A 204      90.790 -14.480  -0.280  1.00  0.00           H
ATOM   3097  CG2 VAL A 204      90.640 -14.100  -3.020  1.00  0.00           C
ATOM   3098 1HG2 VAL A 204      91.670 -14.430  -3.130  1.00  0.00           H
ATOM   3099 2HG2 VAL A 204      90.150 -13.980  -3.980  1.00  0.00           H
ATOM   3100 3HG2 VAL A 204      90.690 -13.120  -2.540  1.00  0.00           H
ATOM   3101  C   VAL A 204      88.360 -16.270  -3.850  1.00  0.00           C
ATOM   3102  O   VAL A 204      88.470 -16.040  -5.110  1.00  0.00           O
ATOM   3103  N   ASP A 205      87.100 -16.200  -3.260  1.00  0.00           N
ATOM   3104  H   ASP A 205      86.970 -16.290  -2.260  1.00  0.00           H
ATOM   3105  CA  ASP A 205      85.870 -16.140  -4.020  1.00  0.00           C
ATOM   3106  HA  ASP A 205      86.000 -16.360  -5.080  1.00  0.00           H
ATOM   3107  CB  ASP A 205      84.880 -17.290  -3.580  1.00  0.00           C
ATOM   3108  HB1 ASP A 205      84.700 -17.320  -2.500  1.00  0.00           H
ATOM   3109  HB2 ASP A 205      85.290 -18.250  -3.860  1.00  0.00           H
ATOM   3110  CG  ASP A 205      83.550 -17.110  -4.240  1.00  0.00           C
ATOM   3111  OD1 ASP A 205      83.510 -16.960  -5.410  1.00  0.00           O
ATOM   3112  OD2 ASP A 205      82.550 -17.390  -3.600  1.00  0.00           O
ATOM   3113  C   ASP A 205      85.240 -14.720  -4.080  1.00  0.00           C
ATOM   3114  O   ASP A 205      84.890 -14.030  -3.110  1.00  0.00           O
ATOM   3115  N   ASN A 206      84.990 -14.280  -5.340  1.00  0.00           N
ATOM   3116  H   ASN A 206      85.270 -14.800  -6.150  1.00  0.00           H
ATOM   3117  CA  ASN A 206      84.550 -12.900  -5.650  1.00  0.00           C
ATOM   3118  HA  ASN A 206      85.130 -12.240  -5.010  1.00  0.00           H
ATOM   3119  CB  ASN A 206      84.740 -12.420  -7.050  1.00  0.00           C
ATOM   3120  HB1 ASN A 206      85.680 -12.800  -7.440  1.00  0.00           H
ATOM   3121  HB2 ASN A 206      84.830 -11.340  -7.020  1.00  0.00           H
ATOM   3122  CG  ASN A 206      83.580 -12.780  -7.980  1.00  0.00           C
ATOM   3123  OD1 ASN A 206      82.580 -12.070  -8.010  1.00  0.00           O
ATOM   3124  ND2 ASN A 206      83.710 -13.860  -8.740  1.00  0.00           N
ATOM   3125 1HD2 ASN A 206      84.480 -14.510  -8.840  1.00  0.00           H
ATOM   3126 2HD2 ASN A 206      83.020 -13.820  -9.470  1.00  0.00           H
ATOM   3127  C   ASN A 206      83.120 -12.840  -5.160  1.00  0.00           C
ATOM   3128  O   ASN A 206      82.760 -11.740  -4.760  1.00  0.00           O
ATOM   3129  N   GLU A 207      82.340 -13.900  -5.280  1.00  0.00           N
ATOM   3130  H   GLU A 207      82.760 -14.730  -5.670  1.00  0.00           H
ATOM   3131  CA  GLU A 207      80.990 -13.990  -4.740  1.00  0.00           C
ATOM   3132  HA  GLU A 207      80.430 -13.130  -5.130  1.00  0.00           H
ATOM   3133  CB  GLU A 207      80.410 -15.340  -5.170  1.00  0.00           C
ATOM   3134  HB1 GLU A 207      80.900 -16.160  -4.630  1.00  0.00           H
ATOM   3135  HB2 GLU A 207      80.470 -15.290  -6.250  1.00  0.00           H
ATOM   3136  CG  GLU A 207      78.940 -15.350  -4.940  1.00  0.00           C
ATOM   3137  HG1 GLU A 207      78.670 -14.530  -5.610  1.00  0.00           H
ATOM   3138  HG2 GLU A 207      78.640 -15.080  -3.930  1.00  0.00           H
ATOM   3139  CD  GLU A 207      78.290 -16.580  -5.380  1.00  0.00           C
ATOM   3140  OE1 GLU A 207      78.550 -17.650  -4.740  1.00  0.00           O
ATOM   3141  OE2 GLU A 207      77.370 -16.490  -6.130  1.00  0.00           O
ATOM   3142  C   GLU A 207      80.970 -13.980  -3.160  1.00  0.00           C
ATOM   3143  O   GLU A 207      80.050 -13.400  -2.560  1.00  0.00           O
ATOM   3144  N   ALA A 208      81.970 -14.580  -2.480  1.00  0.00           N
ATOM   3145  H   ALA A 208      82.760 -14.990  -2.970  1.00  0.00           H
ATOM   3146  CA  ALA A 208      81.940 -14.620  -1.000  1.00  0.00           C
ATOM   3147  HA  ALA A 208      80.900 -14.860  -0.760  1.00  0.00           H
ATOM   3148  CB  ALA A 208      82.950 -15.700  -0.460  1.00  0.00           C
ATOM   3149  HB1 ALA A 208      82.900 -15.710   0.620  1.00  0.00           H
ATOM   3150  HB2 ALA A 208      82.690 -16.700  -0.800  1.00  0.00           H
ATOM   3151  HB3 ALA A 208      84.000 -15.490  -0.670  1.00  0.00           H
ATOM   3152  C   ALA A 208      82.350 -13.240  -0.420  1.00  0.00           C
ATOM   3153  O   ALA A 208      81.750 -12.790   0.550  1.00  0.00           O
ATOM   3154  N   ILE A 209      83.280 -12.470  -1.030  1.00  0.00           N
ATOM   3155  H   ILE A 209      83.830 -12.950  -1.720  1.00  0.00           H
ATOM   3156  CA  ILE A 209      83.610 -11.070  -0.810  1.00  0.00           C
ATOM   3157  HA  ILE A 209      83.910 -10.880   0.220  1.00  0.00           H
ATOM   3158  CB  ILE A 209      84.820 -10.820  -1.740  1.00  0.00           C
ATOM   3159  HB  ILE A 209      84.540 -11.260  -2.700  1.00  0.00           H
ATOM   3160  CG2 ILE A 209      85.160  -9.330  -1.830  1.00  0.00           C
ATOM   3161 1HG2 ILE A 209      85.240  -9.020  -0.790  1.00  0.00           H
ATOM   3162 2HG2 ILE A 209      86.100  -9.240  -2.380  1.00  0.00           H
ATOM   3163 3HG2 ILE A 209      84.420  -8.820  -2.460  1.00  0.00           H
ATOM   3164  CG1 ILE A 209      85.930 -11.640  -1.180  1.00  0.00           C
ATOM   3165 1HG1 ILE A 209      85.770 -12.710  -1.140  1.00  0.00           H
ATOM   3166 2HG1 ILE A 209      86.170 -11.440  -0.140  1.00  0.00           H
ATOM   3167  CD  ILE A 209      87.250 -11.420  -1.940  1.00  0.00           C
ATOM   3168  HD1 ILE A 209      87.150 -11.430  -3.030  1.00  0.00           H
ATOM   3169  HD2 ILE A 209      87.790 -10.560  -1.540  1.00  0.00           H
ATOM   3170  HD3 ILE A 209      87.880 -12.280  -1.710  1.00  0.00           H
ATOM   3171  C   ILE A 209      82.460 -10.080  -1.160  1.00  0.00           C
ATOM   3172  O   ILE A 209      82.300  -9.020  -0.510  1.00  0.00           O
ATOM   3173  N   TYR A 210      81.680 -10.400  -2.160  1.00  0.00           N
ATOM   3174  H   TYR A 210      81.990 -11.160  -2.750  1.00  0.00           H
ATOM   3175  CA  TYR A 210      80.530  -9.690  -2.640  1.00  0.00           C
ATOM   3176  HA  TYR A 210      80.820  -8.640  -2.710  1.00  0.00           H
ATOM   3177  CB  TYR A 210      80.040 -10.120  -4.010  1.00  0.00           C
ATOM   3178  HB1 TYR A 210      80.200 -11.190  -4.160  1.00  0.00           H
ATOM   3179  HB2 TYR A 210      80.510  -9.520  -4.790  1.00  0.00           H
ATOM   3180  CG  TYR A 210      78.540  -9.950  -4.350  1.00  0.00           C
ATOM   3181  CD1 TYR A 210      77.690 -10.900  -3.800  1.00  0.00           C
ATOM   3182  HD1 TYR A 210      78.050 -11.750  -3.230  1.00  0.00           H
ATOM   3183  CE1 TYR A 210      76.310 -10.870  -4.050  1.00  0.00           C
ATOM   3184  HE1 TYR A 210      75.730 -11.680  -3.610  1.00  0.00           H
ATOM   3185  CZ  TYR A 210      75.780  -9.970  -5.010  1.00  0.00           C
ATOM   3186  OH  TYR A 210      74.470 -10.030  -5.440  1.00  0.00           O
ATOM   3187  HH  TYR A 210      74.010 -10.790  -5.080  1.00  0.00           H
ATOM   3188  CE2 TYR A 210      76.640  -9.020  -5.630  1.00  0.00           C
ATOM   3189  HE2 TYR A 210      76.150  -8.350  -6.320  1.00  0.00           H
ATOM   3190  CD2 TYR A 210      78.020  -9.000  -5.260  1.00  0.00           C
ATOM   3191  HD2 TYR A 210      78.700  -8.350  -5.790  1.00  0.00           H
ATOM   3192  C   TYR A 210      79.410  -9.600  -1.580  1.00  0.00           C
ATOM   3193  O   TYR A 210      78.880  -8.490  -1.370  1.00  0.00           O
ATOM   3194  N   ASP A 211      79.010 -10.740  -1.020  1.00  0.00           N
ATOM   3195  H   ASP A 211      79.480 -11.590  -1.300  1.00  0.00           H
ATOM   3196  CA  ASP A 211      77.990 -10.810  -0.010  1.00  0.00           C
ATOM   3197  HA  ASP A 211      77.150 -10.180  -0.300  1.00  0.00           H
ATOM   3198  CB  ASP A 211      77.440 -12.250   0.160  1.00  0.00           C
ATOM   3199  HB1 ASP A 211      78.300 -12.830   0.480  1.00  0.00           H
ATOM   3200  HB2 ASP A 211      77.090 -12.620  -0.810  1.00  0.00           H
ATOM   3201  CG  ASP A 211      76.300 -12.290   1.140  1.00  0.00           C
ATOM   3202  OD1 ASP A 211      76.380 -13.100   2.070  1.00  0.00           O
ATOM   3203  OD2 ASP A 211      75.310 -11.590   0.890  1.00  0.00           O
ATOM   3204  C   ASP A 211      78.410 -10.180   1.340  1.00  0.00           C
ATOM   3205  O   ASP A 211      77.520  -9.770   2.120  1.00  0.00           O
ATOM   3206  N   ILE A 212      79.740 -10.190   1.620  1.00  0.00           N
ATOM   3207  H   ILE A 212      80.350 -10.660   0.960  1.00  0.00           H
ATOM   3208  CA  ILE A 212      80.370  -9.330   2.580  1.00  0.00           C
ATOM   3209  HA  ILE A 212      79.790  -9.480   3.490  1.00  0.00           H
ATOM   3210  CB  ILE A 212      81.820  -9.710   2.770  1.00  0.00           C
ATOM   3211  HB  ILE A 212      82.430  -9.820   1.870  1.00  0.00           H
ATOM   3212  CG2 ILE A 212      82.420  -8.660   3.640  1.00  0.00           C
ATOM   3213 1HG2 ILE A 212      83.490  -8.770   3.820  1.00  0.00           H
ATOM   3214 2HG2 ILE A 212      82.330  -7.740   3.060  1.00  0.00           H
ATOM   3215 3HG2 ILE A 212      81.740  -8.610   4.490  1.00  0.00           H
ATOM   3216  CG1 ILE A 212      81.900 -11.030   3.530  1.00  0.00           C
ATOM   3217 1HG1 ILE A 212      81.270 -11.770   3.050  1.00  0.00           H
ATOM   3218 2HG1 ILE A 212      81.580 -10.950   4.570  1.00  0.00           H
ATOM   3219  CD  ILE A 212      83.290 -11.770   3.510  1.00  0.00           C
ATOM   3220  HD1 ILE A 212      83.020 -12.750   3.910  1.00  0.00           H
ATOM   3221  HD2 ILE A 212      83.830 -11.940   2.580  1.00  0.00           H
ATOM   3222  HD3 ILE A 212      84.000 -11.250   4.160  1.00  0.00           H
ATOM   3223  C   ILE A 212      80.070  -7.860   2.190  1.00  0.00           C
ATOM   3224  O   ILE A 212      79.670  -7.130   3.120  1.00  0.00           O
ATOM   3225  N   CYS A 213      80.130  -7.420   0.970  1.00  0.00           N
ATOM   3226  H   CYS A 213      80.470  -8.020   0.230  1.00  0.00           H
ATOM   3227  CA  CYS A 213      79.740  -6.090   0.610  1.00  0.00           C
ATOM   3228  HA  CYS A 213      80.360  -5.500   1.290  1.00  0.00           H
ATOM   3229  CB  CYS A 213      80.180  -5.720  -0.840  1.00  0.00           C
ATOM   3230  HB1 CYS A 213      79.940  -4.660  -0.920  1.00  0.00           H
ATOM   3231  HB2 CYS A 213      79.590  -6.190  -1.630  1.00  0.00           H
ATOM   3232  SG  CYS A 213      81.900  -6.030  -1.340  1.00  0.00           S
ATOM   3233  HG  CYS A 213      81.900  -7.280  -0.880  1.00  0.00           H
ATOM   3234  C   CYS A 213      78.280  -5.750   0.780  1.00  0.00           C
ATOM   3235  O   CYS A 213      77.940  -4.710   1.370  1.00  0.00           O
ATOM   3236  N   ARG A 214      77.310  -6.650   0.490  1.00  0.00           N
ATOM   3237  H   ARG A 214      77.590  -7.370  -0.160  1.00  0.00           H
ATOM   3238  CA  ARG A 214      75.840  -6.540   0.750  1.00  0.00           C
ATOM   3239  HA  ARG A 214      75.360  -5.780   0.140  1.00  0.00           H
ATOM   3240  CB  ARG A 214      75.260  -7.860   0.210  1.00  0.00           C
ATOM   3241  HB1 ARG A 214      74.210  -7.840   0.500  1.00  0.00           H
ATOM   3242  HB2 ARG A 214      75.700  -8.700   0.750  1.00  0.00           H
ATOM   3243  CG  ARG A 214      75.310  -8.030  -1.340  1.00  0.00           C
ATOM   3244  HG1 ARG A 214      76.340  -8.200  -1.640  1.00  0.00           H
ATOM   3245  HG2 ARG A 214      75.070  -7.070  -1.810  1.00  0.00           H
ATOM   3246  CD  ARG A 214      74.250  -8.980  -1.900  1.00  0.00           C
ATOM   3247  HD1 ARG A 214      74.270  -8.880  -2.980  1.00  0.00           H
ATOM   3248  HD2 ARG A 214      73.270  -8.640  -1.570  1.00  0.00           H
ATOM   3249  NE  ARG A 214      74.240 -10.320  -1.420  1.00  0.00           N
ATOM   3250  HE  ARG A 214      74.570 -10.560  -0.500  1.00  0.00           H
ATOM   3251  CZ  ARG A 214      73.730 -11.410  -1.910  1.00  0.00           C
ATOM   3252  NH1 ARG A 214      73.060 -11.410  -2.960  1.00  0.00           N
ATOM   3253 1HH1 ARG A 214      72.770 -10.540  -3.380  1.00  0.00           H
ATOM   3254 2HH1 ARG A 214      72.760 -12.260  -3.410  1.00  0.00           H
ATOM   3255  NH2 ARG A 214      73.920 -12.540  -1.300  1.00  0.00           N
ATOM   3256 1HH2 ARG A 214      74.380 -12.560  -0.400  1.00  0.00           H
ATOM   3257 2HH2 ARG A 214      73.590 -13.390  -1.720  1.00  0.00           H
ATOM   3258  C   ARG A 214      75.420  -6.350   2.160  1.00  0.00           C
ATOM   3259  O   ARG A 214      74.540  -5.580   2.410  1.00  0.00           O
ATOM   3260  N   ARG A 215      76.080  -7.040   3.140  1.00  0.00           N
ATOM   3261  H   ARG A 215      76.750  -7.760   2.910  1.00  0.00           H
ATOM   3262  CA  ARG A 215      75.760  -6.940   4.570  1.00  0.00           C
ATOM   3263  HA  ARG A 215      74.700  -6.680   4.650  1.00  0.00           H
ATOM   3264  CB  ARG A 215      76.010  -8.250   5.280  1.00  0.00           C
ATOM   3265  HB1 ARG A 215      75.810  -8.210   6.360  1.00  0.00           H
ATOM   3266  HB2 ARG A 215      77.040  -8.570   5.170  1.00  0.00           H
ATOM   3267  CG  ARG A 215      75.080  -9.360   4.750  1.00  0.00           C
ATOM   3268  HG1 ARG A 215      75.010  -9.350   3.670  1.00  0.00           H
ATOM   3269  HG2 ARG A 215      74.100  -9.160   5.190  1.00  0.00           H
ATOM   3270  CD  ARG A 215      75.420 -10.710   5.350  1.00  0.00           C
ATOM   3271  HD1 ARG A 215      74.510 -11.310   5.380  1.00  0.00           H
ATOM   3272  HD2 ARG A 215      75.670 -10.550   6.400  1.00  0.00           H
ATOM   3273  NE  ARG A 215      76.410 -11.420   4.490  1.00  0.00           N
ATOM   3274  HE  ARG A 215      76.000 -11.700   3.610  1.00  0.00           H
ATOM   3275  CZ  ARG A 215      77.700 -11.550   4.830  1.00  0.00           C
ATOM   3276  NH1 ARG A 215      78.180 -11.020   5.910  1.00  0.00           N
ATOM   3277 1HH1 ARG A 215      77.590 -10.300   6.320  1.00  0.00           H
ATOM   3278 2HH1 ARG A 215      79.160 -11.010   6.150  1.00  0.00           H
ATOM   3279  NH2 ARG A 215      78.560 -12.390   4.320  1.00  0.00           N
ATOM   3280 1HH2 ARG A 215      78.300 -12.970   3.530  1.00  0.00           H
ATOM   3281 2HH2 ARG A 215      79.350 -12.610   4.900  1.00  0.00           H
ATOM   3282  C   ARG A 215      76.460  -5.830   5.300  1.00  0.00           C
ATOM   3283  O   ARG A 215      75.960  -5.180   6.190  1.00  0.00           O
ATOM   3284  N   ASN A 216      77.700  -5.550   4.870  1.00  0.00           N
ATOM   3285  H   ASN A 216      78.060  -6.170   4.160  1.00  0.00           H
ATOM   3286  CA  ASN A 216      78.570  -4.470   5.490  1.00  0.00           C
ATOM   3287  HA  ASN A 216      78.550  -4.500   6.580  1.00  0.00           H
ATOM   3288  CB  ASN A 216      80.000  -4.580   4.950  1.00  0.00           C
ATOM   3289  HB1 ASN A 216      79.980  -4.420   3.870  1.00  0.00           H
ATOM   3290  HB2 ASN A 216      80.290  -5.620   5.140  1.00  0.00           H
ATOM   3291  CG  ASN A 216      81.020  -3.640   5.510  1.00  0.00           C
ATOM   3292  OD1 ASN A 216      80.820  -3.140   6.600  1.00  0.00           O
ATOM   3293  ND2 ASN A 216      82.030  -3.190   4.910  1.00  0.00           N
ATOM   3294 1HD2 ASN A 216      82.290  -3.510   3.990  1.00  0.00           H
ATOM   3295 2HD2 ASN A 216      82.570  -2.450   5.340  1.00  0.00           H
ATOM   3296  C   ASN A 216      77.980  -3.090   5.090  1.00  0.00           C
ATOM   3297  O   ASN A 216      77.790  -2.210   5.880  1.00  0.00           O
ATOM   3298  N   LEU A 217      77.590  -2.930   3.840  1.00  0.00           N
ATOM   3299  H   LEU A 217      77.680  -3.750   3.250  1.00  0.00           H
ATOM   3300  CA  LEU A 217      77.040  -1.640   3.240  1.00  0.00           C
ATOM   3301  HA  LEU A 217      77.330  -0.740   3.780  1.00  0.00           H
ATOM   3302  CB  LEU A 217      77.580  -1.400   1.810  1.00  0.00           C
ATOM   3303  HB1 LEU A 217      77.310  -0.380   1.540  1.00  0.00           H
ATOM   3304  HB2 LEU A 217      77.100  -2.080   1.110  1.00  0.00           H
ATOM   3305  CG  LEU A 217      79.110  -1.570   1.630  1.00  0.00           C
ATOM   3306  HG  LEU A 217      79.360  -2.600   1.900  1.00  0.00           H
ATOM   3307  CD1 LEU A 217      79.380  -1.260   0.140  1.00  0.00           C
ATOM   3308 1HD1 LEU A 217      80.440  -1.060   0.000  1.00  0.00           H
ATOM   3309 2HD1 LEU A 217      79.130  -2.190  -0.380  1.00  0.00           H
ATOM   3310 3HD1 LEU A 217      78.830  -0.450  -0.320  1.00  0.00           H
ATOM   3311  CD2 LEU A 217      79.870  -0.560   2.530  1.00  0.00           C
ATOM   3312 1HD2 LEU A 217      79.510  -0.600   3.560  1.00  0.00           H
ATOM   3313 2HD2 LEU A 217      80.930  -0.780   2.410  1.00  0.00           H
ATOM   3314 3HD2 LEU A 217      79.600   0.440   2.220  1.00  0.00           H
ATOM   3315  C   LEU A 217      75.430  -1.570   3.280  1.00  0.00           C
ATOM   3316  O   LEU A 217      74.970  -0.500   2.840  1.00  0.00           O
ATOM   3317  N   ASP A 218      74.730  -2.710   3.530  1.00  0.00           N
ATOM   3318  H   ASP A 218      75.290  -3.530   3.700  1.00  0.00           H
ATOM   3319  CA  ASP A 218      73.280  -2.810   3.510  1.00  0.00           C
ATOM   3320  HA  ASP A 218      73.060  -3.880   3.460  1.00  0.00           H
ATOM   3321  CB  ASP A 218      72.670  -2.090   4.720  1.00  0.00           C
ATOM   3322  HB1 ASP A 218      72.850  -1.040   4.500  1.00  0.00           H
ATOM   3323  HB2 ASP A 218      73.160  -2.320   5.670  1.00  0.00           H
ATOM   3324  CG  ASP A 218      71.200  -2.380   4.950  1.00  0.00           C
ATOM   3325  OD1 ASP A 218      70.560  -1.620   5.660  1.00  0.00           O
ATOM   3326  OD2 ASP A 218      70.680  -3.420   4.520  1.00  0.00           O
ATOM   3327  C   ASP A 218      72.730  -2.410   2.090  1.00  0.00           C
ATOM   3328  O   ASP A 218      72.000  -1.420   1.970  1.00  0.00           O
ATOM   3329  N   ILE A 219      73.040  -3.210   1.090  1.00  0.00           N
ATOM   3330  H   ILE A 219      73.500  -4.090   1.300  1.00  0.00           H
ATOM   3331  CA  ILE A 219      72.790  -2.980  -0.350  1.00  0.00           C
ATOM   3332  HA  ILE A 219      71.870  -2.400  -0.440  1.00  0.00           H
ATOM   3333  CB  ILE A 219      73.980  -2.230  -0.900  1.00  0.00           C
ATOM   3334  HB  ILE A 219      74.080  -1.280  -0.370  1.00  0.00           H
ATOM   3335  CG2 ILE A 219      75.250  -3.100  -0.910  1.00  0.00           C
ATOM   3336 1HG2 ILE A 219      75.250  -3.840  -1.710  1.00  0.00           H
ATOM   3337 2HG2 ILE A 219      76.080  -2.410  -1.120  1.00  0.00           H
ATOM   3338 3HG2 ILE A 219      75.370  -3.550   0.070  1.00  0.00           H
ATOM   3339  CG1 ILE A 219      73.690  -1.740  -2.400  1.00  0.00           C
ATOM   3340 1HG1 ILE A 219      72.830  -1.070  -2.360  1.00  0.00           H
ATOM   3341 2HG1 ILE A 219      73.570  -2.570  -3.090  1.00  0.00           H
ATOM   3342  CD  ILE A 219      74.750  -0.840  -3.070  1.00  0.00           C
ATOM   3343  HD1 ILE A 219      74.540   0.180  -2.740  1.00  0.00           H
ATOM   3344  HD2 ILE A 219      75.760  -1.230  -2.910  1.00  0.00           H
ATOM   3345  HD3 ILE A 219      74.590  -0.800  -4.150  1.00  0.00           H
ATOM   3346  C   ILE A 219      72.570  -4.300  -1.100  1.00  0.00           C
ATOM   3347  O   ILE A 219      73.140  -5.300  -0.670  1.00  0.00           O
ATOM   3348  N   GLU A 220      71.800  -4.350  -2.190  1.00  0.00           N
ATOM   3349  H   GLU A 220      71.280  -3.520  -2.430  1.00  0.00           H
ATOM   3350  CA  GLU A 220      71.450  -5.620  -2.790  1.00  0.00           C
ATOM   3351  HA  GLU A 220      71.580  -6.480  -2.130  1.00  0.00           H
ATOM   3352  CB  GLU A 220      69.920  -5.630  -3.320  1.00  0.00           C
ATOM   3353  HB1 GLU A 220      69.850  -6.470  -4.020  1.00  0.00           H
ATOM   3354  HB2 GLU A 220      69.830  -4.770  -3.990  1.00  0.00           H
ATOM   3355  CG  GLU A 220      68.870  -5.630  -2.260  1.00  0.00           C
ATOM   3356  HG1 GLU A 220      67.920  -5.350  -2.710  1.00  0.00           H
ATOM   3357  HG2 GLU A 220      69.080  -4.900  -1.480  1.00  0.00           H
ATOM   3358  CD  GLU A 220      68.600  -7.020  -1.640  1.00  0.00           C
ATOM   3359  OE1 GLU A 220      69.470  -7.870  -1.730  1.00  0.00           O
ATOM   3360  OE2 GLU A 220      67.490  -7.350  -1.060  1.00  0.00           O
ATOM   3361  C   GLU A 220      72.420  -5.930  -3.940  1.00  0.00           C
ATOM   3362  O   GLU A 220      72.820  -7.080  -3.980  1.00  0.00           O
ATOM   3363  N   ARG A 221      72.910  -4.960  -4.670  1.00  0.00           N
ATOM   3364  H   ARG A 221      72.750  -4.000  -4.380  1.00  0.00           H
ATOM   3365  CA  ARG A 221      73.890  -5.230  -5.710  1.00  0.00           C
ATOM   3366  HA  ARG A 221      74.270  -6.250  -5.640  1.00  0.00           H
ATOM   3367  CB  ARG A 221      73.300  -5.080  -7.160  1.00  0.00           C
ATOM   3368  HB1 ARG A 221      74.140  -5.030  -7.860  1.00  0.00           H
ATOM   3369  HB2 ARG A 221      72.650  -4.210  -7.190  1.00  0.00           H
ATOM   3370  CG  ARG A 221      72.440  -6.270  -7.650  1.00  0.00           C
ATOM   3371  HG1 ARG A 221      72.110  -6.180  -8.690  1.00  0.00           H
ATOM   3372  HG2 ARG A 221      71.560  -6.320  -7.010  1.00  0.00           H
ATOM   3373  CD  ARG A 221      73.220  -7.630  -7.600  1.00  0.00           C
ATOM   3374  HD1 ARG A 221      72.490  -8.320  -8.050  1.00  0.00           H
ATOM   3375  HD2 ARG A 221      73.340  -7.990  -6.580  1.00  0.00           H
ATOM   3376  NE  ARG A 221      74.470  -7.680  -8.300  1.00  0.00           N
ATOM   3377  HE  ARG A 221      75.290  -7.420  -7.780  1.00  0.00           H
ATOM   3378  CZ  ARG A 221      74.640  -7.950  -9.580  1.00  0.00           C
ATOM   3379  NH1 ARG A 221      73.740  -8.340 -10.370  1.00  0.00           N
ATOM   3380 1HH1 ARG A 221      72.870  -8.700  -9.990  1.00  0.00           H
ATOM   3381 2HH1 ARG A 221      73.880  -8.480 -11.360  1.00  0.00           H
ATOM   3382  NH2 ARG A 221      75.880  -7.800 -10.100  1.00  0.00           N
ATOM   3383 1HH2 ARG A 221      76.530  -7.390  -9.430  1.00  0.00           H
ATOM   3384 2HH2 ARG A 221      75.910  -7.800 -11.110  1.00  0.00           H
ATOM   3385  C   ARG A 221      75.040  -4.180  -5.490  1.00  0.00           C
ATOM   3386  O   ARG A 221      74.900  -3.050  -5.850  1.00  0.00           O
ATOM   3387  N   PRO A 222      76.180  -4.540  -4.860  1.00  0.00           N
ATOM   3388  CD  PRO A 222      76.390  -5.780  -4.080  1.00  0.00           C
ATOM   3389  HD1 PRO A 222      76.410  -6.650  -4.740  1.00  0.00           H
ATOM   3390  HD2 PRO A 222      75.620  -6.010  -3.330  1.00  0.00           H
ATOM   3391  CG  PRO A 222      77.580  -5.580  -3.210  1.00  0.00           C
ATOM   3392  HG1 PRO A 222      78.250  -6.440  -3.110  1.00  0.00           H
ATOM   3393  HG2 PRO A 222      77.260  -5.160  -2.250  1.00  0.00           H
ATOM   3394  CB  PRO A 222      78.320  -4.530  -3.970  1.00  0.00           C
ATOM   3395  HB1 PRO A 222      79.050  -4.920  -4.680  1.00  0.00           H
ATOM   3396  HB2 PRO A 222      78.830  -3.830  -3.300  1.00  0.00           H
ATOM   3397  CA  PRO A 222      77.350  -3.690  -4.710  1.00  0.00           C
ATOM   3398  HA  PRO A 222      77.050  -2.770  -4.210  1.00  0.00           H
ATOM   3399  C   PRO A 222      77.890  -3.240  -6.040  1.00  0.00           C
ATOM   3400  O   PRO A 222      77.600  -3.780  -7.100  1.00  0.00           O
ATOM   3401  N   THR A 223      78.770  -2.250  -6.000  1.00  0.00           N
ATOM   3402  H   THR A 223      78.840  -1.670  -5.180  1.00  0.00           H
ATOM   3403  CA  THR A 223      79.540  -1.770  -7.160  1.00  0.00           C
ATOM   3404  HA  THR A 223      79.010  -1.950  -8.090  1.00  0.00           H
ATOM   3405  CB  THR A 223      79.930  -0.280  -6.890  1.00  0.00           C
ATOM   3406  HB  THR A 223      80.460  -0.030  -5.980  1.00  0.00           H
ATOM   3407  CG2 THR A 223      80.640   0.250  -8.110  1.00  0.00           C
ATOM   3408 1HG2 THR A 223      81.090   1.230  -7.920  1.00  0.00           H
ATOM   3409 2HG2 THR A 223      81.460  -0.380  -8.420  1.00  0.00           H
ATOM   3410 3HG2 THR A 223      79.980   0.330  -8.970  1.00  0.00           H
ATOM   3411  OG1 THR A 223      78.710   0.480  -6.890  1.00  0.00           O
ATOM   3412  HG1 THR A 223      79.010   1.290  -6.470  1.00  0.00           H
ATOM   3413  C   THR A 223      80.780  -2.730  -7.240  1.00  0.00           C
ATOM   3414  O   THR A 223      81.340  -3.010  -6.180  1.00  0.00           O
ATOM   3415  N   TYR A 224      81.260  -3.130  -8.430  1.00  0.00           N
ATOM   3416  H   TYR A 224      80.620  -3.080  -9.210  1.00  0.00           H
ATOM   3417  CA  TYR A 224      82.420  -3.900  -8.670  1.00  0.00           C
ATOM   3418  HA  TYR A 224      82.230  -4.940  -8.390  1.00  0.00           H
ATOM   3419  CB  TYR A 224      82.650  -3.690 -10.190  1.00  0.00           C
ATOM   3420  HB1 TYR A 224      82.940  -2.660 -10.360  1.00  0.00           H
ATOM   3421  HB2 TYR A 224      81.700  -3.890 -10.690  1.00  0.00           H
ATOM   3422  CG  TYR A 224      83.830  -4.460 -10.780  1.00  0.00           C
ATOM   3423  CD1 TYR A 224      85.050  -3.860 -11.010  1.00  0.00           C
ATOM   3424  HD1 TYR A 224      85.230  -2.800 -10.880  1.00  0.00           H
ATOM   3425  CE1 TYR A 224      86.180  -4.580 -11.410  1.00  0.00           C
ATOM   3426  HE1 TYR A 224      87.090  -4.010 -11.510  1.00  0.00           H
ATOM   3427  CZ  TYR A 224      86.030  -5.890 -11.720  1.00  0.00           C
ATOM   3428  OH  TYR A 224      87.150  -6.570 -12.260  1.00  0.00           O
ATOM   3429  HH  TYR A 224      86.850  -7.270 -12.840  1.00  0.00           H
ATOM   3430  CE2 TYR A 224      84.780  -6.490 -11.680  1.00  0.00           C
ATOM   3431  HE2 TYR A 224      84.640  -7.510 -12.000  1.00  0.00           H
ATOM   3432  CD2 TYR A 224      83.700  -5.820 -11.020  1.00  0.00           C
ATOM   3433  HD2 TYR A 224      82.820  -6.340 -10.670  1.00  0.00           H
ATOM   3434  C   TYR A 224      83.680  -3.450  -7.830  1.00  0.00           C
ATOM   3435  O   TYR A 224      84.480  -4.310  -7.400  1.00  0.00           O
ATOM   3436  N   THR A 225      83.970  -2.160  -7.690  1.00  0.00           N
ATOM   3437  H   THR A 225      83.410  -1.440  -8.120  1.00  0.00           H
ATOM   3438  CA  THR A 225      85.190  -1.790  -7.020  1.00  0.00           C
ATOM   3439  HA  THR A 225      86.040  -2.400  -7.330  1.00  0.00           H
ATOM   3440  CB  THR A 225      85.590  -0.340  -7.400  1.00  0.00           C
ATOM   3441  HB  THR A 225      86.420   0.010  -6.790  1.00  0.00           H
ATOM   3442  CG2 THR A 225      86.090  -0.220  -8.800  1.00  0.00           C
ATOM   3443 1HG2 THR A 225      85.240   0.000  -9.440  1.00  0.00           H
ATOM   3444 2HG2 THR A 225      87.040   0.320  -8.860  1.00  0.00           H
ATOM   3445 3HG2 THR A 225      86.390  -1.230  -9.060  1.00  0.00           H
ATOM   3446  OG1 THR A 225      84.440   0.500  -7.350  1.00  0.00           O
ATOM   3447  HG1 THR A 225      84.810   1.360  -7.520  1.00  0.00           H
ATOM   3448  C   THR A 225      85.040  -1.890  -5.510  1.00  0.00           C
ATOM   3449  O   THR A 225      86.130  -1.770  -4.850  1.00  0.00           O
ATOM   3450  N   ASN A 226      83.930  -2.180  -4.840  1.00  0.00           N
ATOM   3451  H   ASN A 226      83.110  -2.100  -5.430  1.00  0.00           H
ATOM   3452  CA  ASN A 226      83.840  -2.710  -3.500  1.00  0.00           C
ATOM   3453  HA  ASN A 226      84.330  -2.060  -2.770  1.00  0.00           H
ATOM   3454  CB  ASN A 226      82.390  -2.830  -3.130  1.00  0.00           C
ATOM   3455  HB1 ASN A 226      82.360  -3.270  -2.130  1.00  0.00           H
ATOM   3456  HB2 ASN A 226      81.850  -3.520  -3.790  1.00  0.00           H
ATOM   3457  CG  ASN A 226      81.580  -1.550  -3.100  1.00  0.00           C
ATOM   3458  OD1 ASN A 226      80.430  -1.420  -3.440  1.00  0.00           O
ATOM   3459  ND2 ASN A 226      82.160  -0.460  -2.660  1.00  0.00           N
ATOM   3460 1HD2 ASN A 226      83.020  -0.550  -2.130  1.00  0.00           H
ATOM   3461 2HD2 ASN A 226      81.590   0.360  -2.520  1.00  0.00           H
ATOM   3462  C   ASN A 226      84.520  -4.010  -3.340  1.00  0.00           C
ATOM   3463  O   ASN A 226      85.310  -4.140  -2.430  1.00  0.00           O
ATOM   3464  N   LEU A 227      84.360  -4.910  -4.280  1.00  0.00           N
ATOM   3465  H   LEU A 227      83.760  -4.710  -5.070  1.00  0.00           H
ATOM   3466  CA  LEU A 227      85.020  -6.230  -4.360  1.00  0.00           C
ATOM   3467  HA  LEU A 227      84.950  -6.780  -3.420  1.00  0.00           H
ATOM   3468  CB  LEU A 227      84.430  -7.200  -5.380  1.00  0.00           C
ATOM   3469  HB1 LEU A 227      85.040  -8.100  -5.350  1.00  0.00           H
ATOM   3470  HB2 LEU A 227      84.510  -6.770  -6.380  1.00  0.00           H
ATOM   3471  CG  LEU A 227      83.020  -7.780  -5.320  1.00  0.00           C
ATOM   3472  HG  LEU A 227      82.900  -8.320  -4.380  1.00  0.00           H
ATOM   3473  CD1 LEU A 227      82.020  -6.730  -5.340  1.00  0.00           C
ATOM   3474 1HD1 LEU A 227      82.370  -5.970  -6.040  1.00  0.00           H
ATOM   3475 2HD1 LEU A 227      81.060  -7.160  -5.620  1.00  0.00           H
ATOM   3476 3HD1 LEU A 227      81.850  -6.280  -4.360  1.00  0.00           H
ATOM   3477  CD2 LEU A 227      82.820  -8.770  -6.500  1.00  0.00           C
ATOM   3478 1HD2 LEU A 227      83.580  -9.550  -6.470  1.00  0.00           H
ATOM   3479 2HD2 LEU A 227      81.810  -9.190  -6.440  1.00  0.00           H
ATOM   3480 3HD2 LEU A 227      82.870  -8.200  -7.420  1.00  0.00           H
ATOM   3481  C   LEU A 227      86.530  -6.000  -4.700  1.00  0.00           C
ATOM   3482  O   LEU A 227      87.350  -6.680  -4.020  1.00  0.00           O
ATOM   3483  N   ASN A 228      86.860  -5.010  -5.540  1.00  0.00           N
ATOM   3484  H   ASN A 228      86.060  -4.460  -5.830  1.00  0.00           H
ATOM   3485  CA  ASN A 228      88.210  -4.650  -5.960  1.00  0.00           C
ATOM   3486  HA  ASN A 228      88.710  -5.570  -6.280  1.00  0.00           H
ATOM   3487  CB  ASN A 228      88.250  -3.570  -7.010  1.00  0.00           C
ATOM   3488  HB1 ASN A 228      88.000  -2.610  -6.540  1.00  0.00           H
ATOM   3489  HB2 ASN A 228      87.620  -3.840  -7.850  1.00  0.00           H
ATOM   3490  CG  ASN A 228      89.600  -3.430  -7.700  1.00  0.00           C
ATOM   3491  OD1 ASN A 228      90.500  -2.710  -7.280  1.00  0.00           O
ATOM   3492  ND2 ASN A 228      89.860  -3.990  -8.870  1.00  0.00           N
ATOM   3493 1HD2 ASN A 228      89.210  -4.620  -9.330  1.00  0.00           H
ATOM   3494 2HD2 ASN A 228      90.680  -3.670  -9.360  1.00  0.00           H
ATOM   3495  C   ASN A 228      88.990  -4.230  -4.690  1.00  0.00           C
ATOM   3496  O   ASN A 228      90.010  -4.780  -4.460  1.00  0.00           O
ATOM   3497  N   ARG A 229      88.560  -3.210  -3.910  1.00  0.00           N
ATOM   3498  H   ARG A 229      87.640  -2.810  -4.030  1.00  0.00           H
ATOM   3499  CA  ARG A 229      89.270  -2.720  -2.710  1.00  0.00           C
ATOM   3500  HA  ARG A 229      90.320  -2.650  -2.980  1.00  0.00           H
ATOM   3501  CB  ARG A 229      88.630  -1.380  -2.290  1.00  0.00           C
ATOM   3502  HB1 ARG A 229      89.210  -1.100  -1.420  1.00  0.00           H
ATOM   3503  HB2 ARG A 229      87.580  -1.510  -2.030  1.00  0.00           H
ATOM   3504  CG  ARG A 229      88.740  -0.250  -3.280  1.00  0.00           C
ATOM   3505  HG1 ARG A 229      88.110  -0.490  -4.130  1.00  0.00           H
ATOM   3506  HG2 ARG A 229      89.730  -0.080  -3.690  1.00  0.00           H
ATOM   3507  CD  ARG A 229      88.220   1.040  -2.660  1.00  0.00           C
ATOM   3508  HD1 ARG A 229      88.450   1.860  -3.340  1.00  0.00           H
ATOM   3509  HD2 ARG A 229      88.650   1.210  -1.670  1.00  0.00           H
ATOM   3510  NE  ARG A 229      86.730   1.010  -2.670  1.00  0.00           N
ATOM   3511  HE  ARG A 229      86.240   0.820  -1.810  1.00  0.00           H
ATOM   3512  CZ  ARG A 229      85.810   1.350  -3.570  1.00  0.00           C
ATOM   3513  NH1 ARG A 229      86.100   1.880  -4.720  1.00  0.00           N
ATOM   3514 1HH1 ARG A 229      87.060   2.120  -4.890  1.00  0.00           H
ATOM   3515 2HH1 ARG A 229      85.430   2.240  -5.380  1.00  0.00           H
ATOM   3516  NH2 ARG A 229      84.600   1.090  -3.440  1.00  0.00           N
ATOM   3517 1HH2 ARG A 229      84.270   0.630  -2.610  1.00  0.00           H
ATOM   3518 2HH2 ARG A 229      83.980   1.520  -4.110  1.00  0.00           H
ATOM   3519  C   ARG A 229      89.330  -3.780  -1.550  1.00  0.00           C
ATOM   3520  O   ARG A 229      90.270  -3.830  -0.770  1.00  0.00           O
ATOM   3521  N   LEU A 230      88.370  -4.720  -1.540  1.00  0.00           N
ATOM   3522  H   LEU A 230      87.610  -4.640  -2.200  1.00  0.00           H
ATOM   3523  CA  LEU A 230      88.460  -5.790  -0.560  1.00  0.00           C
ATOM   3524  HA  LEU A 230      88.870  -5.340   0.340  1.00  0.00           H
ATOM   3525  CB  LEU A 230      87.050  -6.230  -0.120  1.00  0.00           C
ATOM   3526  HB1 LEU A 230      86.590  -7.000  -0.760  1.00  0.00           H
ATOM   3527  HB2 LEU A 230      86.430  -5.350  -0.230  1.00  0.00           H
ATOM   3528  CG  LEU A 230      86.800  -6.830   1.290  1.00  0.00           C
ATOM   3529  HG  LEU A 230      87.070  -7.880   1.410  1.00  0.00           H
ATOM   3530  CD1 LEU A 230      87.500  -6.000   2.400  1.00  0.00           C
ATOM   3531 1HD1 LEU A 230      87.100  -6.470   3.300  1.00  0.00           H
ATOM   3532 2HD1 LEU A 230      88.570  -6.190   2.340  1.00  0.00           H
ATOM   3533 3HD1 LEU A 230      87.260  -4.940   2.340  1.00  0.00           H
ATOM   3534  CD2 LEU A 230      85.290  -6.780   1.520  1.00  0.00           C
ATOM   3535 1HD2 LEU A 230      85.000  -5.730   1.530  1.00  0.00           H
ATOM   3536 2HD2 LEU A 230      84.740  -7.320   0.750  1.00  0.00           H
ATOM   3537 3HD2 LEU A 230      85.120  -7.270   2.470  1.00  0.00           H
ATOM   3538  C   LEU A 230      89.400  -6.870  -0.920  1.00  0.00           C
ATOM   3539  O   LEU A 230      90.180  -7.250  -0.040  1.00  0.00           O
ATOM   3540  N   ILE A 231      89.510  -7.320  -2.160  1.00  0.00           N
ATOM   3541  H   ILE A 231      88.820  -6.940  -2.800  1.00  0.00           H
ATOM   3542  CA  ILE A 231      90.610  -8.170  -2.790  1.00  0.00           C
ATOM   3543  HA  ILE A 231      90.670  -9.130  -2.290  1.00  0.00           H
ATOM   3544  CB  ILE A 231      90.340  -8.450  -4.310  1.00  0.00           C
ATOM   3545  HB  ILE A 231      90.190  -7.520  -4.850  1.00  0.00           H
ATOM   3546  CG2 ILE A 231      91.630  -9.090  -4.850  1.00  0.00           C
ATOM   3547 1HG2 ILE A 231      92.420  -8.360  -4.750  1.00  0.00           H
ATOM   3548 2HG2 ILE A 231      91.810 -10.080  -4.420  1.00  0.00           H
ATOM   3549 3HG2 ILE A 231      91.470  -9.180  -5.920  1.00  0.00           H
ATOM   3550  CG1 ILE A 231      89.110  -9.340  -4.580  1.00  0.00           C
ATOM   3551 1HG1 ILE A 231      88.450  -9.200  -3.720  1.00  0.00           H
ATOM   3552 2HG1 ILE A 231      89.340 -10.390  -4.400  1.00  0.00           H
ATOM   3553  CD  ILE A 231      88.570  -9.310  -5.970  1.00  0.00           C
ATOM   3554  HD1 ILE A 231      87.560  -9.720  -5.950  1.00  0.00           H
ATOM   3555  HD2 ILE A 231      88.570  -8.290  -6.370  1.00  0.00           H
ATOM   3556  HD3 ILE A 231      89.100 -10.090  -6.520  1.00  0.00           H
ATOM   3557  C   ILE A 231      92.000  -7.550  -2.510  1.00  0.00           C
ATOM   3558  O   ILE A 231      92.960  -8.290  -2.140  1.00  0.00           O
ATOM   3559  N   SER A 232      92.130  -6.250  -2.790  1.00  0.00           N
ATOM   3560  H   SER A 232      91.380  -5.700  -3.160  1.00  0.00           H
ATOM   3561  CA  SER A 232      93.390  -5.620  -2.530  1.00  0.00           C
ATOM   3562  HA  SER A 232      94.110  -6.200  -3.110  1.00  0.00           H
ATOM   3563  CB  SER A 232      93.170  -4.130  -2.810  1.00  0.00           C
ATOM   3564  HB1 SER A 232      94.000  -3.570  -2.400  1.00  0.00           H
ATOM   3565  HB2 SER A 232      92.270  -3.780  -2.310  1.00  0.00           H
ATOM   3566  OG  SER A 232      93.030  -3.900  -4.250  1.00  0.00           O
ATOM   3567  HG  SER A 232      92.110  -4.060  -4.480  1.00  0.00           H
ATOM   3568  C   SER A 232      93.740  -5.760  -1.070  1.00  0.00           C
ATOM   3569  O   SER A 232      94.900  -6.090  -0.700  1.00  0.00           O
ATOM   3570  N   GLN A 233      92.800  -5.600  -0.060  1.00  0.00           N
ATOM   3571  H   GLN A 233      91.850  -5.330  -0.310  1.00  0.00           H
ATOM   3572  CA  GLN A 233      93.090  -5.800   1.340  1.00  0.00           C
ATOM   3573  HA  GLN A 233      93.970  -5.180   1.510  1.00  0.00           H
ATOM   3574  CB  GLN A 233      91.950  -5.210   2.160  1.00  0.00           C
ATOM   3575  HB1 GLN A 233      91.080  -5.790   1.830  1.00  0.00           H
ATOM   3576  HB2 GLN A 233      91.730  -4.220   1.780  1.00  0.00           H
ATOM   3577  CG  GLN A 233      92.240  -5.250   3.650  1.00  0.00           C
ATOM   3578  HG1 GLN A 233      92.580  -6.220   3.990  1.00  0.00           H
ATOM   3579  HG2 GLN A 233      91.280  -5.080   4.140  1.00  0.00           H
ATOM   3580  CD  GLN A 233      93.260  -4.130   4.000  1.00  0.00           C
ATOM   3581  OE1 GLN A 233      94.410  -4.330   4.360  1.00  0.00           O
ATOM   3582  NE2 GLN A 233      92.950  -2.900   3.710  1.00  0.00           N
ATOM   3583 1HE2 GLN A 233      91.970  -2.680   3.780  1.00  0.00           H
ATOM   3584 2HE2 GLN A 233      93.620  -2.190   3.980  1.00  0.00           H
ATOM   3585  C   GLN A 233      93.450  -7.240   1.750  1.00  0.00           C
ATOM   3586  O   GLN A 233      94.350  -7.400   2.580  1.00  0.00           O
ATOM   3587  N   ILE A 234      92.860  -8.330   1.110  1.00  0.00           N
ATOM   3588  H   ILE A 234      92.170  -8.170   0.390  1.00  0.00           H
ATOM   3589  CA  ILE A 234      93.300  -9.800   1.390  1.00  0.00           C
ATOM   3590  HA  ILE A 234      93.440  -9.880   2.470  1.00  0.00           H
ATOM   3591  CB  ILE A 234      92.140 -10.830   1.070  1.00  0.00           C
ATOM   3592  HB  ILE A 234      91.230 -10.380   1.480  1.00  0.00           H
ATOM   3593  CG2 ILE A 234      91.960 -10.810  -0.350  1.00  0.00           C
ATOM   3594 1HG2 ILE A 234      91.640  -9.800  -0.620  1.00  0.00           H
ATOM   3595 2HG2 ILE A 234      92.800 -11.010  -1.020  1.00  0.00           H
ATOM   3596 3HG2 ILE A 234      91.180 -11.540  -0.560  1.00  0.00           H
ATOM   3597  CG1 ILE A 234      92.390 -12.300   1.590  1.00  0.00           C
ATOM   3598 1HG1 ILE A 234      93.280 -12.790   1.190  1.00  0.00           H
ATOM   3599 2HG1 ILE A 234      91.460 -12.820   1.340  1.00  0.00           H
ATOM   3600  CD  ILE A 234      92.470 -12.390   3.140  1.00  0.00           C
ATOM   3601  HD1 ILE A 234      92.590 -13.450   3.410  1.00  0.00           H
ATOM   3602  HD2 ILE A 234      93.350 -11.820   3.430  1.00  0.00           H
ATOM   3603  HD3 ILE A 234      91.570 -12.020   3.630  1.00  0.00           H
ATOM   3604  C   ILE A 234      94.690 -10.060   0.870  1.00  0.00           C
ATOM   3605  O   ILE A 234      95.460 -10.770   1.550  1.00  0.00           O
ATOM   3606  N   VAL A 235      95.030  -9.540  -0.310  1.00  0.00           N
ATOM   3607  H   VAL A 235      94.360  -8.990  -0.840  1.00  0.00           H
ATOM   3608  CA  VAL A 235      96.370  -9.630  -0.830  1.00  0.00           C
ATOM   3609  HA  VAL A 235      96.720 -10.660  -0.700  1.00  0.00           H
ATOM   3610  CB  VAL A 235      96.450  -9.340  -2.340  1.00  0.00           C
ATOM   3611  HB  VAL A 235      96.240  -8.300  -2.590  1.00  0.00           H
ATOM   3612  CG1 VAL A 235      97.890  -9.730  -2.940  1.00  0.00           C
ATOM   3613 1HG1 VAL A 235      98.050 -10.790  -3.130  1.00  0.00           H
ATOM   3614 2HG1 VAL A 235      97.890  -9.350  -3.960  1.00  0.00           H
ATOM   3615 3HG1 VAL A 235      98.650  -9.210  -2.350  1.00  0.00           H
ATOM   3616  CG2 VAL A 235      95.440 -10.280  -3.020  1.00  0.00           C
ATOM   3617 1HG2 VAL A 235      94.630  -9.680  -3.440  1.00  0.00           H
ATOM   3618 2HG2 VAL A 235      95.970 -10.620  -3.920  1.00  0.00           H
ATOM   3619 3HG2 VAL A 235      95.000 -11.060  -2.400  1.00  0.00           H
ATOM   3620  C   VAL A 235      97.260  -8.800   0.110  1.00  0.00           C
ATOM   3621  O   VAL A 235      98.290  -9.320   0.550  1.00  0.00           O
ATOM   3622  N   SER A 236      96.970  -7.560   0.560  1.00  0.00           N
ATOM   3623  H   SER A 236      96.110  -7.140   0.250  1.00  0.00           H
ATOM   3624  CA  SER A 236      97.800  -6.830   1.560  1.00  0.00           C
ATOM   3625  HA  SER A 236      98.820  -6.720   1.220  1.00  0.00           H
ATOM   3626  CB  SER A 236      97.160  -5.450   1.810  1.00  0.00           C
ATOM   3627  HB1 SER A 236      96.140  -5.620   2.160  1.00  0.00           H
ATOM   3628  HB2 SER A 236      97.070  -4.870   0.890  1.00  0.00           H
ATOM   3629  OG  SER A 236      97.980  -4.780   2.810  1.00  0.00           O
ATOM   3630  HG  SER A 236      97.500  -3.980   3.050  1.00  0.00           H
ATOM   3631  C   SER A 236      97.980  -7.530   2.900  1.00  0.00           C
ATOM   3632  O   SER A 236      99.100  -7.600   3.400  1.00  0.00           O
ATOM   3633  N   SER A 237      96.930  -8.160   3.430  1.00  0.00           N
ATOM   3634  H   SER A 237      96.020  -7.930   3.060  1.00  0.00           H
ATOM   3635  CA  SER A 237      96.980  -9.140   4.600  1.00  0.00           C
ATOM   3636  HA  SER A 237      97.180  -8.570   5.510  1.00  0.00           H
ATOM   3637  CB  SER A 237      95.600  -9.750   4.750  1.00  0.00           C
ATOM   3638  HB1 SER A 237      95.720 -10.360   5.650  1.00  0.00           H
ATOM   3639  HB2 SER A 237      95.290 -10.460   3.980  1.00  0.00           H
ATOM   3640  OG  SER A 237      94.690  -8.710   4.950  1.00  0.00           O
ATOM   3641  HG  SER A 237      94.280  -8.500   4.100  1.00  0.00           H
ATOM   3642  C   SER A 237      97.990 -10.250   4.460  1.00  0.00           C
ATOM   3643  O   SER A 237      98.610 -10.660   5.440  1.00  0.00           O
ATOM   3644  N   ILE A 238      98.250 -10.780   3.230  1.00  0.00           N
ATOM   3645  H   ILE A 238      97.670 -10.340   2.530  1.00  0.00           H
ATOM   3646  CA  ILE A 238      99.210 -11.870   2.960  1.00  0.00           C
ATOM   3647  HA  ILE A 238      99.280 -12.530   3.810  1.00  0.00           H
ATOM   3648  CB  ILE A 238      98.640 -12.750   1.800  1.00  0.00           C
ATOM   3649  HB  ILE A 238      98.350 -12.000   1.060  1.00  0.00           H
ATOM   3650  CG2 ILE A 238      99.690 -13.690   1.090  1.00  0.00           C
ATOM   3651 1HG2 ILE A 238     100.410 -13.010   0.630  1.00  0.00           H
ATOM   3652 2HG2 ILE A 238     100.250 -14.290   1.800  1.00  0.00           H
ATOM   3653 3HG2 ILE A 238      99.250 -14.250   0.260  1.00  0.00           H
ATOM   3654  CG1 ILE A 238      97.340 -13.500   2.140  1.00  0.00           C
ATOM   3655 1HG1 ILE A 238      96.740 -12.820   2.740  1.00  0.00           H
ATOM   3656 2HG1 ILE A 238      97.530 -14.420   2.690  1.00  0.00           H
ATOM   3657  CD  ILE A 238      96.580 -13.890   0.900  1.00  0.00           C
ATOM   3658  HD1 ILE A 238      97.120 -14.490   0.180  1.00  0.00           H
ATOM   3659  HD2 ILE A 238      95.690 -14.420   1.230  1.00  0.00           H
ATOM   3660  HD3 ILE A 238      96.210 -13.010   0.360  1.00  0.00           H
ATOM   3661  C   ILE A 238     100.620 -11.380   2.710  1.00  0.00           C
ATOM   3662  O   ILE A 238     101.610 -11.970   3.130  1.00  0.00           O
ATOM   3663  N   THR A 239     100.660 -10.220   2.020  1.00  0.00           N
ATOM   3664  H   THR A 239      99.830  -9.780   1.650  1.00  0.00           H
ATOM   3665  CA  THR A 239     101.960  -9.590   1.810  1.00  0.00           C
ATOM   3666  HA  THR A 239     102.660 -10.390   1.560  1.00  0.00           H
ATOM   3667  CB  THR A 239     102.070  -8.730   0.510  1.00  0.00           C
ATOM   3668  HB  THR A 239     103.130  -8.450   0.450  1.00  0.00           H
ATOM   3669  CG2 THR A 239     101.710  -9.460  -0.730  1.00  0.00           C
ATOM   3670 1HG2 THR A 239     100.690  -9.840  -0.620  1.00  0.00           H
ATOM   3671 2HG2 THR A 239     101.720  -8.790  -1.590  1.00  0.00           H
ATOM   3672 3HG2 THR A 239     102.360 -10.300  -0.980  1.00  0.00           H
ATOM   3673  OG1 THR A 239     101.190  -7.690   0.610  1.00  0.00           O
ATOM   3674  HG1 THR A 239     100.600  -7.880  -0.130  1.00  0.00           H
ATOM   3675  C   THR A 239     102.540  -8.890   3.050  1.00  0.00           C
ATOM   3676  O   THR A 239     103.780  -8.670   3.080  1.00  0.00           O
ATOM   3677  N   ALA A 240     101.760  -8.720   4.090  1.00  0.00           N
ATOM   3678  H   ALA A 240     100.760  -8.810   4.000  1.00  0.00           H
ATOM   3679  CA  ALA A 240     102.210  -7.870   5.190  1.00  0.00           C
ATOM   3680  HA  ALA A 240     102.540  -6.920   4.780  1.00  0.00           H
ATOM   3681  CB  ALA A 240     101.010  -7.610   6.150  1.00  0.00           C
ATOM   3682  HB1 ALA A 240     100.740  -8.510   6.710  1.00  0.00           H
ATOM   3683  HB2 ALA A 240     101.330  -6.760   6.740  1.00  0.00           H
ATOM   3684  HB3 ALA A 240     100.150  -7.250   5.590  1.00  0.00           H
ATOM   3685  C   ALA A 240     103.410  -8.420   5.960  1.00  0.00           C
ATOM   3686  O   ALA A 240     104.360  -7.650   6.150  1.00  0.00           O
ATOM   3687  N   SER A 241     103.620  -9.700   6.150  1.00  0.00           N
ATOM   3688  H   SER A 241     102.790 -10.270   6.010  1.00  0.00           H
ATOM   3689  CA  SER A 241     104.810 -10.340   6.740  1.00  0.00           C
ATOM   3690  HA  SER A 241     104.980  -9.930   7.730  1.00  0.00           H
ATOM   3691  CB  SER A 241     104.510 -11.800   6.980  1.00  0.00           C
ATOM   3692  HB1 SER A 241     103.620 -12.000   7.580  1.00  0.00           H
ATOM   3693  HB2 SER A 241     105.410 -12.260   7.390  1.00  0.00           H
ATOM   3694  OG  SER A 241     104.340 -12.500   5.730  1.00  0.00           O
ATOM   3695  HG  SER A 241     105.170 -12.930   5.490  1.00  0.00           H
ATOM   3696  C   SER A 241     106.150 -10.220   5.970  1.00  0.00           C
ATOM   3697  O   SER A 241     107.240 -10.610   6.470  1.00  0.00           O
ATOM   3698  N   LEU A 242     106.020  -9.790   4.700  1.00  0.00           N
ATOM   3699  H   LEU A 242     105.130  -9.570   4.270  1.00  0.00           H
ATOM   3700  CA  LEU A 242     107.140  -9.530   3.860  1.00  0.00           C
ATOM   3701  HA  LEU A 242     108.050 -10.020   4.220  1.00  0.00           H
ATOM   3702  CB  LEU A 242     106.810 -10.030   2.430  1.00  0.00           C
ATOM   3703  HB1 LEU A 242     107.610  -9.720   1.760  1.00  0.00           H
ATOM   3704  HB2 LEU A 242     105.890  -9.550   2.110  1.00  0.00           H
ATOM   3705  CG  LEU A 242     106.430 -11.520   2.340  1.00  0.00           C
ATOM   3706  HG  LEU A 242     105.780 -11.820   3.160  1.00  0.00           H
ATOM   3707  CD1 LEU A 242     105.790 -11.780   1.030  1.00  0.00           C
ATOM   3708 1HD1 LEU A 242     106.310 -11.450   0.140  1.00  0.00           H
ATOM   3709 2HD1 LEU A 242     105.670 -12.850   0.880  1.00  0.00           H
ATOM   3710 3HD1 LEU A 242     104.780 -11.380   1.130  1.00  0.00           H
ATOM   3711  CD2 LEU A 242     107.720 -12.350   2.230  1.00  0.00           C
ATOM   3712 1HD2 LEU A 242     108.300 -11.970   1.390  1.00  0.00           H
ATOM   3713 2HD2 LEU A 242     108.280 -12.340   3.160  1.00  0.00           H
ATOM   3714 3HD2 LEU A 242     107.550 -13.420   2.110  1.00  0.00           H
ATOM   3715  C   LEU A 242     107.450  -8.030   3.810  1.00  0.00           C
ATOM   3716  O   LEU A 242     108.610  -7.670   3.710  1.00  0.00           O
ATOM   3717  N   ARG A 243     106.420  -7.200   3.890  1.00  0.00           N
ATOM   3718  H   ARG A 243     105.490  -7.580   4.000  1.00  0.00           H
ATOM   3719  CA  ARG A 243     106.480  -5.710   3.930  1.00  0.00           C
ATOM   3720  HA  ARG A 243     107.360  -5.410   3.370  1.00  0.00           H
ATOM   3721  CB  ARG A 243     105.230  -5.240   3.180  1.00  0.00           C
ATOM   3722  HB1 ARG A 243     105.150  -4.160   3.310  1.00  0.00           H
ATOM   3723  HB2 ARG A 243     104.420  -5.720   3.720  1.00  0.00           H
ATOM   3724  CG  ARG A 243     105.180  -5.620   1.650  1.00  0.00           C
ATOM   3725  HG1 ARG A 243     105.090  -6.700   1.600  1.00  0.00           H
ATOM   3726  HG2 ARG A 243     105.990  -5.230   1.040  1.00  0.00           H
ATOM   3727  CD  ARG A 243     103.920  -5.090   0.870  1.00  0.00           C
ATOM   3728  HD1 ARG A 243     104.020  -5.580  -0.100  1.00  0.00           H
ATOM   3729  HD2 ARG A 243     104.160  -4.030   0.930  1.00  0.00           H
ATOM   3730  NE  ARG A 243     102.660  -5.520   1.560  1.00  0.00           N
ATOM   3731  HE  ARG A 243     102.190  -6.280   1.100  1.00  0.00           H
ATOM   3732  CZ  ARG A 243     101.970  -4.840   2.440  1.00  0.00           C
ATOM   3733  NH1 ARG A 243     102.210  -3.630   2.790  1.00  0.00           N
ATOM   3734 1HH1 ARG A 243     102.900  -3.070   2.310  1.00  0.00           H
ATOM   3735 2HH1 ARG A 243     101.600  -3.140   3.420  1.00  0.00           H
ATOM   3736  NH2 ARG A 243     100.930  -5.410   2.960  1.00  0.00           N
ATOM   3737 1HH2 ARG A 243     100.610  -6.340   2.710  1.00  0.00           H
ATOM   3738 2HH2 ARG A 243     100.270  -4.870   3.490  1.00  0.00           H
ATOM   3739  C   ARG A 243     106.610  -5.040   5.280  1.00  0.00           C
ATOM   3740  O   ARG A 243     106.900  -3.860   5.240  1.00  0.00           O
ATOM   3741  N   PHE A 244     106.560  -5.800   6.400  1.00  0.00           N
ATOM   3742  H   PHE A 244     106.210  -6.750   6.330  1.00  0.00           H
ATOM   3743  CA  PHE A 244     106.740  -5.420   7.840  1.00  0.00           C
ATOM   3744  HA  PHE A 244     107.370  -4.530   7.800  1.00  0.00           H
ATOM   3745  CB  PHE A 244     105.390  -5.100   8.480  1.00  0.00           C
ATOM   3746  HB1 PHE A 244     105.490  -4.670   9.480  1.00  0.00           H
ATOM   3747  HB2 PHE A 244     104.850  -6.030   8.590  1.00  0.00           H
ATOM   3748  CG  PHE A 244     104.560  -4.170   7.590  1.00  0.00           C
ATOM   3749  CD1 PHE A 244     105.000  -2.860   7.410  1.00  0.00           C
ATOM   3750  HD1 PHE A 244     105.950  -2.590   7.860  1.00  0.00           H
ATOM   3751  CE1 PHE A 244     104.290  -1.950   6.590  1.00  0.00           C
ATOM   3752  HE1 PHE A 244     104.650  -0.930   6.510  1.00  0.00           H
ATOM   3753  CZ  PHE A 244     103.040  -2.360   6.010  1.00  0.00           C
ATOM   3754  HZ  PHE A 244     102.430  -1.580   5.580  1.00  0.00           H
ATOM   3755  CE2 PHE A 244     102.640  -3.720   6.140  1.00  0.00           C
ATOM   3756  HE2 PHE A 244     101.750  -4.090   5.670  1.00  0.00           H
ATOM   3757  CD2 PHE A 244     103.390  -4.630   6.920  1.00  0.00           C
ATOM   3758  HD2 PHE A 244     103.130  -5.660   7.110  1.00  0.00           H
ATOM   3759  C   PHE A 244     107.600  -6.440   8.630  1.00  0.00           C
ATOM   3760  O   PHE A 244     107.720  -7.640   8.420  1.00  0.00           O
ATOM   3761  N   ASP A 245     108.220  -5.940   9.700  1.00  0.00           N
ATOM   3762  H   ASP A 245     108.120  -4.950   9.870  1.00  0.00           H
ATOM   3763  CA  ASP A 245     108.870  -6.780  10.700  1.00  0.00           C
ATOM   3764  HA  ASP A 245     109.420  -7.570  10.190  1.00  0.00           H
ATOM   3765  CB  ASP A 245     109.940  -5.940  11.480  1.00  0.00           C
ATOM   3766  HB1 ASP A 245     109.480  -5.360  12.280  1.00  0.00           H
ATOM   3767  HB2 ASP A 245     110.590  -5.360  10.840  1.00  0.00           H
ATOM   3768  CG  ASP A 245     110.960  -6.880  12.170  1.00  0.00           C
ATOM   3769  OD1 ASP A 245     111.520  -7.800  11.520  1.00  0.00           O
ATOM   3770  OD2 ASP A 245     111.170  -6.710  13.370  1.00  0.00           O
ATOM   3771  C   ASP A 245     107.880  -7.410  11.700  1.00  0.00           C
ATOM   3772  O   ASP A 245     106.740  -6.930  11.880  1.00  0.00           O
ATOM   3773  N   GLY A 246     108.250  -8.550  12.220  1.00  0.00           N
ATOM   3774  H   GLY A 246     109.240  -8.780  12.250  1.00  0.00           H
ATOM   3775  CA  GLY A 246     107.310  -9.420  12.890  1.00  0.00           C
ATOM   3776  HA1 GLY A 246     106.460  -9.570  12.240  1.00  0.00           H
ATOM   3777  HA2 GLY A 246     107.110  -8.990  13.870  1.00  0.00           H
ATOM   3778  C   GLY A 246     107.920 -10.760  13.280  1.00  0.00           C
ATOM   3779  O   GLY A 246     109.120 -10.880  13.540  1.00  0.00           O
ATOM   3780  N   ALA A 247     107.160 -11.830  13.160  1.00  0.00           N
ATOM   3781  H   ALA A 247     106.190 -11.710  12.920  1.00  0.00           H
ATOM   3782  CA  ALA A 247     107.550 -13.230  13.560  1.00  0.00           C
ATOM   3783  HA  ALA A 247     108.630 -13.180  13.690  1.00  0.00           H
ATOM   3784  CB  ALA A 247     106.910 -13.610  14.920  1.00  0.00           C
ATOM   3785  HB1 ALA A 247     107.150 -12.900  15.700  1.00  0.00           H
ATOM   3786  HB2 ALA A 247     105.840 -13.690  14.710  1.00  0.00           H
ATOM   3787  HB3 ALA A 247     107.190 -14.620  15.220  1.00  0.00           H
ATOM   3788  C   ALA A 247     107.350 -14.300  12.500  1.00  0.00           C
ATOM   3789  O   ALA A 247     108.210 -15.200  12.410  1.00  0.00           O
ATOM   3790  N   LEU A 248     106.270 -14.290  11.780  1.00  0.00           N
ATOM   3791  H   LEU A 248     105.610 -13.530  11.900  1.00  0.00           H
ATOM   3792  CA  LEU A 248     105.810 -15.430  10.920  1.00  0.00           C
ATOM   3793  HA  LEU A 248     106.470 -16.290  10.980  1.00  0.00           H
ATOM   3794  CB  LEU A 248     104.420 -15.860  11.190  1.00  0.00           C
ATOM   3795  HB1 LEU A 248     104.210 -16.620  10.430  1.00  0.00           H
ATOM   3796  HB2 LEU A 248     103.770 -14.990  11.160  1.00  0.00           H
ATOM   3797  CG  LEU A 248     104.280 -16.450  12.580  1.00  0.00           C
ATOM   3798  HG  LEU A 248     104.520 -15.770  13.400  1.00  0.00           H
ATOM   3799  CD1 LEU A 248     102.820 -16.950  12.720  1.00  0.00           C
ATOM   3800 1HD1 LEU A 248     102.210 -16.080  12.460  1.00  0.00           H
ATOM   3801 2HD1 LEU A 248     102.680 -17.680  11.920  1.00  0.00           H
ATOM   3802 3HD1 LEU A 248     102.660 -17.330  13.720  1.00  0.00           H
ATOM   3803  CD2 LEU A 248     105.080 -17.720  12.890  1.00  0.00           C
ATOM   3804 1HD2 LEU A 248     104.920 -18.030  13.930  1.00  0.00           H
ATOM   3805 2HD2 LEU A 248     104.710 -18.510  12.240  1.00  0.00           H
ATOM   3806 3HD2 LEU A 248     106.110 -17.420  12.680  1.00  0.00           H
ATOM   3807  C   LEU A 248     105.760 -14.970   9.410  1.00  0.00           C
ATOM   3808  O   LEU A 248     105.460 -13.850   9.140  1.00  0.00           O
ATOM   3809  N   ASN A 249     105.920 -15.910   8.440  1.00  0.00           N
ATOM   3810  H   ASN A 249     106.070 -16.830   8.830  1.00  0.00           H
ATOM   3811  CA  ASN A 249     105.980 -15.750   6.970  1.00  0.00           C
ATOM   3812  HA  ASN A 249     106.350 -16.650   6.480  1.00  0.00           H
ATOM   3813  CB  ASN A 249     104.540 -15.590   6.370  1.00  0.00           C
ATOM   3814  HB1 ASN A 249     104.660 -15.350   5.320  1.00  0.00           H
ATOM   3815  HB2 ASN A 249     104.070 -14.760   6.910  1.00  0.00           H
ATOM   3816  CG  ASN A 249     103.570 -16.760   6.460  1.00  0.00           C
ATOM   3817  OD1 ASN A 249     103.940 -17.890   6.580  1.00  0.00           O
ATOM   3818  ND2 ASN A 249     102.280 -16.470   6.400  1.00  0.00           N
ATOM   3819 1HD2 ASN A 249     102.000 -15.510   6.270  1.00  0.00           H
ATOM   3820 2HD2 ASN A 249     101.630 -17.230   6.520  1.00  0.00           H
ATOM   3821  C   ASN A 249     106.880 -14.640   6.520  1.00  0.00           C
ATOM   3822  O   ASN A 249     106.610 -13.980   5.520  1.00  0.00           O
ATOM   3823  N   VAL A 250     108.010 -14.610   7.120  1.00  0.00           N
ATOM   3824  H   VAL A 250     108.250 -15.340   7.780  1.00  0.00           H
ATOM   3825  CA  VAL A 250     109.030 -13.570   6.960  1.00  0.00           C
ATOM   3826  HA  VAL A 250     108.610 -12.570   6.960  1.00  0.00           H
ATOM   3827  CB  VAL A 250     109.950 -13.620   8.190  1.00  0.00           C
ATOM   3828  HB  VAL A 250     110.720 -12.860   8.070  1.00  0.00           H
ATOM   3829  CG1 VAL A 250     109.220 -13.600   9.550  1.00  0.00           C
ATOM   3830 1HG1 VAL A 250     110.010 -13.420  10.280  1.00  0.00           H
ATOM   3831 2HG1 VAL A 250     108.430 -12.860   9.520  1.00  0.00           H
ATOM   3832 3HG1 VAL A 250     108.700 -14.540   9.700  1.00  0.00           H
ATOM   3833  CG2 VAL A 250     110.800 -14.910   8.310  1.00  0.00           C
ATOM   3834 1HG2 VAL A 250     111.330 -14.900   9.260  1.00  0.00           H
ATOM   3835 2HG2 VAL A 250     110.250 -15.850   8.340  1.00  0.00           H
ATOM   3836 3HG2 VAL A 250     111.530 -15.050   7.510  1.00  0.00           H
ATOM   3837  C   VAL A 250     109.800 -13.700   5.620  1.00  0.00           C
ATOM   3838  O   VAL A 250     110.580 -12.870   5.240  1.00  0.00           O
ATOM   3839  N   ASP A 251     109.480 -14.700   4.740  1.00  0.00           N
ATOM   3840  H   ASP A 251     108.730 -15.340   4.960  1.00  0.00           H
ATOM   3841  CA  ASP A 251     110.150 -14.890   3.380  1.00  0.00           C
ATOM   3842  HA  ASP A 251     110.350 -13.990   2.790  1.00  0.00           H
ATOM   3843  CB  ASP A 251     111.540 -15.440   3.640  1.00  0.00           C
ATOM   3844  HB1 ASP A 251     111.530 -16.150   4.460  1.00  0.00           H
ATOM   3845  HB2 ASP A 251     112.130 -14.650   4.100  1.00  0.00           H
ATOM   3846  CG  ASP A 251     112.440 -15.870   2.460  1.00  0.00           C
ATOM   3847  OD1 ASP A 251     112.060 -16.820   1.710  1.00  0.00           O
ATOM   3848  OD2 ASP A 251     113.620 -15.280   2.390  1.00  0.00           O
ATOM   3849  C   ASP A 251     109.230 -15.820   2.550  1.00  0.00           C
ATOM   3850  O   ASP A 251     108.540 -16.720   3.130  1.00  0.00           O
ATOM   3851  N   LEU A 252     109.180 -15.740   1.220  1.00  0.00           N
ATOM   3852  H   LEU A 252     109.640 -15.040   0.650  1.00  0.00           H
ATOM   3853  CA  LEU A 252     108.380 -16.730   0.420  1.00  0.00           C
ATOM   3854  HA  LEU A 252     107.310 -16.570   0.560  1.00  0.00           H
ATOM   3855  CB  LEU A 252     108.690 -16.430  -1.090  1.00  0.00           C
ATOM   3856  HB1 LEU A 252     108.980 -17.330  -1.620  1.00  0.00           H
ATOM   3857  HB2 LEU A 252     109.560 -15.780  -1.190  1.00  0.00           H
ATOM   3858  CG  LEU A 252     107.550 -15.610  -1.850  1.00  0.00           C
ATOM   3859  HG  LEU A 252     106.670 -16.250  -1.770  1.00  0.00           H
ATOM   3860  CD1 LEU A 252     107.220 -14.230  -1.300  1.00  0.00           C
ATOM   3861 1HD1 LEU A 252     106.280 -14.000  -1.790  1.00  0.00           H
ATOM   3862 2HD1 LEU A 252     106.930 -14.200  -0.250  1.00  0.00           H
ATOM   3863 3HD1 LEU A 252     108.030 -13.520  -1.450  1.00  0.00           H
ATOM   3864  CD2 LEU A 252     107.800 -15.390  -3.350  1.00  0.00           C
ATOM   3865 1HD2 LEU A 252     107.940 -16.320  -3.900  1.00  0.00           H
ATOM   3866 2HD2 LEU A 252     106.970 -14.850  -3.810  1.00  0.00           H
ATOM   3867 3HD2 LEU A 252     108.650 -14.720  -3.460  1.00  0.00           H
ATOM   3868  C   LEU A 252     108.610 -18.290   0.630  1.00  0.00           C
ATOM   3869  O   LEU A 252     107.740 -19.170   0.510  1.00  0.00           O
ATOM   3870  N   THR A 253     109.800 -18.640   1.120  1.00  0.00           N
ATOM   3871  H   THR A 253     110.400 -17.850   1.290  1.00  0.00           H
ATOM   3872  CA  THR A 253     110.200 -19.960   1.550  1.00  0.00           C
ATOM   3873  HA  THR A 253     109.990 -20.680   0.760  1.00  0.00           H
ATOM   3874  CB  THR A 253     111.710 -19.960   1.810  1.00  0.00           C
ATOM   3875  HB  THR A 253     111.990 -19.470   2.750  1.00  0.00           H
ATOM   3876  CG2 THR A 253     112.360 -21.370   1.870  1.00  0.00           C
ATOM   3877 1HG2 THR A 253     113.440 -21.350   2.000  1.00  0.00           H
ATOM   3878 2HG2 THR A 253     111.910 -21.890   2.720  1.00  0.00           H
ATOM   3879 3HG2 THR A 253     112.200 -21.890   0.930  1.00  0.00           H
ATOM   3880  OG1 THR A 253     112.350 -19.310   0.680  1.00  0.00           O
ATOM   3881  HG1 THR A 253     112.240 -18.360   0.800  1.00  0.00           H
ATOM   3882  C   THR A 253     109.360 -20.430   2.740  1.00  0.00           C
ATOM   3883  O   THR A 253     109.040 -21.630   2.890  1.00  0.00           O
ATOM   3884  N   GLU A 254     108.850 -19.550   3.600  1.00  0.00           N
ATOM   3885  H   GLU A 254     108.910 -18.560   3.400  1.00  0.00           H
ATOM   3886  CA  GLU A 254     108.110 -19.920   4.840  1.00  0.00           C
ATOM   3887  HA  GLU A 254     108.640 -20.640   5.460  1.00  0.00           H
ATOM   3888  CB  GLU A 254     107.980 -18.670   5.700  1.00  0.00           C
ATOM   3889  HB1 GLU A 254     107.490 -19.030   6.600  1.00  0.00           H
ATOM   3890  HB2 GLU A 254     107.330 -17.930   5.220  1.00  0.00           H
ATOM   3891  CG  GLU A 254     109.200 -17.840   6.110  1.00  0.00           C
ATOM   3892  HG1 GLU A 254     108.940 -17.090   6.850  1.00  0.00           H
ATOM   3893  HG2 GLU A 254     109.650 -17.370   5.230  1.00  0.00           H
ATOM   3894  CD  GLU A 254     110.200 -18.780   6.800  1.00  0.00           C
ATOM   3895  OE1 GLU A 254     109.890 -19.210   7.950  1.00  0.00           O
ATOM   3896  OE2 GLU A 254     111.300 -19.020   6.210  1.00  0.00           O
ATOM   3897  C   GLU A 254     106.690 -20.380   4.690  1.00  0.00           C
ATOM   3898  O   GLU A 254     106.150 -21.060   5.600  1.00  0.00           O
ATOM   3899  N   PHE A 255     106.000 -20.120   3.570  1.00  0.00           N
ATOM   3900  H   PHE A 255     106.550 -19.650   2.860  1.00  0.00           H
ATOM   3901  CA  PHE A 255     104.600 -20.480   3.370  1.00  0.00           C
ATOM   3902  HA  PHE A 255     103.920 -20.270   4.190  1.00  0.00           H
ATOM   3903  CB  PHE A 255     104.050 -19.700   2.120  1.00  0.00           C
ATOM   3904  HB1 PHE A 255     103.050 -20.060   1.900  1.00  0.00           H
ATOM   3905  HB2 PHE A 255     104.690 -19.940   1.270  1.00  0.00           H
ATOM   3906  CG  PHE A 255     103.930 -18.220   2.260  1.00  0.00           C
ATOM   3907  CD1 PHE A 255     104.870 -17.350   1.640  1.00  0.00           C
ATOM   3908  HD1 PHE A 255     105.620 -17.810   1.020  1.00  0.00           H
ATOM   3909  CE1 PHE A 255     104.850 -15.960   1.930  1.00  0.00           C
ATOM   3910  HE1 PHE A 255     105.550 -15.310   1.440  1.00  0.00           H
ATOM   3911  CZ  PHE A 255     103.770 -15.410   2.720  1.00  0.00           C
ATOM   3912  HZ  PHE A 255     103.670 -14.350   2.870  1.00  0.00           H
ATOM   3913  CE2 PHE A 255     102.850 -16.290   3.260  1.00  0.00           C
ATOM   3914  HE2 PHE A 255     102.050 -15.910   3.870  1.00  0.00           H
ATOM   3915  CD2 PHE A 255     102.970 -17.680   3.140  1.00  0.00           C
ATOM   3916  HD2 PHE A 255     102.310 -18.270   3.740  1.00  0.00           H
ATOM   3917  C   PHE A 255     104.450 -21.990   3.280  1.00  0.00           C
ATOM   3918  O   PHE A 255     103.550 -22.600   3.810  1.00  0.00           O
ATOM   3919  N   GLN A 256     105.390 -22.730   2.690  1.00  0.00           N
ATOM   3920  H   GLN A 256     105.990 -22.280   2.020  1.00  0.00           H
ATOM   3921  CA  GLN A 256     105.450 -24.230   2.740  1.00  0.00           C
ATOM   3922  HA  GLN A 256     104.490 -24.660   2.440  1.00  0.00           H
ATOM   3923  CB  GLN A 256     106.440 -24.720   1.660  1.00  0.00           C
ATOM   3924  HB1 GLN A 256     106.600 -25.770   1.930  1.00  0.00           H
ATOM   3925  HB2 GLN A 256     107.390 -24.210   1.750  1.00  0.00           H
ATOM   3926  CG  GLN A 256     105.820 -24.790   0.270  1.00  0.00           C
ATOM   3927  HG1 GLN A 256     105.920 -23.880  -0.310  1.00  0.00           H
ATOM   3928  HG2 GLN A 256     104.750 -24.990   0.370  1.00  0.00           H
ATOM   3929  CD  GLN A 256     106.490 -25.820  -0.590  1.00  0.00           C
ATOM   3930  OE1 GLN A 256     107.530 -26.350  -0.220  1.00  0.00           O
ATOM   3931  NE2 GLN A 256     105.870 -26.320  -1.640  1.00  0.00           N
ATOM   3932 1HE2 GLN A 256     104.940 -26.050  -1.900  1.00  0.00           H
ATOM   3933 2HE2 GLN A 256     106.350 -27.150  -1.970  1.00  0.00           H
ATOM   3934  C   GLN A 256     105.910 -24.760   4.090  1.00  0.00           C
ATOM   3935  O   GLN A 256     105.180 -25.500   4.720  1.00  0.00           O
ATOM   3936  N   THR A 257     107.010 -24.290   4.620  1.00  0.00           N
ATOM   3937  H   THR A 257     107.380 -23.500   4.100  1.00  0.00           H
ATOM   3938  CA  THR A 257     107.510 -24.650   5.980  1.00  0.00           C
ATOM   3939  HA  THR A 257     107.560 -25.730   6.100  1.00  0.00           H
ATOM   3940  CB  THR A 257     109.030 -24.300   6.220  1.00  0.00           C
ATOM   3941  HB  THR A 257     109.310 -24.520   7.250  1.00  0.00           H
ATOM   3942  CG2 THR A 257     109.890 -25.130   5.250  1.00  0.00           C
ATOM   3943 1HG2 THR A 257     109.490 -26.100   4.960  1.00  0.00           H
ATOM   3944 2HG2 THR A 257     110.070 -24.620   4.300  1.00  0.00           H
ATOM   3945 3HG2 THR A 257     110.850 -25.230   5.760  1.00  0.00           H
ATOM   3946  OG1 THR A 257     109.230 -22.930   6.080  1.00  0.00           O
ATOM   3947  HG1 THR A 257     109.020 -22.470   6.900  1.00  0.00           H
ATOM   3948  C   THR A 257     106.620 -24.180   7.120  1.00  0.00           C
ATOM   3949  O   THR A 257     106.910 -24.540   8.270  1.00  0.00           O
ATOM   3950  N   ASN A 258     105.500 -23.500   6.920  1.00  0.00           N
ATOM   3951  H   ASN A 258     105.440 -23.090   6.000  1.00  0.00           H
ATOM   3952  CA  ASN A 258     104.400 -23.320   7.870  1.00  0.00           C
ATOM   3953  HA  ASN A 258     104.590 -23.610   8.900  1.00  0.00           H
ATOM   3954  CB  ASN A 258     104.000 -21.840   7.960  1.00  0.00           C
ATOM   3955  HB1 ASN A 258     103.080 -21.630   8.500  1.00  0.00           H
ATOM   3956  HB2 ASN A 258     103.840 -21.410   6.970  1.00  0.00           H
ATOM   3957  CG  ASN A 258     105.060 -20.940   8.700  1.00  0.00           C
ATOM   3958  OD1 ASN A 258     105.720 -21.220   9.700  1.00  0.00           O
ATOM   3959  ND2 ASN A 258     105.280 -19.780   8.170  1.00  0.00           N
ATOM   3960 1HD2 ASN A 258     104.850 -19.500   7.290  1.00  0.00           H
ATOM   3961 2HD2 ASN A 258     106.130 -19.280   8.390  1.00  0.00           H
ATOM   3962  C   ASN A 258     103.160 -24.140   7.490  1.00  0.00           C
ATOM   3963  O   ASN A 258     102.590 -24.710   8.430  1.00  0.00           O
ATOM   3964  N   LEU A 259     102.800 -24.200   6.240  1.00  0.00           N
ATOM   3965  H   LEU A 259     103.340 -23.640   5.600  1.00  0.00           H
ATOM   3966  CA  LEU A 259     101.430 -24.480   5.770  1.00  0.00           C
ATOM   3967  HA  LEU A 259     100.930 -24.890   6.650  1.00  0.00           H
ATOM   3968  CB  LEU A 259     100.630 -23.320   5.200  1.00  0.00           C
ATOM   3969  HB1 LEU A 259      99.600 -23.680   5.200  1.00  0.00           H
ATOM   3970  HB2 LEU A 259     101.060 -23.180   4.200  1.00  0.00           H
ATOM   3971  CG  LEU A 259     100.730 -21.940   5.810  1.00  0.00           C
ATOM   3972  HG  LEU A 259     101.770 -21.640   5.750  1.00  0.00           H
ATOM   3973  CD1 LEU A 259     100.040 -20.880   4.950  1.00  0.00           C
ATOM   3974 1HD1 LEU A 259     100.400 -20.870   3.920  1.00  0.00           H
ATOM   3975 2HD1 LEU A 259      98.950 -20.970   4.940  1.00  0.00           H
ATOM   3976 3HD1 LEU A 259     100.360 -19.980   5.470  1.00  0.00           H
ATOM   3977  CD2 LEU A 259     100.210 -21.950   7.190  1.00  0.00           C
ATOM   3978 1HD2 LEU A 259      99.120 -21.870   7.210  1.00  0.00           H
ATOM   3979 2HD2 LEU A 259     100.530 -22.740   7.880  1.00  0.00           H
ATOM   3980 3HD2 LEU A 259     100.750 -21.070   7.550  1.00  0.00           H
ATOM   3981  C   LEU A 259     101.370 -25.700   4.810  1.00  0.00           C
ATOM   3982  O   LEU A 259     100.250 -25.960   4.350  1.00  0.00           O
ATOM   3983  N   VAL A 260     102.430 -26.390   4.340  1.00  0.00           N
ATOM   3984  H   VAL A 260     103.360 -26.170   4.670  1.00  0.00           H
ATOM   3985  CA  VAL A 260     102.360 -27.510   3.370  1.00  0.00           C
ATOM   3986  HA  VAL A 260     101.320 -27.810   3.230  1.00  0.00           H
ATOM   3987  CB  VAL A 260     102.840 -27.000   1.950  1.00  0.00           C
ATOM   3988  HB  VAL A 260     103.900 -26.740   1.940  1.00  0.00           H
ATOM   3989  CG1 VAL A 260     102.610 -28.160   0.940  1.00  0.00           C
ATOM   3990 1HG1 VAL A 260     103.260 -29.010   1.160  1.00  0.00           H
ATOM   3991 2HG1 VAL A 260     101.580 -28.490   0.880  1.00  0.00           H
ATOM   3992 3HG1 VAL A 260     103.040 -27.890  -0.030  1.00  0.00           H
ATOM   3993  CG2 VAL A 260     102.000 -25.810   1.440  1.00  0.00           C
ATOM   3994 1HG2 VAL A 260     102.300 -25.560   0.420  1.00  0.00           H
ATOM   3995 2HG2 VAL A 260     100.920 -25.920   1.480  1.00  0.00           H
ATOM   3996 3HG2 VAL A 260     102.130 -24.820   1.870  1.00  0.00           H
ATOM   3997  C   VAL A 260     103.120 -28.850   3.790  1.00  0.00           C
ATOM   3998  O   VAL A 260     104.360 -28.890   3.660  1.00  0.00           O
ATOM   3999  N   PRO A 261     102.480 -29.880   4.370  1.00  0.00           N
ATOM   4000  CD  PRO A 261     101.030 -29.890   4.810  1.00  0.00           C
ATOM   4001  HD1 PRO A 261     100.460 -30.260   3.950  1.00  0.00           H
ATOM   4002  HD2 PRO A 261     100.600 -28.920   5.030  1.00  0.00           H
ATOM   4003  CG  PRO A 261     100.950 -30.890   5.970  1.00  0.00           C
ATOM   4004  HG1 PRO A 261      99.970 -31.370   6.050  1.00  0.00           H
ATOM   4005  HG2 PRO A 261     101.330 -30.320   6.820  1.00  0.00           H
ATOM   4006  CB  PRO A 261     102.020 -31.930   5.640  1.00  0.00           C
ATOM   4007  HB1 PRO A 261     101.660 -32.580   4.840  1.00  0.00           H
ATOM   4008  HB2 PRO A 261     102.480 -32.380   6.510  1.00  0.00           H
ATOM   4009  CA  PRO A 261     103.170 -31.060   4.970  1.00  0.00           C
ATOM   4010  HA  PRO A 261     103.860 -30.690   5.720  1.00  0.00           H
ATOM   4011  C   PRO A 261     103.850 -31.920   4.020  1.00  0.00           C
ATOM   4012  O   PRO A 261     105.030 -32.370   4.220  1.00  0.00           O
ATOM   4013  N   TYR A 262     103.190 -32.110   2.810  1.00  0.00           N
ATOM   4014  H   TYR A 262     102.380 -31.560   2.580  1.00  0.00           H
ATOM   4015  CA  TYR A 262     103.760 -32.880   1.700  1.00  0.00           C
ATOM   4016  HA  TYR A 262     104.790 -33.180   1.870  1.00  0.00           H
ATOM   4017  CB  TYR A 262     102.900 -34.140   1.570  1.00  0.00           C
ATOM   4018  HB1 TYR A 262     103.320 -34.670   0.710  1.00  0.00           H
ATOM   4019  HB2 TYR A 262     101.860 -33.910   1.360  1.00  0.00           H
ATOM   4020  CG  TYR A 262     102.950 -35.070   2.810  1.00  0.00           C
ATOM   4021  CD1 TYR A 262     101.770 -35.520   3.410  1.00  0.00           C
ATOM   4022  HD1 TYR A 262     100.850 -35.230   2.920  1.00  0.00           H
ATOM   4023  CE1 TYR A 262     101.780 -36.300   4.560  1.00  0.00           C
ATOM   4024  HE1 TYR A 262     100.870 -36.370   5.140  1.00  0.00           H
ATOM   4025  CZ  TYR A 262     103.010 -36.810   5.020  1.00  0.00           C
ATOM   4026  OH  TYR A 262     102.970 -37.680   6.070  1.00  0.00           O
ATOM   4027  HH  TYR A 262     102.120 -38.070   6.290  1.00  0.00           H
ATOM   4028  CE2 TYR A 262     104.200 -36.450   4.460  1.00  0.00           C
ATOM   4029  HE2 TYR A 262     105.100 -36.940   4.820  1.00  0.00           H
ATOM   4030  CD2 TYR A 262     104.210 -35.540   3.380  1.00  0.00           C
ATOM   4031  HD2 TYR A 262     105.180 -35.250   3.000  1.00  0.00           H
ATOM   4032  C   TYR A 262     103.630 -32.030   0.410  1.00  0.00           C
ATOM   4033  O   TYR A 262     102.580 -31.390   0.280  1.00  0.00           O
ATOM   4034  N   PRO A 263     104.530 -32.020  -0.570  1.00  0.00           N
ATOM   4035  CD  PRO A 263     105.850 -32.620  -0.280  1.00  0.00           C
ATOM   4036  HD1 PRO A 263     105.740 -33.700  -0.150  1.00  0.00           H
ATOM   4037  HD2 PRO A 263     106.270 -32.080   0.570  1.00  0.00           H
ATOM   4038  CG  PRO A 263     106.660 -32.270  -1.550  1.00  0.00           C
ATOM   4039  HG1 PRO A 263     107.010 -33.230  -1.930  1.00  0.00           H
ATOM   4040  HG2 PRO A 263     107.420 -31.500  -1.370  1.00  0.00           H
ATOM   4041  CB  PRO A 263     105.670 -31.730  -2.610  1.00  0.00           C
ATOM   4042  HB1 PRO A 263     105.270 -32.590  -3.150  1.00  0.00           H
ATOM   4043  HB2 PRO A 263     106.190 -30.990  -3.210  1.00  0.00           H
ATOM   4044  CA  PRO A 263     104.630 -31.110  -1.660  1.00  0.00           C
ATOM   4045  HA  PRO A 263     105.040 -30.140  -1.370  1.00  0.00           H
ATOM   4046  C   PRO A 263     103.300 -30.930  -2.470  1.00  0.00           C
ATOM   4047  O   PRO A 263     103.070 -29.790  -2.990  1.00  0.00           O
ATOM   4048  N   ARG A 264     102.460 -31.960  -2.610  1.00  0.00           N
ATOM   4049  H   ARG A 264     102.730 -32.850  -2.200  1.00  0.00           H
ATOM   4050  CA  ARG A 264     101.180 -31.820  -3.390  1.00  0.00           C
ATOM   4051  HA  ARG A 264     101.310 -31.120  -4.210  1.00  0.00           H
ATOM   4052  CB  ARG A 264     100.850 -33.210  -4.050  1.00  0.00           C
ATOM   4053  HB1 ARG A 264      99.820 -33.170  -4.400  1.00  0.00           H
ATOM   4054  HB2 ARG A 264     100.940 -33.970  -3.270  1.00  0.00           H
ATOM   4055  CG  ARG A 264     101.830 -33.510  -5.250  1.00  0.00           C
ATOM   4056  HG1 ARG A 264     102.870 -33.290  -4.980  1.00  0.00           H
ATOM   4057  HG2 ARG A 264     101.600 -32.770  -6.010  1.00  0.00           H
ATOM   4058  CD  ARG A 264     101.920 -34.840  -5.960  1.00  0.00           C
ATOM   4059  HD1 ARG A 264     102.240 -35.600  -5.250  1.00  0.00           H
ATOM   4060  HD2 ARG A 264     102.640 -34.680  -6.760  1.00  0.00           H
ATOM   4061  NE  ARG A 264     100.580 -35.220  -6.360  1.00  0.00           N
ATOM   4062  HE  ARG A 264     100.130 -35.930  -5.810  1.00  0.00           H
ATOM   4063  CZ  ARG A 264      99.990 -35.030  -7.500  1.00  0.00           C
ATOM   4064  NH1 ARG A 264     100.470 -34.310  -8.530  1.00  0.00           N
ATOM   4065 1HH1 ARG A 264     101.390 -33.890  -8.490  1.00  0.00           H
ATOM   4066 2HH1 ARG A 264      99.940 -34.220  -9.390  1.00  0.00           H
ATOM   4067  NH2 ARG A 264      98.850 -35.570  -7.510  1.00  0.00           N
ATOM   4068 1HH2 ARG A 264      98.570 -36.040  -6.660  1.00  0.00           H
ATOM   4069 2HH2 ARG A 264      98.300 -35.540  -8.360  1.00  0.00           H
ATOM   4070  C   ARG A 264     100.040 -31.270  -2.580  1.00  0.00           C
ATOM   4071  O   ARG A 264      98.950 -30.940  -3.080  1.00  0.00           O
ATOM   4072  N   ILE A 265     100.220 -30.980  -1.260  1.00  0.00           N
ATOM   4073  H   ILE A 265     101.150 -31.080  -0.890  1.00  0.00           H
ATOM   4074  CA  ILE A 265      99.170 -30.360  -0.350  1.00  0.00           C
ATOM   4075  HA  ILE A 265      98.180 -30.640  -0.730  1.00  0.00           H
ATOM   4076  CB  ILE A 265      99.120 -31.020   1.080  1.00  0.00           C
ATOM   4077  HB  ILE A 265     100.060 -30.850   1.590  1.00  0.00           H
ATOM   4078  CG2 ILE A 265      97.990 -30.630   1.980  1.00  0.00           C
ATOM   4079 1HG2 ILE A 265      97.950 -31.180   2.930  1.00  0.00           H
ATOM   4080 2HG2 ILE A 265      98.120 -29.620   2.360  1.00  0.00           H
ATOM   4081 3HG2 ILE A 265      97.010 -30.720   1.520  1.00  0.00           H
ATOM   4082  CG1 ILE A 265      99.040 -32.630   0.930  1.00  0.00           C
ATOM   4083 1HG1 ILE A 265      98.980 -32.940   1.970  1.00  0.00           H
ATOM   4084 2HG1 ILE A 265     100.000 -33.090   0.690  1.00  0.00           H
ATOM   4085  CD  ILE A 265      97.840 -33.220   0.100  1.00  0.00           C
ATOM   4086  HD1 ILE A 265      97.910 -32.950  -0.960  1.00  0.00           H
ATOM   4087  HD2 ILE A 265      97.820 -34.300   0.170  1.00  0.00           H
ATOM   4088  HD3 ILE A 265      96.930 -32.850   0.560  1.00  0.00           H
ATOM   4089  C   ILE A 265      99.210 -28.820  -0.500  1.00  0.00           C
ATOM   4090  O   ILE A 265      99.060 -28.090   0.480  1.00  0.00           O
ATOM   4091  N   HIS A 266      99.810 -28.300  -1.570  1.00  0.00           N
ATOM   4092  H   HIS A 266      99.960 -28.850  -2.400  1.00  0.00           H
ATOM   4093  CA  HIS A 266     100.170 -26.860  -1.670  1.00  0.00           C
ATOM   4094  HA  HIS A 266     100.690 -26.620  -0.750  1.00  0.00           H
ATOM   4095  CB  HIS A 266     101.210 -26.670  -2.750  1.00  0.00           C
ATOM   4096  HB1 HIS A 266     102.160 -27.100  -2.440  1.00  0.00           H
ATOM   4097  HB2 HIS A 266     101.430 -25.620  -2.980  1.00  0.00           H
ATOM   4098  CG  HIS A 266     100.970 -27.220  -4.100  1.00  0.00           C
ATOM   4099  ND1 HIS A 266      99.750 -27.320  -4.780  1.00  0.00           N
ATOM   4100  HD1 HIS A 266      98.890 -26.890  -4.470  1.00  0.00           H
ATOM   4101  CE1 HIS A 266      99.960 -28.050  -5.910  1.00  0.00           C
ATOM   4102  HE1 HIS A 266      99.220 -28.290  -6.660  1.00  0.00           H
ATOM   4103  NE2 HIS A 266     101.250 -28.430  -6.010  1.00  0.00           N
ATOM   4104  CD2 HIS A 266     101.850 -27.900  -4.860  1.00  0.00           C
ATOM   4105  HD2 HIS A 266     102.870 -27.810  -4.540  1.00  0.00           H
ATOM   4106  C   HIS A 266      98.980 -25.920  -1.860  1.00  0.00           C
ATOM   4107  O   HIS A 266      99.030 -25.010  -2.760  1.00  0.00           O
ATOM   4108  N   PHE A 267      97.890 -25.950  -1.040  1.00  0.00           N
ATOM   4109  H   PHE A 267      97.930 -26.700  -0.360  1.00  0.00           H
ATOM   4110  CA  PHE A 267      96.660 -25.170  -1.200  1.00  0.00           C
ATOM   4111  HA  PHE A 267      96.660 -24.350  -1.910  1.00  0.00           H
ATOM   4112  CB  PHE A 267      95.660 -26.040  -1.870  1.00  0.00           C
ATOM   4113  HB1 PHE A 267      94.660 -25.610  -1.830  1.00  0.00           H
ATOM   4114  HB2 PHE A 267      95.600 -26.920  -1.240  1.00  0.00           H
ATOM   4115  CG  PHE A 267      95.980 -26.350  -3.280  1.00  0.00           C
ATOM   4116  CD1 PHE A 267      96.610 -27.610  -3.530  1.00  0.00           C
ATOM   4117  HD1 PHE A 267      96.890 -28.280  -2.730  1.00  0.00           H
ATOM   4118  CE1 PHE A 267      96.870 -27.970  -4.850  1.00  0.00           C
ATOM   4119  HE1 PHE A 267      97.330 -28.920  -5.050  1.00  0.00           H
ATOM   4120  CZ  PHE A 267      96.590 -27.090  -5.940  1.00  0.00           C
ATOM   4121  HZ  PHE A 267      96.740 -27.350  -6.980  1.00  0.00           H
ATOM   4122  CE2 PHE A 267      95.920 -25.920  -5.610  1.00  0.00           C
ATOM   4123  HE2 PHE A 267      95.510 -25.400  -6.460  1.00  0.00           H
ATOM   4124  CD2 PHE A 267      95.560 -25.520  -4.330  1.00  0.00           C
ATOM   4125  HD2 PHE A 267      94.930 -24.670  -4.100  1.00  0.00           H
ATOM   4126  C   PHE A 267      96.160 -24.690   0.140  1.00  0.00           C
ATOM   4127  O   PHE A 267      95.150 -25.210   0.650  1.00  0.00           O
ATOM   4128  N   PRO A 268      96.820 -23.670   0.770  1.00  0.00           N
ATOM   4129  CD  PRO A 268      98.140 -23.080   0.390  1.00  0.00           C
ATOM   4130  HD1 PRO A 268      98.180 -22.860  -0.670  1.00  0.00           H
ATOM   4131  HD2 PRO A 268      98.910 -23.830   0.570  1.00  0.00           H
ATOM   4132  CG  PRO A 268      98.320 -21.880   1.330  1.00  0.00           C
ATOM   4133  HG1 PRO A 268      97.860 -21.040   0.820  1.00  0.00           H
ATOM   4134  HG2 PRO A 268      99.380 -21.690   1.520  1.00  0.00           H
ATOM   4135  CB  PRO A 268      97.580 -22.290   2.620  1.00  0.00           C
ATOM   4136  HB1 PRO A 268      97.200 -21.410   3.140  1.00  0.00           H
ATOM   4137  HB2 PRO A 268      98.010 -22.910   3.410  1.00  0.00           H
ATOM   4138  CA  PRO A 268      96.380 -23.040   2.040  1.00  0.00           C
ATOM   4139  HA  PRO A 268      96.150 -23.870   2.710  1.00  0.00           H
ATOM   4140  C   PRO A 268      95.240 -22.090   1.800  1.00  0.00           C
ATOM   4141  O   PRO A 268      95.110 -21.500   0.710  1.00  0.00           O
ATOM   4142  N   LEU A 269      94.380 -21.880   2.830  1.00  0.00           N
ATOM   4143  H   LEU A 269      94.470 -22.420   3.670  1.00  0.00           H
ATOM   4144  CA  LEU A 269      93.340 -20.930   2.780  1.00  0.00           C
ATOM   4145  HA  LEU A 269      93.050 -20.710   1.750  1.00  0.00           H
ATOM   4146  CB  LEU A 269      92.130 -21.540   3.510  1.00  0.00           C
ATOM   4147  HB1 LEU A 269      91.420 -20.740   3.730  1.00  0.00           H
ATOM   4148  HB2 LEU A 269      92.490 -21.760   4.510  1.00  0.00           H
ATOM   4149  CG  LEU A 269      91.370 -22.660   2.680  1.00  0.00           C
ATOM   4150  HG  LEU A 269      91.950 -23.560   2.490  1.00  0.00           H
ATOM   4151  CD1 LEU A 269      90.140 -23.120   3.420  1.00  0.00           C
ATOM   4152 1HD1 LEU A 269      89.690 -22.250   3.900  1.00  0.00           H
ATOM   4153 2HD1 LEU A 269      89.390 -23.590   2.790  1.00  0.00           H
ATOM   4154 3HD1 LEU A 269      90.500 -23.830   4.160  1.00  0.00           H
ATOM   4155  CD2 LEU A 269      90.900 -22.130   1.270  1.00  0.00           C
ATOM   4156 1HD2 LEU A 269      91.560 -21.750   0.490  1.00  0.00           H
ATOM   4157 2HD2 LEU A 269      90.500 -23.020   0.780  1.00  0.00           H
ATOM   4158 3HD2 LEU A 269      90.100 -21.400   1.400  1.00  0.00           H
ATOM   4159  C   LEU A 269      93.840 -19.660   3.440  1.00  0.00           C
ATOM   4160  O   LEU A 269      94.680 -19.630   4.340  1.00  0.00           O
ATOM   4161  N   ALA A 270      93.260 -18.560   2.990  1.00  0.00           N
ATOM   4162  H   ALA A 270      92.580 -18.650   2.250  1.00  0.00           H
ATOM   4163  CA  ALA A 270      93.400 -17.200   3.660  1.00  0.00           C
ATOM   4164  HA  ALA A 270      94.080 -17.310   4.510  1.00  0.00           H
ATOM   4165  CB  ALA A 270      94.130 -16.430   2.590  1.00  0.00           C
ATOM   4166  HB1 ALA A 270      94.980 -16.980   2.200  1.00  0.00           H
ATOM   4167  HB2 ALA A 270      93.450 -16.150   1.790  1.00  0.00           H
ATOM   4168  HB3 ALA A 270      94.500 -15.500   3.040  1.00  0.00           H
ATOM   4169  C   ALA A 270      92.050 -16.680   4.140  1.00  0.00           C
ATOM   4170  O   ALA A 270      91.040 -16.860   3.450  1.00  0.00           O
ATOM   4171  N   THR A 271      92.060 -15.950   5.240  1.00  0.00           N
ATOM   4172  H   THR A 271      92.960 -15.830   5.680  1.00  0.00           H
ATOM   4173  CA  THR A 271      90.990 -15.170   5.880  1.00  0.00           C
ATOM   4174  HA  THR A 271      90.160 -14.840   5.260  1.00  0.00           H
ATOM   4175  CB  THR A 271      90.480 -16.040   7.000  1.00  0.00           C
ATOM   4176  HB  THR A 271      91.270 -16.300   7.710  1.00  0.00           H
ATOM   4177  CG2 THR A 271      89.370 -15.460   7.900  1.00  0.00           C
ATOM   4178 1HG2 THR A 271      88.460 -15.140   7.380  1.00  0.00           H
ATOM   4179 2HG2 THR A 271      89.120 -16.180   8.680  1.00  0.00           H
ATOM   4180 3HG2 THR A 271      89.690 -14.540   8.380  1.00  0.00           H
ATOM   4181  OG1 THR A 271      89.860 -17.250   6.470  1.00  0.00           O
ATOM   4182  HG1 THR A 271      89.830 -17.850   7.210  1.00  0.00           H
ATOM   4183  C   THR A 271      91.420 -13.930   6.590  1.00  0.00           C
ATOM   4184  O   THR A 271      92.530 -13.810   7.020  1.00  0.00           O
ATOM   4185  N   TYR A 272      90.560 -12.860   6.650  1.00  0.00           N
ATOM   4186  H   TYR A 272      89.600 -13.130   6.470  1.00  0.00           H
ATOM   4187  CA  TYR A 272      90.960 -11.600   7.300  1.00  0.00           C
ATOM   4188  HA  TYR A 272      91.780 -11.770   8.000  1.00  0.00           H
ATOM   4189  CB  TYR A 272      91.430 -10.700   6.130  1.00  0.00           C
ATOM   4190  HB1 TYR A 272      90.760 -10.660   5.270  1.00  0.00           H
ATOM   4191  HB2 TYR A 272      92.380 -11.050   5.710  1.00  0.00           H
ATOM   4192  CG  TYR A 272      91.610  -9.270   6.510  1.00  0.00           C
ATOM   4193  CD1 TYR A 272      92.690  -8.790   7.210  1.00  0.00           C
ATOM   4194  HD1 TYR A 272      93.490  -9.480   7.420  1.00  0.00           H
ATOM   4195  CE1 TYR A 272      92.850  -7.420   7.350  1.00  0.00           C
ATOM   4196  HE1 TYR A 272      93.730  -7.010   7.830  1.00  0.00           H
ATOM   4197  CZ  TYR A 272      91.840  -6.510   7.030  1.00  0.00           C
ATOM   4198  OH  TYR A 272      91.940  -5.260   7.500  1.00  0.00           O
ATOM   4199  HH  TYR A 272      91.040  -5.040   7.760  1.00  0.00           H
ATOM   4200  CE2 TYR A 272      90.670  -7.020   6.340  1.00  0.00           C
ATOM   4201  HE2 TYR A 272      89.820  -6.390   6.120  1.00  0.00           H
ATOM   4202  CD2 TYR A 272      90.590  -8.400   6.110  1.00  0.00           C
ATOM   4203  HD2 TYR A 272      89.670  -8.750   5.670  1.00  0.00           H
ATOM   4204  C   TYR A 272      89.810 -11.160   8.170  1.00  0.00           C
ATOM   4205  O   TYR A 272      88.660 -11.400   7.810  1.00  0.00           O
ATOM   4206  N   ALA A 273      90.020 -10.520   9.320  1.00  0.00           N
ATOM   4207  H   ALA A 273      90.970 -10.500   9.660  1.00  0.00           H
ATOM   4208  CA  ALA A 273      88.950  -9.890  10.100  1.00  0.00           C
ATOM   4209  HA  ALA A 273      88.170  -9.490   9.440  1.00  0.00           H
ATOM   4210  CB  ALA A 273      88.470 -10.850  11.150  1.00  0.00           C
ATOM   4211  HB1 ALA A 273      89.260 -11.070  11.870  1.00  0.00           H
ATOM   4212  HB2 ALA A 273      87.670 -10.270  11.610  1.00  0.00           H
ATOM   4213  HB3 ALA A 273      87.970 -11.720  10.730  1.00  0.00           H
ATOM   4214  C   ALA A 273      89.530  -8.640  10.780  1.00  0.00           C
ATOM   4215  O   ALA A 273      90.730  -8.720  11.160  1.00  0.00           O
ATOM   4216  N   PRO A 274      88.860  -7.500  10.990  1.00  0.00           N
ATOM   4217  CD  PRO A 274      89.460  -6.300  11.470  1.00  0.00           C
ATOM   4218  HD1 PRO A 274      90.390  -6.030  10.970  1.00  0.00           H
ATOM   4219  HD2 PRO A 274      89.690  -6.330  12.540  1.00  0.00           H
ATOM   4220  CG  PRO A 274      88.530  -5.060  11.270  1.00  0.00           C
ATOM   4221  HG1 PRO A 274      88.750  -4.610  10.300  1.00  0.00           H
ATOM   4222  HG2 PRO A 274      88.640  -4.290  12.030  1.00  0.00           H
ATOM   4223  CB  PRO A 274      87.200  -5.710  11.240  1.00  0.00           C
ATOM   4224  HB1 PRO A 274      86.510  -5.140  10.610  1.00  0.00           H
ATOM   4225  HB2 PRO A 274      86.820  -5.860  12.250  1.00  0.00           H
ATOM   4226  CA  PRO A 274      87.470  -7.150  10.700  1.00  0.00           C
ATOM   4227  HA  PRO A 274      86.840  -7.830  11.260  1.00  0.00           H
ATOM   4228  C   PRO A 274      87.250  -7.180   9.190  1.00  0.00           C
ATOM   4229  O   PRO A 274      88.100  -6.650   8.430  1.00  0.00           O
ATOM   4230  N   VAL A 275      86.100  -7.660   8.750  1.00  0.00           N
ATOM   4231  H   VAL A 275      85.570  -8.140   9.460  1.00  0.00           H
ATOM   4232  CA  VAL A 275      85.490  -7.570   7.380  1.00  0.00           C
ATOM   4233  HA  VAL A 275      86.260  -7.060   6.790  1.00  0.00           H
ATOM   4234  CB  VAL A 275      84.910  -8.840   6.760  1.00  0.00           C
ATOM   4235  HB  VAL A 275      83.970  -8.600   6.260  1.00  0.00           H
ATOM   4236  CG1 VAL A 275      85.990  -9.400   5.810  1.00  0.00           C
ATOM   4237 1HG1 VAL A 275      86.200  -8.800   4.920  1.00  0.00           H
ATOM   4238 2HG1 VAL A 275      86.920  -9.520   6.360  1.00  0.00           H
ATOM   4239 3HG1 VAL A 275      85.570 -10.330   5.440  1.00  0.00           H
ATOM   4240  CG2 VAL A 275      84.540  -9.990   7.720  1.00  0.00           C
ATOM   4241 1HG2 VAL A 275      85.470 -10.410   8.100  1.00  0.00           H
ATOM   4242 2HG2 VAL A 275      83.940  -9.570   8.530  1.00  0.00           H
ATOM   4243 3HG2 VAL A 275      83.890 -10.640   7.140  1.00  0.00           H
ATOM   4244  C   VAL A 275      84.400  -6.450   7.410  1.00  0.00           C
ATOM   4245  O   VAL A 275      84.040  -5.850   6.330  1.00  0.00           O
ATOM   4246  N   ILE A 276      83.870  -6.140   8.590  1.00  0.00           N
ATOM   4247  H   ILE A 276      84.090  -6.730   9.380  1.00  0.00           H
ATOM   4248  CA  ILE A 276      82.870  -5.140   8.740  1.00  0.00           C
ATOM   4249  HA  ILE A 276      82.240  -5.010   7.860  1.00  0.00           H
ATOM   4250  CB  ILE A 276      81.890  -5.590   9.890  1.00  0.00           C
ATOM   4251  HB  ILE A 276      82.550  -5.860  10.710  1.00  0.00           H
ATOM   4252  CG2 ILE A 276      80.930  -4.490  10.380  1.00  0.00           C
ATOM   4253 1HG2 ILE A 276      81.370  -3.520  10.590  1.00  0.00           H
ATOM   4254 2HG2 ILE A 276      80.160  -4.340   9.630  1.00  0.00           H
ATOM   4255 3HG2 ILE A 276      80.360  -4.830  11.250  1.00  0.00           H
ATOM   4256  CG1 ILE A 276      81.080  -6.850   9.420  1.00  0.00           C
ATOM   4257 1HG1 ILE A 276      80.490  -7.280  10.230  1.00  0.00           H
ATOM   4258 2HG1 ILE A 276      81.910  -7.550   9.370  1.00  0.00           H
ATOM   4259  CD  ILE A 276      80.250  -6.880   8.140  1.00  0.00           C
ATOM   4260  HD1 ILE A 276      79.340  -6.300   8.320  1.00  0.00           H
ATOM   4261  HD2 ILE A 276      80.750  -6.490   7.260  1.00  0.00           H
ATOM   4262  HD3 ILE A 276      79.980  -7.900   7.870  1.00  0.00           H
ATOM   4263  C   ILE A 276      83.470  -3.750   9.050  1.00  0.00           C
ATOM   4264  O   ILE A 276      84.280  -3.640   9.940  1.00  0.00           O
ATOM   4265  N   SER A 277      83.030  -2.790   8.320  1.00  0.00           N
ATOM   4266  H   SER A 277      82.300  -3.030   7.660  1.00  0.00           H
ATOM   4267  CA  SER A 277      83.370  -1.410   8.460  1.00  0.00           C
ATOM   4268  HA  SER A 277      84.450  -1.270   8.500  1.00  0.00           H
ATOM   4269  CB  SER A 277      82.920  -0.680   7.240  1.00  0.00           C
ATOM   4270  HB1 SER A 277      82.990   0.360   7.520  1.00  0.00           H
ATOM   4271  HB2 SER A 277      81.890  -1.010   7.120  1.00  0.00           H
ATOM   4272  OG  SER A 277      83.780  -1.000   6.130  1.00  0.00           O
ATOM   4273  HG  SER A 277      83.560  -0.350   5.450  1.00  0.00           H
ATOM   4274  C   SER A 277      82.710  -0.700   9.680  1.00  0.00           C
ATOM   4275  O   SER A 277      81.600  -0.870  10.090  1.00  0.00           O
ATOM   4276  N   ALA A 278      83.470   0.270  10.220  1.00  0.00           N
ATOM   4277  H   ALA A 278      84.460   0.340  10.030  1.00  0.00           H
ATOM   4278  CA  ALA A 278      83.060   1.320  11.210  1.00  0.00           C
ATOM   4279  HA  ALA A 278      84.010   1.790  11.450  1.00  0.00           H
ATOM   4280  CB  ALA A 278      82.270   2.420  10.400  1.00  0.00           C
ATOM   4281  HB1 ALA A 278      81.310   2.020  10.080  1.00  0.00           H
ATOM   4282  HB2 ALA A 278      82.230   3.330  10.990  1.00  0.00           H
ATOM   4283  HB3 ALA A 278      82.860   2.690   9.520  1.00  0.00           H
ATOM   4284  C   ALA A 278      82.430   0.970  12.560  1.00  0.00           C
ATOM   4285  O   ALA A 278      82.310   1.850  13.350  1.00  0.00           O
ATOM   4286  N   GLU A 284      82.130  -0.330  12.810  1.00  0.00           N
ATOM   4287  H   GLU A 284      82.330  -0.960  12.050  1.00  0.00           H
ATOM   4288  CA  GLU A 284      81.900  -0.840  14.170  1.00  0.00           C
ATOM   4289  HA  GLU A 284      81.250  -0.100  14.630  1.00  0.00           H
ATOM   4290  CB  GLU A 284      81.140  -2.150  14.180  1.00  0.00           C
ATOM   4291  HB1 GLU A 284      81.050  -2.520  15.200  1.00  0.00           H
ATOM   4292  HB2 GLU A 284      81.750  -2.910  13.690  1.00  0.00           H
ATOM   4293  CG  GLU A 284      79.760  -2.130  13.460  1.00  0.00           C
ATOM   4294  HG1 GLU A 284      79.330  -3.130  13.600  1.00  0.00           H
ATOM   4295  HG2 GLU A 284      79.930  -1.930  12.410  1.00  0.00           H
ATOM   4296  CD  GLU A 284      78.650  -1.110  14.000  1.00  0.00           C
ATOM   4297  OE1 GLU A 284      77.740  -0.840  13.210  1.00  0.00           O
ATOM   4298  OE2 GLU A 284      78.650  -0.680  15.170  1.00  0.00           O
ATOM   4299  C   GLU A 284      83.180  -1.020  14.900  1.00  0.00           C
ATOM   4300  O   GLU A 284      84.090  -1.540  14.330  1.00  0.00           O
ATOM   4301  N   GLN A 285      83.170  -0.760  16.250  1.00  0.00           N
ATOM   4302  H   GLN A 285      82.290  -0.440  16.620  1.00  0.00           H
ATOM   4303  CA  GLN A 285      84.290  -1.030  17.090  1.00  0.00           C
ATOM   4304  HA  GLN A 285      85.220  -1.000  16.520  1.00  0.00           H
ATOM   4305  CB  GLN A 285      84.450   0.040  18.170  1.00  0.00           C
ATOM   4306  HB1 GLN A 285      85.290  -0.170  18.830  1.00  0.00           H
ATOM   4307  HB2 GLN A 285      83.620   0.120  18.870  1.00  0.00           H
ATOM   4308  CG  GLN A 285      84.830   1.340  17.470  1.00  0.00           C
ATOM   4309  HG1 GLN A 285      83.990   1.650  16.840  1.00  0.00           H
ATOM   4310  HG2 GLN A 285      85.640   1.190  16.760  1.00  0.00           H
ATOM   4311  CD  GLN A 285      85.090   2.540  18.360  1.00  0.00           C
ATOM   4312  OE1 GLN A 285      86.220   2.950  18.700  1.00  0.00           O
ATOM   4313  NE2 GLN A 285      84.040   3.120  18.860  1.00  0.00           N
ATOM   4314 1HE2 GLN A 285      83.140   2.800  18.530  1.00  0.00           H
ATOM   4315 2HE2 GLN A 285      84.180   3.880  19.510  1.00  0.00           H
ATOM   4316  C   GLN A 285      84.060  -2.440  17.740  1.00  0.00           C
ATOM   4317  O   GLN A 285      82.990  -2.680  18.340  1.00  0.00           O
ATOM   4318  N   LEU A 286      84.950  -3.430  17.480  1.00  0.00           N
ATOM   4319  H   LEU A 286      85.740  -3.110  16.930  1.00  0.00           H
ATOM   4320  CA  LEU A 286      84.890  -4.870  17.850  1.00  0.00           C
ATOM   4321  HA  LEU A 286      83.980  -5.220  18.340  1.00  0.00           H
ATOM   4322  CB  LEU A 286      85.070  -5.680  16.550  1.00  0.00           C
ATOM   4323  HB1 LEU A 286      85.070  -6.750  16.750  1.00  0.00           H
ATOM   4324  HB2 LEU A 286      86.070  -5.500  16.150  1.00  0.00           H
ATOM   4325  CG  LEU A 286      84.120  -5.280  15.450  1.00  0.00           C
ATOM   4326  HG  LEU A 286      84.540  -4.310  15.170  1.00  0.00           H
ATOM   4327  CD1 LEU A 286      84.230  -6.190  14.280  1.00  0.00           C
ATOM   4328 1HD1 LEU A 286      83.870  -5.790  13.340  1.00  0.00           H
ATOM   4329 2HD1 LEU A 286      85.300  -6.420  14.260  1.00  0.00           H
ATOM   4330 3HD1 LEU A 286      83.850  -7.190  14.480  1.00  0.00           H
ATOM   4331  CD2 LEU A 286      82.670  -5.240  15.960  1.00  0.00           C
ATOM   4332 1HD2 LEU A 286      82.450  -4.410  16.640  1.00  0.00           H
ATOM   4333 2HD2 LEU A 286      81.990  -5.180  15.120  1.00  0.00           H
ATOM   4334 3HD2 LEU A 286      82.500  -6.220  16.410  1.00  0.00           H
ATOM   4335  C   LEU A 286      86.130  -5.260  18.740  1.00  0.00           C
ATOM   4336  O   LEU A 286      87.200  -4.630  18.620  1.00  0.00           O
ATOM   4337  N   SER A 287      86.000  -6.260  19.570  1.00  0.00           N
ATOM   4338  H   SER A 287      85.060  -6.620  19.610  1.00  0.00           H
ATOM   4339  CA  SER A 287      87.060  -6.820  20.380  1.00  0.00           C
ATOM   4340  HA  SER A 287      87.690  -6.080  20.890  1.00  0.00           H
ATOM   4341  CB  SER A 287      86.470  -7.620  21.610  1.00  0.00           C
ATOM   4342  HB1 SER A 287      85.890  -6.880  22.150  1.00  0.00           H
ATOM   4343  HB2 SER A 287      87.340  -7.950  22.180  1.00  0.00           H
ATOM   4344  OG  SER A 287      85.680  -8.740  21.210  1.00  0.00           O
ATOM   4345  HG  SER A 287      85.170  -9.010  21.970  1.00  0.00           H
ATOM   4346  C   SER A 287      88.110  -7.610  19.520  1.00  0.00           C
ATOM   4347  O   SER A 287      87.800  -8.140  18.480  1.00  0.00           O
ATOM   4348  N   VAL A 288      89.360  -7.800  20.080  1.00  0.00           N
ATOM   4349  H   VAL A 288      89.630  -7.220  20.860  1.00  0.00           H
ATOM   4350  CA  VAL A 288      90.420  -8.680  19.510  1.00  0.00           C
ATOM   4351  HA  VAL A 288      90.750  -8.360  18.520  1.00  0.00           H
ATOM   4352  CB  VAL A 288      91.740  -8.540  20.260  1.00  0.00           C
ATOM   4353  HB  VAL A 288      91.670  -9.380  20.950  1.00  0.00           H
ATOM   4354  CG1 VAL A 288      92.910  -8.750  19.310  1.00  0.00           C
ATOM   4355 1HG1 VAL A 288      93.740  -9.000  19.970  1.00  0.00           H
ATOM   4356 2HG1 VAL A 288      92.760  -9.620  18.670  1.00  0.00           H
ATOM   4357 3HG1 VAL A 288      93.140  -7.850  18.720  1.00  0.00           H
ATOM   4358  CG2 VAL A 288      91.920  -7.270  20.970  1.00  0.00           C
ATOM   4359 1HG2 VAL A 288      92.940  -7.280  21.370  1.00  0.00           H
ATOM   4360 2HG2 VAL A 288      91.900  -6.390  20.330  1.00  0.00           H
ATOM   4361 3HG2 VAL A 288      91.160  -7.090  21.730  1.00  0.00           H
ATOM   4362  C   VAL A 288      89.870 -10.130  19.510  1.00  0.00           C
ATOM   4363  O   VAL A 288      90.130 -10.910  18.580  1.00  0.00           O
ATOM   4364  N   ALA A 289      88.990 -10.430  20.500  1.00  0.00           N
ATOM   4365  H   ALA A 289      88.910  -9.840  21.310  1.00  0.00           H
ATOM   4366  CA  ALA A 289      88.290 -11.710  20.620  1.00  0.00           C
ATOM   4367  HA  ALA A 289      89.010 -12.520  20.510  1.00  0.00           H
ATOM   4368  CB  ALA A 289      87.530 -11.950  21.890  1.00  0.00           C
ATOM   4369  HB1 ALA A 289      87.100 -12.950  21.800  1.00  0.00           H
ATOM   4370  HB2 ALA A 289      88.240 -11.910  22.720  1.00  0.00           H
ATOM   4371  HB3 ALA A 289      86.730 -11.210  21.970  1.00  0.00           H
ATOM   4372  C   ALA A 289      87.330 -11.880  19.400  1.00  0.00           C
ATOM   4373  O   ALA A 289      87.450 -12.860  18.650  1.00  0.00           O
ATOM   4374  N   GLU A 290      86.440 -10.960  19.160  1.00  0.00           N
ATOM   4375  H   GLU A 290      86.370 -10.180  19.800  1.00  0.00           H
ATOM   4376  CA  GLU A 290      85.460 -11.030  18.070  1.00  0.00           C
ATOM   4377  HA  GLU A 290      84.820 -11.890  18.260  1.00  0.00           H
ATOM   4378  CB  GLU A 290      84.520  -9.830  18.060  1.00  0.00           C
ATOM   4379  HB1 GLU A 290      84.340  -9.420  17.060  1.00  0.00           H
ATOM   4380  HB2 GLU A 290      84.970  -8.980  18.570  1.00  0.00           H
ATOM   4381  CG  GLU A 290      83.160 -10.150  18.640  1.00  0.00           C
ATOM   4382  HG1 GLU A 290      82.690  -9.330  19.180  1.00  0.00           H
ATOM   4383  HG2 GLU A 290      83.340 -10.890  19.430  1.00  0.00           H
ATOM   4384  CD  GLU A 290      82.230 -10.700  17.570  1.00  0.00           C
ATOM   4385  OE1 GLU A 290      82.330 -11.870  17.210  1.00  0.00           O
ATOM   4386  OE2 GLU A 290      81.440  -9.830  17.120  1.00  0.00           O
ATOM   4387  C   GLU A 290      86.080 -11.230  16.690  1.00  0.00           C
ATOM   4388  O   GLU A 290      85.630 -12.160  15.980  1.00  0.00           O
ATOM   4389  N   ILE A 291      87.070 -10.470  16.200  1.00  0.00           N
ATOM   4390  H   ILE A 291      87.410  -9.620  16.620  1.00  0.00           H
ATOM   4391  CA  ILE A 291      87.800 -10.720  14.960  1.00  0.00           C
ATOM   4392  HA  ILE A 291      87.060 -10.760  14.160  1.00  0.00           H
ATOM   4393  CB  ILE A 291      88.660  -9.470  14.670  1.00  0.00           C
ATOM   4394  HB  ILE A 291      88.990  -9.520  13.630  1.00  0.00           H
ATOM   4395  CG2 ILE A 291      87.880  -8.160  14.850  1.00  0.00           C
ATOM   4396 1HG2 ILE A 291      88.320  -7.400  14.210  1.00  0.00           H
ATOM   4397 2HG2 ILE A 291      86.850  -8.350  14.540  1.00  0.00           H
ATOM   4398 3HG2 ILE A 291      87.900  -7.770  15.870  1.00  0.00           H
ATOM   4399  CG1 ILE A 291      89.930  -9.350  15.540  1.00  0.00           C
ATOM   4400 1HG1 ILE A 291      90.470 -10.280  15.750  1.00  0.00           H
ATOM   4401 2HG1 ILE A 291      89.750  -8.930  16.530  1.00  0.00           H
ATOM   4402  CD  ILE A 291      91.050  -8.380  14.970  1.00  0.00           C
ATOM   4403  HD1 ILE A 291      91.170  -8.420  13.890  1.00  0.00           H
ATOM   4404  HD2 ILE A 291      90.770  -7.380  15.320  1.00  0.00           H
ATOM   4405  HD3 ILE A 291      92.000  -8.670  15.410  1.00  0.00           H
ATOM   4406  C   ILE A 291      88.630 -12.010  14.900  1.00  0.00           C
ATOM   4407  O   ILE A 291      88.850 -12.490  13.810  1.00  0.00           O
ATOM   4408  N   THR A 292      88.910 -12.600  16.070  1.00  0.00           N
ATOM   4409  H   THR A 292      88.570 -12.120  16.900  1.00  0.00           H
ATOM   4410  CA  THR A 292      89.640 -13.850  16.120  1.00  0.00           C
ATOM   4411  HA  THR A 292      90.160 -13.790  15.160  1.00  0.00           H
ATOM   4412  CB  THR A 292      90.610 -13.990  17.300  1.00  0.00           C
ATOM   4413  HB  THR A 292      90.070 -13.980  18.250  1.00  0.00           H
ATOM   4414  CG2 THR A 292      91.420 -15.310  17.310  1.00  0.00           C
ATOM   4415 1HG2 THR A 292      90.780 -16.160  17.080  1.00  0.00           H
ATOM   4416 2HG2 THR A 292      92.180 -15.190  16.530  1.00  0.00           H
ATOM   4417 3HG2 THR A 292      91.790 -15.450  18.320  1.00  0.00           H
ATOM   4418  OG1 THR A 292      91.470 -12.880  17.360  1.00  0.00           O
ATOM   4419  HG1 THR A 292      91.030 -12.090  17.680  1.00  0.00           H
ATOM   4420  C   THR A 292      88.700 -15.010  15.970  1.00  0.00           C
ATOM   4421  O   THR A 292      88.980 -15.930  15.160  1.00  0.00           O
ATOM   4422  N   ASN A 293      87.570 -15.000  16.680  1.00  0.00           N
ATOM   4423  H   ASN A 293      87.390 -14.180  17.250  1.00  0.00           H
ATOM   4424  CA  ASN A 293      86.460 -15.960  16.450  1.00  0.00           C
ATOM   4425  HA  ASN A 293      86.950 -16.930  16.390  1.00  0.00           H
ATOM   4426  CB  ASN A 293      85.560 -15.830  17.680  1.00  0.00           C
ATOM   4427  HB1 ASN A 293      85.040 -14.890  17.530  1.00  0.00           H
ATOM   4428  HB2 ASN A 293      86.180 -15.880  18.580  1.00  0.00           H
ATOM   4429  CG  ASN A 293      84.480 -16.910  17.600  1.00  0.00           C
ATOM   4430  OD1 ASN A 293      84.630 -18.030  18.030  1.00  0.00           O
ATOM   4431  ND2 ASN A 293      83.410 -16.610  16.970  1.00  0.00           N
ATOM   4432 1HD2 ASN A 293      83.180 -15.700  16.590  1.00  0.00           H
ATOM   4433 2HD2 ASN A 293      82.700 -17.330  16.850  1.00  0.00           H
ATOM   4434  C   ASN A 293      85.730 -15.800  15.080  1.00  0.00           C
ATOM   4435  O   ASN A 293      85.390 -16.780  14.410  1.00  0.00           O
ATOM   4436  N   ALA A 294      85.640 -14.550  14.560  1.00  0.00           N
ATOM   4437  H   ALA A 294      86.040 -13.810  15.120  1.00  0.00           H
ATOM   4438  CA  ALA A 294      84.960 -14.230  13.220  1.00  0.00           C
ATOM   4439  HA  ALA A 294      83.900 -14.470  13.270  1.00  0.00           H
ATOM   4440  CB  ALA A 294      85.060 -12.730  13.030  1.00  0.00           C
ATOM   4441  HB1 ALA A 294      85.980 -12.360  13.490  1.00  0.00           H
ATOM   4442  HB2 ALA A 294      84.880 -12.310  12.040  1.00  0.00           H
ATOM   4443  HB3 ALA A 294      84.250 -12.260  13.590  1.00  0.00           H
ATOM   4444  C   ALA A 294      85.590 -15.000  12.050  1.00  0.00           C
ATOM   4445  O   ALA A 294      84.990 -15.390  11.090  1.00  0.00           O
ATOM   4446  N   CYS A 295      86.900 -15.340  12.250  1.00  0.00           N
ATOM   4447  H   CYS A 295      87.350 -14.850  13.010  1.00  0.00           H
ATOM   4448  CA  CYS A 295      87.760 -16.160  11.390  1.00  0.00           C
ATOM   4449  HA  CYS A 295      87.660 -15.710  10.410  1.00  0.00           H
ATOM   4450  CB  CYS A 295      89.220 -16.040  11.850  1.00  0.00           C
ATOM   4451  HB1 CYS A 295      89.940 -16.710  11.380  1.00  0.00           H
ATOM   4452  HB2 CYS A 295      89.260 -16.180  12.930  1.00  0.00           H
ATOM   4453  SG  CYS A 295      89.840 -14.410  11.540  1.00  0.00           S
ATOM   4454  HG  CYS A 295      89.230 -13.680  12.470  1.00  0.00           H
ATOM   4455  C   CYS A 295      87.400 -17.640  11.330  1.00  0.00           C
ATOM   4456  O   CYS A 295      87.770 -18.320  10.390  1.00  0.00           O
ATOM   4457  N   PHE A 296      86.700 -18.080  12.330  1.00  0.00           N
ATOM   4458  H   PHE A 296      86.390 -17.500  13.100  1.00  0.00           H
ATOM   4459  CA  PHE A 296      86.140 -19.400  12.210  1.00  0.00           C
ATOM   4460  HA  PHE A 296      86.390 -19.850  11.250  1.00  0.00           H
ATOM   4461  CB  PHE A 296      86.750 -20.400  13.230  1.00  0.00           C
ATOM   4462  HB1 PHE A 296      86.270 -21.350  12.970  1.00  0.00           H
ATOM   4463  HB2 PHE A 296      86.500 -20.070  14.230  1.00  0.00           H
ATOM   4464  CG  PHE A 296      88.260 -20.650  12.990  1.00  0.00           C
ATOM   4465  CD1 PHE A 296      88.690 -21.830  12.350  1.00  0.00           C
ATOM   4466  HD1 PHE A 296      87.960 -22.530  11.970  1.00  0.00           H
ATOM   4467  CE1 PHE A 296      90.040 -22.090  12.270  1.00  0.00           C
ATOM   4468  HE1 PHE A 296      90.500 -22.990  11.870  1.00  0.00           H
ATOM   4469  CZ  PHE A 296      90.980 -21.190  12.790  1.00  0.00           C
ATOM   4470  HZ  PHE A 296      92.040 -21.400  12.680  1.00  0.00           H
ATOM   4471  CE2 PHE A 296      90.530 -20.060  13.450  1.00  0.00           C
ATOM   4472  HE2 PHE A 296      91.220 -19.380  13.920  1.00  0.00           H
ATOM   4473  CD2 PHE A 296      89.190 -19.810  13.580  1.00  0.00           C
ATOM   4474  HD2 PHE A 296      88.830 -18.920  14.070  1.00  0.00           H
ATOM   4475  C   PHE A 296      84.570 -19.360  12.280  1.00  0.00           C
ATOM   4476  O   PHE A 296      83.930 -20.130  12.960  1.00  0.00           O
ATOM   4477  N   GLU A 297      83.930 -18.300  11.660  1.00  0.00           N
ATOM   4478  H   GLU A 297      84.500 -17.610  11.210  1.00  0.00           H
ATOM   4479  CA  GLU A 297      82.430 -18.250  11.540  1.00  0.00           C
ATOM   4480  HA  GLU A 297      82.070 -19.210  11.890  1.00  0.00           H
ATOM   4481  CB  GLU A 297      81.800 -17.130  12.400  1.00  0.00           C
ATOM   4482  HB1 GLU A 297      80.740 -17.030  12.160  1.00  0.00           H
ATOM   4483  HB2 GLU A 297      82.230 -16.190  12.070  1.00  0.00           H
ATOM   4484  CG  GLU A 297      82.070 -17.210  13.910  1.00  0.00           C
ATOM   4485  HG1 GLU A 297      81.700 -16.300  14.380  1.00  0.00           H
ATOM   4486  HG2 GLU A 297      83.140 -17.160  14.140  1.00  0.00           H
ATOM   4487  CD  GLU A 297      81.410 -18.410  14.600  1.00  0.00           C
ATOM   4488  OE1 GLU A 297      81.520 -18.620  15.850  1.00  0.00           O
ATOM   4489  OE2 GLU A 297      80.700 -19.180  13.910  1.00  0.00           O
ATOM   4490  C   GLU A 297      81.990 -17.950  10.100  1.00  0.00           C
ATOM   4491  O   GLU A 297      82.700 -17.170   9.470  1.00  0.00           O
ATOM   4492  N   PRO A 298      80.860 -18.540   9.580  1.00  0.00           N
ATOM   4493  CD  PRO A 298      79.790 -19.240  10.370  1.00  0.00           C
ATOM   4494  HD1 PRO A 298      79.650 -18.760  11.330  1.00  0.00           H
ATOM   4495  HD2 PRO A 298      80.100 -20.270  10.580  1.00  0.00           H
ATOM   4496  CG  PRO A 298      78.530 -19.260   9.450  1.00  0.00           C
ATOM   4497  HG1 PRO A 298      78.030 -18.290   9.440  1.00  0.00           H
ATOM   4498  HG2 PRO A 298      77.830 -20.070   9.630  1.00  0.00           H
ATOM   4499  CB  PRO A 298      79.170 -19.450   8.030  1.00  0.00           C
ATOM   4500  HB1 PRO A 298      78.520 -19.140   7.220  1.00  0.00           H
ATOM   4501  HB2 PRO A 298      79.430 -20.490   7.840  1.00  0.00           H
ATOM   4502  CA  PRO A 298      80.520 -18.700   8.130  1.00  0.00           C
ATOM   4503  HA  PRO A 298      81.280 -19.310   7.640  1.00  0.00           H
ATOM   4504  C   PRO A 298      80.500 -17.460   7.330  1.00  0.00           C
ATOM   4505  O   PRO A 298      81.140 -17.330   6.300  1.00  0.00           O
ATOM   4506  N   ALA A 299      79.750 -16.480   7.840  1.00  0.00           N
ATOM   4507  H   ALA A 299      79.200 -16.660   8.660  1.00  0.00           H
ATOM   4508  CA  ALA A 299      79.410 -15.320   6.960  1.00  0.00           C
ATOM   4509  HA  ALA A 299      79.000 -15.640   6.000  1.00  0.00           H
ATOM   4510  CB  ALA A 299      78.300 -14.540   7.670  1.00  0.00           C
ATOM   4511  HB1 ALA A 299      78.610 -14.200   8.650  1.00  0.00           H
ATOM   4512  HB2 ALA A 299      78.100 -13.620   7.120  1.00  0.00           H
ATOM   4513  HB3 ALA A 299      77.380 -15.120   7.610  1.00  0.00           H
ATOM   4514  C   ALA A 299      80.620 -14.380   6.830  1.00  0.00           C
ATOM   4515  O   ALA A 299      80.580 -13.400   6.070  1.00  0.00           O
ATOM   4516  N   ASN A 300      81.740 -14.560   7.510  1.00  0.00           N
ATOM   4517  H   ASN A 300      81.870 -15.350   8.120  1.00  0.00           H
ATOM   4518  CA  ASN A 300      82.900 -13.670   7.430  1.00  0.00           C
ATOM   4519  HA  ASN A 300      82.560 -12.660   7.190  1.00  0.00           H
ATOM   4520  CB  ASN A 300      83.470 -13.530   8.860  1.00  0.00           C
ATOM   4521  HB1 ASN A 300      84.160 -12.680   8.840  1.00  0.00           H
ATOM   4522  HB2 ASN A 300      84.040 -14.440   9.030  1.00  0.00           H
ATOM   4523  CG  ASN A 300      82.440 -13.210   9.870  1.00  0.00           C
ATOM   4524  OD1 ASN A 300      81.660 -12.260   9.810  1.00  0.00           O
ATOM   4525  ND2 ASN A 300      82.420 -13.960  10.890  1.00  0.00           N
ATOM   4526 1HD2 ASN A 300      83.090 -14.720  10.880  1.00  0.00           H
ATOM   4527 2HD2 ASN A 300      81.620 -13.830  11.500  1.00  0.00           H
ATOM   4528  C   ASN A 300      83.980 -14.090   6.410  1.00  0.00           C
ATOM   4529  O   ASN A 300      84.820 -13.310   6.090  1.00  0.00           O
ATOM   4530  N   GLN A 301      83.840 -15.380   5.920  1.00  0.00           N
ATOM   4531  H   GLN A 301      83.140 -15.880   6.450  1.00  0.00           H
ATOM   4532  CA  GLN A 301      84.740 -16.140   5.000  1.00  0.00           C
ATOM   4533  HA  GLN A 301      85.750 -16.180   5.420  1.00  0.00           H
ATOM   4534  CB  GLN A 301      84.270 -17.620   4.730  1.00  0.00           C
ATOM   4535  HB1 GLN A 301      84.890 -18.140   4.000  1.00  0.00           H
ATOM   4536  HB2 GLN A 301      83.240 -17.560   4.380  1.00  0.00           H
ATOM   4537  CG  GLN A 301      84.280 -18.590   5.920  1.00  0.00           C
ATOM   4538  HG1 GLN A 301      83.590 -19.410   5.700  1.00  0.00           H
ATOM   4539  HG2 GLN A 301      84.100 -18.130   6.890  1.00  0.00           H
ATOM   4540  CD  GLN A 301      85.610 -19.300   6.020  1.00  0.00           C
ATOM   4541  OE1 GLN A 301      86.550 -18.820   6.640  1.00  0.00           O
ATOM   4542  NE2 GLN A 301      85.790 -20.440   5.380  1.00  0.00           N
ATOM   4543 1HE2 GLN A 301      84.960 -20.950   5.090  1.00  0.00           H
ATOM   4544 2HE2 GLN A 301      86.650 -20.960   5.510  1.00  0.00           H
ATOM   4545  C   GLN A 301      84.890 -15.400   3.660  1.00  0.00           C
ATOM   4546  O   GLN A 301      83.840 -15.260   2.960  1.00  0.00           O
ATOM   4547  N   MET A 302      86.120 -15.240   3.190  1.00  0.00           N
ATOM   4548  H   MET A 302      86.860 -15.500   3.820  1.00  0.00           H
ATOM   4549  CA  MET A 302      86.510 -14.980   1.740  1.00  0.00           C
ATOM   4550  HA  MET A 302      85.760 -14.260   1.420  1.00  0.00           H
ATOM   4551  CB  MET A 302      87.780 -14.100   1.600  1.00  0.00           C
ATOM   4552  HB1 MET A 302      87.820 -13.730   0.580  1.00  0.00           H
ATOM   4553  HB2 MET A 302      88.680 -14.640   1.880  1.00  0.00           H
ATOM   4554  CG  MET A 302      87.700 -12.790   2.390  1.00  0.00           C
ATOM   4555  HG1 MET A 302      88.010 -13.120   3.380  1.00  0.00           H
ATOM   4556  HG2 MET A 302      86.730 -12.310   2.350  1.00  0.00           H
ATOM   4557  SD  MET A 302      88.840 -11.440   2.040  1.00  0.00           S
ATOM   4558  CE  MET A 302      88.600 -10.450   3.510  1.00  0.00           C
ATOM   4559  HE1 MET A 302      89.450  -9.820   3.750  1.00  0.00           H
ATOM   4560  HE2 MET A 302      87.690  -9.870   3.340  1.00  0.00           H
ATOM   4561  HE3 MET A 302      88.390 -11.050   4.400  1.00  0.00           H
ATOM   4562  C   MET A 302      86.470 -16.200   0.750  1.00  0.00           C
ATOM   4563  O   MET A 302      86.610 -16.100  -0.460  1.00  0.00           O
ATOM   4564  N   VAL A 303      86.260 -17.430   1.210  1.00  0.00           N
ATOM   4565  H   VAL A 303      86.150 -17.500   2.220  1.00  0.00           H
ATOM   4566  CA  VAL A 303      85.970 -18.630   0.400  1.00  0.00           C
ATOM   4567  HA  VAL A 303      85.970 -18.190  -0.600  1.00  0.00           H
ATOM   4568  CB  VAL A 303      87.060 -19.710   0.550  1.00  0.00           C
ATOM   4569  HB  VAL A 303      86.790 -20.640   0.060  1.00  0.00           H
ATOM   4570  CG1 VAL A 303      88.420 -19.130   0.090  1.00  0.00           C
ATOM   4571 1HG1 VAL A 303      89.280 -19.780   0.190  1.00  0.00           H
ATOM   4572 2HG1 VAL A 303      88.410 -18.950  -0.990  1.00  0.00           H
ATOM   4573 3HG1 VAL A 303      88.640 -18.160   0.530  1.00  0.00           H
ATOM   4574  CG2 VAL A 303      87.270 -20.090   2.040  1.00  0.00           C
ATOM   4575 1HG2 VAL A 303      86.380 -19.870   2.630  1.00  0.00           H
ATOM   4576 2HG2 VAL A 303      87.520 -21.150   2.060  1.00  0.00           H
ATOM   4577 3HG2 VAL A 303      88.110 -19.540   2.480  1.00  0.00           H
ATOM   4578  C   VAL A 303      84.520 -19.220   0.540  1.00  0.00           C
ATOM   4579  O   VAL A 303      83.840 -18.910   1.510  1.00  0.00           O
ATOM   4580  N   LYS A 304      84.110 -20.210  -0.300  1.00  0.00           N
ATOM   4581  H   LYS A 304      84.680 -20.290  -1.140  1.00  0.00           H
ATOM   4582  CA  LYS A 304      82.890 -21.060  -0.170  1.00  0.00           C
ATOM   4583  HA  LYS A 304      82.060 -20.390   0.060  1.00  0.00           H
ATOM   4584  CB  LYS A 304      82.570 -21.650  -1.530  1.00  0.00           C
ATOM   4585  HB1 LYS A 304      81.620 -22.150  -1.340  1.00  0.00           H
ATOM   4586  HB2 LYS A 304      83.300 -22.410  -1.820  1.00  0.00           H
ATOM   4587  CG  LYS A 304      82.490 -20.590  -2.710  1.00  0.00           C
ATOM   4588  HG1 LYS A 304      83.450 -20.120  -2.890  1.00  0.00           H
ATOM   4589  HG2 LYS A 304      81.850 -19.710  -2.590  1.00  0.00           H
ATOM   4590  CD  LYS A 304      82.130 -21.390  -3.990  1.00  0.00           C
ATOM   4591  HD1 LYS A 304      81.200 -21.950  -3.900  1.00  0.00           H
ATOM   4592  HD2 LYS A 304      82.860 -22.180  -4.200  1.00  0.00           H
ATOM   4593  CE  LYS A 304      82.230 -20.420  -5.200  1.00  0.00           C
ATOM   4594  HE1 LYS A 304      81.970 -21.000  -6.090  1.00  0.00           H
ATOM   4595  HE2 LYS A 304      83.210 -19.980  -5.390  1.00  0.00           H
ATOM   4596  NZ  LYS A 304      81.160 -19.340  -5.190  1.00  0.00           N
ATOM   4597  HZ1 LYS A 304      80.230 -19.720  -5.080  1.00  0.00           H
ATOM   4598  HZ2 LYS A 304      81.410 -18.710  -4.440  1.00  0.00           H
ATOM   4599  HZ3 LYS A 304      81.170 -18.880  -6.080  1.00  0.00           H
ATOM   4600  C   LYS A 304      82.900 -22.160   0.900  1.00  0.00           C
ATOM   4601  O   LYS A 304      81.950 -22.930   1.010  1.00  0.00           O
ATOM   4602  N   CYS A 305      83.930 -22.320   1.730  1.00  0.00           N
ATOM   4603  H   CYS A 305      84.690 -21.670   1.600  1.00  0.00           H
ATOM   4604  CA  CYS A 305      84.150 -23.500   2.600  1.00  0.00           C
ATOM   4605  HA  CYS A 305      83.650 -24.330   2.100  1.00  0.00           H
ATOM   4606  CB  CYS A 305      85.720 -23.750   2.660  1.00  0.00           C
ATOM   4607  HB1 CYS A 305      85.910 -24.630   3.270  1.00  0.00           H
ATOM   4608  HB2 CYS A 305      86.160 -22.890   3.160  1.00  0.00           H
ATOM   4609  SG  CYS A 305      86.430 -23.820   0.970  1.00  0.00           S
ATOM   4610  HG  CYS A 305      85.500 -24.530   0.330  1.00  0.00           H
ATOM   4611  C   CYS A 305      83.530 -23.150   4.020  1.00  0.00           C
ATOM   4612  O   CYS A 305      83.470 -22.040   4.500  1.00  0.00           O
ATOM   4613  N   ASP A 306      83.090 -24.180   4.730  1.00  0.00           N
ATOM   4614  H   ASP A 306      83.150 -25.090   4.300  1.00  0.00           H
ATOM   4615  CA  ASP A 306      82.570 -24.140   6.010  1.00  0.00           C
ATOM   4616  HA  ASP A 306      82.020 -23.230   6.250  1.00  0.00           H
ATOM   4617  CB  ASP A 306      81.580 -25.340   6.140  1.00  0.00           C
ATOM   4618  HB1 ASP A 306      82.030 -26.320   5.970  1.00  0.00           H
ATOM   4619  HB2 ASP A 306      80.740 -25.210   5.460  1.00  0.00           H
ATOM   4620  CG  ASP A 306      81.040 -25.430   7.640  1.00  0.00           C
ATOM   4621  OD1 ASP A 306      80.570 -26.540   8.030  1.00  0.00           O
ATOM   4622  OD2 ASP A 306      81.100 -24.470   8.430  1.00  0.00           O
ATOM   4623  C   ASP A 306      83.680 -24.170   7.060  1.00  0.00           C
ATOM   4624  O   ASP A 306      84.360 -25.180   7.130  1.00  0.00           O
ATOM   4625  N   PRO A 307      83.810 -23.110   7.890  1.00  0.00           N
ATOM   4626  CD  PRO A 307      83.010 -21.890   7.920  1.00  0.00           C
ATOM   4627  HD1 PRO A 307      81.930 -22.050   7.990  1.00  0.00           H
ATOM   4628  HD2 PRO A 307      83.260 -21.300   7.030  1.00  0.00           H
ATOM   4629  CG  PRO A 307      83.420 -21.160   9.160  1.00  0.00           C
ATOM   4630  HG1 PRO A 307      82.780 -21.560   9.950  1.00  0.00           H
ATOM   4631  HG2 PRO A 307      83.300 -20.080   9.100  1.00  0.00           H
ATOM   4632  CB  PRO A 307      84.870 -21.570   9.350  1.00  0.00           C
ATOM   4633  HB1 PRO A 307      85.270 -21.150  10.270  1.00  0.00           H
ATOM   4634  HB2 PRO A 307      85.470 -21.030   8.620  1.00  0.00           H
ATOM   4635  CA  PRO A 307      84.790 -23.030   8.990  1.00  0.00           C
ATOM   4636  HA  PRO A 307      85.770 -23.230   8.550  1.00  0.00           H
ATOM   4637  C   PRO A 307      84.520 -23.890  10.230  1.00  0.00           C
ATOM   4638  O   PRO A 307      85.290 -23.770  11.220  1.00  0.00           O
ATOM   4639  N   ARG A 308      83.530 -24.780  10.240  1.00  0.00           N
ATOM   4640  H   ARG A 308      82.870 -24.780   9.480  1.00  0.00           H
ATOM   4641  CA  ARG A 308      83.430 -25.880  11.230  1.00  0.00           C
ATOM   4642  HA  ARG A 308      84.140 -25.700  12.040  1.00  0.00           H
ATOM   4643  CB  ARG A 308      81.990 -25.780  11.770  1.00  0.00           C
ATOM   4644  HB1 ARG A 308      81.660 -26.750  12.120  1.00  0.00           H
ATOM   4645  HB2 ARG A 308      81.390 -25.510  10.900  1.00  0.00           H
ATOM   4646  CG  ARG A 308      81.930 -24.750  12.930  1.00  0.00           C
ATOM   4647  HG1 ARG A 308      82.270 -23.770  12.620  1.00  0.00           H
ATOM   4648  HG2 ARG A 308      82.680 -25.080  13.650  1.00  0.00           H
ATOM   4649  CD  ARG A 308      80.590 -24.630  13.640  1.00  0.00           C
ATOM   4650  HD1 ARG A 308      80.360 -25.550  14.180  1.00  0.00           H
ATOM   4651  HD2 ARG A 308      79.800 -24.380  12.940  1.00  0.00           H
ATOM   4652  NE  ARG A 308      80.670 -23.610  14.760  1.00  0.00           N
ATOM   4653  HE  ARG A 308      80.730 -23.810  15.750  1.00  0.00           H
ATOM   4654  CZ  ARG A 308      80.500 -22.330  14.520  1.00  0.00           C
ATOM   4655  NH1 ARG A 308      80.410 -21.880  13.360  1.00  0.00           N
ATOM   4656 1HH1 ARG A 308      80.420 -22.530  12.590  1.00  0.00           H
ATOM   4657 2HH1 ARG A 308      80.220 -20.890  13.250  1.00  0.00           H
ATOM   4658  NH2 ARG A 308      80.430 -21.430  15.500  1.00  0.00           N
ATOM   4659 1HH2 ARG A 308      80.360 -21.770  16.450  1.00  0.00           H
ATOM   4660 2HH2 ARG A 308      80.560 -20.450  15.290  1.00  0.00           H
ATOM   4661  C   ARG A 308      83.710 -27.290  10.730  1.00  0.00           C
ATOM   4662  O   ARG A 308      83.750 -28.200  11.550  1.00  0.00           O
ATOM   4663  N   HIS A 309      83.880 -27.470   9.410  1.00  0.00           N
ATOM   4664  H   HIS A 309      83.780 -26.650   8.820  1.00  0.00           H
ATOM   4665  CA  HIS A 309      83.940 -28.830   8.730  1.00  0.00           C
ATOM   4666  HA  HIS A 309      83.580 -29.640   9.370  1.00  0.00           H
ATOM   4667  CB  HIS A 309      82.960 -28.760   7.540  1.00  0.00           C
ATOM   4668  HB1 HIS A 309      83.100 -27.870   6.920  1.00  0.00           H
ATOM   4669  HB2 HIS A 309      82.000 -28.860   8.040  1.00  0.00           H
ATOM   4670  CG  HIS A 309      83.150 -30.000   6.620  1.00  0.00           C
ATOM   4671  ND1 HIS A 309      83.040 -31.330   7.020  1.00  0.00           N
ATOM   4672  CE1 HIS A 309      83.420 -32.130   5.960  1.00  0.00           C
ATOM   4673  HE1 HIS A 309      83.280 -33.210   5.970  1.00  0.00           H
ATOM   4674  NE2 HIS A 309      83.550 -31.360   4.920  1.00  0.00           N
ATOM   4675  HE2 HIS A 309      83.440 -31.700   3.970  1.00  0.00           H
ATOM   4676  CD2 HIS A 309      83.390 -30.060   5.320  1.00  0.00           C
ATOM   4677  HD2 HIS A 309      83.650 -29.200   4.710  1.00  0.00           H
ATOM   4678  C   HIS A 309      85.420 -29.080   8.430  1.00  0.00           C
ATOM   4679  O   HIS A 309      86.210 -28.130   8.260  1.00  0.00           O
ATOM   4680  N   GLY A 310      85.750 -30.420   8.180  1.00  0.00           N
ATOM   4681  H   GLY A 310      84.970 -31.050   8.250  1.00  0.00           H
ATOM   4682  CA  GLY A 310      87.140 -30.980   7.910  1.00  0.00           C
ATOM   4683  HA1 GLY A 310      87.520 -30.390   7.080  1.00  0.00           H
ATOM   4684  HA2 GLY A 310      87.100 -32.010   7.560  1.00  0.00           H
ATOM   4685  C   GLY A 310      88.250 -30.840   9.030  1.00  0.00           C
ATOM   4686  O   GLY A 310      87.910 -30.410  10.180  1.00  0.00           O
ATOM   4687  N   LYS A 311      89.510 -31.140   8.760  1.00  0.00           N
ATOM   4688  H   LYS A 311      89.760 -31.540   7.870  1.00  0.00           H
ATOM   4689  CA  LYS A 311      90.550 -31.170   9.780  1.00  0.00           C
ATOM   4690  HA  LYS A 311      90.220 -30.730  10.710  1.00  0.00           H
ATOM   4691  CB  LYS A 311      90.910 -32.650  10.030  1.00  0.00           C
ATOM   4692  HB1 LYS A 311      91.930 -32.830  10.380  1.00  0.00           H
ATOM   4693  HB2 LYS A 311      90.770 -33.160   9.080  1.00  0.00           H
ATOM   4694  CG  LYS A 311      89.920 -33.480  10.980  1.00  0.00           C
ATOM   4695  HG1 LYS A 311      88.900 -33.370  10.620  1.00  0.00           H
ATOM   4696  HG2 LYS A 311      90.160 -33.110  11.980  1.00  0.00           H
ATOM   4697  CD  LYS A 311      90.320 -34.980  10.910  1.00  0.00           C
ATOM   4698  HD1 LYS A 311      91.350 -35.110  11.260  1.00  0.00           H
ATOM   4699  HD2 LYS A 311      90.090 -35.320   9.900  1.00  0.00           H
ATOM   4700  CE  LYS A 311      89.380 -35.710  11.880  1.00  0.00           C
ATOM   4701  HE1 LYS A 311      88.380 -35.310  11.790  1.00  0.00           H
ATOM   4702  HE2 LYS A 311      89.550 -35.380  12.910  1.00  0.00           H
ATOM   4703  NZ  LYS A 311      89.510 -37.160  11.670  1.00  0.00           N
ATOM   4704  HZ1 LYS A 311      89.200 -37.760  12.420  1.00  0.00           H
ATOM   4705  HZ2 LYS A 311      89.040 -37.420  10.820  1.00  0.00           H
ATOM   4706  HZ3 LYS A 311      90.440 -37.520  11.480  1.00  0.00           H
ATOM   4707  C   LYS A 311      91.780 -30.370   9.300  1.00  0.00           C
ATOM   4708  O   LYS A 311      92.360 -30.650   8.290  1.00  0.00           O
ATOM   4709  N   TYR A 312      92.100 -29.350  10.130  1.00  0.00           N
ATOM   4710  H   TYR A 312      91.470 -29.110  10.880  1.00  0.00           H
ATOM   4711  CA  TYR A 312      93.180 -28.480   9.830  1.00  0.00           C
ATOM   4712  HA  TYR A 312      93.160 -28.130   8.800  1.00  0.00           H
ATOM   4713  CB  TYR A 312      93.230 -27.200  10.680  1.00  0.00           C
ATOM   4714  HB1 TYR A 312      94.180 -26.690  10.590  1.00  0.00           H
ATOM   4715  HB2 TYR A 312      93.090 -27.470  11.720  1.00  0.00           H
ATOM   4716  CG  TYR A 312      92.210 -26.130  10.340  1.00  0.00           C
ATOM   4717  CD1 TYR A 312      90.990 -26.090  11.060  1.00  0.00           C
ATOM   4718  HD1 TYR A 312      90.900 -26.800  11.880  1.00  0.00           H
ATOM   4719  CE1 TYR A 312      89.930 -25.360  10.610  1.00  0.00           C
ATOM   4720  HE1 TYR A 312      88.950 -25.450  11.030  1.00  0.00           H
ATOM   4721  CZ  TYR A 312      90.080 -24.480   9.500  1.00  0.00           C
ATOM   4722  OH  TYR A 312      88.990 -23.820   8.970  1.00  0.00           O
ATOM   4723  HH  TYR A 312      89.210 -23.480   8.100  1.00  0.00           H
ATOM   4724  CE2 TYR A 312      91.320 -24.390   8.830  1.00  0.00           C
ATOM   4725  HE2 TYR A 312      91.470 -23.840   7.910  1.00  0.00           H
ATOM   4726  CD2 TYR A 312      92.370 -25.280   9.240  1.00  0.00           C
ATOM   4727  HD2 TYR A 312      93.250 -25.390   8.630  1.00  0.00           H
ATOM   4728  C   TYR A 312      94.530 -29.120  10.120  1.00  0.00           C
ATOM   4729  O   TYR A 312      94.690 -29.700  11.160  1.00  0.00           O
ATOM   4730  N   MET A 313      95.440 -29.090   9.130  1.00  0.00           N
ATOM   4731  H   MET A 313      95.230 -28.550   8.300  1.00  0.00           H
ATOM   4732  CA  MET A 313      96.830 -29.440   9.460  1.00  0.00           C
ATOM   4733  HA  MET A 313      96.830 -30.230  10.210  1.00  0.00           H
ATOM   4734  CB  MET A 313      97.520 -30.070   8.190  1.00  0.00           C
ATOM   4735  HB1 MET A 313      98.560 -30.280   8.430  1.00  0.00           H
ATOM   4736  HB2 MET A 313      97.430 -29.270   7.460  1.00  0.00           H
ATOM   4737  CG  MET A 313      96.840 -31.320   7.710  1.00  0.00           C
ATOM   4738  HG1 MET A 313      95.790 -31.370   8.010  1.00  0.00           H
ATOM   4739  HG2 MET A 313      97.390 -32.170   8.090  1.00  0.00           H
ATOM   4740  SD  MET A 313      96.940 -31.480   5.880  1.00  0.00           S
ATOM   4741  CE  MET A 313      95.800 -30.130   5.360  1.00  0.00           C
ATOM   4742  HE1 MET A 313      96.230 -29.160   5.620  1.00  0.00           H
ATOM   4743  HE2 MET A 313      95.570 -30.110   4.290  1.00  0.00           H
ATOM   4744  HE3 MET A 313      94.810 -30.250   5.800  1.00  0.00           H
ATOM   4745  C   MET A 313      97.600 -28.200  10.130  1.00  0.00           C
ATOM   4746  O   MET A 313      98.530 -28.400  10.940  1.00  0.00           O
ATOM   4747  N   ALA A 314      97.270 -26.950   9.710  1.00  0.00           N
ATOM   4748  H   ALA A 314      96.550 -26.870   9.020  1.00  0.00           H
ATOM   4749  CA  ALA A 314      97.860 -25.690  10.210  1.00  0.00           C
ATOM   4750  HA  ALA A 314      98.290 -25.800  11.200  1.00  0.00           H
ATOM   4751  CB  ALA A 314      99.000 -25.310   9.260  1.00  0.00           C
ATOM   4752  HB1 ALA A 314      99.550 -26.190   8.940  1.00  0.00           H
ATOM   4753  HB2 ALA A 314      98.730 -24.810   8.330  1.00  0.00           H
ATOM   4754  HB3 ALA A 314      99.720 -24.710   9.800  1.00  0.00           H
ATOM   4755  C   ALA A 314      96.930 -24.520  10.360  1.00  0.00           C
ATOM   4756  O   ALA A 314      95.830 -24.580   9.780  1.00  0.00           O
ATOM   4757  N   CYS A 315      97.350 -23.530  11.150  1.00  0.00           N
ATOM   4758  H   CYS A 315      98.200 -23.780  11.640  1.00  0.00           H
ATOM   4759  CA  CYS A 315      96.560 -22.370  11.560  1.00  0.00           C
ATOM   4760  HA  CYS A 315      96.050 -21.920  10.710  1.00  0.00           H
ATOM   4761  CB  CYS A 315      95.520 -22.770  12.630  1.00  0.00           C
ATOM   4762  HB1 CYS A 315      95.170 -21.890  13.170  1.00  0.00           H
ATOM   4763  HB2 CYS A 315      96.020 -23.440  13.330  1.00  0.00           H
ATOM   4764  SG  CYS A 315      94.090 -23.580  12.120  1.00  0.00           S
ATOM   4765  HG  CYS A 315      94.430 -23.780  10.850  1.00  0.00           H
ATOM   4766  C   CYS A 315      97.530 -21.340  12.130  1.00  0.00           C
ATOM   4767  O   CYS A 315      98.130 -21.560  13.160  1.00  0.00           O
ATOM   4768  N   CYS A 316      97.610 -20.150  11.440  1.00  0.00           N
ATOM   4769  H   CYS A 316      97.080 -19.970  10.600  1.00  0.00           H
ATOM   4770  CA  CYS A 316      98.570 -19.110  11.760  1.00  0.00           C
ATOM   4771  HA  CYS A 316      98.920 -19.290  12.770  1.00  0.00           H
ATOM   4772  CB  CYS A 316      99.650 -19.230  10.680  1.00  0.00           C
ATOM   4773  HB1 CYS A 316     100.240 -18.320  10.750  1.00  0.00           H
ATOM   4774  HB2 CYS A 316      99.210 -19.210   9.680  1.00  0.00           H
ATOM   4775  SG  CYS A 316     100.720 -20.710  10.790  1.00  0.00           S
ATOM   4776  HG  CYS A 316     100.040 -21.430  11.690  1.00  0.00           H
ATOM   4777  C   CYS A 316      97.760 -17.840  11.790  1.00  0.00           C
ATOM   4778  O   CYS A 316      97.260 -17.430  10.740  1.00  0.00           O
ATOM   4779  N   LEU A 317      97.770 -17.180  12.900  1.00  0.00           N
ATOM   4780  H   LEU A 317      98.290 -17.560  13.680  1.00  0.00           H
ATOM   4781  CA  LEU A 317      97.190 -15.830  13.120  1.00  0.00           C
ATOM   4782  HA  LEU A 317      96.420 -15.670  12.360  1.00  0.00           H
ATOM   4783  CB  LEU A 317      96.450 -15.860  14.450  1.00  0.00           C
ATOM   4784  HB1 LEU A 317      96.150 -14.840  14.690  1.00  0.00           H
ATOM   4785  HB2 LEU A 317      97.110 -16.290  15.200  1.00  0.00           H
ATOM   4786  CG  LEU A 317      95.240 -16.830  14.320  1.00  0.00           C
ATOM   4787  HG  LEU A 317      94.850 -16.980  13.310  1.00  0.00           H
ATOM   4788  CD1 LEU A 317      95.550 -18.260  14.870  1.00  0.00           C
ATOM   4789 1HD1 LEU A 317      96.340 -18.700  14.260  1.00  0.00           H
ATOM   4790 2HD1 LEU A 317      96.010 -18.260  15.860  1.00  0.00           H
ATOM   4791 3HD1 LEU A 317      94.760 -19.000  14.720  1.00  0.00           H
ATOM   4792  CD2 LEU A 317      93.980 -16.290  15.120  1.00  0.00           C
ATOM   4793 1HD2 LEU A 317      94.210 -16.440  16.180  1.00  0.00           H
ATOM   4794 2HD2 LEU A 317      93.810 -15.230  14.940  1.00  0.00           H
ATOM   4795 3HD2 LEU A 317      93.090 -16.900  14.970  1.00  0.00           H
ATOM   4796  C   LEU A 317      98.200 -14.670  13.030  1.00  0.00           C
ATOM   4797  O   LEU A 317      99.230 -14.620  13.750  1.00  0.00           O
ATOM   4798  N   LEU A 318      97.910 -13.750  12.150  1.00  0.00           N
ATOM   4799  H   LEU A 318      97.030 -13.860  11.660  1.00  0.00           H
ATOM   4800  CA  LEU A 318      98.890 -12.690  11.710  1.00  0.00           C
ATOM   4801  HA  LEU A 318      99.820 -12.840  12.260  1.00  0.00           H
ATOM   4802  CB  LEU A 318      99.060 -12.930  10.190  1.00  0.00           C
ATOM   4803  HB1 LEU A 318      99.470 -12.070   9.650  1.00  0.00           H
ATOM   4804  HB2 LEU A 318      98.100 -13.150   9.720  1.00  0.00           H
ATOM   4805  CG  LEU A 318     100.110 -14.020   9.930  1.00  0.00           C
ATOM   4806  HG  LEU A 318     100.250 -14.630  10.820  1.00  0.00           H
ATOM   4807  CD1 LEU A 318      99.670 -14.860   8.750  1.00  0.00           C
ATOM   4808 1HD1 LEU A 318     100.290 -15.760   8.690  1.00  0.00           H
ATOM   4809 2HD1 LEU A 318      98.760 -15.400   9.010  1.00  0.00           H
ATOM   4810 3HD1 LEU A 318      99.550 -14.330   7.800  1.00  0.00           H
ATOM   4811  CD2 LEU A 318     101.550 -13.480   9.560  1.00  0.00           C
ATOM   4812 1HD2 LEU A 318     101.790 -12.570  10.110  1.00  0.00           H
ATOM   4813 2HD2 LEU A 318     102.310 -14.240   9.730  1.00  0.00           H
ATOM   4814 3HD2 LEU A 318     101.660 -13.250   8.500  1.00  0.00           H
ATOM   4815  C   LEU A 318      98.290 -11.300  11.990  1.00  0.00           C
ATOM   4816  O   LEU A 318      97.550 -10.800  11.130  1.00  0.00           O
ATOM   4817  N   TYR A 319      98.500 -10.800  13.180  1.00  0.00           N
ATOM   4818  H   TYR A 319      99.140 -11.320  13.760  1.00  0.00           H
ATOM   4819  CA  TYR A 319      97.890  -9.580  13.620  1.00  0.00           C
ATOM   4820  HA  TYR A 319      96.840  -9.580  13.300  1.00  0.00           H
ATOM   4821  CB  TYR A 319      97.860  -9.650  15.140  1.00  0.00           C
ATOM   4822  HB1 TYR A 319      97.500  -8.690  15.530  1.00  0.00           H
ATOM   4823  HB2 TYR A 319      98.880  -9.820  15.490  1.00  0.00           H
ATOM   4824  CG  TYR A 319      96.950 -10.760  15.680  1.00  0.00           C
ATOM   4825  CD1 TYR A 319      97.500 -11.990  16.100  1.00  0.00           C
ATOM   4826  HD1 TYR A 319      98.530 -12.220  15.880  1.00  0.00           H
ATOM   4827  CE1 TYR A 319      96.650 -12.900  16.730  1.00  0.00           C
ATOM   4828  HE1 TYR A 319      97.150 -13.820  17.000  1.00  0.00           H
ATOM   4829  CZ  TYR A 319      95.240 -12.620  16.920  1.00  0.00           C
ATOM   4830  OH  TYR A 319      94.410 -13.550  17.410  1.00  0.00           O
ATOM   4831  HH  TYR A 319      93.580 -13.120  17.200  1.00  0.00           H
ATOM   4832  CE2 TYR A 319      94.730 -11.330  16.540  1.00  0.00           C
ATOM   4833  HE2 TYR A 319      93.700 -11.090  16.750  1.00  0.00           H
ATOM   4834  CD2 TYR A 319      95.600 -10.440  15.860  1.00  0.00           C
ATOM   4835  HD2 TYR A 319      95.230  -9.460  15.610  1.00  0.00           H
ATOM   4836  C   TYR A 319      98.560  -8.330  13.030  1.00  0.00           C
ATOM   4837  O   TYR A 319      99.750  -8.350  12.780  1.00  0.00           O
ATOM   4838  N   ARG A 320      97.850  -7.220  12.920  1.00  0.00           N
ATOM   4839  H   ARG A 320      96.910  -7.230  13.290  1.00  0.00           H
ATOM   4840  CA  ARG A 320      98.390  -5.960  12.450  1.00  0.00           C
ATOM   4841  HA  ARG A 320      99.480  -6.010  12.560  1.00  0.00           H
ATOM   4842  CB  ARG A 320      97.860  -5.740  11.040  1.00  0.00           C
ATOM   4843  HB1 ARG A 320      98.080  -4.720  10.710  1.00  0.00           H
ATOM   4844  HB2 ARG A 320      96.790  -5.900  11.040  1.00  0.00           H
ATOM   4845  CG  ARG A 320      98.470  -6.610   9.920  1.00  0.00           C
ATOM   4846  HG1 ARG A 320      97.970  -7.580   9.970  1.00  0.00           H
ATOM   4847  HG2 ARG A 320      99.550  -6.650  10.010  1.00  0.00           H
ATOM   4848  CD  ARG A 320      98.140  -6.100   8.510  1.00  0.00           C
ATOM   4849  HD1 ARG A 320      97.070  -5.920   8.550  1.00  0.00           H
ATOM   4850  HD2 ARG A 320      98.440  -6.900   7.820  1.00  0.00           H
ATOM   4851  NE  ARG A 320      98.910  -4.930   8.200  1.00  0.00           N
ATOM   4852  HE  ARG A 320      99.700  -4.750   8.800  1.00  0.00           H
ATOM   4853  CZ  ARG A 320      98.940  -4.240   7.110  1.00  0.00           C
ATOM   4854  NH1 ARG A 320      98.140  -4.450   6.130  1.00  0.00           N
ATOM   4855 1HH1 ARG A 320      97.510  -5.230   6.110  1.00  0.00           H
ATOM   4856 2HH1 ARG A 320      98.300  -3.960   5.260  1.00  0.00           H
ATOM   4857  NH2 ARG A 320      99.750  -3.290   7.000  1.00  0.00           N
ATOM   4858 1HH2 ARG A 320     100.420  -3.110   7.740  1.00  0.00           H
ATOM   4859 2HH2 ARG A 320     100.010  -2.910   6.090  1.00  0.00           H
ATOM   4860  C   ARG A 320      97.870  -4.800  13.270  1.00  0.00           C
ATOM   4861  O   ARG A 320      96.670  -4.700  13.440  1.00  0.00           O
ATOM   4862  N   GLY A 321      98.690  -3.840  13.600  1.00  0.00           N
ATOM   4863  H   GLY A 321      99.660  -4.040  13.400  1.00  0.00           H
ATOM   4864  CA  GLY A 321      98.200  -2.620  14.370  1.00  0.00           C
ATOM   4865  HA1 GLY A 321      97.190  -2.370  14.060  1.00  0.00           H
ATOM   4866  HA2 GLY A 321      98.890  -1.790  14.180  1.00  0.00           H
ATOM   4867  C   GLY A 321      98.250  -2.750  15.910  1.00  0.00           C
ATOM   4868  O   GLY A 321      99.220  -3.250  16.390  1.00  0.00           O
ATOM   4869  N   ASP A 322      97.160  -2.180  16.470  1.00  0.00           N
ATOM   4870  H   ASP A 322      96.470  -1.760  15.870  1.00  0.00           H
ATOM   4871  CA  ASP A 322      97.080  -1.880  17.860  1.00  0.00           C
ATOM   4872  HA  ASP A 322      98.100  -1.550  18.050  1.00  0.00           H
ATOM   4873  CB  ASP A 322      96.140  -0.640  18.030  1.00  0.00           C
ATOM   4874  HB1 ASP A 322      95.160  -1.050  17.800  1.00  0.00           H
ATOM   4875  HB2 ASP A 322      96.490   0.140  17.370  1.00  0.00           H
ATOM   4876  CG  ASP A 322      96.190  -0.180  19.450  1.00  0.00           C
ATOM   4877  OD1 ASP A 322      97.260   0.120  20.010  1.00  0.00           O
ATOM   4878  OD2 ASP A 322      95.140  -0.060  20.150  1.00  0.00           O
ATOM   4879  C   ASP A 322      96.880  -3.140  18.770  1.00  0.00           C
ATOM   4880  O   ASP A 322      95.890  -3.200  19.530  1.00  0.00           O
ATOM   4881  N   VAL A 323      97.840  -4.100  18.720  1.00  0.00           N
ATOM   4882  H   VAL A 323      98.550  -4.020  18.010  1.00  0.00           H
ATOM   4883  CA  VAL A 323      97.860  -5.280  19.640  1.00  0.00           C
ATOM   4884  HA  VAL A 323      97.350  -5.050  20.570  1.00  0.00           H
ATOM   4885  CB  VAL A 323      97.280  -6.570  19.020  1.00  0.00           C
ATOM   4886  HB  VAL A 323      97.690  -7.470  19.470  1.00  0.00           H
ATOM   4887  CG1 VAL A 323      95.810  -6.720  19.360  1.00  0.00           C
ATOM   4888 1HG1 VAL A 323      95.210  -5.910  18.960  1.00  0.00           H
ATOM   4889 2HG1 VAL A 323      95.400  -7.650  18.960  1.00  0.00           H
ATOM   4890 3HG1 VAL A 323      95.640  -6.630  20.440  1.00  0.00           H
ATOM   4891  CG2 VAL A 323      97.350  -6.590  17.510  1.00  0.00           C
ATOM   4892 1HG2 VAL A 323      97.000  -7.550  17.140  1.00  0.00           H
ATOM   4893 2HG2 VAL A 323      96.830  -5.720  17.110  1.00  0.00           H
ATOM   4894 3HG2 VAL A 323      98.400  -6.420  17.260  1.00  0.00           H
ATOM   4895  C   VAL A 323      99.330  -5.500  20.090  1.00  0.00           C
ATOM   4896  O   VAL A 323     100.250  -5.280  19.310  1.00  0.00           O
ATOM   4897  N   VAL A 324      99.450  -6.030  21.270  1.00  0.00           N
ATOM   4898  H   VAL A 324      98.590  -6.220  21.770  1.00  0.00           H
ATOM   4899  CA  VAL A 324     100.650  -6.560  21.860  1.00  0.00           C
ATOM   4900  HA  VAL A 324     101.480  -6.570  21.160  1.00  0.00           H
ATOM   4901  CB  VAL A 324     101.070  -5.750  23.090  1.00  0.00           C
ATOM   4902  HB  VAL A 324     101.950  -6.290  23.430  1.00  0.00           H
ATOM   4903  CG1 VAL A 324     101.420  -4.310  22.630  1.00  0.00           C
ATOM   4904 1HG1 VAL A 324     100.540  -3.730  22.360  1.00  0.00           H
ATOM   4905 2HG1 VAL A 324     101.960  -3.810  23.440  1.00  0.00           H
ATOM   4906 3HG1 VAL A 324     102.090  -4.450  21.780  1.00  0.00           H
ATOM   4907  CG2 VAL A 324     100.080  -5.850  24.290  1.00  0.00           C
ATOM   4908 1HG2 VAL A 324     100.030  -6.840  24.740  1.00  0.00           H
ATOM   4909 2HG2 VAL A 324     100.180  -5.130  25.090  1.00  0.00           H
ATOM   4910 3HG2 VAL A 324      99.080  -5.580  23.960  1.00  0.00           H
ATOM   4911  C   VAL A 324     100.420  -8.020  22.260  1.00  0.00           C
ATOM   4912  O   VAL A 324      99.250  -8.400  22.490  1.00  0.00           O
ATOM   4913  N   PRO A 325     101.480  -8.890  22.390  1.00  0.00           N
ATOM   4914  CD  PRO A 325     102.900  -8.610  22.080  1.00  0.00           C
ATOM   4915  HD1 PRO A 325     103.290  -8.080  22.950  1.00  0.00           H
ATOM   4916  HD2 PRO A 325     102.980  -7.900  21.250  1.00  0.00           H
ATOM   4917  CG  PRO A 325     103.550  -9.950  21.820  1.00  0.00           C
ATOM   4918  HG1 PRO A 325     104.630  -9.870  21.950  1.00  0.00           H
ATOM   4919  HG2 PRO A 325     103.390 -10.190  20.770  1.00  0.00           H
ATOM   4920  CB  PRO A 325     102.780 -10.820  22.820  1.00  0.00           C
ATOM   4921  HB1 PRO A 325     103.090 -10.510  23.820  1.00  0.00           H
ATOM   4922  HB2 PRO A 325     102.800 -11.900  22.680  1.00  0.00           H
ATOM   4923  CA  PRO A 325     101.360 -10.300  22.720  1.00  0.00           C
ATOM   4924  HA  PRO A 325     100.790 -10.740  21.900  1.00  0.00           H
ATOM   4925  C   PRO A 325     100.520 -10.580  23.980  1.00  0.00           C
ATOM   4926  O   PRO A 325      99.840 -11.670  23.960  1.00  0.00           O
ATOM   4927  N   LYS A 326     100.370  -9.750  24.970  1.00  0.00           N
ATOM   4928  H   LYS A 326     100.980  -8.950  25.030  1.00  0.00           H
ATOM   4929  CA  LYS A 326      99.380 -10.010  26.060  1.00  0.00           C
ATOM   4930  HA  LYS A 326      99.530 -10.990  26.510  1.00  0.00           H
ATOM   4931  CB  LYS A 326      99.580  -8.980  27.190  1.00  0.00           C
ATOM   4932  HB1 LYS A 326      98.650  -8.970  27.780  1.00  0.00           H
ATOM   4933  HB2 LYS A 326      99.810  -7.980  26.820  1.00  0.00           H
ATOM   4934  CG  LYS A 326     100.760  -9.560  28.040  1.00  0.00           C
ATOM   4935  HG1 LYS A 326     101.520  -9.960  27.370  1.00  0.00           H
ATOM   4936  HG2 LYS A 326     100.390 -10.400  28.630  1.00  0.00           H
ATOM   4937  CD  LYS A 326     101.370  -8.520  28.960  1.00  0.00           C
ATOM   4938  HD1 LYS A 326     100.640  -8.240  29.730  1.00  0.00           H
ATOM   4939  HD2 LYS A 326     101.620  -7.610  28.410  1.00  0.00           H
ATOM   4940  CE  LYS A 326     102.630  -9.020  29.780  1.00  0.00           C
ATOM   4941  HE1 LYS A 326     103.080  -8.140  30.230  1.00  0.00           H
ATOM   4942  HE2 LYS A 326     103.340  -9.400  29.050  1.00  0.00           H
ATOM   4943  NZ  LYS A 326     102.140  -9.950  30.770  1.00  0.00           N
ATOM   4944  HZ1 LYS A 326     101.460  -9.430  31.310  1.00  0.00           H
ATOM   4945  HZ2 LYS A 326     101.790 -10.810  30.390  1.00  0.00           H
ATOM   4946  HZ3 LYS A 326     102.890 -10.380  31.290  1.00  0.00           H
ATOM   4947  C   LYS A 326      97.900 -10.100  25.560  1.00  0.00           C
ATOM   4948  O   LYS A 326      97.230 -11.100  25.830  1.00  0.00           O
ATOM   4949  N   ASP A 327      97.500  -9.160  24.710  1.00  0.00           N
ATOM   4950  H   ASP A 327      98.090  -8.380  24.460  1.00  0.00           H
ATOM   4951  CA  ASP A 327      96.200  -9.090  24.060  1.00  0.00           C
ATOM   4952  HA  ASP A 327      95.430  -9.100  24.830  1.00  0.00           H
ATOM   4953  CB  ASP A 327      96.040  -7.830  23.200  1.00  0.00           C
ATOM   4954  HB1 ASP A 327      94.980  -7.850  22.950  1.00  0.00           H
ATOM   4955  HB2 ASP A 327      96.460  -7.820  22.190  1.00  0.00           H
ATOM   4956  CG  ASP A 327      96.420  -6.420  23.840  1.00  0.00           C
ATOM   4957  OD1 ASP A 327      95.860  -6.110  24.910  1.00  0.00           O
ATOM   4958  OD2 ASP A 327      96.880  -5.480  23.120  1.00  0.00           O
ATOM   4959  C   ASP A 327      95.960 -10.240  23.120  1.00  0.00           C
ATOM   4960  O   ASP A 327      94.910 -10.960  23.210  1.00  0.00           O
ATOM   4961  N   VAL A 328      96.980 -10.720  22.390  1.00  0.00           N
ATOM   4962  H   VAL A 328      97.840 -10.200  22.300  1.00  0.00           H
ATOM   4963  CA  VAL A 328      96.950 -11.950  21.590  1.00  0.00           C
ATOM   4964  HA  VAL A 328      96.110 -11.860  20.900  1.00  0.00           H
ATOM   4965  CB  VAL A 328      98.180 -12.140  20.730  1.00  0.00           C
ATOM   4966  HB  VAL A 328      99.030 -11.930  21.380  1.00  0.00           H
ATOM   4967  CG1 VAL A 328      98.170 -13.560  20.120  1.00  0.00           C
ATOM   4968 1HG1 VAL A 328      99.000 -13.640  19.410  1.00  0.00           H
ATOM   4969 2HG1 VAL A 328      98.300 -14.350  20.860  1.00  0.00           H
ATOM   4970 3HG1 VAL A 328      97.200 -13.700  19.650  1.00  0.00           H
ATOM   4971  CG2 VAL A 328      98.090 -11.120  19.620  1.00  0.00           C
ATOM   4972 1HG2 VAL A 328      98.350 -10.130  20.000  1.00  0.00           H
ATOM   4973 2HG2 VAL A 328      98.810 -11.380  18.850  1.00  0.00           H
ATOM   4974 3HG2 VAL A 328      97.110 -11.090  19.150  1.00  0.00           H
ATOM   4975  C   VAL A 328      96.570 -13.210  22.490  1.00  0.00           C
ATOM   4976  O   VAL A 328      95.900 -14.140  22.080  1.00  0.00           O
ATOM   4977  N   ASN A 329      97.030 -13.310  23.770  1.00  0.00           N
ATOM   4978  H   ASN A 329      97.540 -12.530  24.160  1.00  0.00           H
ATOM   4979  CA  ASN A 329      96.690 -14.430  24.650  1.00  0.00           C
ATOM   4980  HA  ASN A 329      96.760 -15.350  24.070  1.00  0.00           H
ATOM   4981  CB  ASN A 329      97.660 -14.480  25.850  1.00  0.00           C
ATOM   4982  HB1 ASN A 329      97.850 -13.490  26.280  1.00  0.00           H
ATOM   4983  HB2 ASN A 329      98.630 -14.750  25.450  1.00  0.00           H
ATOM   4984  CG  ASN A 329      97.310 -15.450  26.930  1.00  0.00           C
ATOM   4985  OD1 ASN A 329      96.830 -15.010  27.920  1.00  0.00           O
ATOM   4986  ND2 ASN A 329      97.350 -16.720  26.650  1.00  0.00           N
ATOM   4987 1HD2 ASN A 329      97.800 -17.110  25.830  1.00  0.00           H
ATOM   4988 2HD2 ASN A 329      97.080 -17.330  27.400  1.00  0.00           H
ATOM   4989  C   ASN A 329      95.250 -14.430  25.100  1.00  0.00           C
ATOM   4990  O   ASN A 329      94.590 -15.440  25.240  1.00  0.00           O
ATOM   4991  N   ALA A 330      94.730 -13.230  25.170  1.00  0.00           N
ATOM   4992  H   ALA A 330      95.330 -12.450  24.960  1.00  0.00           H
ATOM   4993  CA  ALA A 330      93.320 -12.910  25.550  1.00  0.00           C
ATOM   4994  HA  ALA A 330      93.100 -13.590  26.370  1.00  0.00           H
ATOM   4995  CB  ALA A 330      93.250 -11.410  26.080  1.00  0.00           C
ATOM   4996  HB1 ALA A 330      92.880 -10.740  25.310  1.00  0.00           H
ATOM   4997  HB2 ALA A 330      92.600 -11.350  26.950  1.00  0.00           H
ATOM   4998  HB3 ALA A 330      94.250 -11.040  26.290  1.00  0.00           H
ATOM   4999  C   ALA A 330      92.440 -13.080  24.300  1.00  0.00           C
ATOM   5000  O   ALA A 330      91.330 -13.500  24.450  1.00  0.00           O
ATOM   5001  N   ALA A 331      93.020 -12.820  23.070  1.00  0.00           N
ATOM   5002  H   ALA A 331      93.930 -12.380  22.990  1.00  0.00           H
ATOM   5003  CA  ALA A 331      92.330 -13.000  21.760  1.00  0.00           C
ATOM   5004  HA  ALA A 331      91.320 -12.610  21.910  1.00  0.00           H
ATOM   5005  CB  ALA A 331      92.990 -12.130  20.760  1.00  0.00           C
ATOM   5006  HB1 ALA A 331      94.030 -12.450  20.690  1.00  0.00           H
ATOM   5007  HB2 ALA A 331      92.490 -12.170  19.800  1.00  0.00           H
ATOM   5008  HB3 ALA A 331      92.910 -11.110  21.150  1.00  0.00           H
ATOM   5009  C   ALA A 331      92.070 -14.470  21.350  1.00  0.00           C
ATOM   5010  O   ALA A 331      90.920 -14.900  21.190  1.00  0.00           O
ATOM   5011  N   ILE A 332      93.200 -15.260  21.270  1.00  0.00           N
ATOM   5012  H   ILE A 332      94.120 -14.830  21.230  1.00  0.00           H
ATOM   5013  CA  ILE A 332      93.180 -16.610  20.840  1.00  0.00           C
ATOM   5014  HA  ILE A 332      92.540 -16.580  19.950  1.00  0.00           H
ATOM   5015  CB  ILE A 332      94.590 -17.110  20.290  1.00  0.00           C
ATOM   5016  HB  ILE A 332      94.470 -18.050  19.770  1.00  0.00           H
ATOM   5017  CG2 ILE A 332      95.100 -16.220  19.170  1.00  0.00           C
ATOM   5018 1HG2 ILE A 332      95.440 -15.290  19.620  1.00  0.00           H
ATOM   5019 2HG2 ILE A 332      95.850 -16.640  18.500  1.00  0.00           H
ATOM   5020 3HG2 ILE A 332      94.230 -15.970  18.550  1.00  0.00           H
ATOM   5021  CG1 ILE A 332      95.520 -17.390  21.450  1.00  0.00           C
ATOM   5022 1HG1 ILE A 332      95.050 -18.020  22.210  1.00  0.00           H
ATOM   5023 2HG1 ILE A 332      95.950 -16.460  21.830  1.00  0.00           H
ATOM   5024  CD  ILE A 332      96.770 -18.110  20.950  1.00  0.00           C
ATOM   5025  HD1 ILE A 332      97.330 -18.610  21.750  1.00  0.00           H
ATOM   5026  HD2 ILE A 332      96.530 -18.950  20.290  1.00  0.00           H
ATOM   5027  HD3 ILE A 332      97.420 -17.500  20.330  1.00  0.00           H
ATOM   5028  C   ILE A 332      92.560 -17.550  21.940  1.00  0.00           C
ATOM   5029  O   ILE A 332      92.320 -18.710  21.580  1.00  0.00           O
ATOM   5030  N   ALA A 333      92.210 -17.090  23.150  1.00  0.00           N
ATOM   5031  H   ALA A 333      92.240 -16.100  23.330  1.00  0.00           H
ATOM   5032  CA  ALA A 333      91.320 -17.760  24.120  1.00  0.00           C
ATOM   5033  HA  ALA A 333      91.830 -18.680  24.400  1.00  0.00           H
ATOM   5034  CB  ALA A 333      91.260 -16.920  25.360  1.00  0.00           C
ATOM   5035  HB1 ALA A 333      90.690 -17.430  26.140  1.00  0.00           H
ATOM   5036  HB2 ALA A 333      92.190 -16.570  25.800  1.00  0.00           H
ATOM   5037  HB3 ALA A 333      90.650 -16.060  25.100  1.00  0.00           H
ATOM   5038  C   ALA A 333      89.980 -18.240  23.560  1.00  0.00           C
ATOM   5039  O   ALA A 333      89.460 -19.330  23.940  1.00  0.00           O
ATOM   5040  N   THR A 334      89.470 -17.450  22.610  1.00  0.00           N
ATOM   5041  H   THR A 334      89.950 -16.590  22.410  1.00  0.00           H
ATOM   5042  CA  THR A 334      88.350 -17.940  21.810  1.00  0.00           C
ATOM   5043  HA  THR A 334      87.480 -17.920  22.470  1.00  0.00           H
ATOM   5044  CB  THR A 334      88.060 -16.920  20.650  1.00  0.00           C
ATOM   5045  HB  THR A 334      87.260 -17.440  20.140  1.00  0.00           H
ATOM   5046  CG2 THR A 334      87.520 -15.660  21.310  1.00  0.00           C
ATOM   5047 1HG2 THR A 334      88.260 -15.170  21.950  1.00  0.00           H
ATOM   5048 2HG2 THR A 334      87.300 -14.900  20.560  1.00  0.00           H
ATOM   5049 3HG2 THR A 334      86.630 -15.840  21.910  1.00  0.00           H
ATOM   5050  OG1 THR A 334      89.090 -16.560  19.820  1.00  0.00           O
ATOM   5051  HG1 THR A 334      89.530 -15.860  20.310  1.00  0.00           H
ATOM   5052  C   THR A 334      88.510 -19.280  21.110  1.00  0.00           C
ATOM   5053  O   THR A 334      87.810 -20.270  21.430  1.00  0.00           O
ATOM   5054  N   ILE A 335      89.490 -19.390  20.230  1.00  0.00           N
ATOM   5055  H   ILE A 335      90.030 -18.550  20.070  1.00  0.00           H
ATOM   5056  CA  ILE A 335      89.850 -20.570  19.430  1.00  0.00           C
ATOM   5057  HA  ILE A 335      88.930 -20.980  19.010  1.00  0.00           H
ATOM   5058  CB  ILE A 335      90.610 -20.180  18.100  1.00  0.00           C
ATOM   5059  HB  ILE A 335      90.670 -21.070  17.470  1.00  0.00           H
ATOM   5060  CG2 ILE A 335      89.850 -18.980  17.440  1.00  0.00           C
[truncated: 718,991 more chars]
