# Supplementary material for: Identification and validation of novel microtubule suppressors with an imidazopyridine scaffold through structure-based virtual screening and docking
Source: RSC Med Chem. 2022 May 18;13(8):929–43. doi: 10.1039/d1md00392e (PMC9384815; doi:10.1039/d1md00392e)
Supplement: MD-013-D1MD00392E-s031 [file MD-013-D1MD00392E-s031.pdb]

REMARK    GENERATED BY TRJCONV
TITLE     TUBULIN ALPHA-1B CHAIN t= 500000.00000 step= 250000000
REMARK    THIS IS A SIMULATION BOX
CRYST1  135.553  109.903   96.357  90.00  90.00  90.00 P 1           1
MODEL        1
ATOM      1  N   MET A   1      76.700 205.380  35.030  1.00  0.00           N
ATOM      2  H1  MET A   1      77.550 205.010  35.440  1.00  0.00           H
ATOM      3  H2  MET A   1      76.140 204.620  34.680  1.00  0.00           H
ATOM      4  H3  MET A   1      76.830 206.050  34.290  1.00  0.00           H
ATOM      5  CA  MET A   1      75.890 206.060  36.040  1.00  0.00           C
ATOM      6  HA  MET A   1      76.420 206.970  36.330  1.00  0.00           H
ATOM      7  CB  MET A   1      74.530 206.530  35.580  1.00  0.00           C
ATOM      8  HB1 MET A   1      74.720 207.330  34.870  1.00  0.00           H
ATOM      9  HB2 MET A   1      73.940 206.950  36.400  1.00  0.00           H
ATOM     10  CG  MET A   1      73.740 205.400  34.910  1.00  0.00           C
ATOM     11  HG1 MET A   1      74.000 204.520  35.500  1.00  0.00           H
ATOM     12  HG2 MET A   1      74.080 205.210  33.900  1.00  0.00           H
ATOM     13  SD  MET A   1      71.940 205.510  34.920  1.00  0.00           S
ATOM     14  CE  MET A   1      71.620 203.790  34.290  1.00  0.00           C
ATOM     15  HE1 MET A   1      72.320 203.070  34.720  1.00  0.00           H
ATOM     16  HE2 MET A   1      70.580 203.600  34.570  1.00  0.00           H
ATOM     17  HE3 MET A   1      71.660 203.650  33.210  1.00  0.00           H
ATOM     18  C   MET A   1      75.750 205.240  37.270  1.00  0.00           C
ATOM     19  O   MET A   1      75.680 204.010  37.160  1.00  0.00           O
ATOM     20  N   ARG A   2      75.610 205.960  38.380  1.00  0.00           N
ATOM     21  H   ARG A   2      75.650 206.960  38.250  1.00  0.00           H
ATOM     22  CA  ARG A   2      75.170 205.430  39.760  1.00  0.00           C
ATOM     23  HA  ARG A   2      75.300 206.210  40.510  1.00  0.00           H
ATOM     24  CB  ARG A   2      73.620 205.250  39.800  1.00  0.00           C
ATOM     25  HB1 ARG A   2      73.420 204.880  40.800  1.00  0.00           H
ATOM     26  HB2 ARG A   2      73.330 204.500  39.060  1.00  0.00           H
ATOM     27  CG  ARG A   2      72.660 206.460  39.660  1.00  0.00           C
ATOM     28  HG1 ARG A   2      72.880 206.840  38.660  1.00  0.00           H
ATOM     29  HG2 ARG A   2      73.030 207.170  40.400  1.00  0.00           H
ATOM     30  CD  ARG A   2      71.220 206.170  39.800  1.00  0.00           C
ATOM     31  HD1 ARG A   2      70.680 207.120  39.830  1.00  0.00           H
ATOM     32  HD2 ARG A   2      71.130 205.730  40.800  1.00  0.00           H
ATOM     33  NE  ARG A   2      70.730 205.320  38.710  1.00  0.00           N
ATOM     34  HE  ARG A   2      70.820 204.330  38.880  1.00  0.00           H
ATOM     35  CZ  ARG A   2      69.940 205.770  37.760  1.00  0.00           C
ATOM     36  NH1 ARG A   2      69.730 207.070  37.600  1.00  0.00           N
ATOM     37 1HH1 ARG A   2      70.240 207.770  38.120  1.00  0.00           H
ATOM     38 2HH1 ARG A   2      69.120 207.380  36.860  1.00  0.00           H
ATOM     39  NH2 ARG A   2      69.350 204.900  36.930  1.00  0.00           N
ATOM     40 1HH2 ARG A   2      69.570 203.910  37.000  1.00  0.00           H
ATOM     41 2HH2 ARG A   2      68.870 205.240  36.110  1.00  0.00           H
ATOM     42  C   ARG A   2      75.970 204.200  40.340  1.00  0.00           C
ATOM     43  O   ARG A   2      75.430 203.310  40.940  1.00  0.00           O
ATOM     44  N   GLU A   3      77.280 204.160  39.960  1.00  0.00           N
ATOM     45  H   GLU A   3      77.650 204.990  39.510  1.00  0.00           H
ATOM     46  CA  GLU A   3      78.120 202.940  39.980  1.00  0.00           C
ATOM     47  HA  GLU A   3      77.520 202.180  39.470  1.00  0.00           H
ATOM     48  CB  GLU A   3      79.420 203.080  39.250  1.00  0.00           C
ATOM     49  HB1 GLU A   3      80.000 202.190  39.470  1.00  0.00           H
ATOM     50  HB2 GLU A   3      79.990 203.910  39.680  1.00  0.00           H
ATOM     51  CG  GLU A   3      79.220 203.130  37.720  1.00  0.00           C
ATOM     52  HG1 GLU A   3      78.470 202.400  37.430  1.00  0.00           H
ATOM     53  HG2 GLU A   3      80.170 202.800  37.290  1.00  0.00           H
ATOM     54  CD  GLU A   3      79.020 204.560  37.120  1.00  0.00           C
ATOM     55  OE1 GLU A   3      78.600 205.530  37.830  1.00  0.00           O
ATOM     56  OE2 GLU A   3      79.250 204.780  35.900  1.00  0.00           O
ATOM     57  C   GLU A   3      78.350 202.390  41.370  1.00  0.00           C
ATOM     58  O   GLU A   3      78.460 203.170  42.330  1.00  0.00           O
ATOM     59  N   CYS A   4      78.570 201.110  41.470  1.00  0.00           N
ATOM     60  H   CYS A   4      78.250 200.430  40.790  1.00  0.00           H
ATOM     61  CA  CYS A   4      79.220 200.570  42.650  1.00  0.00           C
ATOM     62  HA  CYS A   4      79.750 201.370  43.160  1.00  0.00           H
ATOM     63  CB  CYS A   4      78.210 199.870  43.540  1.00  0.00           C
ATOM     64  HB1 CYS A   4      78.810 199.340  44.290  1.00  0.00           H
ATOM     65  HB2 CYS A   4      77.720 199.110  42.940  1.00  0.00           H
ATOM     66  SG  CYS A   4      77.130 200.970  44.510  1.00  0.00           S
ATOM     67  HG  CYS A   4      76.280 201.470  43.610  1.00  0.00           H
ATOM     68  C   CYS A   4      80.310 199.540  42.220  1.00  0.00           C
ATOM     69  O   CYS A   4      80.180 198.910  41.150  1.00  0.00           O
ATOM     70  N   ILE A   5      81.340 199.500  43.050  1.00  0.00           N
ATOM     71  H   ILE A   5      81.240 200.070  43.880  1.00  0.00           H
ATOM     72  CA  ILE A   5      82.580 198.730  42.840  1.00  0.00           C
ATOM     73  HA  ILE A   5      82.490 198.290  41.850  1.00  0.00           H
ATOM     74  CB  ILE A   5      83.800 199.670  42.660  1.00  0.00           C
ATOM     75  HB  ILE A   5      83.780 200.430  43.440  1.00  0.00           H
ATOM     76  CG2 ILE A   5      85.090 198.840  42.880  1.00  0.00           C
ATOM     77 1HG2 ILE A   5      85.070 198.320  43.830  1.00  0.00           H
ATOM     78 2HG2 ILE A   5      85.170 198.080  42.100  1.00  0.00           H
ATOM     79 3HG2 ILE A   5      85.890 199.580  42.890  1.00  0.00           H
ATOM     80  CG1 ILE A   5      83.820 200.260  41.250  1.00  0.00           C
ATOM     81 1HG1 ILE A   5      82.820 200.670  41.140  1.00  0.00           H
ATOM     82 2HG1 ILE A   5      83.860 199.490  40.480  1.00  0.00           H
ATOM     83  CD  ILE A   5      84.710 201.400  41.010  1.00  0.00           C
ATOM     84  HD1 ILE A   5      84.530 202.150  41.770  1.00  0.00           H
ATOM     85  HD2 ILE A   5      85.730 201.070  41.230  1.00  0.00           H
ATOM     86  HD3 ILE A   5      84.520 201.780  40.010  1.00  0.00           H
ATOM     87  C   ILE A   5      82.620 197.560  43.760  1.00  0.00           C
ATOM     88  O   ILE A   5      82.710 197.770  44.970  1.00  0.00           O
ATOM     89  N   SER A   6      82.620 196.320  43.290  1.00  0.00           N
ATOM     90  H   SER A   6      82.470 196.210  42.290  1.00  0.00           H
ATOM     91  CA  SER A   6      82.530 195.080  44.110  1.00  0.00           C
ATOM     92  HA  SER A   6      82.190 195.330  45.110  1.00  0.00           H
ATOM     93  CB  SER A   6      81.550 194.150  43.370  1.00  0.00           C
ATOM     94  HB1 SER A   6      81.760 193.140  43.730  1.00  0.00           H
ATOM     95  HB2 SER A   6      81.690 194.060  42.290  1.00  0.00           H
ATOM     96  OG  SER A   6      80.260 194.430  43.770  1.00  0.00           O
ATOM     97  HG  SER A   6      80.050 195.320  43.480  1.00  0.00           H
ATOM     98  C   SER A   6      83.910 194.530  44.330  1.00  0.00           C
ATOM     99  O   SER A   6      84.670 194.180  43.390  1.00  0.00           O
ATOM    100  N   ILE A   7      84.350 194.230  45.580  1.00  0.00           N
ATOM    101  H   ILE A   7      83.810 194.540  46.380  1.00  0.00           H
ATOM    102  CA  ILE A   7      85.600 193.470  45.870  1.00  0.00           C
ATOM    103  HA  ILE A   7      86.050 193.210  44.910  1.00  0.00           H
ATOM    104  CB  ILE A   7      86.670 194.280  46.660  1.00  0.00           C
ATOM    105  HB  ILE A   7      86.380 194.320  47.710  1.00  0.00           H
ATOM    106  CG2 ILE A   7      87.990 193.490  46.620  1.00  0.00           C
ATOM    107 1HG2 ILE A   7      88.750 194.070  47.140  1.00  0.00           H
ATOM    108 2HG2 ILE A   7      87.900 192.670  47.330  1.00  0.00           H
ATOM    109 3HG2 ILE A   7      88.280 193.180  45.630  1.00  0.00           H
ATOM    110  CG1 ILE A   7      86.820 195.710  46.080  1.00  0.00           C
ATOM    111 1HG1 ILE A   7      86.580 195.710  45.020  1.00  0.00           H
ATOM    112 2HG1 ILE A   7      87.860 196.030  46.100  1.00  0.00           H
ATOM    113  CD  ILE A   7      85.960 196.820  46.710  1.00  0.00           C
ATOM    114  HD1 ILE A   7      84.910 196.530  46.790  1.00  0.00           H
ATOM    115  HD2 ILE A   7      86.240 196.900  47.770  1.00  0.00           H
ATOM    116  HD3 ILE A   7      86.040 197.740  46.140  1.00  0.00           H
ATOM    117  C   ILE A   7      85.300 192.160  46.620  1.00  0.00           C
ATOM    118  O   ILE A   7      84.370 192.100  47.420  1.00  0.00           O
ATOM    119  N   HIS A   8      86.140 191.110  46.420  1.00  0.00           N
ATOM    120  H   HIS A   8      86.930 191.160  45.790  1.00  0.00           H
ATOM    121  CA  HIS A   8      85.720 189.800  46.810  1.00  0.00           C
ATOM    122  HA  HIS A   8      84.900 189.880  47.520  1.00  0.00           H
ATOM    123  CB  HIS A   8      85.170 189.190  45.520  1.00  0.00           C
ATOM    124  HB1 HIS A   8      85.140 188.100  45.590  1.00  0.00           H
ATOM    125  HB2 HIS A   8      85.940 189.480  44.800  1.00  0.00           H
ATOM    126  CG  HIS A   8      83.820 189.690  44.960  1.00  0.00           C
ATOM    127  ND1 HIS A   8      82.520 189.730  45.490  1.00  0.00           N
ATOM    128  CE1 HIS A   8      81.670 190.190  44.600  1.00  0.00           C
ATOM    129  HE1 HIS A   8      80.610 190.360  44.730  1.00  0.00           H
ATOM    130  NE2 HIS A   8      82.370 190.420  43.440  1.00  0.00           N
ATOM    131  HE2 HIS A   8      81.920 190.780  42.620  1.00  0.00           H
ATOM    132  CD2 HIS A   8      83.750 190.210  43.690  1.00  0.00           C
ATOM    133  HD2 HIS A   8      84.630 190.290  43.060  1.00  0.00           H
ATOM    134  C   HIS A   8      86.970 189.090  47.360  1.00  0.00           C
ATOM    135  O   HIS A   8      87.890 188.680  46.640  1.00  0.00           O
ATOM    136  N   VAL A   9      86.970 189.200  48.700  1.00  0.00           N
ATOM    137  H   VAL A   9      86.100 189.290  49.200  1.00  0.00           H
ATOM    138  CA  VAL A   9      88.130 188.870  49.530  1.00  0.00           C
ATOM    139  HA  VAL A   9      88.980 189.080  48.880  1.00  0.00           H
ATOM    140  CB  VAL A   9      88.290 189.850  50.740  1.00  0.00           C
ATOM    141  HB  VAL A   9      87.440 189.710  51.400  1.00  0.00           H
ATOM    142  CG1 VAL A   9      89.600 189.540  51.400  1.00  0.00           C
ATOM    143 1HG1 VAL A   9      90.380 189.850  50.700  1.00  0.00           H
ATOM    144 2HG1 VAL A   9      89.750 190.150  52.290  1.00  0.00           H
ATOM    145 3HG1 VAL A   9      89.680 188.470  51.570  1.00  0.00           H
ATOM    146  CG2 VAL A   9      88.340 191.330  50.280  1.00  0.00           C
ATOM    147 1HG2 VAL A   9      87.380 191.650  49.870  1.00  0.00           H
ATOM    148 2HG2 VAL A   9      88.410 191.900  51.200  1.00  0.00           H
ATOM    149 3HG2 VAL A   9      89.210 191.550  49.660  1.00  0.00           H
ATOM    150  C   VAL A   9      88.070 187.420  49.900  1.00  0.00           C
ATOM    151  O   VAL A   9      86.970 187.000  50.310  1.00  0.00           O
ATOM    152  N   GLY A  10      89.180 186.740  49.910  1.00  0.00           N
ATOM    153  H   GLY A  10      89.980 187.130  49.440  1.00  0.00           H
ATOM    154  CA  GLY A  10      89.270 185.350  50.470  1.00  0.00           C
ATOM    155  HA1 GLY A  10      89.010 185.290  51.520  1.00  0.00           H
ATOM    156  HA2 GLY A  10      90.290 184.980  50.300  1.00  0.00           H
ATOM    157  C   GLY A  10      88.290 184.460  49.810  1.00  0.00           C
ATOM    158  O   GLY A  10      87.620 184.760  48.810  1.00  0.00           O
ATOM    159  N   GLN A  11      88.120 183.230  50.410  1.00  0.00           N
ATOM    160  H   GLN A  11      88.670 183.010  51.230  1.00  0.00           H
ATOM    161  CA  GLN A  11      87.220 182.150  49.920  1.00  0.00           C
ATOM    162  HA  GLN A  11      87.530 181.850  48.920  1.00  0.00           H
ATOM    163  CB  GLN A  11      87.420 180.890  50.770  1.00  0.00           C
ATOM    164  HB1 GLN A  11      86.980 180.980  51.760  1.00  0.00           H
ATOM    165  HB2 GLN A  11      88.500 180.820  50.910  1.00  0.00           H
ATOM    166  CG  GLN A  11      86.890 179.580  50.150  1.00  0.00           C
ATOM    167  HG1 GLN A  11      87.380 179.440  49.180  1.00  0.00           H
ATOM    168  HG2 GLN A  11      85.820 179.630  49.960  1.00  0.00           H
ATOM    169  CD  GLN A  11      87.280 178.280  50.950  1.00  0.00           C
ATOM    170  OE1 GLN A  11      88.250 178.290  51.700  1.00  0.00           O
ATOM    171  NE2 GLN A  11      86.560 177.230  50.570  1.00  0.00           N
ATOM    172 1HE2 GLN A  11      85.820 177.230  49.890  1.00  0.00           H
ATOM    173 2HE2 GLN A  11      86.930 176.340  50.880  1.00  0.00           H
ATOM    174  C   GLN A  11      85.750 182.490  49.810  1.00  0.00           C
ATOM    175  O   GLN A  11      85.190 182.300  48.700  1.00  0.00           O
ATOM    176  N   ALA A  12      85.170 183.170  50.810  1.00  0.00           N
ATOM    177  H   ALA A  12      85.760 183.420  51.590  1.00  0.00           H
ATOM    178  CA  ALA A  12      83.840 183.590  50.870  1.00  0.00           C
ATOM    179  HA  ALA A  12      83.190 182.730  50.700  1.00  0.00           H
ATOM    180  CB  ALA A  12      83.690 184.090  52.280  1.00  0.00           C
ATOM    181  HB1 ALA A  12      83.520 183.300  53.000  1.00  0.00           H
ATOM    182  HB2 ALA A  12      84.560 184.640  52.670  1.00  0.00           H
ATOM    183  HB3 ALA A  12      82.820 184.700  52.490  1.00  0.00           H
ATOM    184  C   ALA A  12      83.580 184.610  49.750  1.00  0.00           C
ATOM    185  O   ALA A  12      82.560 184.580  49.050  1.00  0.00           O
ATOM    186  N   GLY A  13      84.580 185.460  49.400  1.00  0.00           N
ATOM    187  H   GLY A  13      85.490 185.420  49.840  1.00  0.00           H
ATOM    188  CA  GLY A  13      84.630 186.290  48.180  1.00  0.00           C
ATOM    189  HA1 GLY A  13      85.420 187.020  48.290  1.00  0.00           H
ATOM    190  HA2 GLY A  13      83.680 186.830  48.140  1.00  0.00           H
ATOM    191  C   GLY A  13      84.810 185.430  46.830  1.00  0.00           C
ATOM    192  O   GLY A  13      83.940 185.620  45.950  1.00  0.00           O
ATOM    193  N   VAL A  14      85.760 184.510  46.620  1.00  0.00           N
ATOM    194  H   VAL A  14      86.340 184.280  47.420  1.00  0.00           H
ATOM    195  CA  VAL A  14      85.970 183.770  45.300  1.00  0.00           C
ATOM    196  HA  VAL A  14      85.650 184.460  44.530  1.00  0.00           H
ATOM    197  CB  VAL A  14      87.470 183.610  44.960  1.00  0.00           C
ATOM    198  HB  VAL A  14      87.450 183.220  43.950  1.00  0.00           H
ATOM    199  CG1 VAL A  14      88.330 184.950  44.950  1.00  0.00           C
ATOM    200 1HG1 VAL A  14      87.750 185.740  44.470  1.00  0.00           H
ATOM    201 2HG1 VAL A  14      88.680 185.330  45.910  1.00  0.00           H
ATOM    202 3HG1 VAL A  14      89.200 184.780  44.320  1.00  0.00           H
ATOM    203  CG2 VAL A  14      88.100 182.650  45.930  1.00  0.00           C
ATOM    204 1HG2 VAL A  14      88.360 183.180  46.850  1.00  0.00           H
ATOM    205 2HG2 VAL A  14      87.400 181.860  46.180  1.00  0.00           H
ATOM    206 3HG2 VAL A  14      89.060 182.290  45.540  1.00  0.00           H
ATOM    207  C   VAL A  14      85.100 182.530  45.060  1.00  0.00           C
ATOM    208  O   VAL A  14      85.060 182.020  43.970  1.00  0.00           O
ATOM    209  N   GLN A  15      84.250 182.260  46.010  1.00  0.00           N
ATOM    210  H   GLN A  15      84.410 182.660  46.920  1.00  0.00           H
ATOM    211  CA  GLN A  15      83.130 181.330  45.860  1.00  0.00           C
ATOM    212  HA  GLN A  15      83.160 180.750  44.940  1.00  0.00           H
ATOM    213  CB  GLN A  15      83.130 180.230  46.900  1.00  0.00           C
ATOM    214  HB1 GLN A  15      82.190 179.700  46.790  1.00  0.00           H
ATOM    215  HB2 GLN A  15      83.250 180.590  47.920  1.00  0.00           H
ATOM    216  CG  GLN A  15      84.310 179.210  46.690  1.00  0.00           C
ATOM    217  HG1 GLN A  15      85.220 179.700  47.040  1.00  0.00           H
ATOM    218  HG2 GLN A  15      84.450 179.020  45.620  1.00  0.00           H
ATOM    219  CD  GLN A  15      84.250 177.870  47.380  1.00  0.00           C
ATOM    220  OE1 GLN A  15      84.760 177.590  48.390  1.00  0.00           O
ATOM    221  NE2 GLN A  15      83.360 177.050  46.860  1.00  0.00           N
ATOM    222 1HE2 GLN A  15      82.880 177.280  46.000  1.00  0.00           H
ATOM    223 2HE2 GLN A  15      83.300 176.120  47.260  1.00  0.00           H
ATOM    224  C   GLN A  15      81.810 182.070  45.830  1.00  0.00           C
ATOM    225  O   GLN A  15      81.010 182.090  44.860  1.00  0.00           O
ATOM    226  N   ILE A  16      81.500 182.780  46.940  1.00  0.00           N
ATOM    227  H   ILE A  16      82.040 182.770  47.790  1.00  0.00           H
ATOM    228  CA  ILE A  16      80.100 183.330  47.060  1.00  0.00           C
ATOM    229  HA  ILE A  16      79.420 182.610  46.600  1.00  0.00           H
ATOM    230  CB  ILE A  16      79.630 183.540  48.510  1.00  0.00           C
ATOM    231  HB  ILE A  16      80.110 184.430  48.910  1.00  0.00           H
ATOM    232  CG2 ILE A  16      78.100 183.870  48.400  1.00  0.00           C
ATOM    233 1HG2 ILE A  16      77.980 184.790  47.840  1.00  0.00           H
ATOM    234 2HG2 ILE A  16      77.700 183.010  47.860  1.00  0.00           H
ATOM    235 3HG2 ILE A  16      77.610 183.830  49.370  1.00  0.00           H
ATOM    236  CG1 ILE A  16      79.840 182.280  49.390  1.00  0.00           C
ATOM    237 1HG1 ILE A  16      80.850 181.860  49.360  1.00  0.00           H
ATOM    238 2HG1 ILE A  16      79.080 181.590  49.040  1.00  0.00           H
ATOM    239  CD  ILE A  16      79.580 182.610  50.860  1.00  0.00           C
ATOM    240  HD1 ILE A  16      78.520 182.830  50.930  1.00  0.00           H
ATOM    241  HD2 ILE A  16      79.910 181.790  51.500  1.00  0.00           H
ATOM    242  HD3 ILE A  16      80.080 183.540  51.120  1.00  0.00           H
ATOM    243  C   ILE A  16      79.940 184.600  46.270  1.00  0.00           C
ATOM    244  O   ILE A  16      78.990 184.680  45.460  1.00  0.00           O
ATOM    245  N   GLY A  17      81.010 185.360  46.190  1.00  0.00           N
ATOM    246  H   GLY A  17      81.770 185.200  46.830  1.00  0.00           H
ATOM    247  CA  GLY A  17      81.050 186.600  45.360  1.00  0.00           C
ATOM    248  HA1 GLY A  17      82.000 187.130  45.460  1.00  0.00           H
ATOM    249  HA2 GLY A  17      80.190 187.240  45.570  1.00  0.00           H
ATOM    250  C   GLY A  17      80.970 186.230  43.910  1.00  0.00           C
ATOM    251  O   GLY A  17      80.310 186.940  43.200  1.00  0.00           O
ATOM    252  N   ASN A  18      81.510 185.060  43.560  1.00  0.00           N
ATOM    253  H   ASN A  18      82.140 184.640  44.240  1.00  0.00           H
ATOM    254  CA  ASN A  18      81.520 184.510  42.200  1.00  0.00           C
ATOM    255  HA  ASN A  18      81.700 185.360  41.550  1.00  0.00           H
ATOM    256  CB  ASN A  18      82.650 183.470  42.080  1.00  0.00           C
ATOM    257  HB1 ASN A  18      82.770 182.810  42.950  1.00  0.00           H
ATOM    258  HB2 ASN A  18      83.600 183.980  41.890  1.00  0.00           H
ATOM    259  CG  ASN A  18      82.490 182.430  40.980  1.00  0.00           C
ATOM    260  OD1 ASN A  18      82.300 181.230  41.160  1.00  0.00           O
ATOM    261  ND2 ASN A  18      82.280 182.810  39.750  1.00  0.00           N
ATOM    262 1HD2 ASN A  18      82.210 183.760  39.410  1.00  0.00           H
ATOM    263 2HD2 ASN A  18      82.220 182.040  39.090  1.00  0.00           H
ATOM    264  C   ASN A  18      80.060 183.950  41.920  1.00  0.00           C
ATOM    265  O   ASN A  18      79.420 184.350  40.900  1.00  0.00           O
ATOM    266  N   ALA A  19      79.470 183.100  42.760  1.00  0.00           N
ATOM    267  H   ALA A  19      80.050 182.660  43.460  1.00  0.00           H
ATOM    268  CA  ALA A  19      78.070 182.600  42.580  1.00  0.00           C
ATOM    269  HA  ALA A  19      77.950 182.130  41.600  1.00  0.00           H
ATOM    270  CB  ALA A  19      77.740 181.570  43.660  1.00  0.00           C
ATOM    271  HB1 ALA A  19      77.360 182.180  44.480  1.00  0.00           H
ATOM    272  HB2 ALA A  19      76.980 180.910  43.260  1.00  0.00           H
ATOM    273  HB3 ALA A  19      78.600 180.970  43.980  1.00  0.00           H
ATOM    274  C   ALA A  19      77.100 183.770  42.480  1.00  0.00           C
ATOM    275  O   ALA A  19      76.240 183.660  41.620  1.00  0.00           O
ATOM    276  N   CYS A  20      77.260 184.840  43.310  1.00  0.00           N
ATOM    277  H   CYS A  20      78.110 184.850  43.860  1.00  0.00           H
ATOM    278  CA  CYS A  20      76.390 185.970  43.230  1.00  0.00           C
ATOM    279  HA  CYS A  20      75.360 185.630  43.290  1.00  0.00           H
ATOM    280  CB  CYS A  20      76.620 186.970  44.370  1.00  0.00           C
ATOM    281  HB1 CYS A  20      76.000 187.830  44.110  1.00  0.00           H
ATOM    282  HB2 CYS A  20      77.630 187.360  44.330  1.00  0.00           H
ATOM    283  SG  CYS A  20      76.180 186.420  46.080  1.00  0.00           S
ATOM    284  HG  CYS A  20      76.830 185.260  46.170  1.00  0.00           H
ATOM    285  C   CYS A  20      76.500 186.670  41.810  1.00  0.00           C
ATOM    286  O   CYS A  20      75.480 186.820  41.140  1.00  0.00           O
ATOM    287  N   TRP A  21      77.710 187.010  41.380  1.00  0.00           N
ATOM    288  H   TRP A  21      78.470 186.960  42.040  1.00  0.00           H
ATOM    289  CA  TRP A  21      77.970 187.520  40.060  1.00  0.00           C
ATOM    290  HA  TRP A  21      77.210 188.280  39.900  1.00  0.00           H
ATOM    291  CB  TRP A  21      79.290 188.330  39.920  1.00  0.00           C
ATOM    292  HB1 TRP A  21      79.440 188.620  38.880  1.00  0.00           H
ATOM    293  HB2 TRP A  21      80.110 187.690  40.230  1.00  0.00           H
ATOM    294  CG  TRP A  21      79.390 189.670  40.550  1.00  0.00           C
ATOM    295  CD1 TRP A  21      79.620 189.960  41.890  1.00  0.00           C
ATOM    296  HD1 TRP A  21      79.660 189.200  42.660  1.00  0.00           H
ATOM    297  NE1 TRP A  21      79.720 191.290  42.060  1.00  0.00           N
ATOM    298  HE1 TRP A  21      79.630 191.680  42.990  1.00  0.00           H
ATOM    299  CE2 TRP A  21      79.430 192.020  40.920  1.00  0.00           C
ATOM    300  CZ2 TRP A  21      79.280 193.390  40.640  1.00  0.00           C
ATOM    301  HZ2 TRP A  21      79.300 194.210  41.350  1.00  0.00           H
ATOM    302  CH2 TRP A  21      78.850 193.780  39.330  1.00  0.00           C
ATOM    303  HH2 TRP A  21      78.550 194.790  39.080  1.00  0.00           H
ATOM    304  CZ3 TRP A  21      78.710 192.810  38.310  1.00  0.00           C
ATOM    305  HZ3 TRP A  21      78.390 193.100  37.330  1.00  0.00           H
ATOM    306  CE3 TRP A  21      78.930 191.470  38.660  1.00  0.00           C
ATOM    307  HE3 TRP A  21      78.800 190.780  37.840  1.00  0.00           H
ATOM    308  CD2 TRP A  21      79.240 190.970  39.930  1.00  0.00           C
ATOM    309  C   TRP A  21      77.580 186.640  38.820  1.00  0.00           C
ATOM    310  O   TRP A  21      77.320 187.220  37.790  1.00  0.00           O
ATOM    311  N   GLU A  22      77.220 185.370  39.010  1.00  0.00           N
ATOM    312  H   GLU A  22      77.640 184.940  39.820  1.00  0.00           H
ATOM    313  CA  GLU A  22      76.660 184.480  37.950  1.00  0.00           C
ATOM    314  HA  GLU A  22      77.020 184.820  36.980  1.00  0.00           H
ATOM    315  CB  GLU A  22      77.030 183.070  38.060  1.00  0.00           C
ATOM    316  HB1 GLU A  22      76.350 182.560  37.370  1.00  0.00           H
ATOM    317  HB2 GLU A  22      76.890 182.710  39.080  1.00  0.00           H
ATOM    318  CG  GLU A  22      78.520 182.810  37.890  1.00  0.00           C
ATOM    319  HG1 GLU A  22      79.050 183.520  38.520  1.00  0.00           H
ATOM    320  HG2 GLU A  22      78.700 183.040  36.840  1.00  0.00           H
ATOM    321  CD  GLU A  22      78.990 181.430  38.160  1.00  0.00           C
ATOM    322  OE1 GLU A  22      79.280 180.670  37.190  1.00  0.00           O
ATOM    323  OE2 GLU A  22      79.020 181.050  39.340  1.00  0.00           O
ATOM    324  C   GLU A  22      75.150 184.670  37.900  1.00  0.00           C
ATOM    325  O   GLU A  22      74.660 184.610  36.740  1.00  0.00           O
ATOM    326  N   LEU A  23      74.470 184.760  39.060  1.00  0.00           N
ATOM    327  H   LEU A  23      75.040 184.660  39.890  1.00  0.00           H
ATOM    328  CA  LEU A  23      73.110 185.110  39.070  1.00  0.00           C
ATOM    329  HA  LEU A  23      72.570 184.370  38.480  1.00  0.00           H
ATOM    330  CB  LEU A  23      72.610 184.960  40.470  1.00  0.00           C
ATOM    331  HB1 LEU A  23      73.060 185.720  41.100  1.00  0.00           H
ATOM    332  HB2 LEU A  23      73.040 184.050  40.890  1.00  0.00           H
ATOM    333  CG  LEU A  23      71.070 185.000  40.700  1.00  0.00           C
ATOM    334  HG  LEU A  23      70.610 185.980  40.550  1.00  0.00           H
ATOM    335  CD1 LEU A  23      70.240 184.050  39.800  1.00  0.00           C
ATOM    336 1HD1 LEU A  23      70.390 184.360  38.760  1.00  0.00           H
ATOM    337 2HD1 LEU A  23      70.650 183.050  39.950  1.00  0.00           H
ATOM    338 3HD1 LEU A  23      69.210 184.080  40.150  1.00  0.00           H
ATOM    339  CD2 LEU A  23      70.720 184.440  42.090  1.00  0.00           C
ATOM    340 1HD2 LEU A  23      71.150 185.050  42.880  1.00  0.00           H
ATOM    341 2HD2 LEU A  23      69.650 184.560  42.240  1.00  0.00           H
ATOM    342 3HD2 LEU A  23      71.090 183.420  42.240  1.00  0.00           H
ATOM    343  C   LEU A  23      72.920 186.520  38.500  1.00  0.00           C
ATOM    344  O   LEU A  23      71.980 186.740  37.770  1.00  0.00           O
ATOM    345  N   TYR A  24      73.860 187.480  38.740  1.00  0.00           N
ATOM    346  H   TYR A  24      74.470 187.270  39.510  1.00  0.00           H
ATOM    347  CA  TYR A  24      73.740 188.860  38.400  1.00  0.00           C
ATOM    348  HA  TYR A  24      72.810 189.200  38.860  1.00  0.00           H
ATOM    349  CB  TYR A  24      74.880 189.710  38.940  1.00  0.00           C
ATOM    350  HB1 TYR A  24      74.870 190.580  38.280  1.00  0.00           H
ATOM    351  HB2 TYR A  24      75.860 189.350  38.610  1.00  0.00           H
ATOM    352  CG  TYR A  24      74.980 190.150  40.400  1.00  0.00           C
ATOM    353  CD1 TYR A  24      74.130 189.700  41.410  1.00  0.00           C
ATOM    354  HD1 TYR A  24      73.320 189.050  41.110  1.00  0.00           H
ATOM    355  CE1 TYR A  24      74.350 189.910  42.750  1.00  0.00           C
ATOM    356  HE1 TYR A  24      73.810 189.350  43.500  1.00  0.00           H
ATOM    357  CZ  TYR A  24      75.320 190.830  43.160  1.00  0.00           C
ATOM    358  OH  TYR A  24      75.500 191.160  44.430  1.00  0.00           O
ATOM    359  HH  TYR A  24      76.340 191.620  44.480  1.00  0.00           H
ATOM    360  CE2 TYR A  24      76.240 191.310  42.210  1.00  0.00           C
ATOM    361  HE2 TYR A  24      77.060 191.950  42.500  1.00  0.00           H
ATOM    362  CD2 TYR A  24      76.110 190.940  40.850  1.00  0.00           C
ATOM    363  HD2 TYR A  24      76.760 191.330  40.090  1.00  0.00           H
ATOM    364  C   TYR A  24      73.750 188.950  36.870  1.00  0.00           C
ATOM    365  O   TYR A  24      73.130 189.850  36.340  1.00  0.00           O
ATOM    366  N   CYS A  25      74.430 188.100  36.120  1.00  0.00           N
ATOM    367  H   CYS A  25      74.950 187.440  36.680  1.00  0.00           H
ATOM    368  CA  CYS A  25      74.400 187.980  34.690  1.00  0.00           C
ATOM    369  HA  CYS A  25      74.830 188.880  34.240  1.00  0.00           H
ATOM    370  CB  CYS A  25      75.360 186.790  34.230  1.00  0.00           C
ATOM    371  HB1 CYS A  25      75.340 186.600  33.160  1.00  0.00           H
ATOM    372  HB2 CYS A  25      75.150 185.870  34.780  1.00  0.00           H
ATOM    373  SG  CYS A  25      77.080 187.190  34.660  1.00  0.00           S
ATOM    374  HG  CYS A  25      77.010 187.490  35.960  1.00  0.00           H
ATOM    375  C   CYS A  25      72.980 187.740  34.090  1.00  0.00           C
ATOM    376  O   CYS A  25      72.330 188.520  33.320  1.00  0.00           O
ATOM    377  N   LEU A  26      72.410 186.640  34.560  1.00  0.00           N
ATOM    378  H   LEU A  26      72.980 186.110  35.200  1.00  0.00           H
ATOM    379  CA  LEU A  26      71.040 186.210  34.260  1.00  0.00           C
ATOM    380  HA  LEU A  26      71.040 186.250  33.170  1.00  0.00           H
ATOM    381  CB  LEU A  26      70.670 184.870  34.940  1.00  0.00           C
ATOM    382  HB1 LEU A  26      69.610 184.660  34.820  1.00  0.00           H
ATOM    383  HB2 LEU A  26      70.980 185.010  35.980  1.00  0.00           H
ATOM    384  CG  LEU A  26      71.470 183.620  34.600  1.00  0.00           C
ATOM    385  HG  LEU A  26      72.530 183.880  34.570  1.00  0.00           H
ATOM    386  CD1 LEU A  26      71.170 182.480  35.620  1.00  0.00           C
ATOM    387 1HD1 LEU A  26      70.130 182.150  35.570  1.00  0.00           H
ATOM    388 2HD1 LEU A  26      71.780 181.660  35.240  1.00  0.00           H
ATOM    389 3HD1 LEU A  26      71.370 182.650  36.680  1.00  0.00           H
ATOM    390  CD2 LEU A  26      71.050 183.100  33.220  1.00  0.00           C
ATOM    391 1HD2 LEU A  26      71.570 182.160  33.010  1.00  0.00           H
ATOM    392 2HD2 LEU A  26      70.010 182.790  33.220  1.00  0.00           H
ATOM    393 3HD2 LEU A  26      71.230 183.870  32.470  1.00  0.00           H
ATOM    394  C   LEU A  26      69.980 187.220  34.700  1.00  0.00           C
ATOM    395  O   LEU A  26      68.900 187.330  34.110  1.00  0.00           O
ATOM    396  N   GLU A  27      70.290 187.910  35.830  1.00  0.00           N
ATOM    397  H   GLU A  27      71.000 187.500  36.410  1.00  0.00           H
ATOM    398  CA  GLU A  27      69.380 188.910  36.410  1.00  0.00           C
ATOM    399  HA  GLU A  27      68.380 188.500  36.400  1.00  0.00           H
ATOM    400  CB  GLU A  27      69.920 189.420  37.780  1.00  0.00           C
ATOM    401  HB1 GLU A  27      69.610 190.450  37.930  1.00  0.00           H
ATOM    402  HB2 GLU A  27      70.980 189.540  37.570  1.00  0.00           H
ATOM    403  CG  GLU A  27      69.640 188.490  38.940  1.00  0.00           C
ATOM    404  HG1 GLU A  27      70.410 188.460  39.710  1.00  0.00           H
ATOM    405  HG2 GLU A  27      69.750 187.450  38.630  1.00  0.00           H
ATOM    406  CD  GLU A  27      68.350 188.790  39.680  1.00  0.00           C
ATOM    407  OE1 GLU A  27      67.520 187.880  40.010  1.00  0.00           O
ATOM    408  OE2 GLU A  27      68.260 189.970  40.100  1.00  0.00           O
ATOM    409  C   GLU A  27      69.160 190.120  35.450  1.00  0.00           C
ATOM    410  O   GLU A  27      68.050 190.650  35.530  1.00  0.00           O
ATOM    411  N   HIS A  28      70.140 190.460  34.630  1.00  0.00           N
ATOM    412  H   HIS A  28      70.950 189.860  34.600  1.00  0.00           H
ATOM    413  CA  HIS A  28      70.010 191.500  33.610  1.00  0.00           C
ATOM    414  HA  HIS A  28      69.060 192.050  33.630  1.00  0.00           H
ATOM    415  CB  HIS A  28      71.080 192.610  33.790  1.00  0.00           C
ATOM    416  HB1 HIS A  28      70.910 193.270  32.940  1.00  0.00           H
ATOM    417  HB2 HIS A  28      72.040 192.100  33.840  1.00  0.00           H
ATOM    418  CG  HIS A  28      71.090 193.610  34.950  1.00  0.00           C
ATOM    419  ND1 HIS A  28      72.170 193.840  35.770  1.00  0.00           N
ATOM    420  CE1 HIS A  28      71.830 194.860  36.500  1.00  0.00           C
ATOM    421  HE1 HIS A  28      72.580 195.340  37.110  1.00  0.00           H
ATOM    422  NE2 HIS A  28      70.520 195.240  36.330  1.00  0.00           N
ATOM    423  HE2 HIS A  28      70.110 196.030  36.820  1.00  0.00           H
ATOM    424  CD2 HIS A  28      70.110 194.490  35.260  1.00  0.00           C
ATOM    425  HD2 HIS A  28      69.130 194.560  34.800  1.00  0.00           H
ATOM    426  C   HIS A  28      69.980 191.030  32.120  1.00  0.00           C
ATOM    427  O   HIS A  28      69.800 191.910  31.220  1.00  0.00           O
ATOM    428  N   GLY A  29      70.010 189.700  31.910  1.00  0.00           N
ATOM    429  H   GLY A  29      70.240 189.090  32.680  1.00  0.00           H
ATOM    430  CA  GLY A  29      70.070 189.030  30.560  1.00  0.00           C
ATOM    431  HA1 GLY A  29      69.380 189.530  29.880  1.00  0.00           H
ATOM    432  HA2 GLY A  29      69.770 187.990  30.720  1.00  0.00           H
ATOM    433  C   GLY A  29      71.350 188.990  29.850  1.00  0.00           C
ATOM    434  O   GLY A  29      71.360 188.800  28.640  1.00  0.00           O
ATOM    435  N   ILE A  30      72.460 189.130  30.530  1.00  0.00           N
ATOM    436  H   ILE A  30      72.380 189.090  31.530  1.00  0.00           H
ATOM    437  CA  ILE A  30      73.820 189.120  29.960  1.00  0.00           C
ATOM    438  HA  ILE A  30      73.840 189.370  28.900  1.00  0.00           H
ATOM    439  CB  ILE A  30      74.820 190.000  30.760  1.00  0.00           C
ATOM    440  HB  ILE A  30      74.980 189.510  31.720  1.00  0.00           H
ATOM    441  CG2 ILE A  30      76.260 189.910  30.090  1.00  0.00           C
ATOM    442 1HG2 ILE A  30      76.530 188.910  29.770  1.00  0.00           H
ATOM    443 2HG2 ILE A  30      76.310 190.570  29.220  1.00  0.00           H
ATOM    444 3HG2 ILE A  30      77.050 190.240  30.760  1.00  0.00           H
ATOM    445  CG1 ILE A  30      74.390 191.440  31.010  1.00  0.00           C
ATOM    446 1HG1 ILE A  30      73.350 191.380  31.350  1.00  0.00           H
ATOM    447 2HG1 ILE A  30      74.420 191.980  30.060  1.00  0.00           H
ATOM    448  CD  ILE A  30      75.120 192.320  31.990  1.00  0.00           C
ATOM    449  HD1 ILE A  30      75.270 191.670  32.840  1.00  0.00           H
ATOM    450  HD2 ILE A  30      76.080 192.680  31.600  1.00  0.00           H
ATOM    451  HD3 ILE A  30      74.480 193.150  32.300  1.00  0.00           H
ATOM    452  C   ILE A  30      74.250 187.650  30.060  1.00  0.00           C
ATOM    453  O   ILE A  30      73.930 186.940  31.030  1.00  0.00           O
ATOM    454  N   GLN A  31      74.770 187.030  28.910  1.00  0.00           N
ATOM    455  H   GLN A  31      74.700 187.640  28.100  1.00  0.00           H
ATOM    456  CA  GLN A  31      75.120 185.650  28.640  1.00  0.00           C
ATOM    457  HA  GLN A  31      74.770 185.100  29.520  1.00  0.00           H
ATOM    458  CB  GLN A  31      74.330 185.070  27.400  1.00  0.00           C
ATOM    459  HB1 GLN A  31      73.280 185.250  27.630  1.00  0.00           H
ATOM    460  HB2 GLN A  31      74.550 184.000  27.390  1.00  0.00           H
ATOM    461  CG  GLN A  31      74.620 185.590  26.020  1.00  0.00           C
ATOM    462  HG1 GLN A  31      74.370 186.650  25.970  1.00  0.00           H
ATOM    463  HG2 GLN A  31      73.860 185.080  25.430  1.00  0.00           H
ATOM    464  CD  GLN A  31      75.990 185.300  25.400  1.00  0.00           C
ATOM    465  OE1 GLN A  31      76.780 184.450  25.770  1.00  0.00           O
ATOM    466  NE2 GLN A  31      76.280 186.090  24.370  1.00  0.00           N
ATOM    467 1HE2 GLN A  31      75.700 186.900  24.220  1.00  0.00           H
ATOM    468 2HE2 GLN A  31      77.010 185.790  23.740  1.00  0.00           H
ATOM    469  C   GLN A  31      76.650 185.440  28.690  1.00  0.00           C
ATOM    470  O   GLN A  31      77.380 186.430  28.670  1.00  0.00           O
ATOM    471  N   PRO A  32      77.150 184.190  28.820  1.00  0.00           N
ATOM    472  CD  PRO A  32      76.370 182.930  29.030  1.00  0.00           C
ATOM    473  HD1 PRO A  32      76.350 182.360  28.100  1.00  0.00           H
ATOM    474  HD2 PRO A  32      75.420 183.170  29.510  1.00  0.00           H
ATOM    475  CG  PRO A  32      77.160 182.080  30.040  1.00  0.00           C
ATOM    476  HG1 PRO A  32      76.910 181.020  29.940  1.00  0.00           H
ATOM    477  HG2 PRO A  32      76.910 182.470  31.020  1.00  0.00           H
ATOM    478  CB  PRO A  32      78.590 182.410  29.700  1.00  0.00           C
ATOM    479  HB1 PRO A  32      78.900 181.720  28.910  1.00  0.00           H
ATOM    480  HB2 PRO A  32      79.150 182.390  30.640  1.00  0.00           H
ATOM    481  CA  PRO A  32      78.520 183.850  29.300  1.00  0.00           C
ATOM    482  HA  PRO A  32      78.600 184.440  30.210  1.00  0.00           H
ATOM    483  C   PRO A  32      79.640 184.250  28.380  1.00  0.00           C
ATOM    484  O   PRO A  32      80.750 184.360  28.930  1.00  0.00           O
ATOM    485  N   ASP A  33      79.460 184.560  27.120  1.00  0.00           N
ATOM    486  H   ASP A  33      78.560 184.640  26.670  1.00  0.00           H
ATOM    487  CA  ASP A  33      80.560 185.050  26.230  1.00  0.00           C
ATOM    488  HA  ASP A  33      81.460 184.440  26.270  1.00  0.00           H
ATOM    489  CB  ASP A  33      80.050 184.920  24.780  1.00  0.00           C
ATOM    490  HB1 ASP A  33      80.890 185.190  24.140  1.00  0.00           H
ATOM    491  HB2 ASP A  33      79.240 185.640  24.740  1.00  0.00           H
ATOM    492  CG  ASP A  33      79.600 183.530  24.290  1.00  0.00           C
ATOM    493  OD1 ASP A  33      79.820 182.520  25.000  1.00  0.00           O
ATOM    494  OD2 ASP A  33      79.040 183.410  23.200  1.00  0.00           O
ATOM    495  C   ASP A  33      80.900 186.520  26.560  1.00  0.00           C
ATOM    496  O   ASP A  33      81.670 187.210  25.860  1.00  0.00           O
ATOM    497  N   GLY A  34      80.390 187.070  27.660  1.00  0.00           N
ATOM    498  H   GLY A  34      79.760 186.540  28.260  1.00  0.00           H
ATOM    499  CA  GLY A  34      80.520 188.500  28.000  1.00  0.00           C
ATOM    500  HA1 GLY A  34      81.570 188.730  27.820  1.00  0.00           H
ATOM    501  HA2 GLY A  34      80.270 188.720  29.040  1.00  0.00           H
ATOM    502  C   GLY A  34      79.730 189.470  27.220  1.00  0.00           C
ATOM    503  O   GLY A  34      80.290 190.470  26.870  1.00  0.00           O
ATOM    504  N   GLN A  35      78.450 189.270  27.020  1.00  0.00           N
ATOM    505  H   GLN A  35      78.150 188.370  27.370  1.00  0.00           H
ATOM    506  CA  GLN A  35      77.620 190.150  26.130  1.00  0.00           C
ATOM    507  HA  GLN A  35      77.990 191.170  26.270  1.00  0.00           H
ATOM    508  CB  GLN A  35      77.920 189.920  24.620  1.00  0.00           C
ATOM    509  HB1 GLN A  35      77.570 188.940  24.310  1.00  0.00           H
ATOM    510  HB2 GLN A  35      79.010 189.840  24.550  1.00  0.00           H
ATOM    511  CG  GLN A  35      77.460 191.090  23.680  1.00  0.00           C
ATOM    512  HG1 GLN A  35      77.830 192.040  24.070  1.00  0.00           H
ATOM    513  HG2 GLN A  35      76.380 191.190  23.690  1.00  0.00           H
ATOM    514  CD  GLN A  35      77.810 190.980  22.170  1.00  0.00           C
ATOM    515  OE1 GLN A  35      77.060 190.340  21.400  1.00  0.00           O
ATOM    516  NE2 GLN A  35      78.910 191.450  21.740  1.00  0.00           N
ATOM    517 1HE2 GLN A  35      79.580 191.720  22.450  1.00  0.00           H
ATOM    518 2HE2 GLN A  35      79.210 191.370  20.790  1.00  0.00           H
ATOM    519  C   GLN A  35      76.110 190.120  26.440  1.00  0.00           C
ATOM    520  O   GLN A  35      75.570 189.050  26.660  1.00  0.00           O
ATOM    521  N   MET A  36      75.370 191.230  26.390  1.00  0.00           N
ATOM    522  H   MET A  36      75.910 192.050  26.140  1.00  0.00           H
ATOM    523  CA  MET A  36      73.940 191.450  26.350  1.00  0.00           C
ATOM    524  HA  MET A  36      73.400 190.690  26.910  1.00  0.00           H
ATOM    525  CB  MET A  36      73.690 192.830  27.110  1.00  0.00           C
ATOM    526  HB1 MET A  36      73.850 193.700  26.480  1.00  0.00           H
ATOM    527  HB2 MET A  36      74.420 192.900  27.920  1.00  0.00           H
ATOM    528  CG  MET A  36      72.280 192.820  27.740  1.00  0.00           C
ATOM    529  HG1 MET A  36      72.140 193.710  28.350  1.00  0.00           H
ATOM    530  HG2 MET A  36      72.140 191.930  28.360  1.00  0.00           H
ATOM    531  SD  MET A  36      70.830 192.910  26.610  1.00  0.00           S
ATOM    532  CE  MET A  36      69.600 193.350  27.870  1.00  0.00           C
ATOM    533  HE1 MET A  36      69.640 192.750  28.780  1.00  0.00           H
ATOM    534  HE2 MET A  36      69.710 194.390  28.160  1.00  0.00           H
ATOM    535  HE3 MET A  36      68.620 193.180  27.430  1.00  0.00           H
ATOM    536  C   MET A  36      73.420 191.420  24.950  1.00  0.00           C
ATOM    537  O   MET A  36      73.700 192.340  24.190  1.00  0.00           O
ATOM    538  N   PRO A  37      72.600 190.390  24.620  1.00  0.00           N
ATOM    539  CD  PRO A  37      72.380 189.160  25.380  1.00  0.00           C
ATOM    540  HD1 PRO A  37      71.850 189.480  26.280  1.00  0.00           H
ATOM    541  HD2 PRO A  37      73.320 188.730  25.720  1.00  0.00           H
ATOM    542  CG  PRO A  37      71.760 188.210  24.390  1.00  0.00           C
ATOM    543  HG1 PRO A  37      71.130 187.440  24.840  1.00  0.00           H
ATOM    544  HG2 PRO A  37      72.530 187.760  23.770  1.00  0.00           H
ATOM    545  CB  PRO A  37      70.980 189.040  23.430  1.00  0.00           C
ATOM    546  HB1 PRO A  37      70.020 189.350  23.840  1.00  0.00           H
ATOM    547  HB2 PRO A  37      70.820 188.420  22.550  1.00  0.00           H
ATOM    548  CA  PRO A  37      71.980 190.210  23.250  1.00  0.00           C
ATOM    549  HA  PRO A  37      72.720 189.870  22.530  1.00  0.00           H
ATOM    550  C   PRO A  37      71.220 191.380  22.620  1.00  0.00           C
ATOM    551  O   PRO A  37      71.080 191.420  21.400  1.00  0.00           O
ATOM    552  N   SER A  38      70.640 192.220  23.430  1.00  0.00           N
ATOM    553  H   SER A  38      70.800 192.120  24.430  1.00  0.00           H
ATOM    554  CA  SER A  38      69.520 193.040  23.100  1.00  0.00           C
ATOM    555  HA  SER A  38      69.240 192.750  22.090  1.00  0.00           H
ATOM    556  CB  SER A  38      68.370 192.710  24.060  1.00  0.00           C
ATOM    557  HB1 SER A  38      67.560 193.420  23.900  1.00  0.00           H
ATOM    558  HB2 SER A  38      68.850 192.680  25.030  1.00  0.00           H
ATOM    559  OG  SER A  38      67.810 191.470  23.740  1.00  0.00           O
ATOM    560  HG  SER A  38      67.600 191.000  24.550  1.00  0.00           H
ATOM    561  C   SER A  38      69.830 194.560  23.130  1.00  0.00           C
ATOM    562  O   SER A  38      69.080 195.400  22.730  1.00  0.00           O
ATOM    563  N   ASP A  39      71.040 194.910  23.580  1.00  0.00           N
ATOM    564  H   ASP A  39      71.680 194.160  23.770  1.00  0.00           H
ATOM    565  CA  ASP A  39      71.620 196.250  23.690  1.00  0.00           C
ATOM    566  HA  ASP A  39      70.880 196.980  24.050  1.00  0.00           H
ATOM    567  CB  ASP A  39      72.870 196.270  24.560  1.00  0.00           C
ATOM    568  HB1 ASP A  39      73.710 195.710  24.140  1.00  0.00           H
ATOM    569  HB2 ASP A  39      72.610 195.750  25.480  1.00  0.00           H
ATOM    570  CG  ASP A  39      73.380 197.680  24.910  1.00  0.00           C
ATOM    571  OD1 ASP A  39      74.400 197.790  25.680  1.00  0.00           O
ATOM    572  OD2 ASP A  39      72.820 198.710  24.440  1.00  0.00           O
ATOM    573  C   ASP A  39      71.950 196.720  22.240  1.00  0.00           C
ATOM    574  O   ASP A  39      72.910 196.240  21.550  1.00  0.00           O
ATOM    575  N   LYS A  40      71.270 197.760  21.780  1.00  0.00           N
ATOM    576  H   LYS A  40      70.530 198.090  22.370  1.00  0.00           H
ATOM    577  CA  LYS A  40      71.430 198.360  20.440  1.00  0.00           C
ATOM    578  HA  LYS A  40      71.450 197.540  19.720  1.00  0.00           H
ATOM    579  CB  LYS A  40      70.230 199.210  20.010  1.00  0.00           C
ATOM    580  HB1 LYS A  40      70.430 199.440  18.960  1.00  0.00           H
ATOM    581  HB2 LYS A  40      70.140 200.140  20.560  1.00  0.00           H
ATOM    582  CG  LYS A  40      68.960 198.380  20.070  1.00  0.00           C
ATOM    583  HG1 LYS A  40      68.810 198.120  21.120  1.00  0.00           H
ATOM    584  HG2 LYS A  40      69.090 197.510  19.430  1.00  0.00           H
ATOM    585  CD  LYS A  40      67.740 199.060  19.560  1.00  0.00           C
ATOM    586  HD1 LYS A  40      68.040 199.350  18.550  1.00  0.00           H
ATOM    587  HD2 LYS A  40      67.430 199.850  20.240  1.00  0.00           H
ATOM    588  CE  LYS A  40      66.600 198.100  19.360  1.00  0.00           C
ATOM    589  HE1 LYS A  40      66.470 197.650  20.340  1.00  0.00           H
ATOM    590  HE2 LYS A  40      66.880 197.230  18.760  1.00  0.00           H
ATOM    591  NZ  LYS A  40      65.390 198.660  18.830  1.00  0.00           N
ATOM    592  HZ1 LYS A  40      64.680 197.960  19.010  1.00  0.00           H
ATOM    593  HZ2 LYS A  40      65.200 199.510  19.330  1.00  0.00           H
ATOM    594  HZ3 LYS A  40      65.560 198.800  17.840  1.00  0.00           H
ATOM    595  C   LYS A  40      72.720 199.120  20.190  1.00  0.00           C
ATOM    596  O   LYS A  40      72.950 199.480  19.050  1.00  0.00           O
ATOM    597  N   THR A  41      73.560 199.500  21.220  1.00  0.00           N
ATOM    598  H   THR A  41      73.340 199.210  22.160  1.00  0.00           H
ATOM    599  CA  THR A  41      74.920 199.980  20.930  1.00  0.00           C
ATOM    600  HA  THR A  41      75.350 199.520  20.040  1.00  0.00           H
ATOM    601  CB  THR A  41      74.940 201.500  20.860  1.00  0.00           C
ATOM    602  HB  THR A  41      74.790 201.900  21.860  1.00  0.00           H
ATOM    603  CG2 THR A  41      76.280 201.930  20.220  1.00  0.00           C
ATOM    604 1HG2 THR A  41      77.160 201.740  20.840  1.00  0.00           H
ATOM    605 2HG2 THR A  41      76.320 201.510  19.220  1.00  0.00           H
ATOM    606 3HG2 THR A  41      76.360 203.000  20.000  1.00  0.00           H
ATOM    607  OG1 THR A  41      73.990 202.060  19.970  1.00  0.00           O
ATOM    608  HG1 THR A  41      73.110 201.680  20.060  1.00  0.00           H
ATOM    609  C   THR A  41      75.750 199.560  22.200  1.00  0.00           C
ATOM    610  O   THR A  41      75.290 199.640  23.330  1.00  0.00           O
ATOM    611  N   ILE A  42      77.000 199.180  21.960  1.00  0.00           N
ATOM    612  H   ILE A  42      77.360 199.410  21.040  1.00  0.00           H
ATOM    613  CA  ILE A  42      77.880 198.720  22.990  1.00  0.00           C
ATOM    614  HA  ILE A  42      77.320 198.740  23.930  1.00  0.00           H
ATOM    615  CB  ILE A  42      78.410 197.280  22.750  1.00  0.00           C
ATOM    616  HB  ILE A  42      79.170 197.260  21.970  1.00  0.00           H
ATOM    617  CG2 ILE A  42      79.100 196.720  23.970  1.00  0.00           C
ATOM    618 1HG2 ILE A  42      78.400 196.220  24.640  1.00  0.00           H
ATOM    619 2HG2 ILE A  42      79.870 195.990  23.710  1.00  0.00           H
ATOM    620 3HG2 ILE A  42      79.690 197.460  24.510  1.00  0.00           H
ATOM    621  CG1 ILE A  42      77.250 196.230  22.410  1.00  0.00           C
ATOM    622 1HG1 ILE A  42      76.810 196.540  21.450  1.00  0.00           H
ATOM    623 2HG1 ILE A  42      76.460 196.300  23.150  1.00  0.00           H
ATOM    624  CD  ILE A  42      77.790 194.820  22.210  1.00  0.00           C
ATOM    625  HD1 ILE A  42      78.000 194.240  23.110  1.00  0.00           H
ATOM    626  HD2 ILE A  42      76.990 194.210  21.780  1.00  0.00           H
ATOM    627  HD3 ILE A  42      78.640 194.760  21.530  1.00  0.00           H
ATOM    628  C   ILE A  42      79.060 199.670  23.140  1.00  0.00           C
ATOM    629  O   ILE A  42      79.780 200.020  22.190  1.00  0.00           O
ATOM    630  N   GLY A  43      79.310 200.180  24.380  1.00  0.00           N
ATOM    631  H   GLY A  43      78.670 199.890  25.110  1.00  0.00           H
ATOM    632  CA  GLY A  43      80.330 201.180  24.760  1.00  0.00           C
ATOM    633  HA1 GLY A  43      81.060 201.320  23.960  1.00  0.00           H
ATOM    634  HA2 GLY A  43      80.860 200.890  25.660  1.00  0.00           H
ATOM    635  C   GLY A  43      79.640 202.550  25.100  1.00  0.00           C
ATOM    636  O   GLY A  43      80.310 203.590  24.960  1.00  0.00           O
ATOM    637  N   GLY A  44      78.310 202.590  25.170  1.00  0.00           N
ATOM    638  H   GLY A  44      77.840 201.700  25.260  1.00  0.00           H
ATOM    639  CA  GLY A  44      77.570 203.820  25.470  1.00  0.00           C
ATOM    640  HA1 GLY A  44      77.920 204.670  24.880  1.00  0.00           H
ATOM    641  HA2 GLY A  44      77.740 204.110  26.510  1.00  0.00           H
ATOM    642  C   GLY A  44      76.020 203.630  25.300  1.00  0.00           C
ATOM    643  O   GLY A  44      75.510 202.560  24.970  1.00  0.00           O
ATOM    644  N   GLY A  45      75.200 204.710  25.500  1.00  0.00           N
ATOM    645  H   GLY A  45      75.630 205.610  25.650  1.00  0.00           H
ATOM    646  CA  GLY A  45      73.750 204.670  25.790  1.00  0.00           C
ATOM    647  HA1 GLY A  45      73.320 204.120  24.950  1.00  0.00           H
ATOM    648  HA2 GLY A  45      73.420 205.710  25.850  1.00  0.00           H
ATOM    649  C   GLY A  45      73.310 203.860  26.970  1.00  0.00           C
ATOM    650  O   GLY A  45      73.470 202.620  26.920  1.00  0.00           O
ATOM    651  N   ASP A  46      72.900 204.460  28.070  1.00  0.00           N
ATOM    652  H   ASP A  46      72.570 205.410  28.040  1.00  0.00           H
ATOM    653  CA  ASP A  46      72.720 203.730  29.360  1.00  0.00           C
ATOM    654  HA  ASP A  46      73.570 203.050  29.460  1.00  0.00           H
ATOM    655  CB  ASP A  46      72.710 204.790  30.490  1.00  0.00           C
ATOM    656  HB1 ASP A  46      73.730 205.150  30.360  1.00  0.00           H
ATOM    657  HB2 ASP A  46      72.590 204.330  31.480  1.00  0.00           H
ATOM    658  CG  ASP A  46      71.630 205.900  30.350  1.00  0.00           C
ATOM    659  OD1 ASP A  46      70.550 205.780  31.030  1.00  0.00           O
ATOM    660  OD2 ASP A  46      71.760 206.770  29.480  1.00  0.00           O
ATOM    661  C   ASP A  46      71.530 202.740  29.410  1.00  0.00           C
ATOM    662  O   ASP A  46      70.520 202.880  28.670  1.00  0.00           O
ATOM    663  N   ASP A  47      71.570 201.670  30.210  1.00  0.00           N
ATOM    664  H   ASP A  47      72.370 201.640  30.830  1.00  0.00           H
ATOM    665  CA  ASP A  47      70.630 200.560  30.300  1.00  0.00           C
ATOM    666  HA  ASP A  47      69.720 200.910  29.820  1.00  0.00           H
ATOM    667  CB  ASP A  47      71.050 199.310  29.490  1.00  0.00           C
ATOM    668  HB1 ASP A  47      70.240 198.590  29.440  1.00  0.00           H
ATOM    669  HB2 ASP A  47      71.940 198.880  29.940  1.00  0.00           H
ATOM    670  CG  ASP A  47      71.370 199.590  28.020  1.00  0.00           C
ATOM    671  OD1 ASP A  47      70.410 199.390  27.200  1.00  0.00           O
ATOM    672  OD2 ASP A  47      72.520 199.750  27.540  1.00  0.00           O
ATOM    673  C   ASP A  47      70.380 200.260  31.790  1.00  0.00           C
ATOM    674  O   ASP A  47      71.180 200.630  32.660  1.00  0.00           O
ATOM    675  N   SER A  48      69.350 199.510  32.110  1.00  0.00           N
ATOM    676  H   SER A  48      68.670 199.180  31.430  1.00  0.00           H
ATOM    677  CA  SER A  48      69.020 199.140  33.580  1.00  0.00           C
ATOM    678  HA  SER A  48      68.660 200.020  34.100  1.00  0.00           H
ATOM    679  CB  SER A  48      67.880 198.160  33.570  1.00  0.00           C
ATOM    680  HB1 SER A  48      67.630 197.930  34.610  1.00  0.00           H
ATOM    681  HB2 SER A  48      68.200 197.220  33.110  1.00  0.00           H
ATOM    682  OG  SER A  48      66.850 198.690  32.770  1.00  0.00           O
ATOM    683  HG  SER A  48      66.370 199.260  33.390  1.00  0.00           H
ATOM    684  C   SER A  48      70.170 198.420  34.320  1.00  0.00           C
ATOM    685  O   SER A  48      69.990 198.020  35.510  1.00  0.00           O
ATOM    686  N   PHE A  49      71.250 198.060  33.650  1.00  0.00           N
ATOM    687  H   PHE A  49      71.240 198.440  32.710  1.00  0.00           H
ATOM    688  CA  PHE A  49      72.380 197.290  34.170  1.00  0.00           C
ATOM    689  HA  PHE A  49      72.050 196.920  35.140  1.00  0.00           H
ATOM    690  CB  PHE A  49      72.680 196.100  33.230  1.00  0.00           C
ATOM    691  HB1 PHE A  49      71.810 195.430  33.240  1.00  0.00           H
ATOM    692  HB2 PHE A  49      73.530 195.610  33.700  1.00  0.00           H
ATOM    693  CG  PHE A  49      72.980 196.500  31.800  1.00  0.00           C
ATOM    694  CD1 PHE A  49      72.130 196.050  30.760  1.00  0.00           C
ATOM    695  HD1 PHE A  49      71.190 195.560  30.980  1.00  0.00           H
ATOM    696  CE1 PHE A  49      72.530 196.290  29.440  1.00  0.00           C
ATOM    697  HE1 PHE A  49      71.930 196.080  28.570  1.00  0.00           H
ATOM    698  CZ  PHE A  49      73.760 196.840  29.180  1.00  0.00           C
ATOM    699  HZ  PHE A  49      74.170 196.900  28.180  1.00  0.00           H
ATOM    700  CE2 PHE A  49      74.640 197.320  30.210  1.00  0.00           C
ATOM    701  HE2 PHE A  49      75.620 197.730  29.990  1.00  0.00           H
ATOM    702  CD2 PHE A  49      74.240 197.190  31.540  1.00  0.00           C
ATOM    703  HD2 PHE A  49      74.860 197.630  32.310  1.00  0.00           H
ATOM    704  C   PHE A  49      73.670 198.150  34.470  1.00  0.00           C
ATOM    705  O   PHE A  49      74.590 197.650  35.060  1.00  0.00           O
ATOM    706  N   ASN A  50      73.720 199.390  33.950  1.00  0.00           N
ATOM    707  H   ASN A  50      73.020 199.800  33.340  1.00  0.00           H
ATOM    708  CA  ASN A  50      74.930 200.180  33.890  1.00  0.00           C
ATOM    709  HA  ASN A  50      75.740 199.650  33.390  1.00  0.00           H
ATOM    710  CB  ASN A  50      74.400 201.500  33.200  1.00  0.00           C
ATOM    711  HB1 ASN A  50      73.900 202.010  34.030  1.00  0.00           H
ATOM    712  HB2 ASN A  50      73.750 201.230  32.370  1.00  0.00           H
ATOM    713  CG  ASN A  50      75.580 202.360  32.730  1.00  0.00           C
ATOM    714  OD1 ASN A  50      76.200 203.080  33.450  1.00  0.00           O
ATOM    715  ND2 ASN A  50      75.960 202.230  31.460  1.00  0.00           N
ATOM    716 1HD2 ASN A  50      75.520 201.530  30.880  1.00  0.00           H
ATOM    717 2HD2 ASN A  50      76.790 202.720  31.170  1.00  0.00           H
ATOM    718  C   ASN A  50      75.610 200.510  35.210  1.00  0.00           C
ATOM    719  O   ASN A  50      76.770 200.830  35.280  1.00  0.00           O
ATOM    720  N   THR A  51      74.880 200.370  36.290  1.00  0.00           N
ATOM    721  H   THR A  51      73.940 200.030  36.270  1.00  0.00           H
ATOM    722  CA  THR A  51      75.460 200.580  37.610  1.00  0.00           C
ATOM    723  HA  THR A  51      76.070 201.470  37.720  1.00  0.00           H
ATOM    724  CB  THR A  51      74.450 200.550  38.730  1.00  0.00           C
ATOM    725  HB  THR A  51      75.120 200.630  39.590  1.00  0.00           H
ATOM    726  CG2 THR A  51      73.550 201.860  38.800  1.00  0.00           C
ATOM    727 1HG2 THR A  51      74.250 202.690  38.660  1.00  0.00           H
ATOM    728 2HG2 THR A  51      72.780 201.890  38.030  1.00  0.00           H
ATOM    729 3HG2 THR A  51      73.120 201.940  39.800  1.00  0.00           H
ATOM    730  OG1 THR A  51      73.610 199.460  38.700  1.00  0.00           O
ATOM    731  HG1 THR A  51      73.280 199.410  39.600  1.00  0.00           H
ATOM    732  C   THR A  51      76.440 199.490  37.970  1.00  0.00           C
ATOM    733  O   THR A  51      77.400 199.740  38.690  1.00  0.00           O
ATOM    734  N   PHE A  52      76.380 198.290  37.430  1.00  0.00           N
ATOM    735  H   PHE A  52      75.580 198.110  36.850  1.00  0.00           H
ATOM    736  CA  PHE A  52      77.130 197.140  37.950  1.00  0.00           C
ATOM    737  HA  PHE A  52      77.870 197.440  38.690  1.00  0.00           H
ATOM    738  CB  PHE A  52      76.060 196.160  38.560  1.00  0.00           C
ATOM    739  HB1 PHE A  52      76.340 195.150  38.240  1.00  0.00           H
ATOM    740  HB2 PHE A  52      75.060 196.400  38.190  1.00  0.00           H
ATOM    741  CG  PHE A  52      75.990 196.160  40.050  1.00  0.00           C
ATOM    742  CD1 PHE A  52      75.800 197.380  40.800  1.00  0.00           C
ATOM    743  HD1 PHE A  52      75.850 198.370  40.360  1.00  0.00           H
ATOM    744  CE1 PHE A  52      75.560 197.280  42.200  1.00  0.00           C
ATOM    745  HE1 PHE A  52      75.300 198.180  42.730  1.00  0.00           H
ATOM    746  CZ  PHE A  52      75.470 196.000  42.780  1.00  0.00           C
ATOM    747  HZ  PHE A  52      75.180 195.960  43.820  1.00  0.00           H
ATOM    748  CE2 PHE A  52      75.750 194.800  42.120  1.00  0.00           C
ATOM    749  HE2 PHE A  52      75.750 193.880  42.680  1.00  0.00           H
ATOM    750  CD2 PHE A  52      76.040 194.910  40.750  1.00  0.00           C
ATOM    751  HD2 PHE A  52      76.340 193.990  40.250  1.00  0.00           H
ATOM    752  C   PHE A  52      77.810 196.380  36.830  1.00  0.00           C
ATOM    753  O   PHE A  52      79.000 195.970  36.890  1.00  0.00           O
ATOM    754  N   PHE A  53      77.200 196.380  35.620  1.00  0.00           N
ATOM    755  H   PHE A  53      76.370 196.920  35.460  1.00  0.00           H
ATOM    756  CA  PHE A  53      77.870 196.090  34.390  1.00  0.00           C
ATOM    757  HA  PHE A  53      78.690 195.390  34.560  1.00  0.00           H
ATOM    758  CB  PHE A  53      76.990 195.200  33.530  1.00  0.00           C
ATOM    759  HB1 PHE A  53      77.270 195.020  32.490  1.00  0.00           H
ATOM    760  HB2 PHE A  53      76.030 195.710  33.450  1.00  0.00           H
ATOM    761  CG  PHE A  53      76.800 193.900  34.210  1.00  0.00           C
ATOM    762  CD1 PHE A  53      75.710 193.760  35.140  1.00  0.00           C
ATOM    763  HD1 PHE A  53      74.970 194.540  35.260  1.00  0.00           H
ATOM    764  CE1 PHE A  53      75.520 192.520  35.790  1.00  0.00           C
ATOM    765  HE1 PHE A  53      74.590 192.310  36.300  1.00  0.00           H
ATOM    766  CZ  PHE A  53      76.410 191.520  35.570  1.00  0.00           C
ATOM    767  HZ  PHE A  53      76.330 190.500  35.930  1.00  0.00           H
ATOM    768  CE2 PHE A  53      77.610 191.710  34.850  1.00  0.00           C
ATOM    769  HE2 PHE A  53      78.260 190.850  34.820  1.00  0.00           H
ATOM    770  CD2 PHE A  53      77.820 192.960  34.200  1.00  0.00           C
ATOM    771  HD2 PHE A  53      78.640 193.070  33.510  1.00  0.00           H
ATOM    772  C   PHE A  53      78.380 197.330  33.610  1.00  0.00           C
ATOM    773  O   PHE A  53      77.820 198.390  33.670  1.00  0.00           O
ATOM    774  N   SER A  54      79.520 197.160  32.910  1.00  0.00           N
ATOM    775  H   SER A  54      79.810 196.200  32.770  1.00  0.00           H
ATOM    776  CA  SER A  54      80.080 198.110  32.050  1.00  0.00           C
ATOM    777  HA  SER A  54      79.420 198.970  32.050  1.00  0.00           H
ATOM    778  CB  SER A  54      81.460 198.520  32.500  1.00  0.00           C
ATOM    779  HB1 SER A  54      82.080 197.650  32.300  1.00  0.00           H
ATOM    780  HB2 SER A  54      81.540 198.650  33.580  1.00  0.00           H
ATOM    781  OG  SER A  54      81.920 199.670  31.890  1.00  0.00           O
ATOM    782  HG  SER A  54      82.880 199.640  31.930  1.00  0.00           H
ATOM    783  C   SER A  54      80.140 197.510  30.660  1.00  0.00           C
ATOM    784  O   SER A  54      80.080 196.310  30.430  1.00  0.00           O
ATOM    785  N   GLU A  55      80.310 198.370  29.660  1.00  0.00           N
ATOM    786  H   GLU A  55      80.340 199.320  29.980  1.00  0.00           H
ATOM    787  CA  GLU A  55      80.150 198.040  28.230  1.00  0.00           C
ATOM    788  HA  GLU A  55      80.380 196.980  28.160  1.00  0.00           H
ATOM    789  CB  GLU A  55      78.700 198.320  27.710  1.00  0.00           C
ATOM    790  HB1 GLU A  55      78.010 197.710  28.280  1.00  0.00           H
ATOM    791  HB2 GLU A  55      78.660 197.950  26.690  1.00  0.00           H
ATOM    792  CG  GLU A  55      78.270 199.830  27.870  1.00  0.00           C
ATOM    793  HG1 GLU A  55      79.080 200.410  27.410  1.00  0.00           H
ATOM    794  HG2 GLU A  55      78.130 200.080  28.920  1.00  0.00           H
ATOM    795  CD  GLU A  55      76.950 200.170  27.150  1.00  0.00           C
ATOM    796  OE1 GLU A  55      76.900 200.080  25.960  1.00  0.00           O
ATOM    797  OE2 GLU A  55      76.000 200.450  27.880  1.00  0.00           O
ATOM    798  C   GLU A  55      81.240 198.740  27.430  1.00  0.00           C
ATOM    799  O   GLU A  55      81.610 199.850  27.620  1.00  0.00           O
ATOM    800  N   THR A  56      81.960 197.910  26.630  1.00  0.00           N
ATOM    801  H   THR A  56      81.690 196.940  26.600  1.00  0.00           H
ATOM    802  CA  THR A  56      83.280 198.190  26.010  1.00  0.00           C
ATOM    803  HA  THR A  56      83.620 199.110  26.490  1.00  0.00           H
ATOM    804  CB  THR A  56      84.390 197.150  26.350  1.00  0.00           C
ATOM    805  HB  THR A  56      85.370 197.550  26.070  1.00  0.00           H
ATOM    806  CG2 THR A  56      84.440 196.700  27.840  1.00  0.00           C
ATOM    807 1HG2 THR A  56      84.850 197.540  28.410  1.00  0.00           H
ATOM    808 2HG2 THR A  56      83.420 196.600  28.200  1.00  0.00           H
ATOM    809 3HG2 THR A  56      85.100 195.870  28.100  1.00  0.00           H
ATOM    810  OG1 THR A  56      84.210 196.020  25.550  1.00  0.00           O
ATOM    811  HG1 THR A  56      84.780 195.340  25.920  1.00  0.00           H
ATOM    812  C   THR A  56      83.220 198.560  24.550  1.00  0.00           C
ATOM    813  O   THR A  56      82.320 198.050  23.890  1.00  0.00           O
ATOM    814  N   GLY A  57      84.270 199.110  23.960  1.00  0.00           N
ATOM    815  H   GLY A  57      84.960 199.430  24.640  1.00  0.00           H
ATOM    816  CA  GLY A  57      84.560 199.280  22.520  1.00  0.00           C
ATOM    817  HA1 GLY A  57      85.340 200.040  22.440  1.00  0.00           H
ATOM    818  HA2 GLY A  57      83.630 199.700  22.120  1.00  0.00           H
ATOM    819  C   GLY A  57      85.040 198.040  21.770  1.00  0.00           C
ATOM    820  O   GLY A  57      84.820 198.090  20.570  1.00  0.00           O
ATOM    821  N   ALA A  58      85.500 197.040  22.470  1.00  0.00           N
ATOM    822  H   ALA A  58      85.480 197.130  23.480  1.00  0.00           H
ATOM    823  CA  ALA A  58      85.850 195.730  21.990  1.00  0.00           C
ATOM    824  HA  ALA A  58      86.200 195.840  20.960  1.00  0.00           H
ATOM    825  CB  ALA A  58      87.120 195.260  22.600  1.00  0.00           C
ATOM    826  HB1 ALA A  58      87.140 194.180  22.440  1.00  0.00           H
ATOM    827  HB2 ALA A  58      87.990 195.740  22.150  1.00  0.00           H
ATOM    828  HB3 ALA A  58      87.140 195.450  23.670  1.00  0.00           H
ATOM    829  C   ALA A  58      84.620 194.780  22.080  1.00  0.00           C
ATOM    830  O   ALA A  58      84.770 193.580  21.760  1.00  0.00           O
ATOM    831  N   GLY A  59      83.410 195.310  22.290  1.00  0.00           N
ATOM    832  H   GLY A  59      83.310 196.310  22.370  1.00  0.00           H
ATOM    833  CA  GLY A  59      82.160 194.570  22.120  1.00  0.00           C
ATOM    834  HA1 GLY A  59      82.200 194.050  21.160  1.00  0.00           H
ATOM    835  HA2 GLY A  59      81.390 195.340  22.130  1.00  0.00           H
ATOM    836  C   GLY A  59      81.790 193.650  23.240  1.00  0.00           C
ATOM    837  O   GLY A  59      81.250 192.520  23.010  1.00  0.00           O
ATOM    838  N   LYS A  60      82.180 193.980  24.510  1.00  0.00           N
ATOM    839  H   LYS A  60      82.630 194.860  24.730  1.00  0.00           H
ATOM    840  CA  LYS A  60      81.860 193.150  25.690  1.00  0.00           C
ATOM    841  HA  LYS A  60      81.200 192.360  25.330  1.00  0.00           H
ATOM    842  CB  LYS A  60      83.150 192.510  26.270  1.00  0.00           C
ATOM    843  HB1 LYS A  60      82.760 192.000  27.150  1.00  0.00           H
ATOM    844  HB2 LYS A  60      83.750 193.300  26.740  1.00  0.00           H
ATOM    845  CG  LYS A  60      84.060 191.640  25.460  1.00  0.00           C
ATOM    846  HG1 LYS A  60      84.760 191.150  26.130  1.00  0.00           H
ATOM    847  HG2 LYS A  60      84.580 192.220  24.700  1.00  0.00           H
ATOM    848  CD  LYS A  60      83.310 190.420  24.880  1.00  0.00           C
ATOM    849  HD1 LYS A  60      82.700 190.800  24.060  1.00  0.00           H
ATOM    850  HD2 LYS A  60      82.650 189.970  25.610  1.00  0.00           H
ATOM    851  CE  LYS A  60      84.210 189.330  24.260  1.00  0.00           C
ATOM    852  HE1 LYS A  60      84.830 188.920  25.060  1.00  0.00           H
ATOM    853  HE2 LYS A  60      84.930 189.780  23.570  1.00  0.00           H
ATOM    854  NZ  LYS A  60      83.330 188.300  23.710  1.00  0.00           N
ATOM    855  HZ1 LYS A  60      83.780 187.580  23.160  1.00  0.00           H
ATOM    856  HZ2 LYS A  60      82.620 187.930  24.320  1.00  0.00           H
ATOM    857  HZ3 LYS A  60      82.790 188.650  22.940  1.00  0.00           H
ATOM    858  C   LYS A  60      81.050 193.920  26.700  1.00  0.00           C
ATOM    859  O   LYS A  60      81.090 195.120  26.750  1.00  0.00           O
ATOM    860  N   HIS A  61      80.250 193.190  27.580  1.00  0.00           N
ATOM    861  H   HIS A  61      80.260 192.200  27.370  1.00  0.00           H
ATOM    862  CA  HIS A  61      79.390 193.580  28.730  1.00  0.00           C
ATOM    863  HA  HIS A  61      79.550 194.650  28.890  1.00  0.00           H
ATOM    864  CB  HIS A  61      77.910 193.230  28.460  1.00  0.00           C
ATOM    865  HB1 HIS A  61      77.390 193.250  29.410  1.00  0.00           H
ATOM    866  HB2 HIS A  61      77.830 192.210  28.080  1.00  0.00           H
ATOM    867  CG  HIS A  61      77.190 194.030  27.400  1.00  0.00           C
ATOM    868  ND1 HIS A  61      77.000 193.680  26.060  1.00  0.00           N
ATOM    869  CE1 HIS A  61      76.180 194.570  25.480  1.00  0.00           C
ATOM    870  HE1 HIS A  61      75.710 194.510  24.510  1.00  0.00           H
ATOM    871  NE2 HIS A  61      75.940 195.570  26.320  1.00  0.00           N
ATOM    872  HE2 HIS A  61      75.360 196.330  25.990  1.00  0.00           H
ATOM    873  CD2 HIS A  61      76.490 195.180  27.580  1.00  0.00           C
ATOM    874  HD2 HIS A  61      76.400 195.720  28.520  1.00  0.00           H
ATOM    875  C   HIS A  61      79.980 192.930  29.970  1.00  0.00           C
ATOM    876  O   HIS A  61      79.970 191.740  30.140  1.00  0.00           O
ATOM    877  N   VAL A  62      80.570 193.710  30.900  1.00  0.00           N
ATOM    878  H   VAL A  62      80.420 194.710  30.830  1.00  0.00           H
ATOM    879  CA  VAL A  62      81.680 193.260  31.760  1.00  0.00           C
ATOM    880  HA  VAL A  62      81.450 192.190  31.810  1.00  0.00           H
ATOM    881  CB  VAL A  62      83.070 193.650  31.130  1.00  0.00           C
ATOM    882  HB  VAL A  62      83.900 193.520  31.820  1.00  0.00           H
ATOM    883  CG1 VAL A  62      83.350 192.570  30.050  1.00  0.00           C
ATOM    884 1HG1 VAL A  62      82.670 192.750  29.220  1.00  0.00           H
ATOM    885 2HG1 VAL A  62      84.350 192.740  29.650  1.00  0.00           H
ATOM    886 3HG1 VAL A  62      83.280 191.560  30.440  1.00  0.00           H
ATOM    887  CG2 VAL A  62      83.190 195.070  30.560  1.00  0.00           C
ATOM    888 1HG2 VAL A  62      82.780 195.830  31.240  1.00  0.00           H
ATOM    889 2HG2 VAL A  62      84.240 195.240  30.320  1.00  0.00           H
ATOM    890 3HG2 VAL A  62      82.590 195.090  29.650  1.00  0.00           H
ATOM    891  C   VAL A  62      81.400 193.750  33.130  1.00  0.00           C
ATOM    892  O   VAL A  62      80.890 194.870  33.250  1.00  0.00           O
ATOM    893  N   PRO A  63      81.880 193.160  34.220  1.00  0.00           N
ATOM    894  CD  PRO A  63      82.640 191.960  34.310  1.00  0.00           C
ATOM    895  HD1 PRO A  63      83.670 192.250  34.070  1.00  0.00           H
ATOM    896  HD2 PRO A  63      82.300 191.130  33.700  1.00  0.00           H
ATOM    897  CG  PRO A  63      82.590 191.580  35.780  1.00  0.00           C
ATOM    898  HG1 PRO A  63      83.540 191.850  36.250  1.00  0.00           H
ATOM    899  HG2 PRO A  63      82.380 190.540  36.050  1.00  0.00           H
ATOM    900  CB  PRO A  63      81.420 192.330  36.380  1.00  0.00           C
ATOM    901  HB1 PRO A  63      81.520 192.500  37.450  1.00  0.00           H
ATOM    902  HB2 PRO A  63      80.490 191.790  36.180  1.00  0.00           H
ATOM    903  CA  PRO A  63      81.480 193.590  35.510  1.00  0.00           C
ATOM    904  HA  PRO A  63      80.500 194.060  35.440  1.00  0.00           H
ATOM    905  C   PRO A  63      82.500 194.650  36.060  1.00  0.00           C
ATOM    906  O   PRO A  63      83.760 194.550  35.950  1.00  0.00           O
ATOM    907  N   ARG A  64      81.980 195.490  37.000  1.00  0.00           N
ATOM    908  H   ARG A  64      80.980 195.580  36.920  1.00  0.00           H
ATOM    909  CA  ARG A  64      82.700 196.450  37.910  1.00  0.00           C
ATOM    910  HA  ARG A  64      83.530 196.770  37.290  1.00  0.00           H
ATOM    911  CB  ARG A  64      81.890 197.740  38.140  1.00  0.00           C
ATOM    912  HB1 ARG A  64      82.540 198.510  38.570  1.00  0.00           H
ATOM    913  HB2 ARG A  64      81.110 197.520  38.870  1.00  0.00           H
ATOM    914  CG  ARG A  64      81.250 198.350  36.820  1.00  0.00           C
ATOM    915  HG1 ARG A  64      80.570 197.660  36.330  1.00  0.00           H
ATOM    916  HG2 ARG A  64      82.060 198.650  36.160  1.00  0.00           H
ATOM    917  CD  ARG A  64      80.500 199.670  37.120  1.00  0.00           C
ATOM    918  HD1 ARG A  64      81.160 200.480  37.430  1.00  0.00           H
ATOM    919  HD2 ARG A  64      79.830 199.720  37.980  1.00  0.00           H
ATOM    920  NE  ARG A  64      79.730 200.030  35.950  1.00  0.00           N
ATOM    921  HE  ARG A  64      78.770 199.750  36.080  1.00  0.00           H
ATOM    922  CZ  ARG A  64      80.120 200.700  34.910  1.00  0.00           C
ATOM    923  NH1 ARG A  64      81.270 201.200  34.710  1.00  0.00           N
ATOM    924 1HH1 ARG A  64      81.950 201.280  35.450  1.00  0.00           H
ATOM    925 2HH1 ARG A  64      81.520 201.500  33.780  1.00  0.00           H
ATOM    926  NH2 ARG A  64      79.220 200.990  34.010  1.00  0.00           N
ATOM    927 1HH2 ARG A  64      78.250 200.740  34.130  1.00  0.00           H
ATOM    928 2HH2 ARG A  64      79.470 201.620  33.260  1.00  0.00           H
ATOM    929  C   ARG A  64      83.210 195.820  39.200  1.00  0.00           C
ATOM    930  O   ARG A  64      83.090 196.380  40.280  1.00  0.00           O
ATOM    931  N   ALA A  65      83.750 194.580  39.110  1.00  0.00           N
ATOM    932  H   ALA A  65      83.890 194.140  38.210  1.00  0.00           H
ATOM    933  CA  ALA A  65      84.280 193.810  40.220  1.00  0.00           C
ATOM    934  HA  ALA A  65      84.140 194.380  41.150  1.00  0.00           H
ATOM    935  CB  ALA A  65      83.370 192.600  40.250  1.00  0.00           C
ATOM    936  HB1 ALA A  65      83.380 192.030  41.180  1.00  0.00           H
ATOM    937  HB2 ALA A  65      82.370 193.030  40.180  1.00  0.00           H
ATOM    938  HB3 ALA A  65      83.550 191.970  39.380  1.00  0.00           H
ATOM    939  C   ALA A  65      85.730 193.360  40.140  1.00  0.00           C
ATOM    940  O   ALA A  65      86.370 193.440  39.060  1.00  0.00           O
ATOM    941  N   VAL A  66      86.300 193.080  41.310  1.00  0.00           N
ATOM    942  H   VAL A  66      85.830 193.120  42.200  1.00  0.00           H
ATOM    943  CA  VAL A  66      87.670 192.600  41.540  1.00  0.00           C
ATOM    944  HA  VAL A  66      88.200 192.290  40.640  1.00  0.00           H
ATOM    945  CB  VAL A  66      88.590 193.800  41.880  1.00  0.00           C
ATOM    946  HB  VAL A  66      88.230 194.350  42.750  1.00  0.00           H
ATOM    947  CG1 VAL A  66      89.990 193.290  42.290  1.00  0.00           C
ATOM    948 1HG1 VAL A  66      90.540 192.890  41.440  1.00  0.00           H
ATOM    949 2HG1 VAL A  66      90.610 194.140  42.590  1.00  0.00           H
ATOM    950 3HG1 VAL A  66      89.890 192.550  43.080  1.00  0.00           H
ATOM    951  CG2 VAL A  66      88.850 194.680  40.680  1.00  0.00           C
ATOM    952 1HG2 VAL A  66      87.930 195.100  40.280  1.00  0.00           H
ATOM    953 2HG2 VAL A  66      89.480 195.520  40.970  1.00  0.00           H
ATOM    954 3HG2 VAL A  66      89.290 194.090  39.870  1.00  0.00           H
ATOM    955  C   VAL A  66      87.710 191.480  42.600  1.00  0.00           C
ATOM    956  O   VAL A  66      86.900 191.510  43.550  1.00  0.00           O
ATOM    957  N   PHE A  67      88.510 190.380  42.370  1.00  0.00           N
ATOM    958  H   PHE A  67      89.100 190.510  41.570  1.00  0.00           H
ATOM    959  CA  PHE A  67      88.640 189.170  43.170  1.00  0.00           C
ATOM    960  HA  PHE A  67      88.060 189.320  44.080  1.00  0.00           H
ATOM    961  CB  PHE A  67      88.080 188.090  42.280  1.00  0.00           C
ATOM    962  HB1 PHE A  67      88.210 187.110  42.740  1.00  0.00           H
ATOM    963  HB2 PHE A  67      88.550 188.010  41.300  1.00  0.00           H
ATOM    964  CG  PHE A  67      86.610 188.080  42.000  1.00  0.00           C
ATOM    965  CD1 PHE A  67      85.790 187.130  42.630  1.00  0.00           C
ATOM    966  HD1 PHE A  67      86.170 186.560  43.460  1.00  0.00           H
ATOM    967  CE1 PHE A  67      84.410 187.070  42.250  1.00  0.00           C
ATOM    968  HE1 PHE A  67      83.780 186.410  42.830  1.00  0.00           H
ATOM    969  CZ  PHE A  67      83.930 187.830  41.180  1.00  0.00           C
ATOM    970  HZ  PHE A  67      82.920 187.610  40.850  1.00  0.00           H
ATOM    971  CE2 PHE A  67      84.790 188.700  40.470  1.00  0.00           C
ATOM    972  HE2 PHE A  67      84.600 189.270  39.570  1.00  0.00           H
ATOM    973  CD2 PHE A  67      86.180 188.830  40.850  1.00  0.00           C
ATOM    974  HD2 PHE A  67      86.900 189.440  40.320  1.00  0.00           H
ATOM    975  C   PHE A  67      90.100 188.860  43.640  1.00  0.00           C
ATOM    976  O   PHE A  67      90.980 188.760  42.800  1.00  0.00           O
ATOM    977  N   VAL A  68      90.320 188.920  44.960  1.00  0.00           N
ATOM    978  H   VAL A  68      89.560 189.000  45.620  1.00  0.00           H
ATOM    979  CA  VAL A  68      91.620 188.880  45.590  1.00  0.00           C
ATOM    980  HA  VAL A  68      92.360 188.460  44.900  1.00  0.00           H
ATOM    981  CB  VAL A  68      92.080 190.220  46.130  1.00  0.00           C
ATOM    982  HB  VAL A  68      92.390 190.810  45.270  1.00  0.00           H
ATOM    983  CG1 VAL A  68      91.070 191.000  47.000  1.00  0.00           C
ATOM    984 1HG1 VAL A  68      91.270 192.070  47.030  1.00  0.00           H
ATOM    985 2HG1 VAL A  68      90.050 190.920  46.610  1.00  0.00           H
ATOM    986 3HG1 VAL A  68      91.030 190.570  48.000  1.00  0.00           H
ATOM    987  CG2 VAL A  68      93.380 189.980  47.010  1.00  0.00           C
ATOM    988 1HG2 VAL A  68      94.020 189.170  46.660  1.00  0.00           H
ATOM    989 2HG2 VAL A  68      94.020 190.850  47.190  1.00  0.00           H
ATOM    990 3HG2 VAL A  68      93.040 189.620  47.980  1.00  0.00           H
ATOM    991  C   VAL A  68      91.580 187.790  46.670  1.00  0.00           C
ATOM    992  O   VAL A  68      90.830 187.910  47.640  1.00  0.00           O
ATOM    993  N   ASP A  69      92.280 186.660  46.390  1.00  0.00           N
ATOM    994  H   ASP A  69      92.750 186.560  45.500  1.00  0.00           H
ATOM    995  CA  ASP A  69      92.550 185.570  47.340  1.00  0.00           C
ATOM    996  HA  ASP A  69      92.120 185.750  48.320  1.00  0.00           H
ATOM    997  CB  ASP A  69      91.900 184.270  46.800  1.00  0.00           C
ATOM    998  HB1 ASP A  69      92.470 183.820  45.980  1.00  0.00           H
ATOM    999  HB2 ASP A  69      90.990 184.490  46.240  1.00  0.00           H
ATOM   1000  CG  ASP A  69      91.540 183.210  47.780  1.00  0.00           C
ATOM   1001  OD1 ASP A  69      91.940 183.340  48.970  1.00  0.00           O
ATOM   1002  OD2 ASP A  69      90.830 182.200  47.530  1.00  0.00           O
ATOM   1003  C   ASP A  69      94.090 185.280  47.440  1.00  0.00           C
ATOM   1004  O   ASP A  69      94.800 185.400  46.470  1.00  0.00           O
ATOM   1005  N   LEU A  70      94.500 184.860  48.650  1.00  0.00           N
ATOM   1006  H   LEU A  70      93.840 184.590  49.370  1.00  0.00           H
ATOM   1007  CA  LEU A  70      95.890 184.480  48.860  1.00  0.00           C
ATOM   1008  HA  LEU A  70      96.530 184.830  48.040  1.00  0.00           H
ATOM   1009  CB  LEU A  70      96.450 185.050  50.140  1.00  0.00           C
ATOM   1010  HB1 LEU A  70      97.520 184.900  50.260  1.00  0.00           H
ATOM   1011  HB2 LEU A  70      95.930 184.540  50.960  1.00  0.00           H
ATOM   1012  CG  LEU A  70      96.240 186.500  50.310  1.00  0.00           C
ATOM   1013  HG  LEU A  70      95.170 186.640  50.430  1.00  0.00           H
ATOM   1014  CD1 LEU A  70      96.920 186.950  51.610  1.00  0.00           C
ATOM   1015 1HD1 LEU A  70      96.710 187.980  51.900  1.00  0.00           H
ATOM   1016 2HD1 LEU A  70      96.440 186.380  52.410  1.00  0.00           H
ATOM   1017 3HD1 LEU A  70      98.010 186.840  51.570  1.00  0.00           H
ATOM   1018  CD2 LEU A  70      96.800 187.390  49.100  1.00  0.00           C
ATOM   1019 1HD2 LEU A  70      97.850 187.120  48.980  1.00  0.00           H
ATOM   1020 2HD2 LEU A  70      96.140 187.100  48.270  1.00  0.00           H
ATOM   1021 3HD2 LEU A  70      96.560 188.410  49.380  1.00  0.00           H
ATOM   1022  C   LEU A  70      96.130 182.930  48.770  1.00  0.00           C
ATOM   1023  O   LEU A  70      97.290 182.490  48.720  1.00  0.00           O
ATOM   1024  N   GLU A  71      95.020 182.160  48.760  1.00  0.00           N
ATOM   1025  H   GLU A  71      94.120 182.590  48.940  1.00  0.00           H
ATOM   1026  CA  GLU A  71      95.060 180.710  48.530  1.00  0.00           C
ATOM   1027  HA  GLU A  71      96.010 180.340  48.910  1.00  0.00           H
ATOM   1028  CB  GLU A  71      93.890 180.110  49.310  1.00  0.00           C
ATOM   1029  HB1 GLU A  71      93.540 179.190  48.860  1.00  0.00           H
ATOM   1030  HB2 GLU A  71      93.100 180.870  49.310  1.00  0.00           H
ATOM   1031  CG  GLU A  71      94.380 179.780  50.730  1.00  0.00           C
ATOM   1032  HG1 GLU A  71      94.890 180.620  51.200  1.00  0.00           H
ATOM   1033  HG2 GLU A  71      95.080 178.950  50.620  1.00  0.00           H
ATOM   1034  CD  GLU A  71      93.140 179.420  51.620  1.00  0.00           C
ATOM   1035  OE1 GLU A  71      92.690 178.260  51.630  1.00  0.00           O
ATOM   1036  OE2 GLU A  71      92.650 180.290  52.390  1.00  0.00           O
ATOM   1037  C   GLU A  71      95.000 180.190  47.040  1.00  0.00           C
ATOM   1038  O   GLU A  71      94.590 180.860  46.160  1.00  0.00           O
ATOM   1039  N   PRO A  72      95.480 178.990  46.730  1.00  0.00           N
ATOM   1040  CD  PRO A  72      96.200 178.110  47.590  1.00  0.00           C
ATOM   1041  HD1 PRO A  72      95.510 177.530  48.200  1.00  0.00           H
ATOM   1042  HD2 PRO A  72      97.070 178.560  48.070  1.00  0.00           H
ATOM   1043  CG  PRO A  72      96.880 177.020  46.710  1.00  0.00           C
ATOM   1044  HG1 PRO A  72      96.260 176.120  46.680  1.00  0.00           H
ATOM   1045  HG2 PRO A  72      97.900 176.810  47.040  1.00  0.00           H
ATOM   1046  CB  PRO A  72      96.850 177.790  45.330  1.00  0.00           C
ATOM   1047  HB1 PRO A  72      96.830 177.060  44.510  1.00  0.00           H
ATOM   1048  HB2 PRO A  72      97.690 178.470  45.200  1.00  0.00           H
ATOM   1049  CA  PRO A  72      95.470 178.430  45.380  1.00  0.00           C
ATOM   1050  HA  PRO A  72      95.480 179.220  44.630  1.00  0.00           H
ATOM   1051  C   PRO A  72      94.200 177.520  45.110  1.00  0.00           C
ATOM   1052  O   PRO A  72      94.350 176.780  44.180  1.00  0.00           O
ATOM   1053  N   THR A  73      93.180 177.570  45.890  1.00  0.00           N
ATOM   1054  H   THR A  73      93.010 178.390  46.470  1.00  0.00           H
ATOM   1055  CA  THR A  73      92.180 176.500  45.910  1.00  0.00           C
ATOM   1056  HA  THR A  73      92.610 175.570  45.520  1.00  0.00           H
ATOM   1057  CB  THR A  73      91.760 176.300  47.410  1.00  0.00           C
ATOM   1058  HB  THR A  73      90.980 175.540  47.400  1.00  0.00           H
ATOM   1059  CG2 THR A  73      92.850 176.010  48.510  1.00  0.00           C
ATOM   1060 1HG2 THR A  73      92.400 175.880  49.500  1.00  0.00           H
ATOM   1061 2HG2 THR A  73      93.420 175.140  48.200  1.00  0.00           H
ATOM   1062 3HG2 THR A  73      93.560 176.840  48.450  1.00  0.00           H
ATOM   1063  OG1 THR A  73      91.240 177.540  47.760  1.00  0.00           O
ATOM   1064  HG1 THR A  73      90.790 177.430  48.600  1.00  0.00           H
ATOM   1065  C   THR A  73      90.980 176.700  45.000  1.00  0.00           C
ATOM   1066  O   THR A  73      90.630 175.730  44.380  1.00  0.00           O
ATOM   1067  N   VAL A  74      90.310 177.850  44.960  1.00  0.00           N
ATOM   1068  H   VAL A  74      90.680 178.510  45.620  1.00  0.00           H
ATOM   1069  CA  VAL A  74      89.030 178.110  44.240  1.00  0.00           C
ATOM   1070  HA  VAL A  74      88.750 177.300  43.560  1.00  0.00           H
ATOM   1071  CB  VAL A  74      87.810 178.130  45.260  1.00  0.00           C
ATOM   1072  HB  VAL A  74      87.030 178.730  44.810  1.00  0.00           H
ATOM   1073  CG1 VAL A  74      87.380 176.750  45.690  1.00  0.00           C
ATOM   1074 1HG1 VAL A  74      86.540 176.840  46.380  1.00  0.00           H
ATOM   1075 2HG1 VAL A  74      87.160 176.260  44.740  1.00  0.00           H
ATOM   1076 3HG1 VAL A  74      88.170 176.190  46.180  1.00  0.00           H
ATOM   1077  CG2 VAL A  74      88.200 178.940  46.540  1.00  0.00           C
ATOM   1078 1HG2 VAL A  74      87.300 179.420  46.940  1.00  0.00           H
ATOM   1079 2HG2 VAL A  74      88.550 178.310  47.360  1.00  0.00           H
ATOM   1080 3HG2 VAL A  74      88.920 179.710  46.270  1.00  0.00           H
ATOM   1081  C   VAL A  74      89.070 179.350  43.320  1.00  0.00           C
ATOM   1082  O   VAL A  74      88.100 179.570  42.650  1.00  0.00           O
ATOM   1083  N   ILE A  75      90.130 180.160  43.270  1.00  0.00           N
ATOM   1084  H   ILE A  75      90.730 180.190  44.080  1.00  0.00           H
ATOM   1085  CA  ILE A  75      90.220 181.340  42.380  1.00  0.00           C
ATOM   1086  HA  ILE A  75      89.290 181.910  42.450  1.00  0.00           H
ATOM   1087  CB  ILE A  75      91.350 182.270  42.910  1.00  0.00           C
ATOM   1088  HB  ILE A  75      91.050 182.530  43.930  1.00  0.00           H
ATOM   1089  CG2 ILE A  75      92.800 181.640  42.900  1.00  0.00           C
ATOM   1090 1HG2 ILE A  75      92.950 181.270  41.890  1.00  0.00           H
ATOM   1091 2HG2 ILE A  75      93.560 182.380  43.170  1.00  0.00           H
ATOM   1092 3HG2 ILE A  75      92.870 180.760  43.550  1.00  0.00           H
ATOM   1093  CG1 ILE A  75      91.260 183.590  42.150  1.00  0.00           C
ATOM   1094 1HG1 ILE A  75      90.230 183.790  41.860  1.00  0.00           H
ATOM   1095 2HG1 ILE A  75      91.880 183.440  41.270  1.00  0.00           H
ATOM   1096  CD  ILE A  75      91.770 184.860  42.820  1.00  0.00           C
ATOM   1097  HD1 ILE A  75      91.110 185.030  43.670  1.00  0.00           H
ATOM   1098  HD2 ILE A  75      92.780 184.660  43.170  1.00  0.00           H
ATOM   1099  HD3 ILE A  75      91.910 185.750  42.200  1.00  0.00           H
ATOM   1100  C   ILE A  75      90.320 180.960  40.900  1.00  0.00           C
ATOM   1101  O   ILE A  75      89.740 181.680  40.070  1.00  0.00           O
ATOM   1102  N   ASP A  76      90.920 179.860  40.490  1.00  0.00           N
ATOM   1103  H   ASP A  76      91.490 179.410  41.190  1.00  0.00           H
ATOM   1104  CA  ASP A  76      90.900 179.320  39.190  1.00  0.00           C
ATOM   1105  HA  ASP A  76      91.130 180.220  38.630  1.00  0.00           H
ATOM   1106  CB  ASP A  76      92.110 178.270  38.970  1.00  0.00           C
ATOM   1107  HB1 ASP A  76      91.850 177.360  39.520  1.00  0.00           H
ATOM   1108  HB2 ASP A  76      93.070 178.720  39.210  1.00  0.00           H
ATOM   1109  CG  ASP A  76      92.260 177.980  37.470  1.00  0.00           C
ATOM   1110  OD1 ASP A  76      92.690 178.900  36.760  1.00  0.00           O
ATOM   1111  OD2 ASP A  76      91.810 176.880  37.040  1.00  0.00           O
ATOM   1112  C   ASP A  76      89.590 178.860  38.680  1.00  0.00           C
ATOM   1113  O   ASP A  76      89.350 178.960  37.500  1.00  0.00           O
ATOM   1114  N   GLU A  77      88.670 178.480  39.500  1.00  0.00           N
ATOM   1115  H   GLU A  77      88.860 178.480  40.500  1.00  0.00           H
ATOM   1116  CA  GLU A  77      87.300 178.120  39.140  1.00  0.00           C
ATOM   1117  HA  GLU A  77      87.350 177.390  38.330  1.00  0.00           H
ATOM   1118  CB  GLU A  77      86.530 177.430  40.300  1.00  0.00           C
ATOM   1119  HB1 GLU A  77      85.460 177.440  40.090  1.00  0.00           H
ATOM   1120  HB2 GLU A  77      86.620 178.110  41.150  1.00  0.00           H
ATOM   1121  CG  GLU A  77      87.070 176.070  40.620  1.00  0.00           C
ATOM   1122  HG1 GLU A  77      86.480 175.740  41.470  1.00  0.00           H
ATOM   1123  HG2 GLU A  77      88.100 176.200  40.950  1.00  0.00           H
ATOM   1124  CD  GLU A  77      86.880 175.060  39.480  1.00  0.00           C
ATOM   1125  OE1 GLU A  77      85.910 174.250  39.600  1.00  0.00           O
ATOM   1126  OE2 GLU A  77      87.630 175.020  38.530  1.00  0.00           O
ATOM   1127  C   GLU A  77      86.590 179.400  38.690  1.00  0.00           C
ATOM   1128  O   GLU A  77      85.870 179.390  37.670  1.00  0.00           O
ATOM   1129  N   VAL A  78      86.880 180.640  39.310  1.00  0.00           N
ATOM   1130  H   VAL A  78      87.590 180.730  40.020  1.00  0.00           H
ATOM   1131  CA  VAL A  78      86.510 181.930  38.690  1.00  0.00           C
ATOM   1132  HA  VAL A  78      85.430 181.930  38.570  1.00  0.00           H
ATOM   1133  CB  VAL A  78      86.940 183.130  39.610  1.00  0.00           C
ATOM   1134  HB  VAL A  78      88.020 183.280  39.540  1.00  0.00           H
ATOM   1135  CG1 VAL A  78      86.350 184.380  39.020  1.00  0.00           C
ATOM   1136 1HG1 VAL A  78      86.460 184.430  37.940  1.00  0.00           H
ATOM   1137 2HG1 VAL A  78      85.270 184.420  39.170  1.00  0.00           H
ATOM   1138 3HG1 VAL A  78      86.800 185.260  39.470  1.00  0.00           H
ATOM   1139  CG2 VAL A  78      86.500 183.010  41.050  1.00  0.00           C
ATOM   1140 1HG2 VAL A  78      85.470 182.650  41.140  1.00  0.00           H
ATOM   1141 2HG2 VAL A  78      87.100 182.290  41.600  1.00  0.00           H
ATOM   1142 3HG2 VAL A  78      86.640 183.930  41.610  1.00  0.00           H
ATOM   1143  C   VAL A  78      87.060 182.120  37.230  1.00  0.00           C
ATOM   1144  O   VAL A  78      86.330 182.460  36.260  1.00  0.00           O
ATOM   1145  N   ARG A  79      88.280 181.730  37.060  1.00  0.00           N
ATOM   1146  H   ARG A  79      88.740 181.280  37.840  1.00  0.00           H
ATOM   1147  CA  ARG A  79      88.960 182.090  35.820  1.00  0.00           C
ATOM   1148  HA  ARG A  79      88.620 183.080  35.520  1.00  0.00           H
ATOM   1149  CB  ARG A  79      90.450 182.160  36.080  1.00  0.00           C
ATOM   1150  HB1 ARG A  79      90.700 181.230  36.590  1.00  0.00           H
ATOM   1151  HB2 ARG A  79      90.610 182.800  36.950  1.00  0.00           H
ATOM   1152  CG  ARG A  79      91.460 182.570  35.000  1.00  0.00           C
ATOM   1153  HG1 ARG A  79      91.150 183.390  34.350  1.00  0.00           H
ATOM   1154  HG2 ARG A  79      91.520 181.740  34.300  1.00  0.00           H
ATOM   1155  CD  ARG A  79      92.870 182.880  35.480  1.00  0.00           C
ATOM   1156  HD1 ARG A  79      92.810 183.800  36.070  1.00  0.00           H
ATOM   1157  HD2 ARG A  79      93.460 183.130  34.600  1.00  0.00           H
ATOM   1158  NE  ARG A  79      93.450 181.800  36.250  1.00  0.00           N
ATOM   1159  HE  ARG A  79      93.020 180.890  36.230  1.00  0.00           H
ATOM   1160  CZ  ARG A  79      94.590 181.790  36.920  1.00  0.00           C
ATOM   1161  NH1 ARG A  79      95.280 182.880  37.160  1.00  0.00           N
ATOM   1162 1HH1 ARG A  79      95.010 183.710  36.650  1.00  0.00           H
ATOM   1163 2HH1 ARG A  79      96.270 182.800  37.370  1.00  0.00           H
ATOM   1164  NH2 ARG A  79      94.890 180.600  37.380  1.00  0.00           N
ATOM   1165 1HH2 ARG A  79      94.230 179.860  37.210  1.00  0.00           H
ATOM   1166 2HH2 ARG A  79      95.680 180.300  37.940  1.00  0.00           H
ATOM   1167  C   ARG A  79      88.670 181.240  34.620  1.00  0.00           C
ATOM   1168  O   ARG A  79      89.040 181.530  33.510  1.00  0.00           O
ATOM   1169  N   THR A  80      88.030 180.060  34.830  1.00  0.00           N
ATOM   1170  H   THR A  80      87.790 179.800  35.780  1.00  0.00           H
ATOM   1171  CA  THR A  80      88.040 179.010  33.780  1.00  0.00           C
ATOM   1172  HA  THR A  80      88.170 179.460  32.790  1.00  0.00           H
ATOM   1173  CB  THR A  80      89.290 178.030  33.980  1.00  0.00           C
ATOM   1174  HB  THR A  80      89.250 177.300  33.170  1.00  0.00           H
ATOM   1175  CG2 THR A  80      90.620 178.810  33.790  1.00  0.00           C
ATOM   1176 1HG2 THR A  80      91.410 178.060  33.840  1.00  0.00           H
ATOM   1177 2HG2 THR A  80      90.560 179.240  32.790  1.00  0.00           H
ATOM   1178 3HG2 THR A  80      90.830 179.590  34.530  1.00  0.00           H
ATOM   1179  OG1 THR A  80      89.110 177.470  35.290  1.00  0.00           O
ATOM   1180  HG1 THR A  80      89.400 178.130  35.920  1.00  0.00           H
ATOM   1181  C   THR A  80      86.790 178.170  33.740  1.00  0.00           C
ATOM   1182  O   THR A  80      86.780 177.160  33.020  1.00  0.00           O
ATOM   1183  N   GLY A  81      85.710 178.580  34.370  1.00  0.00           N
ATOM   1184  H   GLY A  81      85.800 179.440  34.900  1.00  0.00           H
ATOM   1185  CA  GLY A  81      84.360 178.060  34.270  1.00  0.00           C
ATOM   1186  HA1 GLY A  81      83.790 178.390  35.140  1.00  0.00           H
ATOM   1187  HA2 GLY A  81      84.430 176.980  34.160  1.00  0.00           H
ATOM   1188  C   GLY A  81      83.650 178.680  33.010  1.00  0.00           C
ATOM   1189  O   GLY A  81      84.220 179.320  32.130  1.00  0.00           O
ATOM   1190  N   THR A  82      82.360 178.580  32.990  1.00  0.00           N
ATOM   1191  H   THR A  82      81.900 178.230  33.810  1.00  0.00           H
ATOM   1192  CA  THR A  82      81.520 178.950  31.780  1.00  0.00           C
ATOM   1193  HA  THR A  82      81.830 178.350  30.930  1.00  0.00           H
ATOM   1194  CB  THR A  82      80.010 178.740  32.040  1.00  0.00           C
ATOM   1195  HB  THR A  82      79.630 179.540  32.660  1.00  0.00           H
ATOM   1196  CG2 THR A  82      79.190 178.650  30.710  1.00  0.00           C
ATOM   1197 1HG2 THR A  82      79.580 177.760  30.210  1.00  0.00           H
ATOM   1198 2HG2 THR A  82      78.150 178.350  30.850  1.00  0.00           H
ATOM   1199 3HG2 THR A  82      79.260 179.530  30.080  1.00  0.00           H
ATOM   1200  OG1 THR A  82      79.660 177.580  32.720  1.00  0.00           O
ATOM   1201  HG1 THR A  82      79.120 177.810  33.480  1.00  0.00           H
ATOM   1202  C   THR A  82      81.630 180.450  31.450  1.00  0.00           C
ATOM   1203  O   THR A  82      81.610 180.810  30.260  1.00  0.00           O
ATOM   1204  N   TYR A  83      81.820 181.310  32.450  1.00  0.00           N
ATOM   1205  H   TYR A  83      82.040 180.950  33.370  1.00  0.00           H
ATOM   1206  CA  TYR A  83      81.720 182.780  32.340  1.00  0.00           C
ATOM   1207  HA  TYR A  83      81.120 183.040  31.460  1.00  0.00           H
ATOM   1208  CB  TYR A  83      80.980 183.360  33.570  1.00  0.00           C
ATOM   1209  HB1 TYR A  83      81.180 184.440  33.640  1.00  0.00           H
ATOM   1210  HB2 TYR A  83      81.390 183.000  34.510  1.00  0.00           H
ATOM   1211  CG  TYR A  83      79.430 183.240  33.650  1.00  0.00           C
ATOM   1212  CD1 TYR A  83      78.520 184.210  33.170  1.00  0.00           C
ATOM   1213  HD1 TYR A  83      78.890 185.150  32.790  1.00  0.00           H
ATOM   1214  CE1 TYR A  83      77.130 184.020  33.290  1.00  0.00           C
ATOM   1215  HE1 TYR A  83      76.470 184.800  32.940  1.00  0.00           H
ATOM   1216  CZ  TYR A  83      76.550 182.830  33.780  1.00  0.00           C
ATOM   1217  OH  TYR A  83      75.230 182.760  33.980  1.00  0.00           O
ATOM   1218  HH  TYR A  83      75.040 182.020  34.560  1.00  0.00           H
ATOM   1219  CE2 TYR A  83      77.430 181.810  34.180  1.00  0.00           C
ATOM   1220  HE2 TYR A  83      76.950 180.980  34.680  1.00  0.00           H
ATOM   1221  CD2 TYR A  83      78.870 182.000  34.060  1.00  0.00           C
ATOM   1222  HD2 TYR A  83      79.510 181.250  34.500  1.00  0.00           H
ATOM   1223  C   TYR A  83      83.090 183.430  32.120  1.00  0.00           C
ATOM   1224  O   TYR A  83      83.330 184.590  32.570  1.00  0.00           O
ATOM   1225  N   ARG A  84      84.040 182.670  31.550  1.00  0.00           N
ATOM   1226  H   ARG A  84      83.800 181.700  31.370  1.00  0.00           H
ATOM   1227  CA  ARG A  84      85.440 183.040  31.360  1.00  0.00           C
ATOM   1228  HA  ARG A  84      85.810 183.360  32.330  1.00  0.00           H
ATOM   1229  CB  ARG A  84      86.270 181.840  30.980  1.00  0.00           C
ATOM   1230  HB1 ARG A  84      85.920 181.010  31.600  1.00  0.00           H
ATOM   1231  HB2 ARG A  84      87.310 182.030  31.250  1.00  0.00           H
ATOM   1232  CG  ARG A  84      86.300 181.230  29.590  1.00  0.00           C
ATOM   1233  HG1 ARG A  84      86.420 182.090  28.930  1.00  0.00           H
ATOM   1234  HG2 ARG A  84      85.410 180.740  29.210  1.00  0.00           H
ATOM   1235  CD  ARG A  84      87.530 180.370  29.210  1.00  0.00           C
ATOM   1236  HD1 ARG A  84      88.430 180.870  29.560  1.00  0.00           H
ATOM   1237  HD2 ARG A  84      87.470 180.310  28.120  1.00  0.00           H
ATOM   1238  NE  ARG A  84      87.500 178.910  29.620  1.00  0.00           N
ATOM   1239  HE  ARG A  84      86.680 178.320  29.710  1.00  0.00           H
ATOM   1240  CZ  ARG A  84      88.560 178.090  30.000  1.00  0.00           C
ATOM   1241  NH1 ARG A  84      89.760 178.490  29.750  1.00  0.00           N
ATOM   1242 1HH1 ARG A  84      89.810 179.310  29.160  1.00  0.00           H
ATOM   1243 2HH1 ARG A  84      90.540 178.170  30.310  1.00  0.00           H
ATOM   1244  NH2 ARG A  84      88.340 176.950  30.570  1.00  0.00           N
ATOM   1245 1HH2 ARG A  84      87.380 176.630  30.620  1.00  0.00           H
ATOM   1246 2HH2 ARG A  84      89.030 176.220  30.430  1.00  0.00           H
ATOM   1247  C   ARG A  84      85.700 184.260  30.410  1.00  0.00           C
ATOM   1248  O   ARG A  84      86.790 184.850  30.410  1.00  0.00           O
ATOM   1249  N   GLN A  85      84.710 184.720  29.620  1.00  0.00           N
ATOM   1250  H   GLN A  85      83.830 184.270  29.800  1.00  0.00           H
ATOM   1251  CA  GLN A  85      84.720 186.010  28.990  1.00  0.00           C
ATOM   1252  HA  GLN A  85      85.750 186.360  28.910  1.00  0.00           H
ATOM   1253  CB  GLN A  85      84.140 185.950  27.580  1.00  0.00           C
ATOM   1254  HB1 GLN A  85      83.990 186.960  27.210  1.00  0.00           H
ATOM   1255  HB2 GLN A  85      83.190 185.410  27.610  1.00  0.00           H
ATOM   1256  CG  GLN A  85      84.910 185.300  26.430  1.00  0.00           C
ATOM   1257  HG1 GLN A  85      85.290 184.380  26.880  1.00  0.00           H
ATOM   1258  HG2 GLN A  85      85.690 185.990  26.110  1.00  0.00           H
ATOM   1259  CD  GLN A  85      84.030 184.890  25.220  1.00  0.00           C
ATOM   1260  OE1 GLN A  85      83.650 185.710  24.410  1.00  0.00           O
ATOM   1261  NE2 GLN A  85      83.650 183.630  25.050  1.00  0.00           N
ATOM   1262 1HE2 GLN A  85      83.950 182.850  25.620  1.00  0.00           H
ATOM   1263 2HE2 GLN A  85      83.210 183.500  24.150  1.00  0.00           H
ATOM   1264  C   GLN A  85      84.070 187.110  29.850  1.00  0.00           C
ATOM   1265  O   GLN A  85      84.210 188.270  29.460  1.00  0.00           O
ATOM   1266  N   LEU A  86      83.430 186.810  30.970  1.00  0.00           N
ATOM   1267  H   LEU A  86      83.400 185.840  31.230  1.00  0.00           H
ATOM   1268  CA  LEU A  86      82.760 187.870  31.730  1.00  0.00           C
ATOM   1269  HA  LEU A  86      82.600 188.830  31.250  1.00  0.00           H
ATOM   1270  CB  LEU A  86      81.390 187.320  32.100  1.00  0.00           C
ATOM   1271  HB1 LEU A  86      81.440 186.500  32.820  1.00  0.00           H
ATOM   1272  HB2 LEU A  86      80.910 187.060  31.150  1.00  0.00           H
ATOM   1273  CG  LEU A  86      80.530 188.470  32.790  1.00  0.00           C
ATOM   1274  HG  LEU A  86      81.010 189.440  32.700  1.00  0.00           H
ATOM   1275  CD1 LEU A  86      79.150 188.430  32.240  1.00  0.00           C
ATOM   1276 1HD1 LEU A  86      79.150 188.600  31.170  1.00  0.00           H
ATOM   1277 2HD1 LEU A  86      78.750 187.420  32.350  1.00  0.00           H
ATOM   1278 3HD1 LEU A  86      78.490 189.170  32.700  1.00  0.00           H
ATOM   1279  CD2 LEU A  86      80.400 188.170  34.330  1.00  0.00           C
ATOM   1280 1HD2 LEU A  86      81.340 187.920  34.830  1.00  0.00           H
ATOM   1281 2HD2 LEU A  86      79.930 189.040  34.760  1.00  0.00           H
ATOM   1282 3HD2 LEU A  86      79.710 187.370  34.600  1.00  0.00           H
ATOM   1283  C   LEU A  86      83.640 188.160  32.940  1.00  0.00           C
ATOM   1284  O   LEU A  86      83.980 189.310  33.200  1.00  0.00           O
ATOM   1285  N   PHE A  87      84.190 187.100  33.480  1.00  0.00           N
ATOM   1286  H   PHE A  87      83.770 186.220  33.220  1.00  0.00           H
ATOM   1287  CA  PHE A  87      85.210 187.020  34.480  1.00  0.00           C
ATOM   1288  HA  PHE A  87      85.290 187.940  35.060  1.00  0.00           H
ATOM   1289  CB  PHE A  87      84.960 185.790  35.450  1.00  0.00           C
ATOM   1290  HB1 PHE A  87      85.770 185.820  36.180  1.00  0.00           H
ATOM   1291  HB2 PHE A  87      85.170 184.850  34.960  1.00  0.00           H
ATOM   1292  CG  PHE A  87      83.710 185.700  36.220  1.00  0.00           C
ATOM   1293  CD1 PHE A  87      82.950 184.540  36.230  1.00  0.00           C
ATOM   1294  HD1 PHE A  87      83.340 183.760  35.600  1.00  0.00           H
ATOM   1295  CE1 PHE A  87      81.710 184.520  36.900  1.00  0.00           C
ATOM   1296  HE1 PHE A  87      80.980 183.740  36.720  1.00  0.00           H
ATOM   1297  CZ  PHE A  87      81.170 185.610  37.570  1.00  0.00           C
ATOM   1298  HZ  PHE A  87      80.170 185.650  37.980  1.00  0.00           H
ATOM   1299  CE2 PHE A  87      81.960 186.780  37.620  1.00  0.00           C
ATOM   1300  HE2 PHE A  87      81.620 187.640  38.170  1.00  0.00           H
ATOM   1301  CD2 PHE A  87      83.230 186.860  36.980  1.00  0.00           C
ATOM   1302  HD2 PHE A  87      83.850 187.740  36.950  1.00  0.00           H
ATOM   1303  C   PHE A  87      86.630 186.990  33.890  1.00  0.00           C
ATOM   1304  O   PHE A  87      87.340 186.000  33.940  1.00  0.00           O
ATOM   1305  N   HIS A  88      86.960 187.960  33.020  1.00  0.00           N
ATOM   1306  H   HIS A  88      86.370 188.780  33.020  1.00  0.00           H
ATOM   1307  CA  HIS A  88      88.180 188.040  32.340  1.00  0.00           C
ATOM   1308  HA  HIS A  88      88.400 187.070  31.900  1.00  0.00           H
ATOM   1309  CB  HIS A  88      87.990 188.960  31.040  1.00  0.00           C
ATOM   1310  HB1 HIS A  88      87.080 188.530  30.630  1.00  0.00           H
ATOM   1311  HB2 HIS A  88      88.880 188.850  30.420  1.00  0.00           H
ATOM   1312  CG  HIS A  88      87.570 190.440  31.250  1.00  0.00           C
ATOM   1313  ND1 HIS A  88      88.470 191.390  31.730  1.00  0.00           N
ATOM   1314  HD1 HIS A  88      89.460 191.210  31.670  1.00  0.00           H
ATOM   1315  CE1 HIS A  88      87.790 192.570  31.820  1.00  0.00           C
ATOM   1316  HE1 HIS A  88      88.300 193.490  32.070  1.00  0.00           H
ATOM   1317  NE2 HIS A  88      86.490 192.370  31.590  1.00  0.00           N
ATOM   1318  CD2 HIS A  88      86.360 191.020  31.330  1.00  0.00           C
ATOM   1319  HD2 HIS A  88      85.390 190.570  31.180  1.00  0.00           H
ATOM   1320  C   HIS A  88      89.350 188.490  33.260  1.00  0.00           C
ATOM   1321  O   HIS A  88      89.140 189.050  34.300  1.00  0.00           O
ATOM   1322  N   PRO A  89      90.680 188.190  32.930  1.00  0.00           N
ATOM   1323  CD  PRO A  89      91.010 187.610  31.650  1.00  0.00           C
ATOM   1324  HD1 PRO A  89      90.610 188.180  30.820  1.00  0.00           H
ATOM   1325  HD2 PRO A  89      90.690 186.570  31.670  1.00  0.00           H
ATOM   1326  CG  PRO A  89      92.520 187.500  31.650  1.00  0.00           C
ATOM   1327  HG1 PRO A  89      92.870 188.400  31.140  1.00  0.00           H
ATOM   1328  HG2 PRO A  89      92.940 186.660  31.090  1.00  0.00           H
ATOM   1329  CB  PRO A  89      92.910 187.300  33.130  1.00  0.00           C
ATOM   1330  HB1 PRO A  89      93.810 187.880  33.320  1.00  0.00           H
ATOM   1331  HB2 PRO A  89      92.940 186.250  33.430  1.00  0.00           H
ATOM   1332  CA  PRO A  89      91.760 187.970  33.890  1.00  0.00           C
ATOM   1333  HA  PRO A  89      91.330 187.410  34.720  1.00  0.00           H
ATOM   1334  C   PRO A  89      92.190 189.240  34.590  1.00  0.00           C
ATOM   1335  O   PRO A  89      92.810 189.220  35.660  1.00  0.00           O
ATOM   1336  N   GLU A  90      91.840 190.440  34.090  1.00  0.00           N
ATOM   1337  H   GLU A  90      91.400 190.520  33.180  1.00  0.00           H
ATOM   1338  CA  GLU A  90      92.190 191.680  34.790  1.00  0.00           C
ATOM   1339  HA  GLU A  90      93.220 191.580  35.140  1.00  0.00           H
ATOM   1340  CB  GLU A  90      92.100 192.800  33.830  1.00  0.00           C
ATOM   1341  HB1 GLU A  90      92.140 193.790  34.300  1.00  0.00           H
ATOM   1342  HB2 GLU A  90      91.130 192.840  33.330  1.00  0.00           H
ATOM   1343  CG  GLU A  90      93.180 192.830  32.770  1.00  0.00           C
ATOM   1344  HG1 GLU A  90      93.150 191.870  32.250  1.00  0.00           H
ATOM   1345  HG2 GLU A  90      94.160 193.020  33.210  1.00  0.00           H
ATOM   1346  CD  GLU A  90      92.930 193.970  31.700  1.00  0.00           C
ATOM   1347  OE1 GLU A  90      93.450 195.060  32.050  1.00  0.00           O
ATOM   1348  OE2 GLU A  90      92.330 193.810  30.630  1.00  0.00           O
ATOM   1349  C   GLU A  90      91.260 191.940  36.030  1.00  0.00           C
ATOM   1350  O   GLU A  90      91.590 192.690  36.890  1.00  0.00           O
ATOM   1351  N   GLN A  91      90.160 191.180  36.210  1.00  0.00           N
ATOM   1352  H   GLN A  91      89.910 190.540  35.470  1.00  0.00           H
ATOM   1353  CA  GLN A  91      89.360 191.190  37.480  1.00  0.00           C
ATOM   1354  HA  GLN A  91      89.270 192.240  37.780  1.00  0.00           H
ATOM   1355  CB  GLN A  91      88.010 190.600  37.180  1.00  0.00           C
ATOM   1356  HB1 GLN A  91      87.450 190.430  38.100  1.00  0.00           H
ATOM   1357  HB2 GLN A  91      88.170 189.650  36.670  1.00  0.00           H
ATOM   1358  CG  GLN A  91      87.260 191.560  36.350  1.00  0.00           C
ATOM   1359  HG1 GLN A  91      87.890 191.940  35.550  1.00  0.00           H
ATOM   1360  HG2 GLN A  91      87.030 192.400  37.010  1.00  0.00           H
ATOM   1361  CD  GLN A  91      86.060 190.800  35.740  1.00  0.00           C
ATOM   1362  OE1 GLN A  91      85.430 189.970  36.370  1.00  0.00           O
ATOM   1363  NE2 GLN A  91      85.740 191.100  34.460  1.00  0.00           N
ATOM   1364 1HE2 GLN A  91      86.210 191.860  33.980  1.00  0.00           H
ATOM   1365 2HE2 GLN A  91      85.040 190.510  34.030  1.00  0.00           H
ATOM   1366  C   GLN A  91      90.060 190.380  38.660  1.00  0.00           C
ATOM   1367  O   GLN A  91      89.720 190.620  39.820  1.00  0.00           O
ATOM   1368  N   LEU A  92      90.980 189.440  38.330  1.00  0.00           N
ATOM   1369  H   LEU A  92      91.150 189.480  37.330  1.00  0.00           H
ATOM   1370  CA  LEU A  92      91.370 188.360  39.250  1.00  0.00           C
ATOM   1371  HA  LEU A  92      90.670 188.360  40.090  1.00  0.00           H
ATOM   1372  CB  LEU A  92      91.210 186.960  38.610  1.00  0.00           C
ATOM   1373  HB1 LEU A  92      91.260 186.230  39.410  1.00  0.00           H
ATOM   1374  HB2 LEU A  92      92.070 186.760  37.970  1.00  0.00           H
ATOM   1375  CG  LEU A  92      89.880 186.740  37.790  1.00  0.00           C
ATOM   1376  HG  LEU A  92      89.810 187.430  36.950  1.00  0.00           H
ATOM   1377  CD1 LEU A  92      89.780 185.340  37.220  1.00  0.00           C
ATOM   1378 1HD1 LEU A  92      89.130 185.270  36.350  1.00  0.00           H
ATOM   1379 2HD1 LEU A  92      90.780 185.110  36.860  1.00  0.00           H
ATOM   1380 3HD1 LEU A  92      89.440 184.660  38.000  1.00  0.00           H
ATOM   1381  CD2 LEU A  92      88.660 187.030  38.620  1.00  0.00           C
ATOM   1382 1HD2 LEU A  92      88.760 188.040  39.030  1.00  0.00           H
ATOM   1383 2HD2 LEU A  92      87.740 187.010  38.040  1.00  0.00           H
ATOM   1384 3HD2 LEU A  92      88.610 186.230  39.360  1.00  0.00           H
ATOM   1385  C   LEU A  92      92.840 188.630  39.750  1.00  0.00           C
ATOM   1386  O   LEU A  92      93.790 188.600  38.970  1.00  0.00           O
ATOM   1387  N   ILE A  93      93.120 188.680  41.020  1.00  0.00           N
ATOM   1388  H   ILE A  93      92.300 188.680  41.600  1.00  0.00           H
ATOM   1389  CA  ILE A  93      94.440 188.880  41.780  1.00  0.00           C
ATOM   1390  HA  ILE A  93      95.240 189.170  41.110  1.00  0.00           H
ATOM   1391  CB  ILE A  93      94.260 190.010  42.840  1.00  0.00           C
ATOM   1392  HB  ILE A  93      93.360 189.870  43.450  1.00  0.00           H
ATOM   1393  CG2 ILE A  93      95.330 190.110  43.900  1.00  0.00           C
ATOM   1394 1HG2 ILE A  93      95.330 189.230  44.540  1.00  0.00           H
ATOM   1395 2HG2 ILE A  93      96.260 190.160  43.340  1.00  0.00           H
ATOM   1396 3HG2 ILE A  93      95.240 191.050  44.450  1.00  0.00           H
ATOM   1397  CG1 ILE A  93      94.050 191.380  42.200  1.00  0.00           C
ATOM   1398 1HG1 ILE A  93      94.950 191.650  41.650  1.00  0.00           H
ATOM   1399 2HG1 ILE A  93      93.970 192.130  42.990  1.00  0.00           H
ATOM   1400  CD  ILE A  93      92.810 191.740  41.360  1.00  0.00           C
ATOM   1401  HD1 ILE A  93      92.840 192.820  41.230  1.00  0.00           H
ATOM   1402  HD2 ILE A  93      92.920 191.220  40.410  1.00  0.00           H
ATOM   1403  HD3 ILE A  93      91.980 191.410  41.970  1.00  0.00           H
ATOM   1404  C   ILE A  93      94.830 187.560  42.500  1.00  0.00           C
ATOM   1405  O   ILE A  93      94.120 187.060  43.390  1.00  0.00           O
ATOM   1406  N   THR A  94      95.920 186.990  42.100  1.00  0.00           N
ATOM   1407  H   THR A  94      96.510 187.370  41.380  1.00  0.00           H
ATOM   1408  CA  THR A  94      96.490 185.770  42.680  1.00  0.00           C
ATOM   1409  HA  THR A  94      95.750 185.310  43.330  1.00  0.00           H
ATOM   1410  CB  THR A  94      96.860 184.690  41.650  1.00  0.00           C
ATOM   1411  HB  THR A  94      97.570 183.990  42.090  1.00  0.00           H
ATOM   1412  CG2 THR A  94      95.620 183.950  41.220  1.00  0.00           C
ATOM   1413 1HG2 THR A  94      95.090 183.390  41.990  1.00  0.00           H
ATOM   1414 2HG2 THR A  94      94.910 184.580  40.690  1.00  0.00           H
ATOM   1415 3HG2 THR A  94      95.930 183.170  40.510  1.00  0.00           H
ATOM   1416  OG1 THR A  94      97.340 185.160  40.440  1.00  0.00           O
ATOM   1417  HG1 THR A  94      96.740 185.590  39.830  1.00  0.00           H
ATOM   1418  C   THR A  94      97.770 186.030  43.570  1.00  0.00           C
ATOM   1419  O   THR A  94      98.650 186.810  43.220  1.00  0.00           O
ATOM   1420  N   GLY A  95      97.840 185.410  44.770  1.00  0.00           N
ATOM   1421  H   GLY A  95      97.060 184.820  45.020  1.00  0.00           H
ATOM   1422  CA  GLY A  95      98.980 185.360  45.650  1.00  0.00           C
ATOM   1423  HA1 GLY A  95      98.650 185.490  46.680  1.00  0.00           H
ATOM   1424  HA2 GLY A  95      99.690 186.140  45.370  1.00  0.00           H
ATOM   1425  C   GLY A  95      99.720 184.100  45.730  1.00  0.00           C
ATOM   1426  O   GLY A  95      99.230 183.010  45.340  1.00  0.00           O
ATOM   1427  N   LYS A  96     101.000 184.280  46.100  1.00  0.00           N
ATOM   1428  H   LYS A  96     101.200 185.190  46.500  1.00  0.00           H
ATOM   1429  CA  LYS A  96     102.000 183.130  46.060  1.00  0.00           C
ATOM   1430  HA  LYS A  96     101.630 182.270  45.500  1.00  0.00           H
ATOM   1431  CB  LYS A  96     103.180 183.610  45.230  1.00  0.00           C
ATOM   1432  HB1 LYS A  96     103.920 182.810  45.200  1.00  0.00           H
ATOM   1433  HB2 LYS A  96     103.610 184.440  45.800  1.00  0.00           H
ATOM   1434  CG  LYS A  96     102.730 183.970  43.800  1.00  0.00           C
ATOM   1435  HG1 LYS A  96     102.110 184.870  43.830  1.00  0.00           H
ATOM   1436  HG2 LYS A  96     102.280 183.160  43.220  1.00  0.00           H
ATOM   1437  CD  LYS A  96     103.940 184.320  43.030  1.00  0.00           C
ATOM   1438  HD1 LYS A  96     104.500 183.400  42.830  1.00  0.00           H
ATOM   1439  HD2 LYS A  96     104.540 185.080  43.530  1.00  0.00           H
ATOM   1440  CE  LYS A  96     103.550 184.850  41.650  1.00  0.00           C
ATOM   1441  HE1 LYS A  96     102.860 185.680  41.820  1.00  0.00           H
ATOM   1442  HE2 LYS A  96     103.130 184.070  41.020  1.00  0.00           H
ATOM   1443  NZ  LYS A  96     104.710 185.370  40.900  1.00  0.00           N
ATOM   1444  HZ1 LYS A  96     105.480 184.730  41.030  1.00  0.00           H
ATOM   1445  HZ2 LYS A  96     104.400 185.440  39.940  1.00  0.00           H
ATOM   1446  HZ3 LYS A  96     104.960 186.290  41.250  1.00  0.00           H
ATOM   1447  C   LYS A  96     102.310 182.590  47.420  1.00  0.00           C
ATOM   1448  O   LYS A  96     102.820 181.440  47.480  1.00  0.00           O
ATOM   1449  N   GLU A  97     101.930 183.240  48.510  1.00  0.00           N
ATOM   1450  H   GLU A  97     101.490 184.130  48.360  1.00  0.00           H
ATOM   1451  CA  GLU A  97     101.670 182.620  49.790  1.00  0.00           C
ATOM   1452  HA  GLU A  97     101.490 181.560  49.630  1.00  0.00           H
ATOM   1453  CB  GLU A  97     102.910 182.810  50.680  1.00  0.00           C
ATOM   1454  HB1 GLU A  97     103.110 183.850  50.960  1.00  0.00           H
ATOM   1455  HB2 GLU A  97     103.710 182.270  50.180  1.00  0.00           H
ATOM   1456  CG  GLU A  97     102.720 182.020  51.990  1.00  0.00           C
ATOM   1457  HG1 GLU A  97     102.090 181.130  51.990  1.00  0.00           H
ATOM   1458  HG2 GLU A  97     102.390 182.740  52.740  1.00  0.00           H
ATOM   1459  CD  GLU A  97     104.040 181.620  52.590  1.00  0.00           C
ATOM   1460  OE1 GLU A  97     104.440 182.100  53.680  1.00  0.00           O
ATOM   1461  OE2 GLU A  97     104.790 180.810  51.960  1.00  0.00           O
ATOM   1462  C   GLU A  97     100.410 183.090  50.470  1.00  0.00           C
ATOM   1463  O   GLU A  97     100.020 184.230  50.290  1.00  0.00           O
ATOM   1464  N   ASP A  98      99.710 182.180  51.070  1.00  0.00           N
ATOM   1465  H   ASP A  98     100.140 181.260  51.080  1.00  0.00           H
ATOM   1466  CA  ASP A  98      98.510 182.320  51.900  1.00  0.00           C
ATOM   1467  HA  ASP A  98      97.740 182.860  51.360  1.00  0.00           H
ATOM   1468  CB  ASP A  98      97.960 180.920  52.170  1.00  0.00           C
ATOM   1469  HB1 ASP A  98      97.750 180.570  51.160  1.00  0.00           H
ATOM   1470  HB2 ASP A  98      97.020 181.000  52.700  1.00  0.00           H
ATOM   1471  CG  ASP A  98      98.890 180.000  52.910  1.00  0.00           C
ATOM   1472  OD1 ASP A  98     100.060 179.760  52.490  1.00  0.00           O
ATOM   1473  OD2 ASP A  98      98.450 179.380  53.920  1.00  0.00           O
ATOM   1474  C   ASP A  98      98.710 183.030  53.260  1.00  0.00           C
ATOM   1475  O   ASP A  98      99.740 182.840  53.950  1.00  0.00           O
ATOM   1476  N   ALA A  99      97.570 183.640  53.730  1.00  0.00           N
ATOM   1477  H   ALA A  99      96.700 183.680  53.210  1.00  0.00           H
ATOM   1478  CA  ALA A  99      97.570 184.320  55.000  1.00  0.00           C
ATOM   1479  HA  ALA A  99      98.420 185.000  55.070  1.00  0.00           H
ATOM   1480  CB  ALA A  99      96.280 185.130  55.290  1.00  0.00           C
ATOM   1481  HB1 ALA A  99      96.230 185.570  56.280  1.00  0.00           H
ATOM   1482  HB2 ALA A  99      96.310 186.050  54.710  1.00  0.00           H
ATOM   1483  HB3 ALA A  99      95.380 184.540  55.130  1.00  0.00           H
ATOM   1484  C   ALA A  99      97.620 183.350  56.150  1.00  0.00           C
ATOM   1485  O   ALA A  99      97.860 183.710  57.280  1.00  0.00           O
ATOM   1486  N   ALA A 100      97.300 182.020  55.880  1.00  0.00           N
ATOM   1487  H   ALA A 100      96.930 181.770  54.980  1.00  0.00           H
ATOM   1488  CA  ALA A 100      97.280 180.960  56.880  1.00  0.00           C
ATOM   1489  HA  ALA A 100      96.750 180.050  56.620  1.00  0.00           H
ATOM   1490  CB  ALA A 100      98.700 180.530  57.230  1.00  0.00           C
ATOM   1491  HB1 ALA A 100      99.160 181.400  57.700  1.00  0.00           H
ATOM   1492  HB2 ALA A 100      98.680 179.740  57.970  1.00  0.00           H
ATOM   1493  HB3 ALA A 100      99.100 180.300  56.250  1.00  0.00           H
ATOM   1494  C   ALA A 100      96.400 181.300  58.120  1.00  0.00           C
ATOM   1495  O   ALA A 100      96.800 181.260  59.240  1.00  0.00           O
ATOM   1496  N   ASN A 101      95.120 181.590  57.860  1.00  0.00           N
ATOM   1497  H   ASN A 101      94.890 181.770  56.890  1.00  0.00           H
ATOM   1498  CA  ASN A 101      94.110 181.740  58.930  1.00  0.00           C
ATOM   1499  HA  ASN A 101      93.190 182.160  58.540  1.00  0.00           H
ATOM   1500  CB  ASN A 101      93.850 180.330  59.470  1.00  0.00           C
ATOM   1501  HB1 ASN A 101      92.980 180.450  60.120  1.00  0.00           H
ATOM   1502  HB2 ASN A 101      94.660 179.890  60.040  1.00  0.00           H
ATOM   1503  CG  ASN A 101      93.400 179.380  58.380  1.00  0.00           C
ATOM   1504  OD1 ASN A 101      93.910 178.250  58.290  1.00  0.00           O
ATOM   1505  ND2 ASN A 101      92.410 179.720  57.540  1.00  0.00           N
ATOM   1506 1HD2 ASN A 101      91.970 180.630  57.580  1.00  0.00           H
ATOM   1507 2HD2 ASN A 101      92.230 179.140  56.720  1.00  0.00           H
ATOM   1508  C   ASN A 101      94.350 182.690  60.060  1.00  0.00           C
ATOM   1509  O   ASN A 101      93.720 182.580  61.120  1.00  0.00           O
ATOM   1510  N   ASN A 102      95.230 183.680  59.850  1.00  0.00           N
ATOM   1511  H   ASN A 102      95.790 183.620  59.000  1.00  0.00           H
ATOM   1512  CA  ASN A 102      95.700 184.680  60.800  1.00  0.00           C
ATOM   1513  HA  ASN A 102      95.200 184.440  61.740  1.00  0.00           H
ATOM   1514  CB  ASN A 102      97.230 184.230  61.030  1.00  0.00           C
ATOM   1515  HB1 ASN A 102      97.830 184.330  60.120  1.00  0.00           H
ATOM   1516  HB2 ASN A 102      97.230 183.200  61.370  1.00  0.00           H
ATOM   1517  CG  ASN A 102      97.900 185.170  62.040  1.00  0.00           C
ATOM   1518  OD1 ASN A 102      98.190 186.340  61.800  1.00  0.00           O
ATOM   1519  ND2 ASN A 102      98.110 184.720  63.210  1.00  0.00           N
ATOM   1520 1HD2 ASN A 102      97.960 183.770  63.530  1.00  0.00           H
ATOM   1521 2HD2 ASN A 102      98.690 185.300  63.800  1.00  0.00           H
ATOM   1522  C   ASN A 102      95.550 186.110  60.330  1.00  0.00           C
ATOM   1523  O   ASN A 102      95.970 186.440  59.240  1.00  0.00           O
ATOM   1524  N   TYR A 103      94.870 186.980  61.130  1.00  0.00           N
ATOM   1525  H   TYR A 103      94.460 186.550  61.950  1.00  0.00           H
ATOM   1526  CA  TYR A 103      94.680 188.410  60.910  1.00  0.00           C
ATOM   1527  HA  TYR A 103      94.120 188.580  59.990  1.00  0.00           H
ATOM   1528  CB  TYR A 103      93.930 189.030  62.120  1.00  0.00           C
ATOM   1529  HB1 TYR A 103      94.560 188.800  62.970  1.00  0.00           H
ATOM   1530  HB2 TYR A 103      92.970 188.610  62.420  1.00  0.00           H
ATOM   1531  CG  TYR A 103      93.700 190.520  62.070  1.00  0.00           C
ATOM   1532  CD1 TYR A 103      94.790 191.380  62.490  1.00  0.00           C
ATOM   1533  HD1 TYR A 103      95.690 190.940  62.890  1.00  0.00           H
ATOM   1534  CE1 TYR A 103      94.650 192.720  62.270  1.00  0.00           C
ATOM   1535  HE1 TYR A 103      95.490 193.370  62.420  1.00  0.00           H
ATOM   1536  CZ  TYR A 103      93.460 193.220  61.890  1.00  0.00           C
ATOM   1537  OH  TYR A 103      93.350 194.610  61.710  1.00  0.00           O
ATOM   1538  HH  TYR A 103      92.460 194.780  61.390  1.00  0.00           H
ATOM   1539  CE2 TYR A 103      92.370 192.420  61.530  1.00  0.00           C
ATOM   1540  HE2 TYR A 103      91.480 192.870  61.100  1.00  0.00           H
ATOM   1541  CD2 TYR A 103      92.490 191.050  61.640  1.00  0.00           C
ATOM   1542  HD2 TYR A 103      91.700 190.350  61.410  1.00  0.00           H
ATOM   1543  C   TYR A 103      95.960 189.210  60.570  1.00  0.00           C
ATOM   1544  O   TYR A 103      96.040 189.770  59.440  1.00  0.00           O
ATOM   1545  N   ALA A 104      97.070 188.990  61.280  1.00  0.00           N
ATOM   1546  H   ALA A 104      97.070 188.220  61.940  1.00  0.00           H
ATOM   1547  CA  ALA A 104      98.310 189.760  61.200  1.00  0.00           C
ATOM   1548  HA  ALA A 104      98.100 190.810  60.990  1.00  0.00           H
ATOM   1549  CB  ALA A 104      98.970 189.750  62.580  1.00  0.00           C
ATOM   1550  HB1 ALA A 104      99.160 188.720  62.900  1.00  0.00           H
ATOM   1551  HB2 ALA A 104      99.880 190.340  62.580  1.00  0.00           H
ATOM   1552  HB3 ALA A 104      98.260 190.100  63.330  1.00  0.00           H
ATOM   1553  C   ALA A 104      99.210 189.340  60.000  1.00  0.00           C
ATOM   1554  O   ALA A 104      99.640 190.200  59.240  1.00  0.00           O
ATOM   1555  N   ARG A 105      99.270 188.020  59.710  1.00  0.00           N
ATOM   1556  H   ARG A 105      98.850 187.380  60.370  1.00  0.00           H
ATOM   1557  CA  ARG A 105      99.980 187.590  58.530  1.00  0.00           C
ATOM   1558  HA  ARG A 105     100.950 188.080  58.420  1.00  0.00           H
ATOM   1559  CB  ARG A 105     100.170 186.080  58.620  1.00  0.00           C
ATOM   1560  HB1 ARG A 105      99.170 185.660  58.540  1.00  0.00           H
ATOM   1561  HB2 ARG A 105     100.530 185.910  59.640  1.00  0.00           H
ATOM   1562  CG  ARG A 105     101.200 185.500  57.590  1.00  0.00           C
ATOM   1563  HG1 ARG A 105     102.120 186.040  57.840  1.00  0.00           H
ATOM   1564  HG2 ARG A 105     100.800 185.740  56.610  1.00  0.00           H
ATOM   1565  CD  ARG A 105     101.420 183.980  57.770  1.00  0.00           C
ATOM   1566  HD1 ARG A 105     100.560 183.560  57.260  1.00  0.00           H
ATOM   1567  HD2 ARG A 105     101.340 183.670  58.810  1.00  0.00           H
ATOM   1568  NE  ARG A 105     102.590 183.550  56.990  1.00  0.00           N
ATOM   1569  HE  ARG A 105     102.270 182.940  56.250  1.00  0.00           H
ATOM   1570  CZ  ARG A 105     103.860 183.700  57.230  1.00  0.00           C
ATOM   1571  NH1 ARG A 105     104.330 184.180  58.370  1.00  0.00           N
ATOM   1572 1HH1 ARG A 105     103.860 184.510  59.200  1.00  0.00           H
ATOM   1573 2HH1 ARG A 105     105.330 184.250  58.480  1.00  0.00           H
ATOM   1574  NH2 ARG A 105     104.730 183.260  56.340  1.00  0.00           N
ATOM   1575 1HH2 ARG A 105     104.510 182.600  55.600  1.00  0.00           H
ATOM   1576 2HH2 ARG A 105     105.710 183.320  56.590  1.00  0.00           H
ATOM   1577  C   ARG A 105      99.300 188.030  57.230  1.00  0.00           C
ATOM   1578  O   ARG A 105      99.990 188.590  56.400  1.00  0.00           O
ATOM   1579  N   GLY A 106      97.970 188.030  57.250  1.00  0.00           N
ATOM   1580  H   GLY A 106      97.470 187.510  57.970  1.00  0.00           H
ATOM   1581  CA  GLY A 106      97.220 188.490  56.110  1.00  0.00           C
ATOM   1582  HA1 GLY A 106      96.170 188.290  56.290  1.00  0.00           H
ATOM   1583  HA2 GLY A 106      97.580 187.970  55.210  1.00  0.00           H
ATOM   1584  C   GLY A 106      97.420 190.000  55.890  1.00  0.00           C
ATOM   1585  O   GLY A 106      97.690 190.340  54.750  1.00  0.00           O
ATOM   1586  N   HIS A 107      97.370 190.810  56.930  1.00  0.00           N
ATOM   1587  H   HIS A 107      97.210 190.380  57.830  1.00  0.00           H
ATOM   1588  CA  HIS A 107      97.490 192.220  56.920  1.00  0.00           C
ATOM   1589  HA  HIS A 107      96.870 192.650  56.130  1.00  0.00           H
ATOM   1590  CB  HIS A 107      96.770 192.710  58.150  1.00  0.00           C
ATOM   1591  HB1 HIS A 107      97.390 192.710  59.040  1.00  0.00           H
ATOM   1592  HB2 HIS A 107      95.890 192.100  58.340  1.00  0.00           H
ATOM   1593  CG  HIS A 107      96.340 194.140  58.070  1.00  0.00           C
ATOM   1594  ND1 HIS A 107      95.070 194.590  57.970  1.00  0.00           N
ATOM   1595  HD1 HIS A 107      94.380 193.890  57.760  1.00  0.00           H
ATOM   1596  CE1 HIS A 107      95.000 195.900  58.360  1.00  0.00           C
ATOM   1597  HE1 HIS A 107      94.120 196.510  58.480  1.00  0.00           H
ATOM   1598  NE2 HIS A 107      96.250 196.340  58.440  1.00  0.00           N
ATOM   1599  CD2 HIS A 107      97.100 195.250  58.350  1.00  0.00           C
ATOM   1600  HD2 HIS A 107      98.150 195.210  58.600  1.00  0.00           H
ATOM   1601  C   HIS A 107      98.880 192.830  56.730  1.00  0.00           C
ATOM   1602  O   HIS A 107      99.050 193.560  55.760  1.00  0.00           O
ATOM   1603  N   TYR A 108      99.790 192.470  57.590  1.00  0.00           N
ATOM   1604  H   TYR A 108      99.580 191.790  58.310  1.00  0.00           H
ATOM   1605  CA  TYR A 108     101.150 193.040  57.620  1.00  0.00           C
ATOM   1606  HA  TYR A 108     101.250 194.080  57.290  1.00  0.00           H
ATOM   1607  CB  TYR A 108     101.630 192.990  59.090  1.00  0.00           C
ATOM   1608  HB1 TYR A 108     102.510 193.610  59.180  1.00  0.00           H
ATOM   1609  HB2 TYR A 108     101.830 191.950  59.330  1.00  0.00           H
ATOM   1610  CG  TYR A 108     100.680 193.360  60.190  1.00  0.00           C
ATOM   1611  CD1 TYR A 108     100.660 192.580  61.370  1.00  0.00           C
ATOM   1612  HD1 TYR A 108     101.270 191.690  61.470  1.00  0.00           H
ATOM   1613  CE1 TYR A 108      99.820 193.050  62.410  1.00  0.00           C
ATOM   1614  HE1 TYR A 108      99.720 192.500  63.340  1.00  0.00           H
ATOM   1615  CZ  TYR A 108      99.010 194.180  62.330  1.00  0.00           C
ATOM   1616  OH  TYR A 108      98.140 194.410  63.330  1.00  0.00           O
ATOM   1617  HH  TYR A 108      97.690 195.250  63.210  1.00  0.00           H
ATOM   1618  CE2 TYR A 108      99.100 194.970  61.140  1.00  0.00           C
ATOM   1619  HE2 TYR A 108      98.460 195.840  61.110  1.00  0.00           H
ATOM   1620  CD2 TYR A 108     100.030 194.590  60.160  1.00  0.00           C
ATOM   1621  HD2 TYR A 108     100.070 195.230  59.290  1.00  0.00           H
ATOM   1622  C   TYR A 108     102.080 192.230  56.850  1.00  0.00           C
ATOM   1623  O   TYR A 108     103.000 192.850  56.270  1.00  0.00           O
ATOM   1624  N   THR A 109     102.170 190.940  57.020  1.00  0.00           N
ATOM   1625  H   THR A 109     101.670 190.510  57.790  1.00  0.00           H
ATOM   1626  CA  THR A 109     103.290 190.150  56.510  1.00  0.00           C
ATOM   1627  HA  THR A 109     104.240 190.650  56.660  1.00  0.00           H
ATOM   1628  CB  THR A 109     103.460 188.870  57.380  1.00  0.00           C
ATOM   1629  HB  THR A 109     102.550 188.320  57.140  1.00  0.00           H
ATOM   1630  CG2 THR A 109     104.690 188.070  57.040  1.00  0.00           C
ATOM   1631 1HG2 THR A 109     105.590 188.690  57.050  1.00  0.00           H
ATOM   1632 2HG2 THR A 109     104.900 187.230  57.700  1.00  0.00           H
ATOM   1633 3HG2 THR A 109     104.460 187.720  56.040  1.00  0.00           H
ATOM   1634  OG1 THR A 109     103.320 189.160  58.790  1.00  0.00           O
ATOM   1635  HG1 THR A 109     103.560 188.300  59.160  1.00  0.00           H
ATOM   1636  C   THR A 109     103.160 189.760  55.020  1.00  0.00           C
ATOM   1637  O   THR A 109     104.150 189.610  54.360  1.00  0.00           O
ATOM   1638  N   ILE A 110     101.950 189.780  54.500  1.00  0.00           N
ATOM   1639  H   ILE A 110     101.170 189.790  55.140  1.00  0.00           H
ATOM   1640  CA  ILE A 110     101.660 189.400  53.080  1.00  0.00           C
ATOM   1641  HA  ILE A 110     102.600 189.200  52.550  1.00  0.00           H
ATOM   1642  CB  ILE A 110     100.860 188.120  53.140  1.00  0.00           C
ATOM   1643  HB  ILE A 110      99.890 188.310  53.610  1.00  0.00           H
ATOM   1644  CG2 ILE A 110     100.700 187.580  51.740  1.00  0.00           C
ATOM   1645 1HG2 ILE A 110      99.950 188.100  51.130  1.00  0.00           H
ATOM   1646 2HG2 ILE A 110     101.630 187.680  51.180  1.00  0.00           H
ATOM   1647 3HG2 ILE A 110     100.460 186.520  51.800  1.00  0.00           H
ATOM   1648  CG1 ILE A 110     101.470 186.960  53.970  1.00  0.00           C
ATOM   1649 1HG1 ILE A 110     100.760 186.140  54.050  1.00  0.00           H
ATOM   1650 2HG1 ILE A 110     101.630 187.230  55.010  1.00  0.00           H
ATOM   1651  CD  ILE A 110     102.830 186.450  53.480  1.00  0.00           C
ATOM   1652  HD1 ILE A 110     103.560 187.260  53.440  1.00  0.00           H
ATOM   1653  HD2 ILE A 110     103.140 185.640  54.130  1.00  0.00           H
ATOM   1654  HD3 ILE A 110     102.820 186.080  52.460  1.00  0.00           H
ATOM   1655  C   ILE A 110     101.030 190.510  52.220  1.00  0.00           C
ATOM   1656  O   ILE A 110     101.430 190.690  51.050  1.00  0.00           O
ATOM   1657  N   GLY A 111     100.180 191.400  52.770  1.00  0.00           N
ATOM   1658  H   GLY A 111     100.050 191.310  53.760  1.00  0.00           H
ATOM   1659  CA  GLY A 111      99.320 192.280  51.980  1.00  0.00           C
ATOM   1660  HA1 GLY A 111      98.690 192.860  52.650  1.00  0.00           H
ATOM   1661  HA2 GLY A 111      98.660 191.620  51.420  1.00  0.00           H
ATOM   1662  C   GLY A 111     100.080 193.230  51.130  1.00  0.00           C
ATOM   1663  O   GLY A 111      99.650 193.590  50.050  1.00  0.00           O
ATOM   1664  N   LYS A 112     101.300 193.710  51.560  1.00  0.00           N
ATOM   1665  H   LYS A 112     101.580 193.390  52.470  1.00  0.00           H
ATOM   1666  CA  LYS A 112     102.260 194.570  50.800  1.00  0.00           C
ATOM   1667  HA  LYS A 112     101.790 195.530  50.610  1.00  0.00           H
ATOM   1668  CB  LYS A 112     103.490 194.810  51.670  1.00  0.00           C
ATOM   1669  HB1 LYS A 112     103.200 195.150  52.670  1.00  0.00           H
ATOM   1670  HB2 LYS A 112     104.110 195.630  51.290  1.00  0.00           H
ATOM   1671  CG  LYS A 112     104.350 193.540  51.760  1.00  0.00           C
ATOM   1672  HG1 LYS A 112     104.800 193.310  50.800  1.00  0.00           H
ATOM   1673  HG2 LYS A 112     103.630 192.760  52.040  1.00  0.00           H
ATOM   1674  CD  LYS A 112     105.370 193.480  52.830  1.00  0.00           C
ATOM   1675  HD1 LYS A 112     104.750 193.530  53.730  1.00  0.00           H
ATOM   1676  HD2 LYS A 112     106.050 194.330  52.770  1.00  0.00           H
ATOM   1677  CE  LYS A 112     106.220 192.160  52.910  1.00  0.00           C
ATOM   1678  HE1 LYS A 112     105.600 191.280  52.740  1.00  0.00           H
ATOM   1679  HE2 LYS A 112     106.590 192.080  53.930  1.00  0.00           H
ATOM   1680  NZ  LYS A 112     107.350 192.180  52.020  1.00  0.00           N
ATOM   1681  HZ1 LYS A 112     108.000 192.940  52.210  1.00  0.00           H
ATOM   1682  HZ2 LYS A 112     107.780 191.280  52.100  1.00  0.00           H
ATOM   1683  HZ3 LYS A 112     107.070 192.280  51.050  1.00  0.00           H
ATOM   1684  C   LYS A 112     102.750 194.070  49.370  1.00  0.00           C
ATOM   1685  O   LYS A 112     103.130 194.880  48.570  1.00  0.00           O
ATOM   1686  N   GLU A 113     102.550 192.770  49.110  1.00  0.00           N
ATOM   1687  H   GLU A 113     102.270 192.140  49.850  1.00  0.00           H
ATOM   1688  CA  GLU A 113     102.940 192.190  47.870  1.00  0.00           C
ATOM   1689  HA  GLU A 113     103.740 192.800  47.450  1.00  0.00           H
ATOM   1690  CB  GLU A 113     103.320 190.700  47.910  1.00  0.00           C
ATOM   1691  HB1 GLU A 113     103.730 190.540  46.910  1.00  0.00           H
ATOM   1692  HB2 GLU A 113     102.480 190.050  48.150  1.00  0.00           H
ATOM   1693  CG  GLU A 113     104.530 190.450  48.800  1.00  0.00           C
ATOM   1694  HG1 GLU A 113     104.740 189.390  48.730  1.00  0.00           H
ATOM   1695  HG2 GLU A 113     104.200 190.750  49.790  1.00  0.00           H
ATOM   1696  CD  GLU A 113     105.820 191.270  48.570  1.00  0.00           C
ATOM   1697  OE1 GLU A 113     106.500 191.630  49.550  1.00  0.00           O
ATOM   1698  OE2 GLU A 113     106.070 191.600  47.380  1.00  0.00           O
ATOM   1699  C   GLU A 113     101.850 192.260  46.820  1.00  0.00           C
ATOM   1700  O   GLU A 113     102.200 192.180  45.630  1.00  0.00           O
ATOM   1701  N   ILE A 114     100.640 192.570  47.170  1.00  0.00           N
ATOM   1702  H   ILE A 114     100.550 192.610  48.180  1.00  0.00           H
ATOM   1703  CA  ILE A 114      99.400 192.520  46.320  1.00  0.00           C
ATOM   1704  HA  ILE A 114      99.770 192.750  45.320  1.00  0.00           H
ATOM   1705  CB  ILE A 114      98.660 191.150  46.330  1.00  0.00           C
ATOM   1706  HB  ILE A 114      97.970 191.310  45.510  1.00  0.00           H
ATOM   1707  CG2 ILE A 114      99.540 189.940  45.990  1.00  0.00           C
ATOM   1708 1HG2 ILE A 114     100.330 189.810  46.740  1.00  0.00           H
ATOM   1709 2HG2 ILE A 114      98.830 189.120  45.940  1.00  0.00           H
ATOM   1710 3HG2 ILE A 114      99.950 190.090  44.990  1.00  0.00           H
ATOM   1711  CG1 ILE A 114      97.900 190.820  47.660  1.00  0.00           C
ATOM   1712 1HG1 ILE A 114      97.150 190.060  47.460  1.00  0.00           H
ATOM   1713 2HG1 ILE A 114      97.330 191.720  47.900  1.00  0.00           H
ATOM   1714  CD  ILE A 114      98.710 190.440  48.940  1.00  0.00           C
ATOM   1715  HD1 ILE A 114      99.190 189.470  48.850  1.00  0.00           H
ATOM   1716  HD2 ILE A 114      99.500 191.170  49.160  1.00  0.00           H
ATOM   1717  HD3 ILE A 114      98.150 190.370  49.870  1.00  0.00           H
ATOM   1718  C   ILE A 114      98.410 193.640  46.610  1.00  0.00           C
ATOM   1719  O   ILE A 114      97.440 193.760  45.850  1.00  0.00           O
ATOM   1720  N   ILE A 115      98.510 194.500  47.680  1.00  0.00           N
ATOM   1721  H   ILE A 115      99.320 194.350  48.270  1.00  0.00           H
ATOM   1722  CA  ILE A 115      97.530 195.610  47.910  1.00  0.00           C
ATOM   1723  HA  ILE A 115      96.570 195.100  47.860  1.00  0.00           H
ATOM   1724  CB  ILE A 115      97.710 196.150  49.380  1.00  0.00           C
ATOM   1725  HB  ILE A 115      97.670 195.190  49.910  1.00  0.00           H
ATOM   1726  CG2 ILE A 115      99.060 196.790  49.640  1.00  0.00           C
ATOM   1727 1HG2 ILE A 115      99.880 196.090  49.480  1.00  0.00           H
ATOM   1728 2HG2 ILE A 115      99.290 197.620  48.960  1.00  0.00           H
ATOM   1729 3HG2 ILE A 115      99.090 197.130  50.670  1.00  0.00           H
ATOM   1730  CG1 ILE A 115      96.650 197.140  50.000  1.00  0.00           C
ATOM   1731 1HG1 ILE A 115      96.700 198.070  49.430  1.00  0.00           H
ATOM   1732 2HG1 ILE A 115      97.010 197.460  50.980  1.00  0.00           H
ATOM   1733  CD  ILE A 115      95.220 196.590  49.850  1.00  0.00           C
ATOM   1734  HD1 ILE A 115      94.780 196.700  48.860  1.00  0.00           H
ATOM   1735  HD2 ILE A 115      95.230 195.550  50.170  1.00  0.00           H
ATOM   1736  HD3 ILE A 115      94.580 197.110  50.560  1.00  0.00           H
ATOM   1737  C   ILE A 115      97.410 196.700  46.850  1.00  0.00           C
ATOM   1738  O   ILE A 115      96.290 197.100  46.480  1.00  0.00           O
ATOM   1739  N   ASP A 116      98.560 197.080  46.250  1.00  0.00           N
ATOM   1740  H   ASP A 116      99.480 196.730  46.480  1.00  0.00           H
ATOM   1741  CA  ASP A 116      98.440 198.030  45.130  1.00  0.00           C
ATOM   1742  HA  ASP A 116      97.720 198.820  45.360  1.00  0.00           H
ATOM   1743  CB  ASP A 116      99.760 198.810  44.880  1.00  0.00           C
ATOM   1744  HB1 ASP A 116      99.600 199.670  44.230  1.00  0.00           H
ATOM   1745  HB2 ASP A 116     100.450 198.160  44.340  1.00  0.00           H
ATOM   1746  CG  ASP A 116     100.300 199.300  46.170  1.00  0.00           C
ATOM   1747  OD1 ASP A 116     101.290 198.700  46.620  1.00  0.00           O
ATOM   1748  OD2 ASP A 116      99.820 200.280  46.820  1.00  0.00           O
ATOM   1749  C   ASP A 116      97.990 197.290  43.890  1.00  0.00           C
ATOM   1750  O   ASP A 116      97.460 198.010  43.050  1.00  0.00           O
ATOM   1751  N   LEU A 117      98.220 195.950  43.780  1.00  0.00           N
ATOM   1752  H   LEU A 117      98.540 195.460  44.600  1.00  0.00           H
ATOM   1753  CA  LEU A 117      97.700 195.220  42.610  1.00  0.00           C
ATOM   1754  HA  LEU A 117      98.040 195.720  41.700  1.00  0.00           H
ATOM   1755  CB  LEU A 117      98.160 193.730  42.560  1.00  0.00           C
ATOM   1756  HB1 LEU A 117      97.710 193.220  41.710  1.00  0.00           H
ATOM   1757  HB2 LEU A 117      97.780 193.280  43.480  1.00  0.00           H
ATOM   1758  CG  LEU A 117      99.630 193.390  42.530  1.00  0.00           C
ATOM   1759  HG  LEU A 117     100.050 193.780  43.460  1.00  0.00           H
ATOM   1760  CD1 LEU A 117      99.720 191.840  42.630  1.00  0.00           C
ATOM   1761 1HD1 LEU A 117     100.750 191.610  42.900  1.00  0.00           H
ATOM   1762 2HD1 LEU A 117      98.920 191.440  43.250  1.00  0.00           H
ATOM   1763 3HD1 LEU A 117      99.520 191.510  41.610  1.00  0.00           H
ATOM   1764  CD2 LEU A 117     100.290 193.930  41.250  1.00  0.00           C
ATOM   1765 1HD2 LEU A 117      99.760 193.540  40.380  1.00  0.00           H
ATOM   1766 2HD2 LEU A 117     100.180 195.000  41.080  1.00  0.00           H
ATOM   1767 3HD2 LEU A 117     101.350 193.680  41.220  1.00  0.00           H
ATOM   1768  C   LEU A 117      96.150 195.320  42.530  1.00  0.00           C
ATOM   1769  O   LEU A 117      95.540 195.550  41.530  1.00  0.00           O
ATOM   1770  N   VAL A 118      95.440 195.160  43.670  1.00  0.00           N
ATOM   1771  H   VAL A 118      96.010 195.080  44.500  1.00  0.00           H
ATOM   1772  CA  VAL A 118      94.020 195.440  43.780  1.00  0.00           C
ATOM   1773  HA  VAL A 118      93.440 194.770  43.150  1.00  0.00           H
ATOM   1774  CB  VAL A 118      93.530 195.220  45.250  1.00  0.00           C
ATOM   1775  HB  VAL A 118      94.110 195.910  45.870  1.00  0.00           H
ATOM   1776  CG1 VAL A 118      92.040 195.540  45.390  1.00  0.00           C
ATOM   1777 1HG1 VAL A 118      91.450 195.050  44.620  1.00  0.00           H
ATOM   1778 2HG1 VAL A 118      91.580 195.270  46.340  1.00  0.00           H
ATOM   1779 3HG1 VAL A 118      91.950 196.620  45.300  1.00  0.00           H
ATOM   1780  CG2 VAL A 118      93.770 193.820  45.780  1.00  0.00           C
ATOM   1781 1HG2 VAL A 118      93.570 193.760  46.850  1.00  0.00           H
ATOM   1782 2HG2 VAL A 118      93.070 193.180  45.230  1.00  0.00           H
ATOM   1783 3HG2 VAL A 118      94.810 193.550  45.600  1.00  0.00           H
ATOM   1784  C   VAL A 118      93.730 196.930  43.460  1.00  0.00           C
ATOM   1785  O   VAL A 118      92.840 197.300  42.610  1.00  0.00           O
ATOM   1786  N   LEU A 119      94.280 197.850  44.250  1.00  0.00           N
ATOM   1787  H   LEU A 119      95.020 197.540  44.870  1.00  0.00           H
ATOM   1788  CA  LEU A 119      93.810 199.240  44.260  1.00  0.00           C
ATOM   1789  HA  LEU A 119      92.740 199.190  44.480  1.00  0.00           H
ATOM   1790  CB  LEU A 119      94.540 200.010  45.480  1.00  0.00           C
ATOM   1791  HB1 LEU A 119      94.430 201.090  45.340  1.00  0.00           H
ATOM   1792  HB2 LEU A 119      95.600 199.840  45.280  1.00  0.00           H
ATOM   1793  CG  LEU A 119      94.090 199.430  46.830  1.00  0.00           C
ATOM   1794  HG  LEU A 119      94.280 198.360  46.810  1.00  0.00           H
ATOM   1795  CD1 LEU A 119      95.000 200.140  47.860  1.00  0.00           C
ATOM   1796 1HD1 LEU A 119      94.930 199.600  48.810  1.00  0.00           H
ATOM   1797 2HD1 LEU A 119      96.050 200.060  47.570  1.00  0.00           H
ATOM   1798 3HD1 LEU A 119      94.860 201.220  47.860  1.00  0.00           H
ATOM   1799  CD2 LEU A 119      92.590 199.630  47.100  1.00  0.00           C
ATOM   1800 1HD2 LEU A 119      91.980 199.140  46.350  1.00  0.00           H
ATOM   1801 2HD2 LEU A 119      92.380 199.150  48.060  1.00  0.00           H
ATOM   1802 3HD2 LEU A 119      92.370 200.700  47.090  1.00  0.00           H
ATOM   1803  C   LEU A 119      94.050 199.960  42.960  1.00  0.00           C
ATOM   1804  O   LEU A 119      93.140 200.670  42.490  1.00  0.00           O
ATOM   1805  N   ASP A 120      95.170 199.750  42.270  1.00  0.00           N
ATOM   1806  H   ASP A 120      95.860 199.090  42.610  1.00  0.00           H
ATOM   1807  CA  ASP A 120      95.330 200.300  40.970  1.00  0.00           C
ATOM   1808  HA  ASP A 120      95.450 201.370  41.130  1.00  0.00           H
ATOM   1809  CB  ASP A 120      96.630 199.650  40.460  1.00  0.00           C
ATOM   1810  HB1 ASP A 120      96.530 198.560  40.470  1.00  0.00           H
ATOM   1811  HB2 ASP A 120      97.500 200.020  41.000  1.00  0.00           H
ATOM   1812  CG  ASP A 120      96.860 200.030  38.990  1.00  0.00           C
ATOM   1813  OD1 ASP A 120      96.800 199.170  38.100  1.00  0.00           O
ATOM   1814  OD2 ASP A 120      97.010 201.210  38.640  1.00  0.00           O
ATOM   1815  C   ASP A 120      94.200 200.000  39.910  1.00  0.00           C
ATOM   1816  O   ASP A 120      93.770 200.790  39.110  1.00  0.00           O
ATOM   1817  N   ARG A 121      93.680 198.720  40.040  1.00  0.00           N
ATOM   1818  H   ARG A 121      93.960 198.180  40.840  1.00  0.00           H
ATOM   1819  CA  ARG A 121      92.610 198.270  39.170  1.00  0.00           C
ATOM   1820  HA  ARG A 121      92.760 198.600  38.140  1.00  0.00           H
ATOM   1821  CB  ARG A 121      92.670 196.780  39.140  1.00  0.00           C
ATOM   1822  HB1 ARG A 121      92.500 196.390  40.140  1.00  0.00           H
ATOM   1823  HB2 ARG A 121      93.610 196.450  38.700  1.00  0.00           H
ATOM   1824  CG  ARG A 121      91.620 196.020  38.390  1.00  0.00           C
ATOM   1825  HG1 ARG A 121      90.610 196.220  38.740  1.00  0.00           H
ATOM   1826  HG2 ARG A 121      91.780 194.940  38.410  1.00  0.00           H
ATOM   1827  CD  ARG A 121      91.510 196.450  36.960  1.00  0.00           C
ATOM   1828  HD1 ARG A 121      91.090 197.440  36.820  1.00  0.00           H
ATOM   1829  HD2 ARG A 121      90.830 195.700  36.550  1.00  0.00           H
ATOM   1830  NE  ARG A 121      92.790 196.540  36.240  1.00  0.00           N
ATOM   1831  HE  ARG A 121      93.670 196.300  36.680  1.00  0.00           H
ATOM   1832  CZ  ARG A 121      92.890 196.420  34.940  1.00  0.00           C
ATOM   1833  NH1 ARG A 121      91.920 196.530  34.080  1.00  0.00           N
ATOM   1834 1HH1 ARG A 121      90.970 196.710  34.370  1.00  0.00           H
ATOM   1835 2HH1 ARG A 121      92.170 196.440  33.100  1.00  0.00           H
ATOM   1836  NH2 ARG A 121      94.050 196.230  34.410  1.00  0.00           N
ATOM   1837 1HH2 ARG A 121      94.880 196.060  34.960  1.00  0.00           H
ATOM   1838 2HH2 ARG A 121      93.980 195.850  33.470  1.00  0.00           H
ATOM   1839  C   ARG A 121      91.270 198.860  39.700  1.00  0.00           C
ATOM   1840  O   ARG A 121      90.400 199.260  38.870  1.00  0.00           O
ATOM   1841  N   ILE A 122      91.180 199.070  41.020  1.00  0.00           N
ATOM   1842  H   ILE A 122      91.920 198.750  41.630  1.00  0.00           H
ATOM   1843  CA  ILE A 122      90.040 199.760  41.580  1.00  0.00           C
ATOM   1844  HA  ILE A 122      89.230 199.160  41.170  1.00  0.00           H
ATOM   1845  CB  ILE A 122      89.990 199.660  43.130  1.00  0.00           C
ATOM   1846  HB  ILE A 122      90.950 199.970  43.530  1.00  0.00           H
ATOM   1847  CG2 ILE A 122      88.970 200.590  43.800  1.00  0.00           C
ATOM   1848 1HG2 ILE A 122      89.320 201.630  43.830  1.00  0.00           H
ATOM   1849 2HG2 ILE A 122      88.070 200.620  43.190  1.00  0.00           H
ATOM   1850 3HG2 ILE A 122      88.850 200.270  44.840  1.00  0.00           H
ATOM   1851  CG1 ILE A 122      89.880 198.180  43.640  1.00  0.00           C
ATOM   1852 1HG1 ILE A 122      89.970 198.240  44.730  1.00  0.00           H
ATOM   1853 2HG1 ILE A 122      90.580 197.510  43.160  1.00  0.00           H
ATOM   1854  CD  ILE A 122      88.580 197.520  43.300  1.00  0.00           C
ATOM   1855  HD1 ILE A 122      88.360 197.440  42.240  1.00  0.00           H
ATOM   1856  HD2 ILE A 122      88.660 196.540  43.780  1.00  0.00           H
ATOM   1857  HD3 ILE A 122      87.790 198.080  43.810  1.00  0.00           H
ATOM   1858  C   ILE A 122      89.930 201.220  41.130  1.00  0.00           C
ATOM   1859  O   ILE A 122      88.810 201.620  40.900  1.00  0.00           O
ATOM   1860  N   ARG A 123      91.000 201.960  40.760  1.00  0.00           N
ATOM   1861  H   ARG A 123      91.890 201.710  41.170  1.00  0.00           H
ATOM   1862  CA  ARG A 123      90.960 203.330  40.270  1.00  0.00           C
ATOM   1863  HA  ARG A 123      90.310 204.020  40.800  1.00  0.00           H
ATOM   1864  CB  ARG A 123      92.340 203.930  40.450  1.00  0.00           C
ATOM   1865  HB1 ARG A 123      93.120 203.350  39.950  1.00  0.00           H
ATOM   1866  HB2 ARG A 123      92.630 203.780  41.490  1.00  0.00           H
ATOM   1867  CG  ARG A 123      92.560 205.380  40.160  1.00  0.00           C
ATOM   1868  HG1 ARG A 123      92.480 205.590  39.090  1.00  0.00           H
ATOM   1869  HG2 ARG A 123      93.600 205.670  40.330  1.00  0.00           H
ATOM   1870  CD  ARG A 123      91.790 206.480  41.010  1.00  0.00           C
ATOM   1871  HD1 ARG A 123      92.440 207.350  41.170  1.00  0.00           H
ATOM   1872  HD2 ARG A 123      91.350 206.070  41.910  1.00  0.00           H
ATOM   1873  NE  ARG A 123      90.640 206.910  40.250  1.00  0.00           N
ATOM   1874  HE  ARG A 123      90.570 206.500  39.330  1.00  0.00           H
ATOM   1875  CZ  ARG A 123      89.630 207.650  40.650  1.00  0.00           C
ATOM   1876  NH1 ARG A 123      89.450 208.070  41.870  1.00  0.00           N
ATOM   1877 1HH1 ARG A 123      90.180 207.710  42.470  1.00  0.00           H
ATOM   1878 2HH1 ARG A 123      88.760 208.780  42.080  1.00  0.00           H
ATOM   1879  NH2 ARG A 123      88.720 207.940  39.810  1.00  0.00           N
ATOM   1880 1HH2 ARG A 123      88.960 207.650  38.870  1.00  0.00           H
ATOM   1881 2HH2 ARG A 123      88.010 208.600  40.070  1.00  0.00           H
ATOM   1882  C   ARG A 123      90.680 203.290  38.770  1.00  0.00           C
ATOM   1883  O   ARG A 123      89.940 204.160  38.280  1.00  0.00           O
ATOM   1884  N   LYS A 124      91.300 202.370  38.030  1.00  0.00           N
ATOM   1885  H   LYS A 124      92.140 201.980  38.430  1.00  0.00           H
ATOM   1886  CA  LYS A 124      91.030 202.090  36.610  1.00  0.00           C
ATOM   1887  HA  LYS A 124      91.500 202.880  36.040  1.00  0.00           H
ATOM   1888  CB  LYS A 124      91.890 200.840  36.180  1.00  0.00           C
ATOM   1889  HB1 LYS A 124      91.530 200.470  35.220  1.00  0.00           H
ATOM   1890  HB2 LYS A 124      91.760 199.970  36.830  1.00  0.00           H
ATOM   1891  CG  LYS A 124      93.400 201.210  35.920  1.00  0.00           C
ATOM   1892  HG1 LYS A 124      93.780 201.780  36.760  1.00  0.00           H
ATOM   1893  HG2 LYS A 124      93.430 201.790  35.000  1.00  0.00           H
ATOM   1894  CD  LYS A 124      94.400 200.020  35.670  1.00  0.00           C
ATOM   1895  HD1 LYS A 124      93.970 199.370  34.900  1.00  0.00           H
ATOM   1896  HD2 LYS A 124      94.470 199.490  36.620  1.00  0.00           H
ATOM   1897  CE  LYS A 124      95.700 200.550  35.100  1.00  0.00           C
ATOM   1898  HE1 LYS A 124      96.010 201.440  35.640  1.00  0.00           H
ATOM   1899  HE2 LYS A 124      95.660 200.920  34.070  1.00  0.00           H
ATOM   1900  NZ  LYS A 124      96.810 199.610  35.210  1.00  0.00           N
ATOM   1901  HZ1 LYS A 124      97.590 199.930  34.650  1.00  0.00           H
ATOM   1902  HZ2 LYS A 124      97.160 199.540  36.150  1.00  0.00           H
ATOM   1903  HZ3 LYS A 124      96.500 198.690  34.940  1.00  0.00           H
ATOM   1904  C   LYS A 124      89.590 201.950  36.280  1.00  0.00           C
ATOM   1905  O   LYS A 124      89.140 202.400  35.240  1.00  0.00           O
ATOM   1906  N   LEU A 125      88.830 201.380  37.200  1.00  0.00           N
ATOM   1907  H   LEU A 125      89.310 201.020  38.010  1.00  0.00           H
ATOM   1908  CA  LEU A 125      87.370 201.220  37.210  1.00  0.00           C
ATOM   1909  HA  LEU A 125      86.940 200.840  36.290  1.00  0.00           H
ATOM   1910  CB  LEU A 125      87.010 200.100  38.310  1.00  0.00           C
ATOM   1911  HB1 LEU A 125      85.950 200.180  38.510  1.00  0.00           H
ATOM   1912  HB2 LEU A 125      87.510 200.350  39.250  1.00  0.00           H
ATOM   1913  CG  LEU A 125      87.410 198.630  37.910  1.00  0.00           C
ATOM   1914  HG  LEU A 125      88.340 198.710  37.350  1.00  0.00           H
ATOM   1915  CD1 LEU A 125      87.440 197.680  39.110  1.00  0.00           C
ATOM   1916 1HD1 LEU A 125      86.460 197.540  39.580  1.00  0.00           H
ATOM   1917 2HD1 LEU A 125      87.900 196.770  38.720  1.00  0.00           H
ATOM   1918 3HD1 LEU A 125      88.120 198.060  39.870  1.00  0.00           H
ATOM   1919  CD2 LEU A 125      86.470 197.990  36.930  1.00  0.00           C
ATOM   1920 1HD2 LEU A 125      86.410 198.610  36.040  1.00  0.00           H
ATOM   1921 2HD2 LEU A 125      86.980 197.080  36.610  1.00  0.00           H
ATOM   1922 3HD2 LEU A 125      85.460 197.850  37.340  1.00  0.00           H
ATOM   1923  C   LEU A 125      86.580 202.520  37.650  1.00  0.00           C
ATOM   1924  O   LEU A 125      85.610 202.900  36.970  1.00  0.00           O
ATOM   1925  N   ALA A 126      87.090 203.140  38.690  1.00  0.00           N
ATOM   1926  H   ALA A 126      87.910 202.770  39.140  1.00  0.00           H
ATOM   1927  CA  ALA A 126      86.430 204.320  39.240  1.00  0.00           C
ATOM   1928  HA  ALA A 126      85.370 204.060  39.280  1.00  0.00           H
ATOM   1929  CB  ALA A 126      87.030 204.560  40.650  1.00  0.00           C
ATOM   1930  HB1 ALA A 126      86.830 205.590  40.970  1.00  0.00           H
ATOM   1931  HB2 ALA A 126      86.610 203.870  41.390  1.00  0.00           H
ATOM   1932  HB3 ALA A 126      88.110 204.430  40.680  1.00  0.00           H
ATOM   1933  C   ALA A 126      86.620 205.480  38.290  1.00  0.00           C
ATOM   1934  O   ALA A 126      85.760 206.350  38.290  1.00  0.00           O
ATOM   1935  N   ASP A 127      87.680 205.560  37.490  1.00  0.00           N
ATOM   1936  H   ASP A 127      88.510 205.020  37.680  1.00  0.00           H
ATOM   1937  CA  ASP A 127      87.760 206.550  36.360  1.00  0.00           C
ATOM   1938  HA  ASP A 127      87.720 207.570  36.740  1.00  0.00           H
ATOM   1939  CB  ASP A 127      89.100 206.370  35.550  1.00  0.00           C
ATOM   1940  HB1 ASP A 127      89.080 207.030  34.680  1.00  0.00           H
ATOM   1941  HB2 ASP A 127      89.260 205.310  35.400  1.00  0.00           H
ATOM   1942  CG  ASP A 127      90.310 206.790  36.430  1.00  0.00           C
ATOM   1943  OD1 ASP A 127      90.130 207.400  37.530  1.00  0.00           O
ATOM   1944  OD2 ASP A 127      91.460 206.410  36.070  1.00  0.00           O
ATOM   1945  C   ASP A 127      86.620 206.380  35.270  1.00  0.00           C
ATOM   1946  O   ASP A 127      86.160 207.400  34.740  1.00  0.00           O
ATOM   1947  N   GLN A 128      86.250 205.140  34.950  1.00  0.00           N
ATOM   1948  H   GLN A 128      86.620 204.400  35.520  1.00  0.00           H
ATOM   1949  CA  GLN A 128      85.180 204.910  33.950  1.00  0.00           C
ATOM   1950  HA  GLN A 128      85.300 205.680  33.190  1.00  0.00           H
ATOM   1951  CB  GLN A 128      85.330 203.440  33.320  1.00  0.00           C
ATOM   1952  HB1 GLN A 128      84.500 203.310  32.630  1.00  0.00           H
ATOM   1953  HB2 GLN A 128      85.140 202.770  34.170  1.00  0.00           H
ATOM   1954  CG  GLN A 128      86.640 203.160  32.630  1.00  0.00           C
ATOM   1955  HG1 GLN A 128      87.390 203.180  33.420  1.00  0.00           H
ATOM   1956  HG2 GLN A 128      86.690 204.040  31.990  1.00  0.00           H
ATOM   1957  CD  GLN A 128      86.610 201.870  31.830  1.00  0.00           C
ATOM   1958  OE1 GLN A 128      86.120 200.860  32.260  1.00  0.00           O
ATOM   1959  NE2 GLN A 128      87.100 201.850  30.600  1.00  0.00           N
ATOM   1960 1HE2 GLN A 128      87.290 202.740  30.160  1.00  0.00           H
ATOM   1961 2HE2 GLN A 128      87.190 200.970  30.130  1.00  0.00           H
ATOM   1962  C   GLN A 128      83.740 205.240  34.500  1.00  0.00           C
ATOM   1963  O   GLN A 128      82.790 205.450  33.730  1.00  0.00           O
ATOM   1964  N   CYS A 129      83.550 205.440  35.800  1.00  0.00           N
ATOM   1965  H   CYS A 129      84.380 205.340  36.360  1.00  0.00           H
ATOM   1966  CA  CYS A 129      82.320 205.790  36.430  1.00  0.00           C
ATOM   1967  HA  CYS A 129      81.520 205.100  36.150  1.00  0.00           H
ATOM   1968  CB  CYS A 129      82.440 205.690  37.930  1.00  0.00           C
ATOM   1969  HB1 CYS A 129      81.580 206.080  38.460  1.00  0.00           H
ATOM   1970  HB2 CYS A 129      83.270 206.270  38.330  1.00  0.00           H
ATOM   1971  SG  CYS A 129      82.660 203.940  38.420  1.00  0.00           S
ATOM   1972  HG  CYS A 129      83.680 203.650  37.610  1.00  0.00           H
ATOM   1973  C   CYS A 129      81.860 207.230  36.150  1.00  0.00           C
ATOM   1974  O   CYS A 129      82.690 208.120  36.130  1.00  0.00           O
ATOM   1975  N   THR A 130      80.550 207.460  36.030  1.00  0.00           N
ATOM   1976  H   THR A 130      79.930 206.670  36.100  1.00  0.00           H
ATOM   1977  CA  THR A 130      79.990 208.770  35.740  1.00  0.00           C
ATOM   1978  HA  THR A 130      80.750 209.470  35.390  1.00  0.00           H
ATOM   1979  CB  THR A 130      78.960 208.780  34.650  1.00  0.00           C
ATOM   1980  HB  THR A 130      78.420 209.720  34.560  1.00  0.00           H
ATOM   1981  CG2 THR A 130      79.560 208.450  33.320  1.00  0.00           C
ATOM   1982 1HG2 THR A 130      79.920 207.430  33.310  1.00  0.00           H
ATOM   1983 2HG2 THR A 130      78.940 208.620  32.440  1.00  0.00           H
ATOM   1984 3HG2 THR A 130      80.450 209.080  33.250  1.00  0.00           H
ATOM   1985  OG1 THR A 130      77.890 207.890  34.760  1.00  0.00           O
ATOM   1986  HG1 THR A 130      77.230 208.260  34.170  1.00  0.00           H
ATOM   1987  C   THR A 130      79.390 209.280  37.030  1.00  0.00           C
ATOM   1988  O   THR A 130      79.430 210.480  37.320  1.00  0.00           O
ATOM   1989  N   GLY A 131      78.840 208.400  37.860  1.00  0.00           N
ATOM   1990  H   GLY A 131      78.880 207.420  37.640  1.00  0.00           H
ATOM   1991  CA  GLY A 131      78.470 208.780  39.210  1.00  0.00           C
ATOM   1992  HA1 GLY A 131      77.500 209.280  39.200  1.00  0.00           H
ATOM   1993  HA2 GLY A 131      79.050 209.590  39.650  1.00  0.00           H
ATOM   1994  C   GLY A 131      78.630 207.720  40.320  1.00  0.00           C
ATOM   1995  O   GLY A 131      77.640 207.420  40.960  1.00  0.00           O
ATOM   1996  N   LEU A 132      79.860 207.230  40.600  1.00  0.00           N
ATOM   1997  H   LEU A 132      80.640 207.460  39.990  1.00  0.00           H
ATOM   1998  CA  LEU A 132      80.260 206.150  41.600  1.00  0.00           C
ATOM   1999  HA  LEU A 132      79.870 205.180  41.270  1.00  0.00           H
ATOM   2000  CB  LEU A 132      81.800 206.040  41.650  1.00  0.00           C
ATOM   2001  HB1 LEU A 132      82.190 207.050  41.690  1.00  0.00           H
ATOM   2002  HB2 LEU A 132      82.110 205.630  40.690  1.00  0.00           H
ATOM   2003  CG  LEU A 132      82.370 205.070  42.670  1.00  0.00           C
ATOM   2004  HG  LEU A 132      82.050 205.370  43.670  1.00  0.00           H
ATOM   2005  CD1 LEU A 132      82.010 203.640  42.410  1.00  0.00           C
ATOM   2006 1HD1 LEU A 132      82.440 203.090  43.250  1.00  0.00           H
ATOM   2007 2HD1 LEU A 132      80.930 203.500  42.470  1.00  0.00           H
ATOM   2008 3HD1 LEU A 132      82.460 203.320  41.470  1.00  0.00           H
ATOM   2009  CD2 LEU A 132      83.930 205.090  42.600  1.00  0.00           C
ATOM   2010 1HD2 LEU A 132      84.310 204.630  41.690  1.00  0.00           H
ATOM   2011 2HD2 LEU A 132      84.280 206.120  42.580  1.00  0.00           H
ATOM   2012 3HD2 LEU A 132      84.340 204.600  43.490  1.00  0.00           H
ATOM   2013  C   LEU A 132      79.680 206.430  43.040  1.00  0.00           C
ATOM   2014  O   LEU A 132      79.980 207.430  43.610  1.00  0.00           O
ATOM   2015  N   GLN A 133      78.800 205.610  43.610  1.00  0.00           N
ATOM   2016  H   GLN A 133      78.630 204.740  43.120  1.00  0.00           H
ATOM   2017  CA  GLN A 133      78.200 205.710  44.860  1.00  0.00           C
ATOM   2018  HA  GLN A 133      78.160 206.780  45.050  1.00  0.00           H
ATOM   2019  CB  GLN A 133      76.730 205.300  44.820  1.00  0.00           C
ATOM   2020  HB1 GLN A 133      76.280 205.430  45.800  1.00  0.00           H
ATOM   2021  HB2 GLN A 133      76.670 204.230  44.590  1.00  0.00           H
ATOM   2022  CG  GLN A 133      75.980 206.010  43.670  1.00  0.00           C
ATOM   2023  HG1 GLN A 133      76.460 205.590  42.790  1.00  0.00           H
ATOM   2024  HG2 GLN A 133      76.210 207.080  43.710  1.00  0.00           H
ATOM   2025  CD  GLN A 133      74.420 205.700  43.680  1.00  0.00           C
ATOM   2026  OE1 GLN A 133      73.980 204.820  44.400  1.00  0.00           O
ATOM   2027  NE2 GLN A 133      73.630 206.510  43.010  1.00  0.00           N
ATOM   2028 1HE2 GLN A 133      73.960 207.400  42.640  1.00  0.00           H
ATOM   2029 2HE2 GLN A 133      72.650 206.280  43.000  1.00  0.00           H
ATOM   2030  C   GLN A 133      78.900 205.020  46.040  1.00  0.00           C
ATOM   2031  O   GLN A 133      78.920 205.450  47.170  1.00  0.00           O
ATOM   2032  N   GLY A 134      79.630 203.900  45.730  1.00  0.00           N
ATOM   2033  H   GLY A 134      79.240 203.420  44.930  1.00  0.00           H
ATOM   2034  CA  GLY A 134      80.540 203.250  46.680  1.00  0.00           C
ATOM   2035  HA1 GLY A 134      80.020 203.190  47.640  1.00  0.00           H
ATOM   2036  HA2 GLY A 134      81.420 203.880  46.790  1.00  0.00           H
ATOM   2037  C   GLY A 134      81.090 201.860  46.360  1.00  0.00           C
ATOM   2038  O   GLY A 134      81.150 201.490  45.210  1.00  0.00           O
ATOM   2039  N   PHE A 135      81.500 201.210  47.430  1.00  0.00           N
ATOM   2040  H   PHE A 135      81.480 201.690  48.320  1.00  0.00           H
ATOM   2041  CA  PHE A 135      82.240 200.010  47.600  1.00  0.00           C
ATOM   2042  HA  PHE A 135      82.410 199.650  46.580  1.00  0.00           H
ATOM   2043  CB  PHE A 135      83.590 200.290  48.210  1.00  0.00           C
ATOM   2044  HB1 PHE A 135      84.120 199.360  48.410  1.00  0.00           H
ATOM   2045  HB2 PHE A 135      83.400 200.720  49.190  1.00  0.00           H
ATOM   2046  CG  PHE A 135      84.440 201.270  47.410  1.00  0.00           C
ATOM   2047  CD1 PHE A 135      85.180 200.760  46.350  1.00  0.00           C
ATOM   2048  HD1 PHE A 135      85.200 199.700  46.190  1.00  0.00           H
ATOM   2049  CE1 PHE A 135      85.780 201.630  45.460  1.00  0.00           C
ATOM   2050  HE1 PHE A 135      86.360 201.230  44.650  1.00  0.00           H
ATOM   2051  CZ  PHE A 135      85.800 203.010  45.650  1.00  0.00           C
ATOM   2052  HZ  PHE A 135      86.420 203.660  45.050  1.00  0.00           H
ATOM   2053  CE2 PHE A 135      85.100 203.510  46.760  1.00  0.00           C
ATOM   2054  HE2 PHE A 135      85.050 204.580  46.890  1.00  0.00           H
ATOM   2055  CD2 PHE A 135      84.430 202.670  47.680  1.00  0.00           C
ATOM   2056  HD2 PHE A 135      83.850 203.090  48.490  1.00  0.00           H
ATOM   2057  C   PHE A 135      81.510 198.900  48.350  1.00  0.00           C
ATOM   2058  O   PHE A 135      80.920 199.150  49.370  1.00  0.00           O
ATOM   2059  N   LEU A 136      81.440 197.680  47.710  1.00  0.00           N
ATOM   2060  H   LEU A 136      81.700 197.630  46.740  1.00  0.00           H
ATOM   2061  CA  LEU A 136      80.820 196.480  48.250  1.00  0.00           C
ATOM   2062  HA  LEU A 136      80.440 196.710  49.240  1.00  0.00           H
ATOM   2063  CB  LEU A 136      79.650 196.030  47.340  1.00  0.00           C
ATOM   2064  HB1 LEU A 136      79.070 195.270  47.870  1.00  0.00           H
ATOM   2065  HB2 LEU A 136      80.080 195.530  46.480  1.00  0.00           H
ATOM   2066  CG  LEU A 136      78.580 197.060  46.810  1.00  0.00           C
ATOM   2067  HG  LEU A 136      79.090 197.900  46.340  1.00  0.00           H
ATOM   2068  CD1 LEU A 136      77.620 196.400  45.770  1.00  0.00           C
ATOM   2069 1HD1 LEU A 136      78.110 196.320  44.800  1.00  0.00           H
ATOM   2070 2HD1 LEU A 136      77.350 195.370  45.990  1.00  0.00           H
ATOM   2071 3HD1 LEU A 136      76.690 196.960  45.630  1.00  0.00           H
ATOM   2072  CD2 LEU A 136      77.750 197.540  48.040  1.00  0.00           C
ATOM   2073 1HD2 LEU A 136      77.000 198.220  47.660  1.00  0.00           H
ATOM   2074 2HD2 LEU A 136      77.340 196.690  48.590  1.00  0.00           H
ATOM   2075 3HD2 LEU A 136      78.390 198.060  48.760  1.00  0.00           H
ATOM   2076  C   LEU A 136      81.860 195.340  48.520  1.00  0.00           C
ATOM   2077  O   LEU A 136      82.360 194.780  47.560  1.00  0.00           O
ATOM   2078  N   VAL A 137      81.990 194.960  49.780  1.00  0.00           N
ATOM   2079  H   VAL A 137      81.470 195.430  50.510  1.00  0.00           H
ATOM   2080  CA  VAL A 137      83.070 194.200  50.280  1.00  0.00           C
ATOM   2081  HA  VAL A 137      83.730 194.020  49.430  1.00  0.00           H
ATOM   2082  CB  VAL A 137      83.890 195.060  51.340  1.00  0.00           C
ATOM   2083  HB  VAL A 137      83.250 195.250  52.200  1.00  0.00           H
ATOM   2084  CG1 VAL A 137      85.110 194.230  51.890  1.00  0.00           C
ATOM   2085 1HG1 VAL A 137      85.270 194.530  52.930  1.00  0.00           H
ATOM   2086 2HG1 VAL A 137      84.890 193.170  51.830  1.00  0.00           H
ATOM   2087 3HG1 VAL A 137      86.030 194.410  51.340  1.00  0.00           H
ATOM   2088  CG2 VAL A 137      84.420 196.390  50.830  1.00  0.00           C
ATOM   2089 1HG2 VAL A 137      83.590 197.100  50.730  1.00  0.00           H
ATOM   2090 2HG2 VAL A 137      85.110 196.760  51.590  1.00  0.00           H
ATOM   2091 3HG2 VAL A 137      84.940 196.210  49.890  1.00  0.00           H
ATOM   2092  C   VAL A 137      82.680 192.820  50.860  1.00  0.00           C
ATOM   2093  O   VAL A 137      82.250 192.690  51.980  1.00  0.00           O
ATOM   2094  N   PHE A 138      83.140 191.800  50.130  1.00  0.00           N
ATOM   2095  H   PHE A 138      83.690 192.070  49.330  1.00  0.00           H
ATOM   2096  CA  PHE A 138      82.690 190.460  50.520  1.00  0.00           C
ATOM   2097  HA  PHE A 138      81.890 190.530  51.250  1.00  0.00           H
ATOM   2098  CB  PHE A 138      82.110 189.730  49.240  1.00  0.00           C
ATOM   2099  HB1 PHE A 138      82.950 189.160  48.860  1.00  0.00           H
ATOM   2100  HB2 PHE A 138      81.770 190.410  48.460  1.00  0.00           H
ATOM   2101  CG  PHE A 138      80.980 188.750  49.540  1.00  0.00           C
ATOM   2102  CD1 PHE A 138      79.700 188.850  48.840  1.00  0.00           C
ATOM   2103  HD1 PHE A 138      79.420 189.650  48.170  1.00  0.00           H
ATOM   2104  CE1 PHE A 138      78.660 187.950  49.260  1.00  0.00           C
ATOM   2105  HE1 PHE A 138      77.730 188.060  48.740  1.00  0.00           H
ATOM   2106  CZ  PHE A 138      78.930 186.950  50.230  1.00  0.00           C
ATOM   2107  HZ  PHE A 138      78.080 186.320  50.450  1.00  0.00           H
ATOM   2108  CE2 PHE A 138      80.150 186.810  50.800  1.00  0.00           C
ATOM   2109  HE2 PHE A 138      80.290 186.110  51.610  1.00  0.00           H
ATOM   2110  CD2 PHE A 138      81.180 187.720  50.480  1.00  0.00           C
ATOM   2111  HD2 PHE A 138      82.140 187.590  50.970  1.00  0.00           H
ATOM   2112  C   PHE A 138      83.910 189.620  51.160  1.00  0.00           C
ATOM   2113  O   PHE A 138      85.040 189.580  50.710  1.00  0.00           O
ATOM   2114  N   HIS A 139      83.610 189.000  52.340  1.00  0.00           N
ATOM   2115  H   HIS A 139      82.630 189.000  52.570  1.00  0.00           H
ATOM   2116  CA  HIS A 139      84.610 188.320  53.160  1.00  0.00           C
ATOM   2117  HA  HIS A 139      85.230 187.760  52.470  1.00  0.00           H
ATOM   2118  CB  HIS A 139      85.520 189.440  53.770  1.00  0.00           C
ATOM   2119  HB1 HIS A 139      85.940 190.150  53.060  1.00  0.00           H
ATOM   2120  HB2 HIS A 139      86.430 189.000  54.200  1.00  0.00           H
ATOM   2121  CG  HIS A 139      84.950 190.290  54.850  1.00  0.00           C
ATOM   2122  ND1 HIS A 139      85.410 190.220  56.170  1.00  0.00           N
ATOM   2123  HD1 HIS A 139      85.850 189.390  56.550  1.00  0.00           H
ATOM   2124  CE1 HIS A 139      84.880 191.230  56.860  1.00  0.00           C
ATOM   2125  HE1 HIS A 139      85.170 191.520  57.860  1.00  0.00           H
ATOM   2126  NE2 HIS A 139      83.950 191.810  56.090  1.00  0.00           N
ATOM   2127  HE2 HIS A 139      83.370 192.590  56.370  1.00  0.00           H
ATOM   2128  CD2 HIS A 139      83.970 191.270  54.810  1.00  0.00           C
ATOM   2129  HD2 HIS A 139      83.370 191.450  53.930  1.00  0.00           H
ATOM   2130  C   HIS A 139      84.010 187.420  54.190  1.00  0.00           C
ATOM   2131  O   HIS A 139      82.810 187.420  54.470  1.00  0.00           O
ATOM   2132  N   SER A 140      84.810 186.590  54.880  1.00  0.00           N
ATOM   2133  H   SER A 140      85.760 186.510  54.540  1.00  0.00           H
ATOM   2134  CA  SER A 140      84.490 185.950  56.150  1.00  0.00           C
ATOM   2135  HA  SER A 140      83.410 185.800  56.180  1.00  0.00           H
ATOM   2136  CB  SER A 140      85.100 184.530  56.310  1.00  0.00           C
ATOM   2137  HB1 SER A 140      84.840 184.010  55.390  1.00  0.00           H
ATOM   2138  HB2 SER A 140      84.730 183.980  57.170  1.00  0.00           H
ATOM   2139  OG  SER A 140      86.550 184.670  56.460  1.00  0.00           O
ATOM   2140  HG  SER A 140      87.010 183.830  56.380  1.00  0.00           H
ATOM   2141  C   SER A 140      84.720 186.840  57.370  1.00  0.00           C
ATOM   2142  O   SER A 140      85.580 187.630  57.350  1.00  0.00           O
ATOM   2143  N   PHE A 141      84.180 186.650  58.580  1.00  0.00           N
ATOM   2144  H   PHE A 141      83.550 185.850  58.600  1.00  0.00           H
ATOM   2145  CA  PHE A 141      84.520 187.290  59.850  1.00  0.00           C
ATOM   2146  HA  PHE A 141      84.540 188.370  59.710  1.00  0.00           H
ATOM   2147  CB  PHE A 141      83.340 187.010  60.790  1.00  0.00           C
ATOM   2148  HB1 PHE A 141      83.410 186.020  61.230  1.00  0.00           H
ATOM   2149  HB2 PHE A 141      82.440 187.060  60.180  1.00  0.00           H
ATOM   2150  CG  PHE A 141      83.020 187.990  61.930  1.00  0.00           C
ATOM   2151  CD1 PHE A 141      83.740 189.190  62.180  1.00  0.00           C
ATOM   2152  HD1 PHE A 141      84.590 189.460  61.570  1.00  0.00           H
ATOM   2153  CE1 PHE A 141      83.390 190.030  63.200  1.00  0.00           C
ATOM   2154  HE1 PHE A 141      83.820 191.020  63.300  1.00  0.00           H
ATOM   2155  CZ  PHE A 141      82.370 189.600  64.120  1.00  0.00           C
ATOM   2156  HZ  PHE A 141      82.080 190.200  64.960  1.00  0.00           H
ATOM   2157  CE2 PHE A 141      81.630 188.460  63.910  1.00  0.00           C
ATOM   2158  HE2 PHE A 141      80.750 188.210  64.480  1.00  0.00           H
ATOM   2159  CD2 PHE A 141      81.950 187.670  62.760  1.00  0.00           C
ATOM   2160  HD2 PHE A 141      81.300 186.880  62.430  1.00  0.00           H
ATOM   2161  C   PHE A 141      85.830 186.810  60.510  1.00  0.00           C
ATOM   2162  O   PHE A 141      86.650 187.600  60.910  1.00  0.00           O
ATOM   2163  N   GLY A 142      86.090 185.490  60.510  1.00  0.00           N
ATOM   2164  H   GLY A 142      85.310 184.910  60.260  1.00  0.00           H
ATOM   2165  CA  GLY A 142      87.220 184.900  61.290  1.00  0.00           C
ATOM   2166  HA1 GLY A 142      86.940 184.080  61.940  1.00  0.00           H
ATOM   2167  HA2 GLY A 142      87.700 185.710  61.840  1.00  0.00           H
ATOM   2168  C   GLY A 142      88.380 184.460  60.390  1.00  0.00           C
ATOM   2169  O   GLY A 142      89.330 183.840  60.900  1.00  0.00           O
ATOM   2170  N   GLY A 143      88.450 184.920  59.150  1.00  0.00           N
ATOM   2171  H   GLY A 143      87.660 185.450  58.800  1.00  0.00           H
ATOM   2172  CA  GLY A 143      89.340 184.380  58.110  1.00  0.00           C
ATOM   2173  HA1 GLY A 143      88.810 184.620  57.190  1.00  0.00           H
ATOM   2174  HA2 GLY A 143      89.410 183.300  58.260  1.00  0.00           H
ATOM   2175  C   GLY A 143      90.650 185.060  58.090  1.00  0.00           C
ATOM   2176  O   GLY A 143      90.590 186.280  58.330  1.00  0.00           O
ATOM   2177  N   GLY A 144      91.800 184.440  57.890  1.00  0.00           N
ATOM   2178  H   GLY A 144      91.710 183.510  57.520  1.00  0.00           H
ATOM   2179  CA  GLY A 144      93.060 185.180  57.870  1.00  0.00           C
ATOM   2180  HA1 GLY A 144      93.820 184.450  57.550  1.00  0.00           H
ATOM   2181  HA2 GLY A 144      93.290 185.630  58.830  1.00  0.00           H
ATOM   2182  C   GLY A 144      93.070 186.250  56.810  1.00  0.00           C
ATOM   2183  O   GLY A 144      93.150 187.400  57.180  1.00  0.00           O
ATOM   2184  N   THR A 145      92.880 185.910  55.520  1.00  0.00           N
ATOM   2185  H   THR A 145      92.940 184.920  55.320  1.00  0.00           H
ATOM   2186  CA  THR A 145      92.700 186.930  54.450  1.00  0.00           C
ATOM   2187  HA  THR A 145      93.410 187.730  54.640  1.00  0.00           H
ATOM   2188  CB  THR A 145      92.710 186.240  53.110  1.00  0.00           C
ATOM   2189  HB  THR A 145      91.760 185.720  52.990  1.00  0.00           H
ATOM   2190  CG2 THR A 145      92.770 187.140  51.850  1.00  0.00           C
ATOM   2191 1HG2 THR A 145      92.510 186.580  50.950  1.00  0.00           H
ATOM   2192 2HG2 THR A 145      92.040 187.940  51.900  1.00  0.00           H
ATOM   2193 3HG2 THR A 145      93.760 187.600  51.920  1.00  0.00           H
ATOM   2194  OG1 THR A 145      93.720 185.370  52.970  1.00  0.00           O
ATOM   2195  HG1 THR A 145      93.300 184.510  53.120  1.00  0.00           H
ATOM   2196  C   THR A 145      91.410 187.660  54.640  1.00  0.00           C
ATOM   2197  O   THR A 145      91.390 188.860  54.440  1.00  0.00           O
ATOM   2198  N   GLY A 146      90.330 186.920  55.060  1.00  0.00           N
ATOM   2199  H   GLY A 146      90.510 185.930  55.120  1.00  0.00           H
ATOM   2200  CA  GLY A 146      88.950 187.450  55.350  1.00  0.00           C
ATOM   2201  HA1 GLY A 146      88.330 186.650  55.740  1.00  0.00           H
ATOM   2202  HA2 GLY A 146      88.620 187.850  54.390  1.00  0.00           H
ATOM   2203  C   GLY A 146      88.790 188.550  56.400  1.00  0.00           C
ATOM   2204  O   GLY A 146      87.910 189.400  56.370  1.00  0.00           O
ATOM   2205  N   SER A 147      89.580 188.610  57.440  1.00  0.00           N
ATOM   2206  H   SER A 147      90.310 187.910  57.400  1.00  0.00           H
ATOM   2207  CA  SER A 147      89.660 189.640  58.520  1.00  0.00           C
ATOM   2208  HA  SER A 147      88.760 190.240  58.360  1.00  0.00           H
ATOM   2209  CB  SER A 147      89.560 188.980  59.900  1.00  0.00           C
ATOM   2210  HB1 SER A 147      88.650 188.380  59.930  1.00  0.00           H
ATOM   2211  HB2 SER A 147      89.410 189.780  60.630  1.00  0.00           H
ATOM   2212  OG  SER A 147      90.700 188.180  60.130  1.00  0.00           O
ATOM   2213  HG  SER A 147      90.540 187.350  59.680  1.00  0.00           H
ATOM   2214  C   SER A 147      90.850 190.570  58.400  1.00  0.00           C
ATOM   2215  O   SER A 147      90.740 191.750  58.610  1.00  0.00           O
ATOM   2216  N   GLY A 148      92.010 189.980  58.180  1.00  0.00           N
ATOM   2217  H   GLY A 148      92.060 188.970  58.150  1.00  0.00           H
ATOM   2218  CA  GLY A 148      93.280 190.580  57.900  1.00  0.00           C
ATOM   2219  HA1 GLY A 148      93.990 189.770  57.760  1.00  0.00           H
ATOM   2220  HA2 GLY A 148      93.650 191.120  58.770  1.00  0.00           H
ATOM   2221  C   GLY A 148      93.410 191.550  56.680  1.00  0.00           C
ATOM   2222  O   GLY A 148      93.450 192.750  56.890  1.00  0.00           O
ATOM   2223  N   PHE A 149      93.490 190.990  55.460  1.00  0.00           N
ATOM   2224  H   PHE A 149      93.620 189.990  55.540  1.00  0.00           H
ATOM   2225  CA  PHE A 149      93.580 191.690  54.200  1.00  0.00           C
ATOM   2226  HA  PHE A 149      94.520 192.250  54.190  1.00  0.00           H
ATOM   2227  CB  PHE A 149      93.700 190.720  52.980  1.00  0.00           C
ATOM   2228  HB1 PHE A 149      92.770 190.160  52.910  1.00  0.00           H
ATOM   2229  HB2 PHE A 149      94.450 189.950  53.160  1.00  0.00           H
ATOM   2230  CG  PHE A 149      94.040 191.430  51.720  1.00  0.00           C
ATOM   2231  CD1 PHE A 149      95.390 191.690  51.510  1.00  0.00           C
ATOM   2232  HD1 PHE A 149      96.110 191.310  52.220  1.00  0.00           H
ATOM   2233  CE1 PHE A 149      95.820 192.390  50.340  1.00  0.00           C
ATOM   2234  HE1 PHE A 149      96.870 192.620  50.250  1.00  0.00           H
ATOM   2235  CZ  PHE A 149      94.840 192.830  49.390  1.00  0.00           C
ATOM   2236  HZ  PHE A 149      95.080 193.410  48.510  1.00  0.00           H
ATOM   2237  CE2 PHE A 149      93.510 192.580  49.610  1.00  0.00           C
ATOM   2238  HE2 PHE A 149      92.710 192.900  48.960  1.00  0.00           H
ATOM   2239  CD2 PHE A 149      93.070 191.890  50.820  1.00  0.00           C
ATOM   2240  HD2 PHE A 149      92.030 191.590  50.910  1.00  0.00           H
ATOM   2241  C   PHE A 149      92.370 192.620  54.010  1.00  0.00           C
ATOM   2242  O   PHE A 149      92.500 193.750  53.600  1.00  0.00           O
ATOM   2243  N   THR A 150      91.160 192.130  54.410  1.00  0.00           N
ATOM   2244  H   THR A 150      91.210 191.130  54.540  1.00  0.00           H
ATOM   2245  CA  THR A 150      89.950 192.900  54.560  1.00  0.00           C
ATOM   2246  HA  THR A 150      89.680 193.130  53.530  1.00  0.00           H
ATOM   2247  CB  THR A 150      88.730 192.050  55.020  1.00  0.00           C
ATOM   2248  HB  THR A 150      88.970 191.760  56.050  1.00  0.00           H
ATOM   2249  CG2 THR A 150      87.550 192.940  55.070  1.00  0.00           C
ATOM   2250 1HG2 THR A 150      87.250 193.190  56.090  1.00  0.00           H
ATOM   2251 2HG2 THR A 150      87.700 193.800  54.420  1.00  0.00           H
ATOM   2252 3HG2 THR A 150      86.740 192.350  54.640  1.00  0.00           H
ATOM   2253  OG1 THR A 150      88.450 190.980  54.200  1.00  0.00           O
ATOM   2254  HG1 THR A 150      88.160 190.210  54.690  1.00  0.00           H
ATOM   2255  C   THR A 150      90.090 194.220  55.300  1.00  0.00           C
ATOM   2256  O   THR A 150      89.850 195.260  54.670  1.00  0.00           O
ATOM   2257  N   SER A 151      90.540 194.290  56.520  1.00  0.00           N
ATOM   2258  H   SER A 151      90.710 193.400  56.960  1.00  0.00           H
ATOM   2259  CA  SER A 151      90.850 195.550  57.180  1.00  0.00           C
ATOM   2260  HA  SER A 151      90.050 196.280  57.080  1.00  0.00           H
ATOM   2261  CB  SER A 151      90.960 195.130  58.690  1.00  0.00           C
ATOM   2262  HB1 SER A 151      89.980 194.830  59.060  1.00  0.00           H
ATOM   2263  HB2 SER A 151      91.270 196.010  59.250  1.00  0.00           H
ATOM   2264  OG  SER A 151      91.940 194.200  58.960  1.00  0.00           O
ATOM   2265  HG  SER A 151      91.570 193.310  58.980  1.00  0.00           H
ATOM   2266  C   SER A 151      92.060 196.310  56.640  1.00  0.00           C
ATOM   2267  O   SER A 151      92.290 197.460  57.120  1.00  0.00           O
ATOM   2268  N   LEU A 152      92.830 195.730  55.690  1.00  0.00           N
ATOM   2269  H   LEU A 152      92.650 194.750  55.520  1.00  0.00           H
ATOM   2270  CA  LEU A 152      93.870 196.410  54.910  1.00  0.00           C
ATOM   2271  HA  LEU A 152      94.210 197.130  55.650  1.00  0.00           H
ATOM   2272  CB  LEU A 152      94.960 195.440  54.430  1.00  0.00           C
ATOM   2273  HB1 LEU A 152      94.540 194.770  53.680  1.00  0.00           H
ATOM   2274  HB2 LEU A 152      95.360 194.960  55.320  1.00  0.00           H
ATOM   2275  CG  LEU A 152      96.210 196.120  53.910  1.00  0.00           C
ATOM   2276  HG  LEU A 152      95.900 196.790  53.110  1.00  0.00           H
ATOM   2277  CD1 LEU A 152      97.050 196.820  54.920  1.00  0.00           C
ATOM   2278 1HD1 LEU A 152      96.590 197.800  55.000  1.00  0.00           H
ATOM   2279 2HD1 LEU A 152      96.910 196.320  55.880  1.00  0.00           H
ATOM   2280 3HD1 LEU A 152      98.070 197.070  54.630  1.00  0.00           H
ATOM   2281  CD2 LEU A 152      97.040 195.110  53.220  1.00  0.00           C
ATOM   2282 1HD2 LEU A 152      97.880 195.640  52.770  1.00  0.00           H
ATOM   2283 2HD2 LEU A 152      97.320 194.340  53.940  1.00  0.00           H
ATOM   2284 3HD2 LEU A 152      96.480 194.620  52.430  1.00  0.00           H
ATOM   2285  C   LEU A 152      93.270 197.270  53.730  1.00  0.00           C
ATOM   2286  O   LEU A 152      93.330 198.490  53.720  1.00  0.00           O
ATOM   2287  N   LEU A 153      92.470 196.540  52.920  1.00  0.00           N
ATOM   2288  H   LEU A 153      92.500 195.530  52.950  1.00  0.00           H
ATOM   2289  CA  LEU A 153      91.630 197.090  51.860  1.00  0.00           C
ATOM   2290  HA  LEU A 153      92.250 197.450  51.040  1.00  0.00           H
ATOM   2291  CB  LEU A 153      90.900 195.920  51.230  1.00  0.00           C
ATOM   2292  HB1 LEU A 153      90.390 195.450  52.070  1.00  0.00           H
ATOM   2293  HB2 LEU A 153      91.550 195.290  50.620  1.00  0.00           H
ATOM   2294  CG  LEU A 153      89.750 196.380  50.270  1.00  0.00           C
ATOM   2295  HG  LEU A 153      89.110 197.080  50.810  1.00  0.00           H
ATOM   2296  CD1 LEU A 153      90.340 197.070  49.030  1.00  0.00           C
ATOM   2297 1HD1 LEU A 153      89.550 197.400  48.350  1.00  0.00           H
ATOM   2298 2HD1 LEU A 153      90.960 197.930  49.270  1.00  0.00           H
ATOM   2299 3HD1 LEU A 153      91.040 196.430  48.490  1.00  0.00           H
ATOM   2300  CD2 LEU A 153      88.800 195.260  49.920  1.00  0.00           C
ATOM   2301 1HD2 LEU A 153      89.170 194.370  49.400  1.00  0.00           H
ATOM   2302 2HD2 LEU A 153      88.290 194.920  50.820  1.00  0.00           H
ATOM   2303 3HD2 LEU A 153      88.020 195.580  49.220  1.00  0.00           H
ATOM   2304  C   LEU A 153      90.710 198.220  52.380  1.00  0.00           C
ATOM   2305  O   LEU A 153      90.500 199.250  51.770  1.00  0.00           O
ATOM   2306  N   MET A 154      90.080 198.060  53.510  1.00  0.00           N
ATOM   2307  H   MET A 154      90.250 197.140  53.890  1.00  0.00           H
ATOM   2308  CA  MET A 154      89.140 199.040  54.140  1.00  0.00           C
ATOM   2309  HA  MET A 154      88.410 199.270  53.360  1.00  0.00           H
ATOM   2310  CB  MET A 154      88.410 198.390  55.300  1.00  0.00           C
ATOM   2311  HB1 MET A 154      89.000 198.120  56.170  1.00  0.00           H
ATOM   2312  HB2 MET A 154      88.040 197.430  54.960  1.00  0.00           H
ATOM   2313  CG  MET A 154      87.310 199.340  55.870  1.00  0.00           C
ATOM   2314  HG1 MET A 154      87.820 200.220  56.260  1.00  0.00           H
ATOM   2315  HG2 MET A 154      86.690 198.880  56.630  1.00  0.00           H
ATOM   2316  SD  MET A 154      85.920 199.860  54.710  1.00  0.00           S
ATOM   2317  CE  MET A 154      85.310 198.170  54.300  1.00  0.00           C
ATOM   2318  HE1 MET A 154      85.460 197.590  55.200  1.00  0.00           H
ATOM   2319  HE2 MET A 154      84.260 198.310  54.060  1.00  0.00           H
ATOM   2320  HE3 MET A 154      85.860 197.900  53.400  1.00  0.00           H
ATOM   2321  C   MET A 154      89.800 200.340  54.650  1.00  0.00           C
ATOM   2322  O   MET A 154      89.340 201.420  54.290  1.00  0.00           O
ATOM   2323  N   GLU A 155      90.980 200.260  55.290  1.00  0.00           N
ATOM   2324  H   GLU A 155      91.260 199.300  55.460  1.00  0.00           H
ATOM   2325  CA  GLU A 155      91.800 201.400  55.630  1.00  0.00           C
ATOM   2326  HA  GLU A 155      91.220 202.210  56.080  1.00  0.00           H
ATOM   2327  CB  GLU A 155      92.890 200.970  56.580  1.00  0.00           C
ATOM   2328  HB1 GLU A 155      93.580 200.390  55.960  1.00  0.00           H
ATOM   2329  HB2 GLU A 155      92.480 200.340  57.360  1.00  0.00           H
ATOM   2330  CG  GLU A 155      93.630 202.190  57.160  1.00  0.00           C
ATOM   2331  HG1 GLU A 155      93.100 203.140  57.090  1.00  0.00           H
ATOM   2332  HG2 GLU A 155      94.530 202.400  56.580  1.00  0.00           H
ATOM   2333  CD  GLU A 155      94.180 201.920  58.610  1.00  0.00           C
ATOM   2334  OE1 GLU A 155      94.130 202.850  59.520  1.00  0.00           O
ATOM   2335  OE2 GLU A 155      94.590 200.780  58.820  1.00  0.00           O
ATOM   2336  C   GLU A 155      92.320 202.130  54.340  1.00  0.00           C
ATOM   2337  O   GLU A 155      92.170 203.360  54.220  1.00  0.00           O
ATOM   2338  N   ARG A 156      92.810 201.410  53.270  1.00  0.00           N
ATOM   2339  H   ARG A 156      93.110 200.460  53.450  1.00  0.00           H
ATOM   2340  CA  ARG A 156      93.080 202.060  51.930  1.00  0.00           C
ATOM   2341  HA  ARG A 156      93.750 202.920  51.960  1.00  0.00           H
ATOM   2342  CB  ARG A 156      93.860 201.040  51.030  1.00  0.00           C
ATOM   2343  HB1 ARG A 156      93.970 201.540  50.070  1.00  0.00           H
ATOM   2344  HB2 ARG A 156      93.230 200.230  50.670  1.00  0.00           H
ATOM   2345  CG  ARG A 156      95.140 200.530  51.690  1.00  0.00           C
ATOM   2346  HG1 ARG A 156      95.460 199.680  51.090  1.00  0.00           H
ATOM   2347  HG2 ARG A 156      94.940 200.150  52.690  1.00  0.00           H
ATOM   2348  CD  ARG A 156      96.340 201.470  51.750  1.00  0.00           C
ATOM   2349  HD1 ARG A 156      97.170 201.240  52.420  1.00  0.00           H
ATOM   2350  HD2 ARG A 156      95.990 202.400  52.190  1.00  0.00           H
ATOM   2351  NE  ARG A 156      96.840 201.780  50.340  1.00  0.00           N
ATOM   2352  HE  ARG A 156      96.200 202.350  49.800  1.00  0.00           H
ATOM   2353  CZ  ARG A 156      97.970 201.330  49.700  1.00  0.00           C
ATOM   2354  NH1 ARG A 156      99.000 200.720  50.260  1.00  0.00           N
ATOM   2355 1HH1 ARG A 156      98.870 200.350  51.190  1.00  0.00           H
ATOM   2356 2HH1 ARG A 156      99.800 200.410  49.740  1.00  0.00           H
ATOM   2357  NH2 ARG A 156      98.030 201.690  48.460  1.00  0.00           N
ATOM   2358 1HH2 ARG A 156      97.330 202.320  48.100  1.00  0.00           H
ATOM   2359 2HH2 ARG A 156      98.830 201.370  47.940  1.00  0.00           H
ATOM   2360  C   ARG A 156      91.820 202.560  51.200  1.00  0.00           C
ATOM   2361  O   ARG A 156      91.920 203.230  50.140  1.00  0.00           O
ATOM   2362  N   LEU A 157      90.580 202.150  51.620  1.00  0.00           N
ATOM   2363  H   LEU A 157      90.460 201.340  52.210  1.00  0.00           H
ATOM   2364  CA  LEU A 157      89.360 202.800  51.070  1.00  0.00           C
ATOM   2365  HA  LEU A 157      89.660 203.170  50.090  1.00  0.00           H
ATOM   2366  CB  LEU A 157      88.210 201.780  50.880  1.00  0.00           C
ATOM   2367  HB1 LEU A 157      87.320 202.300  50.520  1.00  0.00           H
ATOM   2368  HB2 LEU A 157      88.000 201.380  51.870  1.00  0.00           H
ATOM   2369  CG  LEU A 157      88.410 200.780  49.770  1.00  0.00           C
ATOM   2370  HG  LEU A 157      89.380 200.280  49.830  1.00  0.00           H
ATOM   2371  CD1 LEU A 157      87.350 199.630  49.820  1.00  0.00           C
ATOM   2372 1HD1 LEU A 157      87.350 199.000  50.710  1.00  0.00           H
ATOM   2373 2HD1 LEU A 157      86.450 200.220  49.650  1.00  0.00           H
ATOM   2374 3HD1 LEU A 157      87.520 198.980  48.970  1.00  0.00           H
ATOM   2375  CD2 LEU A 157      88.410 201.440  48.370  1.00  0.00           C
ATOM   2376 1HD2 LEU A 157      87.490 201.980  48.150  1.00  0.00           H
ATOM   2377 2HD2 LEU A 157      89.220 202.170  48.290  1.00  0.00           H
ATOM   2378 3HD2 LEU A 157      88.570 200.790  47.510  1.00  0.00           H
ATOM   2379  C   LEU A 157      88.960 204.030  51.860  1.00  0.00           C
ATOM   2380  O   LEU A 157      87.890 204.620  51.690  1.00  0.00           O
ATOM   2381  N   SER A 158      89.850 204.430  52.770  1.00  0.00           N
ATOM   2382  H   SER A 158      90.750 203.990  52.880  1.00  0.00           H
ATOM   2383  CA  SER A 158      89.630 205.500  53.830  1.00  0.00           C
ATOM   2384  HA  SER A 158      88.680 205.990  53.610  1.00  0.00           H
ATOM   2385  CB  SER A 158      89.350 204.750  55.120  1.00  0.00           C
ATOM   2386  HB1 SER A 158      89.120 205.430  55.940  1.00  0.00           H
ATOM   2387  HB2 SER A 158      90.250 204.190  55.390  1.00  0.00           H
ATOM   2388  OG  SER A 158      88.240 203.830  55.020  1.00  0.00           O
ATOM   2389  HG  SER A 158      88.680 203.020  54.730  1.00  0.00           H
ATOM   2390  C   SER A 158      90.730 206.600  53.970  1.00  0.00           C
ATOM   2391  O   SER A 158      90.860 207.150  55.030  1.00  0.00           O
ATOM   2392  N   VAL A 159      91.420 206.810  52.840  1.00  0.00           N
ATOM   2393  H   VAL A 159      91.180 206.290  52.010  1.00  0.00           H
ATOM   2394  CA  VAL A 159      92.540 207.730  52.680  1.00  0.00           C
ATOM   2395  HA  VAL A 159      92.640 208.360  53.560  1.00  0.00           H
ATOM   2396  CB  VAL A 159      93.890 207.110  52.470  1.00  0.00           C
ATOM   2397  HB  VAL A 159      94.090 206.470  53.340  1.00  0.00           H
ATOM   2398  CG1 VAL A 159      94.040 206.080  51.330  1.00  0.00           C
ATOM   2399 1HG1 VAL A 159      93.320 205.270  51.450  1.00  0.00           H
ATOM   2400 2HG1 VAL A 159      93.760 206.580  50.400  1.00  0.00           H
ATOM   2401 3HG1 VAL A 159      95.010 205.600  51.240  1.00  0.00           H
ATOM   2402  CG2 VAL A 159      95.140 208.020  52.320  1.00  0.00           C
ATOM   2403 1HG2 VAL A 159      95.310 208.170  51.250  1.00  0.00           H
ATOM   2404 2HG2 VAL A 159      94.950 208.980  52.800  1.00  0.00           H
ATOM   2405 3HG2 VAL A 159      96.050 207.590  52.720  1.00  0.00           H
ATOM   2406  C   VAL A 159      92.320 208.770  51.550  1.00  0.00           C
ATOM   2407  O   VAL A 159      92.890 209.910  51.610  1.00  0.00           O
ATOM   2408  N   ASP A 160      91.530 208.460  50.510  1.00  0.00           N
ATOM   2409  H   ASP A 160      91.030 207.580  50.500  1.00  0.00           H
ATOM   2410  CA  ASP A 160      91.330 209.300  49.360  1.00  0.00           C
ATOM   2411  HA  ASP A 160      91.190 210.310  49.760  1.00  0.00           H
ATOM   2412  CB  ASP A 160      92.530 209.200  48.360  1.00  0.00           C
ATOM   2413  HB1 ASP A 160      93.460 209.430  48.890  1.00  0.00           H
ATOM   2414  HB2 ASP A 160      92.400 209.900  47.540  1.00  0.00           H
ATOM   2415  CG  ASP A 160      92.840 207.780  47.850  1.00  0.00           C
ATOM   2416  OD1 ASP A 160      93.800 207.600  47.040  1.00  0.00           O
ATOM   2417  OD2 ASP A 160      92.060 206.820  48.050  1.00  0.00           O
ATOM   2418  C   ASP A 160      90.000 209.080  48.480  1.00  0.00           C
ATOM   2419  O   ASP A 160      89.690 209.840  47.560  1.00  0.00           O
ATOM   2420  N   TYR A 161      89.080 208.180  48.810  1.00  0.00           N
ATOM   2421  H   TYR A 161      89.400 207.520  49.500  1.00  0.00           H
ATOM   2422  CA  TYR A 161      87.720 208.050  48.230  1.00  0.00           C
ATOM   2423  HA  TYR A 161      87.740 208.660  47.320  1.00  0.00           H
ATOM   2424  CB  TYR A 161      87.300 206.570  47.860  1.00  0.00           C
ATOM   2425  HB1 TYR A 161      86.240 206.560  47.640  1.00  0.00           H
ATOM   2426  HB2 TYR A 161      87.410 205.900  48.720  1.00  0.00           H
ATOM   2427  CG  TYR A 161      88.030 205.990  46.670  1.00  0.00           C
ATOM   2428  CD1 TYR A 161      88.990 204.950  46.830  1.00  0.00           C
ATOM   2429  HD1 TYR A 161      89.220 204.510  47.780  1.00  0.00           H
ATOM   2430  CE1 TYR A 161      89.490 204.400  45.630  1.00  0.00           C
ATOM   2431  HE1 TYR A 161      90.120 203.520  45.610  1.00  0.00           H
ATOM   2432  CZ  TYR A 161      89.130 204.930  44.320  1.00  0.00           C
ATOM   2433  OH  TYR A 161      89.710 204.360  43.250  1.00  0.00           O
ATOM   2434  HH  TYR A 161      90.340 203.660  43.460  1.00  0.00           H
ATOM   2435  CE2 TYR A 161      88.240 205.970  44.260  1.00  0.00           C
ATOM   2436  HE2 TYR A 161      87.970 206.400  43.310  1.00  0.00           H
ATOM   2437  CD2 TYR A 161      87.620 206.460  45.430  1.00  0.00           C
ATOM   2438  HD2 TYR A 161      86.800 207.160  45.380  1.00  0.00           H
ATOM   2439  C   TYR A 161      86.640 208.620  49.160  1.00  0.00           C
ATOM   2440  O   TYR A 161      85.720 207.900  49.610  1.00  0.00           O
ATOM   2441  N   GLY A 162      86.740 209.900  49.350  1.00  0.00           N
ATOM   2442  H   GLY A 162      87.470 210.500  49.000  1.00  0.00           H
ATOM   2443  CA  GLY A 162      85.950 210.670  50.290  1.00  0.00           C
ATOM   2444  HA1 GLY A 162      86.190 211.730  50.290  1.00  0.00           H
ATOM   2445  HA2 GLY A 162      86.260 210.260  51.250  1.00  0.00           H
ATOM   2446  C   GLY A 162      84.480 210.490  49.870  1.00  0.00           C
ATOM   2447  O   GLY A 162      84.170 210.530  48.710  1.00  0.00           O
ATOM   2448  N   LYS A 163      83.580 210.310  50.830  1.00  0.00           N
ATOM   2449  H   LYS A 163      84.060 209.990  51.670  1.00  0.00           H
ATOM   2450  CA  LYS A 163      82.040 210.220  50.810  1.00  0.00           C
ATOM   2451  HA  LYS A 163      81.680 209.900  51.790  1.00  0.00           H
ATOM   2452  CB  LYS A 163      81.400 211.590  50.630  1.00  0.00           C
ATOM   2453  HB1 LYS A 163      80.320 211.540  50.630  1.00  0.00           H
ATOM   2454  HB2 LYS A 163      81.680 211.930  49.640  1.00  0.00           H
ATOM   2455  CG  LYS A 163      81.880 212.540  51.750  1.00  0.00           C
ATOM   2456  HG1 LYS A 163      82.940 212.780  51.770  1.00  0.00           H
ATOM   2457  HG2 LYS A 163      81.620 212.060  52.690  1.00  0.00           H
ATOM   2458  CD  LYS A 163      80.990 213.760  51.460  1.00  0.00           C
ATOM   2459  HD1 LYS A 163      79.930 213.490  51.430  1.00  0.00           H
ATOM   2460  HD2 LYS A 163      81.320 214.270  50.560  1.00  0.00           H
ATOM   2461  CE  LYS A 163      81.040 214.710  52.660  1.00  0.00           C
ATOM   2462  HE1 LYS A 163      82.070 215.080  52.710  1.00  0.00           H
ATOM   2463  HE2 LYS A 163      80.890 214.290  53.650  1.00  0.00           H
ATOM   2464  NZ  LYS A 163      80.170 215.840  52.370  1.00  0.00           N
ATOM   2465  HZ1 LYS A 163      79.210 215.660  52.130  1.00  0.00           H
ATOM   2466  HZ2 LYS A 163      80.190 216.480  53.140  1.00  0.00           H
ATOM   2467  HZ3 LYS A 163      80.580 216.380  51.620  1.00  0.00           H
ATOM   2468  C   LYS A 163      81.500 209.040  49.930  1.00  0.00           C
ATOM   2469  O   LYS A 163      80.280 208.950  49.840  1.00  0.00           O
ATOM   2470  N   LYS A 164      82.300 208.180  49.370  1.00  0.00           N
ATOM   2471  H   LYS A 164      83.270 208.440  49.420  1.00  0.00           H
ATOM   2472  CA  LYS A 164      81.840 206.950  48.720  1.00  0.00           C
ATOM   2473  HA  LYS A 164      80.890 206.940  48.180  1.00  0.00           H
ATOM   2474  CB  LYS A 164      82.890 206.460  47.660  1.00  0.00           C
ATOM   2475  HB1 LYS A 164      82.470 205.580  47.160  1.00  0.00           H
ATOM   2476  HB2 LYS A 164      83.750 206.050  48.180  1.00  0.00           H
ATOM   2477  CG  LYS A 164      83.270 207.470  46.550  1.00  0.00           C
ATOM   2478  HG1 LYS A 164      83.710 206.970  45.690  1.00  0.00           H
ATOM   2479  HG2 LYS A 164      84.030 208.080  47.030  1.00  0.00           H
ATOM   2480  CD  LYS A 164      82.210 208.460  46.080  1.00  0.00           C
ATOM   2481  HD1 LYS A 164      81.920 209.130  46.890  1.00  0.00           H
ATOM   2482  HD2 LYS A 164      81.310 207.870  45.910  1.00  0.00           H
ATOM   2483  CE  LYS A 164      82.620 209.230  44.870  1.00  0.00           C
ATOM   2484  HE1 LYS A 164      83.190 208.600  44.180  1.00  0.00           H
ATOM   2485  HE2 LYS A 164      83.280 210.030  45.200  1.00  0.00           H
ATOM   2486  NZ  LYS A 164      81.450 209.820  44.200  1.00  0.00           N
ATOM   2487  HZ1 LYS A 164      80.920 209.050  43.830  1.00  0.00           H
ATOM   2488  HZ2 LYS A 164      80.790 210.280  44.820  1.00  0.00           H
ATOM   2489  HZ3 LYS A 164      81.690 210.490  43.470  1.00  0.00           H
ATOM   2490  C   LYS A 164      81.680 205.860  49.820  1.00  0.00           C
ATOM   2491  O   LYS A 164      82.660 205.580  50.560  1.00  0.00           O
ATOM   2492  N   SER A 165      80.460 205.340  50.060  1.00  0.00           N
ATOM   2493  H   SER A 165      79.680 205.850  49.670  1.00  0.00           H
ATOM   2494  CA  SER A 165      80.120 204.480  51.220  1.00  0.00           C
ATOM   2495  HA  SER A 165      80.590 204.980  52.070  1.00  0.00           H
ATOM   2496  CB  SER A 165      78.610 204.210  51.350  1.00  0.00           C
ATOM   2497  HB1 SER A 165      78.500 203.460  52.130  1.00  0.00           H
ATOM   2498  HB2 SER A 165      78.200 203.890  50.390  1.00  0.00           H
ATOM   2499  OG  SER A 165      77.980 205.460  51.680  1.00  0.00           O
ATOM   2500  HG  SER A 165      78.050 205.890  50.820  1.00  0.00           H
ATOM   2501  C   SER A 165      80.820 203.120  51.070  1.00  0.00           C
ATOM   2502  O   SER A 165      80.690 202.460  50.010  1.00  0.00           O
ATOM   2503  N   LYS A 166      81.410 202.600  52.160  1.00  0.00           N
ATOM   2504  H   LYS A 166      81.300 203.040  53.060  1.00  0.00           H
ATOM   2505  CA  LYS A 166      81.980 201.200  52.150  1.00  0.00           C
ATOM   2506  HA  LYS A 166      82.110 200.840  51.130  1.00  0.00           H
ATOM   2507  CB  LYS A 166      83.370 201.090  52.720  1.00  0.00           C
ATOM   2508  HB1 LYS A 166      83.640 200.040  52.680  1.00  0.00           H
ATOM   2509  HB2 LYS A 166      83.440 201.380  53.770  1.00  0.00           H
ATOM   2510  CG  LYS A 166      84.360 201.960  51.910  1.00  0.00           C
ATOM   2511  HG1 LYS A 166      84.090 202.140  50.860  1.00  0.00           H
ATOM   2512  HG2 LYS A 166      85.370 201.590  51.760  1.00  0.00           H
ATOM   2513  CD  LYS A 166      84.580 203.410  52.420  1.00  0.00           C
ATOM   2514  HD1 LYS A 166      83.600 203.850  52.610  1.00  0.00           H
ATOM   2515  HD2 LYS A 166      84.940 203.990  51.570  1.00  0.00           H
ATOM   2516  CE  LYS A 166      85.500 203.510  53.710  1.00  0.00           C
ATOM   2517  HE1 LYS A 166      86.490 203.080  53.550  1.00  0.00           H
ATOM   2518  HE2 LYS A 166      85.050 202.950  54.540  1.00  0.00           H
ATOM   2519  NZ  LYS A 166      85.510 204.940  54.080  1.00  0.00           N
ATOM   2520  HZ1 LYS A 166      86.210 205.080  54.800  1.00  0.00           H
ATOM   2521  HZ2 LYS A 166      85.740 205.410  53.210  1.00  0.00           H
ATOM   2522  HZ3 LYS A 166      84.600 205.300  54.320  1.00  0.00           H
ATOM   2523  C   LYS A 166      81.030 200.170  52.830  1.00  0.00           C
ATOM   2524  O   LYS A 166      80.720 200.470  53.990  1.00  0.00           O
ATOM   2525  N   LEU A 167      80.580 199.100  52.170  1.00  0.00           N
ATOM   2526  H   LEU A 167      80.880 198.910  51.230  1.00  0.00           H
ATOM   2527  CA  LEU A 167      79.640 198.180  52.780  1.00  0.00           C
ATOM   2528  HA  LEU A 167      79.270 198.510  53.750  1.00  0.00           H
ATOM   2529  CB  LEU A 167      78.380 198.040  51.900  1.00  0.00           C
ATOM   2530  HB1 LEU A 167      77.950 197.070  52.120  1.00  0.00           H
ATOM   2531  HB2 LEU A 167      78.650 198.010  50.840  1.00  0.00           H
ATOM   2532  CG  LEU A 167      77.280 199.120  52.030  1.00  0.00           C
ATOM   2533  HG  LEU A 167      76.920 199.180  53.060  1.00  0.00           H
ATOM   2534  CD1 LEU A 167      77.690 200.560  51.580  1.00  0.00           C
ATOM   2535 1HD1 LEU A 167      78.080 200.620  50.570  1.00  0.00           H
ATOM   2536 2HD1 LEU A 167      76.790 201.180  51.640  1.00  0.00           H
ATOM   2537 3HD1 LEU A 167      78.400 200.980  52.290  1.00  0.00           H
ATOM   2538  CD2 LEU A 167      76.120 198.790  51.200  1.00  0.00           C
ATOM   2539 1HD2 LEU A 167      75.230 199.390  51.420  1.00  0.00           H
ATOM   2540 2HD2 LEU A 167      76.390 198.910  50.150  1.00  0.00           H
ATOM   2541 3HD2 LEU A 167      75.940 197.720  51.350  1.00  0.00           H
ATOM   2542  C   LEU A 167      80.330 196.770  52.990  1.00  0.00           C
ATOM   2543  O   LEU A 167      80.830 196.280  51.960  1.00  0.00           O
ATOM   2544  N   GLU A 168      80.260 196.140  54.180  1.00  0.00           N
ATOM   2545  H   GLU A 168      80.040 196.690  55.000  1.00  0.00           H
ATOM   2546  CA  GLU A 168      80.620 194.740  54.280  1.00  0.00           C
ATOM   2547  HA  GLU A 168      81.450 194.580  53.600  1.00  0.00           H
ATOM   2548  CB  GLU A 168      81.360 194.550  55.570  1.00  0.00           C
ATOM   2549  HB1 GLU A 168      81.710 193.520  55.630  1.00  0.00           H
ATOM   2550  HB2 GLU A 168      80.580 194.660  56.320  1.00  0.00           H
ATOM   2551  CG  GLU A 168      82.560 195.540  55.830  1.00  0.00           C
ATOM   2552  HG1 GLU A 168      82.060 196.500  55.840  1.00  0.00           H
ATOM   2553  HG2 GLU A 168      83.270 195.580  55.010  1.00  0.00           H
ATOM   2554  CD  GLU A 168      83.200 195.350  57.190  1.00  0.00           C
ATOM   2555  OE1 GLU A 168      83.370 196.340  57.890  1.00  0.00           O
ATOM   2556  OE2 GLU A 168      83.590 194.200  57.520  1.00  0.00           O
ATOM   2557  C   GLU A 168      79.510 193.730  54.050  1.00  0.00           C
ATOM   2558  O   GLU A 168      78.430 193.890  54.520  1.00  0.00           O
ATOM   2559  N   PHE A 169      79.890 192.610  53.460  1.00  0.00           N
ATOM   2560  H   PHE A 169      80.830 192.580  53.110  1.00  0.00           H
ATOM   2561  CA  PHE A 169      79.200 191.320  53.450  1.00  0.00           C
ATOM   2562  HA  PHE A 169      78.260 191.400  54.000  1.00  0.00           H
ATOM   2563  CB  PHE A 169      78.810 190.850  52.050  1.00  0.00           C
ATOM   2564  HB1 PHE A 169      78.390 189.840  52.110  1.00  0.00           H
ATOM   2565  HB2 PHE A 169      79.760 190.770  51.520  1.00  0.00           H
ATOM   2566  CG  PHE A 169      77.920 191.830  51.410  1.00  0.00           C
ATOM   2567  CD1 PHE A 169      76.550 191.530  51.190  1.00  0.00           C
ATOM   2568  HD1 PHE A 169      76.180 190.550  51.440  1.00  0.00           H
ATOM   2569  CE1 PHE A 169      75.730 192.420  50.400  1.00  0.00           C
ATOM   2570  HE1 PHE A 169      74.730 192.110  50.140  1.00  0.00           H
ATOM   2571  CZ  PHE A 169      76.230 193.610  49.870  1.00  0.00           C
ATOM   2572  HZ  PHE A 169      75.650 194.300  49.270  1.00  0.00           H
ATOM   2573  CE2 PHE A 169      77.570 193.940  50.250  1.00  0.00           C
ATOM   2574  HE2 PHE A 169      77.830 194.930  49.880  1.00  0.00           H
ATOM   2575  CD2 PHE A 169      78.430 193.060  50.930  1.00  0.00           C
ATOM   2576  HD2 PHE A 169      79.470 193.300  51.090  1.00  0.00           H
ATOM   2577  C   PHE A 169      80.150 190.340  54.270  1.00  0.00           C
ATOM   2578  O   PHE A 169      81.190 190.020  53.740  1.00  0.00           O
ATOM   2579  N   SER A 170      79.830 190.010  55.520  1.00  0.00           N
ATOM   2580  H   SER A 170      78.900 190.180  55.870  1.00  0.00           H
ATOM   2581  CA  SER A 170      80.540 189.110  56.410  1.00  0.00           C
ATOM   2582  HA  SER A 170      81.570 188.910  56.110  1.00  0.00           H
ATOM   2583  CB  SER A 170      80.600 189.820  57.790  1.00  0.00           C
ATOM   2584  HB1 SER A 170      80.910 189.080  58.530  1.00  0.00           H
ATOM   2585  HB2 SER A 170      79.570 190.060  58.060  1.00  0.00           H
ATOM   2586  OG  SER A 170      81.430 190.940  57.790  1.00  0.00           O
ATOM   2587  HG  SER A 170      81.710 190.950  58.710  1.00  0.00           H
ATOM   2588  C   SER A 170      79.860 187.720  56.490  1.00  0.00           C
ATOM   2589  O   SER A 170      78.650 187.620  56.830  1.00  0.00           O
ATOM   2590  N   ILE A 171      80.630 186.610  56.280  1.00  0.00           N
ATOM   2591  H   ILE A 171      81.590 186.780  56.000  1.00  0.00           H
ATOM   2592  CA  ILE A 171      80.200 185.210  56.620  1.00  0.00           C
ATOM   2593  HA  ILE A 171      79.120 185.110  56.710  1.00  0.00           H
ATOM   2594  CB  ILE A 171      80.610 184.070  55.660  1.00  0.00           C
ATOM   2595  HB  ILE A 171      81.690 183.890  55.650  1.00  0.00           H
ATOM   2596  CG2 ILE A 171      79.960 182.790  56.160  1.00  0.00           C
ATOM   2597 1HG2 ILE A 171      80.120 182.100  55.320  1.00  0.00           H
ATOM   2598 2HG2 ILE A 171      80.490 182.360  57.010  1.00  0.00           H
ATOM   2599 3HG2 ILE A 171      78.880 182.890  56.260  1.00  0.00           H
ATOM   2600  CG1 ILE A 171      80.260 184.380  54.170  1.00  0.00           C
ATOM   2601 1HG1 ILE A 171      80.620 183.600  53.500  1.00  0.00           H
ATOM   2602 2HG1 ILE A 171      80.810 185.270  53.870  1.00  0.00           H
ATOM   2603  CD  ILE A 171      78.790 184.700  53.880  1.00  0.00           C
ATOM   2604  HD1 ILE A 171      78.180 183.910  54.320  1.00  0.00           H
ATOM   2605  HD2 ILE A 171      78.430 185.550  54.460  1.00  0.00           H
ATOM   2606  HD3 ILE A 171      78.440 184.760  52.850  1.00  0.00           H
ATOM   2607  C   ILE A 171      80.690 184.740  57.980  1.00  0.00           C
ATOM   2608  O   ILE A 171      81.870 184.850  58.330  1.00  0.00           O
ATOM   2609  N   TYR A 172      79.760 184.190  58.830  1.00  0.00           N
ATOM   2610  H   TYR A 172      78.860 183.940  58.440  1.00  0.00           H
ATOM   2611  CA  TYR A 172      79.910 183.990  60.290  1.00  0.00           C
ATOM   2612  HA  TYR A 172      80.680 184.700  60.590  1.00  0.00           H
ATOM   2613  CB  TYR A 172      78.530 184.290  60.930  1.00  0.00           C
ATOM   2614  HB1 TYR A 172      77.850 183.490  60.630  1.00  0.00           H
ATOM   2615  HB2 TYR A 172      78.060 185.180  60.510  1.00  0.00           H
ATOM   2616  CG  TYR A 172      78.460 184.460  62.440  1.00  0.00           C
ATOM   2617  CD1 TYR A 172      78.450 183.260  63.240  1.00  0.00           C
ATOM   2618  HD1 TYR A 172      78.410 182.340  62.670  1.00  0.00           H
ATOM   2619  CE1 TYR A 172      78.660 183.420  64.650  1.00  0.00           C
ATOM   2620  HE1 TYR A 172      78.790 182.580  65.310  1.00  0.00           H
ATOM   2621  CZ  TYR A 172      78.790 184.670  65.260  1.00  0.00           C
ATOM   2622  OH  TYR A 172      78.930 184.740  66.610  1.00  0.00           O
ATOM   2623  HH  TYR A 172      78.930 185.660  66.870  1.00  0.00           H
ATOM   2624  CE2 TYR A 172      78.550 185.810  64.450  1.00  0.00           C
ATOM   2625  HE2 TYR A 172      78.700 186.730  65.000  1.00  0.00           H
ATOM   2626  CD2 TYR A 172      78.490 185.660  63.100  1.00  0.00           C
ATOM   2627  HD2 TYR A 172      78.550 186.570  62.520  1.00  0.00           H
ATOM   2628  C   TYR A 172      80.550 182.630  60.710  1.00  0.00           C
ATOM   2629  O   TYR A 172      80.180 181.580  60.200  1.00  0.00           O
ATOM   2630  N   PRO A 173      81.520 182.510  61.620  1.00  0.00           N
ATOM   2631  CD  PRO A 173      82.140 183.540  62.380  1.00  0.00           C
ATOM   2632  HD1 PRO A 173      81.390 184.070  62.960  1.00  0.00           H
ATOM   2633  HD2 PRO A 173      82.690 184.260  61.780  1.00  0.00           H
ATOM   2634  CG  PRO A 173      83.140 182.910  63.340  1.00  0.00           C
ATOM   2635  HG1 PRO A 173      82.620 182.600  64.240  1.00  0.00           H
ATOM   2636  HG2 PRO A 173      83.940 183.590  63.630  1.00  0.00           H
ATOM   2637  CB  PRO A 173      83.590 181.680  62.490  1.00  0.00           C
ATOM   2638  HB1 PRO A 173      83.920 180.950  63.210  1.00  0.00           H
ATOM   2639  HB2 PRO A 173      84.370 181.940  61.780  1.00  0.00           H
ATOM   2640  CA  PRO A 173      82.280 181.240  61.830  1.00  0.00           C
ATOM   2641  HA  PRO A 173      82.600 180.740  60.910  1.00  0.00           H
ATOM   2642  C   PRO A 173      81.500 180.240  62.740  1.00  0.00           C
ATOM   2643  O   PRO A 173      81.080 180.610  63.840  1.00  0.00           O
ATOM   2644  N   ALA A 174      81.360 178.990  62.280  1.00  0.00           N
ATOM   2645  H   ALA A 174      81.780 178.780  61.390  1.00  0.00           H
ATOM   2646  CA  ALA A 174      80.650 177.900  63.020  1.00  0.00           C
ATOM   2647  HA  ALA A 174      80.550 178.150  64.080  1.00  0.00           H
ATOM   2648  CB  ALA A 174      79.290 177.800  62.320  1.00  0.00           C
ATOM   2649  HB1 ALA A 174      78.700 178.710  62.430  1.00  0.00           H
ATOM   2650  HB2 ALA A 174      79.550 177.610  61.280  1.00  0.00           H
ATOM   2651  HB3 ALA A 174      78.730 176.930  62.680  1.00  0.00           H
ATOM   2652  C   ALA A 174      81.330 176.540  63.000  1.00  0.00           C
ATOM   2653  O   ALA A 174      82.150 176.310  62.100  1.00  0.00           O
ATOM   2654  N   PRO A 175      81.030 175.530  63.890  1.00  0.00           N
ATOM   2655  CD  PRO A 175      80.030 175.590  64.880  1.00  0.00           C
ATOM   2656  HD1 PRO A 175      79.060 175.630  64.390  1.00  0.00           H
ATOM   2657  HD2 PRO A 175      80.230 176.430  65.560  1.00  0.00           H
ATOM   2658  CG  PRO A 175      80.040 174.250  65.640  1.00  0.00           C
ATOM   2659  HG1 PRO A 175      79.340 173.540  65.200  1.00  0.00           H
ATOM   2660  HG2 PRO A 175      79.710 174.390  66.670  1.00  0.00           H
ATOM   2661  CB  PRO A 175      81.580 173.780  65.460  1.00  0.00           C
ATOM   2662  HB1 PRO A 175      81.630 172.690  65.420  1.00  0.00           H
ATOM   2663  HB2 PRO A 175      82.050 174.190  66.350  1.00  0.00           H
ATOM   2664  CA  PRO A 175      82.060 174.530  64.200  1.00  0.00           C
ATOM   2665  HA  PRO A 175      83.000 174.990  64.510  1.00  0.00           H
ATOM   2666  C   PRO A 175      82.460 173.550  63.140  1.00  0.00           C
ATOM   2667  O   PRO A 175      83.670 173.320  63.000  1.00  0.00           O
ATOM   2668  N   GLN A 176      81.530 173.050  62.360  1.00  0.00           N
ATOM   2669  H   GLN A 176      80.550 173.210  62.570  1.00  0.00           H
ATOM   2670  CA  GLN A 176      81.840 172.200  61.190  1.00  0.00           C
ATOM   2671  HA  GLN A 176      82.370 171.270  61.410  1.00  0.00           H
ATOM   2672  CB  GLN A 176      80.520 171.800  60.550  1.00  0.00           C
ATOM   2673  HB1 GLN A 176      79.910 172.670  60.320  1.00  0.00           H
ATOM   2674  HB2 GLN A 176      80.000 171.120  61.220  1.00  0.00           H
ATOM   2675  CG  GLN A 176      80.710 171.010  59.170  1.00  0.00           C
ATOM   2676  HG1 GLN A 176      81.380 170.160  59.350  1.00  0.00           H
ATOM   2677  HG2 GLN A 176      81.250 171.640  58.470  1.00  0.00           H
ATOM   2678  CD  GLN A 176      79.300 170.670  58.690  1.00  0.00           C
ATOM   2679  OE1 GLN A 176      78.410 171.450  58.600  1.00  0.00           O
ATOM   2680  NE2 GLN A 176      79.130 169.360  58.370  1.00  0.00           N
ATOM   2681 1HE2 GLN A 176      79.940 168.760  58.300  1.00  0.00           H
ATOM   2682 2HE2 GLN A 176      78.220 168.910  58.340  1.00  0.00           H
ATOM   2683  C   GLN A 176      82.750 172.870  60.160  1.00  0.00           C
ATOM   2684  O   GLN A 176      83.380 172.170  59.370  1.00  0.00           O
ATOM   2685  N   VAL A 177      82.910 174.200  60.160  1.00  0.00           N
ATOM   2686  H   VAL A 177      82.190 174.740  60.610  1.00  0.00           H
ATOM   2687  CA  VAL A 177      83.770 174.910  59.150  1.00  0.00           C
ATOM   2688  HA  VAL A 177      84.420 174.230  58.600  1.00  0.00           H
ATOM   2689  CB  VAL A 177      82.920 175.780  58.170  1.00  0.00           C
ATOM   2690  HB  VAL A 177      83.620 176.340  57.550  1.00  0.00           H
ATOM   2691  CG1 VAL A 177      82.080 174.860  57.220  1.00  0.00           C
ATOM   2692 1HG1 VAL A 177      81.530 174.040  57.660  1.00  0.00           H
ATOM   2693 2HG1 VAL A 177      81.350 175.390  56.620  1.00  0.00           H
ATOM   2694 3HG1 VAL A 177      82.840 174.390  56.600  1.00  0.00           H
ATOM   2695  CG2 VAL A 177      82.050 176.810  58.910  1.00  0.00           C
ATOM   2696 1HG2 VAL A 177      81.580 177.480  58.180  1.00  0.00           H
ATOM   2697 2HG2 VAL A 177      81.340 176.190  59.460  1.00  0.00           H
ATOM   2698 3HG2 VAL A 177      82.640 177.500  59.510  1.00  0.00           H
ATOM   2699  C   VAL A 177      84.820 175.760  59.850  1.00  0.00           C
ATOM   2700  O   VAL A 177      85.210 176.780  59.250  1.00  0.00           O
ATOM   2701  N   SER A 178      85.260 175.390  61.050  1.00  0.00           N
ATOM   2702  H   SER A 178      84.850 174.550  61.430  1.00  0.00           H
ATOM   2703  CA  SER A 178      86.110 176.230  61.800  1.00  0.00           C
ATOM   2704  HA  SER A 178      85.730 177.250  61.790  1.00  0.00           H
ATOM   2705  CB  SER A 178      86.280 175.720  63.230  1.00  0.00           C
ATOM   2706  HB1 SER A 178      85.450 176.100  63.830  1.00  0.00           H
ATOM   2707  HB2 SER A 178      87.180 176.170  63.640  1.00  0.00           H
ATOM   2708  OG  SER A 178      86.260 174.300  63.430  1.00  0.00           O
ATOM   2709  HG  SER A 178      85.330 174.050  63.440  1.00  0.00           H
ATOM   2710  C   SER A 178      87.460 176.270  61.060  1.00  0.00           C
ATOM   2711  O   SER A 178      88.030 175.180  60.960  1.00  0.00           O
ATOM   2712  N   THR A 179      87.950 177.440  60.680  1.00  0.00           N
ATOM   2713  H   THR A 179      87.390 178.250  60.870  1.00  0.00           H
ATOM   2714  CA  THR A 179      89.190 177.540  59.950  1.00  0.00           C
ATOM   2715  HA  THR A 179      89.330 176.590  59.430  1.00  0.00           H
ATOM   2716  CB  THR A 179      89.170 178.620  58.840  1.00  0.00           C
ATOM   2717  HB  THR A 179      88.180 178.560  58.390  1.00  0.00           H
ATOM   2718  CG2 THR A 179      89.280 180.010  59.400  1.00  0.00           C
ATOM   2719 1HG2 THR A 179      90.360 180.120  59.560  1.00  0.00           H
ATOM   2720 2HG2 THR A 179      88.890 180.730  58.690  1.00  0.00           H
ATOM   2721 3HG2 THR A 179      88.760 180.110  60.350  1.00  0.00           H
ATOM   2722  OG1 THR A 179      89.890 178.290  57.760  1.00  0.00           O
ATOM   2723  HG1 THR A 179      89.570 178.910  57.100  1.00  0.00           H
ATOM   2724  C   THR A 179      90.460 177.720  60.820  1.00  0.00           C
ATOM   2725  O   THR A 179      91.560 177.300  60.420  1.00  0.00           O
ATOM   2726  N   ALA A 180      90.320 178.150  62.060  1.00  0.00           N
ATOM   2727  H   ALA A 180      89.490 178.660  62.300  1.00  0.00           H
ATOM   2728  CA  ALA A 180      91.260 178.080  63.120  1.00  0.00           C
ATOM   2729  HA  ALA A 180      91.860 177.160  63.100  1.00  0.00           H
ATOM   2730  CB  ALA A 180      92.220 179.240  62.920  1.00  0.00           C
ATOM   2731  HB1 ALA A 180      92.930 179.050  62.120  1.00  0.00           H
ATOM   2732  HB2 ALA A 180      91.750 180.210  62.760  1.00  0.00           H
ATOM   2733  HB3 ALA A 180      92.850 179.310  63.800  1.00  0.00           H
ATOM   2734  C   ALA A 180      90.570 178.160  64.530  1.00  0.00           C
ATOM   2735  O   ALA A 180      89.530 178.780  64.620  1.00  0.00           O
ATOM   2736  N   VAL A 181      91.210 177.680  65.610  1.00  0.00           N
ATOM   2737  H   VAL A 181      92.120 177.270  65.420  1.00  0.00           H
ATOM   2738  CA  VAL A 181      90.850 177.880  67.050  1.00  0.00           C
ATOM   2739  HA  VAL A 181      89.870 177.410  67.060  1.00  0.00           H
ATOM   2740  CB  VAL A 181      91.710 177.050  68.070  1.00  0.00           C
ATOM   2741  HB  VAL A 181      91.390 177.250  69.090  1.00  0.00           H
ATOM   2742  CG1 VAL A 181      91.670 175.590  67.820  1.00  0.00           C
ATOM   2743 1HG1 VAL A 181      92.120 175.410  66.850  1.00  0.00           H
ATOM   2744 2HG1 VAL A 181      92.280 175.040  68.530  1.00  0.00           H
ATOM   2745 3HG1 VAL A 181      90.630 175.270  67.900  1.00  0.00           H
ATOM   2746  CG2 VAL A 181      93.210 177.520  67.960  1.00  0.00           C
ATOM   2747 1HG2 VAL A 181      93.700 177.150  67.060  1.00  0.00           H
ATOM   2748 2HG2 VAL A 181      93.330 178.590  68.070  1.00  0.00           H
ATOM   2749 3HG2 VAL A 181      93.820 177.070  68.740  1.00  0.00           H
ATOM   2750  C   VAL A 181      90.800 179.380  67.380  1.00  0.00           C
ATOM   2751  O   VAL A 181      89.970 179.880  68.130  1.00  0.00           O
ATOM   2752  N   VAL A 182      91.620 180.220  66.670  1.00  0.00           N
ATOM   2753  H   VAL A 182      92.180 179.840  65.920  1.00  0.00           H
ATOM   2754  CA  VAL A 182      91.660 181.700  66.900  1.00  0.00           C
ATOM   2755  HA  VAL A 182      91.400 181.800  67.950  1.00  0.00           H
ATOM   2756  CB  VAL A 182      93.100 182.220  66.870  1.00  0.00           C
ATOM   2757  HB  VAL A 182      93.060 183.310  66.950  1.00  0.00           H
ATOM   2758  CG1 VAL A 182      93.900 181.730  68.080  1.00  0.00           C
ATOM   2759 1HG1 VAL A 182      94.930 182.100  68.070  1.00  0.00           H
ATOM   2760 2HG1 VAL A 182      93.420 182.010  69.010  1.00  0.00           H
ATOM   2761 3HG1 VAL A 182      93.940 180.640  68.040  1.00  0.00           H
ATOM   2762  CG2 VAL A 182      93.630 181.880  65.500  1.00  0.00           C
ATOM   2763 1HG2 VAL A 182      93.110 182.270  64.630  1.00  0.00           H
ATOM   2764 2HG2 VAL A 182      94.550 182.450  65.360  1.00  0.00           H
ATOM   2765 3HG2 VAL A 182      93.850 180.820  65.370  1.00  0.00           H
ATOM   2766  C   VAL A 182      90.680 182.540  66.040  1.00  0.00           C
ATOM   2767  O   VAL A 182      90.700 183.770  66.070  1.00  0.00           O
ATOM   2768  N   GLU A 183      89.620 181.940  65.430  1.00  0.00           N
ATOM   2769  H   GLU A 183      89.660 180.960  65.200  1.00  0.00           H
ATOM   2770  CA  GLU A 183      88.590 182.780  64.830  1.00  0.00           C
ATOM   2771  HA  GLU A 183      88.980 183.230  63.920  1.00  0.00           H
ATOM   2772  CB  GLU A 183      87.400 181.900  64.360  1.00  0.00           C
ATOM   2773  HB1 GLU A 183      86.450 182.430  64.300  1.00  0.00           H
ATOM   2774  HB2 GLU A 183      87.400 181.190  65.190  1.00  0.00           H
ATOM   2775  CG  GLU A 183      87.710 181.190  63.040  1.00  0.00           C
ATOM   2776  HG1 GLU A 183      88.760 180.930  63.140  1.00  0.00           H
ATOM   2777  HG2 GLU A 183      87.750 181.800  62.140  1.00  0.00           H
ATOM   2778  CD  GLU A 183      86.850 179.990  62.700  1.00  0.00           C
ATOM   2779  OE1 GLU A 183      86.230 179.300  63.530  1.00  0.00           O
ATOM   2780  OE2 GLU A 183      86.710 179.760  61.470  1.00  0.00           O
ATOM   2781  C   GLU A 183      87.960 183.900  65.780  1.00  0.00           C
ATOM   2782  O   GLU A 183      87.770 184.960  65.260  1.00  0.00           O
ATOM   2783  N   PRO A 184      87.860 183.680  67.130  1.00  0.00           N
ATOM   2784  CD  PRO A 184      87.860 182.440  67.810  1.00  0.00           C
ATOM   2785  HD1 PRO A 184      88.890 182.130  67.990  1.00  0.00           H
ATOM   2786  HD2 PRO A 184      87.320 181.670  67.270  1.00  0.00           H
ATOM   2787  CG  PRO A 184      87.230 182.640  69.190  1.00  0.00           C
ATOM   2788  HG1 PRO A 184      87.640 181.940  69.910  1.00  0.00           H
ATOM   2789  HG2 PRO A 184      86.160 182.470  69.080  1.00  0.00           H
ATOM   2790  CB  PRO A 184      87.580 184.070  69.460  1.00  0.00           C
ATOM   2791  HB1 PRO A 184      88.600 184.180  69.840  1.00  0.00           H
ATOM   2792  HB2 PRO A 184      86.930 184.510  70.210  1.00  0.00           H
ATOM   2793  CA  PRO A 184      87.490 184.750  68.090  1.00  0.00           C
ATOM   2794  HA  PRO A 184      86.440 184.910  67.820  1.00  0.00           H
ATOM   2795  C   PRO A 184      88.400 185.990  68.050  1.00  0.00           C
ATOM   2796  O   PRO A 184      87.850 187.110  67.990  1.00  0.00           O
ATOM   2797  N   TYR A 185      89.680 185.740  68.110  1.00  0.00           N
ATOM   2798  H   TYR A 185      90.020 184.790  68.070  1.00  0.00           H
ATOM   2799  CA  TYR A 185      90.750 186.810  68.000  1.00  0.00           C
ATOM   2800  HA  TYR A 185      90.600 187.590  68.750  1.00  0.00           H
ATOM   2801  CB  TYR A 185      92.190 186.270  68.160  1.00  0.00           C
ATOM   2802  HB1 TYR A 185      92.840 187.060  67.780  1.00  0.00           H
ATOM   2803  HB2 TYR A 185      92.200 185.450  67.440  1.00  0.00           H
ATOM   2804  CG  TYR A 185      92.680 185.820  69.480  1.00  0.00           C
ATOM   2805  CD1 TYR A 185      91.960 185.970  70.660  1.00  0.00           C
ATOM   2806  HD1 TYR A 185      91.000 186.460  70.670  1.00  0.00           H
ATOM   2807  CE1 TYR A 185      92.510 185.550  71.920  1.00  0.00           C
ATOM   2808  HE1 TYR A 185      92.120 185.770  72.900  1.00  0.00           H
ATOM   2809  CZ  TYR A 185      93.690 184.690  71.960  1.00  0.00           C
ATOM   2810  OH  TYR A 185      94.360 184.520  73.110  1.00  0.00           O
ATOM   2811  HH  TYR A 185      95.250 184.210  72.970  1.00  0.00           H
ATOM   2812  CE2 TYR A 185      94.320 184.470  70.740  1.00  0.00           C
ATOM   2813  HE2 TYR A 185      95.260 183.940  70.720  1.00  0.00           H
ATOM   2814  CD2 TYR A 185      93.830 184.990  69.530  1.00  0.00           C
ATOM   2815  HD2 TYR A 185      94.370 184.750  68.620  1.00  0.00           H
ATOM   2816  C   TYR A 185      90.620 187.560  66.580  1.00  0.00           C
ATOM   2817  O   TYR A 185      90.480 188.770  66.560  1.00  0.00           O
ATOM   2818  N   ASN A 186      90.680 186.800  65.500  1.00  0.00           N
ATOM   2819  H   ASN A 186      90.740 185.800  65.630  1.00  0.00           H
ATOM   2820  CA  ASN A 186      90.630 187.290  64.070  1.00  0.00           C
ATOM   2821  HA  ASN A 186      91.520 187.880  63.880  1.00  0.00           H
ATOM   2822  CB  ASN A 186      90.590 186.250  62.980  1.00  0.00           C
ATOM   2823  HB1 ASN A 186      90.450 186.770  62.040  1.00  0.00           H
ATOM   2824  HB2 ASN A 186      89.690 185.670  63.210  1.00  0.00           H
ATOM   2825  CG  ASN A 186      91.860 185.340  62.880  1.00  0.00           C
ATOM   2826  OD1 ASN A 186      93.020 185.610  63.070  1.00  0.00           O
ATOM   2827  ND2 ASN A 186      91.700 184.110  62.470  1.00  0.00           N
ATOM   2828 1HD2 ASN A 186      90.840 183.750  62.070  1.00  0.00           H
ATOM   2829 2HD2 ASN A 186      92.540 183.570  62.300  1.00  0.00           H
ATOM   2830  C   ASN A 186      89.350 188.210  63.890  1.00  0.00           C
ATOM   2831  O   ASN A 186      89.470 189.340  63.350  1.00  0.00           O
ATOM   2832  N   SER A 187      88.220 187.880  64.430  1.00  0.00           N
ATOM   2833  H   SER A 187      88.140 186.970  64.870  1.00  0.00           H
ATOM   2834  CA  SER A 187      86.970 188.490  64.080  1.00  0.00           C
ATOM   2835  HA  SER A 187      86.980 188.600  63.000  1.00  0.00           H
ATOM   2836  CB  SER A 187      85.700 187.720  64.520  1.00  0.00           C
ATOM   2837  HB1 SER A 187      84.760 188.180  64.210  1.00  0.00           H
ATOM   2838  HB2 SER A 187      85.710 187.630  65.610  1.00  0.00           H
ATOM   2839  OG  SER A 187      85.830 186.370  63.980  1.00  0.00           O
ATOM   2840  HG  SER A 187      86.430 185.790  64.460  1.00  0.00           H
ATOM   2841  C   SER A 187      86.830 189.870  64.750  1.00  0.00           C
ATOM   2842  O   SER A 187      86.400 190.840  64.160  1.00  0.00           O
ATOM   2843  N   ILE A 188      87.110 189.880  66.050  1.00  0.00           N
ATOM   2844  H   ILE A 188      87.600 189.140  66.530  1.00  0.00           H
ATOM   2845  CA  ILE A 188      86.990 191.060  66.910  1.00  0.00           C
ATOM   2846  HA  ILE A 188      86.130 191.670  66.610  1.00  0.00           H
ATOM   2847  CB  ILE A 188      86.840 190.630  68.410  1.00  0.00           C
ATOM   2848  HB  ILE A 188      87.690 190.060  68.800  1.00  0.00           H
ATOM   2849  CG2 ILE A 188      86.730 191.830  69.330  1.00  0.00           C
ATOM   2850 1HG2 ILE A 188      86.900 191.540  70.370  1.00  0.00           H
ATOM   2851 2HG2 ILE A 188      87.550 192.490  69.050  1.00  0.00           H
ATOM   2852 3HG2 ILE A 188      85.840 192.430  69.210  1.00  0.00           H
ATOM   2853  CG1 ILE A 188      85.690 189.720  68.740  1.00  0.00           C
ATOM   2854 1HG1 ILE A 188      85.640 189.440  69.790  1.00  0.00           H
ATOM   2855 2HG1 ILE A 188      85.830 188.730  68.300  1.00  0.00           H
ATOM   2856  CD  ILE A 188      84.310 190.120  68.220  1.00  0.00           C
ATOM   2857  HD1 ILE A 188      83.970 191.050  68.680  1.00  0.00           H
ATOM   2858  HD2 ILE A 188      84.310 190.120  67.130  1.00  0.00           H
ATOM   2859  HD3 ILE A 188      83.650 189.280  68.420  1.00  0.00           H
ATOM   2860  C   ILE A 188      88.110 192.090  66.520  1.00  0.00           C
ATOM   2861  O   ILE A 188      87.850 193.300  66.560  1.00  0.00           O
ATOM   2862  N   LEU A 189      89.250 191.630  66.020  1.00  0.00           N
ATOM   2863  H   LEU A 189      89.440 190.640  65.980  1.00  0.00           H
ATOM   2864  CA  LEU A 189      90.260 192.520  65.370  1.00  0.00           C
ATOM   2865  HA  LEU A 189      90.600 193.290  66.070  1.00  0.00           H
ATOM   2866  CB  LEU A 189      91.520 191.700  65.060  1.00  0.00           C
ATOM   2867  HB1 LEU A 189      92.110 192.370  64.440  1.00  0.00           H
ATOM   2868  HB2 LEU A 189      91.210 190.810  64.510  1.00  0.00           H
ATOM   2869  CG  LEU A 189      92.410 191.290  66.180  1.00  0.00           C
ATOM   2870  HG  LEU A 189      91.810 191.050  67.050  1.00  0.00           H
ATOM   2871  CD1 LEU A 189      93.420 190.210  65.860  1.00  0.00           C
ATOM   2872 1HD1 LEU A 189      94.100 190.550  65.080  1.00  0.00           H
ATOM   2873 2HD1 LEU A 189      93.960 189.970  66.780  1.00  0.00           H
ATOM   2874 3HD1 LEU A 189      92.930 189.280  65.560  1.00  0.00           H
ATOM   2875  CD2 LEU A 189      93.250 192.530  66.630  1.00  0.00           C
ATOM   2876 1HD2 LEU A 189      93.890 192.970  65.870  1.00  0.00           H
ATOM   2877 2HD2 LEU A 189      92.530 193.250  67.010  1.00  0.00           H
ATOM   2878 3HD2 LEU A 189      93.890 192.300  67.480  1.00  0.00           H
ATOM   2879  C   LEU A 189      89.660 193.280  64.130  1.00  0.00           C
ATOM   2880  O   LEU A 189      90.170 194.340  63.840  1.00  0.00           O
ATOM   2881  N   THR A 190      88.650 192.740  63.510  1.00  0.00           N
ATOM   2882  H   THR A 190      88.320 191.820  63.770  1.00  0.00           H
ATOM   2883  CA  THR A 190      87.840 193.420  62.460  1.00  0.00           C
ATOM   2884  HA  THR A 190      88.480 193.880  61.700  1.00  0.00           H
ATOM   2885  CB  THR A 190      86.970 192.450  61.640  1.00  0.00           C
ATOM   2886  HB  THR A 190      86.200 192.010  62.280  1.00  0.00           H
ATOM   2887  CG2 THR A 190      86.090 193.150  60.670  1.00  0.00           C
ATOM   2888 1HG2 THR A 190      85.450 192.440  60.150  1.00  0.00           H
ATOM   2889 2HG2 THR A 190      85.360 193.800  61.150  1.00  0.00           H
ATOM   2890 3HG2 THR A 190      86.700 193.730  59.980  1.00  0.00           H
ATOM   2891  OG1 THR A 190      87.900 191.550  61.020  1.00  0.00           O
ATOM   2892  HG1 THR A 190      87.420 191.010  60.390  1.00  0.00           H
ATOM   2893  C   THR A 190      86.860 194.480  63.110  1.00  0.00           C
ATOM   2894  O   THR A 190      86.790 195.580  62.610  1.00  0.00           O
ATOM   2895  N   THR A 191      86.170 194.070  64.160  1.00  0.00           N
ATOM   2896  H   THR A 191      86.240 193.100  64.440  1.00  0.00           H
ATOM   2897  CA  THR A 191      85.430 194.960  65.080  1.00  0.00           C
ATOM   2898  HA  THR A 191      84.740 195.560  64.490  1.00  0.00           H
ATOM   2899  CB  THR A 191      84.630 194.280  66.190  1.00  0.00           C
ATOM   2900  HB  THR A 191      85.340 193.930  66.950  1.00  0.00           H
ATOM   2901  CG2 THR A 191      83.490 194.990  66.920  1.00  0.00           C
ATOM   2902 1HG2 THR A 191      82.910 194.260  67.490  1.00  0.00           H
ATOM   2903 2HG2 THR A 191      83.760 195.820  67.570  1.00  0.00           H
ATOM   2904 3HG2 THR A 191      82.940 195.490  66.120  1.00  0.00           H
ATOM   2905  OG1 THR A 191      83.970 193.090  65.670  1.00  0.00           O
ATOM   2906  HG1 THR A 191      83.710 193.310  64.770  1.00  0.00           H
ATOM   2907  C   THR A 191      86.340 196.080  65.660  1.00  0.00           C
ATOM   2908  O   THR A 191      85.800 197.090  66.160  1.00  0.00           O
ATOM   2909  N   HIS A 192      87.690 195.960  65.570  1.00  0.00           N
ATOM   2910  H   HIS A 192      88.000 195.050  65.250  1.00  0.00           H
ATOM   2911  CA  HIS A 192      88.710 196.890  66.020  1.00  0.00           C
ATOM   2912  HA  HIS A 192      88.220 197.460  66.820  1.00  0.00           H
ATOM   2913  CB  HIS A 192      89.820 196.130  66.710  1.00  0.00           C
ATOM   2914  HB1 HIS A 192      90.340 195.560  65.940  1.00  0.00           H
ATOM   2915  HB2 HIS A 192      89.390 195.350  67.350  1.00  0.00           H
ATOM   2916  CG  HIS A 192      90.800 197.000  67.530  1.00  0.00           C
ATOM   2917  ND1 HIS A 192      90.540 198.240  67.970  1.00  0.00           N
ATOM   2918  HD1 HIS A 192      89.600 198.610  68.040  1.00  0.00           H
ATOM   2919  CE1 HIS A 192      91.730 198.770  68.460  1.00  0.00           C
ATOM   2920  HE1 HIS A 192      91.870 199.600  69.140  1.00  0.00           H
ATOM   2921  NE2 HIS A 192      92.730 197.960  68.120  1.00  0.00           N
ATOM   2922  HE2 HIS A 192      93.720 198.120  68.170  1.00  0.00           H
ATOM   2923  CD2 HIS A 192      92.150 196.800  67.630  1.00  0.00           C
ATOM   2924  HD2 HIS A 192      92.600 195.870  67.330  1.00  0.00           H
ATOM   2925  C   HIS A 192      89.220 197.800  64.890  1.00  0.00           C
ATOM   2926  O   HIS A 192      89.760 198.870  65.170  1.00  0.00           O
ATOM   2927  N   THR A 193      89.080 197.410  63.640  1.00  0.00           N
ATOM   2928  H   THR A 193      88.620 196.540  63.420  1.00  0.00           H
ATOM   2929  CA  THR A 193      89.640 198.110  62.490  1.00  0.00           C
ATOM   2930  HA  THR A 193      90.010 199.070  62.820  1.00  0.00           H
ATOM   2931  CB  THR A 193      90.840 197.320  61.940  1.00  0.00           C
ATOM   2932  HB  THR A 193      91.150 197.900  61.060  1.00  0.00           H
ATOM   2933  CG2 THR A 193      92.000 197.290  62.950  1.00  0.00           C
ATOM   2934 1HG2 THR A 193      92.160 198.190  63.550  1.00  0.00           H
ATOM   2935 2HG2 THR A 193      91.870 196.500  63.700  1.00  0.00           H
ATOM   2936 3HG2 THR A 193      92.970 197.170  62.470  1.00  0.00           H
ATOM   2937  OG1 THR A 193      90.460 195.960  61.660  1.00  0.00           O
ATOM   2938  HG1 THR A 193      90.450 195.440  62.470  1.00  0.00           H
ATOM   2939  C   THR A 193      88.780 198.510  61.280  1.00  0.00           C
ATOM   2940  O   THR A 193      89.210 199.310  60.470  1.00  0.00           O
ATOM   2941  N   THR A 194      87.580 197.960  61.120  1.00  0.00           N
ATOM   2942  H   THR A 194      87.190 197.290  61.770  1.00  0.00           H
ATOM   2943  CA  THR A 194      86.650 198.480  60.120  1.00  0.00           C
ATOM   2944  HA  THR A 194      87.170 199.240  59.540  1.00  0.00           H
ATOM   2945  CB  THR A 194      85.990 197.430  59.180  1.00  0.00           C
ATOM   2946  HB  THR A 194      85.330 197.920  58.460  1.00  0.00           H
ATOM   2947  CG2 THR A 194      87.080 196.670  58.430  1.00  0.00           C
ATOM   2948 1HG2 THR A 194      87.910 197.320  58.150  1.00  0.00           H
ATOM   2949 2HG2 THR A 194      87.600 195.940  59.040  1.00  0.00           H
ATOM   2950 3HG2 THR A 194      86.620 196.200  57.560  1.00  0.00           H
ATOM   2951  OG1 THR A 194      85.210 196.470  59.930  1.00  0.00           O
ATOM   2952  HG1 THR A 194      84.480 196.280  59.330  1.00  0.00           H
ATOM   2953  C   THR A 194      85.470 199.240  60.700  1.00  0.00           C
ATOM   2954  O   THR A 194      84.750 199.840  59.910  1.00  0.00           O
ATOM   2955  N   LEU A 195      85.240 199.180  62.000  1.00  0.00           N
ATOM   2956  H   LEU A 195      85.910 198.670  62.550  1.00  0.00           H
ATOM   2957  CA  LEU A 195      84.030 199.720  62.690  1.00  0.00           C
ATOM   2958  HA  LEU A 195      83.110 199.340  62.250  1.00  0.00           H
ATOM   2959  CB  LEU A 195      84.130 199.220  64.140  1.00  0.00           C
ATOM   2960  HB1 LEU A 195      84.970 199.740  64.590  1.00  0.00           H
ATOM   2961  HB2 LEU A 195      84.410 198.170  64.200  1.00  0.00           H
ATOM   2962  CG  LEU A 195      82.840 199.540  64.900  1.00  0.00           C
ATOM   2963  HG  LEU A 195      82.560 200.590  64.850  1.00  0.00           H
ATOM   2964  CD1 LEU A 195      81.730 198.620  64.480  1.00  0.00           C
ATOM   2965 1HD1 LEU A 195      81.720 198.510  63.400  1.00  0.00           H
ATOM   2966 2HD1 LEU A 195      81.880 197.660  64.970  1.00  0.00           H
ATOM   2967 3HD1 LEU A 195      80.740 198.810  64.900  1.00  0.00           H
ATOM   2968  CD2 LEU A 195      83.140 199.180  66.360  1.00  0.00           C
ATOM   2969 1HD2 LEU A 195      83.400 198.130  66.480  1.00  0.00           H
ATOM   2970 2HD2 LEU A 195      84.070 199.690  66.610  1.00  0.00           H
ATOM   2971 3HD2 LEU A 195      82.270 199.330  67.010  1.00  0.00           H
ATOM   2972  C   LEU A 195      83.970 201.230  62.540  1.00  0.00           C
ATOM   2973  O   LEU A 195      82.910 201.870  62.550  1.00  0.00           O
ATOM   2974  N   GLU A 196      85.140 201.850  62.290  1.00  0.00           N
ATOM   2975  H   GLU A 196      86.030 201.370  62.350  1.00  0.00           H
ATOM   2976  CA  GLU A 196      85.350 203.340  62.090  1.00  0.00           C
ATOM   2977  HA  GLU A 196      84.540 203.860  62.600  1.00  0.00           H
ATOM   2978  CB  GLU A 196      86.690 203.790  62.730  1.00  0.00           C
ATOM   2979  HB1 GLU A 196      86.650 203.500  63.780  1.00  0.00           H
ATOM   2980  HB2 GLU A 196      86.840 204.870  62.610  1.00  0.00           H
ATOM   2981  CG  GLU A 196      87.940 203.140  62.170  1.00  0.00           C
ATOM   2982  HG1 GLU A 196      88.270 203.740  61.320  1.00  0.00           H
ATOM   2983  HG2 GLU A 196      87.710 202.130  61.810  1.00  0.00           H
ATOM   2984  CD  GLU A 196      89.150 203.160  63.130  1.00  0.00           C
ATOM   2985  OE1 GLU A 196      89.780 204.270  63.130  1.00  0.00           O
ATOM   2986  OE2 GLU A 196      89.440 202.150  63.820  1.00  0.00           O
ATOM   2987  C   GLU A 196      85.400 203.710  60.590  1.00  0.00           C
ATOM   2988  O   GLU A 196      85.560 204.930  60.290  1.00  0.00           O
ATOM   2989  N   HIS A 197      85.310 202.720  59.680  1.00  0.00           N
ATOM   2990  H   HIS A 197      85.130 201.750  59.900  1.00  0.00           H
ATOM   2991  CA  HIS A 197      85.470 202.960  58.280  1.00  0.00           C
ATOM   2992  HA  HIS A 197      85.600 204.030  58.100  1.00  0.00           H
ATOM   2993  CB  HIS A 197      86.760 202.220  57.710  1.00  0.00           C
ATOM   2994  HB1 HIS A 197      86.680 202.310  56.630  1.00  0.00           H
ATOM   2995  HB2 HIS A 197      86.630 201.240  58.170  1.00  0.00           H
ATOM   2996  CG  HIS A 197      88.140 202.750  58.050  1.00  0.00           C
ATOM   2997  ND1 HIS A 197      89.320 202.050  58.150  1.00  0.00           N
ATOM   2998  HD1 HIS A 197      89.510 201.080  57.920  1.00  0.00           H
ATOM   2999  CE1 HIS A 197      90.320 202.930  58.490  1.00  0.00           C
ATOM   3000  HE1 HIS A 197      91.360 202.640  58.610  1.00  0.00           H
ATOM   3001  NE2 HIS A 197      89.810 204.120  58.720  1.00  0.00           N
ATOM   3002  CD2 HIS A 197      88.490 203.990  58.510  1.00  0.00           C
ATOM   3003  HD2 HIS A 197      87.830 204.830  58.430  1.00  0.00           H
ATOM   3004  C   HIS A 197      84.240 202.650  57.440  1.00  0.00           C
ATOM   3005  O   HIS A 197      83.830 203.560  56.710  1.00  0.00           O
ATOM   3006  N   SER A 198      83.680 201.480  57.650  1.00  0.00           N
ATOM   3007  H   SER A 198      83.960 200.950  58.460  1.00  0.00           H
ATOM   3008  CA  SER A 198      82.530 200.990  56.960  1.00  0.00           C
ATOM   3009  HA  SER A 198      82.720 201.030  55.880  1.00  0.00           H
ATOM   3010  CB  SER A 198      82.290 199.510  57.260  1.00  0.00           C
ATOM   3011  HB1 SER A 198      81.300 199.260  56.900  1.00  0.00           H
ATOM   3012  HB2 SER A 198      82.400 199.370  58.330  1.00  0.00           H
ATOM   3013  OG  SER A 198      83.310 198.780  56.660  1.00  0.00           O
ATOM   3014  HG  SER A 198      83.450 197.970  57.160  1.00  0.00           H
ATOM   3015  C   SER A 198      81.340 201.740  57.330  1.00  0.00           C
ATOM   3016  O   SER A 198      81.170 202.250  58.460  1.00  0.00           O
ATOM   3017  N   ASP A 199      80.320 201.770  56.520  1.00  0.00           N
ATOM   3018  H   ASP A 199      80.420 201.370  55.600  1.00  0.00           H
ATOM   3019  CA  ASP A 199      79.070 202.490  56.800  1.00  0.00           C
ATOM   3020  HA  ASP A 199      79.100 203.050  57.730  1.00  0.00           H
ATOM   3021  CB  ASP A 199      78.880 203.620  55.760  1.00  0.00           C
ATOM   3022  HB1 ASP A 199      78.130 204.330  56.100  1.00  0.00           H
ATOM   3023  HB2 ASP A 199      78.390 203.220  54.870  1.00  0.00           H
ATOM   3024  CG  ASP A 199      80.050 204.410  55.510  1.00  0.00           C
ATOM   3025  OD1 ASP A 199      80.430 205.190  56.420  1.00  0.00           O
ATOM   3026  OD2 ASP A 199      80.620 204.300  54.420  1.00  0.00           O
ATOM   3027  C   ASP A 199      77.830 201.540  56.820  1.00  0.00           C
ATOM   3028  O   ASP A 199      76.710 201.960  57.140  1.00  0.00           O
ATOM   3029  N   CYS A 200      78.060 200.240  56.630  1.00  0.00           N
ATOM   3030  H   CYS A 200      78.950 199.970  56.240  1.00  0.00           H
ATOM   3031  CA  CYS A 200      77.220 199.150  57.060  1.00  0.00           C
ATOM   3032  HA  CYS A 200      76.890 199.280  58.100  1.00  0.00           H
ATOM   3033  CB  CYS A 200      76.020 199.070  56.080  1.00  0.00           C
ATOM   3034  HB1 CYS A 200      76.360 198.850  55.070  1.00  0.00           H
ATOM   3035  HB2 CYS A 200      75.470 200.010  56.070  1.00  0.00           H
ATOM   3036  SG  CYS A 200      74.870 197.800  56.670  1.00  0.00           S
ATOM   3037  HG  CYS A 200      74.490 198.400  57.800  1.00  0.00           H
ATOM   3038  C   CYS A 200      78.020 197.790  56.990  1.00  0.00           C
ATOM   3039  O   CYS A 200      79.100 197.720  56.300  1.00  0.00           O
ATOM   3040  N   ALA A 201      77.450 196.740  57.650  1.00  0.00           N
ATOM   3041  H   ALA A 201      76.600 196.890  58.180  1.00  0.00           H
ATOM   3042  CA  ALA A 201      77.850 195.350  57.490  1.00  0.00           C
ATOM   3043  HA  ALA A 201      78.140 195.320  56.440  1.00  0.00           H
ATOM   3044  CB  ALA A 201      78.950 194.940  58.460  1.00  0.00           C
ATOM   3045  HB1 ALA A 201      79.810 195.600  58.560  1.00  0.00           H
ATOM   3046  HB2 ALA A 201      78.530 194.730  59.450  1.00  0.00           H
ATOM   3047  HB3 ALA A 201      79.360 194.010  58.080  1.00  0.00           H
ATOM   3048  C   ALA A 201      76.720 194.230  57.490  1.00  0.00           C
ATOM   3049  O   ALA A 201      76.020 194.060  58.500  1.00  0.00           O
ATOM   3050  N   PHE A 202      76.500 193.460  56.410  1.00  0.00           N
ATOM   3051  H   PHE A 202      77.100 193.620  55.600  1.00  0.00           H
ATOM   3052  CA  PHE A 202      75.500 192.330  56.410  1.00  0.00           C
ATOM   3053  HA  PHE A 202      74.670 192.560  57.070  1.00  0.00           H
ATOM   3054  CB  PHE A 202      74.880 192.210  55.070  1.00  0.00           C
ATOM   3055  HB1 PHE A 202      74.190 191.370  55.050  1.00  0.00           H
ATOM   3056  HB2 PHE A 202      75.600 191.930  54.300  1.00  0.00           H
ATOM   3057  CG  PHE A 202      74.110 193.430  54.680  1.00  0.00           C
ATOM   3058  CD1 PHE A 202      72.760 193.680  55.000  1.00  0.00           C
ATOM   3059  HD1 PHE A 202      72.200 192.960  55.580  1.00  0.00           H
ATOM   3060  CE1 PHE A 202      72.100 194.800  54.550  1.00  0.00           C
ATOM   3061  HE1 PHE A 202      71.040 194.970  54.690  1.00  0.00           H
ATOM   3062  CZ  PHE A 202      72.920 195.790  53.920  1.00  0.00           C
ATOM   3063  HZ  PHE A 202      72.320 196.630  53.600  1.00  0.00           H
ATOM   3064  CE2 PHE A 202      74.290 195.700  53.710  1.00  0.00           C
ATOM   3065  HE2 PHE A 202      74.800 196.470  53.160  1.00  0.00           H
ATOM   3066  CD2 PHE A 202      74.830 194.420  53.960  1.00  0.00           C
ATOM   3067  HD2 PHE A 202      75.870 194.260  53.710  1.00  0.00           H
ATOM   3068  C   PHE A 202      76.120 191.000  56.890  1.00  0.00           C
ATOM   3069  O   PHE A 202      77.120 190.660  56.330  1.00  0.00           O
ATOM   3070  N   MET A 203      75.460 190.400  57.850  1.00  0.00           N
ATOM   3071  H   MET A 203      74.550 190.700  58.150  1.00  0.00           H
ATOM   3072  CA  MET A 203      75.910 189.070  58.440  1.00  0.00           C
ATOM   3073  HA  MET A 203      76.940 188.960  58.120  1.00  0.00           H
ATOM   3074  CB  MET A 203      75.930 189.080  59.940  1.00  0.00           C
ATOM   3075  HB1 MET A 203      74.930 189.110  60.370  1.00  0.00           H
ATOM   3076  HB2 MET A 203      76.460 189.970  60.280  1.00  0.00           H
ATOM   3077  CG  MET A 203      76.770 187.990  60.570  1.00  0.00           C
ATOM   3078  HG1 MET A 203      76.290 187.080  60.200  1.00  0.00           H
ATOM   3079  HG2 MET A 203      76.660 188.030  61.650  1.00  0.00           H
ATOM   3080  SD  MET A 203      78.490 187.880  59.990  1.00  0.00           S
ATOM   3081  CE  MET A 203      79.180 189.260  61.020  1.00  0.00           C
ATOM   3082  HE1 MET A 203      80.270 189.170  61.010  1.00  0.00           H
ATOM   3083  HE2 MET A 203      78.790 190.210  60.670  1.00  0.00           H
ATOM   3084  HE3 MET A 203      78.820 189.160  62.040  1.00  0.00           H
ATOM   3085  C   MET A 203      75.080 187.890  57.830  1.00  0.00           C
ATOM   3086  O   MET A 203      73.820 187.860  57.730  1.00  0.00           O
ATOM   3087  N   VAL A 204      75.870 186.890  57.480  1.00  0.00           N
ATOM   3088  H   VAL A 204      76.870 186.990  57.530  1.00  0.00           H
ATOM   3089  CA  VAL A 204      75.260 185.620  57.210  1.00  0.00           C
ATOM   3090  HA  VAL A 204      74.240 185.570  57.600  1.00  0.00           H
ATOM   3091  CB  VAL A 204      74.990 185.420  55.710  1.00  0.00           C
ATOM   3092  HB  VAL A 204      75.830 185.810  55.140  1.00  0.00           H
ATOM   3093  CG1 VAL A 204      74.740 183.920  55.280  1.00  0.00           C
ATOM   3094 1HG1 VAL A 204      75.610 183.270  55.350  1.00  0.00           H
ATOM   3095 2HG1 VAL A 204      73.870 183.570  55.830  1.00  0.00           H
ATOM   3096 3HG1 VAL A 204      74.490 183.950  54.220  1.00  0.00           H
ATOM   3097  CG2 VAL A 204      73.750 186.190  55.110  1.00  0.00           C
ATOM   3098 1HG2 VAL A 204      73.710 185.930  54.050  1.00  0.00           H
ATOM   3099 2HG2 VAL A 204      72.790 185.880  55.530  1.00  0.00           H
ATOM   3100 3HG2 VAL A 204      73.950 187.260  55.100  1.00  0.00           H
ATOM   3101  C   VAL A 204      76.030 184.430  57.930  1.00  0.00           C
ATOM   3102  O   VAL A 204      77.270 184.360  57.800  1.00  0.00           O
ATOM   3103  N   ASP A 205      75.260 183.540  58.500  1.00  0.00           N
ATOM   3104  H   ASP A 205      74.250 183.600  58.480  1.00  0.00           H
ATOM   3105  CA  ASP A 205      75.720 182.290  59.110  1.00  0.00           C
ATOM   3106  HA  ASP A 205      76.790 182.330  59.320  1.00  0.00           H
ATOM   3107  CB  ASP A 205      75.130 182.040  60.470  1.00  0.00           C
ATOM   3108  HB1 ASP A 205      74.080 181.720  60.460  1.00  0.00           H
ATOM   3109  HB2 ASP A 205      75.100 182.980  61.020  1.00  0.00           H
ATOM   3110  CG  ASP A 205      75.910 181.030  61.370  1.00  0.00           C
ATOM   3111  OD1 ASP A 205      76.610 180.190  60.780  1.00  0.00           O
ATOM   3112  OD2 ASP A 205      75.780 181.160  62.590  1.00  0.00           O
ATOM   3113  C   ASP A 205      75.430 181.170  58.110  1.00  0.00           C
ATOM   3114  O   ASP A 205      74.270 180.840  57.780  1.00  0.00           O
ATOM   3115  N   ASN A 206      76.510 180.540  57.660  1.00  0.00           N
ATOM   3116  H   ASN A 206      77.370 180.830  58.110  1.00  0.00           H
ATOM   3117  CA  ASN A 206      76.350 179.350  56.850  1.00  0.00           C
ATOM   3118  HA  ASN A 206      75.640 179.630  56.070  1.00  0.00           H
ATOM   3119  CB  ASN A 206      77.720 178.880  56.180  1.00  0.00           C
ATOM   3120  HB1 ASN A 206      78.450 179.650  56.430  1.00  0.00           H
ATOM   3121  HB2 ASN A 206      77.670 179.020  55.110  1.00  0.00           H
ATOM   3122  CG  ASN A 206      78.160 177.450  56.530  1.00  0.00           C
ATOM   3123  OD1 ASN A 206      78.020 176.540  55.710  1.00  0.00           O
ATOM   3124  ND2 ASN A 206      78.590 177.220  57.790  1.00  0.00           N
ATOM   3125 1HD2 ASN A 206      78.630 177.940  58.500  1.00  0.00           H
ATOM   3126 2HD2 ASN A 206      78.760 176.260  58.050  1.00  0.00           H
ATOM   3127  C   ASN A 206      75.680 178.120  57.540  1.00  0.00           C
ATOM   3128  O   ASN A 206      74.940 177.460  56.860  1.00  0.00           O
ATOM   3129  N   GLU A 207      75.890 178.010  58.820  1.00  0.00           N
ATOM   3130  H   GLU A 207      76.530 178.670  59.240  1.00  0.00           H
ATOM   3131  CA  GLU A 207      75.120 177.010  59.560  1.00  0.00           C
ATOM   3132  HA  GLU A 207      75.220 176.100  58.960  1.00  0.00           H
ATOM   3133  CB  GLU A 207      75.690 176.820  60.970  1.00  0.00           C
ATOM   3134  HB1 GLU A 207      75.570 177.770  61.480  1.00  0.00           H
ATOM   3135  HB2 GLU A 207      76.720 176.470  60.840  1.00  0.00           H
ATOM   3136  CG  GLU A 207      74.980 175.800  61.870  1.00  0.00           C
ATOM   3137  HG1 GLU A 207      75.110 174.800  61.470  1.00  0.00           H
ATOM   3138  HG2 GLU A 207      73.890 175.890  61.790  1.00  0.00           H
ATOM   3139  CD  GLU A 207      75.440 175.840  63.320  1.00  0.00           C
ATOM   3140  OE1 GLU A 207      74.630 175.530  64.250  1.00  0.00           O
ATOM   3141  OE2 GLU A 207      76.600 176.240  63.610  1.00  0.00           O
ATOM   3142  C   GLU A 207      73.640 177.310  59.540  1.00  0.00           C
ATOM   3143  O   GLU A 207      72.840 176.360  59.340  1.00  0.00           O
ATOM   3144  N   ALA A 208      73.170 178.520  59.790  1.00  0.00           N
ATOM   3145  H   ALA A 208      73.900 179.210  59.930  1.00  0.00           H
ATOM   3146  CA  ALA A 208      71.770 178.840  59.530  1.00  0.00           C
ATOM   3147  HA  ALA A 208      71.120 178.170  60.100  1.00  0.00           H
ATOM   3148  CB  ALA A 208      71.550 180.300  60.010  1.00  0.00           C
ATOM   3149  HB1 ALA A 208      72.140 180.960  59.380  1.00  0.00           H
ATOM   3150  HB2 ALA A 208      70.540 180.650  59.800  1.00  0.00           H
ATOM   3151  HB3 ALA A 208      71.850 180.430  61.050  1.00  0.00           H
ATOM   3152  C   ALA A 208      71.310 178.660  58.020  1.00  0.00           C
ATOM   3153  O   ALA A 208      70.210 178.130  57.900  1.00  0.00           O
ATOM   3154  N   ILE A 209      72.080 179.040  56.940  1.00  0.00           N
ATOM   3155  H   ILE A 209      72.960 179.510  57.110  1.00  0.00           H
ATOM   3156  CA  ILE A 209      71.610 178.670  55.620  1.00  0.00           C
ATOM   3157  HA  ILE A 209      70.610 179.110  55.590  1.00  0.00           H
ATOM   3158  CB  ILE A 209      72.390 179.360  54.470  1.00  0.00           C
ATOM   3159  HB  ILE A 209      73.400 178.980  54.630  1.00  0.00           H
ATOM   3160  CG2 ILE A 209      71.970 178.990  53.050  1.00  0.00           C
ATOM   3161 1HG2 ILE A 209      70.920 179.220  52.860  1.00  0.00           H
ATOM   3162 2HG2 ILE A 209      72.450 179.610  52.290  1.00  0.00           H
ATOM   3163 3HG2 ILE A 209      72.090 177.960  52.720  1.00  0.00           H
ATOM   3164  CG1 ILE A 209      72.500 180.840  54.730  1.00  0.00           C
ATOM   3165 1HG1 ILE A 209      73.300 181.280  54.140  1.00  0.00           H
ATOM   3166 2HG1 ILE A 209      72.920 181.060  55.710  1.00  0.00           H
ATOM   3167  CD  ILE A 209      71.280 181.630  54.570  1.00  0.00           C
ATOM   3168  HD1 ILE A 209      71.090 181.870  53.520  1.00  0.00           H
ATOM   3169  HD2 ILE A 209      70.430 181.200  55.110  1.00  0.00           H
ATOM   3170  HD3 ILE A 209      71.410 182.570  55.110  1.00  0.00           H
ATOM   3171  C   ILE A 209      71.470 177.190  55.470  1.00  0.00           C
ATOM   3172  O   ILE A 209      70.650 176.730  54.640  1.00  0.00           O
ATOM   3173  N   TYR A 210      72.320 176.310  56.090  1.00  0.00           N
ATOM   3174  H   TYR A 210      73.130 176.720  56.530  1.00  0.00           H
ATOM   3175  CA  TYR A 210      72.170 174.880  56.050  1.00  0.00           C
ATOM   3176  HA  TYR A 210      72.190 174.480  55.040  1.00  0.00           H
ATOM   3177  CB  TYR A 210      73.330 174.210  56.690  1.00  0.00           C
ATOM   3178  HB1 TYR A 210      73.420 174.620  57.700  1.00  0.00           H
ATOM   3179  HB2 TYR A 210      74.210 174.460  56.100  1.00  0.00           H
ATOM   3180  CG  TYR A 210      73.270 172.670  56.700  1.00  0.00           C
ATOM   3181  CD1 TYR A 210      74.130 172.080  57.620  1.00  0.00           C
ATOM   3182  HD1 TYR A 210      74.570 172.680  58.400  1.00  0.00           H
ATOM   3183  CE1 TYR A 210      74.220 170.680  57.680  1.00  0.00           C
ATOM   3184  HE1 TYR A 210      74.800 170.220  58.470  1.00  0.00           H
ATOM   3185  CZ  TYR A 210      73.570 169.900  56.690  1.00  0.00           C
ATOM   3186  OH  TYR A 210      73.850 168.590  56.620  1.00  0.00           O
ATOM   3187  HH  TYR A 210      73.470 168.150  55.860  1.00  0.00           H
ATOM   3188  CE2 TYR A 210      72.770 170.520  55.700  1.00  0.00           C
ATOM   3189  HE2 TYR A 210      72.220 169.890  55.020  1.00  0.00           H
ATOM   3190  CD2 TYR A 210      72.660 171.940  55.660  1.00  0.00           C
ATOM   3191  HD2 TYR A 210      72.030 172.400  54.910  1.00  0.00           H
ATOM   3192  C   TYR A 210      70.790 174.460  56.690  1.00  0.00           C
ATOM   3193  O   TYR A 210      70.120 173.610  56.140  1.00  0.00           O
ATOM   3194  N   ASP A 211      70.480 175.090  57.800  1.00  0.00           N
ATOM   3195  H   ASP A 211      71.120 175.760  58.210  1.00  0.00           H
ATOM   3196  CA  ASP A 211      69.270 174.900  58.540  1.00  0.00           C
ATOM   3197  HA  ASP A 211      69.110 173.840  58.760  1.00  0.00           H
ATOM   3198  CB  ASP A 211      69.320 175.590  59.950  1.00  0.00           C
ATOM   3199  HB1 ASP A 211      69.240 176.680  59.900  1.00  0.00           H
ATOM   3200  HB2 ASP A 211      70.300 175.440  60.390  1.00  0.00           H
ATOM   3201  CG  ASP A 211      68.270 174.950  60.850  1.00  0.00           C
ATOM   3202  OD1 ASP A 211      68.210 173.720  61.060  1.00  0.00           O
ATOM   3203  OD2 ASP A 211      67.530 175.770  61.460  1.00  0.00           O
ATOM   3204  C   ASP A 211      68.080 175.440  57.760  1.00  0.00           C
ATOM   3205  O   ASP A 211      67.060 174.710  57.720  1.00  0.00           O
ATOM   3206  N   ILE A 212      68.160 176.550  57.120  1.00  0.00           N
ATOM   3207  H   ILE A 212      69.030 177.080  57.070  1.00  0.00           H
ATOM   3208  CA  ILE A 212      67.060 177.010  56.270  1.00  0.00           C
ATOM   3209  HA  ILE A 212      66.110 176.960  56.810  1.00  0.00           H
ATOM   3210  CB  ILE A 212      67.310 178.470  55.710  1.00  0.00           C
ATOM   3211  HB  ILE A 212      68.340 178.540  55.380  1.00  0.00           H
ATOM   3212  CG2 ILE A 212      66.340 178.920  54.550  1.00  0.00           C
ATOM   3213 1HG2 ILE A 212      66.650 178.440  53.620  1.00  0.00           H
ATOM   3214 2HG2 ILE A 212      65.310 178.610  54.700  1.00  0.00           H
ATOM   3215 3HG2 ILE A 212      66.520 179.990  54.410  1.00  0.00           H
ATOM   3216  CG1 ILE A 212      67.230 179.510  56.900  1.00  0.00           C
ATOM   3217 1HG1 ILE A 212      67.140 180.460  56.350  1.00  0.00           H
ATOM   3218 2HG1 ILE A 212      68.120 179.370  57.500  1.00  0.00           H
ATOM   3219  CD  ILE A 212      65.990 179.360  57.730  1.00  0.00           C
ATOM   3220  HD1 ILE A 212      66.070 178.570  58.480  1.00  0.00           H
ATOM   3221  HD2 ILE A 212      65.740 180.320  58.180  1.00  0.00           H
ATOM   3222  HD3 ILE A 212      65.150 179.040  57.110  1.00  0.00           H
ATOM   3223  C   ILE A 212      66.800 176.120  55.050  1.00  0.00           C
ATOM   3224  O   ILE A 212      65.690 175.710  54.810  1.00  0.00           O
ATOM   3225  N   CYS A 213      67.850 175.680  54.320  1.00  0.00           N
ATOM   3226  H   CYS A 213      68.800 175.960  54.520  1.00  0.00           H
ATOM   3227  CA  CYS A 213      67.670 174.580  53.380  1.00  0.00           C
ATOM   3228  HA  CYS A 213      66.860 174.840  52.690  1.00  0.00           H
ATOM   3229  CB  CYS A 213      69.010 174.350  52.750  1.00  0.00           C
ATOM   3230  HB1 CYS A 213      68.810 173.610  51.970  1.00  0.00           H
ATOM   3231  HB2 CYS A 213      69.850 174.150  53.410  1.00  0.00           H
ATOM   3232  SG  CYS A 213      69.620 175.810  51.810  1.00  0.00           S
ATOM   3233  HG  CYS A 213      70.090 176.450  52.880  1.00  0.00           H
ATOM   3234  C   CYS A 213      67.130 173.250  54.040  1.00  0.00           C
ATOM   3235  O   CYS A 213      66.290 172.520  53.470  1.00  0.00           O
ATOM   3236  N   ARG A 214      67.640 172.770  55.170  1.00  0.00           N
ATOM   3237  H   ARG A 214      68.410 173.290  55.570  1.00  0.00           H
ATOM   3238  CA  ARG A 214      67.200 171.500  55.750  1.00  0.00           C
ATOM   3239  HA  ARG A 214      67.300 170.690  55.020  1.00  0.00           H
ATOM   3240  CB  ARG A 214      68.050 171.250  57.030  1.00  0.00           C
ATOM   3241  HB1 ARG A 214      67.450 170.830  57.830  1.00  0.00           H
ATOM   3242  HB2 ARG A 214      68.340 172.220  57.440  1.00  0.00           H
ATOM   3243  CG  ARG A 214      69.400 170.450  56.870  1.00  0.00           C
ATOM   3244  HG1 ARG A 214      69.940 170.920  56.040  1.00  0.00           H
ATOM   3245  HG2 ARG A 214      69.190 169.410  56.600  1.00  0.00           H
ATOM   3246  CD  ARG A 214      70.340 170.560  58.100  1.00  0.00           C
ATOM   3247  HD1 ARG A 214      69.620 170.710  58.900  1.00  0.00           H
ATOM   3248  HD2 ARG A 214      71.010 171.410  58.030  1.00  0.00           H
ATOM   3249  NE  ARG A 214      71.160 169.350  58.320  1.00  0.00           N
ATOM   3250  HE  ARG A 214      71.450 168.820  57.510  1.00  0.00           H
ATOM   3251  CZ  ARG A 214      71.680 168.900  59.420  1.00  0.00           C
ATOM   3252  NH1 ARG A 214      71.430 169.600  60.470  1.00  0.00           N
ATOM   3253 1HH1 ARG A 214      70.900 170.460  60.450  1.00  0.00           H
ATOM   3254 2HH1 ARG A 214      71.750 169.210  61.340  1.00  0.00           H
ATOM   3255  NH2 ARG A 214      72.400 167.810  59.450  1.00  0.00           N
ATOM   3256 1HH2 ARG A 214      72.460 167.300  58.580  1.00  0.00           H
ATOM   3257 2HH2 ARG A 214      72.990 167.670  60.260  1.00  0.00           H
ATOM   3258  C   ARG A 214      65.710 171.500  56.090  1.00  0.00           C
ATOM   3259  O   ARG A 214      64.880 170.620  55.880  1.00  0.00           O
ATOM   3260  N   ARG A 215      65.270 172.700  56.590  1.00  0.00           N
ATOM   3261  H   ARG A 215      65.910 173.480  56.650  1.00  0.00           H
ATOM   3262  CA  ARG A 215      63.940 172.940  57.020  1.00  0.00           C
ATOM   3263  HA  ARG A 215      63.610 171.980  57.420  1.00  0.00           H
ATOM   3264  CB  ARG A 215      63.980 173.960  58.180  1.00  0.00           C
ATOM   3265  HB1 ARG A 215      62.940 174.180  58.430  1.00  0.00           H
ATOM   3266  HB2 ARG A 215      64.370 174.930  57.900  1.00  0.00           H
ATOM   3267  CG  ARG A 215      64.590 173.520  59.510  1.00  0.00           C
ATOM   3268  HG1 ARG A 215      65.610 173.150  59.350  1.00  0.00           H
ATOM   3269  HG2 ARG A 215      64.000 172.700  59.930  1.00  0.00           H
ATOM   3270  CD  ARG A 215      64.550 174.710  60.460  1.00  0.00           C
ATOM   3271  HD1 ARG A 215      63.690 175.380  60.390  1.00  0.00           H
ATOM   3272  HD2 ARG A 215      65.400 175.310  60.160  1.00  0.00           H
ATOM   3273  NE  ARG A 215      64.830 174.340  61.800  1.00  0.00           N
ATOM   3274  HE  ARG A 215      65.740 174.570  62.180  1.00  0.00           H
ATOM   3275  CZ  ARG A 215      64.050 173.710  62.670  1.00  0.00           C
ATOM   3276  NH1 ARG A 215      62.780 173.600  62.510  1.00  0.00           N
ATOM   3277 1HH1 ARG A 215      62.330 174.070  61.740  1.00  0.00           H
ATOM   3278 2HH1 ARG A 215      62.230 173.090  63.190  1.00  0.00           H
ATOM   3279  NH2 ARG A 215      64.530 173.130  63.720  1.00  0.00           N
ATOM   3280 1HH2 ARG A 215      65.530 173.080  63.860  1.00  0.00           H
ATOM   3281 2HH2 ARG A 215      63.940 172.690  64.400  1.00  0.00           H
ATOM   3282  C   ARG A 215      62.910 173.420  55.940  1.00  0.00           C
ATOM   3283  O   ARG A 215      61.730 173.280  56.250  1.00  0.00           O
ATOM   3284  N   ASN A 216      63.360 174.030  54.870  1.00  0.00           N
ATOM   3285  H   ASN A 216      64.320 174.260  54.690  1.00  0.00           H
ATOM   3286  CA  ASN A 216      62.390 174.560  53.860  1.00  0.00           C
ATOM   3287  HA  ASN A 216      61.400 174.370  54.270  1.00  0.00           H
ATOM   3288  CB  ASN A 216      62.560 176.110  53.720  1.00  0.00           C
ATOM   3289  HB1 ASN A 216      61.790 176.500  53.060  1.00  0.00           H
ATOM   3290  HB2 ASN A 216      63.550 176.350  53.330  1.00  0.00           H
ATOM   3291  CG  ASN A 216      62.320 176.750  55.100  1.00  0.00           C
ATOM   3292  OD1 ASN A 216      61.230 177.000  55.540  1.00  0.00           O
ATOM   3293  ND2 ASN A 216      63.440 177.010  55.820  1.00  0.00           N
ATOM   3294 1HD2 ASN A 216      64.330 176.660  55.500  1.00  0.00           H
ATOM   3295 2HD2 ASN A 216      63.190 177.350  56.740  1.00  0.00           H
ATOM   3296  C   ASN A 216      62.500 173.910  52.460  1.00  0.00           C
ATOM   3297  O   ASN A 216      61.600 174.120  51.580  1.00  0.00           O
ATOM   3298  N   LEU A 217      63.580 173.160  52.160  1.00  0.00           N
ATOM   3299  H   LEU A 217      64.280 173.110  52.900  1.00  0.00           H
ATOM   3300  CA  LEU A 217      64.020 172.720  50.840  1.00  0.00           C
ATOM   3301  HA  LEU A 217      63.160 172.720  50.170  1.00  0.00           H
ATOM   3302  CB  LEU A 217      65.230 173.520  50.320  1.00  0.00           C
ATOM   3303  HB1 LEU A 217      65.480 173.140  49.340  1.00  0.00           H
ATOM   3304  HB2 LEU A 217      66.070 173.390  51.000  1.00  0.00           H
ATOM   3305  CG  LEU A 217      65.000 175.030  50.200  1.00  0.00           C
ATOM   3306  HG  LEU A 217      64.740 175.420  51.180  1.00  0.00           H
ATOM   3307  CD1 LEU A 217      66.360 175.670  49.930  1.00  0.00           C
ATOM   3308 1HD1 LEU A 217      66.870 175.050  49.190  1.00  0.00           H
ATOM   3309 2HD1 LEU A 217      66.290 176.720  49.660  1.00  0.00           H
ATOM   3310 3HD1 LEU A 217      66.900 175.580  50.870  1.00  0.00           H
ATOM   3311  CD2 LEU A 217      63.990 175.390  49.140  1.00  0.00           C
ATOM   3312 1HD2 LEU A 217      63.720 176.450  49.110  1.00  0.00           H
ATOM   3313 2HD2 LEU A 217      64.340 175.030  48.170  1.00  0.00           H
ATOM   3314 3HD2 LEU A 217      63.060 174.860  49.360  1.00  0.00           H
ATOM   3315  C   LEU A 217      64.460 171.220  50.870  1.00  0.00           C
ATOM   3316  O   LEU A 217      64.960 170.710  49.900  1.00  0.00           O
ATOM   3317  N   ASP A 218      64.180 170.530  51.980  1.00  0.00           N
ATOM   3318  H   ASP A 218      63.940 171.080  52.790  1.00  0.00           H
ATOM   3319  CA  ASP A 218      64.520 169.100  52.230  1.00  0.00           C
ATOM   3320  HA  ASP A 218      64.640 169.060  53.320  1.00  0.00           H
ATOM   3321  CB  ASP A 218      63.370 168.210  51.740  1.00  0.00           C
ATOM   3322  HB1 ASP A 218      63.410 168.190  50.660  1.00  0.00           H
ATOM   3323  HB2 ASP A 218      62.430 168.690  52.010  1.00  0.00           H
ATOM   3324  CG  ASP A 218      63.510 166.760  52.220  1.00  0.00           C
ATOM   3325  OD1 ASP A 218      64.240 166.450  53.180  1.00  0.00           O
ATOM   3326  OD2 ASP A 218      62.770 165.930  51.630  1.00  0.00           O
ATOM   3327  C   ASP A 218      65.880 168.680  51.650  1.00  0.00           C
ATOM   3328  O   ASP A 218      66.110 167.660  51.080  1.00  0.00           O
ATOM   3329  N   ILE A 219      66.840 169.530  51.970  1.00  0.00           N
ATOM   3330  H   ILE A 219      66.590 170.300  52.570  1.00  0.00           H
ATOM   3331  CA  ILE A 219      68.190 169.430  51.610  1.00  0.00           C
ATOM   3332  HA  ILE A 219      68.250 168.790  50.740  1.00  0.00           H
ATOM   3333  CB  ILE A 219      68.800 170.880  51.360  1.00  0.00           C
ATOM   3334  HB  ILE A 219      68.400 171.560  52.120  1.00  0.00           H
ATOM   3335  CG2 ILE A 219      70.310 170.770  51.580  1.00  0.00           C
ATOM   3336 1HG2 ILE A 219      70.800 170.200  50.780  1.00  0.00           H
ATOM   3337 2HG2 ILE A 219      70.780 171.750  51.620  1.00  0.00           H
ATOM   3338 3HG2 ILE A 219      70.480 170.400  52.590  1.00  0.00           H
ATOM   3339  CG1 ILE A 219      68.450 171.350  49.940  1.00  0.00           C
ATOM   3340 1HG1 ILE A 219      67.360 171.430  49.990  1.00  0.00           H
ATOM   3341 2HG1 ILE A 219      68.790 170.510  49.340  1.00  0.00           H
ATOM   3342  CD  ILE A 219      69.120 172.610  49.410  1.00  0.00           C
ATOM   3343  HD1 ILE A 219      69.110 172.590  48.320  1.00  0.00           H
ATOM   3344  HD2 ILE A 219      68.500 173.480  49.650  1.00  0.00           H
ATOM   3345  HD3 ILE A 219      70.190 172.550  49.600  1.00  0.00           H
ATOM   3346  C   ILE A 219      68.800 168.610  52.740  1.00  0.00           C
ATOM   3347  O   ILE A 219      68.450 168.810  53.930  1.00  0.00           O
ATOM   3348  N   GLU A 220      69.820 167.770  52.430  1.00  0.00           N
ATOM   3349  H   GLU A 220      70.000 167.660  51.450  1.00  0.00           H
ATOM   3350  CA  GLU A 220      70.580 166.940  53.330  1.00  0.00           C
ATOM   3351  HA  GLU A 220      70.170 167.050  54.330  1.00  0.00           H
ATOM   3352  CB  GLU A 220      70.350 165.480  52.930  1.00  0.00           C
ATOM   3353  HB1 GLU A 220      70.530 165.350  51.860  1.00  0.00           H
ATOM   3354  HB2 GLU A 220      69.320 165.200  53.110  1.00  0.00           H
ATOM   3355  CG  GLU A 220      71.100 164.470  53.830  1.00  0.00           C
ATOM   3356  HG1 GLU A 220      70.470 163.580  53.850  1.00  0.00           H
ATOM   3357  HG2 GLU A 220      71.240 164.830  54.850  1.00  0.00           H
ATOM   3358  CD  GLU A 220      72.440 163.970  53.310  1.00  0.00           C
ATOM   3359  OE1 GLU A 220      72.630 164.140  52.100  1.00  0.00           O
ATOM   3360  OE2 GLU A 220      73.230 163.490  54.140  1.00  0.00           O
ATOM   3361  C   GLU A 220      72.100 167.300  53.340  1.00  0.00           C
ATOM   3362  O   GLU A 220      72.710 167.320  54.420  1.00  0.00           O
ATOM   3363  N   ARG A 221      72.700 167.710  52.200  1.00  0.00           N
ATOM   3364  H   ARG A 221      72.080 167.700  51.390  1.00  0.00           H
ATOM   3365  CA  ARG A 221      74.080 168.080  52.010  1.00  0.00           C
ATOM   3366  HA  ARG A 221      74.590 167.190  52.370  1.00  0.00           H
ATOM   3367  CB  ARG A 221      74.340 168.330  50.510  1.00  0.00           C
ATOM   3368  HB1 ARG A 221      75.390 168.600  50.370  1.00  0.00           H
ATOM   3369  HB2 ARG A 221      73.650 169.070  50.110  1.00  0.00           H
ATOM   3370  CG  ARG A 221      74.180 167.040  49.630  1.00  0.00           C
ATOM   3371  HG1 ARG A 221      74.220 167.470  48.630  1.00  0.00           H
ATOM   3372  HG2 ARG A 221      73.210 166.600  49.840  1.00  0.00           H
ATOM   3373  CD  ARG A 221      75.280 165.930  49.720  1.00  0.00           C
ATOM   3374  HD1 ARG A 221      76.260 166.400  49.750  1.00  0.00           H
ATOM   3375  HD2 ARG A 221      75.170 165.490  48.730  1.00  0.00           H
ATOM   3376  NE  ARG A 221      75.080 164.890  50.800  1.00  0.00           N
ATOM   3377  HE  ARG A 221      74.350 165.130  51.460  1.00  0.00           H
ATOM   3378  CZ  ARG A 221      75.580 163.720  50.770  1.00  0.00           C
ATOM   3379  NH1 ARG A 221      76.430 163.390  49.890  1.00  0.00           N
ATOM   3380 1HH1 ARG A 221      76.750 164.090  49.250  1.00  0.00           H
ATOM   3381 2HH1 ARG A 221      76.900 162.500  49.920  1.00  0.00           H
ATOM   3382  NH2 ARG A 221      75.180 162.810  51.630  1.00  0.00           N
ATOM   3383 1HH2 ARG A 221      74.430 163.050  52.270  1.00  0.00           H
ATOM   3384 2HH2 ARG A 221      75.600 161.900  51.690  1.00  0.00           H
ATOM   3385  C   ARG A 221      74.440 169.400  52.780  1.00  0.00           C
ATOM   3386  O   ARG A 221      73.830 170.430  52.480  1.00  0.00           O
ATOM   3387  N   PRO A 222      75.630 169.490  53.470  1.00  0.00           N
ATOM   3388  CD  PRO A 222      76.560 168.430  53.870  1.00  0.00           C
ATOM   3389  HD1 PRO A 222      76.900 167.820  53.030  1.00  0.00           H
ATOM   3390  HD2 PRO A 222      76.090 167.760  54.580  1.00  0.00           H
ATOM   3391  CG  PRO A 222      77.680 169.110  54.650  1.00  0.00           C
ATOM   3392  HG1 PRO A 222      78.520 169.390  54.010  1.00  0.00           H
ATOM   3393  HG2 PRO A 222      78.090 168.480  55.440  1.00  0.00           H
ATOM   3394  CB  PRO A 222      76.990 170.370  55.140  1.00  0.00           C
ATOM   3395  HB1 PRO A 222      77.750 171.140  55.260  1.00  0.00           H
ATOM   3396  HB2 PRO A 222      76.410 170.230  56.050  1.00  0.00           H
ATOM   3397  CA  PRO A 222      76.070 170.800  53.970  1.00  0.00           C
ATOM   3398  HA  PRO A 222      75.310 171.500  54.300  1.00  0.00           H
ATOM   3399  C   PRO A 222      76.930 171.500  52.850  1.00  0.00           C
ATOM   3400  O   PRO A 222      77.540 172.520  53.220  1.00  0.00           O
ATOM   3401  N   THR A 223      77.060 171.030  51.590  1.00  0.00           N
ATOM   3402  H   THR A 223      76.630 170.150  51.360  1.00  0.00           H
ATOM   3403  CA  THR A 223      78.180 171.570  50.660  1.00  0.00           C
ATOM   3404  HA  THR A 223      79.140 171.630  51.170  1.00  0.00           H
ATOM   3405  CB  THR A 223      78.450 170.640  49.420  1.00  0.00           C
ATOM   3406  HB  THR A 223      79.270 171.060  48.850  1.00  0.00           H
ATOM   3407  CG2 THR A 223      78.740 169.150  49.870  1.00  0.00           C
ATOM   3408 1HG2 THR A 223      79.650 169.200  50.460  1.00  0.00           H
ATOM   3409 2HG2 THR A 223      77.880 168.860  50.470  1.00  0.00           H
ATOM   3410 3HG2 THR A 223      78.830 168.520  48.980  1.00  0.00           H
ATOM   3411  OG1 THR A 223      77.280 170.570  48.710  1.00  0.00           O
ATOM   3412  HG1 THR A 223      77.600 170.840  47.850  1.00  0.00           H
ATOM   3413  C   THR A 223      77.850 172.910  50.060  1.00  0.00           C
ATOM   3414  O   THR A 223      76.710 173.350  49.840  1.00  0.00           O
ATOM   3415  N   TYR A 224      78.890 173.700  49.790  1.00  0.00           N
ATOM   3416  H   TYR A 224      79.830 173.420  50.040  1.00  0.00           H
ATOM   3417  CA  TYR A 224      78.670 175.040  49.190  1.00  0.00           C
ATOM   3418  HA  TYR A 224      77.980 175.620  49.790  1.00  0.00           H
ATOM   3419  CB  TYR A 224      80.050 175.710  49.190  1.00  0.00           C
ATOM   3420  HB1 TYR A 224      80.030 176.770  48.960  1.00  0.00           H
ATOM   3421  HB2 TYR A 224      80.710 175.220  48.470  1.00  0.00           H
ATOM   3422  CG  TYR A 224      80.770 175.830  50.540  1.00  0.00           C
ATOM   3423  CD1 TYR A 224      80.180 175.660  51.770  1.00  0.00           C
ATOM   3424  HD1 TYR A 224      79.140 175.420  51.930  1.00  0.00           H
ATOM   3425  CE1 TYR A 224      80.930 175.900  52.950  1.00  0.00           C
ATOM   3426  HE1 TYR A 224      80.410 175.910  53.900  1.00  0.00           H
ATOM   3427  CZ  TYR A 224      82.310 176.130  52.810  1.00  0.00           C
ATOM   3428  OH  TYR A 224      83.100 176.480  53.890  1.00  0.00           O
ATOM   3429  HH  TYR A 224      84.040 176.620  53.760  1.00  0.00           H
ATOM   3430  CE2 TYR A 224      82.940 176.280  51.570  1.00  0.00           C
ATOM   3431  HE2 TYR A 224      83.930 176.720  51.500  1.00  0.00           H
ATOM   3432  CD2 TYR A 224      82.120 176.180  50.450  1.00  0.00           C
ATOM   3433  HD2 TYR A 224      82.520 176.390  49.470  1.00  0.00           H
ATOM   3434  C   TYR A 224      78.130 175.010  47.790  1.00  0.00           C
ATOM   3435  O   TYR A 224      77.350 175.920  47.450  1.00  0.00           O
ATOM   3436  N   THR A 225      78.330 173.960  47.000  1.00  0.00           N
ATOM   3437  H   THR A 225      79.030 173.280  47.260  1.00  0.00           H
ATOM   3438  CA  THR A 225      77.570 173.760  45.760  1.00  0.00           C
ATOM   3439  HA  THR A 225      77.790 174.580  45.080  1.00  0.00           H
ATOM   3440  CB  THR A 225      77.950 172.390  45.080  1.00  0.00           C
ATOM   3441  HB  THR A 225      77.150 172.090  44.410  1.00  0.00           H
ATOM   3442  CG2 THR A 225      79.290 172.500  44.350  1.00  0.00           C
ATOM   3443 1HG2 THR A 225      80.130 172.680  45.030  1.00  0.00           H
ATOM   3444 2HG2 THR A 225      79.390 171.570  43.790  1.00  0.00           H
ATOM   3445 3HG2 THR A 225      79.170 173.380  43.720  1.00  0.00           H
ATOM   3446  OG1 THR A 225      78.130 171.460  46.160  1.00  0.00           O
ATOM   3447  HG1 THR A 225      78.180 170.580  45.780  1.00  0.00           H
ATOM   3448  C   THR A 225      76.060 173.720  45.990  1.00  0.00           C
ATOM   3449  O   THR A 225      75.360 174.060  45.030  1.00  0.00           O
ATOM   3450  N   ASN A 226      75.560 173.360  47.170  1.00  0.00           N
ATOM   3451  H   ASN A 226      76.180 173.130  47.940  1.00  0.00           H
ATOM   3452  CA  ASN A 226      74.120 173.370  47.560  1.00  0.00           C
ATOM   3453  HA  ASN A 226      73.490 173.400  46.670  1.00  0.00           H
ATOM   3454  CB  ASN A 226      73.740 172.130  48.410  1.00  0.00           C
ATOM   3455  HB1 ASN A 226      72.750 172.200  48.850  1.00  0.00           H
ATOM   3456  HB2 ASN A 226      74.300 171.990  49.340  1.00  0.00           H
ATOM   3457  CG  ASN A 226      73.840 170.880  47.530  1.00  0.00           C
ATOM   3458  OD1 ASN A 226      73.040 170.650  46.680  1.00  0.00           O
ATOM   3459  ND2 ASN A 226      74.790 170.100  47.900  1.00  0.00           N
ATOM   3460 1HD2 ASN A 226      75.520 170.260  48.580  1.00  0.00           H
ATOM   3461 2HD2 ASN A 226      75.070 169.370  47.250  1.00  0.00           H
ATOM   3462  C   ASN A 226      73.680 174.630  48.350  1.00  0.00           C
ATOM   3463  O   ASN A 226      72.580 175.170  48.240  1.00  0.00           O
ATOM   3464  N   LEU A 227      74.550 175.190  49.170  1.00  0.00           N
ATOM   3465  H   LEU A 227      75.320 174.600  49.450  1.00  0.00           H
ATOM   3466  CA  LEU A 227      74.270 176.410  49.920  1.00  0.00           C
ATOM   3467  HA  LEU A 227      73.230 176.350  50.240  1.00  0.00           H
ATOM   3468  CB  LEU A 227      75.070 176.410  51.170  1.00  0.00           C
ATOM   3469  HB1 LEU A 227      74.810 177.370  51.620  1.00  0.00           H
ATOM   3470  HB2 LEU A 227      76.130 176.340  50.920  1.00  0.00           H
ATOM   3471  CG  LEU A 227      74.820 175.280  52.230  1.00  0.00           C
ATOM   3472  HG  LEU A 227      75.360 174.440  51.800  1.00  0.00           H
ATOM   3473  CD1 LEU A 227      75.500 175.760  53.600  1.00  0.00           C
ATOM   3474 1HD1 LEU A 227      75.050 176.630  54.090  1.00  0.00           H
ATOM   3475 2HD1 LEU A 227      75.500 174.980  54.360  1.00  0.00           H
ATOM   3476 3HD1 LEU A 227      76.500 176.110  53.350  1.00  0.00           H
ATOM   3477  CD2 LEU A 227      73.390 174.860  52.430  1.00  0.00           C
ATOM   3478 1HD2 LEU A 227      73.000 174.690  51.430  1.00  0.00           H
ATOM   3479 2HD2 LEU A 227      73.330 173.920  52.980  1.00  0.00           H
ATOM   3480 3HD2 LEU A 227      72.820 175.610  52.980  1.00  0.00           H
ATOM   3481  C   LEU A 227      74.380 177.700  49.100  1.00  0.00           C
ATOM   3482  O   LEU A 227      73.570 178.560  49.360  1.00  0.00           O
ATOM   3483  N   ASN A 228      75.280 177.890  48.160  1.00  0.00           N
ATOM   3484  H   ASN A 228      75.940 177.150  47.950  1.00  0.00           H
ATOM   3485  CA  ASN A 228      75.610 179.160  47.670  1.00  0.00           C
ATOM   3486  HA  ASN A 228      75.580 179.900  48.460  1.00  0.00           H
ATOM   3487  CB  ASN A 228      77.070 179.240  47.080  1.00  0.00           C
ATOM   3488  HB1 ASN A 228      77.200 180.170  46.520  1.00  0.00           H
ATOM   3489  HB2 ASN A 228      77.150 178.390  46.390  1.00  0.00           H
ATOM   3490  CG  ASN A 228      78.130 179.020  48.180  1.00  0.00           C
ATOM   3491  OD1 ASN A 228      77.860 178.870  49.410  1.00  0.00           O
ATOM   3492  ND2 ASN A 228      79.410 178.880  47.770  1.00  0.00           N
ATOM   3493 1HD2 ASN A 228      79.680 179.070  46.820  1.00  0.00           H
ATOM   3494 2HD2 ASN A 228      80.110 179.030  48.480  1.00  0.00           H
ATOM   3495  C   ASN A 228      74.560 179.670  46.660  1.00  0.00           C
ATOM   3496  O   ASN A 228      74.360 180.900  46.630  1.00  0.00           O
ATOM   3497  N   ARG A 229      73.840 178.820  45.970  1.00  0.00           N
ATOM   3498  H   ARG A 229      74.240 177.900  45.880  1.00  0.00           H
ATOM   3499  CA  ARG A 229      72.640 179.130  45.250  1.00  0.00           C
ATOM   3500  HA  ARG A 229      72.880 179.560  44.270  1.00  0.00           H
ATOM   3501  CB  ARG A 229      71.880 177.810  45.010  1.00  0.00           C
ATOM   3502  HB1 ARG A 229      70.840 178.030  44.800  1.00  0.00           H
ATOM   3503  HB2 ARG A 229      71.900 177.210  45.920  1.00  0.00           H
ATOM   3504  CG  ARG A 229      72.360 176.970  43.800  1.00  0.00           C
ATOM   3505  HG1 ARG A 229      73.360 176.570  43.990  1.00  0.00           H
ATOM   3506  HG2 ARG A 229      72.240 177.550  42.890  1.00  0.00           H
ATOM   3507  CD  ARG A 229      71.310 175.820  43.730  1.00  0.00           C
ATOM   3508  HD1 ARG A 229      70.360 176.330  43.820  1.00  0.00           H
ATOM   3509  HD2 ARG A 229      71.480 175.110  44.550  1.00  0.00           H
ATOM   3510  NE  ARG A 229      71.290 175.210  42.440  1.00  0.00           N
ATOM   3511  HE  ARG A 229      72.090 175.270  41.830  1.00  0.00           H
ATOM   3512  CZ  ARG A 229      70.450 174.340  41.940  1.00  0.00           C
ATOM   3513  NH1 ARG A 229      69.480 173.830  42.650  1.00  0.00           N
ATOM   3514 1HH1 ARG A 229      69.170 174.220  43.530  1.00  0.00           H
ATOM   3515 2HH1 ARG A 229      68.910 173.210  42.100  1.00  0.00           H
ATOM   3516  NH2 ARG A 229      70.540 173.970  40.680  1.00  0.00           N
ATOM   3517 1HH2 ARG A 229      71.170 174.310  39.980  1.00  0.00           H
ATOM   3518 2HH2 ARG A 229      69.860 173.290  40.360  1.00  0.00           H
ATOM   3519  C   ARG A 229      71.720 180.060  46.060  1.00  0.00           C
ATOM   3520  O   ARG A 229      71.310 181.120  45.510  1.00  0.00           O
ATOM   3521  N   LEU A 230      71.310 179.650  47.270  1.00  0.00           N
ATOM   3522  H   LEU A 230      71.820 178.880  47.680  1.00  0.00           H
ATOM   3523  CA  LEU A 230      70.250 180.290  48.090  1.00  0.00           C
ATOM   3524  HA  LEU A 230      69.560 180.660  47.330  1.00  0.00           H
ATOM   3525  CB  LEU A 230      69.420 179.350  49.010  1.00  0.00           C
ATOM   3526  HB1 LEU A 230      70.130 178.850  49.680  1.00  0.00           H
ATOM   3527  HB2 LEU A 230      68.970 178.560  48.410  1.00  0.00           H
ATOM   3528  CG  LEU A 230      68.270 180.010  49.820  1.00  0.00           C
ATOM   3529  HG  LEU A 230      68.670 180.980  50.110  1.00  0.00           H
ATOM   3530  CD1 LEU A 230      67.050 180.150  48.900  1.00  0.00           C
ATOM   3531 1HD1 LEU A 230      66.190 180.740  49.230  1.00  0.00           H
ATOM   3532 2HD1 LEU A 230      67.340 180.530  47.920  1.00  0.00           H
ATOM   3533 3HD1 LEU A 230      66.640 179.160  48.700  1.00  0.00           H
ATOM   3534  CD2 LEU A 230      67.850 179.220  51.050  1.00  0.00           C
ATOM   3535 1HD2 LEU A 230      68.740 179.020  51.650  1.00  0.00           H
ATOM   3536 2HD2 LEU A 230      67.270 179.800  51.770  1.00  0.00           H
ATOM   3537 3HD2 LEU A 230      67.400 178.250  50.850  1.00  0.00           H
ATOM   3538  C   LEU A 230      70.880 181.550  48.680  1.00  0.00           C
ATOM   3539  O   LEU A 230      70.320 182.650  48.510  1.00  0.00           O
ATOM   3540  N   ILE A 231      72.150 181.490  49.070  1.00  0.00           N
ATOM   3541  H   ILE A 231      72.550 180.570  49.150  1.00  0.00           H
ATOM   3542  CA  ILE A 231      72.900 182.790  49.330  1.00  0.00           C
ATOM   3543  HA  ILE A 231      72.250 183.260  50.070  1.00  0.00           H
ATOM   3544  CB  ILE A 231      74.260 182.650  50.070  1.00  0.00           C
ATOM   3545  HB  ILE A 231      74.990 182.140  49.440  1.00  0.00           H
ATOM   3546  CG2 ILE A 231      74.770 184.000  50.500  1.00  0.00           C
ATOM   3547 1HG2 ILE A 231      75.760 183.950  50.950  1.00  0.00           H
ATOM   3548 2HG2 ILE A 231      74.960 184.630  49.630  1.00  0.00           H
ATOM   3549 3HG2 ILE A 231      74.100 184.420  51.250  1.00  0.00           H
ATOM   3550  CG1 ILE A 231      74.090 181.810  51.310  1.00  0.00           C
ATOM   3551 1HG1 ILE A 231      73.530 180.940  50.970  1.00  0.00           H
ATOM   3552 2HG1 ILE A 231      73.410 182.300  52.020  1.00  0.00           H
ATOM   3553  CD  ILE A 231      75.370 181.330  51.960  1.00  0.00           C
ATOM   3554  HD1 ILE A 231      76.030 180.740  51.320  1.00  0.00           H
ATOM   3555  HD2 ILE A 231      75.890 182.240  52.240  1.00  0.00           H
ATOM   3556  HD3 ILE A 231      75.140 180.820  52.900  1.00  0.00           H
ATOM   3557  C   ILE A 231      72.920 183.800  48.180  1.00  0.00           C
ATOM   3558  O   ILE A 231      72.460 184.950  48.400  1.00  0.00           O
ATOM   3559  N   SER A 232      73.310 183.400  46.990  1.00  0.00           N
ATOM   3560  H   SER A 232      73.820 182.520  46.930  1.00  0.00           H
ATOM   3561  CA  SER A 232      73.210 184.220  45.740  1.00  0.00           C
ATOM   3562  HA  SER A 232      73.990 184.970  45.870  1.00  0.00           H
ATOM   3563  CB  SER A 232      73.600 183.460  44.560  1.00  0.00           C
ATOM   3564  HB1 SER A 232      73.500 184.230  43.800  1.00  0.00           H
ATOM   3565  HB2 SER A 232      72.820 182.760  44.260  1.00  0.00           H
ATOM   3566  OG  SER A 232      74.940 183.020  44.580  1.00  0.00           O
ATOM   3567  HG  SER A 232      74.940 182.150  45.000  1.00  0.00           H
ATOM   3568  C   SER A 232      71.780 184.770  45.640  1.00  0.00           C
ATOM   3569  O   SER A 232      71.640 186.010  45.460  1.00  0.00           O
ATOM   3570  N   GLN A 233      70.750 183.990  45.900  1.00  0.00           N
ATOM   3571  H   GLN A 233      70.910 183.030  46.160  1.00  0.00           H
ATOM   3572  CA  GLN A 233      69.350 184.420  45.760  1.00  0.00           C
ATOM   3573  HA  GLN A 233      69.200 184.740  44.730  1.00  0.00           H
ATOM   3574  CB  GLN A 233      68.410 183.220  45.820  1.00  0.00           C
ATOM   3575  HB1 GLN A 233      68.350 183.010  46.890  1.00  0.00           H
ATOM   3576  HB2 GLN A 233      68.910 182.430  45.260  1.00  0.00           H
ATOM   3577  CG  GLN A 233      66.930 183.340  45.230  1.00  0.00           C
ATOM   3578  HG1 GLN A 233      66.980 183.360  44.140  1.00  0.00           H
ATOM   3579  HG2 GLN A 233      66.540 184.310  45.560  1.00  0.00           H
ATOM   3580  CD  GLN A 233      65.870 182.270  45.500  1.00  0.00           C
ATOM   3581  OE1 GLN A 233      64.830 182.480  46.130  1.00  0.00           O
ATOM   3582  NE2 GLN A 233      66.120 181.020  45.070  1.00  0.00           N
ATOM   3583 1HE2 GLN A 233      66.940 180.770  44.540  1.00  0.00           H
ATOM   3584 2HE2 GLN A 233      65.450 180.290  45.290  1.00  0.00           H
ATOM   3585  C   GLN A 233      69.070 185.600  46.690  1.00  0.00           C
ATOM   3586  O   GLN A 233      68.440 186.590  46.330  1.00  0.00           O
ATOM   3587  N   ILE A 234      69.510 185.490  47.940  1.00  0.00           N
ATOM   3588  H   ILE A 234      70.060 184.660  48.110  1.00  0.00           H
ATOM   3589  CA  ILE A 234      69.410 186.450  49.050  1.00  0.00           C
ATOM   3590  HA  ILE A 234      68.380 186.800  49.170  1.00  0.00           H
ATOM   3591  CB  ILE A 234      69.840 185.710  50.280  1.00  0.00           C
ATOM   3592  HB  ILE A 234      70.750 185.160  50.020  1.00  0.00           H
ATOM   3593  CG2 ILE A 234      70.360 186.620  51.480  1.00  0.00           C
ATOM   3594 1HG2 ILE A 234      70.760 185.930  52.220  1.00  0.00           H
ATOM   3595 2HG2 ILE A 234      71.210 187.230  51.170  1.00  0.00           H
ATOM   3596 3HG2 ILE A 234      69.550 187.230  51.870  1.00  0.00           H
ATOM   3597  CG1 ILE A 234      68.740 184.720  50.730  1.00  0.00           C
ATOM   3598 1HG1 ILE A 234      68.120 184.380  49.900  1.00  0.00           H
ATOM   3599 2HG1 ILE A 234      68.010 185.170  51.400  1.00  0.00           H
ATOM   3600  CD  ILE A 234      69.130 183.530  51.450  1.00  0.00           C
ATOM   3601  HD1 ILE A 234      68.200 182.960  51.530  1.00  0.00           H
ATOM   3602  HD2 ILE A 234      69.950 183.100  50.880  1.00  0.00           H
ATOM   3603  HD3 ILE A 234      69.480 183.760  52.460  1.00  0.00           H
ATOM   3604  C   ILE A 234      70.180 187.720  48.780  1.00  0.00           C
ATOM   3605  O   ILE A 234      69.630 188.760  48.800  1.00  0.00           O
ATOM   3606  N   VAL A 235      71.440 187.640  48.430  1.00  0.00           N
ATOM   3607  H   VAL A 235      71.780 186.690  48.410  1.00  0.00           H
ATOM   3608  CA  VAL A 235      72.320 188.750  48.090  1.00  0.00           C
ATOM   3609  HA  VAL A 235      72.250 189.490  48.880  1.00  0.00           H
ATOM   3610  CB  VAL A 235      73.780 188.200  48.020  1.00  0.00           C
ATOM   3611  HB  VAL A 235      73.840 187.390  47.300  1.00  0.00           H
ATOM   3612  CG1 VAL A 235      74.690 189.330  47.330  1.00  0.00           C
ATOM   3613 1HG1 VAL A 235      74.480 189.350  46.260  1.00  0.00           H
ATOM   3614 2HG1 VAL A 235      74.550 190.270  47.850  1.00  0.00           H
ATOM   3615 3HG1 VAL A 235      75.750 189.160  47.530  1.00  0.00           H
ATOM   3616  CG2 VAL A 235      74.380 187.820  49.350  1.00  0.00           C
ATOM   3617 1HG2 VAL A 235      74.450 188.610  50.090  1.00  0.00           H
ATOM   3618 2HG2 VAL A 235      73.760 187.020  49.770  1.00  0.00           H
ATOM   3619 3HG2 VAL A 235      75.380 187.400  49.250  1.00  0.00           H
ATOM   3620  C   VAL A 235      71.860 189.490  46.790  1.00  0.00           C
ATOM   3621  O   VAL A 235      71.970 190.720  46.840  1.00  0.00           O
ATOM   3622  N   SER A 236      71.250 188.810  45.800  1.00  0.00           N
ATOM   3623  H   SER A 236      71.390 187.810  45.790  1.00  0.00           H
ATOM   3624  CA  SER A 236      70.720 189.540  44.570  1.00  0.00           C
ATOM   3625  HA  SER A 236      71.470 190.170  44.110  1.00  0.00           H
ATOM   3626  CB  SER A 236      70.270 188.500  43.480  1.00  0.00           C
ATOM   3627  HB1 SER A 236      69.730 189.060  42.720  1.00  0.00           H
ATOM   3628  HB2 SER A 236      69.600 187.710  43.830  1.00  0.00           H
ATOM   3629  OG  SER A 236      71.420 187.950  42.860  1.00  0.00           O
ATOM   3630  HG  SER A 236      71.710 187.180  43.360  1.00  0.00           H
ATOM   3631  C   SER A 236      69.540 190.390  44.960  1.00  0.00           C
ATOM   3632  O   SER A 236      69.410 191.530  44.540  1.00  0.00           O
ATOM   3633  N   SER A 237      68.690 189.850  45.830  1.00  0.00           N
ATOM   3634  H   SER A 237      68.980 188.970  46.220  1.00  0.00           H
ATOM   3635  CA  SER A 237      67.520 190.640  46.300  1.00  0.00           C
ATOM   3636  HA  SER A 237      67.040 191.070  45.410  1.00  0.00           H
ATOM   3637  CB  SER A 237      66.530 189.700  47.060  1.00  0.00           C
ATOM   3638  HB1 SER A 237      65.600 190.240  47.230  1.00  0.00           H
ATOM   3639  HB2 SER A 237      66.920 189.210  47.950  1.00  0.00           H
ATOM   3640  OG  SER A 237      66.170 188.710  46.170  1.00  0.00           O
ATOM   3641  HG  SER A 237      66.600 187.940  46.570  1.00  0.00           H
ATOM   3642  C   SER A 237      67.890 191.830  47.230  1.00  0.00           C
ATOM   3643  O   SER A 237      67.410 192.950  47.070  1.00  0.00           O
ATOM   3644  N   ILE A 238      68.870 191.590  48.090  1.00  0.00           N
ATOM   3645  H   ILE A 238      69.220 190.650  48.170  1.00  0.00           H
ATOM   3646  CA  ILE A 238      69.530 192.580  48.990  1.00  0.00           C
ATOM   3647  HA  ILE A 238      68.700 193.080  49.490  1.00  0.00           H
ATOM   3648  CB  ILE A 238      70.550 191.940  49.950  1.00  0.00           C
ATOM   3649  HB  ILE A 238      71.000 191.090  49.440  1.00  0.00           H
ATOM   3650  CG2 ILE A 238      71.710 192.850  50.440  1.00  0.00           C
ATOM   3651 1HG2 ILE A 238      72.430 192.310  51.060  1.00  0.00           H
ATOM   3652 2HG2 ILE A 238      72.320 193.290  49.650  1.00  0.00           H
ATOM   3653 3HG2 ILE A 238      71.310 193.710  50.980  1.00  0.00           H
ATOM   3654  CG1 ILE A 238      69.740 191.410  51.170  1.00  0.00           C
ATOM   3655 1HG1 ILE A 238      69.300 190.520  50.730  1.00  0.00           H
ATOM   3656 2HG1 ILE A 238      68.870 192.030  51.400  1.00  0.00           H
ATOM   3657  CD  ILE A 238      70.650 190.910  52.310  1.00  0.00           C
ATOM   3658  HD1 ILE A 238      70.030 190.360  53.020  1.00  0.00           H
ATOM   3659  HD2 ILE A 238      71.430 190.290  51.880  1.00  0.00           H
ATOM   3660  HD3 ILE A 238      70.990 191.770  52.890  1.00  0.00           H
ATOM   3661  C   ILE A 238      70.160 193.770  48.080  1.00  0.00           C
ATOM   3662  O   ILE A 238      70.210 194.940  48.480  1.00  0.00           O
ATOM   3663  N   THR A 239      70.500 193.490  46.820  1.00  0.00           N
ATOM   3664  H   THR A 239      70.500 192.500  46.610  1.00  0.00           H
ATOM   3665  CA  THR A 239      71.170 194.400  45.900  1.00  0.00           C
ATOM   3666  HA  THR A 239      71.350 195.350  46.410  1.00  0.00           H
ATOM   3667  CB  THR A 239      72.570 194.050  45.350  1.00  0.00           C
ATOM   3668  HB  THR A 239      72.810 194.740  44.540  1.00  0.00           H
ATOM   3669  CG2 THR A 239      73.600 194.130  46.420  1.00  0.00           C
ATOM   3670 1HG2 THR A 239      73.660 195.110  46.890  1.00  0.00           H
ATOM   3671 2HG2 THR A 239      73.370 193.500  47.280  1.00  0.00           H
ATOM   3672 3HG2 THR A 239      74.580 194.030  45.950  1.00  0.00           H
ATOM   3673  OG1 THR A 239      72.650 192.790  44.790  1.00  0.00           O
ATOM   3674  HG1 THR A 239      72.950 192.110  45.400  1.00  0.00           H
ATOM   3675  C   THR A 239      70.320 194.930  44.700  1.00  0.00           C
ATOM   3676  O   THR A 239      70.780 195.740  43.880  1.00  0.00           O
ATOM   3677  N   ALA A 240      69.100 194.470  44.560  1.00  0.00           N
ATOM   3678  H   ALA A 240      68.820 193.750  45.200  1.00  0.00           H
ATOM   3679  CA  ALA A 240      68.230 194.860  43.490  1.00  0.00           C
ATOM   3680  HA  ALA A 240      68.630 194.370  42.600  1.00  0.00           H
ATOM   3681  CB  ALA A 240      66.930 194.130  43.590  1.00  0.00           C
ATOM   3682  HB1 ALA A 240      66.430 194.590  44.440  1.00  0.00           H
ATOM   3683  HB2 ALA A 240      66.200 194.310  42.800  1.00  0.00           H
ATOM   3684  HB3 ALA A 240      67.080 193.070  43.790  1.00  0.00           H
ATOM   3685  C   ALA A 240      68.160 196.360  43.180  1.00  0.00           C
ATOM   3686  O   ALA A 240      68.270 196.820  42.040  1.00  0.00           O
ATOM   3687  N   SER A 241      67.890 197.230  44.140  1.00  0.00           N
ATOM   3688  H   SER A 241      67.990 196.910  45.090  1.00  0.00           H
ATOM   3689  CA  SER A 241      67.780 198.720  43.950  1.00  0.00           C
ATOM   3690  HA  SER A 241      67.050 198.790  43.140  1.00  0.00           H
ATOM   3691  CB  SER A 241      67.480 199.410  45.280  1.00  0.00           C
ATOM   3692  HB1 SER A 241      67.030 200.390  45.110  1.00  0.00           H
ATOM   3693  HB2 SER A 241      68.370 199.630  45.860  1.00  0.00           H
ATOM   3694  OG  SER A 241      66.620 198.650  46.070  1.00  0.00           O
ATOM   3695  HG  SER A 241      66.220 199.200  46.750  1.00  0.00           H
ATOM   3696  C   SER A 241      69.030 199.290  43.410  1.00  0.00           C
ATOM   3697  O   SER A 241      69.090 200.260  42.690  1.00  0.00           O
ATOM   3698  N   LEU A 242      70.180 198.680  43.830  1.00  0.00           N
ATOM   3699  H   LEU A 242      70.190 197.760  44.240  1.00  0.00           H
ATOM   3700  CA  LEU A 242      71.470 199.110  43.400  1.00  0.00           C
ATOM   3701  HA  LEU A 242      71.440 200.200  43.360  1.00  0.00           H
ATOM   3702  CB  LEU A 242      72.520 198.660  44.410  1.00  0.00           C
ATOM   3703  HB1 LEU A 242      73.480 199.050  44.090  1.00  0.00           H
ATOM   3704  HB2 LEU A 242      72.580 197.580  44.360  1.00  0.00           H
ATOM   3705  CG  LEU A 242      72.400 199.160  45.840  1.00  0.00           C
ATOM   3706  HG  LEU A 242      71.450 198.820  46.250  1.00  0.00           H
ATOM   3707  CD1 LEU A 242      73.430 198.670  46.840  1.00  0.00           C
ATOM   3708 1HD1 LEU A 242      73.540 197.590  46.760  1.00  0.00           H
ATOM   3709 2HD1 LEU A 242      74.410 199.090  46.640  1.00  0.00           H
ATOM   3710 3HD1 LEU A 242      73.240 198.920  47.890  1.00  0.00           H
ATOM   3711  CD2 LEU A 242      72.360 200.740  45.870  1.00  0.00           C
ATOM   3712 1HD2 LEU A 242      73.100 201.260  45.260  1.00  0.00           H
ATOM   3713 2HD2 LEU A 242      71.330 200.960  45.590  1.00  0.00           H
ATOM   3714 3HD2 LEU A 242      72.390 201.000  46.930  1.00  0.00           H
ATOM   3715  C   LEU A 242      71.760 198.660  41.930  1.00  0.00           C
ATOM   3716  O   LEU A 242      72.510 199.340  41.250  1.00  0.00           O
ATOM   3717  N   ARG A 243      71.210 197.510  41.460  1.00  0.00           N
ATOM   3718  H   ARG A 243      70.550 197.090  42.100  1.00  0.00           H
ATOM   3719  CA  ARG A 243      71.490 196.820  40.180  1.00  0.00           C
ATOM   3720  HA  ARG A 243      72.480 196.990  39.770  1.00  0.00           H
ATOM   3721  CB  ARG A 243      71.340 195.320  40.470  1.00  0.00           C
ATOM   3722  HB1 ARG A 243      71.180 194.860  39.500  1.00  0.00           H
ATOM   3723  HB2 ARG A 243      70.400 195.120  40.990  1.00  0.00           H
ATOM   3724  CG  ARG A 243      72.620 194.740  41.190  1.00  0.00           C
ATOM   3725  HG1 ARG A 243      72.670 195.220  42.170  1.00  0.00           H
ATOM   3726  HG2 ARG A 243      73.430 195.130  40.580  1.00  0.00           H
ATOM   3727  CD  ARG A 243      72.690 193.220  41.270  1.00  0.00           C
ATOM   3728  HD1 ARG A 243      73.560 192.900  41.840  1.00  0.00           H
ATOM   3729  HD2 ARG A 243      72.810 192.780  40.290  1.00  0.00           H
ATOM   3730  NE  ARG A 243      71.490 192.630  41.940  1.00  0.00           N
ATOM   3731  HE  ARG A 243      71.390 192.860  42.920  1.00  0.00           H
ATOM   3732  CZ  ARG A 243      70.530 192.060  41.240  1.00  0.00           C
ATOM   3733  NH1 ARG A 243      70.630 191.760  39.980  1.00  0.00           N
ATOM   3734 1HH1 ARG A 243      71.380 191.960  39.330  1.00  0.00           H
ATOM   3735 2HH1 ARG A 243      69.850 191.280  39.550  1.00  0.00           H
ATOM   3736  NH2 ARG A 243      69.440 191.610  41.790  1.00  0.00           N
ATOM   3737 1HH2 ARG A 243      69.320 191.700  42.790  1.00  0.00           H
ATOM   3738 2HH2 ARG A 243      68.930 190.910  41.270  1.00  0.00           H
ATOM   3739  C   ARG A 243      70.590 197.290  39.070  1.00  0.00           C
ATOM   3740  O   ARG A 243      71.120 197.610  38.000  1.00  0.00           O
ATOM   3741  N   PHE A 244      69.270 197.350  39.310  1.00  0.00           N
ATOM   3742  H   PHE A 244      68.930 197.120  40.230  1.00  0.00           H
ATOM   3743  CA  PHE A 244      68.200 197.760  38.350  1.00  0.00           C
ATOM   3744  HA  PHE A 244      68.500 197.570  37.320  1.00  0.00           H
ATOM   3745  CB  PHE A 244      66.920 197.000  38.640  1.00  0.00           C
ATOM   3746  HB1 PHE A 244      66.110 197.330  37.990  1.00  0.00           H
ATOM   3747  HB2 PHE A 244      66.580 197.200  39.650  1.00  0.00           H
ATOM   3748  CG  PHE A 244      66.910 195.550  38.470  1.00  0.00           C
ATOM   3749  CD1 PHE A 244      66.860 194.640  39.610  1.00  0.00           C
ATOM   3750  HD1 PHE A 244      66.850 194.940  40.650  1.00  0.00           H
ATOM   3751  CE1 PHE A 244      67.010 193.260  39.330  1.00  0.00           C
ATOM   3752  HE1 PHE A 244      66.970 192.600  40.190  1.00  0.00           H
ATOM   3753  CZ  PHE A 244      67.110 192.760  38.060  1.00  0.00           C
ATOM   3754  HZ  PHE A 244      67.200 191.690  37.920  1.00  0.00           H
ATOM   3755  CE2 PHE A 244      67.120 193.630  36.960  1.00  0.00           C
ATOM   3756  HE2 PHE A 244      67.250 193.170  35.980  1.00  0.00           H
ATOM   3757  CD2 PHE A 244      67.000 194.990  37.190  1.00  0.00           C
ATOM   3758  HD2 PHE A 244      67.070 195.660  36.350  1.00  0.00           H
ATOM   3759  C   PHE A 244      67.980 199.270  38.380  1.00  0.00           C
ATOM   3760  O   PHE A 244      68.430 199.960  39.270  1.00  0.00           O
ATOM   3761  N   ASP A 245      67.200 199.790  37.390  1.00  0.00           N
ATOM   3762  H   ASP A 245      66.820 199.150  36.710  1.00  0.00           H
ATOM   3763  CA  ASP A 245      66.640 201.100  37.390  1.00  0.00           C
ATOM   3764  HA  ASP A 245      67.290 201.640  38.070  1.00  0.00           H
ATOM   3765  CB  ASP A 245      66.750 201.830  36.040  1.00  0.00           C
ATOM   3766  HB1 ASP A 245      67.790 202.080  35.840  1.00  0.00           H
ATOM   3767  HB2 ASP A 245      66.150 202.740  36.090  1.00  0.00           H
ATOM   3768  CG  ASP A 245      66.390 201.050  34.780  1.00  0.00           C
ATOM   3769  OD1 ASP A 245      66.360 201.710  33.670  1.00  0.00           O
ATOM   3770  OD2 ASP A 245      65.940 199.890  34.920  1.00  0.00           O
ATOM   3771  C   ASP A 245      65.090 201.080  37.880  1.00  0.00           C
ATOM   3772  O   ASP A 245      64.350 200.110  37.820  1.00  0.00           O
ATOM   3773  N   GLY A 246      64.610 202.280  38.310  1.00  0.00           N
ATOM   3774  H   GLY A 246      65.260 203.050  38.360  1.00  0.00           H
ATOM   3775  CA  GLY A 246      63.330 202.390  38.970  1.00  0.00           C
ATOM   3776  HA1 GLY A 246      63.180 201.520  39.610  1.00  0.00           H
ATOM   3777  HA2 GLY A 246      62.570 202.330  38.190  1.00  0.00           H
ATOM   3778  C   GLY A 246      63.030 203.660  39.810  1.00  0.00           C
ATOM   3779  O   GLY A 246      63.760 204.630  39.970  1.00  0.00           O
ATOM   3780  N   ALA A 247      61.870 203.710  40.340  1.00  0.00           N
ATOM   3781  H   ALA A 247      61.180 203.080  39.960  1.00  0.00           H
ATOM   3782  CA  ALA A 247      61.290 204.880  40.980  1.00  0.00           C
ATOM   3783  HA  ALA A 247      61.740 205.830  40.700  1.00  0.00           H
ATOM   3784  CB  ALA A 247      59.840 205.000  40.480  1.00  0.00           C
ATOM   3785  HB1 ALA A 247      59.180 204.300  40.990  1.00  0.00           H
ATOM   3786  HB2 ALA A 247      59.470 206.000  40.700  1.00  0.00           H
ATOM   3787  HB3 ALA A 247      59.660 204.870  39.410  1.00  0.00           H
ATOM   3788  C   ALA A 247      61.410 205.120  42.510  1.00  0.00           C
ATOM   3789  O   ALA A 247      61.320 206.270  42.920  1.00  0.00           O
ATOM   3790  N   LEU A 248      61.740 204.130  43.350  1.00  0.00           N
ATOM   3791  H   LEU A 248      61.890 203.250  42.880  1.00  0.00           H
ATOM   3792  CA  LEU A 248      61.850 204.230  44.790  1.00  0.00           C
ATOM   3793  HA  LEU A 248      61.410 205.170  45.130  1.00  0.00           H
ATOM   3794  CB  LEU A 248      61.040 203.080  45.430  1.00  0.00           C
ATOM   3795  HB1 LEU A 248      61.050 203.240  46.500  1.00  0.00           H
ATOM   3796  HB2 LEU A 248      61.620 202.180  45.230  1.00  0.00           H
ATOM   3797  CG  LEU A 248      59.570 202.820  45.040  1.00  0.00           C
ATOM   3798  HG  LEU A 248      59.480 202.900  43.960  1.00  0.00           H
ATOM   3799  CD1 LEU A 248      59.190 201.420  45.430  1.00  0.00           C
ATOM   3800 1HD1 LEU A 248      58.830 201.340  46.460  1.00  0.00           H
ATOM   3801 2HD1 LEU A 248      58.410 201.050  44.770  1.00  0.00           H
ATOM   3802 3HD1 LEU A 248      60.080 200.820  45.230  1.00  0.00           H
ATOM   3803  CD2 LEU A 248      58.560 203.890  45.560  1.00  0.00           C
ATOM   3804 1HD2 LEU A 248      57.550 203.650  45.230  1.00  0.00           H
ATOM   3805 2HD2 LEU A 248      58.590 203.860  46.640  1.00  0.00           H
ATOM   3806 3HD2 LEU A 248      58.730 204.890  45.160  1.00  0.00           H
ATOM   3807  C   LEU A 248      63.280 204.290  45.380  1.00  0.00           C
ATOM   3808  O   LEU A 248      63.400 204.470  46.590  1.00  0.00           O
ATOM   3809  N   ASN A 249      64.320 204.140  44.580  1.00  0.00           N
ATOM   3810  H   ASN A 249      64.170 203.910  43.610  1.00  0.00           H
ATOM   3811  CA  ASN A 249      65.670 204.430  44.990  1.00  0.00           C
ATOM   3812  HA  ASN A 249      65.630 205.260  45.690  1.00  0.00           H
ATOM   3813  CB  ASN A 249      66.270 203.190  45.710  1.00  0.00           C
ATOM   3814  HB1 ASN A 249      66.700 202.540  44.940  1.00  0.00           H
ATOM   3815  HB2 ASN A 249      65.550 202.590  46.260  1.00  0.00           H
ATOM   3816  CG  ASN A 249      67.350 203.550  46.730  1.00  0.00           C
ATOM   3817  OD1 ASN A 249      67.110 203.820  47.890  1.00  0.00           O
ATOM   3818  ND2 ASN A 249      68.580 203.630  46.330  1.00  0.00           N
ATOM   3819 1HD2 ASN A 249      68.850 203.540  45.360  1.00  0.00           H
ATOM   3820 2HD2 ASN A 249      69.150 204.000  47.080  1.00  0.00           H
ATOM   3821  C   ASN A 249      66.540 204.880  43.800  1.00  0.00           C
ATOM   3822  O   ASN A 249      66.420 204.340  42.650  1.00  0.00           O
ATOM   3823  N   VAL A 250      67.410 205.800  43.980  1.00  0.00           N
ATOM   3824  H   VAL A 250      67.370 206.280  44.870  1.00  0.00           H
ATOM   3825  CA  VAL A 250      68.470 206.210  43.000  1.00  0.00           C
ATOM   3826  HA  VAL A 250      68.700 205.430  42.280  1.00  0.00           H
ATOM   3827  CB  VAL A 250      68.080 207.550  42.210  1.00  0.00           C
ATOM   3828  HB  VAL A 250      68.910 207.810  41.550  1.00  0.00           H
ATOM   3829  CG1 VAL A 250      66.870 207.460  41.340  1.00  0.00           C
ATOM   3830 1HG1 VAL A 250      66.910 206.710  40.550  1.00  0.00           H
ATOM   3831 2HG1 VAL A 250      66.040 207.240  42.010  1.00  0.00           H
ATOM   3832 3HG1 VAL A 250      66.520 208.380  40.870  1.00  0.00           H
ATOM   3833  CG2 VAL A 250      67.900 208.730  43.070  1.00  0.00           C
ATOM   3834 1HG2 VAL A 250      67.150 208.600  43.860  1.00  0.00           H
ATOM   3835 2HG2 VAL A 250      68.860 208.960  43.540  1.00  0.00           H
ATOM   3836 3HG2 VAL A 250      67.640 209.620  42.500  1.00  0.00           H
ATOM   3837  C   VAL A 250      69.850 206.460  43.720  1.00  0.00           C
ATOM   3838  O   VAL A 250      70.880 206.620  43.030  1.00  0.00           O
ATOM   3839  N   ASP A 251      69.870 206.310  45.030  1.00  0.00           N
ATOM   3840  H   ASP A 251      69.010 206.200  45.560  1.00  0.00           H
ATOM   3841  CA  ASP A 251      71.060 206.610  45.790  1.00  0.00           C
ATOM   3842  HA  ASP A 251      71.890 206.570  45.090  1.00  0.00           H
ATOM   3843  CB  ASP A 251      70.900 208.040  46.420  1.00  0.00           C
ATOM   3844  HB1 ASP A 251      70.110 207.960  47.180  1.00  0.00           H
ATOM   3845  HB2 ASP A 251      70.550 208.690  45.620  1.00  0.00           H
ATOM   3846  CG  ASP A 251      72.090 208.620  47.150  1.00  0.00           C
ATOM   3847  OD1 ASP A 251      71.900 209.390  48.150  1.00  0.00           O
ATOM   3848  OD2 ASP A 251      73.250 208.200  46.810  1.00  0.00           O
ATOM   3849  C   ASP A 251      71.340 205.620  46.910  1.00  0.00           C
ATOM   3850  O   ASP A 251      70.540 205.490  47.830  1.00  0.00           O
ATOM   3851  N   LEU A 252      72.500 205.050  46.950  1.00  0.00           N
ATOM   3852  H   LEU A 252      73.180 205.420  46.300  1.00  0.00           H
ATOM   3853  CA  LEU A 252      72.970 204.170  47.990  1.00  0.00           C
ATOM   3854  HA  LEU A 252      72.330 203.300  48.120  1.00  0.00           H
ATOM   3855  CB  LEU A 252      74.320 203.700  47.550  1.00  0.00           C
ATOM   3856  HB1 LEU A 252      74.910 204.550  47.210  1.00  0.00           H
ATOM   3857  HB2 LEU A 252      74.340 202.940  46.760  1.00  0.00           H
ATOM   3858  CG  LEU A 252      75.130 202.970  48.600  1.00  0.00           C
ATOM   3859  HG  LEU A 252      75.080 203.660  49.450  1.00  0.00           H
ATOM   3860  CD1 LEU A 252      74.520 201.610  49.010  1.00  0.00           C
ATOM   3861 1HD1 LEU A 252      73.490 201.820  49.300  1.00  0.00           H
ATOM   3862 2HD1 LEU A 252      74.470 200.940  48.150  1.00  0.00           H
ATOM   3863 3HD1 LEU A 252      75.090 201.230  49.850  1.00  0.00           H
ATOM   3864  CD2 LEU A 252      76.550 202.650  48.270  1.00  0.00           C
ATOM   3865 1HD2 LEU A 252      76.950 201.920  48.970  1.00  0.00           H
ATOM   3866 2HD2 LEU A 252      76.620 202.240  47.260  1.00  0.00           H
ATOM   3867 3HD2 LEU A 252      77.130 203.570  48.280  1.00  0.00           H
ATOM   3868  C   LEU A 252      73.010 204.970  49.360  1.00  0.00           C
ATOM   3869  O   LEU A 252      72.850 204.360  50.400  1.00  0.00           O
ATOM   3870  N   THR A 253      73.400 206.250  49.340  1.00  0.00           N
ATOM   3871  H   THR A 253      73.660 206.590  48.430  1.00  0.00           H
ATOM   3872  CA  THR A 253      73.470 207.080  50.590  1.00  0.00           C
ATOM   3873  HA  THR A 253      74.180 206.570  51.260  1.00  0.00           H
ATOM   3874  CB  THR A 253      73.950 208.540  50.420  1.00  0.00           C
ATOM   3875  HB  THR A 253      73.160 209.270  50.250  1.00  0.00           H
ATOM   3876  CG2 THR A 253      74.690 209.020  51.650  1.00  0.00           C
ATOM   3877 1HG2 THR A 253      73.870 209.400  52.250  1.00  0.00           H
ATOM   3878 2HG2 THR A 253      75.270 208.210  52.090  1.00  0.00           H
ATOM   3879 3HG2 THR A 253      75.410 209.810  51.430  1.00  0.00           H
ATOM   3880  OG1 THR A 253      74.810 208.680  49.330  1.00  0.00           O
ATOM   3881  HG1 THR A 253      74.380 208.590  48.480  1.00  0.00           H
ATOM   3882  C   THR A 253      72.100 207.220  51.370  1.00  0.00           C
ATOM   3883  O   THR A 253      72.060 206.970  52.570  1.00  0.00           O
ATOM   3884  N   GLU A 254      71.020 207.270  50.630  1.00  0.00           N
ATOM   3885  H   GLU A 254      71.060 207.460  49.640  1.00  0.00           H
ATOM   3886  CA  GLU A 254      69.620 207.330  51.100  1.00  0.00           C
ATOM   3887  HA  GLU A 254      69.450 207.980  51.960  1.00  0.00           H
ATOM   3888  CB  GLU A 254      68.690 207.780  49.970  1.00  0.00           C
ATOM   3889  HB1 GLU A 254      68.860 207.250  49.030  1.00  0.00           H
ATOM   3890  HB2 GLU A 254      68.980 208.790  49.680  1.00  0.00           H
ATOM   3891  CG  GLU A 254      67.230 207.780  50.390  1.00  0.00           C
ATOM   3892  HG1 GLU A 254      67.130 208.270  51.360  1.00  0.00           H
ATOM   3893  HG2 GLU A 254      66.840 206.790  50.630  1.00  0.00           H
ATOM   3894  CD  GLU A 254      66.390 208.390  49.300  1.00  0.00           C
ATOM   3895  OE1 GLU A 254      66.480 209.650  49.060  1.00  0.00           O
ATOM   3896  OE2 GLU A 254      65.640 207.620  48.650  1.00  0.00           O
ATOM   3897  C   GLU A 254      69.240 205.900  51.520  1.00  0.00           C
ATOM   3898  O   GLU A 254      68.840 205.650  52.700  1.00  0.00           O
ATOM   3899  N   PHE A 255      69.360 204.940  50.650  1.00  0.00           N
ATOM   3900  H   PHE A 255      69.500 205.130  49.670  1.00  0.00           H
ATOM   3901  CA  PHE A 255      69.320 203.510  51.030  1.00  0.00           C
ATOM   3902  HA  PHE A 255      68.260 203.220  51.090  1.00  0.00           H
ATOM   3903  CB  PHE A 255      70.000 202.610  50.010  1.00  0.00           C
ATOM   3904  HB1 PHE A 255      71.070 202.720  50.190  1.00  0.00           H
ATOM   3905  HB2 PHE A 255      69.590 202.910  49.040  1.00  0.00           H
ATOM   3906  CG  PHE A 255      69.660 201.110  50.150  1.00  0.00           C
ATOM   3907  CD1 PHE A 255      68.780 200.550  49.260  1.00  0.00           C
ATOM   3908  HD1 PHE A 255      68.350 201.310  48.620  1.00  0.00           H
ATOM   3909  CE1 PHE A 255      68.480 199.180  49.270  1.00  0.00           C
ATOM   3910  HE1 PHE A 255      67.850 198.690  48.550  1.00  0.00           H
ATOM   3911  CZ  PHE A 255      69.180 198.300  50.140  1.00  0.00           C
ATOM   3912  HZ  PHE A 255      69.080 197.230  50.090  1.00  0.00           H
ATOM   3913  CE2 PHE A 255      70.200 198.850  50.930  1.00  0.00           C
ATOM   3914  HE2 PHE A 255      70.890 198.150  51.380  1.00  0.00           H
ATOM   3915  CD2 PHE A 255      70.370 200.230  51.030  1.00  0.00           C
ATOM   3916  HD2 PHE A 255      71.230 200.620  51.550  1.00  0.00           H
ATOM   3917  C   PHE A 255      69.880 203.180  52.400  1.00  0.00           C
ATOM   3918  O   PHE A 255      69.200 202.640  53.250  1.00  0.00           O
ATOM   3919  N   GLN A 256      71.140 203.610  52.570  1.00  0.00           N
ATOM   3920  H   GLN A 256      71.590 204.080  51.800  1.00  0.00           H
ATOM   3921  CA  GLN A 256      71.950 203.250  53.730  1.00  0.00           C
ATOM   3922  HA  GLN A 256      71.900 202.170  53.920  1.00  0.00           H
ATOM   3923  CB  GLN A 256      73.470 203.350  53.410  1.00  0.00           C
ATOM   3924  HB1 GLN A 256      73.620 204.290  52.870  1.00  0.00           H
ATOM   3925  HB2 GLN A 256      73.700 202.660  52.610  1.00  0.00           H
ATOM   3926  CG  GLN A 256      74.540 203.260  54.570  1.00  0.00           C
ATOM   3927  HG1 GLN A 256      75.490 202.850  54.230  1.00  0.00           H
ATOM   3928  HG2 GLN A 256      74.170 202.650  55.390  1.00  0.00           H
ATOM   3929  CD  GLN A 256      74.880 204.650  55.180  1.00  0.00           C
ATOM   3930  OE1 GLN A 256      74.600 205.690  54.570  1.00  0.00           O
ATOM   3931  NE2 GLN A 256      75.510 204.710  56.310  1.00  0.00           N
ATOM   3932 1HE2 GLN A 256      75.800 203.850  56.750  1.00  0.00           H
ATOM   3933 2HE2 GLN A 256      75.480 205.530  56.890  1.00  0.00           H
ATOM   3934  C   GLN A 256      71.620 203.930  55.050  1.00  0.00           C
ATOM   3935  O   GLN A 256      71.590 203.240  56.080  1.00  0.00           O
ATOM   3936  N   THR A 257      71.500 205.260  55.120  1.00  0.00           N
ATOM   3937  H   THR A 257      71.500 205.750  54.240  1.00  0.00           H
ATOM   3938  CA  THR A 257      71.140 206.010  56.300  1.00  0.00           C
ATOM   3939  HA  THR A 257      71.940 205.660  56.960  1.00  0.00           H
ATOM   3940  CB  THR A 257      71.070 207.490  56.130  1.00  0.00           C
ATOM   3941  HB  THR A 257      70.720 207.870  57.090  1.00  0.00           H
ATOM   3942  CG2 THR A 257      72.360 208.320  55.950  1.00  0.00           C
ATOM   3943 1HG2 THR A 257      73.110 208.030  56.680  1.00  0.00           H
ATOM   3944 2HG2 THR A 257      72.790 208.040  54.990  1.00  0.00           H
ATOM   3945 3HG2 THR A 257      72.040 209.370  55.940  1.00  0.00           H
ATOM   3946  OG1 THR A 257      70.170 207.920  55.130  1.00  0.00           O
ATOM   3947  HG1 THR A 257      70.730 208.020  54.370  1.00  0.00           H
ATOM   3948  C   THR A 257      69.760 205.600  56.870  1.00  0.00           C
ATOM   3949  O   THR A 257      69.560 205.690  58.100  1.00  0.00           O
ATOM   3950  N   ASN A 258      68.870 205.090  55.980  1.00  0.00           N
ATOM   3951  H   ASN A 258      69.160 205.180  55.020  1.00  0.00           H
ATOM   3952  CA  ASN A 258      67.640 204.340  56.360  1.00  0.00           C
ATOM   3953  HA  ASN A 258      67.210 205.000  57.110  1.00  0.00           H
ATOM   3954  CB  ASN A 258      66.620 204.250  55.220  1.00  0.00           C
ATOM   3955  HB1 ASN A 258      65.740 203.650  55.410  1.00  0.00           H
ATOM   3956  HB2 ASN A 258      67.190 203.950  54.340  1.00  0.00           H
ATOM   3957  CG  ASN A 258      66.090 205.660  54.950  1.00  0.00           C
ATOM   3958  OD1 ASN A 258      65.430 206.290  55.770  1.00  0.00           O
ATOM   3959  ND2 ASN A 258      66.490 206.460  53.910  1.00  0.00           N
ATOM   3960 1HD2 ASN A 258      67.270 206.090  53.390  1.00  0.00           H
ATOM   3961 2HD2 ASN A 258      66.100 207.390  53.890  1.00  0.00           H
ATOM   3962  C   ASN A 258      67.900 202.970  57.070  1.00  0.00           C
ATOM   3963  O   ASN A 258      66.990 202.410  57.700  1.00  0.00           O
ATOM   3964  N   LEU A 259      69.110 202.470  56.990  1.00  0.00           N
ATOM   3965  H   LEU A 259      69.780 203.020  56.460  1.00  0.00           H
ATOM   3966  CA  LEU A 259      69.690 201.240  57.670  1.00  0.00           C
ATOM   3967  HA  LEU A 259      68.940 200.590  58.120  1.00  0.00           H
ATOM   3968  CB  LEU A 259      70.460 200.340  56.640  1.00  0.00           C
ATOM   3969  HB1 LEU A 259      70.970 199.550  57.180  1.00  0.00           H
ATOM   3970  HB2 LEU A 259      71.140 200.890  55.990  1.00  0.00           H
ATOM   3971  CG  LEU A 259      69.430 199.500  55.820  1.00  0.00           C
ATOM   3972  HG  LEU A 259      68.720 200.190  55.380  1.00  0.00           H
ATOM   3973  CD1 LEU A 259      70.180 198.730  54.690  1.00  0.00           C
ATOM   3974 1HD1 LEU A 259      70.700 197.950  55.250  1.00  0.00           H
ATOM   3975 2HD1 LEU A 259      69.420 198.270  54.060  1.00  0.00           H
ATOM   3976 3HD1 LEU A 259      70.870 199.320  54.090  1.00  0.00           H
ATOM   3977  CD2 LEU A 259      68.640 198.450  56.690  1.00  0.00           C
ATOM   3978 1HD2 LEU A 259      67.880 198.960  57.270  1.00  0.00           H
ATOM   3979 2HD2 LEU A 259      68.190 197.840  55.910  1.00  0.00           H
ATOM   3980 3HD2 LEU A 259      69.240 197.830  57.360  1.00  0.00           H
ATOM   3981  C   LEU A 259      70.490 201.700  58.860  1.00  0.00           C
ATOM   3982  O   LEU A 259      70.660 200.900  59.790  1.00  0.00           O
ATOM   3983  N   VAL A 260      71.100 202.920  58.800  1.00  0.00           N
ATOM   3984  H   VAL A 260      70.900 203.460  57.980  1.00  0.00           H
ATOM   3985  CA  VAL A 260      72.160 203.340  59.750  1.00  0.00           C
ATOM   3986  HA  VAL A 260      72.100 202.730  60.650  1.00  0.00           H
ATOM   3987  CB  VAL A 260      73.500 203.120  59.000  1.00  0.00           C
ATOM   3988  HB  VAL A 260      73.490 203.710  58.090  1.00  0.00           H
ATOM   3989  CG1 VAL A 260      74.830 203.510  59.780  1.00  0.00           C
ATOM   3990 1HG1 VAL A 260      74.740 203.200  60.820  1.00  0.00           H
ATOM   3991 2HG1 VAL A 260      75.690 203.240  59.160  1.00  0.00           H
ATOM   3992 3HG1 VAL A 260      74.910 204.590  59.770  1.00  0.00           H
ATOM   3993  CG2 VAL A 260      73.560 201.670  58.470  1.00  0.00           C
ATOM   3994 1HG2 VAL A 260      73.080 201.580  57.500  1.00  0.00           H
ATOM   3995 2HG2 VAL A 260      74.610 201.420  58.270  1.00  0.00           H
ATOM   3996 3HG2 VAL A 260      73.160 200.980  59.210  1.00  0.00           H
ATOM   3997  C   VAL A 260      71.920 204.780  60.110  1.00  0.00           C
ATOM   3998  O   VAL A 260      72.600 205.630  59.570  1.00  0.00           O
ATOM   3999  N   PRO A 261      70.950 205.110  60.970  1.00  0.00           N
ATOM   4000  CD  PRO A 261      69.970 204.170  61.540  1.00  0.00           C
ATOM   4001  HD1 PRO A 261      70.420 203.490  62.260  1.00  0.00           H
ATOM   4002  HD2 PRO A 261      69.480 203.650  60.730  1.00  0.00           H
ATOM   4003  CG  PRO A 261      68.990 204.980  62.290  1.00  0.00           C
ATOM   4004  HG1 PRO A 261      68.670 204.510  63.220  1.00  0.00           H
ATOM   4005  HG2 PRO A 261      68.150 205.220  61.630  1.00  0.00           H
ATOM   4006  CB  PRO A 261      69.640 206.330  62.510  1.00  0.00           C
ATOM   4007  HB1 PRO A 261      70.160 206.410  63.460  1.00  0.00           H
ATOM   4008  HB2 PRO A 261      68.940 207.160  62.420  1.00  0.00           H
ATOM   4009  CA  PRO A 261      70.770 206.470  61.440  1.00  0.00           C
ATOM   4010  HA  PRO A 261      70.390 207.030  60.590  1.00  0.00           H
ATOM   4011  C   PRO A 261      72.070 206.990  61.960  1.00  0.00           C
ATOM   4012  O   PRO A 261      72.480 208.160  61.690  1.00  0.00           O
ATOM   4013  N   TYR A 262      73.010 206.250  62.590  1.00  0.00           N
ATOM   4014  H   TYR A 262      72.930 205.240  62.570  1.00  0.00           H
ATOM   4015  CA  TYR A 262      74.130 206.690  63.370  1.00  0.00           C
ATOM   4016  HA  TYR A 262      74.360 207.740  63.240  1.00  0.00           H
ATOM   4017  CB  TYR A 262      73.760 206.640  64.900  1.00  0.00           C
ATOM   4018  HB1 TYR A 262      74.590 207.070  65.480  1.00  0.00           H
ATOM   4019  HB2 TYR A 262      73.690 205.580  65.140  1.00  0.00           H
ATOM   4020  CG  TYR A 262      72.400 207.260  65.280  1.00  0.00           C
ATOM   4021  CD1 TYR A 262      71.530 206.430  66.060  1.00  0.00           C
ATOM   4022  HD1 TYR A 262      71.870 205.460  66.390  1.00  0.00           H
ATOM   4023  CE1 TYR A 262      70.200 206.820  66.280  1.00  0.00           C
ATOM   4024  HE1 TYR A 262      69.580 206.120  66.810  1.00  0.00           H
ATOM   4025  CZ  TYR A 262      69.730 208.010  65.700  1.00  0.00           C
ATOM   4026  OH  TYR A 262      68.400 208.270  65.970  1.00  0.00           O
ATOM   4027  HH  TYR A 262      68.090 209.070  65.540  1.00  0.00           H
ATOM   4028  CE2 TYR A 262      70.550 208.900  65.010  1.00  0.00           C
ATOM   4029  HE2 TYR A 262      70.190 209.860  64.680  1.00  0.00           H
ATOM   4030  CD2 TYR A 262      71.900 208.480  64.780  1.00  0.00           C
ATOM   4031  HD2 TYR A 262      72.620 209.120  64.290  1.00  0.00           H
ATOM   4032  C   TYR A 262      75.340 205.900  63.130  1.00  0.00           C
ATOM   4033  O   TYR A 262      75.190 204.660  63.100  1.00  0.00           O
ATOM   4034  N   PRO A 263      76.620 206.390  63.040  1.00  0.00           N
ATOM   4035  CD  PRO A 263      77.010 207.740  63.510  1.00  0.00           C
ATOM   4036  HD1 PRO A 263      77.390 207.730  64.530  1.00  0.00           H
ATOM   4037  HD2 PRO A 263      76.160 208.410  63.410  1.00  0.00           H
ATOM   4038  CG  PRO A 263      78.250 208.150  62.740  1.00  0.00           C
ATOM   4039  HG1 PRO A 263      78.960 208.730  63.310  1.00  0.00           H
ATOM   4040  HG2 PRO A 263      77.940 208.730  61.870  1.00  0.00           H
ATOM   4041  CB  PRO A 263      78.830 206.850  62.250  1.00  0.00           C
ATOM   4042  HB1 PRO A 263      79.660 206.590  62.910  1.00  0.00           H
ATOM   4043  HB2 PRO A 263      79.110 206.940  61.200  1.00  0.00           H
ATOM   4044  CA  PRO A 263      77.730 205.750  62.290  1.00  0.00           C
ATOM   4045  HA  PRO A 263      77.290 205.520  61.310  1.00  0.00           H
ATOM   4046  C   PRO A 263      78.270 204.410  62.770  1.00  0.00           C
ATOM   4047  O   PRO A 263      79.040 203.820  62.020  1.00  0.00           O
ATOM   4048  N   ARG A 264      77.910 203.920  63.970  1.00  0.00           N
ATOM   4049  H   ARG A 264      77.280 204.450  64.550  1.00  0.00           H
ATOM   4050  CA  ARG A 264      78.480 202.640  64.540  1.00  0.00           C
ATOM   4051  HA  ARG A 264      79.050 202.040  63.830  1.00  0.00           H
ATOM   4052  CB  ARG A 264      79.380 202.910  65.730  1.00  0.00           C
ATOM   4053  HB1 ARG A 264      78.710 203.350  66.470  1.00  0.00           H
ATOM   4054  HB2 ARG A 264      80.160 203.620  65.440  1.00  0.00           H
ATOM   4055  CG  ARG A 264      80.020 201.770  66.500  1.00  0.00           C
ATOM   4056  HG1 ARG A 264      80.480 201.010  65.870  1.00  0.00           H
ATOM   4057  HG2 ARG A 264      79.290 201.270  67.140  1.00  0.00           H
ATOM   4058  CD  ARG A 264      81.180 202.310  67.410  1.00  0.00           C
ATOM   4059  HD1 ARG A 264      81.720 203.020  66.780  1.00  0.00           H
ATOM   4060  HD2 ARG A 264      81.820 201.470  67.650  1.00  0.00           H
ATOM   4061  NE  ARG A 264      80.710 203.050  68.610  1.00  0.00           N
ATOM   4062  HE  ARG A 264      79.710 203.070  68.730  1.00  0.00           H
ATOM   4063  CZ  ARG A 264      81.350 203.860  69.400  1.00  0.00           C
ATOM   4064  NH1 ARG A 264      82.620 204.070  69.400  1.00  0.00           N
ATOM   4065 1HH1 ARG A 264      83.140 203.340  68.930  1.00  0.00           H
ATOM   4066 2HH1 ARG A 264      83.110 204.700  70.020  1.00  0.00           H
ATOM   4067  NH2 ARG A 264      80.610 204.550  70.200  1.00  0.00           N
ATOM   4068 1HH2 ARG A 264      79.600 204.540  70.140  1.00  0.00           H
ATOM   4069 2HH2 ARG A 264      80.900 205.310  70.810  1.00  0.00           H
ATOM   4070  C   ARG A 264      77.470 201.610  64.930  1.00  0.00           C
ATOM   4071  O   ARG A 264      77.660 200.420  64.850  1.00  0.00           O
ATOM   4072  N   ILE A 265      76.180 201.980  65.120  1.00  0.00           N
ATOM   4073  H   ILE A 265      76.000 202.970  65.200  1.00  0.00           H
ATOM   4074  CA  ILE A 265      75.060 201.010  64.920  1.00  0.00           C
ATOM   4075  HA  ILE A 265      75.380 200.040  65.320  1.00  0.00           H
ATOM   4076  CB  ILE A 265      73.770 201.470  65.710  1.00  0.00           C
ATOM   4077  HB  ILE A 265      73.160 200.570  65.680  1.00  0.00           H
ATOM   4078  CG2 ILE A 265      73.910 201.640  67.250  1.00  0.00           C
ATOM   4079 1HG2 ILE A 265      74.750 202.310  67.460  1.00  0.00           H
ATOM   4080 2HG2 ILE A 265      73.000 202.020  67.710  1.00  0.00           H
ATOM   4081 3HG2 ILE A 265      74.070 200.640  67.650  1.00  0.00           H
ATOM   4082  CG1 ILE A 265      72.970 202.640  65.100  1.00  0.00           C
ATOM   4083 1HG1 ILE A 265      73.250 202.710  64.050  1.00  0.00           H
ATOM   4084 2HG1 ILE A 265      73.420 203.450  65.660  1.00  0.00           H
ATOM   4085  CD  ILE A 265      71.480 202.400  65.250  1.00  0.00           C
ATOM   4086  HD1 ILE A 265      70.990 202.970  64.460  1.00  0.00           H
ATOM   4087  HD2 ILE A 265      71.410 201.400  64.820  1.00  0.00           H
ATOM   4088  HD3 ILE A 265      71.090 202.590  66.250  1.00  0.00           H
ATOM   4089  C   ILE A 265      74.720 200.620  63.480  1.00  0.00           C
ATOM   4090  O   ILE A 265      73.570 200.470  63.040  1.00  0.00           O
ATOM   4091  N   HIS A 266      75.720 200.450  62.690  1.00  0.00           N
ATOM   4092  H   HIS A 266      76.670 200.560  63.000  1.00  0.00           H
ATOM   4093  CA  HIS A 266      75.620 200.150  61.300  1.00  0.00           C
ATOM   4094  HA  HIS A 266      74.850 200.820  60.930  1.00  0.00           H
ATOM   4095  CB  HIS A 266      76.850 200.770  60.580  1.00  0.00           C
ATOM   4096  HB1 HIS A 266      76.800 201.810  60.890  1.00  0.00           H
ATOM   4097  HB2 HIS A 266      76.680 200.710  59.500  1.00  0.00           H
ATOM   4098  CG  HIS A 266      78.220 200.250  60.860  1.00  0.00           C
ATOM   4099  ND1 HIS A 266      79.250 201.110  61.190  1.00  0.00           N
ATOM   4100  HD1 HIS A 266      79.160 202.110  61.250  1.00  0.00           H
ATOM   4101  CE1 HIS A 266      80.370 200.390  60.960  1.00  0.00           C
ATOM   4102  HE1 HIS A 266      81.390 200.760  60.980  1.00  0.00           H
ATOM   4103  NE2 HIS A 266      80.100 199.140  60.560  1.00  0.00           N
ATOM   4104  CD2 HIS A 266      78.750 199.050  60.480  1.00  0.00           C
ATOM   4105  HD2 HIS A 266      78.190 198.150  60.260  1.00  0.00           H
ATOM   4106  C   HIS A 266      75.180 198.750  60.770  1.00  0.00           C
ATOM   4107  O   HIS A 266      75.180 198.430  59.530  1.00  0.00           O
ATOM   4108  N   PHE A 267      74.790 197.890  61.740  1.00  0.00           N
ATOM   4109  H   PHE A 267      74.580 198.190  62.680  1.00  0.00           H
ATOM   4110  CA  PHE A 267      74.450 196.470  61.450  1.00  0.00           C
ATOM   4111  HA  PHE A 267      74.870 196.130  60.510  1.00  0.00           H
ATOM   4112  CB  PHE A 267      75.250 195.600  62.490  1.00  0.00           C
ATOM   4113  HB1 PHE A 267      75.160 194.580  62.140  1.00  0.00           H
ATOM   4114  HB2 PHE A 267      74.790 195.610  63.480  1.00  0.00           H
ATOM   4115  CG  PHE A 267      76.740 195.890  62.620  1.00  0.00           C
ATOM   4116  CD1 PHE A 267      77.130 196.880  63.550  1.00  0.00           C
ATOM   4117  HD1 PHE A 267      76.410 197.410  64.160  1.00  0.00           H
ATOM   4118  CE1 PHE A 267      78.500 197.130  63.730  1.00  0.00           C
ATOM   4119  HE1 PHE A 267      78.800 197.900  64.420  1.00  0.00           H
ATOM   4120  CZ  PHE A 267      79.470 196.440  62.940  1.00  0.00           C
ATOM   4121  HZ  PHE A 267      80.500 196.660  63.150  1.00  0.00           H
ATOM   4122  CE2 PHE A 267      79.020 195.510  62.070  1.00  0.00           C
ATOM   4123  HE2 PHE A 267      79.750 194.850  61.630  1.00  0.00           H
ATOM   4124  CD2 PHE A 267      77.700 195.170  61.900  1.00  0.00           C
ATOM   4125  HD2 PHE A 267      77.380 194.360  61.260  1.00  0.00           H
ATOM   4126  C   PHE A 267      72.990 196.060  61.410  1.00  0.00           C
ATOM   4127  O   PHE A 267      72.350 196.070  62.440  1.00  0.00           O
ATOM   4128  N   PRO A 268      72.460 195.550  60.260  1.00  0.00           N
ATOM   4129  CD  PRO A 268      72.940 195.760  58.920  1.00  0.00           C
ATOM   4130  HD1 PRO A 268      73.730 195.040  58.720  1.00  0.00           H
ATOM   4131  HD2 PRO A 268      73.260 196.790  58.790  1.00  0.00           H
ATOM   4132  CG  PRO A 268      71.790 195.530  57.920  1.00  0.00           C
ATOM   4133  HG1 PRO A 268      71.980 194.550  57.470  1.00  0.00           H
ATOM   4134  HG2 PRO A 268      71.760 196.310  57.160  1.00  0.00           H
ATOM   4135  CB  PRO A 268      70.510 195.350  58.800  1.00  0.00           C
ATOM   4136  HB1 PRO A 268      69.870 194.580  58.350  1.00  0.00           H
ATOM   4137  HB2 PRO A 268      69.970 196.300  58.800  1.00  0.00           H
ATOM   4138  CA  PRO A 268      71.160 194.880  60.150  1.00  0.00           C
ATOM   4139  HA  PRO A 268      70.460 195.200  60.920  1.00  0.00           H
ATOM   4140  C   PRO A 268      71.320 193.350  60.090  1.00  0.00           C
ATOM   4141  O   PRO A 268      72.200 192.780  59.380  1.00  0.00           O
ATOM   4142  N   LEU A 269      70.290 192.680  60.630  1.00  0.00           N
ATOM   4143  H   LEU A 269      69.660 193.160  61.250  1.00  0.00           H
ATOM   4144  CA  LEU A 269      70.050 191.280  60.360  1.00  0.00           C
ATOM   4145  HA  LEU A 269      70.960 190.930  59.870  1.00  0.00           H
ATOM   4146  CB  LEU A 269      69.840 190.450  61.680  1.00  0.00           C
ATOM   4147  HB1 LEU A 269      69.870 189.400  61.400  1.00  0.00           H
ATOM   4148  HB2 LEU A 269      68.960 190.630  62.290  1.00  0.00           H
ATOM   4149  CG  LEU A 269      70.940 190.610  62.690  1.00  0.00           C
ATOM   4150  HG  LEU A 269      70.870 191.650  63.010  1.00  0.00           H
ATOM   4151  CD1 LEU A 269      70.590 189.700  63.850  1.00  0.00           C
ATOM   4152 1HD1 LEU A 269      71.420 189.640  64.570  1.00  0.00           H
ATOM   4153 2HD1 LEU A 269      69.690 190.030  64.370  1.00  0.00           H
ATOM   4154 3HD1 LEU A 269      70.320 188.700  63.520  1.00  0.00           H
ATOM   4155  CD2 LEU A 269      72.300 190.140  62.180  1.00  0.00           C
ATOM   4156 1HD2 LEU A 269      72.230 189.170  61.680  1.00  0.00           H
ATOM   4157 2HD2 LEU A 269      72.710 190.830  61.450  1.00  0.00           H
ATOM   4158 3HD2 LEU A 269      73.000 189.990  63.010  1.00  0.00           H
ATOM   4159  C   LEU A 269      68.840 191.150  59.380  1.00  0.00           C
ATOM   4160  O   LEU A 269      68.040 192.020  59.300  1.00  0.00           O
ATOM   4161  N   ALA A 270      68.810 190.060  58.600  1.00  0.00           N
ATOM   4162  H   ALA A 270      69.490 189.320  58.660  1.00  0.00           H
ATOM   4163  CA  ALA A 270      67.880 189.900  57.480  1.00  0.00           C
ATOM   4164  HA  ALA A 270      67.270 190.800  57.360  1.00  0.00           H
ATOM   4165  CB  ALA A 270      68.760 189.760  56.260  1.00  0.00           C
ATOM   4166  HB1 ALA A 270      69.550 190.510  56.210  1.00  0.00           H
ATOM   4167  HB2 ALA A 270      69.230 188.800  56.050  1.00  0.00           H
ATOM   4168  HB3 ALA A 270      68.010 189.890  55.490  1.00  0.00           H
ATOM   4169  C   ALA A 270      66.850 188.720  57.580  1.00  0.00           C
ATOM   4170  O   ALA A 270      67.020 187.740  58.330  1.00  0.00           O
ATOM   4171  N   THR A 271      65.820 188.840  56.740  1.00  0.00           N
ATOM   4172  H   THR A 271      65.660 189.770  56.360  1.00  0.00           H
ATOM   4173  CA  THR A 271      64.860 187.810  56.390  1.00  0.00           C
ATOM   4174  HA  THR A 271      65.360 186.840  56.510  1.00  0.00           H
ATOM   4175  CB  THR A 271      63.610 187.740  57.320  1.00  0.00           C
ATOM   4176  HB  THR A 271      62.860 187.150  56.790  1.00  0.00           H
ATOM   4177  CG2 THR A 271      63.890 187.130  58.680  1.00  0.00           C
ATOM   4178 1HG2 THR A 271      64.250 187.920  59.340  1.00  0.00           H
ATOM   4179 2HG2 THR A 271      62.990 186.670  59.100  1.00  0.00           H
ATOM   4180 3HG2 THR A 271      64.660 186.360  58.670  1.00  0.00           H
ATOM   4181  OG1 THR A 271      63.160 189.090  57.600  1.00  0.00           O
ATOM   4182  HG1 THR A 271      62.340 188.990  58.100  1.00  0.00           H
ATOM   4183  C   THR A 271      64.590 187.910  54.840  1.00  0.00           C
ATOM   4184  O   THR A 271      64.790 189.000  54.200  1.00  0.00           O
ATOM   4185  N   TYR A 272      64.190 186.820  54.190  1.00  0.00           N
ATOM   4186  H   TYR A 272      64.000 185.980  54.720  1.00  0.00           H
ATOM   4187  CA  TYR A 272      63.860 186.750  52.780  1.00  0.00           C
ATOM   4188  HA  TYR A 272      63.540 187.750  52.460  1.00  0.00           H
ATOM   4189  CB  TYR A 272      65.140 186.500  52.000  1.00  0.00           C
ATOM   4190  HB1 TYR A 272      65.560 185.630  52.510  1.00  0.00           H
ATOM   4191  HB2 TYR A 272      65.850 187.310  52.170  1.00  0.00           H
ATOM   4192  CG  TYR A 272      65.000 186.300  50.490  1.00  0.00           C
ATOM   4193  CD1 TYR A 272      64.550 187.320  49.650  1.00  0.00           C
ATOM   4194  HD1 TYR A 272      64.320 188.250  50.150  1.00  0.00           H
ATOM   4195  CE1 TYR A 272      64.200 186.930  48.330  1.00  0.00           C
ATOM   4196  HE1 TYR A 272      63.800 187.670  47.650  1.00  0.00           H
ATOM   4197  CZ  TYR A 272      64.470 185.610  47.860  1.00  0.00           C
ATOM   4198  OH  TYR A 272      64.140 185.260  46.600  1.00  0.00           O
ATOM   4199  HH  TYR A 272      64.390 184.350  46.430  1.00  0.00           H
ATOM   4200  CE2 TYR A 272      64.930 184.600  48.720  1.00  0.00           C
ATOM   4201  HE2 TYR A 272      64.970 183.560  48.450  1.00  0.00           H
ATOM   4202  CD2 TYR A 272      65.200 184.950  50.070  1.00  0.00           C
ATOM   4203  HD2 TYR A 272      65.380 184.150  50.780  1.00  0.00           H
ATOM   4204  C   TYR A 272      62.780 185.710  52.480  1.00  0.00           C
ATOM   4205  O   TYR A 272      63.050 184.540  52.810  1.00  0.00           O
ATOM   4206  N   ALA A 273      61.670 185.990  51.830  1.00  0.00           N
ATOM   4207  H   ALA A 273      61.440 186.930  51.540  1.00  0.00           H
ATOM   4208  CA  ALA A 273      60.690 184.960  51.580  1.00  0.00           C
ATOM   4209  HA  ALA A 273      61.200 184.010  51.390  1.00  0.00           H
ATOM   4210  CB  ALA A 273      59.800 184.710  52.830  1.00  0.00           C
ATOM   4211  HB1 ALA A 273      59.600 185.720  53.180  1.00  0.00           H
ATOM   4212  HB2 ALA A 273      58.800 184.370  52.550  1.00  0.00           H
ATOM   4213  HB3 ALA A 273      60.250 184.050  53.580  1.00  0.00           H
ATOM   4214  C   ALA A 273      59.800 185.190  50.300  1.00  0.00           C
ATOM   4215  O   ALA A 273      59.510 186.320  50.000  1.00  0.00           O
ATOM   4216  N   PRO A 274      59.240 184.130  49.600  1.00  0.00           N
ATOM   4217  CD  PRO A 274      58.510 184.310  48.380  1.00  0.00           C
ATOM   4218  HD1 PRO A 274      59.220 184.560  47.590  1.00  0.00           H
ATOM   4219  HD2 PRO A 274      57.800 185.130  48.480  1.00  0.00           H
ATOM   4220  CG  PRO A 274      57.860 182.950  48.000  1.00  0.00           C
ATOM   4221  HG1 PRO A 274      58.350 182.490  47.140  1.00  0.00           H
ATOM   4222  HG2 PRO A 274      56.820 183.120  47.720  1.00  0.00           H
ATOM   4223  CB  PRO A 274      58.070 182.090  49.320  1.00  0.00           C
ATOM   4224  HB1 PRO A 274      58.240 181.020  49.180  1.00  0.00           H
ATOM   4225  HB2 PRO A 274      57.270 182.300  50.040  1.00  0.00           H
ATOM   4226  CA  PRO A 274      59.330 182.720  49.950  1.00  0.00           C
ATOM   4227  HA  PRO A 274      59.170 182.610  51.030  1.00  0.00           H
ATOM   4228  C   PRO A 274      60.710 182.210  49.490  1.00  0.00           C
ATOM   4229  O   PRO A 274      61.120 182.710  48.440  1.00  0.00           O
ATOM   4230  N   VAL A 275      61.160 181.100  50.080  1.00  0.00           N
ATOM   4231  H   VAL A 275      60.660 180.700  50.860  1.00  0.00           H
ATOM   4232  CA  VAL A 275      62.410 180.410  49.600  1.00  0.00           C
ATOM   4233  HA  VAL A 275      62.990 181.090  48.990  1.00  0.00           H
ATOM   4234  CB  VAL A 275      63.300 180.070  50.880  1.00  0.00           C
ATOM   4235  HB  VAL A 275      64.110 179.380  50.640  1.00  0.00           H
ATOM   4236  CG1 VAL A 275      63.980 181.430  51.210  1.00  0.00           C
ATOM   4237 1HG1 VAL A 275      63.260 182.010  51.780  1.00  0.00           H
ATOM   4238 2HG1 VAL A 275      64.880 181.210  51.790  1.00  0.00           H
ATOM   4239 3HG1 VAL A 275      64.260 182.040  50.350  1.00  0.00           H
ATOM   4240  CG2 VAL A 275      62.670 179.730  52.270  1.00  0.00           C
ATOM   4241 1HG2 VAL A 275      62.410 178.670  52.330  1.00  0.00           H
ATOM   4242 2HG2 VAL A 275      63.340 179.890  53.110  1.00  0.00           H
ATOM   4243 3HG2 VAL A 275      61.720 180.240  52.430  1.00  0.00           H
ATOM   4244  C   VAL A 275      62.120 179.150  48.760  1.00  0.00           C
ATOM   4245  O   VAL A 275      63.000 178.660  48.060  1.00  0.00           O
ATOM   4246  N   ILE A 276      60.850 178.730  48.710  1.00  0.00           N
ATOM   4247  H   ILE A 276      60.170 179.240  49.250  1.00  0.00           H
ATOM   4248  CA  ILE A 276      60.310 177.520  48.170  1.00  0.00           C
ATOM   4249  HA  ILE A 276      61.050 176.720  48.190  1.00  0.00           H
ATOM   4250  CB  ILE A 276      59.230 177.100  49.110  1.00  0.00           C
ATOM   4251  HB  ILE A 276      58.480 177.880  48.970  1.00  0.00           H
ATOM   4252  CG2 ILE A 276      58.690 175.800  48.650  1.00  0.00           C
ATOM   4253 1HG2 ILE A 276      59.380 174.960  48.700  1.00  0.00           H
ATOM   4254 2HG2 ILE A 276      57.850 175.520  49.290  1.00  0.00           H
ATOM   4255 3HG2 ILE A 276      58.200 175.940  47.690  1.00  0.00           H
ATOM   4256  CG1 ILE A 276      59.830 176.880  50.560  1.00  0.00           C
ATOM   4257 1HG1 ILE A 276      59.920 177.850  51.040  1.00  0.00           H
ATOM   4258 2HG1 ILE A 276      60.760 176.310  50.560  1.00  0.00           H
ATOM   4259  CD  ILE A 276      59.040 176.050  51.560  1.00  0.00           C
ATOM   4260  HD1 ILE A 276      58.960 175.050  51.140  1.00  0.00           H
ATOM   4261  HD2 ILE A 276      59.630 176.060  52.480  1.00  0.00           H
ATOM   4262  HD3 ILE A 276      58.100 176.570  51.760  1.00  0.00           H
ATOM   4263  C   ILE A 276      59.940 177.790  46.720  1.00  0.00           C
ATOM   4264  O   ILE A 276      59.330 178.850  46.430  1.00  0.00           O
ATOM   4265  N   SER A 277      60.260 176.900  45.740  1.00  0.00           N
ATOM   4266  H   SER A 277      60.850 176.100  45.910  1.00  0.00           H
ATOM   4267  CA  SER A 277      59.920 177.020  44.310  1.00  0.00           C
ATOM   4268  HA  SER A 277      60.330 177.960  43.940  1.00  0.00           H
ATOM   4269  CB  SER A 277      60.550 176.100  43.350  1.00  0.00           C
ATOM   4270  HB1 SER A 277      60.310 176.430  42.340  1.00  0.00           H
ATOM   4271  HB2 SER A 277      60.040 175.140  43.450  1.00  0.00           H
ATOM   4272  OG  SER A 277      61.910 175.960  43.580  1.00  0.00           O
ATOM   4273  HG  SER A 277      62.030 175.510  44.420  1.00  0.00           H
ATOM   4274  C   SER A 277      58.380 177.040  44.090  1.00  0.00           C
ATOM   4275  O   SER A 277      57.670 176.060  44.550  1.00  0.00           O
ATOM   4276  N   ALA A 278      57.940 178.030  43.340  1.00  0.00           N
ATOM   4277  H   ALA A 278      58.600 178.610  42.840  1.00  0.00           H
ATOM   4278  CA  ALA A 278      56.470 178.150  43.030  1.00  0.00           C
ATOM   4279  HA  ALA A 278      56.390 179.020  42.390  1.00  0.00           H
ATOM   4280  CB  ALA A 278      55.930 176.900  42.230  1.00  0.00           C
ATOM   4281  HB1 ALA A 278      55.890 176.050  42.920  1.00  0.00           H
ATOM   4282  HB2 ALA A 278      54.980 177.130  41.750  1.00  0.00           H
ATOM   4283  HB3 ALA A 278      56.620 176.540  41.470  1.00  0.00           H
ATOM   4284  C   ALA A 278      55.560 178.430  44.220  1.00  0.00           C
ATOM   4285  O   ALA A 278      54.390 178.060  44.120  1.00  0.00           O
ATOM   4286  N   GLU A 284      56.050 178.950  45.360  1.00  0.00           N
ATOM   4287  H   GLU A 284      56.980 179.330  45.320  1.00  0.00           H
ATOM   4288  CA  GLU A 284      55.190 179.320  46.470  1.00  0.00           C
ATOM   4289  HA  GLU A 284      54.410 178.590  46.690  1.00  0.00           H
ATOM   4290  CB  GLU A 284      55.960 179.470  47.730  1.00  0.00           C
ATOM   4291  HB1 GLU A 284      56.760 180.200  47.580  1.00  0.00           H
ATOM   4292  HB2 GLU A 284      56.390 178.510  48.010  1.00  0.00           H
ATOM   4293  CG  GLU A 284      55.080 179.750  48.930  1.00  0.00           C
ATOM   4294  HG1 GLU A 284      54.480 180.650  48.790  1.00  0.00           H
ATOM   4295  HG2 GLU A 284      55.750 179.890  49.770  1.00  0.00           H
ATOM   4296  CD  GLU A 284      54.180 178.580  49.240  1.00  0.00           C
ATOM   4297  OE1 GLU A 284      53.130 178.340  48.560  1.00  0.00           O
ATOM   4298  OE2 GLU A 284      54.290 178.000  50.350  1.00  0.00           O
ATOM   4299  C   GLU A 284      54.340 180.560  46.090  1.00  0.00           C
ATOM   4300  O   GLU A 284      54.670 181.390  45.190  1.00  0.00           O
ATOM   4301  N   GLN A 285      53.100 180.580  46.580  1.00  0.00           N
ATOM   4302  H   GLN A 285      52.810 179.790  47.130  1.00  0.00           H
ATOM   4303  CA  GLN A 285      52.030 181.510  46.210  1.00  0.00           C
ATOM   4304  HA  GLN A 285      52.460 182.310  45.600  1.00  0.00           H
ATOM   4305  CB  GLN A 285      50.930 180.800  45.390  1.00  0.00           C
ATOM   4306  HB1 GLN A 285      50.660 179.900  45.960  1.00  0.00           H
ATOM   4307  HB2 GLN A 285      51.350 180.420  44.470  1.00  0.00           H
ATOM   4308  CG  GLN A 285      49.690 181.610  44.950  1.00  0.00           C
ATOM   4309  HG1 GLN A 285      49.200 182.100  45.790  1.00  0.00           H
ATOM   4310  HG2 GLN A 285      49.020 180.890  44.470  1.00  0.00           H
ATOM   4311  CD  GLN A 285      49.980 182.740  44.000  1.00  0.00           C
ATOM   4312  OE1 GLN A 285      50.800 182.680  43.080  1.00  0.00           O
ATOM   4313  NE2 GLN A 285      49.310 183.850  44.220  1.00  0.00           N
ATOM   4314 1HE2 GLN A 285      48.530 183.860  44.860  1.00  0.00           H
ATOM   4315 2HE2 GLN A 285      49.520 184.670  43.670  1.00  0.00           H
ATOM   4316  C   GLN A 285      51.440 182.170  47.490  1.00  0.00           C
ATOM   4317  O   GLN A 285      50.780 181.420  48.250  1.00  0.00           O
ATOM   4318  N   LEU A 286      51.720 183.490  47.730  1.00  0.00           N
ATOM   4319  H   LEU A 286      52.200 184.000  47.010  1.00  0.00           H
ATOM   4320  CA  LEU A 286      51.310 184.080  48.990  1.00  0.00           C
ATOM   4321  HA  LEU A 286      50.400 183.600  49.350  1.00  0.00           H
ATOM   4322  CB  LEU A 286      52.410 183.890  50.010  1.00  0.00           C
ATOM   4323  HB1 LEU A 286      52.370 184.700  50.740  1.00  0.00           H
ATOM   4324  HB2 LEU A 286      53.330 184.050  49.440  1.00  0.00           H
ATOM   4325  CG  LEU A 286      52.570 182.540  50.740  1.00  0.00           C
ATOM   4326  HG  LEU A 286      52.640 181.730  50.010  1.00  0.00           H
ATOM   4327  CD1 LEU A 286      53.810 182.580  51.600  1.00  0.00           C
ATOM   4328 1HD1 LEU A 286      53.960 181.620  52.100  1.00  0.00           H
ATOM   4329 2HD1 LEU A 286      54.720 182.650  51.010  1.00  0.00           H
ATOM   4330 3HD1 LEU A 286      53.750 183.390  52.330  1.00  0.00           H
ATOM   4331  CD2 LEU A 286      51.420 182.340  51.650  1.00  0.00           C
ATOM   4332 1HD2 LEU A 286      51.390 183.150  52.380  1.00  0.00           H
ATOM   4333 2HD2 LEU A 286      50.520 182.090  51.090  1.00  0.00           H
ATOM   4334 3HD2 LEU A 286      51.620 181.430  52.230  1.00  0.00           H
ATOM   4335  C   LEU A 286      51.040 185.590  48.750  1.00  0.00           C
ATOM   4336  O   LEU A 286      51.470 186.200  47.750  1.00  0.00           O
ATOM   4337  N   SER A 287      50.300 186.190  49.770  1.00  0.00           N
ATOM   4338  H   SER A 287      50.080 185.680  50.610  1.00  0.00           H
ATOM   4339  CA  SER A 287      49.960 187.630  49.750  1.00  0.00           C
ATOM   4340  HA  SER A 287      49.570 187.820  48.750  1.00  0.00           H
ATOM   4341  CB  SER A 287      48.770 187.860  50.730  1.00  0.00           C
ATOM   4342  HB1 SER A 287      47.890 187.370  50.320  1.00  0.00           H
ATOM   4343  HB2 SER A 287      48.460 188.910  50.720  1.00  0.00           H
ATOM   4344  OG  SER A 287      49.040 187.490  52.040  1.00  0.00           O
ATOM   4345  HG  SER A 287      49.070 186.530  52.140  1.00  0.00           H
ATOM   4346  C   SER A 287      51.110 188.500  50.130  1.00  0.00           C
ATOM   4347  O   SER A 287      51.980 188.000  50.870  1.00  0.00           O
ATOM   4348  N   VAL A 288      51.070 189.740  49.870  1.00  0.00           N
ATOM   4349  H   VAL A 288      50.290 190.080  49.330  1.00  0.00           H
ATOM   4350  CA  VAL A 288      52.110 190.700  50.250  1.00  0.00           C
ATOM   4351  HA  VAL A 288      53.040 190.340  49.810  1.00  0.00           H
ATOM   4352  CB  VAL A 288      51.810 192.090  49.660  1.00  0.00           C
ATOM   4353  HB  VAL A 288      50.900 192.450  50.140  1.00  0.00           H
ATOM   4354  CG1 VAL A 288      52.950 192.950  50.060  1.00  0.00           C
ATOM   4355 1HG1 VAL A 288      52.870 193.930  49.590  1.00  0.00           H
ATOM   4356 2HG1 VAL A 288      53.150 193.170  51.110  1.00  0.00           H
ATOM   4357 3HG1 VAL A 288      53.840 192.450  49.670  1.00  0.00           H
ATOM   4358  CG2 VAL A 288      51.730 191.970  48.100  1.00  0.00           C
ATOM   4359 1HG2 VAL A 288      51.660 192.950  47.650  1.00  0.00           H
ATOM   4360 2HG2 VAL A 288      52.450 191.290  47.640  1.00  0.00           H
ATOM   4361 3HG2 VAL A 288      50.760 191.490  47.980  1.00  0.00           H
ATOM   4362  C   VAL A 288      52.240 190.760  51.770  1.00  0.00           C
ATOM   4363  O   VAL A 288      53.370 190.580  52.350  1.00  0.00           O
ATOM   4364  N   ALA A 289      51.060 190.760  52.510  1.00  0.00           N
ATOM   4365  H   ALA A 289      50.230 190.660  51.930  1.00  0.00           H
ATOM   4366  CA  ALA A 289      50.940 190.790  53.960  1.00  0.00           C
ATOM   4367  HA  ALA A 289      51.510 191.610  54.380  1.00  0.00           H
ATOM   4368  CB  ALA A 289      49.520 191.030  54.410  1.00  0.00           C
ATOM   4369  HB1 ALA A 289      49.350 192.070  54.130  1.00  0.00           H
ATOM   4370  HB2 ALA A 289      48.880 190.400  53.790  1.00  0.00           H
ATOM   4371  HB3 ALA A 289      49.490 190.730  55.450  1.00  0.00           H
ATOM   4372  C   ALA A 289      51.460 189.390  54.520  1.00  0.00           C
ATOM   4373  O   ALA A 289      51.980 189.450  55.640  1.00  0.00           O
ATOM   4374  N   GLU A 290      51.300 188.200  53.810  1.00  0.00           N
ATOM   4375  H   GLU A 290      50.900 188.220  52.880  1.00  0.00           H
ATOM   4376  CA  GLU A 290      51.960 187.010  54.360  1.00  0.00           C
ATOM   4377  HA  GLU A 290      51.770 187.140  55.430  1.00  0.00           H
ATOM   4378  CB  GLU A 290      51.290 185.820  53.690  1.00  0.00           C
ATOM   4379  HB1 GLU A 290      51.920 184.930  53.790  1.00  0.00           H
ATOM   4380  HB2 GLU A 290      51.180 186.060  52.630  1.00  0.00           H
ATOM   4381  CG  GLU A 290      49.940 185.430  54.300  1.00  0.00           C
ATOM   4382  HG1 GLU A 290      49.350 186.330  54.510  1.00  0.00           H
ATOM   4383  HG2 GLU A 290      50.070 184.950  55.270  1.00  0.00           H
ATOM   4384  CD  GLU A 290      49.150 184.530  53.330  1.00  0.00           C
ATOM   4385  OE1 GLU A 290      48.710 183.400  53.610  1.00  0.00           O
ATOM   4386  OE2 GLU A 290      48.930 184.920  52.190  1.00  0.00           O
ATOM   4387  C   GLU A 290      53.470 186.830  54.020  1.00  0.00           C
ATOM   4388  O   GLU A 290      54.220 186.170  54.720  1.00  0.00           O
ATOM   4389  N   ILE A 291      53.980 187.430  52.890  1.00  0.00           N
ATOM   4390  H   ILE A 291      53.340 187.890  52.270  1.00  0.00           H
ATOM   4391  CA  ILE A 291      55.420 187.400  52.590  1.00  0.00           C
ATOM   4392  HA  ILE A 291      55.780 186.400  52.830  1.00  0.00           H
ATOM   4393  CB  ILE A 291      55.760 187.560  51.070  1.00  0.00           C
ATOM   4394  HB  ILE A 291      56.850 187.570  50.950  1.00  0.00           H
ATOM   4395  CG2 ILE A 291      55.250 186.270  50.280  1.00  0.00           C
ATOM   4396 1HG2 ILE A 291      55.740 185.360  50.610  1.00  0.00           H
ATOM   4397 2HG2 ILE A 291      54.170 186.200  50.360  1.00  0.00           H
ATOM   4398 3HG2 ILE A 291      55.400 186.370  49.200  1.00  0.00           H
ATOM   4399  CG1 ILE A 291      55.180 188.790  50.370  1.00  0.00           C
ATOM   4400 1HG1 ILE A 291      55.430 189.660  50.980  1.00  0.00           H
ATOM   4401 2HG1 ILE A 291      54.120 188.660  50.160  1.00  0.00           H
ATOM   4402  CD  ILE A 291      55.860 189.000  49.100  1.00  0.00           C
ATOM   4403  HD1 ILE A 291      55.320 189.790  48.580  1.00  0.00           H
ATOM   4404  HD2 ILE A 291      56.830 189.380  49.410  1.00  0.00           H
ATOM   4405  HD3 ILE A 291      55.830 188.130  48.440  1.00  0.00           H
ATOM   4406  C   ILE A 291      56.240 188.310  53.510  1.00  0.00           C
ATOM   4407  O   ILE A 291      57.340 187.950  53.920  1.00  0.00           O
ATOM   4408  N   THR A 292      55.600 189.390  53.880  1.00  0.00           N
ATOM   4409  H   THR A 292      54.660 189.520  53.530  1.00  0.00           H
ATOM   4410  CA  THR A 292      55.980 190.250  55.060  1.00  0.00           C
ATOM   4411  HA  THR A 292      56.980 190.580  54.810  1.00  0.00           H
ATOM   4412  CB  THR A 292      55.080 191.520  54.980  1.00  0.00           C
ATOM   4413  HB  THR A 292      54.030 191.310  55.210  1.00  0.00           H
ATOM   4414  CG2 THR A 292      55.420 192.620  55.890  1.00  0.00           C
ATOM   4415 1HG2 THR A 292      55.520 192.260  56.920  1.00  0.00           H
ATOM   4416 2HG2 THR A 292      56.410 192.980  55.640  1.00  0.00           H
ATOM   4417 3HG2 THR A 292      54.640 193.390  55.860  1.00  0.00           H
ATOM   4418  OG1 THR A 292      55.060 192.120  53.690  1.00  0.00           O
ATOM   4419  HG1 THR A 292      54.330 191.690  53.240  1.00  0.00           H
ATOM   4420  C   THR A 292      55.980 189.420  56.330  1.00  0.00           C
ATOM   4421  O   THR A 292      56.990 189.450  57.040  1.00  0.00           O
ATOM   4422  N   ASN A 293      54.920 188.600  56.610  1.00  0.00           N
ATOM   4423  H   ASN A 293      54.240 188.360  55.910  1.00  0.00           H
ATOM   4424  CA  ASN A 293      54.860 187.970  57.950  1.00  0.00           C
ATOM   4425  HA  ASN A 293      55.310 188.640  58.680  1.00  0.00           H
ATOM   4426  CB  ASN A 293      53.380 187.720  58.350  1.00  0.00           C
ATOM   4427  HB1 ASN A 293      52.920 187.210  57.500  1.00  0.00           H
ATOM   4428  HB2 ASN A 293      52.850 188.670  58.360  1.00  0.00           H
ATOM   4429  CG  ASN A 293      53.150 186.950  59.660  1.00  0.00           C
ATOM   4430  OD1 ASN A 293      53.190 187.540  60.730  1.00  0.00           O
ATOM   4431  ND2 ASN A 293      52.800 185.690  59.560  1.00  0.00           N
ATOM   4432 1HD2 ASN A 293      52.720 185.260  58.650  1.00  0.00           H
ATOM   4433 2HD2 ASN A 293      52.710 185.120  60.390  1.00  0.00           H
ATOM   4434  C   ASN A 293      55.830 186.720  58.060  1.00  0.00           C
ATOM   4435  O   ASN A 293      56.250 186.340  59.160  1.00  0.00           O
ATOM   4436  N   ALA A 294      56.120 186.160  56.820  1.00  0.00           N
ATOM   4437  H   ALA A 294      55.760 186.540  55.960  1.00  0.00           H
ATOM   4438  CA  ALA A 294      57.160 185.080  56.640  1.00  0.00           C
ATOM   4439  HA  ALA A 294      56.930 184.210  57.270  1.00  0.00           H
ATOM   4440  CB  ALA A 294      57.010 184.550  55.230  1.00  0.00           C
ATOM   4441  HB1 ALA A 294      57.920 184.010  54.970  1.00  0.00           H
ATOM   4442  HB2 ALA A 294      56.110 183.950  55.120  1.00  0.00           H
ATOM   4443  HB3 ALA A 294      56.950 185.430  54.570  1.00  0.00           H
ATOM   4444  C   ALA A 294      58.530 185.610  57.000  1.00  0.00           C
ATOM   4445  O   ALA A 294      59.290 184.940  57.750  1.00  0.00           O
ATOM   4446  N   CYS A 295      58.830 186.840  56.540  1.00  0.00           N
ATOM   4447  H   CYS A 295      58.180 187.310  55.930  1.00  0.00           H
ATOM   4448  CA  CYS A 295      59.990 187.590  56.960  1.00  0.00           C
ATOM   4449  HA  CYS A 295      60.880 187.020  56.680  1.00  0.00           H
ATOM   4450  CB  CYS A 295      60.100 188.850  56.130  1.00  0.00           C
ATOM   4451  HB1 CYS A 295      60.830 189.580  56.510  1.00  0.00           H
ATOM   4452  HB2 CYS A 295      59.070 189.190  56.000  1.00  0.00           H
ATOM   4453  SG  CYS A 295      60.830 188.190  54.640  1.00  0.00           S
ATOM   4454  HG  CYS A 295      59.690 188.110  53.940  1.00  0.00           H
ATOM   4455  C   CYS A 295      60.080 187.840  58.480  1.00  0.00           C
ATOM   4456  O   CYS A 295      60.990 188.470  58.940  1.00  0.00           O
ATOM   4457  N   PHE A 296      59.040 187.500  59.290  1.00  0.00           N
ATOM   4458  H   PHE A 296      58.260 186.990  58.900  1.00  0.00           H
ATOM   4459  CA  PHE A 296      58.880 187.660  60.750  1.00  0.00           C
ATOM   4460  HA  PHE A 296      59.800 188.190  60.960  1.00  0.00           H
ATOM   4461  CB  PHE A 296      57.640 188.650  61.090  1.00  0.00           C
ATOM   4462  HB1 PHE A 296      56.790 188.160  61.570  1.00  0.00           H
ATOM   4463  HB2 PHE A 296      57.280 189.150  60.190  1.00  0.00           H
ATOM   4464  CG  PHE A 296      57.970 189.730  62.120  1.00  0.00           C
ATOM   4465  CD1 PHE A 296      58.620 190.940  61.780  1.00  0.00           C
ATOM   4466  HD1 PHE A 296      58.820 191.130  60.740  1.00  0.00           H
ATOM   4467  CE1 PHE A 296      58.990 191.880  62.770  1.00  0.00           C
ATOM   4468  HE1 PHE A 296      59.320 192.850  62.420  1.00  0.00           H
ATOM   4469  CZ  PHE A 296      58.810 191.570  64.080  1.00  0.00           C
ATOM   4470  HZ  PHE A 296      58.980 192.310  64.850  1.00  0.00           H
ATOM   4471  CE2 PHE A 296      58.220 190.350  64.460  1.00  0.00           C
ATOM   4472  HE2 PHE A 296      57.930 190.190  65.490  1.00  0.00           H
ATOM   4473  CD2 PHE A 296      57.890 189.420  63.490  1.00  0.00           C
ATOM   4474  HD2 PHE A 296      57.490 188.480  63.840  1.00  0.00           H
ATOM   4475  C   PHE A 296      58.940 186.350  61.490  1.00  0.00           C
ATOM   4476  O   PHE A 296      58.980 186.340  62.740  1.00  0.00           O
ATOM   4477  N   GLU A 297      59.040 185.180  60.780  1.00  0.00           N
ATOM   4478  H   GLU A 297      59.110 185.310  59.780  1.00  0.00           H
ATOM   4479  CA  GLU A 297      59.070 183.740  61.290  1.00  0.00           C
ATOM   4480  HA  GLU A 297      58.630 183.730  62.290  1.00  0.00           H
ATOM   4481  CB  GLU A 297      58.270 182.900  60.340  1.00  0.00           C
ATOM   4482  HB1 GLU A 297      58.450 181.850  60.580  1.00  0.00           H
ATOM   4483  HB2 GLU A 297      58.670 183.130  59.350  1.00  0.00           H
ATOM   4484  CG  GLU A 297      56.750 183.110  60.380  1.00  0.00           C
ATOM   4485  HG1 GLU A 297      56.340 182.490  59.590  1.00  0.00           H
ATOM   4486  HG2 GLU A 297      56.540 184.140  60.070  1.00  0.00           H
ATOM   4487  CD  GLU A 297      56.150 182.690  61.810  1.00  0.00           C
ATOM   4488  OE1 GLU A 297      55.850 183.590  62.670  1.00  0.00           O
ATOM   4489  OE2 GLU A 297      55.850 181.470  62.070  1.00  0.00           O
ATOM   4490  C   GLU A 297      60.550 183.300  61.600  1.00  0.00           C
ATOM   4491  O   GLU A 297      61.420 183.680  60.860  1.00  0.00           O
ATOM   4492  N   PRO A 298      60.870 182.530  62.700  1.00  0.00           N
ATOM   4493  CD  PRO A 298      59.890 182.000  63.610  1.00  0.00           C
ATOM   4494  HD1 PRO A 298      59.190 181.410  63.020  1.00  0.00           H
ATOM   4495  HD2 PRO A 298      59.440 182.940  63.960  1.00  0.00           H
ATOM   4496  CG  PRO A 298      60.600 181.230  64.750  1.00  0.00           C
ATOM   4497  HG1 PRO A 298      60.500 180.160  64.600  1.00  0.00           H
ATOM   4498  HG2 PRO A 298      60.220 181.520  65.730  1.00  0.00           H
ATOM   4499  CB  PRO A 298      62.030 181.710  64.540  1.00  0.00           C
ATOM   4500  HB1 PRO A 298      62.730 180.890  64.700  1.00  0.00           H
ATOM   4501  HB2 PRO A 298      62.200 182.560  65.200  1.00  0.00           H
ATOM   4502  CA  PRO A 298      62.210 182.190  63.150  1.00  0.00           C
ATOM   4503  HA  PRO A 298      62.860 183.070  63.120  1.00  0.00           H
ATOM   4504  C   PRO A 298      62.840 181.140  62.220  1.00  0.00           C
ATOM   4505  O   PRO A 298      64.020 181.120  62.070  1.00  0.00           O
ATOM   4506  N   ALA A 299      62.070 180.400  61.380  1.00  0.00           N
ATOM   4507  H   ALA A 299      61.080 180.490  61.570  1.00  0.00           H
ATOM   4508  CA  ALA A 299      62.460 179.480  60.330  1.00  0.00           C
ATOM   4509  HA  ALA A 299      63.300 178.870  60.660  1.00  0.00           H
ATOM   4510  CB  ALA A 299      61.250 178.570  60.100  1.00  0.00           C
ATOM   4511  HB1 ALA A 299      61.500 177.840  59.330  1.00  0.00           H
ATOM   4512  HB2 ALA A 299      60.970 178.050  61.010  1.00  0.00           H
ATOM   4513  HB3 ALA A 299      60.290 179.030  59.860  1.00  0.00           H
ATOM   4514  C   ALA A 299      62.880 180.220  58.990  1.00  0.00           C
ATOM   4515  O   ALA A 299      62.660 179.710  57.870  1.00  0.00           O
ATOM   4516  N   ASN A 300      63.380 181.460  59.120  1.00  0.00           N
ATOM   4517  H   ASN A 300      63.300 181.890  60.030  1.00  0.00           H
ATOM   4518  CA  ASN A 300      63.720 182.340  58.000  1.00  0.00           C
ATOM   4519  HA  ASN A 300      63.990 181.690  57.160  1.00  0.00           H
ATOM   4520  CB  ASN A 300      62.560 183.320  57.730  1.00  0.00           C
ATOM   4521  HB1 ASN A 300      62.670 184.110  58.470  1.00  0.00           H
ATOM   4522  HB2 ASN A 300      61.610 182.870  58.020  1.00  0.00           H
ATOM   4523  CG  ASN A 300      62.540 183.920  56.350  1.00  0.00           C
ATOM   4524  OD1 ASN A 300      62.890 185.060  56.150  1.00  0.00           O
ATOM   4525  ND2 ASN A 300      62.290 183.170  55.320  1.00  0.00           N
ATOM   4526 1HD2 ASN A 300      62.230 182.180  55.490  1.00  0.00           H
ATOM   4527 2HD2 ASN A 300      62.460 183.580  54.410  1.00  0.00           H
ATOM   4528  C   ASN A 300      65.020 183.060  58.310  1.00  0.00           C
ATOM   4529  O   ASN A 300      65.530 183.720  57.420  1.00  0.00           O
ATOM   4530  N   GLN A 301      65.560 182.860  59.530  1.00  0.00           N
ATOM   4531  H   GLN A 301      65.210 182.080  60.060  1.00  0.00           H
ATOM   4532  CA  GLN A 301      66.650 183.700  60.060  1.00  0.00           C
ATOM   4533  HA  GLN A 301      66.650 184.710  59.660  1.00  0.00           H
ATOM   4534  CB  GLN A 301      66.530 183.760  61.540  1.00  0.00           C
ATOM   4535  HB1 GLN A 301      67.390 184.250  62.000  1.00  0.00           H
ATOM   4536  HB2 GLN A 301      66.440 182.750  61.920  1.00  0.00           H
ATOM   4537  CG  GLN A 301      65.270 184.530  61.970  1.00  0.00           C
ATOM   4538  HG1 GLN A 301      64.410 183.960  61.610  1.00  0.00           H
ATOM   4539  HG2 GLN A 301      65.320 185.520  61.510  1.00  0.00           H
ATOM   4540  CD  GLN A 301      65.120 184.830  63.450  1.00  0.00           C
ATOM   4541  OE1 GLN A 301      65.680 184.160  64.290  1.00  0.00           O
ATOM   4542  NE2 GLN A 301      64.370 185.880  63.840  1.00  0.00           N
ATOM   4543 1HE2 GLN A 301      63.930 186.420  63.110  1.00  0.00           H
ATOM   4544 2HE2 GLN A 301      64.320 186.200  64.800  1.00  0.00           H
ATOM   4545  C   GLN A 301      67.920 183.070  59.540  1.00  0.00           C
ATOM   4546  O   GLN A 301      68.110 181.900  59.250  1.00  0.00           O
ATOM   4547  N   MET A 302      68.950 183.930  59.360  1.00  0.00           N
ATOM   4548  H   MET A 302      68.790 184.890  59.610  1.00  0.00           H
ATOM   4549  CA  MET A 302      70.220 183.730  58.660  1.00  0.00           C
ATOM   4550  HA  MET A 302      70.190 182.750  58.190  1.00  0.00           H
ATOM   4551  CB  MET A 302      70.240 184.710  57.510  1.00  0.00           C
ATOM   4552  HB1 MET A 302      71.130 184.420  56.970  1.00  0.00           H
ATOM   4553  HB2 MET A 302      70.170 185.750  57.820  1.00  0.00           H
ATOM   4554  CG  MET A 302      69.050 184.440  56.520  1.00  0.00           C
ATOM   4555  HG1 MET A 302      68.150 184.640  57.110  1.00  0.00           H
ATOM   4556  HG2 MET A 302      69.180 183.430  56.130  1.00  0.00           H
ATOM   4557  SD  MET A 302      69.040 185.700  55.160  1.00  0.00           S
ATOM   4558  CE  MET A 302      67.420 185.290  54.580  1.00  0.00           C
ATOM   4559  HE1 MET A 302      67.240 186.040  53.810  1.00  0.00           H
ATOM   4560  HE2 MET A 302      67.390 184.290  54.160  1.00  0.00           H
ATOM   4561  HE3 MET A 302      66.720 185.400  55.420  1.00  0.00           H
ATOM   4562  C   MET A 302      71.430 183.830  59.590  1.00  0.00           C
ATOM   4563  O   MET A 302      72.570 183.580  59.200  1.00  0.00           O
ATOM   4564  N   VAL A 303      71.180 184.240  60.830  1.00  0.00           N
ATOM   4565  H   VAL A 303      70.230 184.530  60.990  1.00  0.00           H
ATOM   4566  CA  VAL A 303      72.110 184.090  61.920  1.00  0.00           C
ATOM   4567  HA  VAL A 303      72.870 183.370  61.620  1.00  0.00           H
ATOM   4568  CB  VAL A 303      72.860 185.360  62.250  1.00  0.00           C
ATOM   4569  HB  VAL A 303      73.590 185.020  62.970  1.00  0.00           H
ATOM   4570  CG1 VAL A 303      73.660 185.970  61.120  1.00  0.00           C
ATOM   4571 1HG1 VAL A 303      74.170 185.260  60.470  1.00  0.00           H
ATOM   4572 2HG1 VAL A 303      72.950 186.550  60.530  1.00  0.00           H
ATOM   4573 3HG1 VAL A 303      74.410 186.650  61.520  1.00  0.00           H
ATOM   4574  CG2 VAL A 303      72.070 186.480  62.940  1.00  0.00           C
ATOM   4575 1HG2 VAL A 303      71.500 186.030  63.750  1.00  0.00           H
ATOM   4576 2HG2 VAL A 303      72.630 187.270  63.440  1.00  0.00           H
ATOM   4577 3HG2 VAL A 303      71.370 186.970  62.260  1.00  0.00           H
ATOM   4578  C   VAL A 303      71.370 183.520  63.210  1.00  0.00           C
ATOM   4579  O   VAL A 303      70.160 183.650  63.240  1.00  0.00           O
ATOM   4580  N   LYS A 304      72.100 183.160  64.240  1.00  0.00           N
ATOM   4581  H   LYS A 304      73.110 183.220  64.200  1.00  0.00           H
ATOM   4582  CA  LYS A 304      71.610 182.560  65.500  1.00  0.00           C
ATOM   4583  HA  LYS A 304      70.860 181.780  65.370  1.00  0.00           H
ATOM   4584  CB  LYS A 304      72.760 181.840  66.160  1.00  0.00           C
ATOM   4585  HB1 LYS A 304      72.460 181.200  66.990  1.00  0.00           H
ATOM   4586  HB2 LYS A 304      73.400 182.600  66.620  1.00  0.00           H
ATOM   4587  CG  LYS A 304      73.340 180.780  65.240  1.00  0.00           C
ATOM   4588  HG1 LYS A 304      73.720 181.190  64.300  1.00  0.00           H
ATOM   4589  HG2 LYS A 304      72.510 180.130  64.970  1.00  0.00           H
ATOM   4590  CD  LYS A 304      74.480 179.980  65.980  1.00  0.00           C
ATOM   4591  HD1 LYS A 304      74.180 179.700  66.990  1.00  0.00           H
ATOM   4592  HD2 LYS A 304      75.350 180.650  65.920  1.00  0.00           H
ATOM   4593  CE  LYS A 304      74.950 178.870  65.080  1.00  0.00           C
ATOM   4594  HE1 LYS A 304      75.210 179.310  64.120  1.00  0.00           H
ATOM   4595  HE2 LYS A 304      74.210 178.080  64.970  1.00  0.00           H
ATOM   4596  NZ  LYS A 304      76.260 178.310  65.600  1.00  0.00           N
ATOM   4597  HZ1 LYS A 304      76.140 178.070  66.580  1.00  0.00           H
ATOM   4598  HZ2 LYS A 304      76.570 177.510  65.070  1.00  0.00           H
ATOM   4599  HZ3 LYS A 304      76.960 179.010  65.450  1.00  0.00           H
ATOM   4600  C   LYS A 304      70.910 183.510  66.480  1.00  0.00           C
ATOM   4601  O   LYS A 304      70.310 182.980  67.440  1.00  0.00           O
ATOM   4602  N   CYS A 305      70.930 184.820  66.290  1.00  0.00           N
ATOM   4603  H   CYS A 305      71.450 185.170  65.500  1.00  0.00           H
ATOM   4604  CA  CYS A 305      70.390 185.870  67.170  1.00  0.00           C
ATOM   4605  HA  CYS A 305      70.070 185.380  68.090  1.00  0.00           H
ATOM   4606  CB  CYS A 305      71.490 186.880  67.430  1.00  0.00           C
ATOM   4607  HB1 CYS A 305      71.070 187.680  68.030  1.00  0.00           H
ATOM   4608  HB2 CYS A 305      71.770 187.430  66.530  1.00  0.00           H
ATOM   4609  SG  CYS A 305      72.830 186.080  68.360  1.00  0.00           S
ATOM   4610  HG  CYS A 305      73.450 185.580  67.280  1.00  0.00           H
ATOM   4611  C   CYS A 305      69.180 186.530  66.530  1.00  0.00           C
ATOM   4612  O   CYS A 305      69.160 186.930  65.340  1.00  0.00           O
ATOM   4613  N   ASP A 306      68.150 186.600  67.380  1.00  0.00           N
ATOM   4614  H   ASP A 306      68.160 186.380  68.360  1.00  0.00           H
ATOM   4615  CA  ASP A 306      66.820 186.980  66.900  1.00  0.00           C
ATOM   4616  HA  ASP A 306      66.650 186.710  65.860  1.00  0.00           H
ATOM   4617  CB  ASP A 306      65.780 186.270  67.790  1.00  0.00           C
ATOM   4618  HB1 ASP A 306      65.950 186.390  68.860  1.00  0.00           H
ATOM   4619  HB2 ASP A 306      65.910 185.210  67.540  1.00  0.00           H
ATOM   4620  CG  ASP A 306      64.340 186.630  67.450  1.00  0.00           C
ATOM   4621  OD1 ASP A 306      64.200 187.330  66.420  1.00  0.00           O
ATOM   4622  OD2 ASP A 306      63.410 186.230  68.190  1.00  0.00           O
ATOM   4623  C   ASP A 306      66.730 188.550  66.990  1.00  0.00           C
ATOM   4624  O   ASP A 306      66.720 189.030  68.090  1.00  0.00           O
ATOM   4625  N   PRO A 307      66.640 189.320  65.940  1.00  0.00           N
ATOM   4626  CD  PRO A 307      66.450 188.920  64.570  1.00  0.00           C
ATOM   4627  HD1 PRO A 307      65.640 188.190  64.530  1.00  0.00           H
ATOM   4628  HD2 PRO A 307      67.310 188.480  64.050  1.00  0.00           H
ATOM   4629  CG  PRO A 307      66.020 190.200  63.810  1.00  0.00           C
ATOM   4630  HG1 PRO A 307      64.930 190.220  63.870  1.00  0.00           H
ATOM   4631  HG2 PRO A 307      66.340 190.210  62.760  1.00  0.00           H
ATOM   4632  CB  PRO A 307      66.720 191.330  64.660  1.00  0.00           C
ATOM   4633  HB1 PRO A 307      66.240 192.290  64.500  1.00  0.00           H
ATOM   4634  HB2 PRO A 307      67.760 191.430  64.330  1.00  0.00           H
ATOM   4635  CA  PRO A 307      66.600 190.780  66.080  1.00  0.00           C
ATOM   4636  HA  PRO A 307      67.450 191.150  66.650  1.00  0.00           H
ATOM   4637  C   PRO A 307      65.190 191.260  66.670  1.00  0.00           C
ATOM   4638  O   PRO A 307      65.150 192.340  67.260  1.00  0.00           O
ATOM   4639  N   ARG A 308      64.080 190.480  66.600  1.00  0.00           N
ATOM   4640  H   ARG A 308      64.260 189.510  66.380  1.00  0.00           H
ATOM   4641  CA  ARG A 308      62.820 190.870  67.040  1.00  0.00           C
ATOM   4642  HA  ARG A 308      62.640 191.900  66.700  1.00  0.00           H
ATOM   4643  CB  ARG A 308      61.790 189.870  66.530  1.00  0.00           C
ATOM   4644  HB1 ARG A 308      60.790 190.240  66.750  1.00  0.00           H
ATOM   4645  HB2 ARG A 308      61.730 189.040  67.230  1.00  0.00           H
ATOM   4646  CG  ARG A 308      61.830 189.390  65.050  1.00  0.00           C
ATOM   4647  HG1 ARG A 308      62.870 189.190  64.790  1.00  0.00           H
ATOM   4648  HG2 ARG A 308      61.400 190.150  64.390  1.00  0.00           H
ATOM   4649  CD  ARG A 308      60.860 188.170  64.850  1.00  0.00           C
ATOM   4650  HD1 ARG A 308      60.860 187.960  63.780  1.00  0.00           H
ATOM   4651  HD2 ARG A 308      59.830 188.390  65.140  1.00  0.00           H
ATOM   4652  NE  ARG A 308      61.390 186.960  65.460  1.00  0.00           N
ATOM   4653  HE  ARG A 308      62.320 187.000  65.850  1.00  0.00           H
ATOM   4654  CZ  ARG A 308      60.730 185.900  65.880  1.00  0.00           C
ATOM   4655  NH1 ARG A 308      59.510 185.700  65.460  1.00  0.00           N
ATOM   4656 1HH1 ARG A 308      59.260 186.330  64.720  1.00  0.00           H
ATOM   4657 2HH1 ARG A 308      58.950 184.890  65.660  1.00  0.00           H
ATOM   4658  NH2 ARG A 308      61.250 185.050  66.610  1.00  0.00           N
ATOM   4659 1HH2 ARG A 308      62.050 185.340  67.150  1.00  0.00           H
ATOM   4660 2HH2 ARG A 308      60.510 184.430  66.930  1.00  0.00           H
ATOM   4661  C   ARG A 308      62.830 190.870  68.630  1.00  0.00           C
ATOM   4662  O   ARG A 308      61.900 191.440  69.210  1.00  0.00           O
ATOM   4663  N   HIS A 309      63.840 190.310  69.330  1.00  0.00           N
ATOM   4664  H   HIS A 309      64.580 189.820  68.850  1.00  0.00           H
ATOM   4665  CA  HIS A 309      64.010 190.600  70.800  1.00  0.00           C
ATOM   4666  HA  HIS A 309      63.060 190.260  71.210  1.00  0.00           H
ATOM   4667  CB  HIS A 309      65.310 189.790  71.200  1.00  0.00           C
ATOM   4668  HB1 HIS A 309      66.130 190.160  70.580  1.00  0.00           H
ATOM   4669  HB2 HIS A 309      65.050 188.800  70.830  1.00  0.00           H
ATOM   4670  CG  HIS A 309      65.650 189.610  72.630  1.00  0.00           C
ATOM   4671  ND1 HIS A 309      64.860 188.970  73.510  1.00  0.00           N
ATOM   4672  CE1 HIS A 309      65.360 189.250  74.710  1.00  0.00           C
ATOM   4673  HE1 HIS A 309      65.110 188.790  75.650  1.00  0.00           H
ATOM   4674  NE2 HIS A 309      66.400 190.110  74.620  1.00  0.00           N
ATOM   4675  HE2 HIS A 309      67.000 190.440  75.360  1.00  0.00           H
ATOM   4676  CD2 HIS A 309      66.570 190.380  73.300  1.00  0.00           C
ATOM   4677  HD2 HIS A 309      67.430 190.920  72.920  1.00  0.00           H
ATOM   4678  C   HIS A 309      64.200 192.050  71.330  1.00  0.00           C
ATOM   4679  O   HIS A 309      63.730 192.410  72.430  1.00  0.00           O
ATOM   4680  N   GLY A 310      64.890 192.830  70.540  1.00  0.00           N
ATOM   4681  H   GLY A 310      65.160 192.440  69.650  1.00  0.00           H
ATOM   4682  CA  GLY A 310      65.280 194.240  70.720  1.00  0.00           C
ATOM   4683  HA1 GLY A 310      66.190 194.460  70.150  1.00  0.00           H
ATOM   4684  HA2 GLY A 310      65.470 194.450  71.770  1.00  0.00           H
ATOM   4685  C   GLY A 310      64.330 195.300  70.240  1.00  0.00           C
ATOM   4686  O   GLY A 310      63.620 195.110  69.220  1.00  0.00           O
ATOM   4687  N   LYS A 311      64.290 196.440  70.940  1.00  0.00           N
ATOM   4688  H   LYS A 311      64.660 196.360  71.880  1.00  0.00           H
ATOM   4689  CA  LYS A 311      63.620 197.650  70.430  1.00  0.00           C
ATOM   4690  HA  LYS A 311      62.610 197.320  70.190  1.00  0.00           H
ATOM   4691  CB  LYS A 311      63.630 198.730  71.490  1.00  0.00           C
ATOM   4692  HB1 LYS A 311      63.540 199.680  70.960  1.00  0.00           H
ATOM   4693  HB2 LYS A 311      64.520 198.820  72.110  1.00  0.00           H
ATOM   4694  CG  LYS A 311      62.430 198.610  72.410  1.00  0.00           C
ATOM   4695  HG1 LYS A 311      62.620 197.790  73.110  1.00  0.00           H
ATOM   4696  HG2 LYS A 311      61.480 198.470  71.900  1.00  0.00           H
ATOM   4697  CD  LYS A 311      62.160 199.870  73.290  1.00  0.00           C
ATOM   4698  HD1 LYS A 311      61.130 199.950  73.620  1.00  0.00           H
ATOM   4699  HD2 LYS A 311      62.430 200.710  72.650  1.00  0.00           H
ATOM   4700  CE  LYS A 311      63.020 199.860  74.570  1.00  0.00           C
ATOM   4701  HE1 LYS A 311      64.060 199.750  74.300  1.00  0.00           H
ATOM   4702  HE2 LYS A 311      62.780 198.990  75.180  1.00  0.00           H
ATOM   4703  NZ  LYS A 311      62.900 201.100  75.390  1.00  0.00           N
ATOM   4704  HZ1 LYS A 311      63.160 201.960  74.930  1.00  0.00           H
ATOM   4705  HZ2 LYS A 311      61.970 201.280  75.740  1.00  0.00           H
ATOM   4706  HZ3 LYS A 311      63.500 200.980  76.190  1.00  0.00           H
ATOM   4707  C   LYS A 311      64.180 198.100  69.110  1.00  0.00           C
ATOM   4708  O   LYS A 311      65.400 198.090  68.940  1.00  0.00           O
ATOM   4709  N   TYR A 312      63.350 198.540  68.140  1.00  0.00           N
ATOM   4710  H   TYR A 312      62.370 198.370  68.290  1.00  0.00           H
ATOM   4711  CA  TYR A 312      63.800 198.940  66.750  1.00  0.00           C
ATOM   4712  HA  TYR A 312      64.600 198.340  66.310  1.00  0.00           H
ATOM   4713  CB  TYR A 312      62.610 198.900  65.720  1.00  0.00           C
ATOM   4714  HB1 TYR A 312      62.700 199.750  65.040  1.00  0.00           H
ATOM   4715  HB2 TYR A 312      61.610 198.970  66.160  1.00  0.00           H
ATOM   4716  CG  TYR A 312      62.490 197.570  64.970  1.00  0.00           C
ATOM   4717  CD1 TYR A 312      61.680 196.510  65.480  1.00  0.00           C
ATOM   4718  HD1 TYR A 312      61.120 196.740  66.380  1.00  0.00           H
ATOM   4719  CE1 TYR A 312      61.630 195.280  64.850  1.00  0.00           C
ATOM   4720  HE1 TYR A 312      60.970 194.530  65.270  1.00  0.00           H
ATOM   4721  CZ  TYR A 312      62.460 194.960  63.760  1.00  0.00           C
ATOM   4722  OH  TYR A 312      62.370 193.710  63.180  1.00  0.00           O
ATOM   4723  HH  TYR A 312      62.900 193.490  62.410  1.00  0.00           H
ATOM   4724  CE2 TYR A 312      63.220 196.000  63.220  1.00  0.00           C
ATOM   4725  HE2 TYR A 312      63.840 195.780  62.360  1.00  0.00           H
ATOM   4726  CD2 TYR A 312      63.290 197.230  63.840  1.00  0.00           C
ATOM   4727  HD2 TYR A 312      63.820 198.060  63.380  1.00  0.00           H
ATOM   4728  C   TYR A 312      64.560 200.240  66.650  1.00  0.00           C
ATOM   4729  O   TYR A 312      64.100 201.250  67.210  1.00  0.00           O
ATOM   4730  N   MET A 313      65.590 200.310  65.820  1.00  0.00           N
ATOM   4731  H   MET A 313      66.030 199.470  65.470  1.00  0.00           H
ATOM   4732  CA  MET A 313      66.300 201.550  65.500  1.00  0.00           C
ATOM   4733  HA  MET A 313      65.760 202.340  66.020  1.00  0.00           H
ATOM   4734  CB  MET A 313      67.810 201.490  66.030  1.00  0.00           C
ATOM   4735  HB1 MET A 313      68.450 202.280  65.650  1.00  0.00           H
ATOM   4736  HB2 MET A 313      68.280 200.530  65.780  1.00  0.00           H
ATOM   4737  CG  MET A 313      67.710 201.500  67.530  1.00  0.00           C
ATOM   4738  HG1 MET A 313      67.300 200.530  67.790  1.00  0.00           H
ATOM   4739  HG2 MET A 313      67.060 202.370  67.680  1.00  0.00           H
ATOM   4740  SD  MET A 313      69.290 201.590  68.400  1.00  0.00           S
ATOM   4741  CE  MET A 313      70.040 200.120  67.720  1.00  0.00           C
ATOM   4742  HE1 MET A 313      71.040 199.920  68.120  1.00  0.00           H
ATOM   4743  HE2 MET A 313      69.310 199.330  67.910  1.00  0.00           H
ATOM   4744  HE3 MET A 313      70.120 200.260  66.640  1.00  0.00           H
ATOM   4745  C   MET A 313      66.110 201.840  63.970  1.00  0.00           C
ATOM   4746  O   MET A 313      65.730 202.990  63.600  1.00  0.00           O
ATOM   4747  N   ALA A 314      66.240 200.870  63.050  1.00  0.00           N
ATOM   4748  H   ALA A 314      66.410 199.930  63.380  1.00  0.00           H
ATOM   4749  CA  ALA A 314      66.220 201.050  61.600  1.00  0.00           C
ATOM   4750  HA  ALA A 314      65.550 201.850  61.300  1.00  0.00           H
ATOM   4751  CB  ALA A 314      67.640 201.510  61.090  1.00  0.00           C
ATOM   4752  HB1 ALA A 314      68.340 200.680  61.030  1.00  0.00           H
ATOM   4753  HB2 ALA A 314      67.530 201.920  60.080  1.00  0.00           H
ATOM   4754  HB3 ALA A 314      68.120 202.290  61.680  1.00  0.00           H
ATOM   4755  C   ALA A 314      65.780 199.750  60.860  1.00  0.00           C
ATOM   4756  O   ALA A 314      66.220 198.660  61.340  1.00  0.00           O
ATOM   4757  N   CYS A 315      64.960 199.880  59.810  1.00  0.00           N
ATOM   4758  H   CYS A 315      64.620 200.830  59.670  1.00  0.00           H
ATOM   4759  CA  CYS A 315      64.370 198.770  59.080  1.00  0.00           C
ATOM   4760  HA  CYS A 315      65.110 197.970  59.030  1.00  0.00           H
ATOM   4761  CB  CYS A 315      63.200 198.240  59.890  1.00  0.00           C
ATOM   4762  HB1 CYS A 315      62.390 198.920  60.120  1.00  0.00           H
ATOM   4763  HB2 CYS A 315      63.620 197.940  60.850  1.00  0.00           H
ATOM   4764  SG  CYS A 315      62.430 196.770  59.190  1.00  0.00           S
ATOM   4765  HG  CYS A 315      63.460 195.910  59.220  1.00  0.00           H
ATOM   4766  C   CYS A 315      63.850 199.230  57.720  1.00  0.00           C
ATOM   4767  O   CYS A 315      63.450 200.350  57.490  1.00  0.00           O
ATOM   4768  N   CYS A 316      63.980 198.280  56.790  1.00  0.00           N
ATOM   4769  H   CYS A 316      64.460 197.430  57.070  1.00  0.00           H
ATOM   4770  CA  CYS A 316      63.750 198.450  55.310  1.00  0.00           C
ATOM   4771  HA  CYS A 316      63.040 199.280  55.210  1.00  0.00           H
ATOM   4772  CB  CYS A 316      65.110 198.660  54.600  1.00  0.00           C
ATOM   4773  HB1 CYS A 316      65.020 198.480  53.530  1.00  0.00           H
ATOM   4774  HB2 CYS A 316      65.930 198.010  54.900  1.00  0.00           H
ATOM   4775  SG  CYS A 316      65.650 200.310  54.900  1.00  0.00           S
ATOM   4776  HG  CYS A 316      66.820 200.020  54.310  1.00  0.00           H
ATOM   4777  C   CYS A 316      63.070 197.220  54.760  1.00  0.00           C
ATOM   4778  O   CYS A 316      63.350 196.070  55.160  1.00  0.00           O
ATOM   4779  N   LEU A 317      62.330 197.370  53.680  1.00  0.00           N
ATOM   4780  H   LEU A 317      62.120 198.320  53.380  1.00  0.00           H
ATOM   4781  CA  LEU A 317      61.610 196.360  52.940  1.00  0.00           C
ATOM   4782  HA  LEU A 317      61.870 195.360  53.280  1.00  0.00           H
ATOM   4783  CB  LEU A 317      60.080 196.500  53.200  1.00  0.00           C
ATOM   4784  HB1 LEU A 317      59.500 195.960  52.460  1.00  0.00           H
ATOM   4785  HB2 LEU A 317      59.860 197.550  52.990  1.00  0.00           H
ATOM   4786  CG  LEU A 317      59.660 196.050  54.620  1.00  0.00           C
ATOM   4787  HG  LEU A 317      60.500 196.060  55.300  1.00  0.00           H
ATOM   4788  CD1 LEU A 317      58.580 196.920  55.300  1.00  0.00           C
ATOM   4789 1HD1 LEU A 317      57.580 196.840  54.870  1.00  0.00           H
ATOM   4790 2HD1 LEU A 317      58.610 196.690  56.360  1.00  0.00           H
ATOM   4791 3HD1 LEU A 317      58.850 197.970  55.210  1.00  0.00           H
ATOM   4792  CD2 LEU A 317      59.060 194.620  54.690  1.00  0.00           C
ATOM   4793 1HD2 LEU A 317      59.870 193.960  54.390  1.00  0.00           H
ATOM   4794 2HD2 LEU A 317      58.720 194.310  55.680  1.00  0.00           H
ATOM   4795 3HD2 LEU A 317      58.220 194.440  54.030  1.00  0.00           H
ATOM   4796  C   LEU A 317      61.900 196.370  51.460  1.00  0.00           C
ATOM   4797  O   LEU A 317      61.950 197.470  50.860  1.00  0.00           O
ATOM   4798  N   LEU A 318      62.100 195.190  50.780  1.00  0.00           N
ATOM   4799  H   LEU A 318      62.040 194.340  51.320  1.00  0.00           H
ATOM   4800  CA  LEU A 318      62.480 195.040  49.380  1.00  0.00           C
ATOM   4801  HA  LEU A 318      62.230 195.950  48.830  1.00  0.00           H
ATOM   4802  CB  LEU A 318      64.020 194.880  49.370  1.00  0.00           C
ATOM   4803  HB1 LEU A 318      64.430 195.040  48.370  1.00  0.00           H
ATOM   4804  HB2 LEU A 318      64.340 193.900  49.730  1.00  0.00           H
ATOM   4805  CG  LEU A 318      64.990 195.780  50.200  1.00  0.00           C
ATOM   4806  HG  LEU A 318      64.490 195.980  51.150  1.00  0.00           H
ATOM   4807  CD1 LEU A 318      66.430 195.200  50.440  1.00  0.00           C
ATOM   4808 1HD1 LEU A 318      66.940 195.050  49.490  1.00  0.00           H
ATOM   4809 2HD1 LEU A 318      67.090 195.820  51.050  1.00  0.00           H
ATOM   4810 3HD1 LEU A 318      66.180 194.220  50.860  1.00  0.00           H
ATOM   4811  CD2 LEU A 318      65.250 197.120  49.460  1.00  0.00           C
ATOM   4812 1HD2 LEU A 318      65.770 196.960  48.520  1.00  0.00           H
ATOM   4813 2HD2 LEU A 318      64.290 197.590  49.240  1.00  0.00           H
ATOM   4814 3HD2 LEU A 318      65.790 197.700  50.210  1.00  0.00           H
ATOM   4815  C   LEU A 318      61.590 193.950  48.730  1.00  0.00           C
ATOM   4816  O   LEU A 318      62.010 192.810  48.840  1.00  0.00           O
ATOM   4817  N   TYR A 319      60.580 194.320  47.900  1.00  0.00           N
ATOM   4818  H   TYR A 319      60.380 195.310  47.810  1.00  0.00           H
ATOM   4819  CA  TYR A 319      59.650 193.430  47.180  1.00  0.00           C
ATOM   4820  HA  TYR A 319      59.710 192.500  47.740  1.00  0.00           H
ATOM   4821  CB  TYR A 319      58.230 193.890  47.410  1.00  0.00           C
ATOM   4822  HB1 TYR A 319      57.540 193.160  46.990  1.00  0.00           H
ATOM   4823  HB2 TYR A 319      58.070 194.750  46.770  1.00  0.00           H
ATOM   4824  CG  TYR A 319      57.810 194.150  48.840  1.00  0.00           C
ATOM   4825  CD1 TYR A 319      58.070 195.340  49.570  1.00  0.00           C
ATOM   4826  HD1 TYR A 319      58.650 196.100  49.050  1.00  0.00           H
ATOM   4827  CE1 TYR A 319      57.510 195.490  50.830  1.00  0.00           C
ATOM   4828  HE1 TYR A 319      57.430 196.420  51.380  1.00  0.00           H
ATOM   4829  CZ  TYR A 319      56.780 194.440  51.400  1.00  0.00           C
ATOM   4830  OH  TYR A 319      56.220 194.530  52.630  1.00  0.00           O
ATOM   4831  HH  TYR A 319      55.820 193.710  52.930  1.00  0.00           H
ATOM   4832  CE2 TYR A 319      56.620 193.190  50.730  1.00  0.00           C
ATOM   4833  HE2 TYR A 319      55.950 192.500  51.220  1.00  0.00           H
ATOM   4834  CD2 TYR A 319      57.060 193.090  49.390  1.00  0.00           C
ATOM   4835  HD2 TYR A 319      56.770 192.200  48.840  1.00  0.00           H
ATOM   4836  C   TYR A 319      60.050 193.250  45.710  1.00  0.00           C
ATOM   4837  O   TYR A 319      60.470 194.190  45.090  1.00  0.00           O
ATOM   4838  N   ARG A 320      59.750 192.070  45.210  1.00  0.00           N
ATOM   4839  H   ARG A 320      59.460 191.330  45.840  1.00  0.00           H
ATOM   4840  CA  ARG A 320      59.870 191.780  43.740  1.00  0.00           C
ATOM   4841  HA  ARG A 320      59.750 192.740  43.250  1.00  0.00           H
ATOM   4842  CB  ARG A 320      61.130 191.050  43.300  1.00  0.00           C
ATOM   4843  HB1 ARG A 320      61.050 191.130  42.210  1.00  0.00           H
ATOM   4844  HB2 ARG A 320      61.110 190.020  43.630  1.00  0.00           H
ATOM   4845  CG  ARG A 320      62.450 191.840  43.660  1.00  0.00           C
ATOM   4846  HG1 ARG A 320      62.530 191.760  44.750  1.00  0.00           H
ATOM   4847  HG2 ARG A 320      62.280 192.870  43.340  1.00  0.00           H
ATOM   4848  CD  ARG A 320      63.750 191.230  43.110  1.00  0.00           C
ATOM   4849  HD1 ARG A 320      63.830 190.200  43.450  1.00  0.00           H
ATOM   4850  HD2 ARG A 320      64.590 191.810  43.520  1.00  0.00           H
ATOM   4851  NE  ARG A 320      63.730 191.320  41.580  1.00  0.00           N
ATOM   4852  HE  ARG A 320      62.850 191.630  41.190  1.00  0.00           H
ATOM   4853  CZ  ARG A 320      64.630 190.850  40.760  1.00  0.00           C
ATOM   4854  NH1 ARG A 320      65.720 190.290  41.080  1.00  0.00           N
ATOM   4855 1HH1 ARG A 320      65.970 190.250  42.060  1.00  0.00           H
ATOM   4856 2HH1 ARG A 320      66.350 189.960  40.360  1.00  0.00           H
ATOM   4857  NH2 ARG A 320      64.310 190.840  39.510  1.00  0.00           N
ATOM   4858 1HH2 ARG A 320      63.410 191.130  39.170  1.00  0.00           H
ATOM   4859 2HH2 ARG A 320      64.960 190.520  38.800  1.00  0.00           H
ATOM   4860  C   ARG A 320      58.650 190.930  43.260  1.00  0.00           C
ATOM   4861  O   ARG A 320      58.080 190.090  43.980  1.00  0.00           O
ATOM   4862  N   GLY A 321      58.510 191.050  41.960  1.00  0.00           N
ATOM   4863  H   GLY A 321      59.010 191.820  41.550  1.00  0.00           H
ATOM   4864  CA  GLY A 321      57.450 190.390  41.240  1.00  0.00           C
ATOM   4865  HA1 GLY A 321      57.290 189.380  41.630  1.00  0.00           H
ATOM   4866  HA2 GLY A 321      57.720 190.220  40.200  1.00  0.00           H
ATOM   4867  C   GLY A 321      56.120 191.120  41.220  1.00  0.00           C
ATOM   4868  O   GLY A 321      56.100 192.330  41.140  1.00  0.00           O
ATOM   4869  N   ASP A 322      54.940 190.410  41.280  1.00  0.00           N
ATOM   4870  H   ASP A 322      55.030 189.400  41.310  1.00  0.00           H
ATOM   4871  CA  ASP A 322      53.580 190.920  41.310  1.00  0.00           C
ATOM   4872  HA  ASP A 322      53.480 191.520  40.400  1.00  0.00           H
ATOM   4873  CB  ASP A 322      52.610 189.700  41.130  1.00  0.00           C
ATOM   4874  HB1 ASP A 322      52.500 189.170  42.070  1.00  0.00           H
ATOM   4875  HB2 ASP A 322      52.900 188.960  40.380  1.00  0.00           H
ATOM   4876  CG  ASP A 322      51.160 190.160  40.750  1.00  0.00           C
ATOM   4877  OD1 ASP A 322      50.370 189.220  40.490  1.00  0.00           O
ATOM   4878  OD2 ASP A 322      50.890 191.380  40.810  1.00  0.00           O
ATOM   4879  C   ASP A 322      53.220 191.750  42.610  1.00  0.00           C
ATOM   4880  O   ASP A 322      52.640 191.150  43.480  1.00  0.00           O
ATOM   4881  N   VAL A 323      53.760 192.970  42.800  1.00  0.00           N
ATOM   4882  H   VAL A 323      54.280 193.390  42.040  1.00  0.00           H
ATOM   4883  CA  VAL A 323      53.650 193.750  44.040  1.00  0.00           C
ATOM   4884  HA  VAL A 323      52.800 193.420  44.640  1.00  0.00           H
ATOM   4885  CB  VAL A 323      54.950 193.600  44.930  1.00  0.00           C
ATOM   4886  HB  VAL A 323      55.190 194.540  45.410  1.00  0.00           H
ATOM   4887  CG1 VAL A 323      54.590 192.680  46.110  1.00  0.00           C
ATOM   4888 1HG1 VAL A 323      54.060 193.360  46.780  1.00  0.00           H
ATOM   4889 2HG1 VAL A 323      53.840 191.930  45.850  1.00  0.00           H
ATOM   4890 3HG1 VAL A 323      55.500 192.250  46.510  1.00  0.00           H
ATOM   4891  CG2 VAL A 323      56.280 193.240  44.190  1.00  0.00           C
ATOM   4892 1HG2 VAL A 323      57.140 193.620  44.750  1.00  0.00           H
ATOM   4893 2HG2 VAL A 323      56.510 192.270  43.750  1.00  0.00           H
ATOM   4894 3HG2 VAL A 323      56.280 193.850  43.290  1.00  0.00           H
ATOM   4895  C   VAL A 323      53.510 195.240  43.770  1.00  0.00           C
ATOM   4896  O   VAL A 323      54.220 195.750  42.920  1.00  0.00           O
ATOM   4897  N   VAL A 324      52.640 195.900  44.530  1.00  0.00           N
ATOM   4898  H   VAL A 324      52.150 195.360  45.230  1.00  0.00           H
ATOM   4899  CA  VAL A 324      52.210 197.310  44.400  1.00  0.00           C
ATOM   4900  HA  VAL A 324      52.820 197.790  43.640  1.00  0.00           H
ATOM   4901  CB  VAL A 324      50.740 197.310  43.820  1.00  0.00           C
ATOM   4902  HB  VAL A 324      50.240 196.660  44.540  1.00  0.00           H
ATOM   4903  CG1 VAL A 324      50.040 198.690  43.680  1.00  0.00           C
ATOM   4904 1HG1 VAL A 324      50.140 199.210  44.630  1.00  0.00           H
ATOM   4905 2HG1 VAL A 324      50.510 199.130  42.800  1.00  0.00           H
ATOM   4906 3HG1 VAL A 324      49.010 198.440  43.410  1.00  0.00           H
ATOM   4907  CG2 VAL A 324      50.620 196.600  42.440  1.00  0.00           C
ATOM   4908 1HG2 VAL A 324      50.780 195.530  42.580  1.00  0.00           H
ATOM   4909 2HG2 VAL A 324      49.610 196.860  42.130  1.00  0.00           H
ATOM   4910 3HG2 VAL A 324      51.400 197.110  41.870  1.00  0.00           H
ATOM   4911  C   VAL A 324      52.470 198.070  45.640  1.00  0.00           C
ATOM   4912  O   VAL A 324      52.230 197.540  46.750  1.00  0.00           O
ATOM   4913  N   PRO A 325      52.850 199.400  45.530  1.00  0.00           N
ATOM   4914  CD  PRO A 325      53.060 200.200  44.300  1.00  0.00           C
ATOM   4915  HD1 PRO A 325      52.120 200.490  43.840  1.00  0.00           H
ATOM   4916  HD2 PRO A 325      53.460 199.580  43.490  1.00  0.00           H
ATOM   4917  CG  PRO A 325      53.890 201.430  44.660  1.00  0.00           C
ATOM   4918  HG1 PRO A 325      53.720 202.230  43.940  1.00  0.00           H
ATOM   4919  HG2 PRO A 325      54.970 201.240  44.710  1.00  0.00           H
ATOM   4920  CB  PRO A 325      53.370 201.710  46.080  1.00  0.00           C
ATOM   4921  HB1 PRO A 325      52.510 202.370  45.960  1.00  0.00           H
ATOM   4922  HB2 PRO A 325      54.070 202.210  46.740  1.00  0.00           H
ATOM   4923  CA  PRO A 325      52.930 200.380  46.650  1.00  0.00           C
ATOM   4924  HA  PRO A 325      53.820 200.170  47.250  1.00  0.00           H
ATOM   4925  C   PRO A 325      51.780 200.460  47.620  1.00  0.00           C
ATOM   4926  O   PRO A 325      52.020 200.480  48.810  1.00  0.00           O
ATOM   4927  N   LYS A 326      50.510 200.400  47.150  1.00  0.00           N
ATOM   4928  H   LYS A 326      50.380 200.690  46.190  1.00  0.00           H
ATOM   4929  CA  LYS A 326      49.260 200.510  48.020  1.00  0.00           C
ATOM   4930  HA  LYS A 326      49.380 201.310  48.750  1.00  0.00           H
ATOM   4931  CB  LYS A 326      48.020 200.770  47.070  1.00  0.00           C
ATOM   4932  HB1 LYS A 326      47.910 199.920  46.390  1.00  0.00           H
ATOM   4933  HB2 LYS A 326      48.270 201.660  46.490  1.00  0.00           H
ATOM   4934  CG  LYS A 326      46.660 201.030  47.740  1.00  0.00           C
ATOM   4935  HG1 LYS A 326      46.640 202.050  48.120  1.00  0.00           H
ATOM   4936  HG2 LYS A 326      46.420 200.380  48.580  1.00  0.00           H
ATOM   4937  CD  LYS A 326      45.510 200.970  46.720  1.00  0.00           C
ATOM   4938  HD1 LYS A 326      45.560 200.030  46.170  1.00  0.00           H
ATOM   4939  HD2 LYS A 326      45.530 201.840  46.070  1.00  0.00           H
ATOM   4940  CE  LYS A 326      44.090 201.200  47.280  1.00  0.00           C
ATOM   4941  HE1 LYS A 326      43.940 202.230  47.620  1.00  0.00           H
ATOM   4942  HE2 LYS A 326      43.820 200.500  48.070  1.00  0.00           H
ATOM   4943  NZ  LYS A 326      43.160 200.920  46.190  1.00  0.00           N
ATOM   4944  HZ1 LYS A 326      43.350 201.580  45.450  1.00  0.00           H
ATOM   4945  HZ2 LYS A 326      43.320 200.060  45.700  1.00  0.00           H
ATOM   4946  HZ3 LYS A 326      42.200 200.970  46.520  1.00  0.00           H
ATOM   4947  C   LYS A 326      49.120 199.150  48.830  1.00  0.00           C
ATOM   4948  O   LYS A 326      48.640 199.150  49.970  1.00  0.00           O
ATOM   4949  N   ASP A 327      49.470 198.000  48.210  1.00  0.00           N
ATOM   4950  H   ASP A 327      49.790 197.970  47.260  1.00  0.00           H
ATOM   4951  CA  ASP A 327      49.370 196.720  48.870  1.00  0.00           C
ATOM   4952  HA  ASP A 327      48.350 196.710  49.270  1.00  0.00           H
ATOM   4953  CB  ASP A 327      49.370 195.570  47.830  1.00  0.00           C
ATOM   4954  HB1 ASP A 327      49.350 194.640  48.400  1.00  0.00           H
ATOM   4955  HB2 ASP A 327      50.330 195.500  47.310  1.00  0.00           H
ATOM   4956  CG  ASP A 327      48.170 195.590  46.870  1.00  0.00           C
ATOM   4957  OD1 ASP A 327      47.960 194.700  46.000  1.00  0.00           O
ATOM   4958  OD2 ASP A 327      47.310 196.480  46.930  1.00  0.00           O
ATOM   4959  C   ASP A 327      50.350 196.540  50.000  1.00  0.00           C
ATOM   4960  O   ASP A 327      50.030 196.060  51.120  1.00  0.00           O
ATOM   4961  N   VAL A 328      51.530 196.960  49.710  1.00  0.00           N
ATOM   4962  H   VAL A 328      51.760 197.150  48.750  1.00  0.00           H
ATOM   4963  CA  VAL A 328      52.720 197.050  50.530  1.00  0.00           C
ATOM   4964  HA  VAL A 328      52.930 196.040  50.890  1.00  0.00           H
ATOM   4965  CB  VAL A 328      53.880 197.450  49.640  1.00  0.00           C
ATOM   4966  HB  VAL A 328      53.630 198.360  49.100  1.00  0.00           H
ATOM   4967  CG1 VAL A 328      55.060 197.710  50.530  1.00  0.00           C
ATOM   4968 1HG1 VAL A 328      55.230 196.910  51.250  1.00  0.00           H
ATOM   4969 2HG1 VAL A 328      55.930 197.740  49.870  1.00  0.00           H
ATOM   4970 3HG1 VAL A 328      55.070 198.740  50.880  1.00  0.00           H
ATOM   4971  CG2 VAL A 328      54.340 196.340  48.670  1.00  0.00           C
ATOM   4972 1HG2 VAL A 328      53.490 195.940  48.120  1.00  0.00           H
ATOM   4973 2HG2 VAL A 328      55.050 196.770  47.960  1.00  0.00           H
ATOM   4974 3HG2 VAL A 328      54.790 195.540  49.250  1.00  0.00           H
ATOM   4975  C   VAL A 328      52.570 197.940  51.760  1.00  0.00           C
ATOM   4976  O   VAL A 328      52.950 197.570  52.860  1.00  0.00           O
ATOM   4977  N   ASN A 329      51.920 199.120  51.620  1.00  0.00           N
ATOM   4978  H   ASN A 329      51.720 199.470  50.690  1.00  0.00           H
ATOM   4979  CA  ASN A 329      51.360 200.000  52.680  1.00  0.00           C
ATOM   4980  HA  ASN A 329      52.230 200.300  53.270  1.00  0.00           H
ATOM   4981  CB  ASN A 329      50.820 201.210  52.070  1.00  0.00           C
ATOM   4982  HB1 ASN A 329      49.800 201.070  51.720  1.00  0.00           H
ATOM   4983  HB2 ASN A 329      51.480 201.630  51.310  1.00  0.00           H
ATOM   4984  CG  ASN A 329      50.760 202.260  53.260  1.00  0.00           C
ATOM   4985  OD1 ASN A 329      51.810 202.720  53.720  1.00  0.00           O
ATOM   4986  ND2 ASN A 329      49.600 202.530  53.780  1.00  0.00           N
ATOM   4987 1HD2 ASN A 329      48.780 202.200  53.290  1.00  0.00           H
ATOM   4988 2HD2 ASN A 329      49.510 203.170  54.560  1.00  0.00           H
ATOM   4989  C   ASN A 329      50.430 199.220  53.550  1.00  0.00           C
ATOM   4990  O   ASN A 329      50.620 199.310  54.840  1.00  0.00           O
ATOM   4991  N   ALA A 330      49.490 198.430  53.040  1.00  0.00           N
ATOM   4992  H   ALA A 330      49.340 198.430  52.050  1.00  0.00           H
ATOM   4993  CA  ALA A 330      48.600 197.650  53.830  1.00  0.00           C
ATOM   4994  HA  ALA A 330      48.230 198.230  54.680  1.00  0.00           H
ATOM   4995  CB  ALA A 330      47.370 197.220  53.010  1.00  0.00           C
ATOM   4996  HB1 ALA A 330      47.600 196.640  52.120  1.00  0.00           H
ATOM   4997  HB2 ALA A 330      46.770 196.610  53.700  1.00  0.00           H
ATOM   4998  HB3 ALA A 330      46.770 198.110  52.830  1.00  0.00           H
ATOM   4999  C   ALA A 330      49.270 196.470  54.500  1.00  0.00           C
ATOM   5000  O   ALA A 330      48.950 196.160  55.650  1.00  0.00           O
ATOM   5001  N   ALA A 331      50.330 195.850  53.950  1.00  0.00           N
ATOM   5002  H   ALA A 331      50.550 196.170  53.020  1.00  0.00           H
ATOM   5003  CA  ALA A 331      51.270 194.870  54.560  1.00  0.00           C
ATOM   5004  HA  ALA A 331      50.680 194.080  55.020  1.00  0.00           H
ATOM   5005  CB  ALA A 331      52.190 194.310  53.430  1.00  0.00           C
ATOM   5006  HB1 ALA A 331      52.690 193.420  53.800  1.00  0.00           H
ATOM   5007  HB2 ALA A 331      51.580 194.080  52.560  1.00  0.00           H
ATOM   5008  HB3 ALA A 331      52.930 195.040  53.100  1.00  0.00           H
ATOM   5009  C   ALA A 331      52.080 195.380  55.700  1.00  0.00           C
ATOM   5010  O   ALA A 331      52.340 194.580  56.650  1.00  0.00           O
ATOM   5011  N   ILE A 332      52.500 196.680  55.640  1.00  0.00           N
ATOM   5012  H   ILE A 332      52.530 197.200  54.780  1.00  0.00           H
ATOM   5013  CA  ILE A 332      53.220 197.420  56.700  1.00  0.00           C
ATOM   5014  HA  ILE A 332      53.920 196.730  57.150  1.00  0.00           H
ATOM   5015  CB  ILE A 332      53.910 198.670  56.060  1.00  0.00           C
ATOM   5016  HB  ILE A 332      53.250 199.130  55.320  1.00  0.00           H
ATOM   5017  CG2 ILE A 332      54.210 199.740  57.060  1.00  0.00           C
ATOM   5018 1HG2 ILE A 332      54.750 199.210  57.840  1.00  0.00           H
ATOM   5019 2HG2 ILE A 332      54.900 200.450  56.600  1.00  0.00           H
ATOM   5020 3HG2 ILE A 332      53.290 200.200  57.410  1.00  0.00           H
ATOM   5021  CG1 ILE A 332      55.120 198.180  55.270  1.00  0.00           C
ATOM   5022 1HG1 ILE A 332      54.850 197.260  54.760  1.00  0.00           H
ATOM   5023 2HG1 ILE A 332      55.980 197.960  55.900  1.00  0.00           H
ATOM   5024  CD  ILE A 332      55.580 199.180  54.160  1.00  0.00           C
ATOM   5025  HD1 ILE A 332      55.910 200.080  54.700  1.00  0.00           H
ATOM   5026  HD2 ILE A 332      56.480 198.900  53.620  1.00  0.00           H
ATOM   5027  HD3 ILE A 332      54.810 199.160  53.400  1.00  0.00           H
ATOM   5028  C   ILE A 332      52.260 197.750  57.830  1.00  0.00           C
ATOM   5029  O   ILE A 332      52.570 197.460  58.970  1.00  0.00           O
ATOM   5030  N   ALA A 333      51.040 198.290  57.570  1.00  0.00           N
ATOM   5031  H   ALA A 333      50.860 198.600  56.630  1.00  0.00           H
ATOM   5032  CA  ALA A 333      50.030 198.550  58.540  1.00  0.00           C
ATOM   5033  HA  ALA A 333      50.460 199.160  59.340  1.00  0.00           H
ATOM   5034  CB  ALA A 333      48.850 199.210  57.900  1.00  0.00           C
ATOM   5035  HB1 ALA A 333      48.080 199.460  58.630  1.00  0.00           H
ATOM   5036  HB2 ALA A 333      49.170 200.180  57.500  1.00  0.00           H
ATOM   5037  HB3 ALA A 333      48.560 198.500  57.130  1.00  0.00           H
ATOM   5038  C   ALA A 333      49.590 197.250  59.330  1.00  0.00           C
ATOM   5039  O   ALA A 333      49.620 197.260  60.550  1.00  0.00           O
ATOM   5040  N   THR A 334      49.410 196.110  58.630  1.00  0.00           N
ATOM   5041  H   THR A 334      49.380 196.200  57.620  1.00  0.00           H
ATOM   5042  CA  THR A 334      49.300 194.700  59.130  1.00  0.00           C
ATOM   5043  HA  THR A 334      48.430 194.570  59.770  1.00  0.00           H
ATOM   5044  CB  THR A 334      49.120 193.700  57.930  1.00  0.00           C
ATOM   5045  HB  THR A 334      50.060 193.660  57.390  1.00  0.00           H
ATOM   5046  CG2 THR A 334      48.790 192.350  58.440  1.00  0.00           C
ATOM   5047 1HG2 THR A 334      47.900 192.320  59.060  1.00  0.00           H
ATOM   5048 2HG2 THR A 334      48.710 191.690  57.580  1.00  0.00           H
ATOM   5049 3HG2 THR A 334      49.590 191.960  59.070  1.00  0.00           H
ATOM   5050  OG1 THR A 334      48.070 194.100  57.020  1.00  0.00           O
ATOM   5051  HG1 THR A 334      48.370 194.820  56.460  1.00  0.00           H
ATOM   5052  C   THR A 334      50.450 194.330  60.060  1.00  0.00           C
ATOM   5053  O   THR A 334      50.250 193.970  61.200  1.00  0.00           O
ATOM   5054  N   ILE A 335      51.710 194.410  59.610  1.00  0.00           N
ATOM   5055  H   ILE A 335      51.980 194.740  58.690  1.00  0.00           H
ATOM   5056  CA  ILE A 335      52.760 193.890  60.440  1.00  0.00           C
ATOM   5057  HA  ILE A 335      52.430 192.940  60.840  1.00  0.00           H
ATOM   5058  CB  ILE A 335      53.960 193.490  59.600  1.00  0.00           C
ATOM   5059  HB  ILE A 335      53.530 193.000  58.740  1.00  0.00           H
ATOM   5060  CG2 ILE A 335      54.780 194.640  59.180  1.00  0.00           C
[truncated: 718,991 more chars]
