# Supplementary material for: Identification and validation of novel microtubule suppressors with an imidazopyridine scaffold through structure-based virtual screening and docking
Source: RSC Med Chem. 2022 May 18;13(8):929–43. doi: 10.1039/d1md00392e (PMC9384815; doi:10.1039/d1md00392e)
Supplement: MD-013-D1MD00392E-s032 [file MD-013-D1MD00392E-s032.pdb]

REMARK    GENERATED BY TRJCONV
TITLE     TUBULIN ALPHA-1B CHAIN t= 500000.00000 step= 250000000
REMARK    THIS IS A SIMULATION BOX
CRYST1  135.551  109.902   96.356  90.00  90.00  90.00 P 1           1
MODEL        1
ATOM      1  N   MET A   1      85.320   8.400  63.810  1.00  0.00           N
ATOM      2  H1  MET A   1      85.950   7.740  63.380  1.00  0.00           H
ATOM      3  H2  MET A   1      85.560   8.560  64.780  1.00  0.00           H
ATOM      4  H3  MET A   1      84.360   8.090  63.830  1.00  0.00           H
ATOM      5  CA  MET A   1      85.540   9.740  63.160  1.00  0.00           C
ATOM      6  HA  MET A   1      85.730   9.460  62.120  1.00  0.00           H
ATOM      7  CB  MET A   1      84.260  10.630  63.170  1.00  0.00           C
ATOM      8  HB1 MET A   1      83.450  10.060  62.720  1.00  0.00           H
ATOM      9  HB2 MET A   1      84.500  11.380  62.410  1.00  0.00           H
ATOM     10  CG  MET A   1      83.820  11.180  64.560  1.00  0.00           C
ATOM     11  HG1 MET A   1      84.730  11.590  64.990  1.00  0.00           H
ATOM     12  HG2 MET A   1      83.450  10.390  65.210  1.00  0.00           H
ATOM     13  SD  MET A   1      82.640  12.540  64.390  1.00  0.00           S
ATOM     14  CE  MET A   1      82.130  12.860  66.140  1.00  0.00           C
ATOM     15  HE1 MET A   1      82.880  13.170  66.870  1.00  0.00           H
ATOM     16  HE2 MET A   1      81.230  13.480  66.150  1.00  0.00           H
ATOM     17  HE3 MET A   1      81.880  11.890  66.560  1.00  0.00           H
ATOM     18  C   MET A   1      86.790  10.460  63.710  1.00  0.00           C
ATOM     19  O   MET A   1      86.850  10.640  64.890  1.00  0.00           O
ATOM     20  N   ARG A   2      87.770  10.720  62.840  1.00  0.00           N
ATOM     21  H   ARG A   2      87.500  10.470  61.900  1.00  0.00           H
ATOM     22  CA  ARG A   2      89.080  11.560  63.070  1.00  0.00           C
ATOM     23  HA  ARG A   2      89.090  11.880  64.120  1.00  0.00           H
ATOM     24  CB  ARG A   2      90.290  10.600  62.950  1.00  0.00           C
ATOM     25  HB1 ARG A   2      91.230  11.130  63.110  1.00  0.00           H
ATOM     26  HB2 ARG A   2      90.280  10.200  61.940  1.00  0.00           H
ATOM     27  CG  ARG A   2      90.500   9.430  63.990  1.00  0.00           C
ATOM     28  HG1 ARG A   2      91.340   8.840  63.620  1.00  0.00           H
ATOM     29  HG2 ARG A   2      89.660   8.750  63.910  1.00  0.00           H
ATOM     30  CD  ARG A   2      90.680   9.920  65.440  1.00  0.00           C
ATOM     31  HD1 ARG A   2      90.900   9.020  66.010  1.00  0.00           H
ATOM     32  HD2 ARG A   2      89.680  10.340  65.550  1.00  0.00           H
ATOM     33  NE  ARG A   2      91.620  11.060  65.650  1.00  0.00           N
ATOM     34  HE  ARG A   2      91.310  12.000  65.450  1.00  0.00           H
ATOM     35  CZ  ARG A   2      92.860  10.990  66.140  1.00  0.00           C
ATOM     36  NH1 ARG A   2      93.480   9.870  66.210  1.00  0.00           N
ATOM     37 1HH1 ARG A   2      92.990   9.030  65.940  1.00  0.00           H
ATOM     38 2HH1 ARG A   2      94.490   9.820  66.260  1.00  0.00           H
ATOM     39  NH2 ARG A   2      93.430  12.110  66.330  1.00  0.00           N
ATOM     40 1HH2 ARG A   2      92.950  12.920  65.960  1.00  0.00           H
ATOM     41 2HH2 ARG A   2      94.310  12.210  66.820  1.00  0.00           H
ATOM     42  C   ARG A   2      89.190  12.730  62.120  1.00  0.00           C
ATOM     43  O   ARG A   2      88.310  13.060  61.300  1.00  0.00           O
ATOM     44  N   GLU A   3      90.170  13.550  62.430  1.00  0.00           N
ATOM     45  H   GLU A   3      90.770  13.260  63.180  1.00  0.00           H
ATOM     46  CA  GLU A   3      90.460  14.790  61.710  1.00  0.00           C
ATOM     47  HA  GLU A   3      89.570  15.400  61.860  1.00  0.00           H
ATOM     48  CB  GLU A   3      91.590  15.580  62.390  1.00  0.00           C
ATOM     49  HB1 GLU A   3      91.720  16.530  61.880  1.00  0.00           H
ATOM     50  HB2 GLU A   3      92.510  15.000  62.430  1.00  0.00           H
ATOM     51  CG  GLU A   3      91.250  15.800  63.850  1.00  0.00           C
ATOM     52  HG1 GLU A   3      90.170  15.860  64.000  1.00  0.00           H
ATOM     53  HG2 GLU A   3      91.620  16.780  64.150  1.00  0.00           H
ATOM     54  CD  GLU A   3      91.920  14.730  64.760  1.00  0.00           C
ATOM     55  OE1 GLU A   3      93.070  14.990  65.110  1.00  0.00           O
ATOM     56  OE2 GLU A   3      91.260  13.700  65.050  1.00  0.00           O
ATOM     57  C   GLU A   3      90.520  14.680  60.210  1.00  0.00           C
ATOM     58  O   GLU A   3      91.450  14.130  59.610  1.00  0.00           O
ATOM     59  N   CYS A   4      89.670  15.400  59.470  1.00  0.00           N
ATOM     60  H   CYS A   4      89.100  16.100  59.920  1.00  0.00           H
ATOM     61  CA  CYS A   4      89.740  15.510  58.000  1.00  0.00           C
ATOM     62  HA  CYS A   4      90.570  14.960  57.560  1.00  0.00           H
ATOM     63  CB  CYS A   4      88.550  14.730  57.420  1.00  0.00           C
ATOM     64  HB1 CYS A   4      88.450  14.920  56.350  1.00  0.00           H
ATOM     65  HB2 CYS A   4      87.690  14.970  58.030  1.00  0.00           H
ATOM     66  SG  CYS A   4      88.850  12.930  57.430  1.00  0.00           S
ATOM     67  HG  CYS A   4      88.680  12.650  58.720  1.00  0.00           H
ATOM     68  C   CYS A   4      89.940  17.010  57.640  1.00  0.00           C
ATOM     69  O   CYS A   4      89.480  17.950  58.320  1.00  0.00           O
ATOM     70  N   ILE A   5      90.670  17.280  56.590  1.00  0.00           N
ATOM     71  H   ILE A   5      90.880  16.440  56.060  1.00  0.00           H
ATOM     72  CA  ILE A   5      90.840  18.600  55.980  1.00  0.00           C
ATOM     73  HA  ILE A   5      90.530  19.350  56.710  1.00  0.00           H
ATOM     74  CB  ILE A   5      92.360  18.820  55.800  1.00  0.00           C
ATOM     75  HB  ILE A   5      92.760  17.950  55.270  1.00  0.00           H
ATOM     76  CG2 ILE A   5      92.570  19.950  54.810  1.00  0.00           C
ATOM     77 1HG2 ILE A   5      92.160  20.890  55.180  1.00  0.00           H
ATOM     78 2HG2 ILE A   5      93.650  20.050  54.740  1.00  0.00           H
ATOM     79 3HG2 ILE A   5      92.200  19.730  53.810  1.00  0.00           H
ATOM     80  CG1 ILE A   5      93.090  18.890  57.150  1.00  0.00           C
ATOM     81 1HG1 ILE A   5      92.770  18.070  57.800  1.00  0.00           H
ATOM     82 2HG1 ILE A   5      92.860  19.790  57.710  1.00  0.00           H
ATOM     83  CD  ILE A   5      94.640  18.750  57.020  1.00  0.00           C
ATOM     84  HD1 ILE A   5      95.020  18.450  57.990  1.00  0.00           H
ATOM     85  HD2 ILE A   5      94.920  18.010  56.260  1.00  0.00           H
ATOM     86  HD3 ILE A   5      95.110  19.690  56.730  1.00  0.00           H
ATOM     87  C   ILE A   5      90.000  18.780  54.690  1.00  0.00           C
ATOM     88  O   ILE A   5      89.900  17.840  53.960  1.00  0.00           O
ATOM     89  N   SER A   6      89.430  20.000  54.480  1.00  0.00           N
ATOM     90  H   SER A   6      89.540  20.650  55.240  1.00  0.00           H
ATOM     91  CA  SER A   6      88.620  20.320  53.290  1.00  0.00           C
ATOM     92  HA  SER A   6      88.470  19.390  52.740  1.00  0.00           H
ATOM     93  CB  SER A   6      87.290  20.850  53.810  1.00  0.00           C
ATOM     94  HB1 SER A   6      86.590  21.040  53.000  1.00  0.00           H
ATOM     95  HB2 SER A   6      87.420  21.770  54.390  1.00  0.00           H
ATOM     96  OG  SER A   6      86.680  19.930  54.700  1.00  0.00           O
ATOM     97  HG  SER A   6      86.960  20.100  55.600  1.00  0.00           H
ATOM     98  C   SER A   6      89.200  21.430  52.440  1.00  0.00           C
ATOM     99  O   SER A   6      89.930  22.330  52.890  1.00  0.00           O
ATOM    100  N   ILE A   7      88.810  21.380  51.180  1.00  0.00           N
ATOM    101  H   ILE A   7      88.200  20.640  50.840  1.00  0.00           H
ATOM    102  CA  ILE A   7      89.450  22.080  50.100  1.00  0.00           C
ATOM    103  HA  ILE A   7      89.770  23.060  50.450  1.00  0.00           H
ATOM    104  CB  ILE A   7      90.620  21.240  49.530  1.00  0.00           C
ATOM    105  HB  ILE A   7      90.180  20.360  49.050  1.00  0.00           H
ATOM    106  CG2 ILE A   7      91.230  21.950  48.360  1.00  0.00           C
ATOM    107 1HG2 ILE A   7      91.710  21.210  47.710  1.00  0.00           H
ATOM    108 2HG2 ILE A   7      90.430  22.410  47.780  1.00  0.00           H
ATOM    109 3HG2 ILE A   7      91.920  22.740  48.640  1.00  0.00           H
ATOM    110  CG1 ILE A   7      91.670  20.710  50.580  1.00  0.00           C
ATOM    111 1HG1 ILE A   7      91.160  20.320  51.460  1.00  0.00           H
ATOM    112 2HG1 ILE A   7      92.240  21.530  51.030  1.00  0.00           H
ATOM    113  CD  ILE A   7      92.570  19.590  50.120  1.00  0.00           C
ATOM    114  HD1 ILE A   7      93.160  19.990  49.300  1.00  0.00           H
ATOM    115  HD2 ILE A   7      93.240  19.200  50.890  1.00  0.00           H
ATOM    116  HD3 ILE A   7      91.970  18.760  49.720  1.00  0.00           H
ATOM    117  C   ILE A   7      88.350  22.390  49.110  1.00  0.00           C
ATOM    118  O   ILE A   7      87.590  21.440  48.780  1.00  0.00           O
ATOM    119  N   HIS A   8      88.240  23.620  48.570  1.00  0.00           N
ATOM    120  H   HIS A   8      88.720  24.360  49.060  1.00  0.00           H
ATOM    121  CA  HIS A   8      87.330  23.990  47.480  1.00  0.00           C
ATOM    122  HA  HIS A   8      86.950  23.070  47.040  1.00  0.00           H
ATOM    123  CB  HIS A   8      86.040  24.760  47.940  1.00  0.00           C
ATOM    124  HB1 HIS A   8      85.380  24.920  47.080  1.00  0.00           H
ATOM    125  HB2 HIS A   8      86.420  25.710  48.310  1.00  0.00           H
ATOM    126  CG  HIS A   8      85.290  24.050  49.030  1.00  0.00           C
ATOM    127  ND1 HIS A   8      85.730  23.690  50.350  1.00  0.00           N
ATOM    128  CE1 HIS A   8      84.790  22.890  50.840  1.00  0.00           C
ATOM    129  HE1 HIS A   8      84.790  22.530  51.860  1.00  0.00           H
ATOM    130  NE2 HIS A   8      83.760  22.700  50.060  1.00  0.00           N
ATOM    131  HE2 HIS A   8      82.900  22.200  50.270  1.00  0.00           H
ATOM    132  CD2 HIS A   8      84.060  23.420  48.880  1.00  0.00           C
ATOM    133  HD2 HIS A   8      83.410  23.610  48.030  1.00  0.00           H
ATOM    134  C   HIS A   8      88.110  24.670  46.410  1.00  0.00           C
ATOM    135  O   HIS A   8      88.850  25.610  46.790  1.00  0.00           O
ATOM    136  N   VAL A   9      87.930  24.330  45.130  1.00  0.00           N
ATOM    137  H   VAL A   9      87.270  23.650  44.770  1.00  0.00           H
ATOM    138  CA  VAL A   9      88.780  24.760  44.110  1.00  0.00           C
ATOM    139  HA  VAL A   9      89.420  25.570  44.470  1.00  0.00           H
ATOM    140  CB  VAL A   9      89.720  23.670  43.560  1.00  0.00           C
ATOM    141  HB  VAL A   9      89.200  22.910  42.980  1.00  0.00           H
ATOM    142  CG1 VAL A   9      90.890  24.160  42.620  1.00  0.00           C
ATOM    143 1HG1 VAL A   9      90.440  24.530  41.700  1.00  0.00           H
ATOM    144 2HG1 VAL A   9      91.310  25.040  43.100  1.00  0.00           H
ATOM    145 3HG1 VAL A   9      91.630  23.400  42.390  1.00  0.00           H
ATOM    146  CG2 VAL A   9      90.300  22.810  44.680  1.00  0.00           C
ATOM    147 1HG2 VAL A   9      89.570  22.270  45.290  1.00  0.00           H
ATOM    148 2HG2 VAL A   9      90.940  22.000  44.350  1.00  0.00           H
ATOM    149 3HG2 VAL A   9      90.780  23.510  45.370  1.00  0.00           H
ATOM    150  C   VAL A   9      87.950  25.400  42.980  1.00  0.00           C
ATOM    151  O   VAL A   9      86.950  24.810  42.620  1.00  0.00           O
ATOM    152  N   GLY A  10      88.410  26.560  42.490  1.00  0.00           N
ATOM    153  H   GLY A  10      89.210  26.970  42.940  1.00  0.00           H
ATOM    154  CA  GLY A  10      87.690  27.300  41.420  1.00  0.00           C
ATOM    155  HA1 GLY A  10      87.320  26.670  40.620  1.00  0.00           H
ATOM    156  HA2 GLY A  10      88.460  27.860  40.890  1.00  0.00           H
ATOM    157  C   GLY A  10      86.520  28.170  41.830  1.00  0.00           C
ATOM    158  O   GLY A  10      85.990  28.050  42.960  1.00  0.00           O
ATOM    159  N   GLN A  11      86.020  29.010  40.920  1.00  0.00           N
ATOM    160  H   GLN A  11      86.420  29.130  40.000  1.00  0.00           H
ATOM    161  CA  GLN A  11      85.080  30.090  41.430  1.00  0.00           C
ATOM    162  HA  GLN A  11      85.540  30.600  42.270  1.00  0.00           H
ATOM    163  CB  GLN A  11      85.150  31.120  40.310  1.00  0.00           C
ATOM    164  HB1 GLN A  11      84.700  30.640  39.450  1.00  0.00           H
ATOM    165  HB2 GLN A  11      86.150  31.340  39.910  1.00  0.00           H
ATOM    166  CG  GLN A  11      84.530  32.420  40.760  1.00  0.00           C
ATOM    167  HG1 GLN A  11      84.830  32.660  41.780  1.00  0.00           H
ATOM    168  HG2 GLN A  11      83.440  32.400  40.700  1.00  0.00           H
ATOM    169  CD  GLN A  11      85.040  33.550  39.830  1.00  0.00           C
ATOM    170  OE1 GLN A  11      84.410  33.950  38.840  1.00  0.00           O
ATOM    171  NE2 GLN A  11      86.230  34.050  39.990  1.00  0.00           N
ATOM    172 1HE2 GLN A  11      86.870  33.520  40.560  1.00  0.00           H
ATOM    173 2HE2 GLN A  11      86.620  34.610  39.250  1.00  0.00           H
ATOM    174  C   GLN A  11      83.620  29.690  41.710  1.00  0.00           C
ATOM    175  O   GLN A  11      82.960  30.310  42.520  1.00  0.00           O
ATOM    176  N   ALA A  12      83.170  28.590  41.100  1.00  0.00           N
ATOM    177  H   ALA A  12      83.740  28.200  40.380  1.00  0.00           H
ATOM    178  CA  ALA A  12      81.980  27.830  41.540  1.00  0.00           C
ATOM    179  HA  ALA A  12      81.320  28.690  41.650  1.00  0.00           H
ATOM    180  CB  ALA A  12      81.500  26.940  40.440  1.00  0.00           C
ATOM    181  HB1 ALA A  12      82.320  26.270  40.170  1.00  0.00           H
ATOM    182  HB2 ALA A  12      80.690  26.300  40.790  1.00  0.00           H
ATOM    183  HB3 ALA A  12      81.170  27.520  39.580  1.00  0.00           H
ATOM    184  C   ALA A  12      82.170  26.990  42.810  1.00  0.00           C
ATOM    185  O   ALA A  12      81.350  27.010  43.720  1.00  0.00           O
ATOM    186  N   GLY A  13      83.330  26.370  42.920  1.00  0.00           N
ATOM    187  H   GLY A  13      83.880  26.360  42.070  1.00  0.00           H
ATOM    188  CA  GLY A  13      83.500  25.410  43.960  1.00  0.00           C
ATOM    189  HA1 GLY A  13      84.260  24.680  43.660  1.00  0.00           H
ATOM    190  HA2 GLY A  13      82.610  24.820  44.170  1.00  0.00           H
ATOM    191  C   GLY A  13      83.750  26.190  45.250  1.00  0.00           C
ATOM    192  O   GLY A  13      83.130  25.840  46.260  1.00  0.00           O
ATOM    193  N   VAL A  14      84.610  27.210  45.350  1.00  0.00           N
ATOM    194  H   VAL A  14      85.220  27.450  44.580  1.00  0.00           H
ATOM    195  CA  VAL A  14      84.660  28.070  46.590  1.00  0.00           C
ATOM    196  HA  VAL A  14      85.130  27.470  47.370  1.00  0.00           H
ATOM    197  CB  VAL A  14      85.680  29.140  46.220  1.00  0.00           C
ATOM    198  HB  VAL A  14      85.400  29.640  45.290  1.00  0.00           H
ATOM    199  CG1 VAL A  14      85.900  30.240  47.290  1.00  0.00           C
ATOM    200 1HG1 VAL A  14      85.040  30.890  47.400  1.00  0.00           H
ATOM    201 2HG1 VAL A  14      86.140  29.860  48.290  1.00  0.00           H
ATOM    202 3HG1 VAL A  14      86.710  30.890  46.950  1.00  0.00           H
ATOM    203  CG2 VAL A  14      87.080  28.410  45.960  1.00  0.00           C
ATOM    204 1HG2 VAL A  14      87.670  29.200  45.490  1.00  0.00           H
ATOM    205 2HG2 VAL A  14      87.500  28.100  46.920  1.00  0.00           H
ATOM    206 3HG2 VAL A  14      87.180  27.530  45.320  1.00  0.00           H
ATOM    207  C   VAL A  14      83.350  28.660  47.050  1.00  0.00           C
ATOM    208  O   VAL A  14      83.220  28.860  48.230  1.00  0.00           O
ATOM    209  N   GLN A  15      82.420  28.860  46.130  1.00  0.00           N
ATOM    210  H   GLN A  15      82.680  28.660  45.180  1.00  0.00           H
ATOM    211  CA  GLN A  15      81.150  29.470  46.540  1.00  0.00           C
ATOM    212  HA  GLN A  15      81.270  30.220  47.330  1.00  0.00           H
ATOM    213  CB  GLN A  15      80.560  30.130  45.320  1.00  0.00           C
ATOM    214  HB1 GLN A  15      79.500  30.310  45.520  1.00  0.00           H
ATOM    215  HB2 GLN A  15      80.660  29.390  44.530  1.00  0.00           H
ATOM    216  CG  GLN A  15      81.230  31.500  44.970  1.00  0.00           C
ATOM    217  HG1 GLN A  15      82.270  31.320  44.710  1.00  0.00           H
ATOM    218  HG2 GLN A  15      81.110  32.160  45.840  1.00  0.00           H
ATOM    219  CD  GLN A  15      80.450  32.210  43.830  1.00  0.00           C
ATOM    220  OE1 GLN A  15      79.760  33.190  43.980  1.00  0.00           O
ATOM    221  NE2 GLN A  15      80.530  31.840  42.540  1.00  0.00           N
ATOM    222 1HE2 GLN A  15      81.190  31.160  42.190  1.00  0.00           H
ATOM    223 2HE2 GLN A  15      79.990  32.330  41.840  1.00  0.00           H
ATOM    224  C   GLN A  15      80.120  28.420  47.160  1.00  0.00           C
ATOM    225  O   GLN A  15      79.570  28.710  48.210  1.00  0.00           O
ATOM    226  N   ILE A  16      80.120  27.190  46.640  1.00  0.00           N
ATOM    227  H   ILE A  16      80.600  27.070  45.760  1.00  0.00           H
ATOM    228  CA  ILE A  16      79.590  26.060  47.330  1.00  0.00           C
ATOM    229  HA  ILE A  16      78.590  26.310  47.690  1.00  0.00           H
ATOM    230  CB  ILE A  16      79.560  24.780  46.490  1.00  0.00           C
ATOM    231  HB  ILE A  16      80.560  24.460  46.200  1.00  0.00           H
ATOM    232  CG2 ILE A  16      78.830  23.770  47.420  1.00  0.00           C
ATOM    233 1HG2 ILE A  16      77.900  24.210  47.790  1.00  0.00           H
ATOM    234 2HG2 ILE A  16      78.480  22.890  46.880  1.00  0.00           H
ATOM    235 3HG2 ILE A  16      79.420  23.500  48.290  1.00  0.00           H
ATOM    236  CG1 ILE A  16      78.700  25.020  45.230  1.00  0.00           C
ATOM    237 1HG1 ILE A  16      79.150  25.830  44.660  1.00  0.00           H
ATOM    238 2HG1 ILE A  16      77.700  25.360  45.510  1.00  0.00           H
ATOM    239  CD  ILE A  16      78.720  23.800  44.260  1.00  0.00           C
ATOM    240  HD1 ILE A  16      79.740  23.490  44.030  1.00  0.00           H
ATOM    241  HD2 ILE A  16      78.270  22.880  44.640  1.00  0.00           H
ATOM    242  HD3 ILE A  16      78.340  24.080  43.270  1.00  0.00           H
ATOM    243  C   ILE A  16      80.370  25.890  48.620  1.00  0.00           C
ATOM    244  O   ILE A  16      79.680  25.640  49.610  1.00  0.00           O
ATOM    245  N   GLY A  17      81.720  25.950  48.620  1.00  0.00           N
ATOM    246  H   GLY A  17      82.170  26.180  47.740  1.00  0.00           H
ATOM    247  CA  GLY A  17      82.550  25.960  49.850  1.00  0.00           C
ATOM    248  HA1 GLY A  17      83.550  26.360  49.700  1.00  0.00           H
ATOM    249  HA2 GLY A  17      82.430  24.980  50.320  1.00  0.00           H
ATOM    250  C   GLY A  17      82.040  26.880  51.000  1.00  0.00           C
ATOM    251  O   GLY A  17      81.600  26.370  52.030  1.00  0.00           O
ATOM    252  N   ASN A  18      81.850  28.120  50.660  1.00  0.00           N
ATOM    253  H   ASN A  18      82.070  28.320  49.690  1.00  0.00           H
ATOM    254  CA  ASN A  18      81.190  29.170  51.530  1.00  0.00           C
ATOM    255  HA  ASN A  18      81.920  29.210  52.330  1.00  0.00           H
ATOM    256  CB  ASN A  18      80.990  30.540  50.740  1.00  0.00           C
ATOM    257  HB1 ASN A  18      80.170  30.420  50.030  1.00  0.00           H
ATOM    258  HB2 ASN A  18      81.940  30.660  50.210  1.00  0.00           H
ATOM    259  CG  ASN A  18      80.960  31.760  51.580  1.00  0.00           C
ATOM    260  OD1 ASN A  18      80.540  31.810  52.730  1.00  0.00           O
ATOM    261  ND2 ASN A  18      81.380  32.940  51.110  1.00  0.00           N
ATOM    262 1HD2 ASN A  18      81.870  33.010  50.230  1.00  0.00           H
ATOM    263 2HD2 ASN A  18      81.270  33.700  51.760  1.00  0.00           H
ATOM    264  C   ASN A  18      79.740  28.660  52.030  1.00  0.00           C
ATOM    265  O   ASN A  18      79.610  28.660  53.260  1.00  0.00           O
ATOM    266  N   ALA A  19      78.890  28.180  51.100  1.00  0.00           N
ATOM    267  H   ALA A  19      79.110  28.280  50.120  1.00  0.00           H
ATOM    268  CA  ALA A  19      77.550  27.740  51.520  1.00  0.00           C
ATOM    269  HA  ALA A  19      77.160  28.530  52.170  1.00  0.00           H
ATOM    270  CB  ALA A  19      76.660  27.530  50.330  1.00  0.00           C
ATOM    271  HB1 ALA A  19      75.660  27.260  50.680  1.00  0.00           H
ATOM    272  HB2 ALA A  19      76.750  28.450  49.740  1.00  0.00           H
ATOM    273  HB3 ALA A  19      77.020  26.690  49.730  1.00  0.00           H
ATOM    274  C   ALA A  19      77.520  26.420  52.280  1.00  0.00           C
ATOM    275  O   ALA A  19      76.580  26.240  53.100  1.00  0.00           O
ATOM    276  N   CYS A  20      78.500  25.550  52.110  1.00  0.00           N
ATOM    277  H   CYS A  20      79.290  25.840  51.550  1.00  0.00           H
ATOM    278  CA  CYS A  20      78.760  24.440  52.980  1.00  0.00           C
ATOM    279  HA  CYS A  20      77.820  23.890  53.090  1.00  0.00           H
ATOM    280  CB  CYS A  20      79.750  23.430  52.430  1.00  0.00           C
ATOM    281  HB1 CYS A  20      79.960  22.730  53.240  1.00  0.00           H
ATOM    282  HB2 CYS A  20      80.640  24.010  52.190  1.00  0.00           H
ATOM    283  SG  CYS A  20      79.170  22.730  50.970  1.00  0.00           S
ATOM    284  HG  CYS A  20      79.190  23.880  50.290  1.00  0.00           H
ATOM    285  C   CYS A  20      79.130  24.880  54.380  1.00  0.00           C
ATOM    286  O   CYS A  20      78.570  24.420  55.360  1.00  0.00           O
ATOM    287  N   TRP A  21      80.160  25.740  54.530  1.00  0.00           N
ATOM    288  H   TRP A  21      80.710  26.150  53.790  1.00  0.00           H
ATOM    289  CA  TRP A  21      80.490  26.290  55.920  1.00  0.00           C
ATOM    290  HA  TRP A  21      80.560  25.410  56.570  1.00  0.00           H
ATOM    291  CB  TRP A  21      81.840  26.980  55.910  1.00  0.00           C
ATOM    292  HB1 TRP A  21      81.960  27.440  56.890  1.00  0.00           H
ATOM    293  HB2 TRP A  21      81.880  27.750  55.140  1.00  0.00           H
ATOM    294  CG  TRP A  21      82.910  25.990  55.630  1.00  0.00           C
ATOM    295  CD1 TRP A  21      83.480  25.710  54.400  1.00  0.00           C
ATOM    296  HD1 TRP A  21      83.330  26.340  53.530  1.00  0.00           H
ATOM    297  NE1 TRP A  21      84.180  24.540  54.450  1.00  0.00           N
ATOM    298  HE1 TRP A  21      84.770  24.200  53.690  1.00  0.00           H
ATOM    299  CE2 TRP A  21      84.400  24.160  55.740  1.00  0.00           C
ATOM    300  CZ2 TRP A  21      85.170  23.130  56.250  1.00  0.00           C
ATOM    301  HZ2 TRP A  21      85.890  22.600  55.650  1.00  0.00           H
ATOM    302  CH2 TRP A  21      85.140  22.910  57.630  1.00  0.00           C
ATOM    303  HH2 TRP A  21      85.730  22.110  58.060  1.00  0.00           H
ATOM    304  CZ3 TRP A  21      84.220  23.630  58.430  1.00  0.00           C
ATOM    305  HZ3 TRP A  21      84.150  23.470  59.500  1.00  0.00           H
ATOM    306  CE3 TRP A  21      83.440  24.670  57.890  1.00  0.00           C
ATOM    307  HE3 TRP A  21      82.730  25.200  58.510  1.00  0.00           H
ATOM    308  CD2 TRP A  21      83.500  24.940  56.510  1.00  0.00           C
ATOM    309  C   TRP A  21      79.390  27.160  56.530  1.00  0.00           C
ATOM    310  O   TRP A  21      79.330  27.120  57.790  1.00  0.00           O
ATOM    311  N   GLU A  22      78.530  27.860  55.770  1.00  0.00           N
ATOM    312  H   GLU A  22      78.740  27.940  54.780  1.00  0.00           H
ATOM    313  CA  GLU A  22      77.300  28.490  56.230  1.00  0.00           C
ATOM    314  HA  GLU A  22      77.620  29.310  56.870  1.00  0.00           H
ATOM    315  CB  GLU A  22      76.570  29.010  54.960  1.00  0.00           C
ATOM    316  HB1 GLU A  22      76.170  28.170  54.400  1.00  0.00           H
ATOM    317  HB2 GLU A  22      77.230  29.650  54.380  1.00  0.00           H
ATOM    318  CG  GLU A  22      75.310  29.840  55.330  1.00  0.00           C
ATOM    319  HG1 GLU A  22      75.650  30.730  55.850  1.00  0.00           H
ATOM    320  HG2 GLU A  22      74.720  29.360  56.110  1.00  0.00           H
ATOM    321  CD  GLU A  22      74.400  30.310  54.110  1.00  0.00           C
ATOM    322  OE1 GLU A  22      73.980  31.500  54.110  1.00  0.00           O
ATOM    323  OE2 GLU A  22      73.980  29.550  53.260  1.00  0.00           O
ATOM    324  C   GLU A  22      76.410  27.560  57.110  1.00  0.00           C
ATOM    325  O   GLU A  22      75.810  28.040  58.070  1.00  0.00           O
ATOM    326  N   LEU A  23      76.370  26.280  56.710  1.00  0.00           N
ATOM    327  H   LEU A  23      76.960  26.010  55.940  1.00  0.00           H
ATOM    328  CA  LEU A  23      75.660  25.190  57.360  1.00  0.00           C
ATOM    329  HA  LEU A  23      74.810  25.530  57.950  1.00  0.00           H
ATOM    330  CB  LEU A  23      75.220  24.210  56.230  1.00  0.00           C
ATOM    331  HB1 LEU A  23      76.050  23.840  55.630  1.00  0.00           H
ATOM    332  HB2 LEU A  23      74.550  24.680  55.510  1.00  0.00           H
ATOM    333  CG  LEU A  23      74.530  22.940  56.800  1.00  0.00           C
ATOM    334  HG  LEU A  23      75.230  22.370  57.410  1.00  0.00           H
ATOM    335  CD1 LEU A  23      73.440  23.260  57.850  1.00  0.00           C
ATOM    336 1HD1 LEU A  23      73.000  22.310  58.170  1.00  0.00           H
ATOM    337 2HD1 LEU A  23      73.830  23.790  58.720  1.00  0.00           H
ATOM    338 3HD1 LEU A  23      72.620  23.900  57.550  1.00  0.00           H
ATOM    339  CD2 LEU A  23      74.000  22.070  55.650  1.00  0.00           C
ATOM    340 1HD2 LEU A  23      73.130  22.540  55.190  1.00  0.00           H
ATOM    341 2HD2 LEU A  23      74.790  21.850  54.920  1.00  0.00           H
ATOM    342 3HD2 LEU A  23      73.730  21.090  56.040  1.00  0.00           H
ATOM    343  C   LEU A  23      76.580  24.480  58.370  1.00  0.00           C
ATOM    344  O   LEU A  23      76.100  24.100  59.490  1.00  0.00           O
ATOM    345  N   TYR A  24      77.890  24.200  58.050  1.00  0.00           N
ATOM    346  H   TYR A  24      78.280  24.380  57.130  1.00  0.00           H
ATOM    347  CA  TYR A  24      78.580  23.250  58.850  1.00  0.00           C
ATOM    348  HA  TYR A  24      77.940  22.370  58.960  1.00  0.00           H
ATOM    349  CB  TYR A  24      79.900  22.680  58.210  1.00  0.00           C
ATOM    350  HB1 TYR A  24      80.550  22.220  58.950  1.00  0.00           H
ATOM    351  HB2 TYR A  24      80.340  23.590  57.800  1.00  0.00           H
ATOM    352  CG  TYR A  24      79.770  21.780  57.010  1.00  0.00           C
ATOM    353  CD1 TYR A  24      80.960  21.430  56.290  1.00  0.00           C
ATOM    354  HD1 TYR A  24      81.920  21.760  56.660  1.00  0.00           H
ATOM    355  CE1 TYR A  24      80.850  20.810  55.060  1.00  0.00           C
ATOM    356  HE1 TYR A  24      81.750  20.630  54.490  1.00  0.00           H
ATOM    357  CZ  TYR A  24      79.620  20.550  54.550  1.00  0.00           C
ATOM    358  OH  TYR A  24      79.450  20.050  53.300  1.00  0.00           O
ATOM    359  HH  TYR A  24      80.330  19.800  53.020  1.00  0.00           H
ATOM    360  CE2 TYR A  24      78.430  20.710  55.260  1.00  0.00           C
ATOM    361  HE2 TYR A  24      77.490  20.490  54.770  1.00  0.00           H
ATOM    362  CD2 TYR A  24      78.510  21.440  56.440  1.00  0.00           C
ATOM    363  HD2 TYR A  24      77.590  21.780  56.880  1.00  0.00           H
ATOM    364  C   TYR A  24      79.010  23.820  60.250  1.00  0.00           C
ATOM    365  O   TYR A  24      79.220  23.000  61.170  1.00  0.00           O
ATOM    366  N   CYS A  25      79.120  25.150  60.360  1.00  0.00           N
ATOM    367  H   CYS A  25      79.030  25.710  59.520  1.00  0.00           H
ATOM    368  CA  CYS A  25      79.260  25.850  61.620  1.00  0.00           C
ATOM    369  HA  CYS A  25      80.130  25.430  62.130  1.00  0.00           H
ATOM    370  CB  CYS A  25      79.290  27.410  61.330  1.00  0.00           C
ATOM    371  HB1 CYS A  25      79.180  27.910  62.290  1.00  0.00           H
ATOM    372  HB2 CYS A  25      78.380  27.660  60.780  1.00  0.00           H
ATOM    373  SG  CYS A  25      80.750  27.950  60.450  1.00  0.00           S
ATOM    374  HG  CYS A  25      80.370  27.460  59.270  1.00  0.00           H
ATOM    375  C   CYS A  25      78.050  25.420  62.510  1.00  0.00           C
ATOM    376  O   CYS A  25      78.210  25.020  63.630  1.00  0.00           O
ATOM    377  N   LEU A  26      76.780  25.520  61.990  1.00  0.00           N
ATOM    378  H   LEU A  26      76.740  25.500  60.980  1.00  0.00           H
ATOM    379  CA  LEU A  26      75.510  25.350  62.690  1.00  0.00           C
ATOM    380  HA  LEU A  26      75.590  25.970  63.590  1.00  0.00           H
ATOM    381  CB  LEU A  26      74.410  25.910  61.780  1.00  0.00           C
ATOM    382  HB1 LEU A  26      73.530  26.070  62.410  1.00  0.00           H
ATOM    383  HB2 LEU A  26      74.050  25.220  61.010  1.00  0.00           H
ATOM    384  CG  LEU A  26      74.750  27.250  61.110  1.00  0.00           C
ATOM    385  HG  LEU A  26      75.580  26.910  60.490  1.00  0.00           H
ATOM    386  CD1 LEU A  26      73.570  27.690  60.300  1.00  0.00           C
ATOM    387 1HD1 LEU A  26      72.660  27.720  60.910  1.00  0.00           H
ATOM    388 2HD1 LEU A  26      73.770  28.570  59.700  1.00  0.00           H
ATOM    389 3HD1 LEU A  26      73.420  26.860  59.600  1.00  0.00           H
ATOM    390  CD2 LEU A  26      75.230  28.440  61.930  1.00  0.00           C
ATOM    391 1HD2 LEU A  26      74.440  28.960  62.470  1.00  0.00           H
ATOM    392 2HD2 LEU A  26      76.080  28.060  62.490  1.00  0.00           H
ATOM    393 3HD2 LEU A  26      75.610  29.150  61.190  1.00  0.00           H
ATOM    394  C   LEU A  26      75.150  23.920  63.120  1.00  0.00           C
ATOM    395  O   LEU A  26      74.220  23.740  63.970  1.00  0.00           O
ATOM    396  N   GLU A  27      75.850  22.920  62.610  1.00  0.00           N
ATOM    397  H   GLU A  27      76.480  23.080  61.830  1.00  0.00           H
ATOM    398  CA  GLU A  27      75.590  21.530  62.990  1.00  0.00           C
ATOM    399  HA  GLU A  27      74.580  21.310  63.340  1.00  0.00           H
ATOM    400  CB  GLU A  27      75.750  20.560  61.850  1.00  0.00           C
ATOM    401  HB1 GLU A  27      75.630  19.540  62.200  1.00  0.00           H
ATOM    402  HB2 GLU A  27      76.770  20.560  61.460  1.00  0.00           H
ATOM    403  CG  GLU A  27      74.820  20.940  60.620  1.00  0.00           C
ATOM    404  HG1 GLU A  27      74.920  21.990  60.370  1.00  0.00           H
ATOM    405  HG2 GLU A  27      73.750  20.820  60.800  1.00  0.00           H
ATOM    406  CD  GLU A  27      75.220  20.200  59.320  1.00  0.00           C
ATOM    407  OE1 GLU A  27      74.300  19.710  58.640  1.00  0.00           O
ATOM    408  OE2 GLU A  27      76.420  19.970  59.050  1.00  0.00           O
ATOM    409  C   GLU A  27      76.530  21.040  64.130  1.00  0.00           C
ATOM    410  O   GLU A  27      76.280  20.100  64.880  1.00  0.00           O
ATOM    411  N   HIS A  28      77.650  21.810  64.270  1.00  0.00           N
ATOM    412  H   HIS A  28      77.630  22.610  63.660  1.00  0.00           H
ATOM    413  CA  HIS A  28      78.630  21.600  65.370  1.00  0.00           C
ATOM    414  HA  HIS A  28      78.390  20.610  65.770  1.00  0.00           H
ATOM    415  CB  HIS A  28      80.080  21.540  64.800  1.00  0.00           C
ATOM    416  HB1 HIS A  28      80.780  21.900  65.560  1.00  0.00           H
ATOM    417  HB2 HIS A  28      80.190  22.280  64.010  1.00  0.00           H
ATOM    418  CG  HIS A  28      80.570  20.230  64.360  1.00  0.00           C
ATOM    419  ND1 HIS A  28      81.680  20.020  63.460  1.00  0.00           N
ATOM    420  CE1 HIS A  28      81.810  18.690  63.510  1.00  0.00           C
ATOM    421  HE1 HIS A  28      82.520  18.130  62.920  1.00  0.00           H
ATOM    422  NE2 HIS A  28      80.810  18.070  64.120  1.00  0.00           N
ATOM    423  HE2 HIS A  28      80.830  17.090  64.340  1.00  0.00           H
ATOM    424  CD2 HIS A  28      79.990  19.010  64.700  1.00  0.00           C
ATOM    425  HD2 HIS A  28      79.120  18.800  65.310  1.00  0.00           H
ATOM    426  C   HIS A  28      78.560  22.650  66.460  1.00  0.00           C
ATOM    427  O   HIS A  28      79.310  22.480  67.460  1.00  0.00           O
ATOM    428  N   GLY A  29      77.600  23.540  66.420  1.00  0.00           N
ATOM    429  H   GLY A  29      76.920  23.530  65.680  1.00  0.00           H
ATOM    430  CA  GLY A  29      77.530  24.680  67.450  1.00  0.00           C
ATOM    431  HA1 GLY A  29      77.540  24.260  68.450  1.00  0.00           H
ATOM    432  HA2 GLY A  29      76.520  25.100  67.430  1.00  0.00           H
ATOM    433  C   GLY A  29      78.380  25.910  67.280  1.00  0.00           C
ATOM    434  O   GLY A  29      78.230  26.890  68.050  1.00  0.00           O
ATOM    435  N   ILE A  30      79.190  25.930  66.250  1.00  0.00           N
ATOM    436  H   ILE A  30      79.270  25.150  65.610  1.00  0.00           H
ATOM    437  CA  ILE A  30      79.970  27.140  65.860  1.00  0.00           C
ATOM    438  HA  ILE A  30      80.320  27.730  66.710  1.00  0.00           H
ATOM    439  CB  ILE A  30      81.180  26.700  65.020  1.00  0.00           C
ATOM    440  HB  ILE A  30      80.840  26.030  64.230  1.00  0.00           H
ATOM    441  CG2 ILE A  30      81.870  27.930  64.420  1.00  0.00           C
ATOM    442 1HG2 ILE A  30      81.320  28.360  63.580  1.00  0.00           H
ATOM    443 2HG2 ILE A  30      81.920  28.790  65.080  1.00  0.00           H
ATOM    444 3HG2 ILE A  30      82.840  27.660  63.990  1.00  0.00           H
ATOM    445  CG1 ILE A  30      82.300  25.970  65.800  1.00  0.00           C
ATOM    446 1HG1 ILE A  30      82.460  26.650  66.630  1.00  0.00           H
ATOM    447 2HG1 ILE A  30      83.210  25.940  65.200  1.00  0.00           H
ATOM    448  CD  ILE A  30      82.040  24.620  66.410  1.00  0.00           C
ATOM    449  HD1 ILE A  30      82.060  23.800  65.700  1.00  0.00           H
ATOM    450  HD2 ILE A  30      82.840  24.470  67.140  1.00  0.00           H
ATOM    451  HD3 ILE A  30      81.120  24.550  67.000  1.00  0.00           H
ATOM    452  C   ILE A  30      79.030  28.240  65.230  1.00  0.00           C
ATOM    453  O   ILE A  30      78.160  27.910  64.380  1.00  0.00           O
ATOM    454  N   GLN A  31      79.180  29.530  65.590  1.00  0.00           N
ATOM    455  H   GLN A  31      79.860  29.640  66.330  1.00  0.00           H
ATOM    456  CA  GLN A  31      78.590  30.770  65.070  1.00  0.00           C
ATOM    457  HA  GLN A  31      77.620  30.530  64.640  1.00  0.00           H
ATOM    458  CB  GLN A  31      78.520  31.820  66.160  1.00  0.00           C
ATOM    459  HB1 GLN A  31      78.020  32.720  65.790  1.00  0.00           H
ATOM    460  HB2 GLN A  31      79.570  32.060  66.330  1.00  0.00           H
ATOM    461  CG  GLN A  31      77.840  31.390  67.510  1.00  0.00           C
ATOM    462  HG1 GLN A  31      78.280  30.540  68.020  1.00  0.00           H
ATOM    463  HG2 GLN A  31      76.810  31.120  67.270  1.00  0.00           H
ATOM    464  CD  GLN A  31      77.740  32.660  68.430  1.00  0.00           C
ATOM    465  OE1 GLN A  31      78.550  33.560  68.220  1.00  0.00           O
ATOM    466  NE2 GLN A  31      76.840  32.830  69.390  1.00  0.00           N
ATOM    467 1HE2 GLN A  31      76.110  32.150  69.560  1.00  0.00           H
ATOM    468 2HE2 GLN A  31      77.070  33.630  69.970  1.00  0.00           H
ATOM    469  C   GLN A  31      79.490  31.320  63.960  1.00  0.00           C
ATOM    470  O   GLN A  31      80.730  31.220  64.020  1.00  0.00           O
ATOM    471  N   PRO A  32      78.820  32.030  62.950  1.00  0.00           N
ATOM    472  CD  PRO A  32      77.340  32.180  62.750  1.00  0.00           C
ATOM    473  HD1 PRO A  32      76.890  32.440  63.710  1.00  0.00           H
ATOM    474  HD2 PRO A  32      77.020  31.180  62.460  1.00  0.00           H
ATOM    475  CG  PRO A  32      77.100  33.150  61.630  1.00  0.00           C
ATOM    476  HG1 PRO A  32      76.900  34.130  62.070  1.00  0.00           H
ATOM    477  HG2 PRO A  32      76.140  32.930  61.150  1.00  0.00           H
ATOM    478  CB  PRO A  32      78.350  33.180  60.900  1.00  0.00           C
ATOM    479  HB1 PRO A  32      78.640  34.180  60.580  1.00  0.00           H
ATOM    480  HB2 PRO A  32      78.160  32.510  60.060  1.00  0.00           H
ATOM    481  CA  PRO A  32      79.500  32.580  61.780  1.00  0.00           C
ATOM    482  HA  PRO A  32      79.990  31.840  61.150  1.00  0.00           H
ATOM    483  C   PRO A  32      80.580  33.670  62.160  1.00  0.00           C
ATOM    484  O   PRO A  32      81.270  34.210  61.330  1.00  0.00           O
ATOM    485  N   ASP A  33      80.660  34.070  63.390  1.00  0.00           N
ATOM    486  H   ASP A  33      80.040  33.600  64.040  1.00  0.00           H
ATOM    487  CA  ASP A  33      81.630  34.930  63.910  1.00  0.00           C
ATOM    488  HA  ASP A  33      81.900  35.740  63.240  1.00  0.00           H
ATOM    489  CB  ASP A  33      80.930  35.560  65.090  1.00  0.00           C
ATOM    490  HB1 ASP A  33      80.990  34.780  65.850  1.00  0.00           H
ATOM    491  HB2 ASP A  33      79.920  35.830  64.780  1.00  0.00           H
ATOM    492  CG  ASP A  33      81.570  36.870  65.600  1.00  0.00           C
ATOM    493  OD1 ASP A  33      81.790  37.010  66.830  1.00  0.00           O
ATOM    494  OD2 ASP A  33      81.950  37.690  64.720  1.00  0.00           O
ATOM    495  C   ASP A  33      82.920  34.270  64.400  1.00  0.00           C
ATOM    496  O   ASP A  33      83.910  34.950  64.740  1.00  0.00           O
ATOM    497  N   GLY A  34      82.970  32.960  64.310  1.00  0.00           N
ATOM    498  H   GLY A  34      82.110  32.620  63.900  1.00  0.00           H
ATOM    499  CA  GLY A  34      84.090  32.090  64.630  1.00  0.00           C
ATOM    500  HA1 GLY A  34      84.940  32.680  64.310  1.00  0.00           H
ATOM    501  HA2 GLY A  34      84.020  31.220  63.970  1.00  0.00           H
ATOM    502  C   GLY A  34      84.290  31.620  66.030  1.00  0.00           C
ATOM    503  O   GLY A  34      85.420  31.580  66.550  1.00  0.00           O
ATOM    504  N   GLN A  35      83.310  31.340  66.790  1.00  0.00           N
ATOM    505  H   GLN A  35      82.380  31.520  66.430  1.00  0.00           H
ATOM    506  CA  GLN A  35      83.420  30.780  68.150  1.00  0.00           C
ATOM    507  HA  GLN A  35      84.350  30.220  68.220  1.00  0.00           H
ATOM    508  CB  GLN A  35      83.510  31.910  69.180  1.00  0.00           C
ATOM    509  HB1 GLN A  35      84.270  32.580  68.800  1.00  0.00           H
ATOM    510  HB2 GLN A  35      83.720  31.480  70.160  1.00  0.00           H
ATOM    511  CG  GLN A  35      82.130  32.680  69.140  1.00  0.00           C
ATOM    512  HG1 GLN A  35      81.320  31.990  69.360  1.00  0.00           H
ATOM    513  HG2 GLN A  35      82.080  33.130  68.150  1.00  0.00           H
ATOM    514  CD  GLN A  35      82.020  33.790  70.160  1.00  0.00           C
ATOM    515  OE1 GLN A  35      82.970  34.170  70.850  1.00  0.00           O
ATOM    516  NE2 GLN A  35      80.880  34.420  70.180  1.00  0.00           N
ATOM    517 1HE2 GLN A  35      80.060  34.100  69.690  1.00  0.00           H
ATOM    518 2HE2 GLN A  35      80.700  35.170  70.840  1.00  0.00           H
ATOM    519  C   GLN A  35      82.280  29.770  68.340  1.00  0.00           C
ATOM    520  O   GLN A  35      81.220  29.890  67.750  1.00  0.00           O
ATOM    521  N   MET A  36      82.410  28.720  69.140  1.00  0.00           N
ATOM    522  H   MET A  36      83.340  28.500  69.470  1.00  0.00           H
ATOM    523  CA  MET A  36      81.390  27.910  69.830  1.00  0.00           C
ATOM    524  HA  MET A  36      80.450  27.920  69.280  1.00  0.00           H
ATOM    525  CB  MET A  36      82.020  26.500  69.860  1.00  0.00           C
ATOM    526  HB1 MET A  36      82.790  26.300  70.600  1.00  0.00           H
ATOM    527  HB2 MET A  36      82.450  26.250  68.890  1.00  0.00           H
ATOM    528  CG  MET A  36      80.900  25.480  69.980  1.00  0.00           C
ATOM    529  HG1 MET A  36      81.270  24.450  70.000  1.00  0.00           H
ATOM    530  HG2 MET A  36      80.250  25.530  69.100  1.00  0.00           H
ATOM    531  SD  MET A  36      79.900  25.450  71.510  1.00  0.00           S
ATOM    532  CE  MET A  36      78.490  24.570  71.060  1.00  0.00           C
ATOM    533  HE1 MET A  36      78.830  23.750  70.430  1.00  0.00           H
ATOM    534  HE2 MET A  36      77.920  24.290  71.950  1.00  0.00           H
ATOM    535  HE3 MET A  36      77.820  25.210  70.480  1.00  0.00           H
ATOM    536  C   MET A  36      81.230  28.520  71.280  1.00  0.00           C
ATOM    537  O   MET A  36      82.220  28.550  72.000  1.00  0.00           O
ATOM    538  N   PRO A  37      80.070  29.030  71.710  1.00  0.00           N
ATOM    539  CD  PRO A  37      78.820  29.100  70.910  1.00  0.00           C
ATOM    540  HD1 PRO A  37      78.230  28.200  71.050  1.00  0.00           H
ATOM    541  HD2 PRO A  37      79.090  29.160  69.850  1.00  0.00           H
ATOM    542  CG  PRO A  37      78.150  30.390  71.290  1.00  0.00           C
ATOM    543  HG1 PRO A  37      77.110  30.430  70.980  1.00  0.00           H
ATOM    544  HG2 PRO A  37      78.650  31.340  71.110  1.00  0.00           H
ATOM    545  CB  PRO A  37      78.380  30.280  72.790  1.00  0.00           C
ATOM    546  HB1 PRO A  37      77.770  29.500  73.250  1.00  0.00           H
ATOM    547  HB2 PRO A  37      78.270  31.210  73.340  1.00  0.00           H
ATOM    548  CA  PRO A  37      79.820  29.780  72.970  1.00  0.00           C
ATOM    549  HA  PRO A  37      80.490  30.630  73.110  1.00  0.00           H
ATOM    550  C   PRO A  37      79.970  28.840  74.160  1.00  0.00           C
ATOM    551  O   PRO A  37      80.360  29.360  75.220  1.00  0.00           O
ATOM    552  N   SER A  38      79.780  27.510  74.140  1.00  0.00           N
ATOM    553  H   SER A  38      79.770  27.150  73.200  1.00  0.00           H
ATOM    554  CA  SER A  38      79.810  26.530  75.270  1.00  0.00           C
ATOM    555  HA  SER A  38      79.720  27.130  76.170  1.00  0.00           H
ATOM    556  CB  SER A  38      78.530  25.680  75.220  1.00  0.00           C
ATOM    557  HB1 SER A  38      78.600  25.000  76.070  1.00  0.00           H
ATOM    558  HB2 SER A  38      78.380  25.150  74.280  1.00  0.00           H
ATOM    559  OG  SER A  38      77.430  26.600  75.500  1.00  0.00           O
ATOM    560  HG  SER A  38      76.680  26.040  75.680  1.00  0.00           H
ATOM    561  C   SER A  38      81.090  25.670  75.300  1.00  0.00           C
ATOM    562  O   SER A  38      81.190  24.840  76.220  1.00  0.00           O
ATOM    563  N   ASP A  39      82.140  25.870  74.470  1.00  0.00           N
ATOM    564  H   ASP A  39      82.120  26.660  73.840  1.00  0.00           H
ATOM    565  CA  ASP A  39      83.480  25.270  74.800  1.00  0.00           C
ATOM    566  HA  ASP A  39      83.380  24.220  75.070  1.00  0.00           H
ATOM    567  CB  ASP A  39      84.360  25.450  73.490  1.00  0.00           C
ATOM    568  HB1 ASP A  39      84.510  26.510  73.310  1.00  0.00           H
ATOM    569  HB2 ASP A  39      83.930  25.060  72.570  1.00  0.00           H
ATOM    570  CG  ASP A  39      85.740  24.770  73.640  1.00  0.00           C
ATOM    571  OD1 ASP A  39      86.520  24.690  72.730  1.00  0.00           O
ATOM    572  OD2 ASP A  39      86.160  24.450  74.770  1.00  0.00           O
ATOM    573  C   ASP A  39      84.120  25.970  76.010  1.00  0.00           C
ATOM    574  O   ASP A  39      84.270  27.240  75.980  1.00  0.00           O
ATOM    575  N   LYS A  40      84.600  25.200  76.990  1.00  0.00           N
ATOM    576  H   LYS A  40      84.480  24.190  76.960  1.00  0.00           H
ATOM    577  CA  LYS A  40      85.230  25.590  78.250  1.00  0.00           C
ATOM    578  HA  LYS A  40      85.050  26.670  78.230  1.00  0.00           H
ATOM    579  CB  LYS A  40      84.390  25.090  79.440  1.00  0.00           C
ATOM    580  HB1 LYS A  40      83.340  25.320  79.270  1.00  0.00           H
ATOM    581  HB2 LYS A  40      84.750  25.630  80.320  1.00  0.00           H
ATOM    582  CG  LYS A  40      84.620  23.590  79.740  1.00  0.00           C
ATOM    583  HG1 LYS A  40      85.620  23.440  80.150  1.00  0.00           H
ATOM    584  HG2 LYS A  40      84.540  23.040  78.800  1.00  0.00           H
ATOM    585  CD  LYS A  40      83.610  22.950  80.740  1.00  0.00           C
ATOM    586  HD1 LYS A  40      83.640  21.860  80.660  1.00  0.00           H
ATOM    587  HD2 LYS A  40      82.620  23.360  80.530  1.00  0.00           H
ATOM    588  CE  LYS A  40      83.840  23.380  82.180  1.00  0.00           C
ATOM    589  HE1 LYS A  40      82.880  23.410  82.690  1.00  0.00           H
ATOM    590  HE2 LYS A  40      84.180  24.410  82.210  1.00  0.00           H
ATOM    591  NZ  LYS A  40      84.730  22.470  82.920  1.00  0.00           N
ATOM    592  HZ1 LYS A  40      84.270  21.580  83.020  1.00  0.00           H
ATOM    593  HZ2 LYS A  40      85.640  22.410  82.480  1.00  0.00           H
ATOM    594  HZ3 LYS A  40      84.780  22.830  83.860  1.00  0.00           H
ATOM    595  C   LYS A  40      86.820  25.360  78.300  1.00  0.00           C
ATOM    596  O   LYS A  40      87.390  25.440  79.400  1.00  0.00           O
ATOM    597  N   THR A  41      87.470  25.040  77.170  1.00  0.00           N
ATOM    598  H   THR A  41      86.890  24.980  76.340  1.00  0.00           H
ATOM    599  CA  THR A  41      88.930  24.890  77.150  1.00  0.00           C
ATOM    600  HA  THR A  41      89.220  25.560  77.960  1.00  0.00           H
ATOM    601  CB  THR A  41      89.390  23.430  77.440  1.00  0.00           C
ATOM    602  HB  THR A  41      90.480  23.410  77.340  1.00  0.00           H
ATOM    603  CG2 THR A  41      89.160  22.870  78.880  1.00  0.00           C
ATOM    604 1HG2 THR A  41      89.730  23.480  79.570  1.00  0.00           H
ATOM    605 2HG2 THR A  41      88.120  22.710  79.190  1.00  0.00           H
ATOM    606 3HG2 THR A  41      89.620  21.880  78.940  1.00  0.00           H
ATOM    607  OG1 THR A  41      88.860  22.460  76.550  1.00  0.00           O
ATOM    608  HG1 THR A  41      88.950  21.600  76.980  1.00  0.00           H
ATOM    609  C   THR A  41      89.530  25.220  75.800  1.00  0.00           C
ATOM    610  O   THR A  41      89.100  24.700  74.760  1.00  0.00           O
ATOM    611  N   ILE A  42      90.610  26.020  75.870  1.00  0.00           N
ATOM    612  H   ILE A  42      90.800  26.490  76.740  1.00  0.00           H
ATOM    613  CA  ILE A  42      91.490  26.360  74.720  1.00  0.00           C
ATOM    614  HA  ILE A  42      90.940  26.520  73.800  1.00  0.00           H
ATOM    615  CB  ILE A  42      92.140  27.800  74.990  1.00  0.00           C
ATOM    616  HB  ILE A  42      92.760  27.770  75.890  1.00  0.00           H
ATOM    617  CG2 ILE A  42      93.210  28.110  73.900  1.00  0.00           C
ATOM    618 1HG2 ILE A  42      92.820  28.110  72.880  1.00  0.00           H
ATOM    619 2HG2 ILE A  42      93.700  29.060  74.070  1.00  0.00           H
ATOM    620 3HG2 ILE A  42      94.010  27.380  73.960  1.00  0.00           H
ATOM    621  CG1 ILE A  42      91.070  28.970  75.000  1.00  0.00           C
ATOM    622 1HG1 ILE A  42      90.440  28.700  74.150  1.00  0.00           H
ATOM    623 2HG1 ILE A  42      91.610  29.890  74.790  1.00  0.00           H
ATOM    624  CD  ILE A  42      90.140  29.150  76.320  1.00  0.00           C
ATOM    625  HD1 ILE A  42      89.300  29.750  75.970  1.00  0.00           H
ATOM    626  HD2 ILE A  42      89.990  28.190  76.810  1.00  0.00           H
ATOM    627  HD3 ILE A  42      90.740  29.720  77.030  1.00  0.00           H
ATOM    628  C   ILE A  42      92.480  25.230  74.560  1.00  0.00           C
ATOM    629  O   ILE A  42      93.260  24.930  75.460  1.00  0.00           O
ATOM    630  N   GLY A  43      92.640  24.730  73.340  1.00  0.00           N
ATOM    631  H   GLY A  43      91.970  24.910  72.600  1.00  0.00           H
ATOM    632  CA  GLY A  43      93.650  23.640  72.950  1.00  0.00           C
ATOM    633  HA1 GLY A  43      94.660  24.000  73.100  1.00  0.00           H
ATOM    634  HA2 GLY A  43      93.520  23.440  71.890  1.00  0.00           H
ATOM    635  C   GLY A  43      93.370  22.280  73.680  1.00  0.00           C
ATOM    636  O   GLY A  43      94.330  21.580  74.070  1.00  0.00           O
ATOM    637  N   GLY A  44      92.080  21.920  73.870  1.00  0.00           N
ATOM    638  H   GLY A  44      91.390  22.630  73.680  1.00  0.00           H
ATOM    639  CA  GLY A  44      91.710  20.760  74.640  1.00  0.00           C
ATOM    640  HA1 GLY A  44      91.010  21.010  75.440  1.00  0.00           H
ATOM    641  HA2 GLY A  44      92.590  20.470  75.210  1.00  0.00           H
ATOM    642  C   GLY A  44      91.430  19.490  73.930  1.00  0.00           C
ATOM    643  O   GLY A  44      91.600  18.390  74.530  1.00  0.00           O
ATOM    644  N   GLY A  45      91.110  19.460  72.620  1.00  0.00           N
ATOM    645  H   GLY A  45      90.930  20.340  72.160  1.00  0.00           H
ATOM    646  CA  GLY A  45      90.850  18.230  71.850  1.00  0.00           C
ATOM    647  HA1 GLY A  45      91.820  17.750  71.940  1.00  0.00           H
ATOM    648  HA2 GLY A  45      90.810  18.420  70.770  1.00  0.00           H
ATOM    649  C   GLY A  45      89.710  17.360  72.320  1.00  0.00           C
ATOM    650  O   GLY A  45      89.600  16.200  72.000  1.00  0.00           O
ATOM    651  N   ASP A  46      88.760  17.950  73.130  1.00  0.00           N
ATOM    652  H   ASP A  46      88.900  18.940  73.260  1.00  0.00           H
ATOM    653  CA  ASP A  46      87.710  17.270  73.960  1.00  0.00           C
ATOM    654  HA  ASP A  46      87.830  16.190  73.840  1.00  0.00           H
ATOM    655  CB  ASP A  46      88.000  17.710  75.430  1.00  0.00           C
ATOM    656  HB1 ASP A  46      88.890  17.240  75.850  1.00  0.00           H
ATOM    657  HB2 ASP A  46      87.220  17.510  76.170  1.00  0.00           H
ATOM    658  CG  ASP A  46      88.240  19.190  75.660  1.00  0.00           C
ATOM    659  OD1 ASP A  46      88.090  20.030  74.780  1.00  0.00           O
ATOM    660  OD2 ASP A  46      88.510  19.560  76.800  1.00  0.00           O
ATOM    661  C   ASP A  46      86.260  17.500  73.480  1.00  0.00           C
ATOM    662  O   ASP A  46      85.280  17.070  74.090  1.00  0.00           O
ATOM    663  N   ASP A  47      86.120  18.130  72.360  1.00  0.00           N
ATOM    664  H   ASP A  47      86.990  18.260  71.860  1.00  0.00           H
ATOM    665  CA  ASP A  47      84.850  18.700  71.830  1.00  0.00           C
ATOM    666  HA  ASP A  47      84.140  18.840  72.640  1.00  0.00           H
ATOM    667  CB  ASP A  47      85.140  20.010  71.170  1.00  0.00           C
ATOM    668  HB1 ASP A  47      84.200  20.520  70.990  1.00  0.00           H
ATOM    669  HB2 ASP A  47      85.770  19.880  70.290  1.00  0.00           H
ATOM    670  CG  ASP A  47      86.010  20.930  72.070  1.00  0.00           C
ATOM    671  OD1 ASP A  47      87.260  20.860  72.030  1.00  0.00           O
ATOM    672  OD2 ASP A  47      85.460  21.670  72.910  1.00  0.00           O
ATOM    673  C   ASP A  47      84.120  17.850  70.760  1.00  0.00           C
ATOM    674  O   ASP A  47      84.800  17.160  70.020  1.00  0.00           O
ATOM    675  N   SER A  48      82.810  17.900  70.720  1.00  0.00           N
ATOM    676  H   SER A  48      82.250  18.300  71.460  1.00  0.00           H
ATOM    677  CA  SER A  48      82.050  17.120  69.790  1.00  0.00           C
ATOM    678  HA  SER A  48      82.340  16.080  69.900  1.00  0.00           H
ATOM    679  CB  SER A  48      80.560  17.110  70.200  1.00  0.00           C
ATOM    680  HB1 SER A  48      80.070  16.400  69.540  1.00  0.00           H
ATOM    681  HB2 SER A  48      80.160  18.100  69.990  1.00  0.00           H
ATOM    682  OG  SER A  48      80.390  16.870  71.510  1.00  0.00           O
ATOM    683  HG  SER A  48      79.470  16.890  71.770  1.00  0.00           H
ATOM    684  C   SER A  48      82.140  17.550  68.400  1.00  0.00           C
ATOM    685  O   SER A  48      81.690  16.880  67.470  1.00  0.00           O
ATOM    686  N   PHE A  49      82.880  18.640  68.190  1.00  0.00           N
ATOM    687  H   PHE A  49      83.320  19.060  68.990  1.00  0.00           H
ATOM    688  CA  PHE A  49      83.240  19.310  66.920  1.00  0.00           C
ATOM    689  HA  PHE A  49      82.570  18.950  66.140  1.00  0.00           H
ATOM    690  CB  PHE A  49      82.950  20.800  66.970  1.00  0.00           C
ATOM    691  HB1 PHE A  49      81.870  20.850  67.150  1.00  0.00           H
ATOM    692  HB2 PHE A  49      83.060  21.200  65.960  1.00  0.00           H
ATOM    693  CG  PHE A  49      83.630  21.750  68.010  1.00  0.00           C
ATOM    694  CD1 PHE A  49      84.960  22.080  67.850  1.00  0.00           C
ATOM    695  HD1 PHE A  49      85.390  21.550  67.010  1.00  0.00           H
ATOM    696  CE1 PHE A  49      85.680  22.940  68.680  1.00  0.00           C
ATOM    697  HE1 PHE A  49      86.720  23.120  68.460  1.00  0.00           H
ATOM    698  CZ  PHE A  49      85.120  23.260  69.910  1.00  0.00           C
ATOM    699  HZ  PHE A  49      85.720  23.820  70.610  1.00  0.00           H
ATOM    700  CE2 PHE A  49      83.770  22.960  70.210  1.00  0.00           C
ATOM    701  HE2 PHE A  49      83.270  23.270  71.110  1.00  0.00           H
ATOM    702  CD2 PHE A  49      83.050  22.210  69.220  1.00  0.00           C
ATOM    703  HD2 PHE A  49      82.000  21.970  69.370  1.00  0.00           H
ATOM    704  C   PHE A  49      84.670  19.150  66.270  1.00  0.00           C
ATOM    705  O   PHE A  49      84.960  19.710  65.190  1.00  0.00           O
ATOM    706  N   ASN A  50      85.550  18.470  66.930  1.00  0.00           N
ATOM    707  H   ASN A  50      85.150  17.990  67.720  1.00  0.00           H
ATOM    708  CA  ASN A  50      86.990  18.430  66.720  1.00  0.00           C
ATOM    709  HA  ASN A  50      87.330  19.460  66.820  1.00  0.00           H
ATOM    710  CB  ASN A  50      87.500  17.420  67.830  1.00  0.00           C
ATOM    711  HB1 ASN A  50      86.950  16.500  67.660  1.00  0.00           H
ATOM    712  HB2 ASN A  50      87.280  17.720  68.860  1.00  0.00           H
ATOM    713  CG  ASN A  50      88.920  17.130  67.830  1.00  0.00           C
ATOM    714  OD1 ASN A  50      89.360  16.030  67.550  1.00  0.00           O
ATOM    715  ND2 ASN A  50      89.750  18.160  68.130  1.00  0.00           N
ATOM    716 1HD2 ASN A  50      89.360  18.860  68.730  1.00  0.00           H
ATOM    717 2HD2 ASN A  50      90.710  17.940  68.360  1.00  0.00           H
ATOM    718  C   ASN A  50      87.410  17.890  65.350  1.00  0.00           C
ATOM    719  O   ASN A  50      88.510  18.130  64.890  1.00  0.00           O
ATOM    720  N   THR A  51      86.520  17.190  64.610  1.00  0.00           N
ATOM    721  H   THR A  51      85.560  17.330  64.890  1.00  0.00           H
ATOM    722  CA  THR A  51      86.800  16.620  63.290  1.00  0.00           C
ATOM    723  HA  THR A  51      87.780  16.150  63.190  1.00  0.00           H
ATOM    724  CB  THR A  51      85.740  15.510  62.870  1.00  0.00           C
ATOM    725  HB  THR A  51      85.840  15.380  61.800  1.00  0.00           H
ATOM    726  CG2 THR A  51      85.960  14.150  63.520  1.00  0.00           C
ATOM    727 1HG2 THR A  51      85.990  14.310  64.600  1.00  0.00           H
ATOM    728 2HG2 THR A  51      85.240  13.430  63.120  1.00  0.00           H
ATOM    729 3HG2 THR A  51      86.950  13.880  63.170  1.00  0.00           H
ATOM    730  OG1 THR A  51      84.420  16.020  63.230  1.00  0.00           O
ATOM    731  HG1 THR A  51      84.220  15.890  64.160  1.00  0.00           H
ATOM    732  C   THR A  51      86.840  17.620  62.090  1.00  0.00           C
ATOM    733  O   THR A  51      87.520  17.370  61.070  1.00  0.00           O
ATOM    734  N   PHE A  52      86.170  18.770  62.290  1.00  0.00           N
ATOM    735  H   PHE A  52      85.580  18.910  63.090  1.00  0.00           H
ATOM    736  CA  PHE A  52      85.870  19.760  61.160  1.00  0.00           C
ATOM    737  HA  PHE A  52      86.620  19.540  60.400  1.00  0.00           H
ATOM    738  CB  PHE A  52      84.390  19.570  60.810  1.00  0.00           C
ATOM    739  HB1 PHE A  52      83.850  20.510  60.700  1.00  0.00           H
ATOM    740  HB2 PHE A  52      83.740  18.990  61.450  1.00  0.00           H
ATOM    741  CG  PHE A  52      84.380  19.010  59.400  1.00  0.00           C
ATOM    742  CD1 PHE A  52      84.960  17.780  59.060  1.00  0.00           C
ATOM    743  HD1 PHE A  52      85.250  17.200  59.920  1.00  0.00           H
ATOM    744  CE1 PHE A  52      85.090  17.290  57.740  1.00  0.00           C
ATOM    745  HE1 PHE A  52      85.500  16.310  57.540  1.00  0.00           H
ATOM    746  CZ  PHE A  52      84.770  18.160  56.680  1.00  0.00           C
ATOM    747  HZ  PHE A  52      84.720  17.830  55.660  1.00  0.00           H
ATOM    748  CE2 PHE A  52      84.140  19.410  56.960  1.00  0.00           C
ATOM    749  HE2 PHE A  52      83.820  20.050  56.150  1.00  0.00           H
ATOM    750  CD2 PHE A  52      83.880  19.850  58.310  1.00  0.00           C
ATOM    751  HD2 PHE A  52      83.490  20.830  58.550  1.00  0.00           H
ATOM    752  C   PHE A  52      86.120  21.180  61.510  1.00  0.00           C
ATOM    753  O   PHE A  52      86.270  22.030  60.630  1.00  0.00           O
ATOM    754  N   PHE A  53      86.280  21.470  62.830  1.00  0.00           N
ATOM    755  H   PHE A  53      86.260  20.770  63.560  1.00  0.00           H
ATOM    756  CA  PHE A  53      86.630  22.730  63.450  1.00  0.00           C
ATOM    757  HA  PHE A  53      86.980  23.450  62.720  1.00  0.00           H
ATOM    758  CB  PHE A  53      85.500  23.270  64.240  1.00  0.00           C
ATOM    759  HB1 PHE A  53      85.960  24.010  64.900  1.00  0.00           H
ATOM    760  HB2 PHE A  53      85.040  22.440  64.790  1.00  0.00           H
ATOM    761  CG  PHE A  53      84.400  23.940  63.400  1.00  0.00           C
ATOM    762  CD1 PHE A  53      83.250  23.150  63.140  1.00  0.00           C
ATOM    763  HD1 PHE A  53      83.250  22.140  63.520  1.00  0.00           H
ATOM    764  CE1 PHE A  53      82.330  23.650  62.170  1.00  0.00           C
ATOM    765  HE1 PHE A  53      81.450  23.090  61.900  1.00  0.00           H
ATOM    766  CZ  PHE A  53      82.570  24.830  61.500  1.00  0.00           C
ATOM    767  HZ  PHE A  53      81.950  25.200  60.690  1.00  0.00           H
ATOM    768  CE2 PHE A  53      83.640  25.690  61.870  1.00  0.00           C
ATOM    769  HE2 PHE A  53      83.800  26.690  61.490  1.00  0.00           H
ATOM    770  CD2 PHE A  53      84.630  25.210  62.770  1.00  0.00           C
ATOM    771  HD2 PHE A  53      85.350  25.920  63.140  1.00  0.00           H
ATOM    772  C   PHE A  53      87.870  22.530  64.370  1.00  0.00           C
ATOM    773  O   PHE A  53      88.210  21.370  64.710  1.00  0.00           O
ATOM    774  N   SER A  54      88.620  23.600  64.700  1.00  0.00           N
ATOM    775  H   SER A  54      88.290  24.500  64.390  1.00  0.00           H
ATOM    776  CA  SER A  54      89.770  23.620  65.580  1.00  0.00           C
ATOM    777  HA  SER A  54      89.820  22.720  66.200  1.00  0.00           H
ATOM    778  CB  SER A  54      91.090  23.700  64.820  1.00  0.00           C
ATOM    779  HB1 SER A  54      91.060  24.630  64.240  1.00  0.00           H
ATOM    780  HB2 SER A  54      91.150  22.840  64.160  1.00  0.00           H
ATOM    781  OG  SER A  54      92.240  23.580  65.700  1.00  0.00           O
ATOM    782  HG  SER A  54      92.770  24.360  65.530  1.00  0.00           H
ATOM    783  C   SER A  54      89.650  24.860  66.530  1.00  0.00           C
ATOM    784  O   SER A  54      88.990  25.860  66.280  1.00  0.00           O
ATOM    785  N   GLU A  55      90.300  24.760  67.650  1.00  0.00           N
ATOM    786  H   GLU A  55      90.860  23.920  67.720  1.00  0.00           H
ATOM    787  CA  GLU A  55      90.340  25.750  68.830  1.00  0.00           C
ATOM    788  HA  GLU A  55      89.440  26.350  68.950  1.00  0.00           H
ATOM    789  CB  GLU A  55      90.610  24.970  70.050  1.00  0.00           C
ATOM    790  HB1 GLU A  55      90.930  25.620  70.870  1.00  0.00           H
ATOM    791  HB2 GLU A  55      91.410  24.270  69.810  1.00  0.00           H
ATOM    792  CG  GLU A  55      89.380  24.150  70.500  1.00  0.00           C
ATOM    793  HG1 GLU A  55      88.870  23.770  69.610  1.00  0.00           H
ATOM    794  HG2 GLU A  55      88.740  24.850  71.030  1.00  0.00           H
ATOM    795  CD  GLU A  55      89.760  22.860  71.220  1.00  0.00           C
ATOM    796  OE1 GLU A  55      89.740  22.750  72.490  1.00  0.00           O
ATOM    797  OE2 GLU A  55      90.220  21.930  70.570  1.00  0.00           O
ATOM    798  C   GLU A  55      91.550  26.710  68.600  1.00  0.00           C
ATOM    799  O   GLU A  55      92.540  26.390  67.930  1.00  0.00           O
ATOM    800  N   THR A  56      91.410  27.890  69.110  1.00  0.00           N
ATOM    801  H   THR A  56      90.700  28.210  69.760  1.00  0.00           H
ATOM    802  CA  THR A  56      92.510  28.850  69.210  1.00  0.00           C
ATOM    803  HA  THR A  56      93.470  28.360  69.380  1.00  0.00           H
ATOM    804  CB  THR A  56      92.680  29.760  67.940  1.00  0.00           C
ATOM    805  HB  THR A  56      92.720  29.080  67.090  1.00  0.00           H
ATOM    806  CG2 THR A  56      91.650  30.800  67.550  1.00  0.00           C
ATOM    807 1HG2 THR A  56      91.940  31.820  67.770  1.00  0.00           H
ATOM    808 2HG2 THR A  56      91.390  30.710  66.500  1.00  0.00           H
ATOM    809 3HG2 THR A  56      90.720  30.640  68.110  1.00  0.00           H
ATOM    810  OG1 THR A  56      93.940  30.370  68.000  1.00  0.00           O
ATOM    811  HG1 THR A  56      94.020  31.080  67.350  1.00  0.00           H
ATOM    812  C   THR A  56      92.300  29.780  70.450  1.00  0.00           C
ATOM    813  O   THR A  56      91.380  29.550  71.260  1.00  0.00           O
ATOM    814  N   GLY A  57      93.200  30.750  70.700  1.00  0.00           N
ATOM    815  H   GLY A  57      93.960  30.950  70.060  1.00  0.00           H
ATOM    816  CA  GLY A  57      93.030  31.720  71.870  1.00  0.00           C
ATOM    817  HA1 GLY A  57      93.850  32.440  71.880  1.00  0.00           H
ATOM    818  HA2 GLY A  57      93.070  31.080  72.750  1.00  0.00           H
ATOM    819  C   GLY A  57      91.730  32.530  71.880  1.00  0.00           C
ATOM    820  O   GLY A  57      90.980  32.710  70.940  1.00  0.00           O
ATOM    821  N   ALA A  58      91.610  33.190  73.030  1.00  0.00           N
ATOM    822  H   ALA A  58      92.330  33.090  73.740  1.00  0.00           H
ATOM    823  CA  ALA A  58      90.500  34.040  73.290  1.00  0.00           C
ATOM    824  HA  ALA A  58      90.560  34.450  74.310  1.00  0.00           H
ATOM    825  CB  ALA A  58      90.530  35.420  72.570  1.00  0.00           C
ATOM    826  HB1 ALA A  58      91.450  35.870  72.950  1.00  0.00           H
ATOM    827  HB2 ALA A  58      90.480  35.330  71.490  1.00  0.00           H
ATOM    828  HB3 ALA A  58      89.710  36.050  72.930  1.00  0.00           H
ATOM    829  C   ALA A  58      89.150  33.350  73.280  1.00  0.00           C
ATOM    830  O   ALA A  58      88.170  34.090  73.110  1.00  0.00           O
ATOM    831  N   GLY A  59      88.990  32.020  73.350  1.00  0.00           N
ATOM    832  H   GLY A  59      89.800  31.430  73.430  1.00  0.00           H
ATOM    833  CA  GLY A  59      87.610  31.370  73.300  1.00  0.00           C
ATOM    834  HA1 GLY A  59      87.000  32.010  73.930  1.00  0.00           H
ATOM    835  HA2 GLY A  59      87.700  30.440  73.860  1.00  0.00           H
ATOM    836  C   GLY A  59      86.960  31.310  71.910  1.00  0.00           C
ATOM    837  O   GLY A  59      85.790  30.960  71.730  1.00  0.00           O
ATOM    838  N   LYS A  60      87.810  31.340  70.900  1.00  0.00           N
ATOM    839  H   LYS A  60      88.790  31.300  71.150  1.00  0.00           H
ATOM    840  CA  LYS A  60      87.480  31.380  69.430  1.00  0.00           C
ATOM    841  HA  LYS A  60      86.400  31.470  69.350  1.00  0.00           H
ATOM    842  CB  LYS A  60      88.160  32.500  68.740  1.00  0.00           C
ATOM    843  HB1 LYS A  60      87.870  32.530  67.700  1.00  0.00           H
ATOM    844  HB2 LYS A  60      89.220  32.290  68.620  1.00  0.00           H
ATOM    845  CG  LYS A  60      87.980  33.910  69.310  1.00  0.00           C
ATOM    846  HG1 LYS A  60      88.520  34.620  68.700  1.00  0.00           H
ATOM    847  HG2 LYS A  60      88.260  33.910  70.370  1.00  0.00           H
ATOM    848  CD  LYS A  60      86.430  34.290  69.270  1.00  0.00           C
ATOM    849  HD1 LYS A  60      85.820  33.620  69.870  1.00  0.00           H
ATOM    850  HD2 LYS A  60      86.060  34.120  68.260  1.00  0.00           H
ATOM    851  CE  LYS A  60      86.300  35.760  69.720  1.00  0.00           C
ATOM    852  HE1 LYS A  60      86.810  36.390  68.990  1.00  0.00           H
ATOM    853  HE2 LYS A  60      86.830  35.750  70.670  1.00  0.00           H
ATOM    854  NZ  LYS A  60      84.890  36.140  69.940  1.00  0.00           N
ATOM    855  HZ1 LYS A  60      84.460  36.060  69.040  1.00  0.00           H
ATOM    856  HZ2 LYS A  60      84.290  35.590  70.540  1.00  0.00           H
ATOM    857  HZ3 LYS A  60      84.840  37.080  70.310  1.00  0.00           H
ATOM    858  C   LYS A  60      87.930  30.070  68.810  1.00  0.00           C
ATOM    859  O   LYS A  60      88.620  29.230  69.350  1.00  0.00           O
ATOM    860  N   HIS A  61      87.360  29.820  67.590  1.00  0.00           N
ATOM    861  H   HIS A  61      86.910  30.590  67.110  1.00  0.00           H
ATOM    862  CA  HIS A  61      87.460  28.570  66.860  1.00  0.00           C
ATOM    863  HA  HIS A  61      88.390  28.060  67.080  1.00  0.00           H
ATOM    864  CB  HIS A  61      86.250  27.660  67.060  1.00  0.00           C
ATOM    865  HB1 HIS A  61      86.320  26.730  66.510  1.00  0.00           H
ATOM    866  HB2 HIS A  61      85.290  28.050  66.750  1.00  0.00           H
ATOM    867  CG  HIS A  61      86.080  27.270  68.540  1.00  0.00           C
ATOM    868  ND1 HIS A  61      85.520  28.100  69.500  1.00  0.00           N
ATOM    869  CE1 HIS A  61      85.760  27.580  70.680  1.00  0.00           C
ATOM    870  HE1 HIS A  61      85.430  27.990  71.620  1.00  0.00           H
ATOM    871  NE2 HIS A  61      86.530  26.490  70.560  1.00  0.00           N
ATOM    872  HE2 HIS A  61      86.590  25.790  71.290  1.00  0.00           H
ATOM    873  CD2 HIS A  61      86.710  26.260  69.170  1.00  0.00           C
ATOM    874  HD2 HIS A  61      87.380  25.530  68.740  1.00  0.00           H
ATOM    875  C   HIS A  61      87.570  28.910  65.390  1.00  0.00           C
ATOM    876  O   HIS A  61      87.380  30.060  65.000  1.00  0.00           O
ATOM    877  N   VAL A  62      87.900  27.900  64.570  1.00  0.00           N
ATOM    878  H   VAL A  62      88.140  27.000  64.950  1.00  0.00           H
ATOM    879  CA  VAL A  62      88.150  28.100  63.110  1.00  0.00           C
ATOM    880  HA  VAL A  62      87.560  28.920  62.710  1.00  0.00           H
ATOM    881  CB  VAL A  62      89.650  28.440  62.850  1.00  0.00           C
ATOM    882  HB  VAL A  62      89.710  28.320  61.770  1.00  0.00           H
ATOM    883  CG1 VAL A  62      89.980  29.870  63.230  1.00  0.00           C
ATOM    884 1HG1 VAL A  62      90.040  29.900  64.320  1.00  0.00           H
ATOM    885 2HG1 VAL A  62      90.940  30.300  62.950  1.00  0.00           H
ATOM    886 3HG1 VAL A  62      89.150  30.520  62.950  1.00  0.00           H
ATOM    887  CG2 VAL A  62      90.640  27.400  63.480  1.00  0.00           C
ATOM    888 1HG2 VAL A  62      90.580  27.300  64.560  1.00  0.00           H
ATOM    889 2HG2 VAL A  62      90.530  26.440  62.970  1.00  0.00           H
ATOM    890 3HG2 VAL A  62      91.660  27.760  63.390  1.00  0.00           H
ATOM    891  C   VAL A  62      87.970  26.760  62.300  1.00  0.00           C
ATOM    892  O   VAL A  62      88.180  25.640  62.840  1.00  0.00           O
ATOM    893  N   PRO A  63      87.430  26.850  61.030  1.00  0.00           N
ATOM    894  CD  PRO A  63      87.040  28.050  60.280  1.00  0.00           C
ATOM    895  HD1 PRO A  63      87.970  28.540  59.990  1.00  0.00           H
ATOM    896  HD2 PRO A  63      86.390  28.770  60.770  1.00  0.00           H
ATOM    897  CG  PRO A  63      86.460  27.530  58.930  1.00  0.00           C
ATOM    898  HG1 PRO A  63      87.260  27.500  58.190  1.00  0.00           H
ATOM    899  HG2 PRO A  63      85.600  28.040  58.500  1.00  0.00           H
ATOM    900  CB  PRO A  63      86.230  26.070  59.110  1.00  0.00           C
ATOM    901  HB1 PRO A  63      86.340  25.480  58.200  1.00  0.00           H
ATOM    902  HB2 PRO A  63      85.170  26.200  59.360  1.00  0.00           H
ATOM    903  CA  PRO A  63      87.130  25.630  60.290  1.00  0.00           C
ATOM    904  HA  PRO A  63      86.580  24.910  60.890  1.00  0.00           H
ATOM    905  C   PRO A  63      88.450  25.000  59.730  1.00  0.00           C
ATOM    906  O   PRO A  63      89.380  25.690  59.340  1.00  0.00           O
ATOM    907  N   ARG A  64      88.470  23.690  59.540  1.00  0.00           N
ATOM    908  H   ARG A  64      87.670  23.150  59.830  1.00  0.00           H
ATOM    909  CA  ARG A  64      89.580  22.930  58.970  1.00  0.00           C
ATOM    910  HA  ARG A  64      90.520  23.360  59.310  1.00  0.00           H
ATOM    911  CB  ARG A  64      89.590  21.490  59.440  1.00  0.00           C
ATOM    912  HB1 ARG A  64      90.420  20.970  58.960  1.00  0.00           H
ATOM    913  HB2 ARG A  64      88.630  21.120  59.080  1.00  0.00           H
ATOM    914  CG  ARG A  64      89.660  21.320  60.980  1.00  0.00           C
ATOM    915  HG1 ARG A  64      88.700  21.620  61.410  1.00  0.00           H
ATOM    916  HG2 ARG A  64      90.310  22.100  61.390  1.00  0.00           H
ATOM    917  CD  ARG A  64      90.020  19.910  61.510  1.00  0.00           C
ATOM    918  HD1 ARG A  64      90.980  19.550  61.150  1.00  0.00           H
ATOM    919  HD2 ARG A  64      89.240  19.220  61.200  1.00  0.00           H
ATOM    920  NE  ARG A  64      90.040  19.850  62.960  1.00  0.00           N
ATOM    921  HE  ARG A  64      89.150  19.910  63.440  1.00  0.00           H
ATOM    922  CZ  ARG A  64      91.050  19.880  63.810  1.00  0.00           C
ATOM    923  NH1 ARG A  64      92.250  20.220  63.400  1.00  0.00           N
ATOM    924 1HH1 ARG A  64      92.450  20.590  62.480  1.00  0.00           H
ATOM    925 2HH1 ARG A  64      93.070  20.250  63.980  1.00  0.00           H
ATOM    926  NH2 ARG A  64      90.870  19.610  65.020  1.00  0.00           N
ATOM    927 1HH2 ARG A  64      89.940  19.310  65.290  1.00  0.00           H
ATOM    928 2HH2 ARG A  64      91.620  19.700  65.690  1.00  0.00           H
ATOM    929  C   ARG A  64      89.600  23.050  57.460  1.00  0.00           C
ATOM    930  O   ARG A  64      89.810  22.060  56.790  1.00  0.00           O
ATOM    931  N   ALA A  65      89.190  24.190  56.920  1.00  0.00           N
ATOM    932  H   ALA A  65      88.940  24.920  57.580  1.00  0.00           H
ATOM    933  CA  ALA A  65      89.060  24.520  55.470  1.00  0.00           C
ATOM    934  HA  ALA A  65      88.930  23.530  55.030  1.00  0.00           H
ATOM    935  CB  ALA A  65      87.820  25.370  55.270  1.00  0.00           C
ATOM    936  HB1 ALA A  65      87.880  26.200  55.980  1.00  0.00           H
ATOM    937  HB2 ALA A  65      87.900  25.810  54.270  1.00  0.00           H
ATOM    938  HB3 ALA A  65      86.900  24.790  55.330  1.00  0.00           H
ATOM    939  C   ALA A  65      90.270  25.240  54.840  1.00  0.00           C
ATOM    940  O   ALA A  65      90.990  25.960  55.560  1.00  0.00           O
ATOM    941  N   VAL A  66      90.330  25.170  53.510  1.00  0.00           N
ATOM    942  H   VAL A  66      89.740  24.520  53.010  1.00  0.00           H
ATOM    943  CA  VAL A  66      91.050  26.090  52.650  1.00  0.00           C
ATOM    944  HA  VAL A  66      91.210  27.050  53.140  1.00  0.00           H
ATOM    945  CB  VAL A  66      92.480  25.550  52.350  1.00  0.00           C
ATOM    946  HB  VAL A  66      92.980  25.330  53.300  1.00  0.00           H
ATOM    947  CG1 VAL A  66      92.470  24.340  51.430  1.00  0.00           C
ATOM    948 1HG1 VAL A  66      91.800  23.550  51.760  1.00  0.00           H
ATOM    949 2HG1 VAL A  66      92.140  24.650  50.440  1.00  0.00           H
ATOM    950 3HG1 VAL A  66      93.510  23.990  51.420  1.00  0.00           H
ATOM    951  CG2 VAL A  66      93.330  26.590  51.610  1.00  0.00           C
ATOM    952 1HG2 VAL A  66      93.250  27.480  52.230  1.00  0.00           H
ATOM    953 2HG2 VAL A  66      94.330  26.230  51.360  1.00  0.00           H
ATOM    954 3HG2 VAL A  66      92.950  26.830  50.610  1.00  0.00           H
ATOM    955  C   VAL A  66      90.190  26.340  51.390  1.00  0.00           C
ATOM    956  O   VAL A  66      89.520  25.400  50.920  1.00  0.00           O
ATOM    957  N   PHE A  67      90.160  27.560  50.870  1.00  0.00           N
ATOM    958  H   PHE A  67      90.740  28.260  51.310  1.00  0.00           H
ATOM    959  CA  PHE A  67      89.590  27.960  49.530  1.00  0.00           C
ATOM    960  HA  PHE A  67      89.210  27.090  48.990  1.00  0.00           H
ATOM    961  CB  PHE A  67      88.460  29.000  49.710  1.00  0.00           C
ATOM    962  HB1 PHE A  67      88.230  29.270  48.670  1.00  0.00           H
ATOM    963  HB2 PHE A  67      88.920  29.910  50.090  1.00  0.00           H
ATOM    964  CG  PHE A  67      87.200  28.750  50.530  1.00  0.00           C
ATOM    965  CD1 PHE A  67      86.510  29.860  51.160  1.00  0.00           C
ATOM    966  HD1 PHE A  67      86.800  30.870  50.890  1.00  0.00           H
ATOM    967  CE1 PHE A  67      85.340  29.670  51.940  1.00  0.00           C
ATOM    968  HE1 PHE A  67      84.840  30.580  52.240  1.00  0.00           H
ATOM    969  CZ  PHE A  67      84.930  28.400  52.190  1.00  0.00           C
ATOM    970  HZ  PHE A  67      84.130  28.380  52.910  1.00  0.00           H
ATOM    971  CE2 PHE A  67      85.550  27.320  51.550  1.00  0.00           C
ATOM    972  HE2 PHE A  67      85.140  26.330  51.690  1.00  0.00           H
ATOM    973  CD2 PHE A  67      86.640  27.460  50.730  1.00  0.00           C
ATOM    974  HD2 PHE A  67      87.110  26.570  50.330  1.00  0.00           H
ATOM    975  C   PHE A  67      90.680  28.530  48.660  1.00  0.00           C
ATOM    976  O   PHE A  67      91.490  29.320  49.210  1.00  0.00           O
ATOM    977  N   VAL A  68      90.700  28.170  47.350  1.00  0.00           N
ATOM    978  H   VAL A  68      90.000  27.510  47.040  1.00  0.00           H
ATOM    979  CA  VAL A  68      91.550  28.680  46.300  1.00  0.00           C
ATOM    980  HA  VAL A  68      91.790  29.690  46.620  1.00  0.00           H
ATOM    981  CB  VAL A  68      92.880  27.880  46.310  1.00  0.00           C
ATOM    982  HB  VAL A  68      93.400  27.850  47.270  1.00  0.00           H
ATOM    983  CG1 VAL A  68      92.750  26.430  45.810  1.00  0.00           C
ATOM    984 1HG1 VAL A  68      93.620  25.830  46.070  1.00  0.00           H
ATOM    985 2HG1 VAL A  68      91.810  26.000  46.170  1.00  0.00           H
ATOM    986 3HG1 VAL A  68      92.770  26.400  44.720  1.00  0.00           H
ATOM    987  CG2 VAL A  68      93.910  28.570  45.280  1.00  0.00           C
ATOM    988 1HG2 VAL A  68      93.580  28.560  44.240  1.00  0.00           H
ATOM    989 2HG2 VAL A  68      94.000  29.650  45.430  1.00  0.00           H
ATOM    990 3HG2 VAL A  68      94.920  28.170  45.200  1.00  0.00           H
ATOM    991  C   VAL A  68      90.850  28.870  44.920  1.00  0.00           C
ATOM    992  O   VAL A  68      90.310  27.940  44.340  1.00  0.00           O
ATOM    993  N   ASP A  69      90.930  30.090  44.390  1.00  0.00           N
ATOM    994  H   ASP A  69      91.330  30.850  44.920  1.00  0.00           H
ATOM    995  CA  ASP A  69      90.620  30.450  42.980  1.00  0.00           C
ATOM    996  HA  ASP A  69      90.690  29.630  42.270  1.00  0.00           H
ATOM    997  CB  ASP A  69      89.160  30.970  42.970  1.00  0.00           C
ATOM    998  HB1 ASP A  69      89.090  31.890  43.550  1.00  0.00           H
ATOM    999  HB2 ASP A  69      88.560  30.160  43.380  1.00  0.00           H
ATOM   1000  CG  ASP A  69      88.650  31.290  41.600  1.00  0.00           C
ATOM   1001  OD1 ASP A  69      88.950  30.470  40.710  1.00  0.00           O
ATOM   1002  OD2 ASP A  69      88.060  32.430  41.440  1.00  0.00           O
ATOM   1003  C   ASP A  69      91.500  31.490  42.430  1.00  0.00           C
ATOM   1004  O   ASP A  69      92.090  32.310  43.110  1.00  0.00           O
ATOM   1005  N   LEU A  70      91.560  31.460  41.110  1.00  0.00           N
ATOM   1006  H   LEU A  70      90.880  30.870  40.660  1.00  0.00           H
ATOM   1007  CA  LEU A  70      92.490  32.220  40.360  1.00  0.00           C
ATOM   1008  HA  LEU A  70      93.390  32.240  40.970  1.00  0.00           H
ATOM   1009  CB  LEU A  70      92.810  31.410  39.040  1.00  0.00           C
ATOM   1010  HB1 LEU A  70      93.550  31.980  38.470  1.00  0.00           H
ATOM   1011  HB2 LEU A  70      91.900  31.330  38.450  1.00  0.00           H
ATOM   1012  CG  LEU A  70      93.450  30.070  39.120  1.00  0.00           C
ATOM   1013  HG  LEU A  70      92.670  29.390  39.470  1.00  0.00           H
ATOM   1014  CD1 LEU A  70      94.120  29.590  37.830  1.00  0.00           C
ATOM   1015 1HD1 LEU A  70      94.780  30.390  37.490  1.00  0.00           H
ATOM   1016 2HD1 LEU A  70      94.650  28.660  38.000  1.00  0.00           H
ATOM   1017 3HD1 LEU A  70      93.240  29.340  37.230  1.00  0.00           H
ATOM   1018  CD2 LEU A  70      94.530  29.970  40.210  1.00  0.00           C
ATOM   1019 1HD2 LEU A  70      95.080  29.030  40.270  1.00  0.00           H
ATOM   1020 2HD2 LEU A  70      95.290  30.740  40.050  1.00  0.00           H
ATOM   1021 3HD2 LEU A  70      94.030  30.030  41.170  1.00  0.00           H
ATOM   1022  C   LEU A  70      92.050  33.640  40.090  1.00  0.00           C
ATOM   1023  O   LEU A  70      92.770  34.360  39.350  1.00  0.00           O
ATOM   1024  N   GLU A  71      91.020  34.150  40.740  1.00  0.00           N
ATOM   1025  H   GLU A  71      90.360  33.550  41.210  1.00  0.00           H
ATOM   1026  CA  GLU A  71      90.680  35.610  40.740  1.00  0.00           C
ATOM   1027  HA  GLU A  71      91.580  36.120  40.390  1.00  0.00           H
ATOM   1028  CB  GLU A  71      89.560  35.900  39.830  1.00  0.00           C
ATOM   1029  HB1 GLU A  71      89.210  36.920  39.950  1.00  0.00           H
ATOM   1030  HB2 GLU A  71      88.760  35.240  40.150  1.00  0.00           H
ATOM   1031  CG  GLU A  71      89.920  35.670  38.370  1.00  0.00           C
ATOM   1032  HG1 GLU A  71      90.300  34.670  38.160  1.00  0.00           H
ATOM   1033  HG2 GLU A  71      90.700  36.350  38.010  1.00  0.00           H
ATOM   1034  CD  GLU A  71      88.680  35.750  37.520  1.00  0.00           C
ATOM   1035  OE1 GLU A  71      87.770  34.890  37.690  1.00  0.00           O
ATOM   1036  OE2 GLU A  71      88.690  36.580  36.640  1.00  0.00           O
ATOM   1037  C   GLU A  71      90.330  36.010  42.170  1.00  0.00           C
ATOM   1038  O   GLU A  71      89.860  35.140  42.930  1.00  0.00           O
ATOM   1039  N   PRO A  72      90.540  37.270  42.630  1.00  0.00           N
ATOM   1040  CD  PRO A  72      91.000  38.350  41.780  1.00  0.00           C
ATOM   1041  HD1 PRO A  72      90.550  38.410  40.790  1.00  0.00           H
ATOM   1042  HD2 PRO A  72      92.080  38.370  41.640  1.00  0.00           H
ATOM   1043  CG  PRO A  72      90.700  39.500  42.690  1.00  0.00           C
ATOM   1044  HG1 PRO A  72      89.660  39.720  42.420  1.00  0.00           H
ATOM   1045  HG2 PRO A  72      91.430  40.260  42.410  1.00  0.00           H
ATOM   1046  CB  PRO A  72      90.790  39.090  44.150  1.00  0.00           C
ATOM   1047  HB1 PRO A  72      90.240  39.700  44.870  1.00  0.00           H
ATOM   1048  HB2 PRO A  72      91.860  39.100  44.350  1.00  0.00           H
ATOM   1049  CA  PRO A  72      90.200  37.660  44.040  1.00  0.00           C
ATOM   1050  HA  PRO A  72      90.740  37.030  44.750  1.00  0.00           H
ATOM   1051  C   PRO A  72      88.700  37.580  44.400  1.00  0.00           C
ATOM   1052  O   PRO A  72      88.400  37.670  45.620  1.00  0.00           O
ATOM   1053  N   THR A  73      87.790  37.530  43.450  1.00  0.00           N
ATOM   1054  H   THR A  73      88.060  37.460  42.480  1.00  0.00           H
ATOM   1055  CA  THR A  73      86.550  38.290  43.560  1.00  0.00           C
ATOM   1056  HA  THR A  73      86.700  39.280  43.990  1.00  0.00           H
ATOM   1057  CB  THR A  73      85.880  38.380  42.190  1.00  0.00           C
ATOM   1058  HB  THR A  73      85.510  37.430  41.810  1.00  0.00           H
ATOM   1059  CG2 THR A  73      84.640  39.240  42.130  1.00  0.00           C
ATOM   1060 1HG2 THR A  73      84.640  39.710  41.140  1.00  0.00           H
ATOM   1061 2HG2 THR A  73      83.730  38.670  42.350  1.00  0.00           H
ATOM   1062 3HG2 THR A  73      84.580  40.020  42.890  1.00  0.00           H
ATOM   1063  OG1 THR A  73      86.870  38.890  41.360  1.00  0.00           O
ATOM   1064  HG1 THR A  73      87.120  39.710  41.800  1.00  0.00           H
ATOM   1065  C   THR A  73      85.590  37.670  44.440  1.00  0.00           C
ATOM   1066  O   THR A  73      84.890  38.400  45.210  1.00  0.00           O
ATOM   1067  N   VAL A  74      85.530  36.350  44.420  1.00  0.00           N
ATOM   1068  H   VAL A  74      86.160  35.810  43.840  1.00  0.00           H
ATOM   1069  CA  VAL A  74      84.570  35.650  45.290  1.00  0.00           C
ATOM   1070  HA  VAL A  74      83.680  36.250  45.440  1.00  0.00           H
ATOM   1071  CB  VAL A  74      83.900  34.440  44.660  1.00  0.00           C
ATOM   1072  HB  VAL A  74      83.020  34.210  45.280  1.00  0.00           H
ATOM   1073  CG1 VAL A  74      83.600  34.580  43.150  1.00  0.00           C
ATOM   1074 1HG1 VAL A  74      82.910  35.420  43.040  1.00  0.00           H
ATOM   1075 2HG1 VAL A  74      84.540  34.770  42.640  1.00  0.00           H
ATOM   1076 3HG1 VAL A  74      83.120  33.650  42.840  1.00  0.00           H
ATOM   1077  CG2 VAL A  74      84.590  33.110  44.730  1.00  0.00           C
ATOM   1078 1HG2 VAL A  74      85.640  33.250  44.460  1.00  0.00           H
ATOM   1079 2HG2 VAL A  74      84.620  32.680  45.730  1.00  0.00           H
ATOM   1080 3HG2 VAL A  74      84.190  32.390  44.020  1.00  0.00           H
ATOM   1081  C   VAL A  74      85.210  35.320  46.680  1.00  0.00           C
ATOM   1082  O   VAL A  74      84.560  34.820  47.590  1.00  0.00           O
ATOM   1083  N   ILE A  75      86.510  35.620  46.960  1.00  0.00           N
ATOM   1084  H   ILE A  75      87.040  36.160  46.300  1.00  0.00           H
ATOM   1085  CA  ILE A  75      87.220  35.330  48.210  1.00  0.00           C
ATOM   1086  HA  ILE A  75      86.600  34.830  48.960  1.00  0.00           H
ATOM   1087  CB  ILE A  75      88.490  34.450  47.920  1.00  0.00           C
ATOM   1088  HB  ILE A  75      88.990  34.840  47.030  1.00  0.00           H
ATOM   1089  CG2 ILE A  75      89.350  34.520  49.180  1.00  0.00           C
ATOM   1090 1HG2 ILE A  75      90.170  33.800  49.130  1.00  0.00           H
ATOM   1091 2HG2 ILE A  75      89.770  35.530  49.190  1.00  0.00           H
ATOM   1092 3HG2 ILE A  75      88.860  34.380  50.140  1.00  0.00           H
ATOM   1093  CG1 ILE A  75      88.120  33.030  47.640  1.00  0.00           C
ATOM   1094 1HG1 ILE A  75      87.350  33.070  46.880  1.00  0.00           H
ATOM   1095 2HG1 ILE A  75      87.620  32.590  48.510  1.00  0.00           H
ATOM   1096  CD  ILE A  75      89.350  32.180  47.090  1.00  0.00           C
ATOM   1097  HD1 ILE A  75      90.230  32.240  47.730  1.00  0.00           H
ATOM   1098  HD2 ILE A  75      89.070  31.130  46.980  1.00  0.00           H
ATOM   1099  HD3 ILE A  75      89.750  32.480  46.120  1.00  0.00           H
ATOM   1100  C   ILE A  75      87.510  36.700  48.950  1.00  0.00           C
ATOM   1101  O   ILE A  75      87.620  36.830  50.190  1.00  0.00           O
ATOM   1102  N   ASP A  76      87.670  37.810  48.200  1.00  0.00           N
ATOM   1103  H   ASP A  76      87.780  37.690  47.200  1.00  0.00           H
ATOM   1104  CA  ASP A  76      87.620  39.180  48.760  1.00  0.00           C
ATOM   1105  HA  ASP A  76      88.460  39.240  49.450  1.00  0.00           H
ATOM   1106  CB  ASP A  76      87.740  40.210  47.580  1.00  0.00           C
ATOM   1107  HB1 ASP A  76      86.860  40.230  46.930  1.00  0.00           H
ATOM   1108  HB2 ASP A  76      88.570  39.920  46.920  1.00  0.00           H
ATOM   1109  CG  ASP A  76      88.030  41.560  48.250  1.00  0.00           C
ATOM   1110  OD1 ASP A  76      87.020  42.300  48.490  1.00  0.00           O
ATOM   1111  OD2 ASP A  76      89.180  41.870  48.560  1.00  0.00           O
ATOM   1112  C   ASP A  76      86.390  39.450  49.640  1.00  0.00           C
ATOM   1113  O   ASP A  76      86.600  39.960  50.740  1.00  0.00           O
ATOM   1114  N   GLU A  77      85.210  38.920  49.260  1.00  0.00           N
ATOM   1115  H   GLU A  77      85.180  38.570  48.310  1.00  0.00           H
ATOM   1116  CA  GLU A  77      83.900  38.930  49.990  1.00  0.00           C
ATOM   1117  HA  GLU A  77      83.960  39.940  50.390  1.00  0.00           H
ATOM   1118  CB  GLU A  77      82.680  38.640  49.070  1.00  0.00           C
ATOM   1119  HB1 GLU A  77      82.720  39.340  48.240  1.00  0.00           H
ATOM   1120  HB2 GLU A  77      81.770  38.830  49.640  1.00  0.00           H
ATOM   1121  CG  GLU A  77      82.660  37.200  48.450  1.00  0.00           C
ATOM   1122  HG1 GLU A  77      82.640  36.450  49.250  1.00  0.00           H
ATOM   1123  HG2 GLU A  77      83.540  36.990  47.850  1.00  0.00           H
ATOM   1124  CD  GLU A  77      81.300  36.980  47.710  1.00  0.00           C
ATOM   1125  OE1 GLU A  77      81.040  37.810  46.770  1.00  0.00           O
ATOM   1126  OE2 GLU A  77      80.750  35.890  47.820  1.00  0.00           O
ATOM   1127  C   GLU A  77      83.910  37.990  51.200  1.00  0.00           C
ATOM   1128  O   GLU A  77      82.880  37.720  51.850  1.00  0.00           O
ATOM   1129  N   VAL A  78      85.100  37.380  51.490  1.00  0.00           N
ATOM   1130  H   VAL A  78      85.840  37.590  50.830  1.00  0.00           H
ATOM   1131  CA  VAL A  78      85.280  36.450  52.560  1.00  0.00           C
ATOM   1132  HA  VAL A  78      84.480  36.580  53.280  1.00  0.00           H
ATOM   1133  CB  VAL A  78      85.290  34.950  52.110  1.00  0.00           C
ATOM   1134  HB  VAL A  78      86.330  34.800  51.820  1.00  0.00           H
ATOM   1135  CG1 VAL A  78      84.900  33.920  53.170  1.00  0.00           C
ATOM   1136 1HG1 VAL A  78      85.190  32.920  52.820  1.00  0.00           H
ATOM   1137 2HG1 VAL A  78      85.430  34.070  54.110  1.00  0.00           H
ATOM   1138 3HG1 VAL A  78      83.860  34.130  53.410  1.00  0.00           H
ATOM   1139  CG2 VAL A  78      84.370  34.670  50.940  1.00  0.00           C
ATOM   1140 1HG2 VAL A  78      84.750  35.140  50.030  1.00  0.00           H
ATOM   1141 2HG2 VAL A  78      84.410  33.590  50.760  1.00  0.00           H
ATOM   1142 3HG2 VAL A  78      83.360  34.910  51.260  1.00  0.00           H
ATOM   1143  C   VAL A  78      86.500  36.710  53.460  1.00  0.00           C
ATOM   1144  O   VAL A  78      86.520  36.250  54.620  1.00  0.00           O
ATOM   1145  N   ARG A  79      87.480  37.550  53.010  1.00  0.00           N
ATOM   1146  H   ARG A  79      87.310  37.800  52.050  1.00  0.00           H
ATOM   1147  CA  ARG A  79      88.510  38.160  53.820  1.00  0.00           C
ATOM   1148  HA  ARG A  79      88.790  37.600  54.710  1.00  0.00           H
ATOM   1149  CB  ARG A  79      89.730  38.450  53.020  1.00  0.00           C
ATOM   1150  HB1 ARG A  79      90.470  38.850  53.720  1.00  0.00           H
ATOM   1151  HB2 ARG A  79      89.470  39.270  52.340  1.00  0.00           H
ATOM   1152  CG  ARG A  79      90.390  37.340  52.200  1.00  0.00           C
ATOM   1153  HG1 ARG A  79      89.710  36.610  51.770  1.00  0.00           H
ATOM   1154  HG2 ARG A  79      91.060  36.760  52.840  1.00  0.00           H
ATOM   1155  CD  ARG A  79      91.200  37.920  51.010  1.00  0.00           C
ATOM   1156  HD1 ARG A  79      91.660  38.890  51.220  1.00  0.00           H
ATOM   1157  HD2 ARG A  79      90.610  38.190  50.130  1.00  0.00           H
ATOM   1158  NE  ARG A  79      92.180  36.950  50.450  1.00  0.00           N
ATOM   1159  HE  ARG A  79      92.250  35.970  50.670  1.00  0.00           H
ATOM   1160  CZ  ARG A  79      93.110  37.310  49.580  1.00  0.00           C
ATOM   1161  NH1 ARG A  79      93.100  38.520  49.000  1.00  0.00           N
ATOM   1162 1HH1 ARG A  79      92.550  39.230  49.460  1.00  0.00           H
ATOM   1163 2HH1 ARG A  79      93.750  38.720  48.250  1.00  0.00           H
ATOM   1164  NH2 ARG A  79      93.960  36.400  49.030  1.00  0.00           N
ATOM   1165 1HH2 ARG A  79      94.000  35.490  49.470  1.00  0.00           H
ATOM   1166 2HH2 ARG A  79      94.350  36.540  48.110  1.00  0.00           H
ATOM   1167  C   ARG A  79      88.010  39.510  54.310  1.00  0.00           C
ATOM   1168  O   ARG A  79      88.660  40.070  55.180  1.00  0.00           O
ATOM   1169  N   THR A  80      86.850  39.990  53.850  1.00  0.00           N
ATOM   1170  H   THR A  80      86.330  39.480  53.160  1.00  0.00           H
ATOM   1171  CA  THR A  80      86.110  41.210  54.330  1.00  0.00           C
ATOM   1172  HA  THR A  80      86.730  41.570  55.150  1.00  0.00           H
ATOM   1173  CB  THR A  80      86.160  42.360  53.300  1.00  0.00           C
ATOM   1174  HB  THR A  80      85.550  43.160  53.720  1.00  0.00           H
ATOM   1175  CG2 THR A  80      87.540  42.930  52.970  1.00  0.00           C
ATOM   1176 1HG2 THR A  80      88.100  43.240  53.850  1.00  0.00           H
ATOM   1177 2HG2 THR A  80      88.070  42.160  52.400  1.00  0.00           H
ATOM   1178 3HG2 THR A  80      87.510  43.750  52.250  1.00  0.00           H
ATOM   1179  OG1 THR A  80      85.440  42.050  52.070  1.00  0.00           O
ATOM   1180  HG1 THR A  80      85.980  41.370  51.650  1.00  0.00           H
ATOM   1181  C   THR A  80      84.670  40.930  54.720  1.00  0.00           C
ATOM   1182  O   THR A  80      84.170  39.890  54.270  1.00  0.00           O
ATOM   1183  N   GLY A  81      84.040  41.830  55.480  1.00  0.00           N
ATOM   1184  H   GLY A  81      84.610  42.600  55.810  1.00  0.00           H
ATOM   1185  CA  GLY A  81      82.600  41.750  55.830  1.00  0.00           C
ATOM   1186  HA1 GLY A  81      82.060  41.570  54.900  1.00  0.00           H
ATOM   1187  HA2 GLY A  81      82.120  42.670  56.130  1.00  0.00           H
ATOM   1188  C   GLY A  81      82.370  40.750  56.920  1.00  0.00           C
ATOM   1189  O   GLY A  81      83.170  40.650  57.850  1.00  0.00           O
ATOM   1190  N   THR A  82      81.190  40.160  56.920  1.00  0.00           N
ATOM   1191  H   THR A  82      80.630  40.470  56.130  1.00  0.00           H
ATOM   1192  CA  THR A  82      80.760  39.130  57.880  1.00  0.00           C
ATOM   1193  HA  THR A  82      80.580  39.610  58.840  1.00  0.00           H
ATOM   1194  CB  THR A  82      79.490  38.480  57.300  1.00  0.00           C
ATOM   1195  HB  THR A  82      79.750  38.080  56.320  1.00  0.00           H
ATOM   1196  CG2 THR A  82      78.750  37.480  58.190  1.00  0.00           C
ATOM   1197 1HG2 THR A  82      77.700  37.350  57.920  1.00  0.00           H
ATOM   1198 2HG2 THR A  82      79.390  36.600  58.220  1.00  0.00           H
ATOM   1199 3HG2 THR A  82      78.770  37.920  59.190  1.00  0.00           H
ATOM   1200  OG1 THR A  82      78.550  39.490  57.200  1.00  0.00           O
ATOM   1201  HG1 THR A  82      78.690  39.880  56.330  1.00  0.00           H
ATOM   1202  C   THR A  82      81.800  38.030  58.260  1.00  0.00           C
ATOM   1203  O   THR A  82      82.060  37.950  59.430  1.00  0.00           O
ATOM   1204  N   TYR A  83      82.380  37.300  57.330  1.00  0.00           N
ATOM   1205  H   TYR A  83      81.980  37.420  56.410  1.00  0.00           H
ATOM   1206  CA  TYR A  83      83.090  36.030  57.650  1.00  0.00           C
ATOM   1207  HA  TYR A  83      82.480  35.600  58.450  1.00  0.00           H
ATOM   1208  CB  TYR A  83      83.040  35.000  56.540  1.00  0.00           C
ATOM   1209  HB1 TYR A  83      83.420  34.060  56.940  1.00  0.00           H
ATOM   1210  HB2 TYR A  83      83.650  35.380  55.730  1.00  0.00           H
ATOM   1211  CG  TYR A  83      81.610  34.750  56.020  1.00  0.00           C
ATOM   1212  CD1 TYR A  83      81.180  35.050  54.690  1.00  0.00           C
ATOM   1213  HD1 TYR A  83      81.850  35.400  53.920  1.00  0.00           H
ATOM   1214  CE1 TYR A  83      79.840  34.870  54.450  1.00  0.00           C
ATOM   1215  HE1 TYR A  83      79.490  35.090  53.450  1.00  0.00           H
ATOM   1216  CZ  TYR A  83      78.860  34.430  55.390  1.00  0.00           C
ATOM   1217  OH  TYR A  83      77.540  34.370  55.070  1.00  0.00           O
ATOM   1218  HH  TYR A  83      77.130  33.700  55.620  1.00  0.00           H
ATOM   1219  CE2 TYR A  83      79.310  34.120  56.680  1.00  0.00           C
ATOM   1220  HE2 TYR A  83      78.640  33.810  57.460  1.00  0.00           H
ATOM   1221  CD2 TYR A  83      80.690  34.210  56.910  1.00  0.00           C
ATOM   1222  HD2 TYR A  83      81.080  33.810  57.830  1.00  0.00           H
ATOM   1223  C   TYR A  83      84.540  36.180  58.160  1.00  0.00           C
ATOM   1224  O   TYR A  83      85.250  35.180  58.190  1.00  0.00           O
ATOM   1225  N   ARG A  84      84.980  37.430  58.440  1.00  0.00           N
ATOM   1226  H   ARG A  84      84.290  38.130  58.210  1.00  0.00           H
ATOM   1227  CA  ARG A  84      86.260  37.930  58.890  1.00  0.00           C
ATOM   1228  HA  ARG A  84      86.900  37.660  58.050  1.00  0.00           H
ATOM   1229  CB  ARG A  84      86.270  39.450  58.860  1.00  0.00           C
ATOM   1230  HB1 ARG A  84      86.000  39.830  57.870  1.00  0.00           H
ATOM   1231  HB2 ARG A  84      87.300  39.790  58.880  1.00  0.00           H
ATOM   1232  CG  ARG A  84      85.490  40.090  60.070  1.00  0.00           C
ATOM   1233  HG1 ARG A  84      85.820  39.830  61.070  1.00  0.00           H
ATOM   1234  HG2 ARG A  84      84.450  39.770  59.960  1.00  0.00           H
ATOM   1235  CD  ARG A  84      85.470  41.650  59.910  1.00  0.00           C
ATOM   1236  HD1 ARG A  84      84.950  41.980  59.010  1.00  0.00           H
ATOM   1237  HD2 ARG A  84      86.490  42.020  59.890  1.00  0.00           H
ATOM   1238  NE  ARG A  84      84.690  42.350  60.980  1.00  0.00           N
ATOM   1239  HE  ARG A  84      85.180  42.810  61.730  1.00  0.00           H
ATOM   1240  CZ  ARG A  84      83.370  42.580  61.120  1.00  0.00           C
ATOM   1241  NH1 ARG A  84      82.510  42.190  60.210  1.00  0.00           N
ATOM   1242 1HH1 ARG A  84      82.900  41.520  59.550  1.00  0.00           H
ATOM   1243 2HH1 ARG A  84      81.530  42.280  60.430  1.00  0.00           H
ATOM   1244  NH2 ARG A  84      82.970  43.320  62.110  1.00  0.00           N
ATOM   1245 1HH2 ARG A  84      83.620  43.830  62.700  1.00  0.00           H
ATOM   1246 2HH2 ARG A  84      82.030  43.640  62.240  1.00  0.00           H
ATOM   1247  C   ARG A  84      86.880  37.430  60.190  1.00  0.00           C
ATOM   1248  O   ARG A  84      88.040  37.630  60.450  1.00  0.00           O
ATOM   1249  N   GLN A  85      86.060  36.680  60.940  1.00  0.00           N
ATOM   1250  H   GLN A  85      85.170  36.380  60.560  1.00  0.00           H
ATOM   1251  CA  GLN A  85      86.590  36.170  62.200  1.00  0.00           C
ATOM   1252  HA  GLN A  85      87.640  36.340  62.450  1.00  0.00           H
ATOM   1253  CB  GLN A  85      86.030  36.930  63.390  1.00  0.00           C
ATOM   1254  HB1 GLN A  85      84.950  36.830  63.550  1.00  0.00           H
ATOM   1255  HB2 GLN A  85      86.090  38.000  63.190  1.00  0.00           H
ATOM   1256  CG  GLN A  85      86.650  36.590  64.740  1.00  0.00           C
ATOM   1257  HG1 GLN A  85      87.740  36.640  64.730  1.00  0.00           H
ATOM   1258  HG2 GLN A  85      86.440  35.590  65.130  1.00  0.00           H
ATOM   1259  CD  GLN A  85      86.240  37.590  65.860  1.00  0.00           C
ATOM   1260  OE1 GLN A  85      85.150  38.190  65.940  1.00  0.00           O
ATOM   1261  NE2 GLN A  85      87.130  37.790  66.840  1.00  0.00           N
ATOM   1262 1HE2 GLN A  85      88.010  37.290  66.860  1.00  0.00           H
ATOM   1263 2HE2 GLN A  85      86.950  38.420  67.610  1.00  0.00           H
ATOM   1264  C   GLN A  85      86.410  34.640  62.340  1.00  0.00           C
ATOM   1265  O   GLN A  85      87.250  34.000  62.960  1.00  0.00           O
ATOM   1266  N   LEU A  86      85.420  33.980  61.680  1.00  0.00           N
ATOM   1267  H   LEU A  86      84.810  34.540  61.100  1.00  0.00           H
ATOM   1268  CA  LEU A  86      85.430  32.540  61.460  1.00  0.00           C
ATOM   1269  HA  LEU A  86      85.570  31.990  62.390  1.00  0.00           H
ATOM   1270  CB  LEU A  86      84.040  32.140  60.890  1.00  0.00           C
ATOM   1271  HB1 LEU A  86      83.620  32.830  60.150  1.00  0.00           H
ATOM   1272  HB2 LEU A  86      83.430  32.370  61.760  1.00  0.00           H
ATOM   1273  CG  LEU A  86      83.890  30.720  60.410  1.00  0.00           C
ATOM   1274  HG  LEU A  86      84.720  30.480  59.760  1.00  0.00           H
ATOM   1275  CD1 LEU A  86      83.790  29.660  61.560  1.00  0.00           C
ATOM   1276 1HD1 LEU A  86      82.970  29.880  62.240  1.00  0.00           H
ATOM   1277 2HD1 LEU A  86      83.670  28.670  61.110  1.00  0.00           H
ATOM   1278 3HD1 LEU A  86      84.750  29.660  62.060  1.00  0.00           H
ATOM   1279  CD2 LEU A  86      82.630  30.570  59.560  1.00  0.00           C
ATOM   1280 1HD2 LEU A  86      82.760  31.090  58.620  1.00  0.00           H
ATOM   1281 2HD2 LEU A  86      82.650  29.520  59.270  1.00  0.00           H
ATOM   1282 3HD2 LEU A  86      81.710  30.810  60.100  1.00  0.00           H
ATOM   1283  C   LEU A  86      86.610  32.120  60.600  1.00  0.00           C
ATOM   1284  O   LEU A  86      87.480  31.330  60.990  1.00  0.00           O
ATOM   1285  N   PHE A  87      86.640  32.740  59.430  1.00  0.00           N
ATOM   1286  H   PHE A  87      85.920  33.380  59.120  1.00  0.00           H
ATOM   1287  CA  PHE A  87      87.770  32.760  58.560  1.00  0.00           C
ATOM   1288  HA  PHE A  87      88.330  31.830  58.680  1.00  0.00           H
ATOM   1289  CB  PHE A  87      87.340  32.860  57.100  1.00  0.00           C
ATOM   1290  HB1 PHE A  87      88.290  32.930  56.570  1.00  0.00           H
ATOM   1291  HB2 PHE A  87      86.700  33.720  56.900  1.00  0.00           H
ATOM   1292  CG  PHE A  87      86.750  31.580  56.650  1.00  0.00           C
ATOM   1293  CD1 PHE A  87      87.530  30.680  55.960  1.00  0.00           C
ATOM   1294  HD1 PHE A  87      88.570  30.950  55.800  1.00  0.00           H
ATOM   1295  CE1 PHE A  87      87.050  29.450  55.610  1.00  0.00           C
ATOM   1296  HE1 PHE A  87      87.820  28.830  55.180  1.00  0.00           H
ATOM   1297  CZ  PHE A  87      85.700  29.140  55.860  1.00  0.00           C
ATOM   1298  HZ  PHE A  87      85.370  28.160  55.540  1.00  0.00           H
ATOM   1299  CE2 PHE A  87      84.870  30.040  56.510  1.00  0.00           C
ATOM   1300  HE2 PHE A  87      83.800  29.900  56.560  1.00  0.00           H
ATOM   1301  CD2 PHE A  87      85.430  31.310  56.950  1.00  0.00           C
ATOM   1302  HD2 PHE A  87      84.790  31.960  57.520  1.00  0.00           H
ATOM   1303  C   PHE A  87      88.870  33.780  59.010  1.00  0.00           C
ATOM   1304  O   PHE A  87      88.590  34.780  59.610  1.00  0.00           O
ATOM   1305  N   HIS A  88      90.130  33.530  58.670  1.00  0.00           N
ATOM   1306  H   HIS A  88      90.210  32.640  58.180  1.00  0.00           H
ATOM   1307  CA  HIS A  88      91.220  34.540  58.590  1.00  0.00           C
ATOM   1308  HA  HIS A  88      90.760  35.530  58.590  1.00  0.00           H
ATOM   1309  CB  HIS A  88      92.180  34.380  59.820  1.00  0.00           C
ATOM   1310  HB1 HIS A  88      91.610  34.430  60.750  1.00  0.00           H
ATOM   1311  HB2 HIS A  88      92.960  35.130  59.870  1.00  0.00           H
ATOM   1312  CG  HIS A  88      92.930  33.040  59.760  1.00  0.00           C
ATOM   1313  ND1 HIS A  88      94.280  32.920  59.580  1.00  0.00           N
ATOM   1314  HD1 HIS A  88      94.870  33.740  59.570  1.00  0.00           H
ATOM   1315  CE1 HIS A  88      94.530  31.650  59.700  1.00  0.00           C
ATOM   1316  HE1 HIS A  88      95.440  31.140  59.440  1.00  0.00           H
ATOM   1317  NE2 HIS A  88      93.480  30.900  60.040  1.00  0.00           N
ATOM   1318  CD2 HIS A  88      92.410  31.790  60.050  1.00  0.00           C
ATOM   1319  HD2 HIS A  88      91.420  31.570  60.400  1.00  0.00           H
ATOM   1320  C   HIS A  88      91.910  34.530  57.210  1.00  0.00           C
ATOM   1321  O   HIS A  88      91.760  33.580  56.470  1.00  0.00           O
ATOM   1322  N   PRO A  89      92.640  35.620  56.880  1.00  0.00           N
ATOM   1323  CD  PRO A  89      92.890  36.860  57.680  1.00  0.00           C
ATOM   1324  HD1 PRO A  89      93.810  36.740  58.250  1.00  0.00           H
ATOM   1325  HD2 PRO A  89      92.070  36.920  58.400  1.00  0.00           H
ATOM   1326  CG  PRO A  89      92.940  37.950  56.640  1.00  0.00           C
ATOM   1327  HG1 PRO A  89      93.560  38.760  57.020  1.00  0.00           H
ATOM   1328  HG2 PRO A  89      91.970  38.340  56.340  1.00  0.00           H
ATOM   1329  CB  PRO A  89      93.740  37.260  55.480  1.00  0.00           C
ATOM   1330  HB1 PRO A  89      94.810  37.320  55.710  1.00  0.00           H
ATOM   1331  HB2 PRO A  89      93.540  37.700  54.500  1.00  0.00           H
ATOM   1332  CA  PRO A  89      93.180  35.810  55.510  1.00  0.00           C
ATOM   1333  HA  PRO A  89      92.370  35.890  54.790  1.00  0.00           H
ATOM   1334  C   PRO A  89      94.160  34.760  54.940  1.00  0.00           C
ATOM   1335  O   PRO A  89      94.130  34.530  53.730  1.00  0.00           O
ATOM   1336  N   GLU A  90      94.960  34.070  55.760  1.00  0.00           N
ATOM   1337  H   GLU A  90      95.050  34.380  56.720  1.00  0.00           H
ATOM   1338  CA  GLU A  90      95.790  32.900  55.300  1.00  0.00           C
ATOM   1339  HA  GLU A  90      96.330  33.240  54.410  1.00  0.00           H
ATOM   1340  CB  GLU A  90      96.820  32.520  56.350  1.00  0.00           C
ATOM   1341  HB1 GLU A  90      97.310  31.570  56.140  1.00  0.00           H
ATOM   1342  HB2 GLU A  90      96.170  32.400  57.220  1.00  0.00           H
ATOM   1343  CG  GLU A  90      97.970  33.530  56.550  1.00  0.00           C
ATOM   1344  HG1 GLU A  90      97.630  34.550  56.410  1.00  0.00           H
ATOM   1345  HG2 GLU A  90      98.660  33.390  55.720  1.00  0.00           H
ATOM   1346  CD  GLU A  90      98.640  33.360  57.830  1.00  0.00           C
ATOM   1347  OE1 GLU A  90      99.220  32.240  58.130  1.00  0.00           O
ATOM   1348  OE2 GLU A  90      98.530  34.330  58.650  1.00  0.00           O
ATOM   1349  C   GLU A  90      94.990  31.580  54.890  1.00  0.00           C
ATOM   1350  O   GLU A  90      95.600  30.670  54.330  1.00  0.00           O
ATOM   1351  N   GLN A  91      93.690  31.530  55.160  1.00  0.00           N
ATOM   1352  H   GLN A  91      93.280  32.340  55.590  1.00  0.00           H
ATOM   1353  CA  GLN A  91      92.850  30.380  54.730  1.00  0.00           C
ATOM   1354  HA  GLN A  91      93.490  29.500  54.700  1.00  0.00           H
ATOM   1355  CB  GLN A  91      91.660  30.180  55.650  1.00  0.00           C
ATOM   1356  HB1 GLN A  91      90.960  29.460  55.230  1.00  0.00           H
ATOM   1357  HB2 GLN A  91      91.110  31.110  55.770  1.00  0.00           H
ATOM   1358  CG  GLN A  91      92.070  29.590  56.990  1.00  0.00           C
ATOM   1359  HG1 GLN A  91      92.870  30.170  57.470  1.00  0.00           H
ATOM   1360  HG2 GLN A  91      92.420  28.590  56.760  1.00  0.00           H
ATOM   1361  CD  GLN A  91      90.840  29.390  57.870  1.00  0.00           C
ATOM   1362  OE1 GLN A  91      90.410  30.370  58.460  1.00  0.00           O
ATOM   1363  NE2 GLN A  91      90.340  28.190  57.980  1.00  0.00           N
ATOM   1364 1HE2 GLN A  91      90.640  27.370  57.460  1.00  0.00           H
ATOM   1365 2HE2 GLN A  91      89.550  28.150  58.610  1.00  0.00           H
ATOM   1366  C   GLN A  91      92.280  30.650  53.390  1.00  0.00           C
ATOM   1367  O   GLN A  91      91.520  29.810  52.830  1.00  0.00           O
ATOM   1368  N   LEU A  92      92.470  31.870  52.930  1.00  0.00           N
ATOM   1369  H   LEU A  92      93.020  32.570  53.410  1.00  0.00           H
ATOM   1370  CA  LEU A  92      91.800  32.410  51.780  1.00  0.00           C
ATOM   1371  HA  LEU A  92      91.080  31.690  51.380  1.00  0.00           H
ATOM   1372  CB  LEU A  92      90.940  33.510  52.350  1.00  0.00           C
ATOM   1373  HB1 LEU A  92      90.500  33.970  51.480  1.00  0.00           H
ATOM   1374  HB2 LEU A  92      91.580  34.230  52.870  1.00  0.00           H
ATOM   1375  CG  LEU A  92      89.790  33.100  53.290  1.00  0.00           C
ATOM   1376  HG  LEU A  92      90.230  32.710  54.200  1.00  0.00           H
ATOM   1377  CD1 LEU A  92      89.170  34.430  53.690  1.00  0.00           C
ATOM   1378 1HD1 LEU A  92      89.920  35.090  54.130  1.00  0.00           H
ATOM   1379 2HD1 LEU A  92      88.730  34.980  52.860  1.00  0.00           H
ATOM   1380 3HD1 LEU A  92      88.360  34.310  54.410  1.00  0.00           H
ATOM   1381  CD2 LEU A  92      88.820  32.120  52.650  1.00  0.00           C
ATOM   1382 1HD2 LEU A  92      88.330  32.550  51.780  1.00  0.00           H
ATOM   1383 2HD2 LEU A  92      89.340  31.190  52.430  1.00  0.00           H
ATOM   1384 3HD2 LEU A  92      88.110  31.830  53.430  1.00  0.00           H
ATOM   1385  C   LEU A  92      92.750  32.810  50.690  1.00  0.00           C
ATOM   1386  O   LEU A  92      93.220  33.940  50.610  1.00  0.00           O
ATOM   1387  N   ILE A  93      92.920  31.880  49.720  1.00  0.00           N
ATOM   1388  H   ILE A  93      92.450  30.990  49.780  1.00  0.00           H
ATOM   1389  CA  ILE A  93      94.000  31.910  48.770  1.00  0.00           C
ATOM   1390  HA  ILE A  93      94.770  32.620  49.090  1.00  0.00           H
ATOM   1391  CB  ILE A  93      94.630  30.540  48.600  1.00  0.00           C
ATOM   1392  HB  ILE A  93      93.910  29.890  48.100  1.00  0.00           H
ATOM   1393  CG2 ILE A  93      95.910  30.500  47.660  1.00  0.00           C
ATOM   1394 1HG2 ILE A  93      95.570  30.290  46.640  1.00  0.00           H
ATOM   1395 2HG2 ILE A  93      96.470  31.430  47.670  1.00  0.00           H
ATOM   1396 3HG2 ILE A  93      96.560  29.690  47.990  1.00  0.00           H
ATOM   1397  CG1 ILE A  93      94.980  29.840  49.990  1.00  0.00           C
ATOM   1398 1HG1 ILE A  93      95.260  28.800  49.830  1.00  0.00           H
ATOM   1399 2HG1 ILE A  93      94.090  29.800  50.620  1.00  0.00           H
ATOM   1400  CD  ILE A  93      96.140  30.580  50.720  1.00  0.00           C
ATOM   1401  HD1 ILE A  93      96.440  30.150  51.670  1.00  0.00           H
ATOM   1402  HD2 ILE A  93      97.010  30.480  50.060  1.00  0.00           H
ATOM   1403  HD3 ILE A  93      96.020  31.660  50.810  1.00  0.00           H
ATOM   1404  C   ILE A  93      93.530  32.430  47.390  1.00  0.00           C
ATOM   1405  O   ILE A  93      92.700  31.850  46.710  1.00  0.00           O
ATOM   1406  N   THR A  94      94.150  33.470  46.860  1.00  0.00           N
ATOM   1407  H   THR A  94      94.930  33.870  47.360  1.00  0.00           H
ATOM   1408  CA  THR A  94      93.710  34.050  45.540  1.00  0.00           C
ATOM   1409  HA  THR A  94      93.060  33.330  45.060  1.00  0.00           H
ATOM   1410  CB  THR A  94      92.880  35.340  45.640  1.00  0.00           C
ATOM   1411  HB  THR A  94      92.480  35.600  44.660  1.00  0.00           H
ATOM   1412  CG2 THR A  94      91.770  35.120  46.640  1.00  0.00           C
ATOM   1413 1HG2 THR A  94      91.000  34.430  46.280  1.00  0.00           H
ATOM   1414 2HG2 THR A  94      92.070  34.680  47.590  1.00  0.00           H
ATOM   1415 3HG2 THR A  94      91.200  36.000  46.920  1.00  0.00           H
ATOM   1416  OG1 THR A  94      93.680  36.400  46.130  1.00  0.00           O
ATOM   1417  HG1 THR A  94      94.070  36.830  45.370  1.00  0.00           H
ATOM   1418  C   THR A  94      94.870  34.260  44.500  1.00  0.00           C
ATOM   1419  O   THR A  94      95.900  34.920  44.640  1.00  0.00           O
ATOM   1420  N   GLY A  95      94.440  33.860  43.260  1.00  0.00           N
ATOM   1421  H   GLY A  95      93.600  33.300  43.250  1.00  0.00           H
ATOM   1422  CA  GLY A  95      95.160  34.190  42.050  1.00  0.00           C
ATOM   1423  HA1 GLY A  95      94.940  33.520  41.220  1.00  0.00           H
ATOM   1424  HA2 GLY A  95      96.240  34.220  42.190  1.00  0.00           H
ATOM   1425  C   GLY A  95      94.710  35.620  41.570  1.00  0.00           C
ATOM   1426  O   GLY A  95      94.000  36.380  42.250  1.00  0.00           O
ATOM   1427  N   LYS A  96      95.060  35.930  40.290  1.00  0.00           N
ATOM   1428  H   LYS A  96      95.660  35.280  39.800  1.00  0.00           H
ATOM   1429  CA  LYS A  96      94.720  37.150  39.610  1.00  0.00           C
ATOM   1430  HA  LYS A  96      93.740  37.460  39.980  1.00  0.00           H
ATOM   1431  CB  LYS A  96      95.780  38.280  39.990  1.00  0.00           C
ATOM   1432  HB1 LYS A  96      95.790  38.350  41.070  1.00  0.00           H
ATOM   1433  HB2 LYS A  96      95.400  39.150  39.440  1.00  0.00           H
ATOM   1434  CG  LYS A  96      97.200  38.010  39.410  1.00  0.00           C
ATOM   1435  HG1 LYS A  96      97.170  38.120  38.330  1.00  0.00           H
ATOM   1436  HG2 LYS A  96      97.590  37.030  39.690  1.00  0.00           H
ATOM   1437  CD  LYS A  96      98.260  38.990  39.930  1.00  0.00           C
ATOM   1438  HD1 LYS A  96      97.810  39.950  39.680  1.00  0.00           H
ATOM   1439  HD2 LYS A  96      99.150  38.770  39.330  1.00  0.00           H
ATOM   1440  CE  LYS A  96      98.440  38.790  41.430  1.00  0.00           C
ATOM   1441  HE1 LYS A  96      98.500  37.730  41.700  1.00  0.00           H
ATOM   1442  HE2 LYS A  96      97.600  39.300  41.890  1.00  0.00           H
ATOM   1443  NZ  LYS A  96      99.580  39.530  42.000  1.00  0.00           N
ATOM   1444  HZ1 LYS A  96      99.630  39.350  42.990  1.00  0.00           H
ATOM   1445  HZ2 LYS A  96     100.470  39.220  41.640  1.00  0.00           H
ATOM   1446  HZ3 LYS A  96      99.480  40.510  41.820  1.00  0.00           H
ATOM   1447  C   LYS A  96      94.440  36.900  38.120  1.00  0.00           C
ATOM   1448  O   LYS A  96      93.490  37.530  37.600  1.00  0.00           O
ATOM   1449  N   GLU A  97      95.120  36.040  37.410  1.00  0.00           N
ATOM   1450  H   GLU A  97      95.800  35.520  37.950  1.00  0.00           H
ATOM   1451  CA  GLU A  97      94.590  35.550  36.150  1.00  0.00           C
ATOM   1452  HA  GLU A  97      93.620  35.970  35.900  1.00  0.00           H
ATOM   1453  CB  GLU A  97      95.560  35.940  34.980  1.00  0.00           C
ATOM   1454  HB1 GLU A  97      96.600  36.010  35.310  1.00  0.00           H
ATOM   1455  HB2 GLU A  97      95.350  36.960  34.670  1.00  0.00           H
ATOM   1456  CG  GLU A  97      95.530  34.990  33.790  1.00  0.00           C
ATOM   1457  HG1 GLU A  97      94.500  34.920  33.430  1.00  0.00           H
ATOM   1458  HG2 GLU A  97      95.950  34.030  34.090  1.00  0.00           H
ATOM   1459  CD  GLU A  97      96.250  35.570  32.620  1.00  0.00           C
ATOM   1460  OE1 GLU A  97      95.570  36.230  31.770  1.00  0.00           O
ATOM   1461  OE2 GLU A  97      97.450  35.290  32.390  1.00  0.00           O
ATOM   1462  C   GLU A  97      94.180  33.980  36.220  1.00  0.00           C
ATOM   1463  O   GLU A  97      94.950  33.220  36.920  1.00  0.00           O
ATOM   1464  N   ASP A  98      93.100  33.570  35.530  1.00  0.00           N
ATOM   1465  H   ASP A  98      92.470  34.280  35.190  1.00  0.00           H
ATOM   1466  CA  ASP A  98      92.490  32.220  35.580  1.00  0.00           C
ATOM   1467  HA  ASP A  98      92.990  31.750  36.430  1.00  0.00           H
ATOM   1468  CB  ASP A  98      91.000  32.280  35.710  1.00  0.00           C
ATOM   1469  HB1 ASP A  98      90.750  32.950  36.530  1.00  0.00           H
ATOM   1470  HB2 ASP A  98      90.580  31.300  35.940  1.00  0.00           H
ATOM   1471  CG  ASP A  98      90.340  32.910  34.510  1.00  0.00           C
ATOM   1472  OD1 ASP A  98      90.880  33.740  33.730  1.00  0.00           O
ATOM   1473  OD2 ASP A  98      89.120  32.680  34.350  1.00  0.00           O
ATOM   1474  C   ASP A  98      92.890  31.420  34.330  1.00  0.00           C
ATOM   1475  O   ASP A  98      93.490  31.920  33.400  1.00  0.00           O
ATOM   1476  N   ALA A  99      92.450  30.210  34.230  1.00  0.00           N
ATOM   1477  H   ALA A  99      91.940  29.960  35.070  1.00  0.00           H
ATOM   1478  CA  ALA A  99      92.810  29.050  33.420  1.00  0.00           C
ATOM   1479  HA  ALA A  99      93.890  29.050  33.290  1.00  0.00           H
ATOM   1480  CB  ALA A  99      92.480  27.840  34.230  1.00  0.00           C
ATOM   1481  HB1 ALA A  99      93.050  27.800  35.170  1.00  0.00           H
ATOM   1482  HB2 ALA A  99      91.420  27.780  34.450  1.00  0.00           H
ATOM   1483  HB3 ALA A  99      92.660  26.900  33.720  1.00  0.00           H
ATOM   1484  C   ALA A  99      92.160  29.020  31.990  1.00  0.00           C
ATOM   1485  O   ALA A  99      92.340  28.080  31.290  1.00  0.00           O
ATOM   1486  N   ALA A 100      91.430  30.100  31.650  1.00  0.00           N
ATOM   1487  H   ALA A 100      91.050  30.630  32.430  1.00  0.00           H
ATOM   1488  CA  ALA A 100      90.870  30.270  30.350  1.00  0.00           C
ATOM   1489  HA  ALA A 100      90.320  31.210  30.350  1.00  0.00           H
ATOM   1490  CB  ALA A 100      92.050  30.480  29.290  1.00  0.00           C
ATOM   1491  HB1 ALA A 100      92.740  29.640  29.270  1.00  0.00           H
ATOM   1492  HB2 ALA A 100      91.670  30.750  28.300  1.00  0.00           H
ATOM   1493  HB3 ALA A 100      92.580  31.390  29.570  1.00  0.00           H
ATOM   1494  C   ALA A 100      89.970  29.110  29.870  1.00  0.00           C
ATOM   1495  O   ALA A 100      89.670  28.980  28.720  1.00  0.00           O
ATOM   1496  N   ASN A 101      89.480  28.260  30.800  1.00  0.00           N
ATOM   1497  H   ASN A 101      89.790  28.410  31.740  1.00  0.00           H
ATOM   1498  CA  ASN A 101      88.840  26.950  30.540  1.00  0.00           C
ATOM   1499  HA  ASN A 101      88.630  26.500  31.510  1.00  0.00           H
ATOM   1500  CB  ASN A 101      87.450  27.060  29.810  1.00  0.00           C
ATOM   1501  HB1 ASN A 101      86.940  26.100  29.860  1.00  0.00           H
ATOM   1502  HB2 ASN A 101      87.570  27.220  28.740  1.00  0.00           H
ATOM   1503  CG  ASN A 101      86.510  28.130  30.400  1.00  0.00           C
ATOM   1504  OD1 ASN A 101      85.820  28.760  29.650  1.00  0.00           O
ATOM   1505  ND2 ASN A 101      86.430  28.380  31.680  1.00  0.00           N
ATOM   1506 1HD2 ASN A 101      87.100  27.960  32.310  1.00  0.00           H
ATOM   1507 2HD2 ASN A 101      85.680  28.960  32.050  1.00  0.00           H
ATOM   1508  C   ASN A 101      89.710  25.890  29.860  1.00  0.00           C
ATOM   1509  O   ASN A 101      89.210  24.920  29.300  1.00  0.00           O
ATOM   1510  N   ASN A 102      91.000  26.050  29.920  1.00  0.00           N
ATOM   1511  H   ASN A 102      91.360  26.890  30.340  1.00  0.00           H
ATOM   1512  CA  ASN A 102      91.970  25.180  29.320  1.00  0.00           C
ATOM   1513  HA  ASN A 102      91.550  24.490  28.580  1.00  0.00           H
ATOM   1514  CB  ASN A 102      92.860  26.120  28.480  1.00  0.00           C
ATOM   1515  HB1 ASN A 102      93.120  26.930  29.160  1.00  0.00           H
ATOM   1516  HB2 ASN A 102      92.210  26.450  27.670  1.00  0.00           H
ATOM   1517  CG  ASN A 102      94.180  25.680  27.950  1.00  0.00           C
ATOM   1518  OD1 ASN A 102      94.840  24.760  28.420  1.00  0.00           O
ATOM   1519  ND2 ASN A 102      94.680  26.450  26.970  1.00  0.00           N
ATOM   1520 1HD2 ASN A 102      94.170  27.270  26.660  1.00  0.00           H
ATOM   1521 2HD2 ASN A 102      95.450  26.130  26.400  1.00  0.00           H
ATOM   1522  C   ASN A 102      92.820  24.400  30.390  1.00  0.00           C
ATOM   1523  O   ASN A 102      93.430  25.040  31.280  1.00  0.00           O
ATOM   1524  N   TYR A 103      92.820  23.090  30.370  1.00  0.00           N
ATOM   1525  H   TYR A 103      92.520  22.650  29.510  1.00  0.00           H
ATOM   1526  CA  TYR A 103      93.510  22.220  31.340  1.00  0.00           C
ATOM   1527  HA  TYR A 103      93.010  22.240  32.310  1.00  0.00           H
ATOM   1528  CB  TYR A 103      93.380  20.730  30.800  1.00  0.00           C
ATOM   1529  HB1 TYR A 103      93.820  20.730  29.800  1.00  0.00           H
ATOM   1530  HB2 TYR A 103      92.310  20.500  30.740  1.00  0.00           H
ATOM   1531  CG  TYR A 103      94.080  19.750  31.580  1.00  0.00           C
ATOM   1532  CD1 TYR A 103      95.390  19.340  31.190  1.00  0.00           C
ATOM   1533  HD1 TYR A 103      95.890  19.700  30.290  1.00  0.00           H
ATOM   1534  CE1 TYR A 103      96.130  18.550  32.050  1.00  0.00           C
ATOM   1535  HE1 TYR A 103      97.140  18.250  31.830  1.00  0.00           H
ATOM   1536  CZ  TYR A 103      95.630  17.990  33.270  1.00  0.00           C
ATOM   1537  OH  TYR A 103      96.310  17.180  34.200  1.00  0.00           O
ATOM   1538  HH  TYR A 103      97.220  17.160  33.910  1.00  0.00           H
ATOM   1539  CE2 TYR A 103      94.260  18.240  33.560  1.00  0.00           C
ATOM   1540  HE2 TYR A 103      93.800  17.960  34.490  1.00  0.00           H
ATOM   1541  CD2 TYR A 103      93.540  19.170  32.780  1.00  0.00           C
ATOM   1542  HD2 TYR A 103      92.570  19.520  33.090  1.00  0.00           H
ATOM   1543  C   TYR A 103      94.950  22.650  31.570  1.00  0.00           C
ATOM   1544  O   TYR A 103      95.350  22.700  32.710  1.00  0.00           O
ATOM   1545  N   ALA A 104      95.730  22.860  30.460  1.00  0.00           N
ATOM   1546  H   ALA A 104      95.240  23.110  29.610  1.00  0.00           H
ATOM   1547  CA  ALA A 104      97.200  23.130  30.480  1.00  0.00           C
ATOM   1548  HA  ALA A 104      97.790  22.510  31.160  1.00  0.00           H
ATOM   1549  CB  ALA A 104      97.720  22.950  29.060  1.00  0.00           C
ATOM   1550  HB1 ALA A 104      97.480  23.880  28.550  1.00  0.00           H
ATOM   1551  HB2 ALA A 104      98.810  22.870  29.050  1.00  0.00           H
ATOM   1552  HB3 ALA A 104      97.190  22.100  28.620  1.00  0.00           H
ATOM   1553  C   ALA A 104      97.510  24.580  31.010  1.00  0.00           C
ATOM   1554  O   ALA A 104      98.490  24.750  31.710  1.00  0.00           O
ATOM   1555  N   ARG A 105      96.700  25.570  30.590  1.00  0.00           N
ATOM   1556  H   ARG A 105      95.880  25.390  30.030  1.00  0.00           H
ATOM   1557  CA  ARG A 105      96.920  26.960  30.970  1.00  0.00           C
ATOM   1558  HA  ARG A 105      97.850  27.380  30.600  1.00  0.00           H
ATOM   1559  CB  ARG A 105      95.810  27.850  30.400  1.00  0.00           C
ATOM   1560  HB1 ARG A 105      94.860  27.490  30.820  1.00  0.00           H
ATOM   1561  HB2 ARG A 105      95.760  27.860  29.310  1.00  0.00           H
ATOM   1562  CG  ARG A 105      95.850  29.350  30.720  1.00  0.00           C
ATOM   1563  HG1 ARG A 105      95.930  29.530  31.790  1.00  0.00           H
ATOM   1564  HG2 ARG A 105      94.920  29.830  30.420  1.00  0.00           H
ATOM   1565  CD  ARG A 105      96.930  30.090  29.860  1.00  0.00           C
ATOM   1566  HD1 ARG A 105      96.880  29.960  28.780  1.00  0.00           H
ATOM   1567  HD2 ARG A 105      97.800  29.560  30.260  1.00  0.00           H
ATOM   1568  NE  ARG A 105      97.160  31.520  30.260  1.00  0.00           N
ATOM   1569  HE  ARG A 105      96.420  32.040  30.720  1.00  0.00           H
ATOM   1570  CZ  ARG A 105      98.200  32.270  29.890  1.00  0.00           C
ATOM   1571  NH1 ARG A 105      99.090  31.850  29.090  1.00  0.00           N
ATOM   1572 1HH1 ARG A 105      98.990  30.910  28.730  1.00  0.00           H
ATOM   1573 2HH1 ARG A 105      99.850  32.470  28.850  1.00  0.00           H
ATOM   1574  NH2 ARG A 105      98.360  33.530  30.310  1.00  0.00           N
ATOM   1575 1HH2 ARG A 105      97.660  33.970  30.890  1.00  0.00           H
ATOM   1576 2HH2 ARG A 105      99.200  33.970  29.970  1.00  0.00           H
ATOM   1577  C   ARG A 105      97.000  27.030  32.540  1.00  0.00           C
ATOM   1578  O   ARG A 105      98.060  27.460  33.120  1.00  0.00           O
ATOM   1579  N   GLY A 106      95.970  26.520  33.310  1.00  0.00           N
ATOM   1580  H   GLY A 106      95.220  26.070  32.800  1.00  0.00           H
ATOM   1581  CA  GLY A 106      96.060  26.310  34.740  1.00  0.00           C
ATOM   1582  HA1 GLY A 106      95.130  25.900  35.120  1.00  0.00           H
ATOM   1583  HA2 GLY A 106      96.140  27.250  35.280  1.00  0.00           H
ATOM   1584  C   GLY A 106      97.150  25.380  35.210  1.00  0.00           C
ATOM   1585  O   GLY A 106      97.720  25.600  36.280  1.00  0.00           O
ATOM   1586  N   HIS A 107      97.370  24.230  34.580  1.00  0.00           N
ATOM   1587  H   HIS A 107      96.860  24.010  33.750  1.00  0.00           H
ATOM   1588  CA  HIS A 107      98.210  23.100  35.100  1.00  0.00           C
ATOM   1589  HA  HIS A 107      98.010  23.060  36.170  1.00  0.00           H
ATOM   1590  CB  HIS A 107      97.800  21.760  34.420  1.00  0.00           C
ATOM   1591  HB1 HIS A 107      97.940  21.710  33.340  1.00  0.00           H
ATOM   1592  HB2 HIS A 107      96.740  21.590  34.620  1.00  0.00           H
ATOM   1593  CG  HIS A 107      98.410  20.510  34.980  1.00  0.00           C
ATOM   1594  ND1 HIS A 107      97.850  19.720  35.910  1.00  0.00           N
ATOM   1595  HD1 HIS A 107      96.930  19.810  36.330  1.00  0.00           H
ATOM   1596  CE1 HIS A 107      98.690  18.660  36.120  1.00  0.00           C
ATOM   1597  HE1 HIS A 107      98.470  17.840  36.790  1.00  0.00           H
ATOM   1598  NE2 HIS A 107      99.820  18.860  35.450  1.00  0.00           N
ATOM   1599  CD2 HIS A 107      99.680  20.020  34.700  1.00  0.00           C
ATOM   1600  HD2 HIS A 107     100.390  20.500  34.040  1.00  0.00           H
ATOM   1601  C   HIS A 107      99.700  23.390  34.880  1.00  0.00           C
ATOM   1602  O   HIS A 107     100.500  23.300  35.770  1.00  0.00           O
ATOM   1603  N   TYR A 108     100.060  23.910  33.690  1.00  0.00           N
ATOM   1604  H   TYR A 108      99.340  24.180  33.040  1.00  0.00           H
ATOM   1605  CA  TYR A 108     101.440  24.100  33.140  1.00  0.00           C
ATOM   1606  HA  TYR A 108     102.020  23.550  33.880  1.00  0.00           H
ATOM   1607  CB  TYR A 108     101.580  23.470  31.710  1.00  0.00           C
ATOM   1608  HB1 TYR A 108     102.520  23.800  31.270  1.00  0.00           H
ATOM   1609  HB2 TYR A 108     100.910  23.840  30.940  1.00  0.00           H
ATOM   1610  CG  TYR A 108     101.670  22.000  31.780  1.00  0.00           C
ATOM   1611  CD1 TYR A 108     102.680  21.360  32.490  1.00  0.00           C
ATOM   1612  HD1 TYR A 108     103.400  21.910  33.070  1.00  0.00           H
ATOM   1613  CE1 TYR A 108     102.730  19.960  32.380  1.00  0.00           C
ATOM   1614  HE1 TYR A 108     103.530  19.550  32.990  1.00  0.00           H
ATOM   1615  CZ  TYR A 108     101.770  19.210  31.720  1.00  0.00           C
ATOM   1616  OH  TYR A 108     101.930  17.880  31.720  1.00  0.00           O
ATOM   1617  HH  TYR A 108     101.150  17.430  31.400  1.00  0.00           H
ATOM   1618  CE2 TYR A 108     100.740  19.900  31.030  1.00  0.00           C
ATOM   1619  HE2 TYR A 108     100.030  19.330  30.440  1.00  0.00           H
ATOM   1620  CD2 TYR A 108     100.670  21.300  31.030  1.00  0.00           C
ATOM   1621  HD2 TYR A 108      99.840  21.820  30.570  1.00  0.00           H
ATOM   1622  C   TYR A 108     101.890  25.540  33.200  1.00  0.00           C
ATOM   1623  O   TYR A 108     103.100  25.630  33.290  1.00  0.00           O
ATOM   1624  N   THR A 109     100.970  26.550  33.160  1.00  0.00           N
ATOM   1625  H   THR A 109      99.980  26.420  33.020  1.00  0.00           H
ATOM   1626  CA  THR A 109     101.330  27.960  33.100  1.00  0.00           C
ATOM   1627  HA  THR A 109     102.400  28.000  32.930  1.00  0.00           H
ATOM   1628  CB  THR A 109     100.700  28.660  31.890  1.00  0.00           C
ATOM   1629  HB  THR A 109      99.660  28.940  32.030  1.00  0.00           H
ATOM   1630  CG2 THR A 109     101.380  30.010  31.510  1.00  0.00           C
ATOM   1631 1HG2 THR A 109     100.850  30.420  30.650  1.00  0.00           H
ATOM   1632 2HG2 THR A 109     101.200  30.710  32.330  1.00  0.00           H
ATOM   1633 3HG2 THR A 109     102.440  29.890  31.300  1.00  0.00           H
ATOM   1634  OG1 THR A 109     100.910  27.980  30.700  1.00  0.00           O
ATOM   1635  HG1 THR A 109     100.330  28.300  30.010  1.00  0.00           H
ATOM   1636  C   THR A 109     100.970  28.830  34.340  1.00  0.00           C
ATOM   1637  O   THR A 109     101.610  29.800  34.540  1.00  0.00           O
ATOM   1638  N   ILE A 110      99.940  28.480  35.200  1.00  0.00           N
ATOM   1639  H   ILE A 110      99.400  27.670  34.980  1.00  0.00           H
ATOM   1640  CA  ILE A 110      99.530  29.440  36.370  1.00  0.00           C
ATOM   1641  HA  ILE A 110     100.210  30.290  36.390  1.00  0.00           H
ATOM   1642  CB  ILE A 110      98.230  30.050  36.170  1.00  0.00           C
ATOM   1643  HB  ILE A 110      97.530  29.220  36.230  1.00  0.00           H
ATOM   1644  CG2 ILE A 110      97.970  31.160  37.200  1.00  0.00           C
ATOM   1645 1HG2 ILE A 110      97.040  31.680  36.990  1.00  0.00           H
ATOM   1646 2HG2 ILE A 110      97.820  30.720  38.190  1.00  0.00           H
ATOM   1647 3HG2 ILE A 110      98.860  31.780  37.330  1.00  0.00           H
ATOM   1648  CG1 ILE A 110      97.920  30.690  34.820  1.00  0.00           C
ATOM   1649 1HG1 ILE A 110      98.470  30.170  34.030  1.00  0.00           H
ATOM   1650 2HG1 ILE A 110      98.300  31.700  34.670  1.00  0.00           H
ATOM   1651  CD  ILE A 110      96.400  30.720  34.330  1.00  0.00           C
ATOM   1652  HD1 ILE A 110      95.760  31.120  35.120  1.00  0.00           H
ATOM   1653  HD2 ILE A 110      96.340  31.490  33.560  1.00  0.00           H
ATOM   1654  HD3 ILE A 110      96.020  29.720  34.140  1.00  0.00           H
ATOM   1655  C   ILE A 110      99.620  28.680  37.710  1.00  0.00           C
ATOM   1656  O   ILE A 110      99.790  29.360  38.700  1.00  0.00           O
ATOM   1657  N   GLY A 111      99.420  27.380  37.710  1.00  0.00           N
ATOM   1658  H   GLY A 111      99.360  26.800  36.880  1.00  0.00           H
ATOM   1659  CA  GLY A 111      99.600  26.640  38.980  1.00  0.00           C
ATOM   1660  HA1 GLY A 111      99.650  25.570  38.790  1.00  0.00           H
ATOM   1661  HA2 GLY A 111      98.700  26.810  39.570  1.00  0.00           H
ATOM   1662  C   GLY A 111     100.870  26.940  39.810  1.00  0.00           C
ATOM   1663  O   GLY A 111     100.690  27.130  41.020  1.00  0.00           O
ATOM   1664  N   LYS A 112     102.060  27.060  39.140  1.00  0.00           N
ATOM   1665  H   LYS A 112     102.080  26.810  38.160  1.00  0.00           H
ATOM   1666  CA  LYS A 112     103.390  27.340  39.800  1.00  0.00           C
ATOM   1667  HA  LYS A 112     103.530  26.560  40.550  1.00  0.00           H
ATOM   1668  CB  LYS A 112     104.480  27.240  38.730  1.00  0.00           C
ATOM   1669  HB1 LYS A 112     104.280  26.270  38.280  1.00  0.00           H
ATOM   1670  HB2 LYS A 112     105.480  27.290  39.160  1.00  0.00           H
ATOM   1671  CG  LYS A 112     104.370  28.270  37.570  1.00  0.00           C
ATOM   1672  HG1 LYS A 112     104.030  29.270  37.820  1.00  0.00           H
ATOM   1673  HG2 LYS A 112     103.550  27.830  37.010  1.00  0.00           H
ATOM   1674  CD  LYS A 112     105.580  28.320  36.620  1.00  0.00           C
ATOM   1675  HD1 LYS A 112     105.780  27.270  36.370  1.00  0.00           H
ATOM   1676  HD2 LYS A 112     106.450  28.730  37.140  1.00  0.00           H
ATOM   1677  CE  LYS A 112     105.230  29.160  35.420  1.00  0.00           C
ATOM   1678  HE1 LYS A 112     104.220  28.870  35.110  1.00  0.00           H
ATOM   1679  HE2 LYS A 112     105.960  28.920  34.650  1.00  0.00           H
ATOM   1680  NZ  LYS A 112     105.450  30.620  35.590  1.00  0.00           N
ATOM   1681  HZ1 LYS A 112     105.030  31.140  34.840  1.00  0.00           H
ATOM   1682  HZ2 LYS A 112     104.970  30.880  36.440  1.00  0.00           H
ATOM   1683  HZ3 LYS A 112     106.430  30.860  35.610  1.00  0.00           H
ATOM   1684  C   LYS A 112     103.390  28.690  40.530  1.00  0.00           C
ATOM   1685  O   LYS A 112     104.440  29.080  41.070  1.00  0.00           O
ATOM   1686  N   GLU A 113     102.360  29.420  40.450  1.00  0.00           N
ATOM   1687  H   GLU A 113     101.580  29.030  39.930  1.00  0.00           H
ATOM   1688  CA  GLU A 113     102.180  30.680  41.240  1.00  0.00           C
ATOM   1689  HA  GLU A 113     103.170  31.120  41.360  1.00  0.00           H
ATOM   1690  CB  GLU A 113     101.340  31.660  40.300  1.00  0.00           C
ATOM   1691  HB1 GLU A 113     101.370  32.600  40.850  1.00  0.00           H
ATOM   1692  HB2 GLU A 113     100.290  31.370  40.300  1.00  0.00           H
ATOM   1693  CG  GLU A 113     101.780  31.970  38.890  1.00  0.00           C
ATOM   1694  HG1 GLU A 113     101.340  32.900  38.520  1.00  0.00           H
ATOM   1695  HG2 GLU A 113     101.450  31.060  38.390  1.00  0.00           H
ATOM   1696  CD  GLU A 113     103.260  32.110  38.620  1.00  0.00           C
ATOM   1697  OE1 GLU A 113     103.740  31.740  37.540  1.00  0.00           O
ATOM   1698  OE2 GLU A 113     104.010  32.600  39.510  1.00  0.00           O
ATOM   1699  C   GLU A 113     101.500  30.490  42.540  1.00  0.00           C
ATOM   1700  O   GLU A 113     101.680  31.290  43.400  1.00  0.00           O
ATOM   1701  N   ILE A 114     100.700  29.450  42.620  1.00  0.00           N
ATOM   1702  H   ILE A 114     100.690  28.760  41.890  1.00  0.00           H
ATOM   1703  CA  ILE A 114      99.680  29.260  43.660  1.00  0.00           C
ATOM   1704  HA  ILE A 114     100.060  29.860  44.480  1.00  0.00           H
ATOM   1705  CB  ILE A 114      98.370  29.850  43.120  1.00  0.00           C
ATOM   1706  HB  ILE A 114      98.360  30.880  42.770  1.00  0.00           H
ATOM   1707  CG2 ILE A 114      98.060  29.050  41.890  1.00  0.00           C
ATOM   1708 1HG2 ILE A 114      98.790  29.280  41.110  1.00  0.00           H
ATOM   1709 2HG2 ILE A 114      98.140  27.980  42.060  1.00  0.00           H
ATOM   1710 3HG2 ILE A 114      97.050  29.370  41.610  1.00  0.00           H
ATOM   1711  CG1 ILE A 114      97.150  29.900  44.110  1.00  0.00           C
ATOM   1712 1HG1 ILE A 114      97.640  30.110  45.060  1.00  0.00           H
ATOM   1713 2HG1 ILE A 114      96.650  28.940  44.150  1.00  0.00           H
ATOM   1714  CD  ILE A 114      96.070  31.040  43.770  1.00  0.00           C
ATOM   1715  HD1 ILE A 114      96.630  31.970  43.680  1.00  0.00           H
ATOM   1716  HD2 ILE A 114      95.610  30.810  42.810  1.00  0.00           H
ATOM   1717  HD3 ILE A 114      95.410  31.030  44.640  1.00  0.00           H
ATOM   1718  C   ILE A 114      99.560  27.800  44.170  1.00  0.00           C
ATOM   1719  O   ILE A 114      98.790  27.570  45.120  1.00  0.00           O
ATOM   1720  N   ILE A 115     100.300  26.790  43.730  1.00  0.00           N
ATOM   1721  H   ILE A 115     101.010  27.080  43.080  1.00  0.00           H
ATOM   1722  CA  ILE A 115     100.260  25.390  44.270  1.00  0.00           C
ATOM   1723  HA  ILE A 115      99.230  25.070  44.400  1.00  0.00           H
ATOM   1724  CB  ILE A 115     101.000  24.480  43.250  1.00  0.00           C
ATOM   1725  HB  ILE A 115     100.490  24.540  42.290  1.00  0.00           H
ATOM   1726  CG2 ILE A 115     102.450  24.930  42.920  1.00  0.00           C
ATOM   1727 1HG2 ILE A 115     102.860  24.330  42.100  1.00  0.00           H
ATOM   1728 2HG2 ILE A 115     102.410  25.950  42.530  1.00  0.00           H
ATOM   1729 3HG2 ILE A 115     103.110  24.820  43.770  1.00  0.00           H
ATOM   1730  CG1 ILE A 115     101.020  22.990  43.670  1.00  0.00           C
ATOM   1731 1HG1 ILE A 115     101.240  22.910  44.730  1.00  0.00           H
ATOM   1732 2HG1 ILE A 115     101.900  22.460  43.300  1.00  0.00           H
ATOM   1733  CD  ILE A 115      99.670  22.250  43.350  1.00  0.00           C
ATOM   1734  HD1 ILE A 115      99.400  22.260  42.290  1.00  0.00           H
ATOM   1735  HD2 ILE A 115      99.710  21.200  43.640  1.00  0.00           H
ATOM   1736  HD3 ILE A 115      98.930  22.770  43.950  1.00  0.00           H
ATOM   1737  C   ILE A 115     100.840  25.230  45.650  1.00  0.00           C
ATOM   1738  O   ILE A 115     100.320  24.580  46.550  1.00  0.00           O
ATOM   1739  N   ASP A 116     102.020  25.860  45.800  1.00  0.00           N
ATOM   1740  H   ASP A 116     102.350  26.360  44.990  1.00  0.00           H
ATOM   1741  CA  ASP A 116     102.720  26.030  47.110  1.00  0.00           C
ATOM   1742  HA  ASP A 116     102.740  24.980  47.430  1.00  0.00           H
ATOM   1743  CB  ASP A 116     104.210  26.550  46.950  1.00  0.00           C
ATOM   1744  HB1 ASP A 116     104.750  26.300  47.860  1.00  0.00           H
ATOM   1745  HB2 ASP A 116     104.200  27.610  46.710  1.00  0.00           H
ATOM   1746  CG  ASP A 116     105.010  25.960  45.790  1.00  0.00           C
ATOM   1747  OD1 ASP A 116     105.450  24.800  45.920  1.00  0.00           O
ATOM   1748  OD2 ASP A 116     105.330  26.680  44.800  1.00  0.00           O
ATOM   1749  C   ASP A 116     101.940  26.920  48.050  1.00  0.00           C
ATOM   1750  O   ASP A 116     101.840  26.590  49.270  1.00  0.00           O
ATOM   1751  N   LEU A 117     101.220  27.930  47.570  1.00  0.00           N
ATOM   1752  H   LEU A 117     101.350  28.150  46.590  1.00  0.00           H
ATOM   1753  CA  LEU A 117     100.310  28.760  48.370  1.00  0.00           C
ATOM   1754  HA  LEU A 117     100.900  29.120  49.210  1.00  0.00           H
ATOM   1755  CB  LEU A 117      99.800  29.930  47.580  1.00  0.00           C
ATOM   1756  HB1 LEU A 117      98.940  30.480  47.970  1.00  0.00           H
ATOM   1757  HB2 LEU A 117      99.480  29.540  46.610  1.00  0.00           H
ATOM   1758  CG  LEU A 117     100.860  31.010  47.180  1.00  0.00           C
ATOM   1759  HG  LEU A 117     101.590  30.600  46.490  1.00  0.00           H
ATOM   1760  CD1 LEU A 117     100.110  32.200  46.480  1.00  0.00           C
ATOM   1761 1HD1 LEU A 117      99.330  32.550  47.160  1.00  0.00           H
ATOM   1762 2HD1 LEU A 117     100.770  33.050  46.300  1.00  0.00           H
ATOM   1763 3HD1 LEU A 117      99.590  31.930  45.570  1.00  0.00           H
ATOM   1764  CD2 LEU A 117     101.580  31.530  48.460  1.00  0.00           C
ATOM   1765 1HD2 LEU A 117     100.830  31.630  49.240  1.00  0.00           H
ATOM   1766 2HD2 LEU A 117     102.390  30.900  48.840  1.00  0.00           H
ATOM   1767 3HD2 LEU A 117     102.120  32.420  48.130  1.00  0.00           H
ATOM   1768  C   LEU A 117      99.230  27.890  48.990  1.00  0.00           C
ATOM   1769  O   LEU A 117      98.850  28.120  50.110  1.00  0.00           O
ATOM   1770  N   VAL A 118      98.620  26.880  48.340  1.00  0.00           N
ATOM   1771  H   VAL A 118      98.960  26.720  47.410  1.00  0.00           H
ATOM   1772  CA  VAL A 118      97.640  26.000  48.910  1.00  0.00           C
ATOM   1773  HA  VAL A 118      96.990  26.610  49.540  1.00  0.00           H
ATOM   1774  CB  VAL A 118      96.810  25.240  47.850  1.00  0.00           C
ATOM   1775  HB  VAL A 118      97.450  24.490  47.380  1.00  0.00           H
ATOM   1776  CG1 VAL A 118      95.600  24.510  48.440  1.00  0.00           C
ATOM   1777 1HG1 VAL A 118      94.970  24.010  47.710  1.00  0.00           H
ATOM   1778 2HG1 VAL A 118      96.040  23.790  49.130  1.00  0.00           H
ATOM   1779 3HG1 VAL A 118      94.950  25.170  49.010  1.00  0.00           H
ATOM   1780  CG2 VAL A 118      96.220  26.170  46.790  1.00  0.00           C
ATOM   1781 1HG2 VAL A 118      95.490  26.880  47.180  1.00  0.00           H
ATOM   1782 2HG2 VAL A 118      97.020  26.760  46.370  1.00  0.00           H
ATOM   1783 3HG2 VAL A 118      95.840  25.580  45.950  1.00  0.00           H
ATOM   1784  C   VAL A 118      98.410  25.000  49.810  1.00  0.00           C
ATOM   1785  O   VAL A 118      97.950  24.800  50.980  1.00  0.00           O
ATOM   1786  N   LEU A 119      99.600  24.420  49.420  1.00  0.00           N
ATOM   1787  H   LEU A 119      99.930  24.680  48.500  1.00  0.00           H
ATOM   1788  CA  LEU A 119     100.290  23.410  50.220  1.00  0.00           C
ATOM   1789  HA  LEU A 119      99.480  22.720  50.450  1.00  0.00           H
ATOM   1790  CB  LEU A 119     101.340  22.610  49.320  1.00  0.00           C
ATOM   1791  HB1 LEU A 119     102.250  22.390  49.880  1.00  0.00           H
ATOM   1792  HB2 LEU A 119     101.490  23.210  48.420  1.00  0.00           H
ATOM   1793  CG  LEU A 119     100.920  21.230  48.750  1.00  0.00           C
ATOM   1794  HG  LEU A 119     101.790  20.920  48.170  1.00  0.00           H
ATOM   1795  CD1 LEU A 119     100.600  20.290  49.860  1.00  0.00           C
ATOM   1796 1HD1 LEU A 119      99.770  20.560  50.520  1.00  0.00           H
ATOM   1797 2HD1 LEU A 119     100.270  19.350  49.410  1.00  0.00           H
ATOM   1798 3HD1 LEU A 119     101.460  20.150  50.510  1.00  0.00           H
ATOM   1799  CD2 LEU A 119      99.700  21.240  47.900  1.00  0.00           C
ATOM   1800 1HD2 LEU A 119      99.490  20.320  47.350  1.00  0.00           H
ATOM   1801 2HD2 LEU A 119      98.820  21.490  48.490  1.00  0.00           H
ATOM   1802 3HD2 LEU A 119      99.880  22.060  47.210  1.00  0.00           H
ATOM   1803  C   LEU A 119     100.790  23.930  51.600  1.00  0.00           C
ATOM   1804  O   LEU A 119     100.650  23.260  52.650  1.00  0.00           O
ATOM   1805  N   ASP A 120     101.210  25.200  51.690  1.00  0.00           N
ATOM   1806  H   ASP A 120     101.200  25.820  50.900  1.00  0.00           H
ATOM   1807  CA  ASP A 120     101.540  25.940  52.930  1.00  0.00           C
ATOM   1808  HA  ASP A 120     102.450  25.480  53.310  1.00  0.00           H
ATOM   1809  CB  ASP A 120     101.800  27.400  52.480  1.00  0.00           C
ATOM   1810  HB1 ASP A 120     100.970  27.850  51.940  1.00  0.00           H
ATOM   1811  HB2 ASP A 120     102.650  27.370  51.800  1.00  0.00           H
ATOM   1812  CG  ASP A 120     102.130  28.280  53.700  1.00  0.00           C
ATOM   1813  OD1 ASP A 120     101.230  29.110  53.900  1.00  0.00           O
ATOM   1814  OD2 ASP A 120     103.150  28.150  54.420  1.00  0.00           O
ATOM   1815  C   ASP A 120     100.400  25.880  53.910  1.00  0.00           C
ATOM   1816  O   ASP A 120     100.610  25.440  55.060  1.00  0.00           O
ATOM   1817  N   ARG A 121      99.120  26.150  53.430  1.00  0.00           N
ATOM   1818  H   ARG A 121      98.970  26.520  52.500  1.00  0.00           H
ATOM   1819  CA  ARG A 121      97.970  26.170  54.360  1.00  0.00           C
ATOM   1820  HA  ARG A 121      98.430  26.530  55.280  1.00  0.00           H
ATOM   1821  CB  ARG A 121      96.800  27.050  53.830  1.00  0.00           C
ATOM   1822  HB1 ARG A 121      96.570  26.740  52.810  1.00  0.00           H
ATOM   1823  HB2 ARG A 121      97.260  28.040  53.830  1.00  0.00           H
ATOM   1824  CG  ARG A 121      95.580  27.120  54.770  1.00  0.00           C
ATOM   1825  HG1 ARG A 121      95.030  26.180  54.680  1.00  0.00           H
ATOM   1826  HG2 ARG A 121      94.980  27.950  54.410  1.00  0.00           H
ATOM   1827  CD  ARG A 121      95.790  27.420  56.280  1.00  0.00           C
ATOM   1828  HD1 ARG A 121      96.350  26.580  56.700  1.00  0.00           H
ATOM   1829  HD2 ARG A 121      94.830  27.440  56.790  1.00  0.00           H
ATOM   1830  NE  ARG A 121      96.600  28.630  56.530  1.00  0.00           N
ATOM   1831  HE  ARG A 121      96.990  29.140  55.750  1.00  0.00           H
ATOM   1832  CZ  ARG A 121      97.050  28.890  57.730  1.00  0.00           C
ATOM   1833  NH1 ARG A 121      96.470  28.460  58.810  1.00  0.00           N
ATOM   1834 1HH1 ARG A 121      95.630  27.900  58.740  1.00  0.00           H
ATOM   1835 2HH1 ARG A 121      96.790  28.740  59.730  1.00  0.00           H
ATOM   1836  NH2 ARG A 121      97.990  29.740  57.850  1.00  0.00           N
ATOM   1837 1HH2 ARG A 121      98.500  30.110  57.070  1.00  0.00           H
ATOM   1838 2HH2 ARG A 121      98.240  30.170  58.730  1.00  0.00           H
ATOM   1839  C   ARG A 121      97.630  24.740  54.750  1.00  0.00           C
ATOM   1840  O   ARG A 121      97.340  24.500  55.950  1.00  0.00           O
ATOM   1841  N   ILE A 122      97.590  23.730  53.840  1.00  0.00           N
ATOM   1842  H   ILE A 122      97.660  24.060  52.880  1.00  0.00           H
ATOM   1843  CA  ILE A 122      97.310  22.270  54.190  1.00  0.00           C
ATOM   1844  HA  ILE A 122      96.390  22.390  54.760  1.00  0.00           H
ATOM   1845  CB  ILE A 122      97.070  21.480  52.880  1.00  0.00           C
ATOM   1846  HB  ILE A 122      97.960  21.660  52.270  1.00  0.00           H
ATOM   1847  CG2 ILE A 122      96.930  19.970  53.030  1.00  0.00           C
ATOM   1848 1HG2 ILE A 122      97.420  19.510  53.890  1.00  0.00           H
ATOM   1849 2HG2 ILE A 122      95.870  19.770  53.130  1.00  0.00           H
ATOM   1850 3HG2 ILE A 122      97.300  19.430  52.160  1.00  0.00           H
ATOM   1851  CG1 ILE A 122      95.840  22.030  52.160  1.00  0.00           C
ATOM   1852 1HG1 ILE A 122      96.100  23.030  51.810  1.00  0.00           H
ATOM   1853 2HG1 ILE A 122      94.930  21.990  52.770  1.00  0.00           H
ATOM   1854  CD  ILE A 122      95.490  21.200  50.860  1.00  0.00           C
ATOM   1855  HD1 ILE A 122      95.380  20.110  50.940  1.00  0.00           H
ATOM   1856  HD2 ILE A 122      94.520  21.550  50.530  1.00  0.00           H
ATOM   1857  HD3 ILE A 122      96.210  21.490  50.100  1.00  0.00           H
ATOM   1858  C   ILE A 122      98.380  21.770  55.140  1.00  0.00           C
ATOM   1859  O   ILE A 122      98.010  21.130  56.200  1.00  0.00           O
ATOM   1860  N   ARG A 123      99.710  22.020  54.930  1.00  0.00           N
ATOM   1861  H   ARG A 123     100.010  22.500  54.090  1.00  0.00           H
ATOM   1862  CA  ARG A 123     100.690  21.770  56.030  1.00  0.00           C
ATOM   1863  HA  ARG A 123     100.720  20.710  56.290  1.00  0.00           H
ATOM   1864  CB  ARG A 123     102.060  22.170  55.510  1.00  0.00           C
ATOM   1865  HB1 ARG A 123     102.730  22.170  56.370  1.00  0.00           H
ATOM   1866  HB2 ARG A 123     102.050  23.170  55.070  1.00  0.00           H
ATOM   1867  CG  ARG A 123     102.560  21.200  54.380  1.00  0.00           C
ATOM   1868  HG1 ARG A 123     101.740  20.910  53.730  1.00  0.00           H
ATOM   1869  HG2 ARG A 123     102.960  20.320  54.890  1.00  0.00           H
ATOM   1870  CD  ARG A 123     103.710  21.820  53.660  1.00  0.00           C
ATOM   1871  HD1 ARG A 123     104.320  22.360  54.380  1.00  0.00           H
ATOM   1872  HD2 ARG A 123     103.230  22.530  52.980  1.00  0.00           H
ATOM   1873  NE  ARG A 123     104.490  20.820  52.880  1.00  0.00           N
ATOM   1874  HE  ARG A 123     103.930  20.070  52.500  1.00  0.00           H
ATOM   1875  CZ  ARG A 123     105.780  20.860  52.590  1.00  0.00           C
ATOM   1876  NH1 ARG A 123     106.540  21.950  52.970  1.00  0.00           N
ATOM   1877 1HH1 ARG A 123     106.110  22.780  53.350  1.00  0.00           H
ATOM   1878 2HH1 ARG A 123     107.540  21.910  52.830  1.00  0.00           H
ATOM   1879  NH2 ARG A 123     106.300  19.960  51.880  1.00  0.00           N
ATOM   1880 1HH2 ARG A 123     105.640  19.450  51.300  1.00  0.00           H
ATOM   1881 2HH2 ARG A 123     107.290  19.960  51.720  1.00  0.00           H
ATOM   1882  C   ARG A 123     100.420  22.460  57.380  1.00  0.00           C
ATOM   1883  O   ARG A 123     100.600  21.770  58.380  1.00  0.00           O
ATOM   1884  N   LYS A 124     100.020  23.720  57.390  1.00  0.00           N
ATOM   1885  H   LYS A 124      99.730  24.150  56.520  1.00  0.00           H
ATOM   1886  CA  LYS A 124      99.640  24.330  58.670  1.00  0.00           C
ATOM   1887  HA  LYS A 124     100.440  24.170  59.390  1.00  0.00           H
ATOM   1888  CB  LYS A 124      99.620  25.780  58.460  1.00  0.00           C
ATOM   1889  HB1 LYS A 124      99.080  26.280  59.270  1.00  0.00           H
ATOM   1890  HB2 LYS A 124      99.050  26.040  57.570  1.00  0.00           H
ATOM   1891  CG  LYS A 124     101.030  26.470  58.460  1.00  0.00           C
ATOM   1892  HG1 LYS A 124     101.610  26.050  57.640  1.00  0.00           H
ATOM   1893  HG2 LYS A 124     101.560  26.340  59.400  1.00  0.00           H
ATOM   1894  CD  LYS A 124     100.890  27.980  58.250  1.00  0.00           C
ATOM   1895  HD1 LYS A 124     100.610  28.500  59.160  1.00  0.00           H
ATOM   1896  HD2 LYS A 124     100.190  28.090  57.420  1.00  0.00           H
ATOM   1897  CE  LYS A 124     102.200  28.760  57.840  1.00  0.00           C
ATOM   1898  HE1 LYS A 124     101.920  29.790  57.620  1.00  0.00           H
ATOM   1899  HE2 LYS A 124     102.480  28.280  56.900  1.00  0.00           H
ATOM   1900  NZ  LYS A 124     103.260  28.770  58.850  1.00  0.00           N
ATOM   1901  HZ1 LYS A 124     103.600  27.840  59.020  1.00  0.00           H
ATOM   1902  HZ2 LYS A 124     104.040  29.340  58.540  1.00  0.00           H
ATOM   1903  HZ3 LYS A 124     103.010  29.080  59.770  1.00  0.00           H
ATOM   1904  C   LYS A 124      98.300  23.790  59.310  1.00  0.00           C
ATOM   1905  O   LYS A 124      98.230  23.680  60.510  1.00  0.00           O
ATOM   1906  N   LEU A 125      97.370  23.240  58.470  1.00  0.00           N
ATOM   1907  H   LEU A 125      97.510  23.280  57.470  1.00  0.00           H
ATOM   1908  CA  LEU A 125      96.180  22.520  58.930  1.00  0.00           C
ATOM   1909  HA  LEU A 125      95.590  23.070  59.660  1.00  0.00           H
ATOM   1910  CB  LEU A 125      95.130  22.360  57.780  1.00  0.00           C
ATOM   1911  HB1 LEU A 125      94.450  21.530  57.960  1.00  0.00           H
ATOM   1912  HB2 LEU A 125      95.740  21.890  57.020  1.00  0.00           H
ATOM   1913  CG  LEU A 125      94.310  23.610  57.330  1.00  0.00           C
ATOM   1914  HG  LEU A 125      94.930  24.510  57.330  1.00  0.00           H
ATOM   1915  CD1 LEU A 125      93.670  23.430  55.900  1.00  0.00           C
ATOM   1916 1HD1 LEU A 125      93.260  24.400  55.590  1.00  0.00           H
ATOM   1917 2HD1 LEU A 125      94.410  22.980  55.250  1.00  0.00           H
ATOM   1918 3HD1 LEU A 125      92.770  22.820  55.970  1.00  0.00           H
ATOM   1919  CD2 LEU A 125      93.300  23.720  58.430  1.00  0.00           C
ATOM   1920 1HD2 LEU A 125      92.600  24.500  58.110  1.00  0.00           H
ATOM   1921 2HD2 LEU A 125      92.730  22.810  58.610  1.00  0.00           H
ATOM   1922 3HD2 LEU A 125      93.810  24.020  59.350  1.00  0.00           H
ATOM   1923  C   LEU A 125      96.570  21.110  59.480  1.00  0.00           C
ATOM   1924  O   LEU A 125      96.020  20.790  60.520  1.00  0.00           O
ATOM   1925  N   ALA A 126      97.550  20.450  58.800  1.00  0.00           N
ATOM   1926  H   ALA A 126      97.920  20.760  57.900  1.00  0.00           H
ATOM   1927  CA  ALA A 126      98.010  19.150  59.310  1.00  0.00           C
ATOM   1928  HA  ALA A 126      97.180  18.460  59.430  1.00  0.00           H
ATOM   1929  CB  ALA A 126      98.930  18.470  58.260  1.00  0.00           C
ATOM   1930  HB1 ALA A 126      98.350  18.250  57.360  1.00  0.00           H
ATOM   1931  HB2 ALA A 126      99.670  19.200  57.930  1.00  0.00           H
ATOM   1932  HB3 ALA A 126      99.460  17.650  58.740  1.00  0.00           H
ATOM   1933  C   ALA A 126      98.740  19.410  60.710  1.00  0.00           C
ATOM   1934  O   ALA A 126      98.740  18.470  61.440  1.00  0.00           O
ATOM   1935  N   ASP A 127      99.270  20.630  61.070  1.00  0.00           N
ATOM   1936  H   ASP A 127      99.270  21.330  60.350  1.00  0.00           H
ATOM   1937  CA  ASP A 127      99.780  20.880  62.400  1.00  0.00           C
ATOM   1938  HA  ASP A 127     100.260  19.990  62.800  1.00  0.00           H
ATOM   1939  CB  ASP A 127     100.820  21.930  62.220  1.00  0.00           C
ATOM   1940  HB1 ASP A 127     100.360  22.830  61.800  1.00  0.00           H
ATOM   1941  HB2 ASP A 127     101.670  21.600  61.630  1.00  0.00           H
ATOM   1942  CG  ASP A 127     101.370  22.230  63.670  1.00  0.00           C
ATOM   1943  OD1 ASP A 127     101.290  23.440  64.130  1.00  0.00           O
ATOM   1944  OD2 ASP A 127     101.840  21.330  64.380  1.00  0.00           O
ATOM   1945  C   ASP A 127      98.700  21.300  63.440  1.00  0.00           C
ATOM   1946  O   ASP A 127      98.960  21.130  64.640  1.00  0.00           O
ATOM   1947  N   GLN A 128      97.530  21.860  63.000  1.00  0.00           N
ATOM   1948  H   GLN A 128      97.380  22.100  62.030  1.00  0.00           H
ATOM   1949  CA  GLN A 128      96.310  21.870  63.820  1.00  0.00           C
ATOM   1950  HA  GLN A 128      96.640  22.150  64.820  1.00  0.00           H
ATOM   1951  CB  GLN A 128      95.400  23.080  63.420  1.00  0.00           C
ATOM   1952  HB1 GLN A 128      94.530  23.120  64.070  1.00  0.00           H
ATOM   1953  HB2 GLN A 128      94.970  22.790  62.460  1.00  0.00           H
ATOM   1954  CG  GLN A 128      96.130  24.430  63.220  1.00  0.00           C
ATOM   1955  HG1 GLN A 128      97.200  24.300  63.070  1.00  0.00           H
ATOM   1956  HG2 GLN A 128      96.010  25.010  64.130  1.00  0.00           H
ATOM   1957  CD  GLN A 128      95.480  25.310  62.120  1.00  0.00           C
ATOM   1958  OE1 GLN A 128      96.060  25.450  61.050  1.00  0.00           O
ATOM   1959  NE2 GLN A 128      94.270  25.810  62.400  1.00  0.00           N
ATOM   1960 1HE2 GLN A 128      93.810  25.590  63.270  1.00  0.00           H
ATOM   1961 2HE2 GLN A 128      93.850  26.430  61.720  1.00  0.00           H
ATOM   1962  C   GLN A 128      95.540  20.540  64.020  1.00  0.00           C
ATOM   1963  O   GLN A 128      94.700  20.520  64.920  1.00  0.00           O
ATOM   1964  N   CYS A 129      95.740  19.440  63.210  1.00  0.00           N
ATOM   1965  H   CYS A 129      96.320  19.620  62.400  1.00  0.00           H
ATOM   1966  CA  CYS A 129      95.220  18.100  63.500  1.00  0.00           C
ATOM   1967  HA  CYS A 129      94.150  18.220  63.690  1.00  0.00           H
ATOM   1968  CB  CYS A 129      95.340  17.120  62.310  1.00  0.00           C
ATOM   1969  HB1 CYS A 129      94.980  16.110  62.500  1.00  0.00           H
ATOM   1970  HB2 CYS A 129      96.350  17.160  61.900  1.00  0.00           H
ATOM   1971  SG  CYS A 129      94.260  17.750  61.020  1.00  0.00           S
ATOM   1972  HG  CYS A 129      95.050  18.730  60.580  1.00  0.00           H
ATOM   1973  C   CYS A 129      95.870  17.540  64.790  1.00  0.00           C
ATOM   1974  O   CYS A 129      96.870  18.130  65.260  1.00  0.00           O
ATOM   1975  N   THR A 130      95.370  16.420  65.340  1.00  0.00           N
ATOM   1976  H   THR A 130      94.450  16.150  65.000  1.00  0.00           H
ATOM   1977  CA  THR A 130      96.010  15.570  66.350  1.00  0.00           C
ATOM   1978  HA  THR A 130      96.950  16.020  66.650  1.00  0.00           H
ATOM   1979  CB  THR A 130      95.280  15.500  67.730  1.00  0.00           C
ATOM   1980  HB  THR A 130      95.970  14.910  68.340  1.00  0.00           H
ATOM   1981  CG2 THR A 130      95.150  16.960  68.310  1.00  0.00           C
ATOM   1982 1HG2 THR A 130      96.080  17.480  68.060  1.00  0.00           H
ATOM   1983 2HG2 THR A 130      94.290  17.500  67.900  1.00  0.00           H
ATOM   1984 3HG2 THR A 130      95.010  16.840  69.380  1.00  0.00           H
ATOM   1985  OG1 THR A 130      93.950  14.980  67.620  1.00  0.00           O
ATOM   1986  HG1 THR A 130      93.550  15.110  66.760  1.00  0.00           H
ATOM   1987  C   THR A 130      96.290  14.190  65.760  1.00  0.00           C
ATOM   1988  O   THR A 130      97.210  13.470  66.210  1.00  0.00           O
ATOM   1989  N   GLY A 131      95.560  13.870  64.730  1.00  0.00           N
ATOM   1990  H   GLY A 131      94.700  14.370  64.550  1.00  0.00           H
ATOM   1991  CA  GLY A 131      95.820  12.710  63.870  1.00  0.00           C
ATOM   1992  HA1 GLY A 131      95.590  11.770  64.360  1.00  0.00           H
ATOM   1993  HA2 GLY A 131      96.850  12.650  63.520  1.00  0.00           H
ATOM   1994  C   GLY A 131      94.920  12.810  62.640  1.00  0.00           C
ATOM   1995  O   GLY A 131      93.700  12.510  62.700  1.00  0.00           O
ATOM   1996  N   LEU A 132      95.490  13.330  61.480  1.00  0.00           N
ATOM   1997  H   LEU A 132      96.450  13.590  61.640  1.00  0.00           H
ATOM   1998  CA  LEU A 132      94.690  13.460  60.210  1.00  0.00           C
ATOM   1999  HA  LEU A 132      93.790  14.050  60.380  1.00  0.00           H
ATOM   2000  CB  LEU A 132      95.590  14.300  59.290  1.00  0.00           C
ATOM   2001  HB1 LEU A 132      96.610  13.930  59.350  1.00  0.00           H
ATOM   2002  HB2 LEU A 132      95.660  15.300  59.720  1.00  0.00           H
ATOM   2003  CG  LEU A 132      95.240  14.410  57.820  1.00  0.00           C
ATOM   2004  HG  LEU A 132      95.220  13.410  57.370  1.00  0.00           H
ATOM   2005  CD1 LEU A 132      93.930  15.180  57.660  1.00  0.00           C
ATOM   2006 1HD1 LEU A 132      93.980  16.120  58.220  1.00  0.00           H
ATOM   2007 2HD1 LEU A 132      93.750  15.270  56.590  1.00  0.00           H
ATOM   2008 3HD1 LEU A 132      93.090  14.590  58.030  1.00  0.00           H
ATOM   2009  CD2 LEU A 132      96.390  15.080  57.010  1.00  0.00           C
ATOM   2010 1HD2 LEU A 132      96.690  16.030  57.450  1.00  0.00           H
ATOM   2011 2HD2 LEU A 132      97.230  14.390  57.060  1.00  0.00           H
ATOM   2012 3HD2 LEU A 132      96.050  15.420  56.030  1.00  0.00           H
ATOM   2013  C   LEU A 132      94.370  12.140  59.460  1.00  0.00           C
ATOM   2014  O   LEU A 132      95.190  11.260  59.280  1.00  0.00           O
ATOM   2015  N   GLN A 133      93.140  11.990  59.000  1.00  0.00           N
ATOM   2016  H   GLN A 133      92.420  12.680  59.180  1.00  0.00           H
ATOM   2017  CA  GLN A 133      92.650  10.790  58.270  1.00  0.00           C
ATOM   2018  HA  GLN A 133      93.420  10.030  58.330  1.00  0.00           H
ATOM   2019  CB  GLN A 133      91.430  10.320  59.030  1.00  0.00           C
ATOM   2020  HB1 GLN A 133      90.630  11.030  58.850  1.00  0.00           H
ATOM   2021  HB2 GLN A 133      91.630  10.300  60.100  1.00  0.00           H
ATOM   2022  CG  GLN A 133      90.930   8.900  58.610  1.00  0.00           C
ATOM   2023  HG1 GLN A 133      91.700   8.170  58.840  1.00  0.00           H
ATOM   2024  HG2 GLN A 133      90.670   8.850  57.550  1.00  0.00           H
ATOM   2025  CD  GLN A 133      89.620   8.590  59.350  1.00  0.00           C
ATOM   2026  OE1 GLN A 133      88.570   9.140  59.080  1.00  0.00           O
ATOM   2027  NE2 GLN A 133      89.680   7.710  60.300  1.00  0.00           N
ATOM   2028 1HE2 GLN A 133      90.640   7.430  60.460  1.00  0.00           H
ATOM   2029 2HE2 GLN A 133      88.850   7.620  60.860  1.00  0.00           H
ATOM   2030  C   GLN A 133      92.430  11.030  56.800  1.00  0.00           C
ATOM   2031  O   GLN A 133      92.620  10.040  56.060  1.00  0.00           O
ATOM   2032  N   GLY A 134      92.210  12.240  56.330  1.00  0.00           N
ATOM   2033  H   GLY A 134      92.170  12.970  57.020  1.00  0.00           H
ATOM   2034  CA  GLY A 134      92.220  12.540  54.900  1.00  0.00           C
ATOM   2035  HA1 GLY A 134      91.710  11.790  54.310  1.00  0.00           H
ATOM   2036  HA2 GLY A 134      93.240  12.380  54.530  1.00  0.00           H
ATOM   2037  C   GLY A 134      91.830  13.910  54.520  1.00  0.00           C
ATOM   2038  O   GLY A 134      91.610  14.810  55.360  1.00  0.00           O
ATOM   2039  N   PHE A 135      91.810  14.000  53.190  1.00  0.00           N
ATOM   2040  H   PHE A 135      92.000  13.150  52.680  1.00  0.00           H
ATOM   2041  CA  PHE A 135      91.410  15.230  52.400  1.00  0.00           C
ATOM   2042  HA  PHE A 135      91.400  16.060  53.110  1.00  0.00           H
ATOM   2043  CB  PHE A 135      92.500  15.620  51.350  1.00  0.00           C
ATOM   2044  HB1 PHE A 135      92.440  16.620  50.910  1.00  0.00           H
ATOM   2045  HB2 PHE A 135      92.600  14.850  50.590  1.00  0.00           H
ATOM   2046  CG  PHE A 135      93.850  15.690  51.980  1.00  0.00           C
ATOM   2047  CD1 PHE A 135      94.200  16.670  52.950  1.00  0.00           C
ATOM   2048  HD1 PHE A 135      93.430  17.340  53.290  1.00  0.00           H
ATOM   2049  CE1 PHE A 135      95.560  16.810  53.430  1.00  0.00           C
ATOM   2050  HE1 PHE A 135      95.840  17.610  54.100  1.00  0.00           H
ATOM   2051  CZ  PHE A 135      96.510  15.900  53.060  1.00  0.00           C
ATOM   2052  HZ  PHE A 135      97.510  16.070  53.450  1.00  0.00           H
ATOM   2053  CE2 PHE A 135      96.170  14.950  52.090  1.00  0.00           C
ATOM   2054  HE2 PHE A 135      96.970  14.320  51.730  1.00  0.00           H
ATOM   2055  CD2 PHE A 135      94.850  14.800  51.580  1.00  0.00           C
ATOM   2056  HD2 PHE A 135      94.690  14.150  50.730  1.00  0.00           H
ATOM   2057  C   PHE A 135      90.040  15.160  51.710  1.00  0.00           C
ATOM   2058  O   PHE A 135      89.700  14.070  51.240  1.00  0.00           O
ATOM   2059  N   LEU A 136      89.350  16.260  51.610  1.00  0.00           N
ATOM   2060  H   LEU A 136      89.530  17.060  52.190  1.00  0.00           H
ATOM   2061  CA  LEU A 136      88.140  16.360  50.740  1.00  0.00           C
ATOM   2062  HA  LEU A 136      88.150  15.420  50.190  1.00  0.00           H
ATOM   2063  CB  LEU A 136      86.890  16.470  51.640  1.00  0.00           C
ATOM   2064  HB1 LEU A 136      86.030  16.670  51.000  1.00  0.00           H
ATOM   2065  HB2 LEU A 136      87.010  17.300  52.340  1.00  0.00           H
ATOM   2066  CG  LEU A 136      86.640  15.170  52.430  1.00  0.00           C
ATOM   2067  HG  LEU A 136      86.930  14.220  51.990  1.00  0.00           H
ATOM   2068  CD1 LEU A 136      87.350  15.230  53.800  1.00  0.00           C
ATOM   2069 1HD1 LEU A 136      88.430  15.060  53.720  1.00  0.00           H
ATOM   2070 2HD1 LEU A 136      87.220  16.240  54.190  1.00  0.00           H
ATOM   2071 3HD1 LEU A 136      86.830  14.610  54.530  1.00  0.00           H
ATOM   2072  CD2 LEU A 136      85.120  15.150  52.510  1.00  0.00           C
ATOM   2073 1HD2 LEU A 136      84.660  15.100  51.530  1.00  0.00           H
ATOM   2074 2HD2 LEU A 136      84.830  14.230  53.030  1.00  0.00           H
ATOM   2075 3HD2 LEU A 136      84.910  16.080  53.050  1.00  0.00           H
ATOM   2076  C   LEU A 136      88.240  17.570  49.760  1.00  0.00           C
ATOM   2077  O   LEU A 136      88.310  18.730  50.100  1.00  0.00           O
ATOM   2078  N   VAL A 137      88.320  17.210  48.470  1.00  0.00           N
ATOM   2079  H   VAL A 137      88.280  16.210  48.350  1.00  0.00           H
ATOM   2080  CA  VAL A 137      88.420  18.170  47.370  1.00  0.00           C
ATOM   2081  HA  VAL A 137      88.660  19.160  47.750  1.00  0.00           H
ATOM   2082  CB  VAL A 137      89.520  17.830  46.330  1.00  0.00           C
ATOM   2083  HB  VAL A 137      89.360  16.820  45.960  1.00  0.00           H
ATOM   2084  CG1 VAL A 137      89.580  18.980  45.320  1.00  0.00           C
ATOM   2085 1HG1 VAL A 137      89.620  19.880  45.940  1.00  0.00           H
ATOM   2086 2HG1 VAL A 137      90.410  18.920  44.620  1.00  0.00           H
ATOM   2087 3HG1 VAL A 137      88.650  19.040  44.760  1.00  0.00           H
ATOM   2088  CG2 VAL A 137      90.930  17.680  46.880  1.00  0.00           C
ATOM   2089 1HG2 VAL A 137      91.270  18.650  47.240  1.00  0.00           H
ATOM   2090 2HG2 VAL A 137      91.010  16.870  47.600  1.00  0.00           H
ATOM   2091 3HG2 VAL A 137      91.640  17.600  46.060  1.00  0.00           H
ATOM   2092  C   VAL A 137      87.100  18.390  46.660  1.00  0.00           C
ATOM   2093  O   VAL A 137      86.620  17.490  45.950  1.00  0.00           O
ATOM   2094  N   PHE A 138      86.530  19.570  46.710  1.00  0.00           N
ATOM   2095  H   PHE A 138      86.990  20.280  47.250  1.00  0.00           H
ATOM   2096  CA  PHE A 138      85.370  19.990  45.900  1.00  0.00           C
ATOM   2097  HA  PHE A 138      84.650  19.230  45.580  1.00  0.00           H
ATOM   2098  CB  PHE A 138      84.470  20.880  46.740  1.00  0.00           C
ATOM   2099  HB1 PHE A 138      84.610  21.930  46.480  1.00  0.00           H
ATOM   2100  HB2 PHE A 138      84.780  20.900  47.790  1.00  0.00           H
ATOM   2101  CG  PHE A 138      82.970  20.610  46.660  1.00  0.00           C
ATOM   2102  CD1 PHE A 138      82.260  20.630  45.420  1.00  0.00           C
ATOM   2103  HD1 PHE A 138      82.770  20.830  44.480  1.00  0.00           H
ATOM   2104  CE1 PHE A 138      80.900  20.400  45.430  1.00  0.00           C
ATOM   2105  HE1 PHE A 138      80.370  20.520  44.500  1.00  0.00           H
ATOM   2106  CZ  PHE A 138      80.160  20.140  46.570  1.00  0.00           C
ATOM   2107  HZ  PHE A 138      79.090  20.040  46.620  1.00  0.00           H
ATOM   2108  CE2 PHE A 138      80.870  20.040  47.780  1.00  0.00           C
ATOM   2109  HE2 PHE A 138      80.360  19.660  48.650  1.00  0.00           H
ATOM   2110  CD2 PHE A 138      82.270  20.280  47.840  1.00  0.00           C
ATOM   2111  HD2 PHE A 138      82.850  20.170  48.750  1.00  0.00           H
ATOM   2112  C   PHE A 138      85.800  20.780  44.650  1.00  0.00           C
ATOM   2113  O   PHE A 138      86.510  21.780  44.780  1.00  0.00           O
ATOM   2114  N   HIS A 139      85.310  20.410  43.460  1.00  0.00           N
ATOM   2115  H   HIS A 139      84.600  19.690  43.460  1.00  0.00           H
ATOM   2116  CA  HIS A 139      85.670  21.110  42.220  1.00  0.00           C
ATOM   2117  HA  HIS A 139      85.930  22.150  42.420  1.00  0.00           H
ATOM   2118  CB  HIS A 139      87.070  20.540  41.750  1.00  0.00           C
ATOM   2119  HB1 HIS A 139      87.720  20.500  42.620  1.00  0.00           H
ATOM   2120  HB2 HIS A 139      87.490  21.170  40.970  1.00  0.00           H
ATOM   2121  CG  HIS A 139      86.870  19.210  41.170  1.00  0.00           C
ATOM   2122  ND1 HIS A 139      87.030  18.930  39.830  1.00  0.00           N
ATOM   2123  HD1 HIS A 139      87.200  19.570  39.070  1.00  0.00           H
ATOM   2124  CE1 HIS A 139      86.720  17.650  39.590  1.00  0.00           C
ATOM   2125  HE1 HIS A 139      86.860  17.190  38.620  1.00  0.00           H
ATOM   2126  NE2 HIS A 139      86.420  17.110  40.790  1.00  0.00           N
ATOM   2127  HE2 HIS A 139      86.160  16.170  41.040  1.00  0.00           H
ATOM   2128  CD2 HIS A 139      86.590  18.050  41.780  1.00  0.00           C
ATOM   2129  HD2 HIS A 139      86.550  17.860  42.840  1.00  0.00           H
ATOM   2130  C   HIS A 139      84.660  21.060  41.030  1.00  0.00           C
ATOM   2131  O   HIS A 139      83.750  20.250  41.060  1.00  0.00           O
ATOM   2132  N   SER A 140      84.810  21.860  40.030  1.00  0.00           N
ATOM   2133  H   SER A 140      85.540  22.550  40.110  1.00  0.00           H
ATOM   2134  CA  SER A 140      84.100  21.810  38.760  1.00  0.00           C
ATOM   2135  HA  SER A 140      83.030  21.660  38.940  1.00  0.00           H
ATOM   2136  CB  SER A 140      84.360  23.180  38.050  1.00  0.00           C
ATOM   2137  HB1 SER A 140      85.440  23.180  37.880  1.00  0.00           H
ATOM   2138  HB2 SER A 140      83.910  23.990  38.620  1.00  0.00           H
ATOM   2139  OG  SER A 140      83.690  23.200  36.750  1.00  0.00           O
ATOM   2140  HG  SER A 140      83.650  24.110  36.420  1.00  0.00           H
ATOM   2141  C   SER A 140      84.700  20.760  37.830  1.00  0.00           C
ATOM   2142  O   SER A 140      85.910  20.740  37.600  1.00  0.00           O
ATOM   2143  N   PHE A 141      83.830  19.940  37.230  1.00  0.00           N
ATOM   2144  H   PHE A 141      82.840  20.100  37.320  1.00  0.00           H
ATOM   2145  CA  PHE A 141      84.300  18.820  36.390  1.00  0.00           C
ATOM   2146  HA  PHE A 141      85.110  18.380  36.980  1.00  0.00           H
ATOM   2147  CB  PHE A 141      83.100  17.830  36.210  1.00  0.00           C
ATOM   2148  HB1 PHE A 141      82.370  18.290  35.530  1.00  0.00           H
ATOM   2149  HB2 PHE A 141      82.590  17.670  37.150  1.00  0.00           H
ATOM   2150  CG  PHE A 141      83.390  16.430  35.680  1.00  0.00           C
ATOM   2151  CD1 PHE A 141      82.390  15.720  34.960  1.00  0.00           C
ATOM   2152  HD1 PHE A 141      81.460  16.220  34.740  1.00  0.00           H
ATOM   2153  CE1 PHE A 141      82.680  14.380  34.610  1.00  0.00           C
ATOM   2154  HE1 PHE A 141      81.930  13.810  34.090  1.00  0.00           H
ATOM   2155  CZ  PHE A 141      83.920  13.810  34.910  1.00  0.00           C
ATOM   2156  HZ  PHE A 141      84.150  12.830  34.530  1.00  0.00           H
ATOM   2157  CE2 PHE A 141      84.930  14.570  35.540  1.00  0.00           C
ATOM   2158  HE2 PHE A 141      85.880  14.120  35.790  1.00  0.00           H
ATOM   2159  CD2 PHE A 141      84.610  15.820  36.020  1.00  0.00           C
ATOM   2160  HD2 PHE A 141      85.320  16.240  36.720  1.00  0.00           H
ATOM   2161  C   PHE A 141      84.900  19.180  34.990  1.00  0.00           C
ATOM   2162  O   PHE A 141      85.890  18.630  34.590  1.00  0.00           O
ATOM   2163  N   GLY A 142      84.330  20.180  34.300  1.00  0.00           N
ATOM   2164  H   GLY A 142      83.620  20.730  34.760  1.00  0.00           H
ATOM   2165  CA  GLY A 142      84.770  20.680  33.000  1.00  0.00           C
ATOM   2166  HA1 GLY A 142      83.880  20.890  32.400  1.00  0.00           H
ATOM   2167  HA2 GLY A 142      85.280  19.850  32.510  1.00  0.00           H
ATOM   2168  C   GLY A 142      85.640  21.970  33.020  1.00  0.00           C
ATOM   2169  O   GLY A 142      86.190  22.380  32.010  1.00  0.00           O
ATOM   2170  N   GLY A 143      85.850  22.570  34.230  1.00  0.00           N
ATOM   2171  H   GLY A 143      85.480  22.170  35.080  1.00  0.00           H
ATOM   2172  CA  GLY A 143      86.640  23.810  34.380  1.00  0.00           C
ATOM   2173  HA1 GLY A 143      86.500  24.320  35.330  1.00  0.00           H
ATOM   2174  HA2 GLY A 143      86.360  24.530  33.620  1.00  0.00           H
ATOM   2175  C   GLY A 143      88.140  23.680  34.190  1.00  0.00           C
ATOM   2176  O   GLY A 143      88.630  22.640  34.510  1.00  0.00           O
ATOM   2177  N   GLY A 144      88.830  24.710  33.560  1.00  0.00           N
ATOM   2178  H   GLY A 144      88.350  25.600  33.480  1.00  0.00           H
ATOM   2179  CA  GLY A 144      90.250  24.800  33.380  1.00  0.00           C
ATOM   2180  HA1 GLY A 144      90.440  25.690  32.780  1.00  0.00           H
ATOM   2181  HA2 GLY A 144      90.560  23.920  32.830  1.00  0.00           H
ATOM   2182  C   GLY A 144      91.040  25.050  34.700  1.00  0.00           C
ATOM   2183  O   GLY A 144      92.000  24.320  34.850  1.00  0.00           O
ATOM   2184  N   THR A 145      90.590  25.810  35.700  1.00  0.00           N
ATOM   2185  H   THR A 145      89.810  26.440  35.570  1.00  0.00           H
ATOM   2186  CA  THR A 145      91.090  25.570  37.030  1.00  0.00           C
ATOM   2187  HA  THR A 145      92.180  25.530  37.030  1.00  0.00           H
ATOM   2188  CB  THR A 145      90.700  26.710  38.000  1.00  0.00           C
ATOM   2189  HB  THR A 145      89.630  26.810  38.170  1.00  0.00           H
ATOM   2190  CG2 THR A 145      91.260  26.600  39.450  1.00  0.00           C
ATOM   2191 1HG2 THR A 145      90.970  27.460  40.070  1.00  0.00           H
ATOM   2192 2HG2 THR A 145      90.870  25.740  39.990  1.00  0.00           H
ATOM   2193 3HG2 THR A 145      92.350  26.530  39.400  1.00  0.00           H
ATOM   2194  OG1 THR A 145      91.080  27.960  37.380  1.00  0.00           O
ATOM   2195  HG1 THR A 145      90.740  28.060  36.480  1.00  0.00           H
ATOM   2196  C   THR A 145      90.620  24.210  37.640  1.00  0.00           C
ATOM   2197  O   THR A 145      91.380  23.520  38.370  1.00  0.00           O
ATOM   2198  N   GLY A 146      89.430  23.780  37.340  1.00  0.00           N
ATOM   2199  H   GLY A 146      88.870  24.350  36.730  1.00  0.00           H
ATOM   2200  CA  GLY A 146      88.740  22.660  38.060  1.00  0.00           C
ATOM   2201  HA1 GLY A 146      87.680  22.730  37.810  1.00  0.00           H
ATOM   2202  HA2 GLY A 146      88.860  22.770  39.140  1.00  0.00           H
ATOM   2203  C   GLY A 146      89.180  21.290  37.760  1.00  0.00           C
ATOM   2204  O   GLY A 146      88.910  20.390  38.550  1.00  0.00           O
ATOM   2205  N   SER A 147      89.880  21.140  36.620  1.00  0.00           N
ATOM   2206  H   SER A 147      89.740  21.900  35.980  1.00  0.00           H
ATOM   2207  CA  SER A 147      90.540  19.990  35.980  1.00  0.00           C
ATOM   2208  HA  SER A 147      90.260  19.100  36.560  1.00  0.00           H
ATOM   2209  CB  SER A 147      90.110  19.850  34.550  1.00  0.00           C
ATOM   2210  HB1 SER A 147      89.070  19.540  34.520  1.00  0.00           H
ATOM   2211  HB2 SER A 147      90.680  19.030  34.110  1.00  0.00           H
ATOM   2212  OG  SER A 147      90.320  20.950  33.720  1.00  0.00           O
ATOM   2213  HG  SER A 147      89.690  21.640  33.960  1.00  0.00           H
ATOM   2214  C   SER A 147      92.050  20.140  36.020  1.00  0.00           C
ATOM   2215  O   SER A 147      92.680  19.300  36.660  1.00  0.00           O
ATOM   2216  N   GLY A 148      92.560  21.250  35.470  1.00  0.00           N
ATOM   2217  H   GLY A 148      91.950  21.660  34.780  1.00  0.00           H
ATOM   2218  CA  GLY A 148      93.970  21.550  35.310  1.00  0.00           C
ATOM   2219  HA1 GLY A 148      94.080  22.450  34.710  1.00  0.00           H
ATOM   2220  HA2 GLY A 148      94.440  20.670  34.880  1.00  0.00           H
ATOM   2221  C   GLY A 148      94.610  21.720  36.670  1.00  0.00           C
ATOM   2222  O   GLY A 148      95.400  20.810  37.110  1.00  0.00           O
ATOM   2223  N   PHE A 149      94.220  22.780  37.360  1.00  0.00           N
ATOM   2224  H   PHE A 149      93.550  23.470  37.070  1.00  0.00           H
ATOM   2225  CA  PHE A 149      94.830  23.040  38.650  1.00  0.00           C
ATOM   2226  HA  PHE A 149      95.900  22.870  38.540  1.00  0.00           H
ATOM   2227  CB  PHE A 149      94.540  24.520  39.030  1.00  0.00           C
ATOM   2228  HB1 PHE A 149      93.460  24.590  39.210  1.00  0.00           H
ATOM   2229  HB2 PHE A 149      94.770  25.160  38.180  1.00  0.00           H
ATOM   2230  CG  PHE A 149      95.280  24.960  40.240  1.00  0.00           C
ATOM   2231  CD1 PHE A 149      96.650  24.820  40.320  1.00  0.00           C
ATOM   2232  HD1 PHE A 149      97.190  24.470  39.450  1.00  0.00           H
ATOM   2233  CE1 PHE A 149      97.400  25.060  41.520  1.00  0.00           C
ATOM   2234  HE1 PHE A 149      98.440  24.800  41.550  1.00  0.00           H
ATOM   2235  CZ  PHE A 149      96.720  25.610  42.610  1.00  0.00           C
ATOM   2236  HZ  PHE A 149      97.250  25.840  43.530  1.00  0.00           H
ATOM   2237  CE2 PHE A 149      95.290  25.730  42.620  1.00  0.00           C
ATOM   2238  HE2 PHE A 149      94.830  25.900  43.580  1.00  0.00           H
ATOM   2239  CD2 PHE A 149      94.590  25.380  41.430  1.00  0.00           C
ATOM   2240  HD2 PHE A 149      93.510  25.360  41.490  1.00  0.00           H
ATOM   2241  C   PHE A 149      94.470  21.990  39.750  1.00  0.00           C
ATOM   2242  O   PHE A 149      95.290  21.640  40.620  1.00  0.00           O
ATOM   2243  N   THR A 150      93.320  21.380  39.720  1.00  0.00           N
ATOM   2244  H   THR A 150      92.730  21.730  38.980  1.00  0.00           H
ATOM   2245  CA  THR A 150      92.890  20.320  40.600  1.00  0.00           C
ATOM   2246  HA  THR A 150      92.960  20.650  41.630  1.00  0.00           H
ATOM   2247  CB  THR A 150      91.390  20.010  40.510  1.00  0.00           C
ATOM   2248  HB  THR A 150      91.130  19.620  39.530  1.00  0.00           H
ATOM   2249  CG2 THR A 150      90.860  19.200  41.630  1.00  0.00           C
ATOM   2250 1HG2 THR A 150      89.850  18.830  41.500  1.00  0.00           H
ATOM   2251 2HG2 THR A 150      91.500  18.320  41.760  1.00  0.00           H
ATOM   2252 3HG2 THR A 150      90.970  19.800  42.530  1.00  0.00           H
ATOM   2253  OG1 THR A 150      90.620  21.190  40.680  1.00  0.00           O
ATOM   2254  HG1 THR A 150      90.060  21.180  39.900  1.00  0.00           H
ATOM   2255  C   THR A 150      93.710  19.070  40.420  1.00  0.00           C
ATOM   2256  O   THR A 150      94.140  18.450  41.350  1.00  0.00           O
ATOM   2257  N   SER A 151      94.110  18.740  39.200  1.00  0.00           N
ATOM   2258  H   SER A 151      93.640  19.170  38.410  1.00  0.00           H
ATOM   2259  CA  SER A 151      95.010  17.650  38.920  1.00  0.00           C
ATOM   2260  HA  SER A 151      94.670  16.790  39.500  1.00  0.00           H
ATOM   2261  CB  SER A 151      94.880  17.150  37.460  1.00  0.00           C
ATOM   2262  HB1 SER A 151      95.670  16.420  37.260  1.00  0.00           H
ATOM   2263  HB2 SER A 151      94.980  17.990  36.780  1.00  0.00           H
ATOM   2264  OG  SER A 151      93.630  16.550  37.270  1.00  0.00           O
ATOM   2265  HG  SER A 151      93.020  17.170  37.690  1.00  0.00           H
ATOM   2266  C   SER A 151      96.450  17.910  39.250  1.00  0.00           C
ATOM   2267  O   SER A 151      97.130  16.910  39.480  1.00  0.00           O
ATOM   2268  N   LEU A 152      96.910  19.170  39.380  1.00  0.00           N
ATOM   2269  H   LEU A 152      96.200  19.880  39.240  1.00  0.00           H
ATOM   2270  CA  LEU A 152      98.210  19.560  39.930  1.00  0.00           C
ATOM   2271  HA  LEU A 152      98.930  18.900  39.450  1.00  0.00           H
ATOM   2272  CB  LEU A 152      98.510  21.030  39.470  1.00  0.00           C
ATOM   2273  HB1 LEU A 152      97.910  21.710  40.080  1.00  0.00           H
ATOM   2274  HB2 LEU A 152      98.200  21.060  38.420  1.00  0.00           H
ATOM   2275  CG  LEU A 152     100.010  21.450  39.580  1.00  0.00           C
ATOM   2276  HG  LEU A 152     100.330  21.130  40.580  1.00  0.00           H
ATOM   2277  CD1 LEU A 152     100.820  20.650  38.580  1.00  0.00           C
ATOM   2278 1HD1 LEU A 152     100.530  19.610  38.710  1.00  0.00           H
ATOM   2279 2HD1 LEU A 152     100.530  20.830  37.550  1.00  0.00           H
ATOM   2280 3HD1 LEU A 152     101.890  20.810  38.710  1.00  0.00           H
ATOM   2281  CD2 LEU A 152     100.270  22.940  39.300  1.00  0.00           C
ATOM   2282 1HD2 LEU A 152      99.970  23.270  38.300  1.00  0.00           H
ATOM   2283 2HD2 LEU A 152      99.690  23.540  40.000  1.00  0.00           H
ATOM   2284 3HD2 LEU A 152     101.320  23.200  39.450  1.00  0.00           H
ATOM   2285  C   LEU A 152      98.280  19.380  41.460  1.00  0.00           C
ATOM   2286  O   LEU A 152      99.190  18.870  42.040  1.00  0.00           O
ATOM   2287  N   LEU A 153      97.160  19.790  42.170  1.00  0.00           N
ATOM   2288  H   LEU A 153      96.480  20.320  41.650  1.00  0.00           H
ATOM   2289  CA  LEU A 153      96.920  19.710  43.610  1.00  0.00           C
ATOM   2290  HA  LEU A 153      97.750  20.180  44.140  1.00  0.00           H
ATOM   2291  CB  LEU A 153      95.730  20.640  43.910  1.00  0.00           C
ATOM   2292  HB1 LEU A 153      94.850  20.270  43.390  1.00  0.00           H
ATOM   2293  HB2 LEU A 153      95.910  21.650  43.550  1.00  0.00           H
ATOM   2294  CG  LEU A 153      95.280  20.710  45.440  1.00  0.00           C
ATOM   2295  HG  LEU A 153      95.120  19.720  45.870  1.00  0.00           H
ATOM   2296  CD1 LEU A 153      96.330  21.240  46.360  1.00  0.00           C
ATOM   2297 1HD1 LEU A 153      97.260  20.680  46.380  1.00  0.00           H
ATOM   2298 2HD1 LEU A 153      96.570  22.230  45.980  1.00  0.00           H
ATOM   2299 3HD1 LEU A 153      95.790  21.370  47.300  1.00  0.00           H
ATOM   2300  CD2 LEU A 153      94.020  21.450  45.580  1.00  0.00           C
ATOM   2301 1HD2 LEU A 153      93.930  22.270  44.860  1.00  0.00           H
ATOM   2302 2HD2 LEU A 153      93.170  20.780  45.440  1.00  0.00           H
ATOM   2303 3HD2 LEU A 153      93.980  21.960  46.540  1.00  0.00           H
ATOM   2304  C   LEU A 153      96.640  18.240  44.050  1.00  0.00           C
ATOM   2305  O   LEU A 153      97.350  17.850  45.010  1.00  0.00           O
ATOM   2306  N   MET A 154      95.740  17.410  43.450  1.00  0.00           N
ATOM   2307  H   MET A 154      95.270  17.780  42.640  1.00  0.00           H
ATOM   2308  CA  MET A 154      95.360  16.080  43.950  1.00  0.00           C
ATOM   2309  HA  MET A 154      94.930  16.090  44.950  1.00  0.00           H
ATOM   2310  CB  MET A 154      94.310  15.620  42.950  1.00  0.00           C
ATOM   2311  HB1 MET A 154      94.800  15.300  42.030  1.00  0.00           H
ATOM   2312  HB2 MET A 154      93.610  16.440  42.760  1.00  0.00           H
ATOM   2313  CG  MET A 154      93.400  14.510  43.600  1.00  0.00           C
ATOM   2314  HG1 MET A 154      93.930  13.580  43.780  1.00  0.00           H
ATOM   2315  HG2 MET A 154      92.610  14.340  42.880  1.00  0.00           H
ATOM   2316  SD  MET A 154      92.470  14.890  45.080  1.00  0.00           S
ATOM   2317  CE  MET A 154      91.220  13.580  45.040  1.00  0.00           C
ATOM   2318  HE1 MET A 154      91.590  12.560  45.160  1.00  0.00           H
ATOM   2319  HE2 MET A 154      90.420  13.830  45.730  1.00  0.00           H
ATOM   2320  HE3 MET A 154      90.720  13.650  44.070  1.00  0.00           H
ATOM   2321  C   MET A 154      96.560  15.050  43.990  1.00  0.00           C
ATOM   2322  O   MET A 154      96.800  14.230  44.890  1.00  0.00           O
ATOM   2323  N   GLU A 155      97.440  15.170  42.980  1.00  0.00           N
ATOM   2324  H   GLU A 155      97.210  15.880  42.300  1.00  0.00           H
ATOM   2325  CA  GLU A 155      98.570  14.270  42.790  1.00  0.00           C
ATOM   2326  HA  GLU A 155      98.290  13.240  42.990  1.00  0.00           H
ATOM   2327  CB  GLU A 155      99.220  14.450  41.350  1.00  0.00           C
ATOM   2328  HB1 GLU A 155      99.360  15.520  41.160  1.00  0.00           H
ATOM   2329  HB2 GLU A 155      98.440  14.070  40.700  1.00  0.00           H
ATOM   2330  CG  GLU A 155     100.490  13.640  41.000  1.00  0.00           C
ATOM   2331  HG1 GLU A 155     100.250  12.630  41.340  1.00  0.00           H
ATOM   2332  HG2 GLU A 155     101.360  14.000  41.560  1.00  0.00           H
ATOM   2333  CD  GLU A 155     100.790  13.620  39.510  1.00  0.00           C
ATOM   2334  OE1 GLU A 155     101.230  14.670  38.960  1.00  0.00           O
ATOM   2335  OE2 GLU A 155     100.600  12.540  38.920  1.00  0.00           O
ATOM   2336  C   GLU A 155      99.680  14.750  43.820  1.00  0.00           C
ATOM   2337  O   GLU A 155     100.280  13.960  44.470  1.00  0.00           O
ATOM   2338  N   ARG A 156      99.780  16.060  44.080  1.00  0.00           N
ATOM   2339  H   ARG A 156      99.150  16.670  43.570  1.00  0.00           H
ATOM   2340  CA  ARG A 156     100.720  16.610  45.110  1.00  0.00           C
ATOM   2341  HA  ARG A 156     101.690  16.130  44.950  1.00  0.00           H
ATOM   2342  CB  ARG A 156     100.920  18.150  44.840  1.00  0.00           C
ATOM   2343  HB1 ARG A 156     100.000  18.710  45.000  1.00  0.00           H
ATOM   2344  HB2 ARG A 156     101.210  18.270  43.800  1.00  0.00           H
ATOM   2345  CG  ARG A 156     102.060  18.650  45.700  1.00  0.00           C
ATOM   2346  HG1 ARG A 156     102.920  18.040  45.420  1.00  0.00           H
ATOM   2347  HG2 ARG A 156     101.770  18.550  46.740  1.00  0.00           H
ATOM   2348  CD  ARG A 156     102.370  20.120  45.400  1.00  0.00           C
ATOM   2349  HD1 ARG A 156     101.560  20.830  45.510  1.00  0.00           H
ATOM   2350  HD2 ARG A 156     102.680  20.190  44.350  1.00  0.00           H
ATOM   2351  NE  ARG A 156     103.460  20.680  46.190  1.00  0.00           N
ATOM   2352  HE  ARG A 156     103.550  20.340  47.140  1.00  0.00           H
ATOM   2353  CZ  ARG A 156     104.050  21.860  46.030  1.00  0.00           C
ATOM   2354  NH1 ARG A 156     104.290  22.450  44.820  1.00  0.00           N
ATOM   2355 1HH1 ARG A 156     104.040  22.060  43.920  1.00  0.00           H
ATOM   2356 2HH1 ARG A 156     104.680  23.380  44.860  1.00  0.00           H
ATOM   2357  NH2 ARG A 156     104.580  22.520  47.000  1.00  0.00           N
ATOM   2358 1HH2 ARG A 156     104.510  22.130  47.930  1.00  0.00           H
ATOM   2359 2HH2 ARG A 156     105.130  23.330  46.750  1.00  0.00           H
ATOM   2360  C   ARG A 156     100.330  16.340  46.510  1.00  0.00           C
ATOM   2361  O   ARG A 156     101.260  16.100  47.270  1.00  0.00           O
ATOM   2362  N   LEU A 157      99.040  16.320  46.860  1.00  0.00           N
ATOM   2363  H   LEU A 157      98.410  16.800  46.230  1.00  0.00           H
ATOM   2364  CA  LEU A 157      98.590  15.860  48.130  1.00  0.00           C
ATOM   2365  HA  LEU A 157      99.110  16.360  48.940  1.00  0.00           H
ATOM   2366  CB  LEU A 157      97.000  16.000  48.160  1.00  0.00           C
ATOM   2367  HB1 LEU A 157      96.670  15.550  49.100  1.00  0.00           H
ATOM   2368  HB2 LEU A 157      96.560  15.540  47.280  1.00  0.00           H
ATOM   2369  CG  LEU A 157      96.580  17.440  48.250  1.00  0.00           C
ATOM   2370  HG  LEU A 157      96.830  18.070  47.390  1.00  0.00           H
ATOM   2371  CD1 LEU A 157      95.080  17.480  48.160  1.00  0.00           C
ATOM   2372 1HD1 LEU A 157      94.670  16.940  47.300  1.00  0.00           H
ATOM   2373 2HD1 LEU A 157      94.720  17.020  49.080  1.00  0.00           H
ATOM   2374 3HD1 LEU A 157      94.660  18.480  48.160  1.00  0.00           H
ATOM   2375  CD2 LEU A 157      97.150  18.210  49.470  1.00  0.00           C
ATOM   2376 1HD2 LEU A 157      98.240  18.250  49.410  1.00  0.00           H
ATOM   2377 2HD2 LEU A 157      96.720  19.210  49.480  1.00  0.00           H
ATOM   2378 3HD2 LEU A 157      96.900  17.650  50.370  1.00  0.00           H
ATOM   2379  C   LEU A 157      98.980  14.390  48.330  1.00  0.00           C
ATOM   2380  O   LEU A 157      99.210  13.940  49.480  1.00  0.00           O
ATOM   2381  N   SER A 158      99.160  13.630  47.230  1.00  0.00           N
ATOM   2382  H   SER A 158      99.070  14.030  46.310  1.00  0.00           H
ATOM   2383  CA  SER A 158      99.410  12.210  47.340  1.00  0.00           C
ATOM   2384  HA  SER A 158      98.850  11.810  48.190  1.00  0.00           H
ATOM   2385  CB  SER A 158      98.740  11.460  46.100  1.00  0.00           C
ATOM   2386  HB1 SER A 158      99.000  10.400  46.160  1.00  0.00           H
ATOM   2387  HB2 SER A 158      99.220  11.840  45.200  1.00  0.00           H
ATOM   2388  OG  SER A 158      97.380  11.730  46.080  1.00  0.00           O
ATOM   2389  HG  SER A 158      97.380  12.620  45.710  1.00  0.00           H
ATOM   2390  C   SER A 158     100.950  11.910  47.360  1.00  0.00           C
ATOM   2391  O   SER A 158     101.310  10.750  47.560  1.00  0.00           O
ATOM   2392  N   VAL A 159     101.870  12.890  47.150  1.00  0.00           N
ATOM   2393  H   VAL A 159     101.420  13.740  46.850  1.00  0.00           H
ATOM   2394  CA  VAL A 159     103.280  12.750  47.590  1.00  0.00           C
ATOM   2395  HA  VAL A 159     103.400  11.700  47.860  1.00  0.00           H
ATOM   2396  CB  VAL A 159     104.370  13.050  46.480  1.00  0.00           C
ATOM   2397  HB  VAL A 159     105.360  12.790  46.860  1.00  0.00           H
ATOM   2398  CG1 VAL A 159     103.960  12.140  45.310  1.00  0.00           C
ATOM   2399 1HG1 VAL A 159     102.970  12.320  44.900  1.00  0.00           H
ATOM   2400 2HG1 VAL A 159     104.750  12.140  44.560  1.00  0.00           H
ATOM   2401 3HG1 VAL A 159     103.920  11.100  45.640  1.00  0.00           H
ATOM   2402  CG2 VAL A 159     104.220  14.450  45.990  1.00  0.00           C
ATOM   2403 1HG2 VAL A 159     103.930  15.140  46.780  1.00  0.00           H
ATOM   2404 2HG2 VAL A 159     105.100  14.910  45.550  1.00  0.00           H
ATOM   2405 3HG2 VAL A 159     103.350  14.560  45.330  1.00  0.00           H
ATOM   2406  C   VAL A 159     103.650  13.550  48.870  1.00  0.00           C
ATOM   2407  O   VAL A 159     104.770  13.340  49.390  1.00  0.00           O
ATOM   2408  N   ASP A 160     102.870  14.580  49.340  1.00  0.00           N
ATOM   2409  H   ASP A 160     102.020  14.880  48.890  1.00  0.00           H
ATOM   2410  CA  ASP A 160     103.210  15.300  50.530  1.00  0.00           C
ATOM   2411  HA  ASP A 160     104.300  15.340  50.560  1.00  0.00           H
ATOM   2412  CB  ASP A 160     102.750  16.810  50.310  1.00  0.00           C
ATOM   2413  HB1 ASP A 160     101.700  16.880  50.630  1.00  0.00           H
ATOM   2414  HB2 ASP A 160     102.790  17.110  49.270  1.00  0.00           H
ATOM   2415  CG  ASP A 160     103.550  17.810  51.080  1.00  0.00           C
ATOM   2416  OD1 ASP A 160     104.640  18.190  50.590  1.00  0.00           O
ATOM   2417  OD2 ASP A 160     103.040  18.340  52.100  1.00  0.00           O
ATOM   2418  C   ASP A 160     102.660  14.610  51.810  1.00  0.00           C
ATOM   2419  O   ASP A 160     103.460  14.470  52.780  1.00  0.00           O
ATOM   2420  N   TYR A 161     101.490  14.050  51.710  1.00  0.00           N
ATOM   2421  H   TYR A 161     100.990  14.190  50.850  1.00  0.00           H
ATOM   2422  CA  TYR A 161     100.640  13.380  52.720  1.00  0.00           C
ATOM   2423  HA  TYR A 161     101.370  12.920  53.390  1.00  0.00           H
ATOM   2424  CB  TYR A 161      99.830  14.420  53.410  1.00  0.00           C
ATOM   2425  HB1 TYR A 161      99.130  13.910  54.080  1.00  0.00           H
ATOM   2426  HB2 TYR A 161      99.240  14.860  52.600  1.00  0.00           H
ATOM   2427  CG  TYR A 161     100.590  15.400  54.320  1.00  0.00           C
ATOM   2428  CD1 TYR A 161     100.870  15.060  55.670  1.00  0.00           C
ATOM   2429  HD1 TYR A 161     100.790  14.050  56.030  1.00  0.00           H
ATOM   2430  CE1 TYR A 161     101.380  16.060  56.570  1.00  0.00           C
ATOM   2431  HE1 TYR A 161     101.660  15.840  57.590  1.00  0.00           H
ATOM   2432  CZ  TYR A 161     101.510  17.390  56.090  1.00  0.00           C
ATOM   2433  OH  TYR A 161     102.040  18.350  56.890  1.00  0.00           O
ATOM   2434  HH  TYR A 161     102.360  17.900  57.670  1.00  0.00           H
ATOM   2435  CE2 TYR A 161     101.230  17.670  54.790  1.00  0.00           C
ATOM   2436  HE2 TYR A 161     101.540  18.630  54.390  1.00  0.00           H
ATOM   2437  CD2 TYR A 161     100.830  16.660  53.850  1.00  0.00           C
ATOM   2438  HD2 TYR A 161     100.540  16.980  52.860  1.00  0.00           H
ATOM   2439  C   TYR A 161      99.960  12.130  52.150  1.00  0.00           C
ATOM   2440  O   TYR A 161      98.820  11.970  52.430  1.00  0.00           O
ATOM   2441  N   GLY A 162     100.690  11.260  51.510  1.00  0.00           N
ATOM   2442  H   GLY A 162     101.680  11.440  51.560  1.00  0.00           H
ATOM   2443  CA  GLY A 162     100.260  10.210  50.540  1.00  0.00           C
ATOM   2444  HA1 GLY A 162     101.200   9.750  50.240  1.00  0.00           H
ATOM   2445  HA2 GLY A 162      99.820  10.580  49.620  1.00  0.00           H
ATOM   2446  C   GLY A 162      99.560   9.030  51.190  1.00  0.00           C
ATOM   2447  O   GLY A 162      98.560   8.540  50.560  1.00  0.00           O
ATOM   2448  N   LYS A 163      99.870   8.530  52.360  1.00  0.00           N
ATOM   2449  H   LYS A 163     100.690   8.960  52.780  1.00  0.00           H
ATOM   2450  CA  LYS A 163      99.020   7.560  53.060  1.00  0.00           C
ATOM   2451  HA  LYS A 163      98.930   6.760  52.320  1.00  0.00           H
ATOM   2452  CB  LYS A 163      99.770   7.000  54.310  1.00  0.00           C
ATOM   2453  HB1 LYS A 163      99.070   6.260  54.720  1.00  0.00           H
ATOM   2454  HB2 LYS A 163      99.960   7.770  55.050  1.00  0.00           H
ATOM   2455  CG  LYS A 163     101.150   6.410  53.840  1.00  0.00           C
ATOM   2456  HG1 LYS A 163     101.900   7.190  53.720  1.00  0.00           H
ATOM   2457  HG2 LYS A 163     101.040   5.980  52.850  1.00  0.00           H
ATOM   2458  CD  LYS A 163     101.830   5.360  54.670  1.00  0.00           C
ATOM   2459  HD1 LYS A 163     101.170   4.510  54.880  1.00  0.00           H
ATOM   2460  HD2 LYS A 163     101.960   5.830  55.640  1.00  0.00           H
ATOM   2461  CE  LYS A 163     103.000   4.900  53.890  1.00  0.00           C
ATOM   2462  HE1 LYS A 163     103.740   5.680  53.740  1.00  0.00           H
ATOM   2463  HE2 LYS A 163     102.680   4.480  52.930  1.00  0.00           H
ATOM   2464  NZ  LYS A 163     103.580   3.760  54.650  1.00  0.00           N
ATOM   2465  HZ1 LYS A 163     103.070   2.900  54.560  1.00  0.00           H
ATOM   2466  HZ2 LYS A 163     104.570   3.700  54.450  1.00  0.00           H
ATOM   2467  HZ3 LYS A 163     103.570   4.060  55.610  1.00  0.00           H
ATOM   2468  C   LYS A 163      97.510   7.890  53.390  1.00  0.00           C
ATOM   2469  O   LYS A 163      96.810   6.930  53.720  1.00  0.00           O
ATOM   2470  N   LYS A 164      97.100   9.180  53.360  1.00  0.00           N
ATOM   2471  H   LYS A 164      97.760   9.860  53.020  1.00  0.00           H
ATOM   2472  CA  LYS A 164      95.800   9.570  53.920  1.00  0.00           C
ATOM   2473  HA  LYS A 164      95.550   8.810  54.660  1.00  0.00           H
ATOM   2474  CB  LYS A 164      95.940  10.930  54.620  1.00  0.00           C
ATOM   2475  HB1 LYS A 164      95.060  11.020  55.260  1.00  0.00           H
ATOM   2476  HB2 LYS A 164      96.240  11.720  53.940  1.00  0.00           H
ATOM   2477  CG  LYS A 164      97.130  11.040  55.600  1.00  0.00           C
ATOM   2478  HG1 LYS A 164      97.110  12.060  56.000  1.00  0.00           H
ATOM   2479  HG2 LYS A 164      98.090  10.730  55.200  1.00  0.00           H
ATOM   2480  CD  LYS A 164      96.990  10.140  56.820  1.00  0.00           C
ATOM   2481  HD1 LYS A 164      97.100   9.140  56.420  1.00  0.00           H
ATOM   2482  HD2 LYS A 164      95.970  10.170  57.220  1.00  0.00           H
ATOM   2483  CE  LYS A 164      98.060  10.480  57.880  1.00  0.00           C
ATOM   2484  HE1 LYS A 164      98.120  11.540  58.080  1.00  0.00           H
ATOM   2485  HE2 LYS A 164      99.040  10.220  57.480  1.00  0.00           H
ATOM   2486  NZ  LYS A 164      97.820   9.640  59.110  1.00  0.00           N
ATOM   2487  HZ1 LYS A 164      97.830   8.650  58.880  1.00  0.00           H
ATOM   2488  HZ2 LYS A 164      98.480   9.860  59.840  1.00  0.00           H
ATOM   2489  HZ3 LYS A 164      96.860   9.770  59.410  1.00  0.00           H
ATOM   2490  C   LYS A 164      94.710   9.520  52.880  1.00  0.00           C
ATOM   2491  O   LYS A 164      94.960   9.560  51.640  1.00  0.00           O
ATOM   2492  N   SER A 165      93.480   9.410  53.280  1.00  0.00           N
ATOM   2493  H   SER A 165      93.230   9.380  54.260  1.00  0.00           H
ATOM   2494  CA  SER A 165      92.350   9.150  52.390  1.00  0.00           C
ATOM   2495  HA  SER A 165      92.500   8.370  51.640  1.00  0.00           H
ATOM   2496  CB  SER A 165      91.100   8.740  53.190  1.00  0.00           C
ATOM   2497  HB1 SER A 165      90.220   8.720  52.540  1.00  0.00           H
ATOM   2498  HB2 SER A 165      90.860   9.520  53.900  1.00  0.00           H
ATOM   2499  OG  SER A 165      91.210   7.520  53.870  1.00  0.00           O
ATOM   2500  HG  SER A 165      91.330   6.830  53.210  1.00  0.00           H
ATOM   2501  C   SER A 165      92.110  10.390  51.510  1.00  0.00           C
ATOM   2502  O   SER A 165      92.260  11.520  51.940  1.00  0.00           O
ATOM   2503  N   LYS A 166      91.440  10.250  50.360  1.00  0.00           N
ATOM   2504  H   LYS A 166      91.070   9.330  50.190  1.00  0.00           H
ATOM   2505  CA  LYS A 166      90.990  11.410  49.530  1.00  0.00           C
ATOM   2506  HA  LYS A 166      90.860  12.250  50.210  1.00  0.00           H
ATOM   2507  CB  LYS A 166      91.970  11.720  48.390  1.00  0.00           C
ATOM   2508  HB1 LYS A 166      91.510  12.400  47.680  1.00  0.00           H
ATOM   2509  HB2 LYS A 166      92.060  10.760  47.880  1.00  0.00           H
ATOM   2510  CG  LYS A 166      93.460  12.270  48.760  1.00  0.00           C
ATOM   2511  HG1 LYS A 166      93.700  11.880  49.740  1.00  0.00           H
ATOM   2512  HG2 LYS A 166      93.370  13.340  48.930  1.00  0.00           H
ATOM   2513  CD  LYS A 166      94.540  11.970  47.670  1.00  0.00           C
ATOM   2514  HD1 LYS A 166      95.480  12.510  47.820  1.00  0.00           H
ATOM   2515  HD2 LYS A 166      94.130  12.340  46.730  1.00  0.00           H
ATOM   2516  CE  LYS A 166      94.890  10.530  47.580  1.00  0.00           C
ATOM   2517  HE1 LYS A 166      95.500  10.300  46.700  1.00  0.00           H
ATOM   2518  HE2 LYS A 166      94.010   9.920  47.390  1.00  0.00           H
ATOM   2519  NZ  LYS A 166      95.630  10.030  48.750  1.00  0.00           N
ATOM   2520  HZ1 LYS A 166      96.390   9.460  48.420  1.00  0.00           H
ATOM   2521  HZ2 LYS A 166      96.090  10.780  49.260  1.00  0.00           H
ATOM   2522  HZ3 LYS A 166      95.170   9.390  49.380  1.00  0.00           H
ATOM   2523  C   LYS A 166      89.640  11.230  48.910  1.00  0.00           C
ATOM   2524  O   LYS A 166      89.350  10.200  48.230  1.00  0.00           O
ATOM   2525  N   LEU A 167      88.740  12.220  48.990  1.00  0.00           N
ATOM   2526  H   LEU A 167      88.910  12.960  49.650  1.00  0.00           H
ATOM   2527  CA  LEU A 167      87.390  12.030  48.540  1.00  0.00           C
ATOM   2528  HA  LEU A 167      87.230  11.140  47.930  1.00  0.00           H
ATOM   2529  CB  LEU A 167      86.530  11.960  49.770  1.00  0.00           C
ATOM   2530  HB1 LEU A 167      86.580  12.960  50.200  1.00  0.00           H
ATOM   2531  HB2 LEU A 167      86.980  11.280  50.490  1.00  0.00           H
ATOM   2532  CG  LEU A 167      85.100  11.400  49.550  1.00  0.00           C
ATOM   2533  HG  LEU A 167      85.010  10.900  48.580  1.00  0.00           H
ATOM   2534  CD1 LEU A 167      84.550  10.470  50.650  1.00  0.00           C
ATOM   2535 1HD1 LEU A 167      85.150   9.570  50.730  1.00  0.00           H
ATOM   2536 2HD1 LEU A 167      84.620  11.020  51.590  1.00  0.00           H
ATOM   2537 3HD1 LEU A 167      83.510  10.200  50.480  1.00  0.00           H
ATOM   2538  CD2 LEU A 167      84.050  12.500  49.610  1.00  0.00           C
ATOM   2539 1HD2 LEU A 167      84.070  12.980  50.590  1.00  0.00           H
ATOM   2540 2HD2 LEU A 167      84.090  13.150  48.730  1.00  0.00           H
ATOM   2541 3HD2 LEU A 167      83.060  12.060  49.520  1.00  0.00           H
ATOM   2542  C   LEU A 167      87.070  13.260  47.750  1.00  0.00           C
ATOM   2543  O   LEU A 167      87.380  14.380  48.120  1.00  0.00           O
ATOM   2544  N   GLU A 168      86.290  13.020  46.700  1.00  0.00           N
ATOM   2545  H   GLU A 168      86.120  12.060  46.430  1.00  0.00           H
ATOM   2546  CA  GLU A 168      86.060  13.990  45.640  1.00  0.00           C
ATOM   2547  HA  GLU A 168      86.550  14.940  45.870  1.00  0.00           H
ATOM   2548  CB  GLU A 168      86.730  13.400  44.340  1.00  0.00           C
ATOM   2549  HB1 GLU A 168      86.160  12.530  44.030  1.00  0.00           H
ATOM   2550  HB2 GLU A 168      87.700  12.980  44.610  1.00  0.00           H
ATOM   2551  CG  GLU A 168      86.880  14.480  43.260  1.00  0.00           C
ATOM   2552  HG1 GLU A 168      87.450  15.330  43.620  1.00  0.00           H
ATOM   2553  HG2 GLU A 168      85.890  14.890  43.040  1.00  0.00           H
ATOM   2554  CD  GLU A 168      87.470  13.880  41.990  1.00  0.00           C
ATOM   2555  OE1 GLU A 168      87.130  14.430  40.880  1.00  0.00           O
ATOM   2556  OE2 GLU A 168      88.310  12.970  41.970  1.00  0.00           O
ATOM   2557  C   GLU A 168      84.560  14.360  45.390  1.00  0.00           C
ATOM   2558  O   GLU A 168      83.670  13.520  45.410  1.00  0.00           O
ATOM   2559  N   PHE A 169      84.280  15.640  45.130  1.00  0.00           N
ATOM   2560  H   PHE A 169      85.020  16.330  45.230  1.00  0.00           H
ATOM   2561  CA  PHE A 169      83.010  16.220  44.620  1.00  0.00           C
ATOM   2562  HA  PHE A 169      82.410  15.350  44.360  1.00  0.00           H
ATOM   2563  CB  PHE A 169      82.200  16.960  45.690  1.00  0.00           C
ATOM   2564  HB1 PHE A 169      81.220  17.150  45.260  1.00  0.00           H
ATOM   2565  HB2 PHE A 169      82.590  17.970  45.650  1.00  0.00           H
ATOM   2566  CG  PHE A 169      82.190  16.500  47.130  1.00  0.00           C
ATOM   2567  CD1 PHE A 169      81.050  15.710  47.450  1.00  0.00           C
ATOM   2568  HD1 PHE A 169      80.220  15.550  46.780  1.00  0.00           H
ATOM   2569  CE1 PHE A 169      80.920  15.310  48.790  1.00  0.00           C
ATOM   2570  HE1 PHE A 169      80.040  14.760  49.090  1.00  0.00           H
ATOM   2571  CZ  PHE A 169      81.890  15.610  49.750  1.00  0.00           C
ATOM   2572  HZ  PHE A 169      81.720  15.300  50.770  1.00  0.00           H
ATOM   2573  CE2 PHE A 169      82.990  16.440  49.430  1.00  0.00           C
ATOM   2574  HE2 PHE A 169      83.790  16.580  50.150  1.00  0.00           H
ATOM   2575  CD2 PHE A 169      83.100  16.870  48.080  1.00  0.00           C
ATOM   2576  HD2 PHE A 169      83.930  17.490  47.780  1.00  0.00           H
ATOM   2577  C   PHE A 169      83.220  17.020  43.330  1.00  0.00           C
ATOM   2578  O   PHE A 169      84.200  17.770  43.270  1.00  0.00           O
ATOM   2579  N   SER A 170      82.350  16.800  42.310  1.00  0.00           N
ATOM   2580  H   SER A 170      81.740  16.000  42.420  1.00  0.00           H
ATOM   2581  CA  SER A 170      82.590  17.170  40.880  1.00  0.00           C
ATOM   2582  HA  SER A 170      83.400  17.890  40.870  1.00  0.00           H
ATOM   2583  CB  SER A 170      83.030  15.970  40.000  1.00  0.00           C
ATOM   2584  HB1 SER A 170      83.310  16.310  39.000  1.00  0.00           H
ATOM   2585  HB2 SER A 170      82.190  15.320  39.750  1.00  0.00           H
ATOM   2586  OG  SER A 170      84.170  15.290  40.600  1.00  0.00           O
ATOM   2587  HG  SER A 170      84.390  14.500  40.110  1.00  0.00           H
ATOM   2588  C   SER A 170      81.330  17.870  40.280  1.00  0.00           C
ATOM   2589  O   SER A 170      80.480  17.150  39.790  1.00  0.00           O
ATOM   2590  N   ILE A 171      81.240  19.160  40.340  1.00  0.00           N
ATOM   2591  H   ILE A 171      82.060  19.730  40.500  1.00  0.00           H
ATOM   2592  CA  ILE A 171      80.070  19.820  39.820  1.00  0.00           C
ATOM   2593  HA  ILE A 171      79.190  19.540  40.400  1.00  0.00           H
ATOM   2594  CB  ILE A 171      80.130  21.370  39.880  1.00  0.00           C
ATOM   2595  HB  ILE A 171      80.930  21.610  39.180  1.00  0.00           H
ATOM   2596  CG2 ILE A 171      78.920  22.080  39.230  1.00  0.00           C
ATOM   2597 1HG2 ILE A 171      79.070  23.160  39.230  1.00  0.00           H
ATOM   2598 2HG2 ILE A 171      78.610  21.630  38.290  1.00  0.00           H
ATOM   2599 3HG2 ILE A 171      77.990  21.850  39.770  1.00  0.00           H
ATOM   2600  CG1 ILE A 171      80.310  21.930  41.320  1.00  0.00           C
ATOM   2601 1HG1 ILE A 171      81.130  21.440  41.840  1.00  0.00           H
ATOM   2602 2HG1 ILE A 171      79.440  21.710  41.950  1.00  0.00           H
ATOM   2603  CD  ILE A 171      80.700  23.440  41.380  1.00  0.00           C
ATOM   2604  HD1 ILE A 171      81.150  23.590  42.360  1.00  0.00           H
ATOM   2605  HD2 ILE A 171      81.470  23.720  40.650  1.00  0.00           H
ATOM   2606  HD3 ILE A 171      79.930  24.210  41.420  1.00  0.00           H
ATOM   2607  C   ILE A 171      79.920  19.420  38.350  1.00  0.00           C
ATOM   2608  O   ILE A 171      80.870  19.680  37.600  1.00  0.00           O
ATOM   2609  N   TYR A 172      78.850  18.780  37.970  1.00  0.00           N
ATOM   2610  H   TYR A 172      78.100  18.780  38.650  1.00  0.00           H
ATOM   2611  CA  TYR A 172      78.570  18.210  36.680  1.00  0.00           C
ATOM   2612  HA  TYR A 172      79.510  17.820  36.300  1.00  0.00           H
ATOM   2613  CB  TYR A 172      77.750  16.930  36.850  1.00  0.00           C
ATOM   2614  HB1 TYR A 172      76.710  17.000  37.180  1.00  0.00           H
ATOM   2615  HB2 TYR A 172      78.390  16.430  37.580  1.00  0.00           H
ATOM   2616  CG  TYR A 172      77.800  16.140  35.510  1.00  0.00           C
ATOM   2617  CD1 TYR A 172      78.790  15.200  35.260  1.00  0.00           C
ATOM   2618  HD1 TYR A 172      79.590  14.940  35.950  1.00  0.00           H
ATOM   2619  CE1 TYR A 172      78.730  14.420  34.060  1.00  0.00           C
ATOM   2620  HE1 TYR A 172      79.390  13.600  33.800  1.00  0.00           H
ATOM   2621  CZ  TYR A 172      77.690  14.630  33.090  1.00  0.00           C
ATOM   2622  OH  TYR A 172      77.550  13.880  31.950  1.00  0.00           O
ATOM   2623  HH  TYR A 172      78.130  13.130  31.840  1.00  0.00           H
ATOM   2624  CE2 TYR A 172      76.700  15.490  33.400  1.00  0.00           C
ATOM   2625  HE2 TYR A 172      75.990  15.690  32.610  1.00  0.00           H
ATOM   2626  CD2 TYR A 172      76.790  16.290  34.580  1.00  0.00           C
ATOM   2627  HD2 TYR A 172      75.950  16.950  34.760  1.00  0.00           H
ATOM   2628  C   TYR A 172      77.900  19.240  35.740  1.00  0.00           C
ATOM   2629  O   TYR A 172      76.790  19.740  36.070  1.00  0.00           O
ATOM   2630  N   PRO A 173      78.510  19.560  34.610  1.00  0.00           N
ATOM   2631  CD  PRO A 173      79.820  19.150  34.100  1.00  0.00           C
ATOM   2632  HD1 PRO A 173      80.030  18.080  34.090  1.00  0.00           H
ATOM   2633  HD2 PRO A 173      80.570  19.640  34.720  1.00  0.00           H
ATOM   2634  CG  PRO A 173      79.930  19.670  32.690  1.00  0.00           C
ATOM   2635  HG1 PRO A 173      79.390  19.040  31.990  1.00  0.00           H
ATOM   2636  HG2 PRO A 173      80.980  19.900  32.500  1.00  0.00           H
ATOM   2637  CB  PRO A 173      79.140  20.900  32.740  1.00  0.00           C
ATOM   2638  HB1 PRO A 173      78.810  21.230  31.750  1.00  0.00           H
ATOM   2639  HB2 PRO A 173      79.720  21.690  33.210  1.00  0.00           H
ATOM   2640  CA  PRO A 173      77.930  20.550  33.670  1.00  0.00           C
ATOM   2641  HA  PRO A 173      77.630  21.430  34.240  1.00  0.00           H
ATOM   2642  C   PRO A 173      76.770  19.920  32.800  1.00  0.00           C
ATOM   2643  O   PRO A 173      76.720  18.680  32.640  1.00  0.00           O
ATOM   2644  N   ALA A 174      75.860  20.800  32.280  1.00  0.00           N
ATOM   2645  H   ALA A 174      75.880  21.770  32.570  1.00  0.00           H
ATOM   2646  CA  ALA A 174      74.690  20.350  31.520  1.00  0.00           C
ATOM   2647  HA  ALA A 174      74.670  19.260  31.460  1.00  0.00           H
ATOM   2648  CB  ALA A 174      73.470  20.750  32.340  1.00  0.00           C
ATOM   2649  HB1 ALA A 174      72.550  20.390  31.870  1.00  0.00           H
ATOM   2650  HB2 ALA A 174      73.540  20.400  33.370  1.00  0.00           H
ATOM   2651  HB3 ALA A 174      73.410  21.830  32.390  1.00  0.00           H
ATOM   2652  C   ALA A 174      74.800  20.820  30.020  1.00  0.00           C
ATOM   2653  O   ALA A 174      75.690  21.610  29.640  1.00  0.00           O
ATOM   2654  N   PRO A 175      73.860  20.280  29.120  1.00  0.00           N
ATOM   2655  CD  PRO A 175      72.920  19.240  29.420  1.00  0.00           C
ATOM   2656  HD1 PRO A 175      72.050  19.680  29.910  1.00  0.00           H
ATOM   2657  HD2 PRO A 175      73.380  18.490  30.050  1.00  0.00           H
ATOM   2658  CG  PRO A 175      72.480  18.690  28.050  1.00  0.00           C
ATOM   2659  HG1 PRO A 175      71.440  18.380  28.080  1.00  0.00           H
ATOM   2660  HG2 PRO A 175      73.060  17.810  27.760  1.00  0.00           H
ATOM   2661  CB  PRO A 175      72.720  19.830  27.110  1.00  0.00           C
ATOM   2662  HB1 PRO A 175      71.880  20.530  27.050  1.00  0.00           H
ATOM   2663  HB2 PRO A 175      73.030  19.450  26.140  1.00  0.00           H
ATOM   2664  CA  PRO A 175      73.920  20.580  27.690  1.00  0.00           C
ATOM   2665  HA  PRO A 175      74.830  20.150  27.270  1.00  0.00           H
ATOM   2666  C   PRO A 175      73.960  22.070  27.280  1.00  0.00           C
ATOM   2667  O   PRO A 175      74.580  22.470  26.240  1.00  0.00           O
ATOM   2668  N   GLN A 176      73.260  22.900  28.060  1.00  0.00           N
ATOM   2669  H   GLN A 176      72.740  22.520  28.840  1.00  0.00           H
ATOM   2670  CA  GLN A 176      73.350  24.360  28.010  1.00  0.00           C
ATOM   2671  HA  GLN A 176      74.000  24.780  27.230  1.00  0.00           H
ATOM   2672  CB  GLN A 176      71.980  24.920  27.700  1.00  0.00           C
ATOM   2673  HB1 GLN A 176      71.960  26.000  27.870  1.00  0.00           H
ATOM   2674  HB2 GLN A 176      71.340  24.490  28.470  1.00  0.00           H
ATOM   2675  CG  GLN A 176      71.530  24.670  26.210  1.00  0.00           C
ATOM   2676  HG1 GLN A 176      70.490  24.980  26.170  1.00  0.00           H
ATOM   2677  HG2 GLN A 176      71.480  23.630  25.900  1.00  0.00           H
ATOM   2678  CD  GLN A 176      72.240  25.560  25.160  1.00  0.00           C
ATOM   2679  OE1 GLN A 176      72.890  26.510  25.500  1.00  0.00           O
ATOM   2680  NE2 GLN A 176      72.080  25.300  23.890  1.00  0.00           N
ATOM   2681 1HE2 GLN A 176      71.470  24.560  23.580  1.00  0.00           H
ATOM   2682 2HE2 GLN A 176      72.730  25.810  23.300  1.00  0.00           H
ATOM   2683  C   GLN A 176      73.970  24.890  29.360  1.00  0.00           C
ATOM   2684  O   GLN A 176      74.830  25.780  29.240  1.00  0.00           O
ATOM   2685  N   VAL A 177      73.650  24.410  30.580  1.00  0.00           N
ATOM   2686  H   VAL A 177      72.860  23.790  30.580  1.00  0.00           H
ATOM   2687  CA  VAL A 177      74.240  24.910  31.810  1.00  0.00           C
ATOM   2688  HA  VAL A 177      74.400  25.980  31.680  1.00  0.00           H
ATOM   2689  CB  VAL A 177      73.240  24.740  32.980  1.00  0.00           C
ATOM   2690  HB  VAL A 177      73.250  23.710  33.340  1.00  0.00           H
ATOM   2691  CG1 VAL A 177      73.640  25.750  34.040  1.00  0.00           C
ATOM   2692 1HG1 VAL A 177      73.700  26.780  33.690  1.00  0.00           H
ATOM   2693 2HG1 VAL A 177      72.910  25.860  34.850  1.00  0.00           H
ATOM   2694 3HG1 VAL A 177      74.550  25.370  34.500  1.00  0.00           H
ATOM   2695  CG2 VAL A 177      71.760  25.080  32.680  1.00  0.00           C
ATOM   2696 1HG2 VAL A 177      71.710  26.100  32.310  1.00  0.00           H
ATOM   2697 2HG2 VAL A 177      71.380  24.300  32.010  1.00  0.00           H
ATOM   2698 3HG2 VAL A 177      71.170  24.930  33.580  1.00  0.00           H
ATOM   2699  C   VAL A 177      75.650  24.410  32.080  1.00  0.00           C
ATOM   2700  O   VAL A 177      75.900  23.610  32.980  1.00  0.00           O
ATOM   2701  N   SER A 178      76.490  24.830  31.200  1.00  0.00           N
ATOM   2702  H   SER A 178      76.080  25.500  30.560  1.00  0.00           H
ATOM   2703  CA  SER A 178      77.910  24.740  31.230  1.00  0.00           C
ATOM   2704  HA  SER A 178      78.210  24.380  32.220  1.00  0.00           H
ATOM   2705  CB  SER A 178      78.320  23.680  30.270  1.00  0.00           C
ATOM   2706  HB1 SER A 178      78.110  23.940  29.230  1.00  0.00           H
ATOM   2707  HB2 SER A 178      77.870  22.730  30.550  1.00  0.00           H
ATOM   2708  OG  SER A 178      79.730  23.550  30.400  1.00  0.00           O
ATOM   2709  HG  SER A 178      79.890  22.660  30.100  1.00  0.00           H
ATOM   2710  C   SER A 178      78.630  26.060  31.030  1.00  0.00           C
ATOM   2711  O   SER A 178      78.020  27.070  30.640  1.00  0.00           O
ATOM   2712  N   THR A 179      79.910  26.150  31.360  1.00  0.00           N
ATOM   2713  H   THR A 179      80.340  25.320  31.740  1.00  0.00           H
ATOM   2714  CA  THR A 179      80.830  27.270  31.080  1.00  0.00           C
ATOM   2715  HA  THR A 179      80.340  28.250  31.040  1.00  0.00           H
ATOM   2716  CB  THR A 179      81.760  27.350  32.300  1.00  0.00           C
ATOM   2717  HB  THR A 179      82.610  27.950  31.980  1.00  0.00           H
ATOM   2718  CG2 THR A 179      81.060  28.200  33.380  1.00  0.00           C
ATOM   2719 1HG2 THR A 179      80.960  29.240  33.060  1.00  0.00           H
ATOM   2720 2HG2 THR A 179      80.150  27.650  33.640  1.00  0.00           H
ATOM   2721 3HG2 THR A 179      81.760  28.280  34.210  1.00  0.00           H
ATOM   2722  OG1 THR A 179      82.200  26.120  32.870  1.00  0.00           O
ATOM   2723  HG1 THR A 179      83.140  26.240  33.040  1.00  0.00           H
ATOM   2724  C   THR A 179      81.560  27.180  29.750  1.00  0.00           C
ATOM   2725  O   THR A 179      82.130  28.160  29.320  1.00  0.00           O
ATOM   2726  N   ALA A 180      81.730  25.980  29.220  1.00  0.00           N
ATOM   2727  H   ALA A 180      81.350  25.190  29.730  1.00  0.00           H
ATOM   2728  CA  ALA A 180      82.800  25.730  28.230  1.00  0.00           C
ATOM   2729  HA  ALA A 180      82.890  26.610  27.600  1.00  0.00           H
ATOM   2730  CB  ALA A 180      84.140  25.470  28.970  1.00  0.00           C
ATOM   2731  HB1 ALA A 180      84.120  24.620  29.650  1.00  0.00           H
ATOM   2732  HB2 ALA A 180      84.850  25.160  28.200  1.00  0.00           H
ATOM   2733  HB3 ALA A 180      84.530  26.390  29.420  1.00  0.00           H
ATOM   2734  C   ALA A 180      82.460  24.570  27.300  1.00  0.00           C
ATOM   2735  O   ALA A 180      81.920  23.560  27.700  1.00  0.00           O
ATOM   2736  N   VAL A 181      82.810  24.610  26.050  1.00  0.00           N
ATOM   2737  H   VAL A 181      83.360  25.420  25.810  1.00  0.00           H
ATOM   2738  CA  VAL A 181      82.640  23.530  25.030  1.00  0.00           C
ATOM   2739  HA  VAL A 181      81.930  22.820  25.460  1.00  0.00           H
ATOM   2740  CB  VAL A 181      82.050  23.960  23.620  1.00  0.00           C
ATOM   2741  HB  VAL A 181      81.950  23.070  22.990  1.00  0.00           H
ATOM   2742  CG1 VAL A 181      80.690  24.640  23.840  1.00  0.00           C
ATOM   2743 1HG1 VAL A 181      80.160  23.970  24.510  1.00  0.00           H
ATOM   2744 2HG1 VAL A 181      80.890  25.570  24.380  1.00  0.00           H
ATOM   2745 3HG1 VAL A 181      80.190  24.830  22.900  1.00  0.00           H
ATOM   2746  CG2 VAL A 181      82.890  24.930  22.720  1.00  0.00           C
ATOM   2747 1HG2 VAL A 181      82.770  25.970  23.020  1.00  0.00           H
ATOM   2748 2HG2 VAL A 181      83.970  24.830  22.700  1.00  0.00           H
ATOM   2749 3HG2 VAL A 181      82.550  24.860  21.680  1.00  0.00           H
ATOM   2750  C   VAL A 181      83.880  22.720  24.820  1.00  0.00           C
ATOM   2751  O   VAL A 181      83.800  21.600  24.370  1.00  0.00           O
ATOM   2752  N   VAL A 182      85.010  23.140  25.370  1.00  0.00           N
ATOM   2753  H   VAL A 182      85.150  24.110  25.630  1.00  0.00           H
ATOM   2754  CA  VAL A 182      86.190  22.280  25.610  1.00  0.00           C
ATOM   2755  HA  VAL A 182      86.230  21.560  24.790  1.00  0.00           H
ATOM   2756  CB  VAL A 182      87.480  23.020  25.500  1.00  0.00           C
ATOM   2757  HB  VAL A 182      88.280  22.280  25.470  1.00  0.00           H
ATOM   2758  CG1 VAL A 182      87.580  23.920  24.190  1.00  0.00           C
ATOM   2759 1HG1 VAL A 182      87.240  23.360  23.320  1.00  0.00           H
ATOM   2760 2HG1 VAL A 182      86.930  24.780  24.330  1.00  0.00           H
ATOM   2761 3HG1 VAL A 182      88.600  24.310  24.090  1.00  0.00           H
ATOM   2762  CG2 VAL A 182      87.840  23.840  26.740  1.00  0.00           C
ATOM   2763 1HG2 VAL A 182      88.730  24.430  26.520  1.00  0.00           H
ATOM   2764 2HG2 VAL A 182      86.990  24.500  26.920  1.00  0.00           H
ATOM   2765 3HG2 VAL A 182      87.920  23.110  27.550  1.00  0.00           H
ATOM   2766  C   VAL A 182      86.070  21.330  26.820  1.00  0.00           C
ATOM   2767  O   VAL A 182      86.910  20.500  27.090  1.00  0.00           O
ATOM   2768  N   GLU A 183      84.850  21.320  27.460  1.00  0.00           N
ATOM   2769  H   GLU A 183      84.240  22.070  27.150  1.00  0.00           H
ATOM   2770  CA  GLU A 183      84.340  20.390  28.550  1.00  0.00           C
ATOM   2771  HA  GLU A 183      84.770  20.750  29.480  1.00  0.00           H
ATOM   2772  CB  GLU A 183      82.770  20.640  28.530  1.00  0.00           C
ATOM   2773  HB1 GLU A 183      82.430  20.750  27.500  1.00  0.00           H
ATOM   2774  HB2 GLU A 183      82.510  21.600  28.970  1.00  0.00           H
ATOM   2775  CG  GLU A 183      82.000  19.620  29.270  1.00  0.00           C
ATOM   2776  HG1 GLU A 183      82.310  19.600  30.310  1.00  0.00           H
ATOM   2777  HG2 GLU A 183      82.210  18.650  28.820  1.00  0.00           H
ATOM   2778  CD  GLU A 183      80.460  19.820  29.220  1.00  0.00           C
ATOM   2779  OE1 GLU A 183      80.010  20.990  29.470  1.00  0.00           O
ATOM   2780  OE2 GLU A 183      79.710  18.830  28.950  1.00  0.00           O
ATOM   2781  C   GLU A 183      84.790  18.940  28.380  1.00  0.00           C
ATOM   2782  O   GLU A 183      85.320  18.360  29.370  1.00  0.00           O
ATOM   2783  N   PRO A 184      84.650  18.290  27.180  1.00  0.00           N
ATOM   2784  CD  PRO A 184      84.000  18.720  25.920  1.00  0.00           C
ATOM   2785  HD1 PRO A 184      84.700  19.230  25.260  1.00  0.00           H
ATOM   2786  HD2 PRO A 184      83.190  19.430  26.080  1.00  0.00           H
ATOM   2787  CG  PRO A 184      83.480  17.420  25.240  1.00  0.00           C
ATOM   2788  HG1 PRO A 184      83.240  17.560  24.190  1.00  0.00           H
ATOM   2789  HG2 PRO A 184      82.660  17.090  25.880  1.00  0.00           H
ATOM   2790  CB  PRO A 184      84.690  16.650  25.480  1.00  0.00           C
ATOM   2791  HB1 PRO A 184      85.430  16.960  24.750  1.00  0.00           H
ATOM   2792  HB2 PRO A 184      84.340  15.620  25.380  1.00  0.00           H
ATOM   2793  CA  PRO A 184      85.020  16.890  26.970  1.00  0.00           C
ATOM   2794  HA  PRO A 184      84.480  16.190  27.610  1.00  0.00           H
ATOM   2795  C   PRO A 184      86.520  16.600  27.310  1.00  0.00           C
ATOM   2796  O   PRO A 184      86.790  15.700  28.080  1.00  0.00           O
ATOM   2797  N   TYR A 185      87.470  17.370  26.750  1.00  0.00           N
ATOM   2798  H   TYR A 185      87.010  18.120  26.260  1.00  0.00           H
ATOM   2799  CA  TYR A 185      88.880  17.270  26.980  1.00  0.00           C
ATOM   2800  HA  TYR A 185      89.210  16.260  26.710  1.00  0.00           H
ATOM   2801  CB  TYR A 185      89.640  18.340  26.130  1.00  0.00           C
ATOM   2802  HB1 TYR A 185      90.700  18.380  26.370  1.00  0.00           H
ATOM   2803  HB2 TYR A 185      89.330  19.340  26.420  1.00  0.00           H
ATOM   2804  CG  TYR A 185      89.450  18.190  24.560  1.00  0.00           C
ATOM   2805  CD1 TYR A 185      88.920  17.030  23.940  1.00  0.00           C
ATOM   2806  HD1 TYR A 185      88.460  16.290  24.580  1.00  0.00           H
ATOM   2807  CE1 TYR A 185      89.070  16.850  22.600  1.00  0.00           C
ATOM   2808  HE1 TYR A 185      88.860  15.920  22.090  1.00  0.00           H
ATOM   2809  CZ  TYR A 185      89.680  17.920  21.800  1.00  0.00           C
ATOM   2810  OH  TYR A 185      89.830  17.840  20.470  1.00  0.00           O
ATOM   2811  HH  TYR A 185      90.200  18.660  20.150  1.00  0.00           H
ATOM   2812  CE2 TYR A 185      90.100  19.090  22.440  1.00  0.00           C
ATOM   2813  HE2 TYR A 185      90.580  19.850  21.840  1.00  0.00           H
ATOM   2814  CD2 TYR A 185      90.060  19.230  23.850  1.00  0.00           C
ATOM   2815  HD2 TYR A 185      90.500  20.070  24.370  1.00  0.00           H
ATOM   2816  C   TYR A 185      89.150  17.380  28.500  1.00  0.00           C
ATOM   2817  O   TYR A 185      89.700  16.430  29.100  1.00  0.00           O
ATOM   2818  N   ASN A 186      88.710  18.470  29.100  1.00  0.00           N
ATOM   2819  H   ASN A 186      88.560  19.280  28.520  1.00  0.00           H
ATOM   2820  CA  ASN A 186      88.980  18.710  30.570  1.00  0.00           C
ATOM   2821  HA  ASN A 186      90.060  18.770  30.650  1.00  0.00           H
ATOM   2822  CB  ASN A 186      88.270  20.080  30.860  1.00  0.00           C
ATOM   2823  HB1 ASN A 186      88.330  20.240  31.940  1.00  0.00           H
ATOM   2824  HB2 ASN A 186      87.220  20.090  30.570  1.00  0.00           H
ATOM   2825  CG  ASN A 186      89.040  21.280  30.330  1.00  0.00           C
ATOM   2826  OD1 ASN A 186      90.150  21.090  29.760  1.00  0.00           O
ATOM   2827  ND2 ASN A 186      88.660  22.470  30.680  1.00  0.00           N
ATOM   2828 1HD2 ASN A 186      87.800  22.630  31.170  1.00  0.00           H
ATOM   2829 2HD2 ASN A 186      89.090  23.250  30.200  1.00  0.00           H
ATOM   2830  C   ASN A 186      88.470  17.550  31.550  1.00  0.00           C
ATOM   2831  O   ASN A 186      89.170  17.240  32.480  1.00  0.00           O
ATOM   2832  N   SER A 187      87.280  17.070  31.300  1.00  0.00           N
ATOM   2833  H   SER A 187      86.790  17.570  30.570  1.00  0.00           H
ATOM   2834  CA  SER A 187      86.460  16.100  32.030  1.00  0.00           C
ATOM   2835  HA  SER A 187      86.390  16.370  33.090  1.00  0.00           H
ATOM   2836  CB  SER A 187      85.000  16.060  31.590  1.00  0.00           C
ATOM   2837  HB1 SER A 187      84.530  15.330  32.250  1.00  0.00           H
ATOM   2838  HB2 SER A 187      84.990  15.760  30.550  1.00  0.00           H
ATOM   2839  OG  SER A 187      84.420  17.320  31.780  1.00  0.00           O
ATOM   2840  HG  SER A 187      84.730  17.790  31.000  1.00  0.00           H
ATOM   2841  C   SER A 187      87.040  14.690  31.920  1.00  0.00           C
ATOM   2842  O   SER A 187      87.120  13.920  32.880  1.00  0.00           O
ATOM   2843  N   ILE A 188      87.530  14.340  30.730  1.00  0.00           N
ATOM   2844  H   ILE A 188      87.480  14.990  29.970  1.00  0.00           H
ATOM   2845  CA  ILE A 188      88.440  13.210  30.560  1.00  0.00           C
ATOM   2846  HA  ILE A 188      87.970  12.340  31.010  1.00  0.00           H
ATOM   2847  CB  ILE A 188      88.680  12.920  29.090  1.00  0.00           C
ATOM   2848  HB  ILE A 188      88.800  13.830  28.500  1.00  0.00           H
ATOM   2849  CG2 ILE A 188      90.020  12.200  28.880  1.00  0.00           C
ATOM   2850 1HG2 ILE A 188      89.970  11.240  29.400  1.00  0.00           H
ATOM   2851 2HG2 ILE A 188      90.260  12.120  27.820  1.00  0.00           H
ATOM   2852 3HG2 ILE A 188      90.890  12.700  29.300  1.00  0.00           H
ATOM   2853  CG1 ILE A 188      87.580  12.030  28.480  1.00  0.00           C
ATOM   2854 1HG1 ILE A 188      87.540  11.050  28.950  1.00  0.00           H
ATOM   2855 2HG1 ILE A 188      87.850  11.900  27.430  1.00  0.00           H
ATOM   2856  CD  ILE A 188      86.140  12.570  28.280  1.00  0.00           C
ATOM   2857  HD1 ILE A 188      86.050  13.270  27.450  1.00  0.00           H
ATOM   2858  HD2 ILE A 188      85.560  11.710  27.960  1.00  0.00           H
ATOM   2859  HD3 ILE A 188      85.860  13.090  29.200  1.00  0.00           H
ATOM   2860  C   ILE A 188      89.710  13.240  31.380  1.00  0.00           C
ATOM   2861  O   ILE A 188      90.150  12.290  32.060  1.00  0.00           O
ATOM   2862  N   LEU A 189      90.380  14.380  31.280  1.00  0.00           N
ATOM   2863  H   LEU A 189      89.970  15.110  30.720  1.00  0.00           H
ATOM   2864  CA  LEU A 189      91.700  14.650  31.910  1.00  0.00           C
ATOM   2865  HA  LEU A 189      92.380  13.820  31.690  1.00  0.00           H
ATOM   2866  CB  LEU A 189      92.350  16.010  31.390  1.00  0.00           C
ATOM   2867  HB1 LEU A 189      93.230  16.230  31.990  1.00  0.00           H
ATOM   2868  HB2 LEU A 189      91.620  16.790  31.630  1.00  0.00           H
ATOM   2869  CG  LEU A 189      92.710  15.940  29.880  1.00  0.00           C
ATOM   2870  HG  LEU A 189      91.890  15.360  29.460  1.00  0.00           H
ATOM   2871  CD1 LEU A 189      92.690  17.340  29.230  1.00  0.00           C
ATOM   2872 1HD1 LEU A 189      92.650  17.340  28.140  1.00  0.00           H
ATOM   2873 2HD1 LEU A 189      91.840  17.940  29.560  1.00  0.00           H
ATOM   2874 3HD1 LEU A 189      93.590  17.860  29.560  1.00  0.00           H
ATOM   2875  CD2 LEU A 189      94.040  15.100  29.630  1.00  0.00           C
ATOM   2876 1HD2 LEU A 189      93.900  14.080  29.990  1.00  0.00           H
ATOM   2877 2HD2 LEU A 189      94.190  15.030  28.550  1.00  0.00           H
ATOM   2878 3HD2 LEU A 189      94.890  15.600  30.090  1.00  0.00           H
ATOM   2879  C   LEU A 189      91.670  14.670  33.430  1.00  0.00           C
ATOM   2880  O   LEU A 189      92.430  13.970  34.060  1.00  0.00           O
ATOM   2881  N   THR A 190      90.630  15.220  34.020  1.00  0.00           N
ATOM   2882  H   THR A 190      89.890  15.570  33.420  1.00  0.00           H
ATOM   2883  CA  THR A 190      90.470  15.160  35.490  1.00  0.00           C
ATOM   2884  HA  THR A 190      91.460  15.030  35.930  1.00  0.00           H
ATOM   2885  CB  THR A 190      89.710  16.410  36.010  1.00  0.00           C
ATOM   2886  HB  THR A 190      90.150  17.250  35.470  1.00  0.00           H
ATOM   2887  CG2 THR A 190      88.200  16.340  35.720  1.00  0.00           C
ATOM   2888 1HG2 THR A 190      88.040  16.150  34.660  1.00  0.00           H
ATOM   2889 2HG2 THR A 190      87.710  15.530  36.260  1.00  0.00           H
ATOM   2890 3HG2 THR A 190      87.750  17.320  35.920  1.00  0.00           H
ATOM   2891  OG1 THR A 190      89.900  16.550  37.370  1.00  0.00           O
ATOM   2892  HG1 THR A 190      89.320  15.890  37.770  1.00  0.00           H
ATOM   2893  C   THR A 190      89.850  13.750  35.920  1.00  0.00           C
ATOM   2894  O   THR A 190      90.040  13.280  37.040  1.00  0.00           O
ATOM   2895  N   THR A 191      89.210  12.980  35.000  1.00  0.00           N
ATOM   2896  H   THR A 191      88.930  13.360  34.110  1.00  0.00           H
ATOM   2897  CA  THR A 191      88.770  11.550  35.340  1.00  0.00           C
ATOM   2898  HA  THR A 191      88.290  11.600  36.320  1.00  0.00           H
ATOM   2899  CB  THR A 191      87.770  10.980  34.320  1.00  0.00           C
ATOM   2900  HB  THR A 191      88.210  11.010  33.330  1.00  0.00           H
ATOM   2901  CG2 THR A 191      87.340   9.570  34.620  1.00  0.00           C
ATOM   2902 1HG2 THR A 191      87.160   9.460  35.690  1.00  0.00           H
ATOM   2903 2HG2 THR A 191      86.430   9.210  34.130  1.00  0.00           H
ATOM   2904 3HG2 THR A 191      88.090   8.810  34.420  1.00  0.00           H
ATOM   2905  OG1 THR A 191      86.540  11.720  34.260  1.00  0.00           O
ATOM   2906  HG1 THR A 191      86.810  12.570  33.900  1.00  0.00           H
ATOM   2907  C   THR A 191      89.890  10.570  35.410  1.00  0.00           C
ATOM   2908  O   THR A 191      90.010   9.750  36.320  1.00  0.00           O
ATOM   2909  N   HIS A 192      90.870  10.670  34.560  1.00  0.00           N
ATOM   2910  H   HIS A 192      90.650  11.280  33.780  1.00  0.00           H
ATOM   2911  CA  HIS A 192      92.170   9.970  34.690  1.00  0.00           C
ATOM   2912  HA  HIS A 192      92.050   8.900  34.590  1.00  0.00           H
ATOM   2913  CB  HIS A 192      93.020  10.410  33.490  1.00  0.00           C
ATOM   2914  HB1 HIS A 192      93.300  11.460  33.550  1.00  0.00           H
ATOM   2915  HB2 HIS A 192      92.430  10.190  32.600  1.00  0.00           H
ATOM   2916  CG  HIS A 192      94.340   9.740  33.370  1.00  0.00           C
ATOM   2917  ND1 HIS A 192      94.590   8.380  33.530  1.00  0.00           N
ATOM   2918  HD1 HIS A 192      93.910   7.640  33.660  1.00  0.00           H
ATOM   2919  CE1 HIS A 192      95.960   8.150  33.410  1.00  0.00           C
ATOM   2920  HE1 HIS A 192      96.380   7.160  33.340  1.00  0.00           H
ATOM   2921  NE2 HIS A 192      96.530   9.340  33.090  1.00  0.00           N
ATOM   2922  HE2 HIS A 192      97.480   9.580  32.860  1.00  0.00           H
ATOM   2923  CD2 HIS A 192      95.560  10.340  33.060  1.00  0.00           C
ATOM   2924  HD2 HIS A 192      95.730  11.390  32.890  1.00  0.00           H
ATOM   2925  C   HIS A 192      92.980  10.290  36.010  1.00  0.00           C
ATOM   2926  O   HIS A 192      93.710   9.440  36.530  1.00  0.00           O
ATOM   2927  N   THR A 193      92.750  11.560  36.470  1.00  0.00           N
ATOM   2928  H   THR A 193      92.270  12.240  35.900  1.00  0.00           H
ATOM   2929  CA  THR A 193      93.190  11.950  37.800  1.00  0.00           C
ATOM   2930  HA  THR A 193      94.210  11.580  37.880  1.00  0.00           H
ATOM   2931  CB  THR A 193      93.330  13.460  38.050  1.00  0.00           C
ATOM   2932  HB  THR A 193      92.340  13.920  38.040  1.00  0.00           H
ATOM   2933  CG2 THR A 193      94.060  13.740  39.380  1.00  0.00           C
ATOM   2934 1HG2 THR A 193      93.700  13.140  40.220  1.00  0.00           H
ATOM   2935 2HG2 THR A 193      95.140  13.590  39.380  1.00  0.00           H
ATOM   2936 3HG2 THR A 193      94.010  14.800  39.610  1.00  0.00           H
ATOM   2937  OG1 THR A 193      94.090  14.020  36.950  1.00  0.00           O
ATOM   2938  HG1 THR A 193      93.970  14.970  36.990  1.00  0.00           H
ATOM   2939  C   THR A 193      92.390  11.340  38.950  1.00  0.00           C
ATOM   2940  O   THR A 193      93.080  10.770  39.860  1.00  0.00           O
ATOM   2941  N   THR A 194      91.070  11.270  38.880  1.00  0.00           N
ATOM   2942  H   THR A 194      90.590  11.710  38.110  1.00  0.00           H
ATOM   2943  CA  THR A 194      90.180  10.550  39.840  1.00  0.00           C
ATOM   2944  HA  THR A 194      90.240  11.040  40.810  1.00  0.00           H
ATOM   2945  CB  THR A 194      88.730  10.710  39.320  1.00  0.00           C
ATOM   2946  HB  THR A 194      88.760  10.290  38.320  1.00  0.00           H
ATOM   2947  CG2 THR A 194      87.600  10.070  40.100  1.00  0.00           C
ATOM   2948 1HG2 THR A 194      87.750  10.330  41.150  1.00  0.00           H
ATOM   2949 2HG2 THR A 194      86.650  10.370  39.650  1.00  0.00           H
ATOM   2950 3HG2 THR A 194      87.680   8.990  40.030  1.00  0.00           H
ATOM   2951  OG1 THR A 194      88.510  12.100  39.360  1.00  0.00           O
ATOM   2952  HG1 THR A 194      88.400  12.370  40.280  1.00  0.00           H
ATOM   2953  C   THR A 194      90.540   9.070  40.020  1.00  0.00           C
ATOM   2954  O   THR A 194      90.590   8.620  41.160  1.00  0.00           O
ATOM   2955  N   LEU A 195      90.870   8.420  38.900  1.00  0.00           N
ATOM   2956  H   LEU A 195      90.820   8.960  38.050  1.00  0.00           H
ATOM   2957  CA  LEU A 195      91.270   7.070  38.770  1.00  0.00           C
ATOM   2958  HA  LEU A 195      90.600   6.310  39.170  1.00  0.00           H
ATOM   2959  CB  LEU A 195      91.220   6.800  37.250  1.00  0.00           C
ATOM   2960  HB1 LEU A 195      91.860   5.930  37.080  1.00  0.00           H
ATOM   2961  HB2 LEU A 195      91.620   7.690  36.770  1.00  0.00           H
ATOM   2962  CG  LEU A 195      89.810   6.560  36.720  1.00  0.00           C
ATOM   2963  HG  LEU A 195      89.170   7.430  36.900  1.00  0.00           H
ATOM   2964  CD1 LEU A 195      89.780   6.390  35.170  1.00  0.00           C
ATOM   2965 1HD1 LEU A 195      88.750   6.220  34.860  1.00  0.00           H
ATOM   2966 2HD1 LEU A 195      90.090   7.320  34.700  1.00  0.00           H
ATOM   2967 3HD1 LEU A 195      90.440   5.580  34.870  1.00  0.00           H
ATOM   2968  CD2 LEU A 195      89.080   5.350  37.250  1.00  0.00           C
ATOM   2969 1HD2 LEU A 195      88.350   5.620  38.020  1.00  0.00           H
ATOM   2970 2HD2 LEU A 195      88.340   4.930  36.560  1.00  0.00           H
ATOM   2971 3HD2 LEU A 195      89.830   4.620  37.560  1.00  0.00           H
ATOM   2972  C   LEU A 195      92.640   6.780  39.310  1.00  0.00           C
ATOM   2973  O   LEU A 195      93.020   5.580  39.400  1.00  0.00           O
ATOM   2974  N   GLU A 196      93.390   7.810  39.700  1.00  0.00           N
ATOM   2975  H   GLU A 196      92.930   8.710  39.640  1.00  0.00           H
ATOM   2976  CA  GLU A 196      94.720   7.660  40.300  1.00  0.00           C
ATOM   2977  HA  GLU A 196      94.820   6.570  40.310  1.00  0.00           H
ATOM   2978  CB  GLU A 196      95.840   8.200  39.410  1.00  0.00           C
ATOM   2979  HB1 GLU A 196      96.140   9.200  39.710  1.00  0.00           H
ATOM   2980  HB2 GLU A 196      95.370   8.390  38.440  1.00  0.00           H
ATOM   2981  CG  GLU A 196      97.130   7.390  39.310  1.00  0.00           C
ATOM   2982  HG1 GLU A 196      96.840   6.380  39.010  1.00  0.00           H
ATOM   2983  HG2 GLU A 196      97.620   7.470  40.280  1.00  0.00           H
ATOM   2984  CD  GLU A 196      97.940   7.910  38.180  1.00  0.00           C
ATOM   2985  OE1 GLU A 196      98.730   8.860  38.310  1.00  0.00           O
ATOM   2986  OE2 GLU A 196      97.930   7.320  37.090  1.00  0.00           O
ATOM   2987  C   GLU A 196      94.740   8.100  41.770  1.00  0.00           C
ATOM   2988  O   GLU A 196      95.610   7.580  42.490  1.00  0.00           O
ATOM   2989  N   HIS A 197      93.790   8.910  42.220  1.00  0.00           N
ATOM   2990  H   HIS A 197      93.190   9.350  41.530  1.00  0.00           H
ATOM   2991  CA  HIS A 197      93.870   9.340  43.660  1.00  0.00           C
ATOM   2992  HA  HIS A 197      94.700   8.820  44.130  1.00  0.00           H
ATOM   2993  CB  HIS A 197      94.230  10.750  43.620  1.00  0.00           C
ATOM   2994  HB1 HIS A 197      94.390  11.150  44.620  1.00  0.00           H
ATOM   2995  HB2 HIS A 197      93.370  11.220  43.150  1.00  0.00           H
ATOM   2996  CG  HIS A 197      95.500  10.950  42.830  1.00  0.00           C
ATOM   2997  ND1 HIS A 197      95.590  11.430  41.490  1.00  0.00           N
ATOM   2998  HD1 HIS A 197      94.760  11.600  40.930  1.00  0.00           H
ATOM   2999  CE1 HIS A 197      96.890  11.540  41.080  1.00  0.00           C
ATOM   3000  HE1 HIS A 197      97.300  11.890  40.140  1.00  0.00           H
ATOM   3001  NE2 HIS A 197      97.690  11.060  42.040  1.00  0.00           N
ATOM   3002  CD2 HIS A 197      96.830  10.710  43.100  1.00  0.00           C
ATOM   3003  HD2 HIS A 197      97.290  10.330  44.000  1.00  0.00           H
ATOM   3004  C   HIS A 197      92.660   9.010  44.550  1.00  0.00           C
ATOM   3005  O   HIS A 197      92.830   8.630  45.690  1.00  0.00           O
ATOM   3006  N   SER A 198      91.450   9.240  44.020  1.00  0.00           N
ATOM   3007  H   SER A 198      91.370   9.410  43.030  1.00  0.00           H
ATOM   3008  CA  SER A 198      90.220   9.430  44.790  1.00  0.00           C
ATOM   3009  HA  SER A 198      90.330  10.060  45.670  1.00  0.00           H
ATOM   3010  CB  SER A 198      89.110  10.160  43.960  1.00  0.00           C
ATOM   3011  HB1 SER A 198      88.380  10.630  44.630  1.00  0.00           H
ATOM   3012  HB2 SER A 198      88.620   9.370  43.400  1.00  0.00           H
ATOM   3013  OG  SER A 198      89.740  11.190  43.180  1.00  0.00           O
ATOM   3014  HG  SER A 198      89.060  11.740  42.780  1.00  0.00           H
ATOM   3015  C   SER A 198      89.720   8.050  45.240  1.00  0.00           C
ATOM   3016  O   SER A 198      89.900   7.010  44.560  1.00  0.00           O
ATOM   3017  N   ASP A 199      89.140   8.010  46.430  1.00  0.00           N
ATOM   3018  H   ASP A 199      89.290   8.790  47.050  1.00  0.00           H
ATOM   3019  CA  ASP A 199      88.670   6.780  47.040  1.00  0.00           C
ATOM   3020  HA  ASP A 199      89.220   6.000  46.520  1.00  0.00           H
ATOM   3021  CB  ASP A 199      89.030   6.870  48.490  1.00  0.00           C
ATOM   3022  HB1 ASP A 199      88.660   6.020  49.060  1.00  0.00           H
ATOM   3023  HB2 ASP A 199      88.470   7.720  48.890  1.00  0.00           H
ATOM   3024  CG  ASP A 199      90.490   7.020  48.820  1.00  0.00           C
ATOM   3025  OD1 ASP A 199      91.390   6.500  48.160  1.00  0.00           O
ATOM   3026  OD2 ASP A 199      90.840   7.510  49.920  1.00  0.00           O
ATOM   3027  C   ASP A 199      87.120   6.580  46.880  1.00  0.00           C
ATOM   3028  O   ASP A 199      86.540   5.510  46.880  1.00  0.00           O
ATOM   3029  N   CYS A 200      86.450   7.710  46.830  1.00  0.00           N
ATOM   3030  H   CYS A 200      86.960   8.550  47.050  1.00  0.00           H
ATOM   3031  CA  CYS A 200      85.070   7.940  46.420  1.00  0.00           C
ATOM   3032  HA  CYS A 200      84.810   7.110  45.760  1.00  0.00           H
ATOM   3033  CB  CYS A 200      84.110   7.870  47.590  1.00  0.00           C
ATOM   3034  HB1 CYS A 200      83.190   8.410  47.340  1.00  0.00           H
ATOM   3035  HB2 CYS A 200      84.450   8.270  48.550  1.00  0.00           H
ATOM   3036  SG  CYS A 200      83.650   6.060  47.740  1.00  0.00           S
ATOM   3037  HG  CYS A 200      84.900   5.630  47.920  1.00  0.00           H
ATOM   3038  C   CYS A 200      85.030   9.300  45.710  1.00  0.00           C
ATOM   3039  O   CYS A 200      85.740  10.270  46.100  1.00  0.00           O
ATOM   3040  N   ALA A 201      84.300   9.360  44.550  1.00  0.00           N
ATOM   3041  H   ALA A 201      83.930   8.520  44.130  1.00  0.00           H
ATOM   3042  CA  ALA A 201      84.100  10.580  43.770  1.00  0.00           C
ATOM   3043  HA  ALA A 201      84.360  11.470  44.340  1.00  0.00           H
ATOM   3044  CB  ALA A 201      84.970  10.530  42.500  1.00  0.00           C
ATOM   3045  HB1 ALA A 201      85.980  10.190  42.720  1.00  0.00           H
ATOM   3046  HB2 ALA A 201      84.560   9.910  41.700  1.00  0.00           H
ATOM   3047  HB3 ALA A 201      84.850  11.510  42.040  1.00  0.00           H
ATOM   3048  C   ALA A 201      82.630  10.720  43.470  1.00  0.00           C
ATOM   3049  O   ALA A 201      81.930   9.800  43.040  1.00  0.00           O
ATOM   3050  N   PHE A 202      82.080  11.950  43.800  1.00  0.00           N
ATOM   3051  H   PHE A 202      82.660  12.570  44.340  1.00  0.00           H
ATOM   3052  CA  PHE A 202      80.650  12.300  43.650  1.00  0.00           C
ATOM   3053  HA  PHE A 202      80.100  11.440  43.270  1.00  0.00           H
ATOM   3054  CB  PHE A 202      79.930  12.700  44.950  1.00  0.00           C
ATOM   3055  HB1 PHE A 202      78.860  12.800  44.750  1.00  0.00           H
ATOM   3056  HB2 PHE A 202      80.320  13.620  45.390  1.00  0.00           H
ATOM   3057  CG  PHE A 202      79.960  11.610  46.080  1.00  0.00           C
ATOM   3058  CD1 PHE A 202      78.810  10.720  46.200  1.00  0.00           C
ATOM   3059  HD1 PHE A 202      78.010  10.670  45.480  1.00  0.00           H
ATOM   3060  CE1 PHE A 202      78.760   9.890  47.320  1.00  0.00           C
ATOM   3061  HE1 PHE A 202      77.880   9.340  47.610  1.00  0.00           H
ATOM   3062  CZ  PHE A 202      79.840   9.880  48.240  1.00  0.00           C
ATOM   3063  HZ  PHE A 202      79.770   9.160  49.040  1.00  0.00           H
ATOM   3064  CE2 PHE A 202      81.030  10.510  47.970  1.00  0.00           C
ATOM   3065  HE2 PHE A 202      81.880  10.240  48.580  1.00  0.00           H
ATOM   3066  CD2 PHE A 202      81.120  11.430  46.900  1.00  0.00           C
ATOM   3067  HD2 PHE A 202      81.940  12.120  46.830  1.00  0.00           H
ATOM   3068  C   PHE A 202      80.360  13.370  42.550  1.00  0.00           C
ATOM   3069  O   PHE A 202      80.910  14.450  42.610  1.00  0.00           O
ATOM   3070  N   MET A 203      79.480  13.020  41.610  1.00  0.00           N
ATOM   3071  H   MET A 203      79.010  12.140  41.780  1.00  0.00           H
ATOM   3072  CA  MET A 203      78.930  13.990  40.680  1.00  0.00           C
ATOM   3073  HA  MET A 203      79.670  14.720  40.350  1.00  0.00           H
ATOM   3074  CB  MET A 203      78.420  13.340  39.310  1.00  0.00           C
ATOM   3075  HB1 MET A 203      77.890  14.120  38.770  1.00  0.00           H
ATOM   3076  HB2 MET A 203      77.700  12.570  39.590  1.00  0.00           H
ATOM   3077  CG  MET A 203      79.630  12.950  38.570  1.00  0.00           C
ATOM   3078  HG1 MET A 203      80.220  12.170  39.040  1.00  0.00           H
ATOM   3079  HG2 MET A 203      80.350  13.750  38.390  1.00  0.00           H
ATOM   3080  SD  MET A 203      79.080  12.350  36.950  1.00  0.00           S
ATOM   3081  CE  MET A 203      80.520  11.700  36.080  1.00  0.00           C
ATOM   3082  HE1 MET A 203      80.260  11.180  35.160  1.00  0.00           H
ATOM   3083  HE2 MET A 203      81.320  12.450  36.060  1.00  0.00           H
ATOM   3084  HE3 MET A 203      80.940  10.980  36.780  1.00  0.00           H
ATOM   3085  C   MET A 203      77.810  14.820  41.390  1.00  0.00           C
ATOM   3086  O   MET A 203      76.930  14.330  42.090  1.00  0.00           O
ATOM   3087  N   VAL A 204      77.860  16.100  41.040  1.00  0.00           N
ATOM   3088  H   VAL A 204      78.600  16.440  40.450  1.00  0.00           H
ATOM   3089  CA  VAL A 204      76.740  17.010  41.450  1.00  0.00           C
ATOM   3090  HA  VAL A 204      75.910  16.450  41.890  1.00  0.00           H
ATOM   3091  CB  VAL A 204      77.180  17.990  42.600  1.00  0.00           C
ATOM   3092  HB  VAL A 204      77.860  18.750  42.210  1.00  0.00           H
ATOM   3093  CG1 VAL A 204      76.040  18.800  43.140  1.00  0.00           C
ATOM   3094 1HG1 VAL A 204      75.320  18.240  43.740  1.00  0.00           H
ATOM   3095 2HG1 VAL A 204      76.450  19.480  43.890  1.00  0.00           H
ATOM   3096 3HG1 VAL A 204      75.650  19.480  42.380  1.00  0.00           H
ATOM   3097  CG2 VAL A 204      77.910  17.390  43.760  1.00  0.00           C
ATOM   3098 1HG2 VAL A 204      77.270  16.710  44.320  1.00  0.00           H
ATOM   3099 2HG2 VAL A 204      78.770  16.810  43.430  1.00  0.00           H
ATOM   3100 3HG2 VAL A 204      78.320  18.140  44.440  1.00  0.00           H
ATOM   3101  C   VAL A 204      76.190  17.830  40.300  1.00  0.00           C
ATOM   3102  O   VAL A 204      76.890  18.710  39.820  1.00  0.00           O
ATOM   3103  N   ASP A 205      75.070  17.420  39.700  1.00  0.00           N
ATOM   3104  H   ASP A 205      74.560  16.720  40.220  1.00  0.00           H
ATOM   3105  CA  ASP A 205      74.460  17.990  38.500  1.00  0.00           C
ATOM   3106  HA  ASP A 205      75.330  18.180  37.880  1.00  0.00           H
ATOM   3107  CB  ASP A 205      73.620  16.940  37.850  1.00  0.00           C
ATOM   3108  HB1 ASP A 205      72.780  16.740  38.510  1.00  0.00           H
ATOM   3109  HB2 ASP A 205      74.100  16.010  37.560  1.00  0.00           H
ATOM   3110  CG  ASP A 205      72.990  17.580  36.570  1.00  0.00           C
ATOM   3111  OD1 ASP A 205      71.850  17.140  36.210  1.00  0.00           O
ATOM   3112  OD2 ASP A 205      73.610  18.480  35.920  1.00  0.00           O
ATOM   3113  C   ASP A 205      73.720  19.290  38.760  1.00  0.00           C
ATOM   3114  O   ASP A 205      72.630  19.340  39.300  1.00  0.00           O
ATOM   3115  N   ASN A 206      74.470  20.370  38.340  1.00  0.00           N
ATOM   3116  H   ASN A 206      75.340  20.230  37.850  1.00  0.00           H
ATOM   3117  CA  ASN A 206      74.050  21.770  38.460  1.00  0.00           C
ATOM   3118  HA  ASN A 206      73.870  21.920  39.530  1.00  0.00           H
ATOM   3119  CB  ASN A 206      75.180  22.720  38.210  1.00  0.00           C
ATOM   3120  HB1 ASN A 206      76.170  22.280  38.320  1.00  0.00           H
ATOM   3121  HB2 ASN A 206      75.170  23.510  38.960  1.00  0.00           H
ATOM   3122  CG  ASN A 206      75.170  23.430  36.900  1.00  0.00           C
ATOM   3123  OD1 ASN A 206      75.050  24.640  36.860  1.00  0.00           O
ATOM   3124  ND2 ASN A 206      75.230  22.790  35.800  1.00  0.00           N
ATOM   3125 1HD2 ASN A 206      75.440  21.800  35.840  1.00  0.00           H
ATOM   3126 2HD2 ASN A 206      75.320  23.370  34.980  1.00  0.00           H
ATOM   3127  C   ASN A 206      72.770  22.100  37.630  1.00  0.00           C
ATOM   3128  O   ASN A 206      72.140  23.130  37.950  1.00  0.00           O
ATOM   3129  N   GLU A 207      72.320  21.180  36.730  1.00  0.00           N
ATOM   3130  H   GLU A 207      72.920  20.410  36.450  1.00  0.00           H
ATOM   3131  CA  GLU A 207      71.050  21.220  36.070  1.00  0.00           C
ATOM   3132  HA  GLU A 207      70.790  22.270  35.950  1.00  0.00           H
ATOM   3133  CB  GLU A 207      70.960  20.790  34.610  1.00  0.00           C
ATOM   3134  HB1 GLU A 207      71.140  19.710  34.600  1.00  0.00           H
ATOM   3135  HB2 GLU A 207      71.740  21.380  34.130  1.00  0.00           H
ATOM   3136  CG  GLU A 207      69.550  20.900  33.980  1.00  0.00           C
ATOM   3137  HG1 GLU A 207      69.270  21.950  33.960  1.00  0.00           H
ATOM   3138  HG2 GLU A 207      68.860  20.320  34.600  1.00  0.00           H
ATOM   3139  CD  GLU A 207      69.450  20.270  32.630  1.00  0.00           C
ATOM   3140  OE1 GLU A 207      69.230  21.050  31.700  1.00  0.00           O
ATOM   3141  OE2 GLU A 207      69.500  19.040  32.430  1.00  0.00           O
ATOM   3142  C   GLU A 207      69.930  20.580  36.940  1.00  0.00           C
ATOM   3143  O   GLU A 207      68.900  21.180  37.230  1.00  0.00           O
ATOM   3144  N   ALA A 208      70.180  19.390  37.470  1.00  0.00           N
ATOM   3145  H   ALA A 208      71.130  19.040  37.460  1.00  0.00           H
ATOM   3146  CA  ALA A 208      69.130  18.590  38.110  1.00  0.00           C
ATOM   3147  HA  ALA A 208      68.230  18.530  37.500  1.00  0.00           H
ATOM   3148  CB  ALA A 208      69.660  17.110  38.260  1.00  0.00           C
ATOM   3149  HB1 ALA A 208      70.670  17.150  38.680  1.00  0.00           H
ATOM   3150  HB2 ALA A 208      69.070  16.560  38.990  1.00  0.00           H
ATOM   3151  HB3 ALA A 208      69.650  16.640  37.280  1.00  0.00           H
ATOM   3152  C   ALA A 208      68.750  19.270  39.470  1.00  0.00           C
ATOM   3153  O   ALA A 208      67.520  19.290  39.710  1.00  0.00           O
ATOM   3154  N   ILE A 209      69.690  19.800  40.270  1.00  0.00           N
ATOM   3155  H   ILE A 209      70.650  19.720  39.970  1.00  0.00           H
ATOM   3156  CA  ILE A 209      69.240  20.420  41.540  1.00  0.00           C
ATOM   3157  HA  ILE A 209      68.390  19.830  41.890  1.00  0.00           H
ATOM   3158  CB  ILE A 209      70.420  20.490  42.570  1.00  0.00           C
ATOM   3159  HB  ILE A 209      71.050  21.310  42.230  1.00  0.00           H
ATOM   3160  CG2 ILE A 209      69.960  20.980  43.980  1.00  0.00           C
ATOM   3161 1HG2 ILE A 209      69.560  21.990  43.920  1.00  0.00           H
ATOM   3162 2HG2 ILE A 209      69.240  20.200  44.260  1.00  0.00           H
ATOM   3163 3HG2 ILE A 209      70.790  21.000  44.690  1.00  0.00           H
ATOM   3164  CG1 ILE A 209      71.080  19.110  42.800  1.00  0.00           C
ATOM   3165 1HG1 ILE A 209      71.310  18.690  41.820  1.00  0.00           H
ATOM   3166 2HG1 ILE A 209      70.480  18.330  43.280  1.00  0.00           H
ATOM   3167  CD  ILE A 209      72.420  19.080  43.520  1.00  0.00           C
ATOM   3168  HD1 ILE A 209      72.720  18.040  43.460  1.00  0.00           H
ATOM   3169  HD2 ILE A 209      73.220  19.640  43.010  1.00  0.00           H
ATOM   3170  HD3 ILE A 209      72.250  19.310  44.570  1.00  0.00           H
ATOM   3171  C   ILE A 209      68.630  21.810  41.290  1.00  0.00           C
ATOM   3172  O   ILE A 209      67.840  22.210  42.110  1.00  0.00           O
ATOM   3173  N   TYR A 210      68.830  22.510  40.180  1.00  0.00           N
ATOM   3174  H   TYR A 210      69.650  22.360  39.610  1.00  0.00           H
ATOM   3175  CA  TYR A 210      67.920  23.630  39.780  1.00  0.00           C
ATOM   3176  HA  TYR A 210      67.870  24.270  40.670  1.00  0.00           H
ATOM   3177  CB  TYR A 210      68.440  24.410  38.560  1.00  0.00           C
ATOM   3178  HB1 TYR A 210      68.270  23.780  37.690  1.00  0.00           H
ATOM   3179  HB2 TYR A 210      69.510  24.590  38.580  1.00  0.00           H
ATOM   3180  CG  TYR A 210      67.790  25.670  38.180  1.00  0.00           C
ATOM   3181  CD1 TYR A 210      66.480  25.740  37.600  1.00  0.00           C
ATOM   3182  HD1 TYR A 210      65.940  24.850  37.290  1.00  0.00           H
ATOM   3183  CE1 TYR A 210      65.890  26.930  37.300  1.00  0.00           C
ATOM   3184  HE1 TYR A 210      64.870  26.930  36.950  1.00  0.00           H
ATOM   3185  CZ  TYR A 210      66.650  28.110  37.500  1.00  0.00           C
ATOM   3186  OH  TYR A 210      66.120  29.290  37.190  1.00  0.00           O
ATOM   3187  HH  TYR A 210      66.700  30.050  37.280  1.00  0.00           H
ATOM   3188  CE2 TYR A 210      67.920  28.070  38.020  1.00  0.00           C
ATOM   3189  HE2 TYR A 210      68.540  28.950  38.130  1.00  0.00           H
ATOM   3190  CD2 TYR A 210      68.570  26.870  38.360  1.00  0.00           C
ATOM   3191  HD2 TYR A 210      69.610  26.850  38.640  1.00  0.00           H
ATOM   3192  C   TYR A 210      66.500  23.050  39.550  1.00  0.00           C
ATOM   3193  O   TYR A 210      65.520  23.660  39.940  1.00  0.00           O
ATOM   3194  N   ASP A 211      66.300  21.860  38.960  1.00  0.00           N
ATOM   3195  H   ASP A 211      67.030  21.490  38.370  1.00  0.00           H
ATOM   3196  CA  ASP A 211      64.980  21.280  38.800  1.00  0.00           C
ATOM   3197  HA  ASP A 211      64.360  22.040  38.310  1.00  0.00           H
ATOM   3198  CB  ASP A 211      65.200  20.090  37.770  1.00  0.00           C
ATOM   3199  HB1 ASP A 211      65.700  19.250  38.250  1.00  0.00           H
ATOM   3200  HB2 ASP A 211      65.790  20.520  36.960  1.00  0.00           H
ATOM   3201  CG  ASP A 211      63.880  19.550  37.200  1.00  0.00           C
ATOM   3202  OD1 ASP A 211      63.370  18.500  37.620  1.00  0.00           O
ATOM   3203  OD2 ASP A 211      63.260  20.220  36.380  1.00  0.00           O
ATOM   3204  C   ASP A 211      64.290  20.710  40.040  1.00  0.00           C
ATOM   3205  O   ASP A 211      63.050  20.630  40.010  1.00  0.00           O
ATOM   3206  N   ILE A 212      65.030  20.530  41.130  1.00  0.00           N
ATOM   3207  H   ILE A 212      66.010  20.710  40.990  1.00  0.00           H
ATOM   3208  CA  ILE A 212      64.570  20.380  42.550  1.00  0.00           C
ATOM   3209  HA  ILE A 212      63.670  19.760  42.600  1.00  0.00           H
ATOM   3210  CB  ILE A 212      65.560  19.710  43.450  1.00  0.00           C
ATOM   3211  HB  ILE A 212      66.440  20.330  43.590  1.00  0.00           H
ATOM   3212  CG2 ILE A 212      64.930  19.350  44.840  1.00  0.00           C
ATOM   3213 1HG2 ILE A 212      64.400  20.210  45.260  1.00  0.00           H
ATOM   3214 2HG2 ILE A 212      64.160  18.590  44.720  1.00  0.00           H
ATOM   3215 3HG2 ILE A 212      65.720  19.000  45.510  1.00  0.00           H
ATOM   3216  CG1 ILE A 212      66.030  18.370  42.840  1.00  0.00           C
ATOM   3217 1HG1 ILE A 212      66.420  18.680  41.870  1.00  0.00           H
ATOM   3218 2HG1 ILE A 212      65.130  17.770  42.690  1.00  0.00           H
ATOM   3219  CD  ILE A 212      67.130  17.470  43.480  1.00  0.00           C
ATOM   3220  HD1 ILE A 212      68.040  18.020  43.700  1.00  0.00           H
ATOM   3221  HD2 ILE A 212      66.800  17.190  44.480  1.00  0.00           H
ATOM   3222  HD3 ILE A 212      67.310  16.500  43.010  1.00  0.00           H
ATOM   3223  C   ILE A 212      64.290  21.860  43.060  1.00  0.00           C
ATOM   3224  O   ILE A 212      63.120  22.020  43.440  1.00  0.00           O
ATOM   3225  N   CYS A 213      65.200  22.810  42.970  1.00  0.00           N
ATOM   3226  H   CYS A 213      66.110  22.630  42.560  1.00  0.00           H
ATOM   3227  CA  CYS A 213      64.960  24.180  43.410  1.00  0.00           C
ATOM   3228  HA  CYS A 213      64.770  24.070  44.470  1.00  0.00           H
ATOM   3229  CB  CYS A 213      66.210  25.000  43.130  1.00  0.00           C
ATOM   3230  HB1 CYS A 213      65.920  26.050  43.200  1.00  0.00           H
ATOM   3231  HB2 CYS A 213      66.580  25.010  42.110  1.00  0.00           H
ATOM   3232  SG  CYS A 213      67.590  24.480  44.270  1.00  0.00           S
ATOM   3233  HG  CYS A 213      68.000  23.460  43.530  1.00  0.00           H
ATOM   3234  C   CYS A 213      63.690  24.820  42.780  1.00  0.00           C
ATOM   3235  O   CYS A 213      63.060  25.560  43.510  1.00  0.00           O
ATOM   3236  N   ARG A 214      63.300  24.470  41.550  1.00  0.00           N
ATOM   3237  H   ARG A 214      63.840  23.790  41.030  1.00  0.00           H
ATOM   3238  CA  ARG A 214      62.110  24.940  40.900  1.00  0.00           C
ATOM   3239  HA  ARG A 214      62.040  25.950  41.300  1.00  0.00           H
ATOM   3240  CB  ARG A 214      62.440  25.180  39.440  1.00  0.00           C
ATOM   3241  HB1 ARG A 214      63.390  25.710  39.410  1.00  0.00           H
ATOM   3242  HB2 ARG A 214      61.660  25.850  39.080  1.00  0.00           H
ATOM   3243  CG  ARG A 214      62.660  23.880  38.600  1.00  0.00           C
ATOM   3244  HG1 ARG A 214      62.840  23.070  39.310  1.00  0.00           H
ATOM   3245  HG2 ARG A 214      63.470  23.990  37.870  1.00  0.00           H
ATOM   3246  CD  ARG A 214      61.390  23.460  37.880  1.00  0.00           C
ATOM   3247  HD1 ARG A 214      61.500  23.850  36.860  1.00  0.00           H
ATOM   3248  HD2 ARG A 214      60.460  23.860  38.290  1.00  0.00           H
ATOM   3249  NE  ARG A 214      61.340  22.020  37.520  1.00  0.00           N
ATOM   3250  HE  ARG A 214      62.190  21.590  37.170  1.00  0.00           H
ATOM   3251  CZ  ARG A 214      60.320  21.200  37.430  1.00  0.00           C
ATOM   3252  NH1 ARG A 214      59.080  21.650  37.580  1.00  0.00           N
ATOM   3253 1HH1 ARG A 214      58.870  22.580  37.900  1.00  0.00           H
ATOM   3254 2HH1 ARG A 214      58.270  21.060  37.690  1.00  0.00           H
ATOM   3255  NH2 ARG A 214      60.440  19.930  37.210  1.00  0.00           N
ATOM   3256 1HH2 ARG A 214      61.360  19.530  37.080  1.00  0.00           H
ATOM   3257 2HH2 ARG A 214      59.580  19.390  37.230  1.00  0.00           H
ATOM   3258  C   ARG A 214      60.790  24.140  41.160  1.00  0.00           C
ATOM   3259  O   ARG A 214      59.810  24.530  40.570  1.00  0.00           O
ATOM   3260  N   ARG A 215      60.790  23.240  42.170  1.00  0.00           N
ATOM   3261  H   ARG A 215      61.660  22.990  42.630  1.00  0.00           H
ATOM   3262  CA  ARG A 215      59.670  22.360  42.340  1.00  0.00           C
ATOM   3263  HA  ARG A 215      58.720  22.700  41.920  1.00  0.00           H
ATOM   3264  CB  ARG A 215      59.900  21.040  41.470  1.00  0.00           C
ATOM   3265  HB1 ARG A 215      60.910  20.750  41.760  1.00  0.00           H
ATOM   3266  HB2 ARG A 215      59.780  21.320  40.430  1.00  0.00           H
ATOM   3267  CG  ARG A 215      59.010  19.880  41.850  1.00  0.00           C
ATOM   3268  HG1 ARG A 215      57.970  20.190  41.730  1.00  0.00           H
ATOM   3269  HG2 ARG A 215      59.270  19.500  42.840  1.00  0.00           H
ATOM   3270  CD  ARG A 215      59.340  18.700  40.890  1.00  0.00           C
ATOM   3271  HD1 ARG A 215      60.400  18.460  40.850  1.00  0.00           H
ATOM   3272  HD2 ARG A 215      59.100  19.050  39.880  1.00  0.00           H
ATOM   3273  NE  ARG A 215      58.570  17.460  41.200  1.00  0.00           N
ATOM   3274  HE  ARG A 215      57.660  17.580  41.620  1.00  0.00           H
ATOM   3275  CZ  ARG A 215      59.020  16.210  41.180  1.00  0.00           C
ATOM   3276  NH1 ARG A 215      59.940  15.720  40.470  1.00  0.00           N
ATOM   3277 1HH1 ARG A 215      60.530  16.320  39.910  1.00  0.00           H
ATOM   3278 2HH1 ARG A 215      60.310  14.840  40.790  1.00  0.00           H
ATOM   3279  NH2 ARG A 215      58.370  15.260  41.760  1.00  0.00           N
ATOM   3280 1HH2 ARG A 215      57.540  15.380  42.330  1.00  0.00           H
ATOM   3281 2HH2 ARG A 215      58.450  14.370  41.290  1.00  0.00           H
ATOM   3282  C   ARG A 215      59.450  22.060  43.870  1.00  0.00           C
ATOM   3283  O   ARG A 215      58.440  21.430  44.170  1.00  0.00           O
ATOM   3284  N   ASN A 216      60.320  22.470  44.800  1.00  0.00           N
ATOM   3285  H   ASN A 216      61.160  22.870  44.410  1.00  0.00           H
ATOM   3286  CA  ASN A 216      60.130  22.170  46.210  1.00  0.00           C
ATOM   3287  HA  ASN A 216      59.280  21.490  46.310  1.00  0.00           H
ATOM   3288  CB  ASN A 216      61.180  21.190  46.750  1.00  0.00           C
ATOM   3289  HB1 ASN A 216      60.940  21.020  47.800  1.00  0.00           H
ATOM   3290  HB2 ASN A 216      62.130  21.710  46.630  1.00  0.00           H
ATOM   3291  CG  ASN A 216      61.200  19.840  46.080  1.00  0.00           C
ATOM   3292  OD1 ASN A 216      60.730  18.870  46.620  1.00  0.00           O
ATOM   3293  ND2 ASN A 216      61.730  19.760  44.880  1.00  0.00           N
ATOM   3294 1HD2 ASN A 216      62.130  20.530  44.360  1.00  0.00           H
ATOM   3295 2HD2 ASN A 216      61.630  18.840  44.470  1.00  0.00           H
ATOM   3296  C   ASN A 216      60.190  23.410  47.140  1.00  0.00           C
ATOM   3297  O   ASN A 216      59.960  23.220  48.360  1.00  0.00           O
ATOM   3298  N   LEU A 217      60.530  24.630  46.700  1.00  0.00           N
ATOM   3299  H   LEU A 217      60.570  24.700  45.690  1.00  0.00           H
ATOM   3300  CA  LEU A 217      60.630  25.840  47.460  1.00  0.00           C
ATOM   3301  HA  LEU A 217      60.510  25.560  48.510  1.00  0.00           H
ATOM   3302  CB  LEU A 217      62.070  26.340  47.250  1.00  0.00           C
ATOM   3303  HB1 LEU A 217      62.270  27.120  47.980  1.00  0.00           H
ATOM   3304  HB2 LEU A 217      62.050  26.810  46.260  1.00  0.00           H
ATOM   3305  CG  LEU A 217      63.270  25.360  47.150  1.00  0.00           C
ATOM   3306  HG  LEU A 217      63.180  24.810  46.220  1.00  0.00           H
ATOM   3307  CD1 LEU A 217      64.530  26.210  46.840  1.00  0.00           C
ATOM   3308 1HD1 LEU A 217      65.340  25.550  46.540  1.00  0.00           H
ATOM   3309 2HD1 LEU A 217      64.450  26.870  45.970  1.00  0.00           H
ATOM   3310 3HD1 LEU A 217      64.910  26.640  47.770  1.00  0.00           H
ATOM   3311  CD2 LEU A 217      63.540  24.420  48.310  1.00  0.00           C
ATOM   3312 1HD2 LEU A 217      64.460  23.860  48.160  1.00  0.00           H
ATOM   3313 2HD2 LEU A 217      63.610  25.060  49.190  1.00  0.00           H
ATOM   3314 3HD2 LEU A 217      62.670  23.790  48.450  1.00  0.00           H
ATOM   3315  C   LEU A 217      59.610  26.950  47.080  1.00  0.00           C
ATOM   3316  O   LEU A 217      59.710  28.120  47.430  1.00  0.00           O
ATOM   3317  N   ASP A 218      58.660  26.570  46.210  1.00  0.00           N
ATOM   3318  H   ASP A 218      58.730  25.590  45.950  1.00  0.00           H
ATOM   3319  CA  ASP A 218      57.730  27.440  45.500  1.00  0.00           C
ATOM   3320  HA  ASP A 218      57.370  26.850  44.660  1.00  0.00           H
ATOM   3321  CB  ASP A 218      56.440  27.600  46.350  1.00  0.00           C
ATOM   3322  HB1 ASP A 218      56.640  28.370  47.100  1.00  0.00           H
ATOM   3323  HB2 ASP A 218      56.130  26.660  46.810  1.00  0.00           H
ATOM   3324  CG  ASP A 218      55.280  28.080  45.540  1.00  0.00           C
ATOM   3325  OD1 ASP A 218      55.220  27.820  44.310  1.00  0.00           O
ATOM   3326  OD2 ASP A 218      54.500  28.760  46.160  1.00  0.00           O
ATOM   3327  C   ASP A 218      58.290  28.740  44.890  1.00  0.00           C
ATOM   3328  O   ASP A 218      57.830  29.820  45.040  1.00  0.00           O
ATOM   3329  N   ILE A 219      59.370  28.500  44.100  1.00  0.00           N
ATOM   3330  H   ILE A 219      59.730  27.570  44.170  1.00  0.00           H
ATOM   3331  CA  ILE A 219      60.000  29.420  43.140  1.00  0.00           C
ATOM   3332  HA  ILE A 219      59.260  30.160  42.840  1.00  0.00           H
ATOM   3333  CB  ILE A 219      61.330  30.010  43.710  1.00  0.00           C
ATOM   3334  HB  ILE A 219      61.840  30.540  42.900  1.00  0.00           H
ATOM   3335  CG2 ILE A 219      60.890  31.050  44.730  1.00  0.00           C
ATOM   3336 1HG2 ILE A 219      60.310  31.850  44.270  1.00  0.00           H
ATOM   3337 2HG2 ILE A 219      60.230  30.560  45.450  1.00  0.00           H
ATOM   3338 3HG2 ILE A 219      61.710  31.450  45.330  1.00  0.00           H
ATOM   3339  CG1 ILE A 219      62.220  28.950  44.320  1.00  0.00           C
ATOM   3340 1HG1 ILE A 219      62.420  28.130  43.640  1.00  0.00           H
ATOM   3341 2HG1 ILE A 219      61.830  28.670  45.300  1.00  0.00           H
ATOM   3342  CD  ILE A 219      63.580  29.530  44.630  1.00  0.00           C
ATOM   3343  HD1 ILE A 219      63.580  30.150  45.530  1.00  0.00           H
ATOM   3344  HD2 ILE A 219      64.250  28.740  44.960  1.00  0.00           H
ATOM   3345  HD3 ILE A 219      63.970  29.960  43.710  1.00  0.00           H
ATOM   3346  C   ILE A 219      60.180  28.830  41.750  1.00  0.00           C
ATOM   3347  O   ILE A 219      60.240  27.590  41.650  1.00  0.00           O
ATOM   3348  N   GLU A 220      60.350  29.700  40.760  1.00  0.00           N
ATOM   3349  H   GLU A 220      60.210  30.690  40.920  1.00  0.00           H
ATOM   3350  CA  GLU A 220      60.590  29.290  39.380  1.00  0.00           C
ATOM   3351  HA  GLU A 220      60.580  28.210  39.220  1.00  0.00           H
ATOM   3352  CB  GLU A 220      59.390  29.980  38.550  1.00  0.00           C
ATOM   3353  HB1 GLU A 220      59.530  31.060  38.620  1.00  0.00           H
ATOM   3354  HB2 GLU A 220      58.500  29.750  39.130  1.00  0.00           H
ATOM   3355  CG  GLU A 220      59.220  29.460  37.120  1.00  0.00           C
ATOM   3356  HG1 GLU A 220      60.170  29.390  36.590  1.00  0.00           H
ATOM   3357  HG2 GLU A 220      58.720  30.320  36.670  1.00  0.00           H
ATOM   3358  CD  GLU A 220      58.490  28.150  37.040  1.00  0.00           C
ATOM   3359  OE1 GLU A 220      57.310  28.170  37.340  1.00  0.00           O
ATOM   3360  OE2 GLU A 220      59.130  27.100  36.700  1.00  0.00           O
ATOM   3361  C   GLU A 220      61.980  29.750  38.820  1.00  0.00           C
ATOM   3362  O   GLU A 220      62.530  29.050  38.000  1.00  0.00           O
ATOM   3363  N   ARG A 221      62.500  30.940  39.320  1.00  0.00           N
ATOM   3364  H   ARG A 221      61.920  31.590  39.830  1.00  0.00           H
ATOM   3365  CA  ARG A 221      63.840  31.430  38.970  1.00  0.00           C
ATOM   3366  HA  ARG A 221      64.260  30.750  38.220  1.00  0.00           H
ATOM   3367  CB  ARG A 221      63.850  32.870  38.340  1.00  0.00           C
ATOM   3368  HB1 ARG A 221      64.860  33.280  38.200  1.00  0.00           H
ATOM   3369  HB2 ARG A 221      63.470  33.570  39.090  1.00  0.00           H
ATOM   3370  CG  ARG A 221      63.100  32.980  36.990  1.00  0.00           C
ATOM   3371  HG1 ARG A 221      62.080  32.620  37.110  1.00  0.00           H
ATOM   3372  HG2 ARG A 221      63.700  32.420  36.280  1.00  0.00           H
ATOM   3373  CD  ARG A 221      62.910  34.470  36.620  1.00  0.00           C
ATOM   3374  HD1 ARG A 221      63.880  34.950  36.670  1.00  0.00           H
ATOM   3375  HD2 ARG A 221      62.230  34.920  37.340  1.00  0.00           H
ATOM   3376  NE  ARG A 221      62.430  34.560  35.230  1.00  0.00           N
ATOM   3377  HE  ARG A 221      62.630  33.810  34.580  1.00  0.00           H
ATOM   3378  CZ  ARG A 221      61.670  35.510  34.650  1.00  0.00           C
ATOM   3379  NH1 ARG A 221      61.510  36.580  35.360  1.00  0.00           N
ATOM   3380 1HH1 ARG A 221      62.100  36.730  36.160  1.00  0.00           H
ATOM   3381 2HH1 ARG A 221      60.790  37.200  35.010  1.00  0.00           H
ATOM   3382  NH2 ARG A 221      61.230  35.460  33.490  1.00  0.00           N
ATOM   3383 1HH2 ARG A 221      61.250  34.520  33.130  1.00  0.00           H
ATOM   3384 2HH2 ARG A 221      60.510  36.110  33.220  1.00  0.00           H
ATOM   3385  C   ARG A 221      64.810  31.400  40.220  1.00  0.00           C
ATOM   3386  O   ARG A 221      64.940  32.440  40.840  1.00  0.00           O
ATOM   3387  N   PRO A 222      65.250  30.260  40.650  1.00  0.00           N
ATOM   3388  CD  PRO A 222      64.770  28.970  40.390  1.00  0.00           C
ATOM   3389  HD1 PRO A 222      64.690  28.800  39.310  1.00  0.00           H
ATOM   3390  HD2 PRO A 222      63.740  28.960  40.720  1.00  0.00           H
ATOM   3391  CG  PRO A 222      65.670  27.920  41.040  1.00  0.00           C
ATOM   3392  HG1 PRO A 222      66.450  27.690  40.320  1.00  0.00           H
ATOM   3393  HG2 PRO A 222      65.090  27.090  41.450  1.00  0.00           H
ATOM   3394  CB  PRO A 222      66.300  28.700  42.150  1.00  0.00           C
ATOM   3395  HB1 PRO A 222      67.230  28.230  42.490  1.00  0.00           H
ATOM   3396  HB2 PRO A 222      65.710  28.650  43.070  1.00  0.00           H
ATOM   3397  CA  PRO A 222      66.190  30.170  41.710  1.00  0.00           C
ATOM   3398  HA  PRO A 222      65.680  30.750  42.470  1.00  0.00           H
ATOM   3399  C   PRO A 222      67.510  30.770  41.370  1.00  0.00           C
ATOM   3400  O   PRO A 222      68.130  30.520  40.330  1.00  0.00           O
ATOM   3401  N   THR A 223      68.050  31.520  42.330  1.00  0.00           N
ATOM   3402  H   THR A 223      67.560  31.720  43.200  1.00  0.00           H
ATOM   3403  CA  THR A 223      69.460  31.990  42.250  1.00  0.00           C
ATOM   3404  HA  THR A 223      69.760  32.200  41.220  1.00  0.00           H
ATOM   3405  CB  THR A 223      69.780  33.140  43.220  1.00  0.00           C
ATOM   3406  HB  THR A 223      70.850  33.320  43.300  1.00  0.00           H
ATOM   3407  CG2 THR A 223      69.080  34.430  42.770  1.00  0.00           C
ATOM   3408 1HG2 THR A 223      69.440  35.330  43.260  1.00  0.00           H
ATOM   3409 2HG2 THR A 223      69.220  34.570  41.690  1.00  0.00           H
ATOM   3410 3HG2 THR A 223      68.010  34.390  42.990  1.00  0.00           H
ATOM   3411  OG1 THR A 223      69.380  32.880  44.520  1.00  0.00           O
ATOM   3412  HG1 THR A 223      69.720  33.630  45.010  1.00  0.00           H
ATOM   3413  C   THR A 223      70.380  30.820  42.560  1.00  0.00           C
ATOM   3414  O   THR A 223      70.000  29.900  43.340  1.00  0.00           O
ATOM   3415  N   TYR A 224      71.590  30.830  42.030  1.00  0.00           N
ATOM   3416  H   TYR A 224      71.780  31.600  41.400  1.00  0.00           H
ATOM   3417  CA  TYR A 224      72.580  29.820  42.610  1.00  0.00           C
ATOM   3418  HA  TYR A 224      72.230  28.820  42.360  1.00  0.00           H
ATOM   3419  CB  TYR A 224      73.880  30.060  41.880  1.00  0.00           C
ATOM   3420  HB1 TYR A 224      74.660  29.810  42.600  1.00  0.00           H
ATOM   3421  HB2 TYR A 224      74.080  31.120  41.760  1.00  0.00           H
ATOM   3422  CG  TYR A 224      73.990  29.360  40.540  1.00  0.00           C
ATOM   3423  CD1 TYR A 224      74.330  28.000  40.450  1.00  0.00           C
ATOM   3424  HD1 TYR A 224      74.450  27.380  41.330  1.00  0.00           H
ATOM   3425  CE1 TYR A 224      74.480  27.360  39.170  1.00  0.00           C
ATOM   3426  HE1 TYR A 224      74.730  26.320  39.110  1.00  0.00           H
ATOM   3427  CZ  TYR A 224      74.310  28.130  37.980  1.00  0.00           C
ATOM   3428  OH  TYR A 224      74.120  27.420  36.820  1.00  0.00           O
ATOM   3429  HH  TYR A 224      74.360  26.500  36.870  1.00  0.00           H
ATOM   3430  CE2 TYR A 224      73.980  29.470  38.060  1.00  0.00           C
ATOM   3431  HE2 TYR A 224      73.730  30.040  37.170  1.00  0.00           H
ATOM   3432  CD2 TYR A 224      73.940  30.140  39.320  1.00  0.00           C
ATOM   3433  HD2 TYR A 224      73.670  31.180  39.320  1.00  0.00           H
ATOM   3434  C   TYR A 224      72.710  29.850  44.130  1.00  0.00           C
ATOM   3435  O   TYR A 224      73.180  28.850  44.600  1.00  0.00           O
ATOM   3436  N   THR A 225      72.350  30.850  44.870  1.00  0.00           N
ATOM   3437  H   THR A 225      72.330  31.680  44.290  1.00  0.00           H
ATOM   3438  CA  THR A 225      72.140  30.880  46.290  1.00  0.00           C
ATOM   3439  HA  THR A 225      73.110  30.520  46.650  1.00  0.00           H
ATOM   3440  CB  THR A 225      71.980  32.350  46.830  1.00  0.00           C
ATOM   3441  HB  THR A 225      71.190  32.940  46.360  1.00  0.00           H
ATOM   3442  CG2 THR A 225      71.800  32.460  48.350  1.00  0.00           C
ATOM   3443 1HG2 THR A 225      72.320  31.580  48.750  1.00  0.00           H
ATOM   3444 2HG2 THR A 225      72.130  33.440  48.690  1.00  0.00           H
ATOM   3445 3HG2 THR A 225      70.730  32.330  48.510  1.00  0.00           H
ATOM   3446  OG1 THR A 225      73.210  33.020  46.660  1.00  0.00           O
ATOM   3447  HG1 THR A 225      73.400  33.140  45.730  1.00  0.00           H
ATOM   3448  C   THR A 225      71.080  29.870  46.840  1.00  0.00           C
ATOM   3449  O   THR A 225      71.420  29.130  47.740  1.00  0.00           O
ATOM   3450  N   ASN A 226      69.930  29.810  46.170  1.00  0.00           N
ATOM   3451  H   ASN A 226      69.860  30.220  45.260  1.00  0.00           H
ATOM   3452  CA  ASN A 226      68.890  28.730  46.520  1.00  0.00           C
ATOM   3453  HA  ASN A 226      68.650  28.750  47.580  1.00  0.00           H
ATOM   3454  CB  ASN A 226      67.610  28.830  45.620  1.00  0.00           C
ATOM   3455  HB1 ASN A 226      66.940  28.060  45.990  1.00  0.00           H
ATOM   3456  HB2 ASN A 226      67.810  28.710  44.550  1.00  0.00           H
ATOM   3457  CG  ASN A 226      66.900  30.120  45.740  1.00  0.00           C
ATOM   3458  OD1 ASN A 226      66.950  30.960  44.840  1.00  0.00           O
ATOM   3459  ND2 ASN A 226      66.230  30.380  46.840  1.00  0.00           N
ATOM   3460 1HD2 ASN A 226      66.160  29.730  47.610  1.00  0.00           H
ATOM   3461 2HD2 ASN A 226      65.610  31.180  46.810  1.00  0.00           H
ATOM   3462  C   ASN A 226      69.470  27.410  46.190  1.00  0.00           C
ATOM   3463  O   ASN A 226      69.170  26.490  46.920  1.00  0.00           O
ATOM   3464  N   LEU A 227      70.230  27.130  45.090  1.00  0.00           N
ATOM   3465  H   LEU A 227      70.520  27.860  44.470  1.00  0.00           H
ATOM   3466  CA  LEU A 227      70.970  25.860  44.910  1.00  0.00           C
ATOM   3467  HA  LEU A 227      70.180  25.110  44.970  1.00  0.00           H
ATOM   3468  CB  LEU A 227      71.670  25.850  43.570  1.00  0.00           C
ATOM   3469  HB1 LEU A 227      72.470  25.130  43.720  1.00  0.00           H
ATOM   3470  HB2 LEU A 227      72.190  26.780  43.360  1.00  0.00           H
ATOM   3471  CG  LEU A 227      70.770  25.470  42.300  1.00  0.00           C
ATOM   3472  HG  LEU A 227      70.330  24.470  42.330  1.00  0.00           H
ATOM   3473  CD1 LEU A 227      69.810  26.580  41.980  1.00  0.00           C
ATOM   3474 1HD1 LEU A 227      69.290  26.490  41.020  1.00  0.00           H
ATOM   3475 2HD1 LEU A 227      69.140  26.620  42.840  1.00  0.00           H
ATOM   3476 3HD1 LEU A 227      70.330  27.530  41.940  1.00  0.00           H
ATOM   3477  CD2 LEU A 227      71.800  25.360  41.170  1.00  0.00           C
ATOM   3478 1HD2 LEU A 227      72.650  24.700  41.370  1.00  0.00           H
ATOM   3479 2HD2 LEU A 227      71.360  25.050  40.220  1.00  0.00           H
ATOM   3480 3HD2 LEU A 227      72.170  26.350  40.920  1.00  0.00           H
ATOM   3481  C   LEU A 227      72.020  25.430  45.980  1.00  0.00           C
ATOM   3482  O   LEU A 227      71.940  24.310  46.470  1.00  0.00           O
ATOM   3483  N   ASN A 228      73.070  26.290  46.220  1.00  0.00           N
ATOM   3484  H   ASN A 228      73.100  27.230  45.860  1.00  0.00           H
ATOM   3485  CA  ASN A 228      74.100  26.110  47.250  1.00  0.00           C
ATOM   3486  HA  ASN A 228      74.710  25.250  46.970  1.00  0.00           H
ATOM   3487  CB  ASN A 228      75.020  27.350  47.150  1.00  0.00           C
ATOM   3488  HB1 ASN A 228      75.790  27.240  47.920  1.00  0.00           H
ATOM   3489  HB2 ASN A 228      74.590  28.330  47.350  1.00  0.00           H
ATOM   3490  CG  ASN A 228      75.740  27.390  45.850  1.00  0.00           C
ATOM   3491  OD1 ASN A 228      75.790  26.420  45.070  1.00  0.00           O
ATOM   3492  ND2 ASN A 228      76.410  28.450  45.550  1.00  0.00           N
ATOM   3493 1HD2 ASN A 228      76.180  29.260  46.100  1.00  0.00           H
ATOM   3494 2HD2 ASN A 228      76.830  28.620  44.650  1.00  0.00           H
ATOM   3495  C   ASN A 228      73.580  25.750  48.580  1.00  0.00           C
ATOM   3496  O   ASN A 228      74.070  24.830  49.220  1.00  0.00           O
ATOM   3497  N   ARG A 229      72.530  26.470  49.010  1.00  0.00           N
ATOM   3498  H   ARG A 229      72.220  27.280  48.500  1.00  0.00           H
ATOM   3499  CA  ARG A 229      71.870  26.140  50.260  1.00  0.00           C
ATOM   3500  HA  ARG A 229      72.650  25.980  50.990  1.00  0.00           H
ATOM   3501  CB  ARG A 229      71.010  27.340  50.610  1.00  0.00           C
ATOM   3502  HB1 ARG A 229      70.500  27.030  51.520  1.00  0.00           H
ATOM   3503  HB2 ARG A 229      70.280  27.590  49.840  1.00  0.00           H
ATOM   3504  CG  ARG A 229      71.790  28.530  51.070  1.00  0.00           C
ATOM   3505  HG1 ARG A 229      72.480  28.880  50.300  1.00  0.00           H
ATOM   3506  HG2 ARG A 229      72.440  28.200  51.890  1.00  0.00           H
ATOM   3507  CD  ARG A 229      70.780  29.640  51.510  1.00  0.00           C
ATOM   3508  HD1 ARG A 229      70.030  29.170  52.150  1.00  0.00           H
ATOM   3509  HD2 ARG A 229      70.210  29.840  50.600  1.00  0.00           H
ATOM   3510  NE  ARG A 229      71.560  30.740  52.110  1.00  0.00           N
ATOM   3511  HE  ARG A 229      72.430  30.450  52.540  1.00  0.00           H
ATOM   3512  CZ  ARG A 229      71.160  32.030  52.200  1.00  0.00           C
ATOM   3513  NH1 ARG A 229      70.030  32.460  51.680  1.00  0.00           N
ATOM   3514 1HH1 ARG A 229      69.370  31.780  51.340  1.00  0.00           H
ATOM   3515 2HH1 ARG A 229      69.700  33.420  51.770  1.00  0.00           H
ATOM   3516  NH2 ARG A 229      71.930  32.860  52.850  1.00  0.00           N
ATOM   3517 1HH2 ARG A 229      72.790  32.470  53.220  1.00  0.00           H
ATOM   3518 2HH2 ARG A 229      71.710  33.840  52.860  1.00  0.00           H
ATOM   3519  C   ARG A 229      71.010  24.830  50.290  1.00  0.00           C
ATOM   3520  O   ARG A 229      70.690  24.370  51.410  1.00  0.00           O
ATOM   3521  N   LEU A 230      70.870  24.230  49.140  1.00  0.00           N
ATOM   3522  H   LEU A 230      71.140  24.740  48.310  1.00  0.00           H
ATOM   3523  CA  LEU A 230      70.380  22.860  48.920  1.00  0.00           C
ATOM   3524  HA  LEU A 230      69.790  22.480  49.750  1.00  0.00           H
ATOM   3525  CB  LEU A 230      69.480  22.940  47.660  1.00  0.00           C
ATOM   3526  HB1 LEU A 230      70.070  22.460  46.870  1.00  0.00           H
ATOM   3527  HB2 LEU A 230      69.340  23.990  47.390  1.00  0.00           H
ATOM   3528  CG  LEU A 230      68.180  22.260  47.930  1.00  0.00           C
ATOM   3529  HG  LEU A 230      67.720  22.630  48.850  1.00  0.00           H
ATOM   3530  CD1 LEU A 230      67.240  22.570  46.770  1.00  0.00           C
ATOM   3531 1HD1 LEU A 230      67.100  23.650  46.750  1.00  0.00           H
ATOM   3532 2HD1 LEU A 230      67.700  22.290  45.820  1.00  0.00           H
ATOM   3533 3HD1 LEU A 230      66.280  22.060  46.770  1.00  0.00           H
ATOM   3534  CD2 LEU A 230      68.230  20.730  48.120  1.00  0.00           C
ATOM   3535 1HD2 LEU A 230      69.060  20.400  47.500  1.00  0.00           H
ATOM   3536 2HD2 LEU A 230      68.350  20.480  49.180  1.00  0.00           H
ATOM   3537 3HD2 LEU A 230      67.350  20.150  47.830  1.00  0.00           H
ATOM   3538  C   LEU A 230      71.480  21.770  48.840  1.00  0.00           C
ATOM   3539  O   LEU A 230      71.300  20.780  49.510  1.00  0.00           O
ATOM   3540  N   ILE A 231      72.570  22.020  48.040  1.00  0.00           N
ATOM   3541  H   ILE A 231      72.440  22.810  47.430  1.00  0.00           H
ATOM   3542  CA  ILE A 231      73.720  21.060  47.900  1.00  0.00           C
ATOM   3543  HA  ILE A 231      73.410  20.100  47.500  1.00  0.00           H
ATOM   3544  CB  ILE A 231      74.810  21.530  46.940  1.00  0.00           C
ATOM   3545  HB  ILE A 231      75.310  22.400  47.370  1.00  0.00           H
ATOM   3546  CG2 ILE A 231      76.010  20.560  46.750  1.00  0.00           C
ATOM   3547 1HG2 ILE A 231      76.710  20.840  45.960  1.00  0.00           H
ATOM   3548 2HG2 ILE A 231      76.620  20.450  47.640  1.00  0.00           H
ATOM   3549 3HG2 ILE A 231      75.590  19.570  46.570  1.00  0.00           H
ATOM   3550  CG1 ILE A 231      74.200  21.890  45.570  1.00  0.00           C
ATOM   3551 1HG1 ILE A 231      73.230  22.350  45.770  1.00  0.00           H
ATOM   3552 2HG1 ILE A 231      74.110  20.960  45.010  1.00  0.00           H
ATOM   3553  CD  ILE A 231      75.010  22.880  44.770  1.00  0.00           C
ATOM   3554  HD1 ILE A 231      75.940  22.400  44.460  1.00  0.00           H
ATOM   3555  HD2 ILE A 231      74.500  22.970  43.810  1.00  0.00           H
ATOM   3556  HD3 ILE A 231      75.130  23.870  45.210  1.00  0.00           H
ATOM   3557  C   ILE A 231      74.410  20.850  49.290  1.00  0.00           C
ATOM   3558  O   ILE A 231      74.880  19.820  49.720  1.00  0.00           O
ATOM   3559  N   SER A 232      74.600  21.970  50.020  1.00  0.00           N
ATOM   3560  H   SER A 232      74.260  22.830  49.620  1.00  0.00           H
ATOM   3561  CA  SER A 232      75.110  21.930  51.390  1.00  0.00           C
ATOM   3562  HA  SER A 232      76.180  21.760  51.280  1.00  0.00           H
ATOM   3563  CB  SER A 232      75.030  23.270  52.090  1.00  0.00           C
ATOM   3564  HB1 SER A 232      75.590  23.940  51.440  1.00  0.00           H
ATOM   3565  HB2 SER A 232      75.430  23.230  53.110  1.00  0.00           H
ATOM   3566  OG  SER A 232      73.650  23.630  52.120  1.00  0.00           O
ATOM   3567  HG  SER A 232      73.570  24.490  51.690  1.00  0.00           H
ATOM   3568  C   SER A 232      74.460  20.850  52.300  1.00  0.00           C
ATOM   3569  O   SER A 232      75.110  19.990  52.830  1.00  0.00           O
ATOM   3570  N   GLN A 233      73.120  20.840  52.370  1.00  0.00           N
ATOM   3571  H   GLN A 233      72.640  21.670  52.060  1.00  0.00           H
ATOM   3572  CA  GLN A 233      72.270  19.820  53.070  1.00  0.00           C
ATOM   3573  HA  GLN A 233      72.630  19.760  54.100  1.00  0.00           H
ATOM   3574  CB  GLN A 233      70.840  20.230  53.180  1.00  0.00           C
ATOM   3575  HB1 GLN A 233      70.230  19.450  53.640  1.00  0.00           H
ATOM   3576  HB2 GLN A 233      70.460  20.290  52.160  1.00  0.00           H
ATOM   3577  CG  GLN A 233      70.470  21.500  53.810  1.00  0.00           C
ATOM   3578  HG1 GLN A 233      69.470  21.790  53.500  1.00  0.00           H
ATOM   3579  HG2 GLN A 233      71.120  22.290  53.410  1.00  0.00           H
ATOM   3580  CD  GLN A 233      70.580  21.450  55.370  1.00  0.00           C
ATOM   3581  OE1 GLN A 233      71.070  20.500  55.990  1.00  0.00           O
ATOM   3582  NE2 GLN A 233      70.200  22.560  56.010  1.00  0.00           N
ATOM   3583 1HE2 GLN A 233      69.640  23.260  55.530  1.00  0.00           H
ATOM   3584 2HE2 GLN A 233      70.280  22.470  57.010  1.00  0.00           H
ATOM   3585  C   GLN A 233      72.360  18.350  52.490  1.00  0.00           C
ATOM   3586  O   GLN A 233      72.370  17.460  53.340  1.00  0.00           O
ATOM   3587  N   ILE A 234      72.370  18.140  51.180  1.00  0.00           N
ATOM   3588  H   ILE A 234      72.280  18.950  50.580  1.00  0.00           H
ATOM   3589  CA  ILE A 234      72.650  16.750  50.650  1.00  0.00           C
ATOM   3590  HA  ILE A 234      72.000  16.070  51.200  1.00  0.00           H
ATOM   3591  CB  ILE A 234      72.100  16.710  49.240  1.00  0.00           C
ATOM   3592  HB  ILE A 234      71.080  17.090  49.280  1.00  0.00           H
ATOM   3593  CG2 ILE A 234      72.770  17.730  48.280  1.00  0.00           C
ATOM   3594 1HG2 ILE A 234      73.780  17.390  48.010  1.00  0.00           H
ATOM   3595 2HG2 ILE A 234      72.190  17.930  47.380  1.00  0.00           H
ATOM   3596 3HG2 ILE A 234      72.670  18.750  48.660  1.00  0.00           H
ATOM   3597  CG1 ILE A 234      72.090  15.320  48.620  1.00  0.00           C
ATOM   3598 1HG1 ILE A 234      71.850  14.600  49.400  1.00  0.00           H
ATOM   3599 2HG1 ILE A 234      73.110  14.960  48.440  1.00  0.00           H
ATOM   3600  CD  ILE A 234      71.040  15.050  47.540  1.00  0.00           C
ATOM   3601  HD1 ILE A 234      71.100  14.090  47.040  1.00  0.00           H
ATOM   3602  HD2 ILE A 234      70.030  15.180  47.940  1.00  0.00           H
ATOM   3603  HD3 ILE A 234      71.100  15.770  46.730  1.00  0.00           H
ATOM   3604  C   ILE A 234      74.160  16.290  50.810  1.00  0.00           C
ATOM   3605  O   ILE A 234      74.430  15.140  51.230  1.00  0.00           O
ATOM   3606  N   VAL A 235      75.130  17.260  50.730  1.00  0.00           N
ATOM   3607  H   VAL A 235      74.950  18.210  50.420  1.00  0.00           H
ATOM   3608  CA  VAL A 235      76.520  16.930  50.990  1.00  0.00           C
ATOM   3609  HA  VAL A 235      76.690  15.920  50.620  1.00  0.00           H
ATOM   3610  CB  VAL A 235      77.540  17.870  50.350  1.00  0.00           C
ATOM   3611  HB  VAL A 235      77.310  18.910  50.620  1.00  0.00           H
ATOM   3612  CG1 VAL A 235      78.970  17.520  50.730  1.00  0.00           C
ATOM   3613 1HG1 VAL A 235      79.100  16.450  50.550  1.00  0.00           H
ATOM   3614 2HG1 VAL A 235      79.710  18.120  50.200  1.00  0.00           H
ATOM   3615 3HG1 VAL A 235      79.270  17.700  51.760  1.00  0.00           H
ATOM   3616  CG2 VAL A 235      77.430  17.900  48.820  1.00  0.00           C
ATOM   3617 1HG2 VAL A 235      76.410  18.080  48.480  1.00  0.00           H
ATOM   3618 2HG2 VAL A 235      78.170  18.510  48.300  1.00  0.00           H
ATOM   3619 3HG2 VAL A 235      77.620  16.870  48.510  1.00  0.00           H
ATOM   3620  C   VAL A 235      76.800  16.860  52.540  1.00  0.00           C
ATOM   3621  O   VAL A 235      77.730  16.160  52.920  1.00  0.00           O
ATOM   3622  N   SER A 236      75.990  17.500  53.440  1.00  0.00           N
ATOM   3623  H   SER A 236      75.280  18.110  53.060  1.00  0.00           H
ATOM   3624  CA  SER A 236      76.070  17.320  54.860  1.00  0.00           C
ATOM   3625  HA  SER A 236      77.050  17.670  55.170  1.00  0.00           H
ATOM   3626  CB  SER A 236      75.200  18.210  55.730  1.00  0.00           C
ATOM   3627  HB1 SER A 236      74.190  18.090  55.340  1.00  0.00           H
ATOM   3628  HB2 SER A 236      75.530  19.230  55.530  1.00  0.00           H
ATOM   3629  OG  SER A 236      75.300  17.830  57.030  1.00  0.00           O
ATOM   3630  HG  SER A 236      74.710  18.400  57.540  1.00  0.00           H
ATOM   3631  C   SER A 236      75.820  15.790  55.210  1.00  0.00           C
ATOM   3632  O   SER A 236      76.530  15.170  55.960  1.00  0.00           O
ATOM   3633  N   SER A 237      74.800  15.190  54.620  1.00  0.00           N
ATOM   3634  H   SER A 237      74.280  15.750  53.960  1.00  0.00           H
ATOM   3635  CA  SER A 237      74.600  13.750  54.630  1.00  0.00           C
ATOM   3636  HA  SER A 237      74.530  13.520  55.690  1.00  0.00           H
ATOM   3637  CB  SER A 237      73.320  13.370  53.850  1.00  0.00           C
ATOM   3638  HB1 SER A 237      73.560  12.490  53.240  1.00  0.00           H
ATOM   3639  HB2 SER A 237      73.010  14.150  53.160  1.00  0.00           H
ATOM   3640  OG  SER A 237      72.190  13.160  54.700  1.00  0.00           O
ATOM   3641  HG  SER A 237      72.280  12.330  55.180  1.00  0.00           H
ATOM   3642  C   SER A 237      75.720  12.910  54.150  1.00  0.00           C
ATOM   3643  O   SER A 237      75.720  11.720  54.530  1.00  0.00           O
ATOM   3644  N   ILE A 238      76.580  13.360  53.260  1.00  0.00           N
ATOM   3645  H   ILE A 238      76.500  14.350  53.040  1.00  0.00           H
ATOM   3646  CA  ILE A 238      77.720  12.610  52.870  1.00  0.00           C
ATOM   3647  HA  ILE A 238      77.470  11.550  52.860  1.00  0.00           H
ATOM   3648  CB  ILE A 238      78.210  12.990  51.510  1.00  0.00           C
ATOM   3649  HB  ILE A 238      78.390  14.060  51.530  1.00  0.00           H
ATOM   3650  CG2 ILE A 238      79.600  12.430  51.160  1.00  0.00           C
ATOM   3651 1HG2 ILE A 238      80.330  12.720  51.920  1.00  0.00           H
ATOM   3652 2HG2 ILE A 238      79.600  11.350  51.260  1.00  0.00           H
ATOM   3653 3HG2 ILE A 238      79.870  12.810  50.170  1.00  0.00           H
ATOM   3654  CG1 ILE A 238      77.200  12.770  50.390  1.00  0.00           C
ATOM   3655 1HG1 ILE A 238      76.180  13.030  50.680  1.00  0.00           H
ATOM   3656 2HG1 ILE A 238      77.170  11.690  50.220  1.00  0.00           H
ATOM   3657  CD  ILE A 238      77.310  13.520  49.070  1.00  0.00           C
ATOM   3658  HD1 ILE A 238      77.390  14.570  49.350  1.00  0.00           H
ATOM   3659  HD2 ILE A 238      78.250  13.270  48.580  1.00  0.00           H
ATOM   3660  HD3 ILE A 238      76.520  13.270  48.360  1.00  0.00           H
ATOM   3661  C   ILE A 238      78.710  12.730  54.050  1.00  0.00           C
ATOM   3662  O   ILE A 238      79.270  11.700  54.440  1.00  0.00           O
ATOM   3663  N   THR A 239      78.890  13.880  54.660  1.00  0.00           N
ATOM   3664  H   THR A 239      78.390  14.690  54.330  1.00  0.00           H
ATOM   3665  CA  THR A 239      79.910  14.090  55.670  1.00  0.00           C
ATOM   3666  HA  THR A 239      80.720  13.360  55.640  1.00  0.00           H
ATOM   3667  CB  THR A 239      80.530  15.510  55.530  1.00  0.00           C
ATOM   3668  HB  THR A 239      81.150  15.770  56.390  1.00  0.00           H
ATOM   3669  CG2 THR A 239      81.410  15.710  54.340  1.00  0.00           C
ATOM   3670 1HG2 THR A 239      81.060  15.140  53.480  1.00  0.00           H
ATOM   3671 2HG2 THR A 239      81.570  16.740  54.030  1.00  0.00           H
ATOM   3672 3HG2 THR A 239      82.380  15.260  54.530  1.00  0.00           H
ATOM   3673  OG1 THR A 239      79.510  16.450  55.510  1.00  0.00           O
ATOM   3674  HG1 THR A 239      79.190  16.540  54.610  1.00  0.00           H
ATOM   3675  C   THR A 239      79.420  13.860  57.140  1.00  0.00           C
ATOM   3676  O   THR A 239      80.080  14.280  58.070  1.00  0.00           O
ATOM   3677  N   ALA A 240      78.310  13.170  57.340  1.00  0.00           N
ATOM   3678  H   ALA A 240      77.870  12.760  56.530  1.00  0.00           H
ATOM   3679  CA  ALA A 240      77.610  13.210  58.670  1.00  0.00           C
ATOM   3680  HA  ALA A 240      77.730  14.190  59.130  1.00  0.00           H
ATOM   3681  CB  ALA A 240      76.110  13.050  58.450  1.00  0.00           C
ATOM   3682  HB1 ALA A 240      75.720  13.040  59.460  1.00  0.00           H
ATOM   3683  HB2 ALA A 240      75.710  13.920  57.920  1.00  0.00           H
ATOM   3684  HB3 ALA A 240      75.830  12.190  57.830  1.00  0.00           H
ATOM   3685  C   ALA A 240      78.200  12.180  59.650  1.00  0.00           C
ATOM   3686  O   ALA A 240      78.600  12.520  60.760  1.00  0.00           O
ATOM   3687  N   SER A 241      78.360  10.920  59.310  1.00  0.00           N
ATOM   3688  H   SER A 241      77.990  10.680  58.400  1.00  0.00           H
ATOM   3689  CA  SER A 241      79.090   9.960  60.070  1.00  0.00           C
ATOM   3690  HA  SER A 241      78.940   9.990  61.150  1.00  0.00           H
ATOM   3691  CB  SER A 241      78.790   8.540  59.610  1.00  0.00           C
ATOM   3692  HB1 SER A 241      79.170   7.800  60.310  1.00  0.00           H
ATOM   3693  HB2 SER A 241      79.240   8.370  58.630  1.00  0.00           H
ATOM   3694  OG  SER A 241      77.390   8.320  59.520  1.00  0.00           O
ATOM   3695  HG  SER A 241      77.300   7.430  59.160  1.00  0.00           H
ATOM   3696  C   SER A 241      80.610  10.230  60.020  1.00  0.00           C
ATOM   3697  O   SER A 241      81.290   9.510  60.740  1.00  0.00           O
ATOM   3698  N   LEU A 242      81.090  11.280  59.370  1.00  0.00           N
ATOM   3699  H   LEU A 242      80.330  11.860  59.040  1.00  0.00           H
ATOM   3700  CA  LEU A 242      82.390  11.950  59.540  1.00  0.00           C
ATOM   3701  HA  LEU A 242      83.220  11.330  59.890  1.00  0.00           H
ATOM   3702  CB  LEU A 242      82.850  12.410  58.120  1.00  0.00           C
ATOM   3703  HB1 LEU A 242      83.550  13.220  58.320  1.00  0.00           H
ATOM   3704  HB2 LEU A 242      82.110  12.860  57.460  1.00  0.00           H
ATOM   3705  CG  LEU A 242      83.590  11.300  57.300  1.00  0.00           C
ATOM   3706  HG  LEU A 242      84.560  11.230  57.800  1.00  0.00           H
ATOM   3707  CD1 LEU A 242      82.860   9.930  57.250  1.00  0.00           C
ATOM   3708 1HD1 LEU A 242      83.330   9.220  56.570  1.00  0.00           H
ATOM   3709 2HD1 LEU A 242      82.960   9.560  58.270  1.00  0.00           H
ATOM   3710 3HD1 LEU A 242      81.780   9.880  57.180  1.00  0.00           H
ATOM   3711  CD2 LEU A 242      83.730  11.820  55.840  1.00  0.00           C
ATOM   3712 1HD2 LEU A 242      84.520  11.270  55.330  1.00  0.00           H
ATOM   3713 2HD2 LEU A 242      82.850  11.820  55.200  1.00  0.00           H
ATOM   3714 3HD2 LEU A 242      84.060  12.860  55.850  1.00  0.00           H
ATOM   3715  C   LEU A 242      82.390  13.100  60.610  1.00  0.00           C
ATOM   3716  O   LEU A 242      83.460  13.540  60.960  1.00  0.00           O
ATOM   3717  N   ARG A 243      81.240  13.470  61.170  1.00  0.00           N
ATOM   3718  H   ARG A 243      80.400  12.940  61.000  1.00  0.00           H
ATOM   3719  CA  ARG A 243      81.040  14.640  62.030  1.00  0.00           C
ATOM   3720  HA  ARG A 243      82.010  14.930  62.450  1.00  0.00           H
ATOM   3721  CB  ARG A 243      80.650  15.880  61.180  1.00  0.00           C
ATOM   3722  HB1 ARG A 243      80.450  16.760  61.800  1.00  0.00           H
ATOM   3723  HB2 ARG A 243      79.720  15.700  60.640  1.00  0.00           H
ATOM   3724  CG  ARG A 243      81.780  16.360  60.230  1.00  0.00           C
ATOM   3725  HG1 ARG A 243      82.270  15.580  59.630  1.00  0.00           H
ATOM   3726  HG2 ARG A 243      82.570  16.670  60.920  1.00  0.00           H
ATOM   3727  CD  ARG A 243      81.290  17.540  59.300  1.00  0.00           C
ATOM   3728  HD1 ARG A 243      82.110  17.910  58.680  1.00  0.00           H
ATOM   3729  HD2 ARG A 243      81.050  18.370  59.960  1.00  0.00           H
ATOM   3730  NE  ARG A 243      80.180  17.270  58.420  1.00  0.00           N
ATOM   3731  HE  ARG A 243      80.110  16.450  57.830  1.00  0.00           H
ATOM   3732  CZ  ARG A 243      79.100  18.050  58.330  1.00  0.00           C
ATOM   3733  NH1 ARG A 243      78.980  19.170  58.950  1.00  0.00           N
ATOM   3734 1HH1 ARG A 243      79.520  19.400  59.770  1.00  0.00           H
ATOM   3735 2HH1 ARG A 243      78.060  19.570  58.920  1.00  0.00           H
ATOM   3736  NH2 ARG A 243      78.050  17.640  57.700  1.00  0.00           N
ATOM   3737 1HH2 ARG A 243      77.940  16.660  57.500  1.00  0.00           H
ATOM   3738 2HH2 ARG A 243      77.300  18.310  57.660  1.00  0.00           H
ATOM   3739  C   ARG A 243      80.180  14.510  63.270  1.00  0.00           C
ATOM   3740  O   ARG A 243      80.410  15.190  64.350  1.00  0.00           O
ATOM   3741  N   PHE A 244      79.240  13.590  63.170  1.00  0.00           N
ATOM   3742  H   PHE A 244      79.130  12.990  62.370  1.00  0.00           H
ATOM   3743  CA  PHE A 244      78.190  13.510  64.230  1.00  0.00           C
ATOM   3744  HA  PHE A 244      78.370  14.120  65.110  1.00  0.00           H
ATOM   3745  CB  PHE A 244      76.880  14.040  63.710  1.00  0.00           C
ATOM   3746  HB1 PHE A 244      76.290  14.340  64.580  1.00  0.00           H
ATOM   3747  HB2 PHE A 244      76.400  13.260  63.130  1.00  0.00           H
ATOM   3748  CG  PHE A 244      76.980  15.270  62.750  1.00  0.00           C
ATOM   3749  CD1 PHE A 244      77.620  16.490  63.230  1.00  0.00           C
ATOM   3750  HD1 PHE A 244      77.870  16.540  64.280  1.00  0.00           H
ATOM   3751  CE1 PHE A 244      77.610  17.640  62.420  1.00  0.00           C
ATOM   3752  HE1 PHE A 244      77.980  18.580  62.820  1.00  0.00           H
ATOM   3753  CZ  PHE A 244      77.100  17.610  61.130  1.00  0.00           C
ATOM   3754  HZ  PHE A 244      77.160  18.490  60.500  1.00  0.00           H
ATOM   3755  CE2 PHE A 244      76.530  16.380  60.600  1.00  0.00           C
ATOM   3756  HE2 PHE A 244      76.100  16.380  59.610  1.00  0.00           H
ATOM   3757  CD2 PHE A 244      76.480  15.230  61.420  1.00  0.00           C
ATOM   3758  HD2 PHE A 244      76.110  14.290  61.040  1.00  0.00           H
ATOM   3759  C   PHE A 244      78.160  12.000  64.550  1.00  0.00           C
ATOM   3760  O   PHE A 244      78.200  11.200  63.610  1.00  0.00           O
ATOM   3761  N   ASP A 245      78.090  11.620  65.820  1.00  0.00           N
ATOM   3762  H   ASP A 245      78.400  12.280  66.520  1.00  0.00           H
ATOM   3763  CA  ASP A 245      78.080  10.180  66.130  1.00  0.00           C
ATOM   3764  HA  ASP A 245      78.960   9.690  65.730  1.00  0.00           H
ATOM   3765  CB  ASP A 245      77.950  10.050  67.690  1.00  0.00           C
ATOM   3766  HB1 ASP A 245      76.960  10.430  67.950  1.00  0.00           H
ATOM   3767  HB2 ASP A 245      78.690  10.660  68.200  1.00  0.00           H
ATOM   3768  CG  ASP A 245      78.090   8.570  68.210  1.00  0.00           C
ATOM   3769  OD1 ASP A 245      78.660   7.740  67.490  1.00  0.00           O
ATOM   3770  OD2 ASP A 245      77.870   8.340  69.450  1.00  0.00           O
ATOM   3771  C   ASP A 245      76.880   9.450  65.520  1.00  0.00           C
ATOM   3772  O   ASP A 245      75.890  10.070  65.060  1.00  0.00           O
ATOM   3773  N   GLY A 246      77.010   8.160  65.220  1.00  0.00           N
ATOM   3774  H   GLY A 246      77.820   7.710  65.630  1.00  0.00           H
ATOM   3775  CA  GLY A 246      76.180   7.340  64.420  1.00  0.00           C
ATOM   3776  HA1 GLY A 246      75.970   7.810  63.460  1.00  0.00           H
ATOM   3777  HA2 GLY A 246      75.210   7.180  64.900  1.00  0.00           H
ATOM   3778  C   GLY A 246      76.650   5.970  64.150  1.00  0.00           C
ATOM   3779  O   GLY A 246      77.740   5.560  64.540  1.00  0.00           O
ATOM   3780  N   ALA A 247      75.810   5.170  63.490  1.00  0.00           N
ATOM   3781  H   ALA A 247      74.920   5.570  63.240  1.00  0.00           H
ATOM   3782  CA  ALA A 247      75.800   3.740  63.350  1.00  0.00           C
ATOM   3783  HA  ALA A 247      76.300   3.360  64.240  1.00  0.00           H
ATOM   3784  CB  ALA A 247      74.370   3.200  63.420  1.00  0.00           C
ATOM   3785  HB1 ALA A 247      74.420   2.110  63.410  1.00  0.00           H
ATOM   3786  HB2 ALA A 247      73.880   3.520  64.340  1.00  0.00           H
ATOM   3787  HB3 ALA A 247      73.820   3.480  62.520  1.00  0.00           H
ATOM   3788  C   ALA A 247      76.570   3.210  62.180  1.00  0.00           C
ATOM   3789  O   ALA A 247      77.220   2.130  62.250  1.00  0.00           O
ATOM   3790  N   LEU A 248      76.690   3.910  61.030  1.00  0.00           N
ATOM   3791  H   LEU A 248      76.350   4.860  61.090  1.00  0.00           H
ATOM   3792  CA  LEU A 248      77.340   3.400  59.840  1.00  0.00           C
ATOM   3793  HA  LEU A 248      78.070   2.610  60.030  1.00  0.00           H
ATOM   3794  CB  LEU A 248      76.200   2.810  59.050  1.00  0.00           C
ATOM   3795  HB1 LEU A 248      75.850   3.680  58.480  1.00  0.00           H
ATOM   3796  HB2 LEU A 248      75.420   2.380  59.680  1.00  0.00           H
ATOM   3797  CG  LEU A 248      76.640   1.670  58.160  1.00  0.00           C
ATOM   3798  HG  LEU A 248      77.560   2.050  57.740  1.00  0.00           H
ATOM   3799  CD1 LEU A 248      76.970   0.400  58.910  1.00  0.00           C
ATOM   3800 1HD1 LEU A 248      77.440  -0.330  58.260  1.00  0.00           H
ATOM   3801 2HD1 LEU A 248      77.430   0.500  59.890  1.00  0.00           H
ATOM   3802 3HD1 LEU A 248      76.050  -0.120  59.140  1.00  0.00           H
ATOM   3803  CD2 LEU A 248      75.740   1.280  57.100  1.00  0.00           C
ATOM   3804 1HD2 LEU A 248      75.620   2.090  56.380  1.00  0.00           H
ATOM   3805 2HD2 LEU A 248      76.220   0.450  56.570  1.00  0.00           H
ATOM   3806 3HD2 LEU A 248      74.760   0.970  57.470  1.00  0.00           H
ATOM   3807  C   LEU A 248      78.260   4.440  59.040  1.00  0.00           C
ATOM   3808  O   LEU A 248      78.050   5.610  58.960  1.00  0.00           O
ATOM   3809  N   ASN A 249      79.310   3.950  58.410  1.00  0.00           N
ATOM   3810  H   ASN A 249      79.580   3.040  58.760  1.00  0.00           H
ATOM   3811  CA  ASN A 249      80.330   4.650  57.630  1.00  0.00           C
ATOM   3812  HA  ASN A 249      81.040   3.870  57.380  1.00  0.00           H
ATOM   3813  CB  ASN A 249      79.710   5.100  56.320  1.00  0.00           C
ATOM   3814  HB1 ASN A 249      79.260   6.090  56.360  1.00  0.00           H
ATOM   3815  HB2 ASN A 249      78.890   4.460  55.980  1.00  0.00           H
ATOM   3816  CG  ASN A 249      80.730   5.350  55.240  1.00  0.00           C
ATOM   3817  OD1 ASN A 249      81.440   4.480  54.700  1.00  0.00           O
ATOM   3818  ND2 ASN A 249      80.750   6.510  54.610  1.00  0.00           N
ATOM   3819 1HD2 ASN A 249      80.250   7.300  54.990  1.00  0.00           H
ATOM   3820 2HD2 ASN A 249      81.390   6.690  53.850  1.00  0.00           H
ATOM   3821  C   ASN A 249      81.130   5.720  58.450  1.00  0.00           C
ATOM   3822  O   ASN A 249      81.110   6.910  58.160  1.00  0.00           O
ATOM   3823  N   VAL A 250      81.740   5.300  59.580  1.00  0.00           N
ATOM   3824  H   VAL A 250      81.820   4.320  59.810  1.00  0.00           H
ATOM   3825  CA  VAL A 250      82.090   6.180  60.710  1.00  0.00           C
ATOM   3826  HA  VAL A 250      81.460   7.070  60.700  1.00  0.00           H
ATOM   3827  CB  VAL A 250      81.880   5.520  62.100  1.00  0.00           C
ATOM   3828  HB  VAL A 250      82.330   6.130  62.880  1.00  0.00           H
ATOM   3829  CG1 VAL A 250      80.340   5.250  62.330  1.00  0.00           C
ATOM   3830 1HG1 VAL A 250      80.080   4.750  63.260  1.00  0.00           H
ATOM   3831 2HG1 VAL A 250      79.860   6.220  62.270  1.00  0.00           H
ATOM   3832 3HG1 VAL A 250      79.930   4.610  61.540  1.00  0.00           H
ATOM   3833  CG2 VAL A 250      82.660   4.200  62.190  1.00  0.00           C
ATOM   3834 1HG2 VAL A 250      82.370   3.600  63.050  1.00  0.00           H
ATOM   3835 2HG2 VAL A 250      82.470   3.560  61.330  1.00  0.00           H
ATOM   3836 3HG2 VAL A 250      83.730   4.350  62.240  1.00  0.00           H
ATOM   3837  C   VAL A 250      83.500   6.810  60.660  1.00  0.00           C
ATOM   3838  O   VAL A 250      83.890   7.510  61.600  1.00  0.00           O
ATOM   3839  N   ASP A 251      84.220   6.490  59.600  1.00  0.00           N
ATOM   3840  H   ASP A 251      83.820   6.000  58.810  1.00  0.00           H
ATOM   3841  CA  ASP A 251      85.590   7.040  59.300  1.00  0.00           C
ATOM   3842  HA  ASP A 251      85.850   7.900  59.910  1.00  0.00           H
ATOM   3843  CB  ASP A 251      86.630   5.940  59.730  1.00  0.00           C
ATOM   3844  HB1 ASP A 251      87.580   6.010  59.210  1.00  0.00           H
ATOM   3845  HB2 ASP A 251      86.270   4.950  59.410  1.00  0.00           H
ATOM   3846  CG  ASP A 251      86.740   5.920  61.210  1.00  0.00           C
ATOM   3847  OD1 ASP A 251      86.570   4.860  61.800  1.00  0.00           O
ATOM   3848  OD2 ASP A 251      87.070   7.000  61.870  1.00  0.00           O
ATOM   3849  C   ASP A 251      85.750   7.230  57.770  1.00  0.00           C
ATOM   3850  O   ASP A 251      85.030   6.620  57.000  1.00  0.00           O
ATOM   3851  N   LEU A 252      86.700   8.050  57.320  1.00  0.00           N
ATOM   3852  H   LEU A 252      87.310   8.440  58.020  1.00  0.00           H
ATOM   3853  CA  LEU A 252      86.880   8.340  55.890  1.00  0.00           C
ATOM   3854  HA  LEU A 252      85.860   8.550  55.540  1.00  0.00           H
ATOM   3855  CB  LEU A 252      87.540   9.660  55.700  1.00  0.00           C
ATOM   3856  HB1 LEU A 252      88.560   9.690  56.070  1.00  0.00           H
ATOM   3857  HB2 LEU A 252      87.010  10.410  56.290  1.00  0.00           H
ATOM   3858  CG  LEU A 252      87.860  10.110  54.210  1.00  0.00           C
ATOM   3859  HG  LEU A 252      88.420   9.380  53.620  1.00  0.00           H
ATOM   3860  CD1 LEU A 252      86.570  10.340  53.480  1.00  0.00           C
ATOM   3861 1HD1 LEU A 252      86.050   9.380  53.530  1.00  0.00           H
ATOM   3862 2HD1 LEU A 252      86.050  11.210  53.900  1.00  0.00           H
ATOM   3863 3HD1 LEU A 252      86.780  10.560  52.440  1.00  0.00           H
ATOM   3864  CD2 LEU A 252      88.730  11.350  54.070  1.00  0.00           C
ATOM   3865 1HD2 LEU A 252      89.580  11.390  54.750  1.00  0.00           H
ATOM   3866 2HD2 LEU A 252      88.890  11.650  53.040  1.00  0.00           H
ATOM   3867 3HD2 LEU A 252      88.100  12.160  54.440  1.00  0.00           H
ATOM   3868  C   LEU A 252      87.410   7.120  55.090  1.00  0.00           C
ATOM   3869  O   LEU A 252      87.450   7.110  53.870  1.00  0.00           O
ATOM   3870  N   THR A 253      87.790   6.050  55.720  1.00  0.00           N
ATOM   3871  H   THR A 253      87.750   6.100  56.730  1.00  0.00           H
ATOM   3872  CA  THR A 253      88.220   4.730  55.130  1.00  0.00           C
ATOM   3873  HA  THR A 253      88.540   4.930  54.110  1.00  0.00           H
ATOM   3874  CB  THR A 253      89.190   4.120  56.040  1.00  0.00           C
ATOM   3875  HB  THR A 253      89.220   3.060  55.770  1.00  0.00           H
ATOM   3876  CG2 THR A 253      90.510   4.760  55.910  1.00  0.00           C
ATOM   3877 1HG2 THR A 253      91.180   4.280  56.630  1.00  0.00           H
ATOM   3878 2HG2 THR A 253      90.990   4.590  54.950  1.00  0.00           H
ATOM   3879 3HG2 THR A 253      90.480   5.820  56.150  1.00  0.00           H
ATOM   3880  OG1 THR A 253      88.710   4.140  57.350  1.00  0.00           O
ATOM   3881  HG1 THR A 253      89.110   3.390  57.780  1.00  0.00           H
ATOM   3882  C   THR A 253      87.100   3.750  54.920  1.00  0.00           C
ATOM   3883  O   THR A 253      87.210   2.750  54.200  1.00  0.00           O
ATOM   3884  N   GLU A 254      85.940   4.030  55.530  1.00  0.00           N
ATOM   3885  H   GLU A 254      85.830   4.870  56.070  1.00  0.00           H
ATOM   3886  CA  GLU A 254      84.770   3.180  55.560  1.00  0.00           C
ATOM   3887  HA  GLU A 254      85.100   2.150  55.700  1.00  0.00           H
ATOM   3888  CB  GLU A 254      83.810   3.500  56.710  1.00  0.00           C
ATOM   3889  HB1 GLU A 254      82.790   3.150  56.520  1.00  0.00           H
ATOM   3890  HB2 GLU A 254      83.720   4.590  56.760  1.00  0.00           H
ATOM   3891  CG  GLU A 254      84.250   3.080  58.110  1.00  0.00           C
ATOM   3892  HG1 GLU A 254      83.760   3.620  58.930  1.00  0.00           H
ATOM   3893  HG2 GLU A 254      85.340   3.170  58.190  1.00  0.00           H
ATOM   3894  CD  GLU A 254      84.070   1.520  58.320  1.00  0.00           C
ATOM   3895  OE1 GLU A 254      84.770   0.670  57.640  1.00  0.00           O
ATOM   3896  OE2 GLU A 254      83.310   1.190  59.220  1.00  0.00           O
ATOM   3897  C   GLU A 254      83.980   3.160  54.270  1.00  0.00           C
ATOM   3898  O   GLU A 254      83.170   2.180  54.080  1.00  0.00           O
ATOM   3899  N   PHE A 255      84.120   4.140  53.370  1.00  0.00           N
ATOM   3900  H   PHE A 255      84.810   4.800  53.680  1.00  0.00           H
ATOM   3901  CA  PHE A 255      83.430   4.170  52.070  1.00  0.00           C
ATOM   3902  HA  PHE A 255      82.340   4.200  52.150  1.00  0.00           H
ATOM   3903  CB  PHE A 255      83.750   5.380  51.260  1.00  0.00           C
ATOM   3904  HB1 PHE A 255      83.280   5.210  50.290  1.00  0.00           H
ATOM   3905  HB2 PHE A 255      84.830   5.520  51.170  1.00  0.00           H
ATOM   3906  CG  PHE A 255      83.160   6.660  51.820  1.00  0.00           C
ATOM   3907  CD1 PHE A 255      81.960   7.150  51.330  1.00  0.00           C
ATOM   3908  HD1 PHE A 255      81.420   6.680  50.520  1.00  0.00           H
ATOM   3909  CE1 PHE A 255      81.420   8.380  51.830  1.00  0.00           C
ATOM   3910  HE1 PHE A 255      80.530   8.810  51.390  1.00  0.00           H
ATOM   3911  CZ  PHE A 255      82.090   9.070  52.920  1.00  0.00           C
ATOM   3912  HZ  PHE A 255      81.660   9.930  53.400  1.00  0.00           H
ATOM   3913  CE2 PHE A 255      83.290   8.460  53.430  1.00  0.00           C
ATOM   3914  HE2 PHE A 255      83.720   8.960  54.280  1.00  0.00           H
ATOM   3915  CD2 PHE A 255      83.820   7.270  52.890  1.00  0.00           C
ATOM   3916  HD2 PHE A 255      84.710   6.810  53.290  1.00  0.00           H
ATOM   3917  C   PHE A 255      83.770   2.850  51.250  1.00  0.00           C
ATOM   3918  O   PHE A 255      82.910   2.400  50.460  1.00  0.00           O
ATOM   3919  N   GLN A 256      84.850   2.160  51.340  1.00  0.00           N
ATOM   3920  H   GLN A 256      85.600   2.580  51.880  1.00  0.00           H
ATOM   3921  CA  GLN A 256      85.130   0.870  50.780  1.00  0.00           C
ATOM   3922  HA  GLN A 256      84.880   0.870  49.720  1.00  0.00           H
ATOM   3923  CB  GLN A 256      86.660   0.520  50.890  1.00  0.00           C
ATOM   3924  HB1 GLN A 256      86.840   0.280  51.940  1.00  0.00           H
ATOM   3925  HB2 GLN A 256      87.110   1.480  50.610  1.00  0.00           H
ATOM   3926  CG  GLN A 256      87.130  -0.620  49.990  1.00  0.00           C
ATOM   3927  HG1 GLN A 256      86.860  -0.490  48.940  1.00  0.00           H
ATOM   3928  HG2 GLN A 256      86.560  -1.470  50.370  1.00  0.00           H
ATOM   3929  CD  GLN A 256      88.620  -0.990  50.090  1.00  0.00           C
ATOM   3930  OE1 GLN A 256      89.340  -0.820  51.050  1.00  0.00           O
ATOM   3931  NE2 GLN A 256      89.140  -1.530  48.970  1.00  0.00           N
ATOM   3932 1HE2 GLN A 256      88.440  -1.720  48.260  1.00  0.00           H
ATOM   3933 2HE2 GLN A 256      90.130  -1.740  48.950  1.00  0.00           H
ATOM   3934  C   GLN A 256      84.290  -0.210  51.420  1.00  0.00           C
ATOM   3935  O   GLN A 256      83.790  -1.000  50.670  1.00  0.00           O
ATOM   3936  N   THR A 257      83.940  -0.100  52.750  1.00  0.00           N
ATOM   3937  H   THR A 257      84.300   0.700  53.260  1.00  0.00           H
ATOM   3938  CA  THR A 257      83.130  -1.110  53.410  1.00  0.00           C
ATOM   3939  HA  THR A 257      83.420  -2.070  53.000  1.00  0.00           H
ATOM   3940  CB  THR A 257      83.410  -1.000  54.920  1.00  0.00           C
ATOM   3941  HB  THR A 257      83.000  -0.050  55.270  1.00  0.00           H
ATOM   3942  CG2 THR A 257      82.860  -2.190  55.640  1.00  0.00           C
ATOM   3943 1HG2 THR A 257      83.310  -3.060  55.150  1.00  0.00           H
ATOM   3944 2HG2 THR A 257      83.270  -2.300  56.640  1.00  0.00           H
ATOM   3945 3HG2 THR A 257      81.780  -2.190  55.730  1.00  0.00           H
ATOM   3946  OG1 THR A 257      84.780  -0.820  55.290  1.00  0.00           O
ATOM   3947  HG1 THR A 257      84.840  -0.250  56.060  1.00  0.00           H
ATOM   3948  C   THR A 257      81.630  -0.930  53.180  1.00  0.00           C
ATOM   3949  O   THR A 257      80.930  -1.890  53.380  1.00  0.00           O
ATOM   3950  N   ASN A 258      81.130   0.300  52.820  1.00  0.00           N
ATOM   3951  H   ASN A 258      81.770   1.080  52.870  1.00  0.00           H
ATOM   3952  CA  ASN A 258      79.700   0.530  52.550  1.00  0.00           C
ATOM   3953  HA  ASN A 258      79.240  -0.450  52.590  1.00  0.00           H
ATOM   3954  CB  ASN A 258      79.020   1.430  53.550  1.00  0.00           C
ATOM   3955  HB1 ASN A 258      77.940   1.350  53.430  1.00  0.00           H
ATOM   3956  HB2 ASN A 258      79.250   2.480  53.320  1.00  0.00           H
ATOM   3957  CG  ASN A 258      79.310   1.100  55.020  1.00  0.00           C
ATOM   3958  OD1 ASN A 258      78.660   0.250  55.640  1.00  0.00           O
ATOM   3959  ND2 ASN A 258      80.320   1.720  55.600  1.00  0.00           N
ATOM   3960 1HD2 ASN A 258      80.820   2.500  55.190  1.00  0.00           H
ATOM   3961 2HD2 ASN A 258      80.440   1.360  56.540  1.00  0.00           H
ATOM   3962  C   ASN A 258      79.370   0.980  51.100  1.00  0.00           C
ATOM   3963  O   ASN A 258      78.250   1.000  50.600  1.00  0.00           O
ATOM   3964  N   LEU A 259      80.390   1.430  50.310  1.00  0.00           N
ATOM   3965  H   LEU A 259      81.290   1.540  50.730  1.00  0.00           H
ATOM   3966  CA  LEU A 259      80.140   2.190  49.080  1.00  0.00           C
ATOM   3967  HA  LEU A 259      79.190   1.900  48.640  1.00  0.00           H
ATOM   3968  CB  LEU A 259      80.020   3.700  49.390  1.00  0.00           C
ATOM   3969  HB1 LEU A 259      79.930   4.340  48.520  1.00  0.00           H
ATOM   3970  HB2 LEU A 259      81.020   4.020  49.700  1.00  0.00           H
ATOM   3971  CG  LEU A 259      78.840   4.010  50.390  1.00  0.00           C
ATOM   3972  HG  LEU A 259      78.760   3.450  51.320  1.00  0.00           H
ATOM   3973  CD1 LEU A 259      79.220   5.400  50.860  1.00  0.00           C
ATOM   3974 1HD1 LEU A 259      79.050   6.050  50.010  1.00  0.00           H
ATOM   3975 2HD1 LEU A 259      78.590   5.800  51.660  1.00  0.00           H
ATOM   3976 3HD1 LEU A 259      80.220   5.300  51.290  1.00  0.00           H
ATOM   3977  CD2 LEU A 259      77.510   4.060  49.680  1.00  0.00           C
ATOM   3978 1HD2 LEU A 259      77.380   3.130  49.130  1.00  0.00           H
ATOM   3979 2HD2 LEU A 259      76.750   4.080  50.470  1.00  0.00           H
ATOM   3980 3HD2 LEU A 259      77.430   4.900  48.990  1.00  0.00           H
ATOM   3981  C   LEU A 259      81.020   1.970  47.870  1.00  0.00           C
ATOM   3982  O   LEU A 259      80.800   2.560  46.800  1.00  0.00           O
ATOM   3983  N   VAL A 260      82.060   1.130  47.990  1.00  0.00           N
ATOM   3984  H   VAL A 260      82.150   0.730  48.910  1.00  0.00           H
ATOM   3985  CA  VAL A 260      82.890   0.680  46.810  1.00  0.00           C
ATOM   3986  HA  VAL A 260      82.360   1.000  45.910  1.00  0.00           H
ATOM   3987  CB  VAL A 260      84.360   1.100  46.810  1.00  0.00           C
ATOM   3988  HB  VAL A 260      84.950   0.560  47.550  1.00  0.00           H
ATOM   3989  CG1 VAL A 260      85.040   0.850  45.480  1.00  0.00           C
ATOM   3990 1HG1 VAL A 260      84.700   1.540  44.700  1.00  0.00           H
ATOM   3991 2HG1 VAL A 260      86.120   1.010  45.570  1.00  0.00           H
ATOM   3992 3HG1 VAL A 260      84.930  -0.190  45.190  1.00  0.00           H
ATOM   3993  CG2 VAL A 260      84.690   2.510  47.240  1.00  0.00           C
ATOM   3994 1HG2 VAL A 260      84.390   2.750  48.260  1.00  0.00           H
ATOM   3995 2HG2 VAL A 260      85.780   2.640  47.240  1.00  0.00           H
ATOM   3996 3HG2 VAL A 260      84.140   3.210  46.630  1.00  0.00           H
ATOM   3997  C   VAL A 260      82.910  -0.830  46.680  1.00  0.00           C
ATOM   3998  O   VAL A 260      83.540  -1.490  47.480  1.00  0.00           O
ATOM   3999  N   PRO A 261      82.280  -1.390  45.590  1.00  0.00           N
ATOM   4000  CD  PRO A 261      81.410  -0.690  44.640  1.00  0.00           C
ATOM   4001  HD1 PRO A 261      81.990  -0.130  43.900  1.00  0.00           H
ATOM   4002  HD2 PRO A 261      80.720   0.010  45.120  1.00  0.00           H
ATOM   4003  CG  PRO A 261      80.630  -1.820  43.980  1.00  0.00           C
ATOM   4004  HG1 PRO A 261      80.270  -1.640  42.970  1.00  0.00           H
ATOM   4005  HG2 PRO A 261      79.730  -1.880  44.600  1.00  0.00           H
ATOM   4006  CB  PRO A 261      81.590  -3.020  44.020  1.00  0.00           C
ATOM   4007  HB1 PRO A 261      82.230  -2.920  43.150  1.00  0.00           H
ATOM   4008  HB2 PRO A 261      80.980  -3.920  44.000  1.00  0.00           H
ATOM   4009  CA  PRO A 261      82.420  -2.810  45.260  1.00  0.00           C
ATOM   4010  HA  PRO A 261      81.830  -3.380  45.980  1.00  0.00           H
ATOM   4011  C   PRO A 261      83.810  -3.340  45.190  1.00  0.00           C
ATOM   4012  O   PRO A 261      84.170  -4.200  46.000  1.00  0.00           O
ATOM   4013  N   TYR A 262      84.670  -2.720  44.330  1.00  0.00           N
ATOM   4014  H   TYR A 262      84.260  -2.000  43.740  1.00  0.00           H
ATOM   4015  CA  TYR A 262      86.110  -2.970  44.320  1.00  0.00           C
ATOM   4016  HA  TYR A 262      86.420  -3.000  45.370  1.00  0.00           H
ATOM   4017  CB  TYR A 262      86.390  -4.270  43.600  1.00  0.00           C
ATOM   4018  HB1 TYR A 262      85.810  -5.070  44.060  1.00  0.00           H
ATOM   4019  HB2 TYR A 262      87.430  -4.510  43.850  1.00  0.00           H
ATOM   4020  CG  TYR A 262      86.310  -4.300  42.060  1.00  0.00           C
ATOM   4021  CD1 TYR A 262      87.460  -4.010  41.370  1.00  0.00           C
ATOM   4022  HD1 TYR A 262      88.300  -3.680  41.980  1.00  0.00           H
ATOM   4023  CE1 TYR A 262      87.430  -3.820  40.000  1.00  0.00           C
ATOM   4024  HE1 TYR A 262      88.330  -3.600  39.440  1.00  0.00           H
ATOM   4025  CZ  TYR A 262      86.330  -4.150  39.310  1.00  0.00           C
ATOM   4026  OH  TYR A 262      86.520  -4.280  37.960  1.00  0.00           O
ATOM   4027  HH  TYR A 262      85.780  -4.610  37.460  1.00  0.00           H
ATOM   4028  CE2 TYR A 262      85.070  -4.490  39.930  1.00  0.00           C
ATOM   4029  HE2 TYR A 262      84.260  -4.830  39.310  1.00  0.00           H
ATOM   4030  CD2 TYR A 262      85.100  -4.580  41.360  1.00  0.00           C
ATOM   4031  HD2 TYR A 262      84.210  -4.870  41.890  1.00  0.00           H
ATOM   4032  C   TYR A 262      86.860  -1.750  43.730  1.00  0.00           C
ATOM   4033  O   TYR A 262      86.200  -0.950  43.070  1.00  0.00           O
ATOM   4034  N   PRO A 263      88.170  -1.510  43.820  1.00  0.00           N
ATOM   4035  CD  PRO A 263      88.980  -2.400  44.630  1.00  0.00           C
ATOM   4036  HD1 PRO A 263      89.410  -3.210  44.040  1.00  0.00           H
ATOM   4037  HD2 PRO A 263      88.460  -2.880  45.460  1.00  0.00           H
ATOM   4038  CG  PRO A 263      90.160  -1.630  45.200  1.00  0.00           C
ATOM   4039  HG1 PRO A 263      91.040  -2.280  45.160  1.00  0.00           H
ATOM   4040  HG2 PRO A 263      89.960  -1.240  46.190  1.00  0.00           H
ATOM   4041  CB  PRO A 263      90.170  -0.370  44.270  1.00  0.00           C
ATOM   4042  HB1 PRO A 263      90.670  -0.650  43.340  1.00  0.00           H
ATOM   4043  HB2 PRO A 263      90.750   0.440  44.710  1.00  0.00           H
ATOM   4044  CA  PRO A 263      88.690  -0.080  43.920  1.00  0.00           C
ATOM   4045  HA  PRO A 263      88.240   0.380  44.800  1.00  0.00           H
ATOM   4046  C   PRO A 263      88.480   0.840  42.660  1.00  0.00           C
ATOM   4047  O   PRO A 263      88.530   2.070  42.750  1.00  0.00           O
ATOM   4048  N   ARG A 264      88.290   0.220  41.490  1.00  0.00           N
ATOM   4049  H   ARG A 264      88.320  -0.790  41.520  1.00  0.00           H
ATOM   4050  CA  ARG A 264      88.110   0.850  40.160  1.00  0.00           C
ATOM   4051  HA  ARG A 264      88.850   1.630  40.000  1.00  0.00           H
ATOM   4052  CB  ARG A 264      88.320  -0.290  39.080  1.00  0.00           C
ATOM   4053  HB1 ARG A 264      87.510  -0.990  39.290  1.00  0.00           H
ATOM   4054  HB2 ARG A 264      89.270  -0.760  39.300  1.00  0.00           H
ATOM   4055  CG  ARG A 264      88.290   0.220  37.660  1.00  0.00           C
ATOM   4056  HG1 ARG A 264      87.330   0.680  37.410  1.00  0.00           H
ATOM   4057  HG2 ARG A 264      88.440  -0.620  36.980  1.00  0.00           H
ATOM   4058  CD  ARG A 264      89.430   1.130  37.280  1.00  0.00           C
ATOM   4059  HD1 ARG A 264      90.290   0.490  37.460  1.00  0.00           H
ATOM   4060  HD2 ARG A 264      89.400   2.020  37.910  1.00  0.00           H
ATOM   4061  NE  ARG A 264      89.370   1.410  35.850  1.00  0.00           N
ATOM   4062  HE  ARG A 264      88.860   0.710  35.320  1.00  0.00           H
ATOM   4063  CZ  ARG A 264      90.120   2.280  35.190  1.00  0.00           C
ATOM   4064  NH1 ARG A 264      91.010   3.160  35.580  1.00  0.00           N
ATOM   4065 1HH1 ARG A 264      91.240   3.170  36.570  1.00  0.00           H
ATOM   4066 2HH1 ARG A 264      91.490   3.750  34.910  1.00  0.00           H
ATOM   4067  NH2 ARG A 264      89.940   2.350  33.910  1.00  0.00           N
ATOM   4068 1HH2 ARG A 264      89.240   1.750  33.500  1.00  0.00           H
ATOM   4069 2HH2 ARG A 264      90.510   3.010  33.400  1.00  0.00           H
ATOM   4070  C   ARG A 264      86.750   1.580  40.040  1.00  0.00           C
ATOM   4071  O   ARG A 264      86.490   2.430  39.180  1.00  0.00           O
ATOM   4072  N   ILE A 265      85.760   1.300  40.910  1.00  0.00           N
ATOM   4073  H   ILE A 265      85.970   0.560  41.560  1.00  0.00           H
ATOM   4074  CA  ILE A 265      84.290   1.560  40.860  1.00  0.00           C
ATOM   4075  HA  ILE A 265      84.060   2.000  39.890  1.00  0.00           H
ATOM   4076  CB  ILE A 265      83.530   0.190  40.840  1.00  0.00           C
ATOM   4077  HB  ILE A 265      83.610  -0.140  41.880  1.00  0.00           H
ATOM   4078  CG2 ILE A 265      81.970   0.190  40.610  1.00  0.00           C
ATOM   4079 1HG2 ILE A 265      81.610  -0.760  41.000  1.00  0.00           H
ATOM   4080 2HG2 ILE A 265      81.510   1.050  41.080  1.00  0.00           H
ATOM   4081 3HG2 ILE A 265      81.770   0.240  39.540  1.00  0.00           H
ATOM   4082  CG1 ILE A 265      84.260  -0.840  40.000  1.00  0.00           C
ATOM   4083 1HG1 ILE A 265      83.860  -1.830  40.220  1.00  0.00           H
ATOM   4084 2HG1 ILE A 265      85.270  -1.070  40.360  1.00  0.00           H
ATOM   4085  CD  ILE A 265      84.170  -0.530  38.530  1.00  0.00           C
ATOM   4086  HD1 ILE A 265      84.540  -1.280  37.830  1.00  0.00           H
ATOM   4087  HD2 ILE A 265      83.160  -0.620  38.150  1.00  0.00           H
ATOM   4088  HD3 ILE A 265      84.640   0.420  38.270  1.00  0.00           H
ATOM   4089  C   ILE A 265      83.830   2.670  41.920  1.00  0.00           C
ATOM   4090  O   ILE A 265      82.820   2.670  42.670  1.00  0.00           O
ATOM   4091  N   HIS A 266      84.760   3.590  42.210  1.00  0.00           N
ATOM   4092  H   HIS A 266      85.660   3.410  41.790  1.00  0.00           H
ATOM   4093  CA  HIS A 266      84.730   4.630  43.190  1.00  0.00           C
ATOM   4094  HA  HIS A 266      84.240   4.310  44.110  1.00  0.00           H
ATOM   4095  CB  HIS A 266      86.240   5.050  43.490  1.00  0.00           C
ATOM   4096  HB1 HIS A 266      86.760   4.280  44.050  1.00  0.00           H
ATOM   4097  HB2 HIS A 266      86.210   5.950  44.100  1.00  0.00           H
ATOM   4098  CG  HIS A 266      87.060   5.400  42.260  1.00  0.00           C
ATOM   4099  ND1 HIS A 266      87.940   4.540  41.650  1.00  0.00           N
ATOM   4100  HD1 HIS A 266      88.200   3.590  41.840  1.00  0.00           H
ATOM   4101  CE1 HIS A 266      88.530   5.240  40.700  1.00  0.00           C
ATOM   4102  HE1 HIS A 266      89.340   4.880  40.080  1.00  0.00           H
ATOM   4103  NE2 HIS A 266      88.150   6.530  40.720  1.00  0.00           N
ATOM   4104  CD2 HIS A 266      87.110   6.620  41.660  1.00  0.00           C
ATOM   4105  HD2 HIS A 266      86.610   7.520  41.980  1.00  0.00           H
ATOM   4106  C   HIS A 266      83.750   5.770  42.740  1.00  0.00           C
ATOM   4107  O   HIS A 266      84.020   6.950  42.940  1.00  0.00           O
ATOM   4108  N   PHE A 267      82.590   5.360  42.350  1.00  0.00           N
ATOM   4109  H   PHE A 267      82.320   4.400  42.480  1.00  0.00           H
ATOM   4110  CA  PHE A 267      81.640   6.420  41.870  1.00  0.00           C
ATOM   4111  HA  PHE A 267      81.900   7.450  42.120  1.00  0.00           H
ATOM   4112  CB  PHE A 267      81.640   6.370  40.350  1.00  0.00           C
ATOM   4113  HB1 PHE A 267      80.910   7.030  39.870  1.00  0.00           H
ATOM   4114  HB2 PHE A 267      81.310   5.370  40.080  1.00  0.00           H
ATOM   4115  CG  PHE A 267      83.040   6.540  39.680  1.00  0.00           C
ATOM   4116  CD1 PHE A 267      83.750   7.800  39.750  1.00  0.00           C
ATOM   4117  HD1 PHE A 267      83.330   8.680  40.220  1.00  0.00           H
ATOM   4118  CE1 PHE A 267      85.000   8.010  39.060  1.00  0.00           C
ATOM   4119  HE1 PHE A 267      85.400   9.010  39.010  1.00  0.00           H
ATOM   4120  CZ  PHE A 267      85.580   6.960  38.310  1.00  0.00           C
ATOM   4121  HZ  PHE A 267      86.400   6.990  37.620  1.00  0.00           H
ATOM   4122  CE2 PHE A 267      84.980   5.710  38.300  1.00  0.00           C
ATOM   4123  HE2 PHE A 267      85.370   4.880  37.740  1.00  0.00           H
ATOM   4124  CD2 PHE A 267      83.740   5.480  39.000  1.00  0.00           C
ATOM   4125  HD2 PHE A 267      83.280   4.510  38.950  1.00  0.00           H
ATOM   4126  C   PHE A 267      80.220   6.360  42.490  1.00  0.00           C
ATOM   4127  O   PHE A 267      79.230   6.520  41.730  1.00  0.00           O
ATOM   4128  N   PRO A 268      80.050   6.290  43.900  1.00  0.00           N
ATOM   4129  CD  PRO A 268      81.020   6.110  44.970  1.00  0.00           C
ATOM   4130  HD1 PRO A 268      81.830   6.840  44.930  1.00  0.00           H
ATOM   4131  HD2 PRO A 268      81.480   5.130  45.050  1.00  0.00           H
ATOM   4132  CG  PRO A 268      80.220   6.420  46.230  1.00  0.00           C
ATOM   4133  HG1 PRO A 268      80.370   7.480  46.470  1.00  0.00           H
ATOM   4134  HG2 PRO A 268      80.550   5.790  47.050  1.00  0.00           H
ATOM   4135  CB  PRO A 268      78.730   6.220  45.920  1.00  0.00           C
ATOM   4136  HB1 PRO A 268      78.010   6.820  46.470  1.00  0.00           H
ATOM   4137  HB2 PRO A 268      78.620   5.180  46.220  1.00  0.00           H
ATOM   4138  CA  PRO A 268      78.650   6.410  44.380  1.00  0.00           C
ATOM   4139  HA  PRO A 268      78.100   5.530  44.060  1.00  0.00           H
ATOM   4140  C   PRO A 268      77.880   7.740  44.020  1.00  0.00           C
ATOM   4141  O   PRO A 268      78.490   8.760  43.630  1.00  0.00           O
ATOM   4142  N   LEU A 269      76.580   7.710  44.280  1.00  0.00           N
ATOM   4143  H   LEU A 269      76.190   6.780  44.290  1.00  0.00           H
ATOM   4144  CA  LEU A 269      75.590   8.810  44.330  1.00  0.00           C
ATOM   4145  HA  LEU A 269      76.150   9.750  44.370  1.00  0.00           H
ATOM   4146  CB  LEU A 269      74.800   8.720  43.010  1.00  0.00           C
ATOM   4147  HB1 LEU A 269      75.500   8.610  42.180  1.00  0.00           H
ATOM   4148  HB2 LEU A 269      74.290   9.660  42.780  1.00  0.00           H
ATOM   4149  CG  LEU A 269      73.730   7.670  42.980  1.00  0.00           C
ATOM   4150  HG  LEU A 269      73.880   6.860  43.690  1.00  0.00           H
ATOM   4151  CD1 LEU A 269      72.370   8.210  43.440  1.00  0.00           C
ATOM   4152 1HD1 LEU A 269      71.960   9.090  42.930  1.00  0.00           H
ATOM   4153 2HD1 LEU A 269      71.640   7.410  43.520  1.00  0.00           H
ATOM   4154 3HD1 LEU A 269      72.530   8.420  44.500  1.00  0.00           H
ATOM   4155  CD2 LEU A 269      73.520   7.130  41.590  1.00  0.00           C
ATOM   4156 1HD2 LEU A 269      72.640   6.500  41.560  1.00  0.00           H
ATOM   4157 2HD2 LEU A 269      73.340   7.970  40.920  1.00  0.00           H
ATOM   4158 3HD2 LEU A 269      74.380   6.520  41.300  1.00  0.00           H
ATOM   4159  C   LEU A 269      74.740   8.830  45.610  1.00  0.00           C
ATOM   4160  O   LEU A 269      74.650   7.890  46.330  1.00  0.00           O
ATOM   4161  N   ALA A 270      74.200  10.020  45.850  1.00  0.00           N
ATOM   4162  H   ALA A 270      74.380  10.770  45.200  1.00  0.00           H
ATOM   4163  CA  ALA A 270      73.300  10.360  46.960  1.00  0.00           C
ATOM   4164  HA  ALA A 270      73.260   9.520  47.660  1.00  0.00           H
ATOM   4165  CB  ALA A 270      73.980  11.490  47.760  1.00  0.00           C
ATOM   4166  HB1 ALA A 270      73.710  11.430  48.820  1.00  0.00           H
ATOM   4167  HB2 ALA A 270      75.060  11.340  47.790  1.00  0.00           H
ATOM   4168  HB3 ALA A 270      73.870  12.420  47.210  1.00  0.00           H
ATOM   4169  C   ALA A 270      71.890  10.720  46.580  1.00  0.00           C
ATOM   4170  O   ALA A 270      71.620  11.490  45.660  1.00  0.00           O
ATOM   4171  N   THR A 271      70.970  10.450  47.500  1.00  0.00           N
ATOM   4172  H   THR A 271      71.300  10.040  48.360  1.00  0.00           H
ATOM   4173  CA  THR A 271      69.550  10.870  47.420  1.00  0.00           C
ATOM   4174  HA  THR A 271      69.480  11.700  46.720  1.00  0.00           H
ATOM   4175  CB  THR A 271      68.760   9.710  46.910  1.00  0.00           C
ATOM   4176  HB  THR A 271      68.730   9.000  47.730  1.00  0.00           H
ATOM   4177  CG2 THR A 271      67.360  10.090  46.380  1.00  0.00           C
ATOM   4178 1HG2 THR A 271      66.720  10.310  47.220  1.00  0.00           H
ATOM   4179 2HG2 THR A 271      67.450  10.870  45.620  1.00  0.00           H
ATOM   4180 3HG2 THR A 271      66.940   9.190  45.940  1.00  0.00           H
ATOM   4181  OG1 THR A 271      69.420   9.060  45.880  1.00  0.00           O
ATOM   4182  HG1 THR A 271      68.800   8.550  45.350  1.00  0.00           H
ATOM   4183  C   THR A 271      69.010  11.220  48.810  1.00  0.00           C
ATOM   4184  O   THR A 271      69.290  10.490  49.780  1.00  0.00           O
ATOM   4185  N   TYR A 272      68.190  12.300  48.980  1.00  0.00           N
ATOM   4186  H   TYR A 272      68.000  12.940  48.220  1.00  0.00           H
ATOM   4187  CA  TYR A 272      67.910  12.880  50.330  1.00  0.00           C
ATOM   4188  HA  TYR A 272      68.260  12.260  51.160  1.00  0.00           H
ATOM   4189  CB  TYR A 272      68.830  14.150  50.550  1.00  0.00           C
ATOM   4190  HB1 TYR A 272      68.690  14.880  49.750  1.00  0.00           H
ATOM   4191  HB2 TYR A 272      69.900  13.910  50.570  1.00  0.00           H
ATOM   4192  CG  TYR A 272      68.550  14.830  51.830  1.00  0.00           C
ATOM   4193  CD1 TYR A 272      68.970  14.290  53.060  1.00  0.00           C
ATOM   4194  HD1 TYR A 272      69.480  13.340  53.120  1.00  0.00           H
ATOM   4195  CE1 TYR A 272      68.740  14.900  54.260  1.00  0.00           C
ATOM   4196  HE1 TYR A 272      69.120  14.540  55.210  1.00  0.00           H
ATOM   4197  CZ  TYR A 272      68.040  16.090  54.240  1.00  0.00           C
ATOM   4198  OH  TYR A 272      67.700  16.640  55.430  1.00  0.00           O
ATOM   4199  HH  TYR A 272      67.050  17.350  55.380  1.00  0.00           H
ATOM   4200  CE2 TYR A 272      67.600  16.710  53.070  1.00  0.00           C
ATOM   4201  HE2 TYR A 272      67.120  17.670  53.070  1.00  0.00           H
ATOM   4202  CD2 TYR A 272      67.900  16.080  51.830  1.00  0.00           C
ATOM   4203  HD2 TYR A 272      67.560  16.470  50.890  1.00  0.00           H
ATOM   4204  C   TYR A 272      66.480  13.220  50.570  1.00  0.00           C
ATOM   4205  O   TYR A 272      65.790  13.810  49.750  1.00  0.00           O
ATOM   4206  N   ALA A 273      65.950  13.080  51.850  1.00  0.00           N
ATOM   4207  H   ALA A 273      66.520  12.690  52.590  1.00  0.00           H
ATOM   4208  CA  ALA A 273      64.580  13.430  52.220  1.00  0.00           C
ATOM   4209  HA  ALA A 273      64.380  14.280  51.570  1.00  0.00           H
ATOM   4210  CB  ALA A 273      63.650  12.310  51.850  1.00  0.00           C
ATOM   4211  HB1 ALA A 273      64.030  11.390  52.300  1.00  0.00           H
ATOM   4212  HB2 ALA A 273      62.610  12.380  52.180  1.00  0.00           H
ATOM   4213  HB3 ALA A 273      63.620  12.230  50.760  1.00  0.00           H
ATOM   4214  C   ALA A 273      64.460  13.810  53.760  1.00  0.00           C
ATOM   4215  O   ALA A 273      65.100  13.240  54.620  1.00  0.00           O
ATOM   4216  N   PRO A 274      63.680  14.820  54.140  1.00  0.00           N
ATOM   4217  CD  PRO A 274      63.370  15.150  55.530  1.00  0.00           C
ATOM   4218  HD1 PRO A 274      64.080  15.820  56.010  1.00  0.00           H
ATOM   4219  HD2 PRO A 274      63.340  14.270  56.170  1.00  0.00           H
ATOM   4220  CG  PRO A 274      62.020  15.920  55.470  1.00  0.00           C
ATOM   4221  HG1 PRO A 274      62.200  16.980  55.650  1.00  0.00           H
ATOM   4222  HG2 PRO A 274      61.310  15.420  56.140  1.00  0.00           H
ATOM   4223  CB  PRO A 274      61.550  15.670  54.040  1.00  0.00           C
ATOM   4224  HB1 PRO A 274      60.930  16.510  53.730  1.00  0.00           H
ATOM   4225  HB2 PRO A 274      60.960  14.750  53.950  1.00  0.00           H
ATOM   4226  CA  PRO A 274      62.820  15.530  53.190  1.00  0.00           C
ATOM   4227  HA  PRO A 274      62.650  14.860  52.350  1.00  0.00           H
ATOM   4228  C   PRO A 274      63.310  16.880  52.790  1.00  0.00           C
ATOM   4229  O   PRO A 274      63.930  17.630  53.530  1.00  0.00           O
ATOM   4230  N   VAL A 275      62.960  17.270  51.590  1.00  0.00           N
ATOM   4231  H   VAL A 275      62.320  16.620  51.160  1.00  0.00           H
ATOM   4232  CA  VAL A 275      63.220  18.550  50.990  1.00  0.00           C
ATOM   4233  HA  VAL A 275      63.910  19.080  51.640  1.00  0.00           H
ATOM   4234  CB  VAL A 275      63.900  18.380  49.630  1.00  0.00           C
ATOM   4235  HB  VAL A 275      63.240  17.870  48.930  1.00  0.00           H
ATOM   4236  CG1 VAL A 275      64.270  19.720  48.990  1.00  0.00           C
ATOM   4237 1HG1 VAL A 275      64.950  20.220  49.680  1.00  0.00           H
ATOM   4238 2HG1 VAL A 275      64.770  19.630  48.030  1.00  0.00           H
ATOM   4239 3HG1 VAL A 275      63.440  20.420  48.990  1.00  0.00           H
ATOM   4240  CG2 VAL A 275      65.160  17.470  49.730  1.00  0.00           C
ATOM   4241 1HG2 VAL A 275      65.900  17.840  50.440  1.00  0.00           H
ATOM   4242 2HG2 VAL A 275      64.920  16.440  49.960  1.00  0.00           H
ATOM   4243 3HG2 VAL A 275      65.580  17.340  48.730  1.00  0.00           H
ATOM   4244  C   VAL A 275      61.920  19.390  50.940  1.00  0.00           C
ATOM   4245  O   VAL A 275      62.020  20.610  50.770  1.00  0.00           O
ATOM   4246  N   ILE A 276      60.690  18.790  51.000  1.00  0.00           N
ATOM   4247  H   ILE A 276      60.630  17.800  50.800  1.00  0.00           H
ATOM   4248  CA  ILE A 276      59.380  19.440  51.290  1.00  0.00           C
ATOM   4249  HA  ILE A 276      59.450  20.400  50.790  1.00  0.00           H
ATOM   4250  CB  ILE A 276      58.340  18.560  50.530  1.00  0.00           C
ATOM   4251  HB  ILE A 276      57.400  19.070  50.750  1.00  0.00           H
ATOM   4252  CG2 ILE A 276      58.580  18.570  49.050  1.00  0.00           C
ATOM   4253 1HG2 ILE A 276      58.760  19.570  48.670  1.00  0.00           H
ATOM   4254 2HG2 ILE A 276      59.380  18.000  48.570  1.00  0.00           H
ATOM   4255 3HG2 ILE A 276      57.680  18.250  48.530  1.00  0.00           H
ATOM   4256  CG1 ILE A 276      58.250  17.110  51.040  1.00  0.00           C
ATOM   4257 1HG1 ILE A 276      58.060  17.150  52.120  1.00  0.00           H
ATOM   4258 2HG1 ILE A 276      59.150  16.530  50.850  1.00  0.00           H
ATOM   4259  CD  ILE A 276      57.010  16.390  50.510  1.00  0.00           C
ATOM   4260  HD1 ILE A 276      57.010  15.330  50.730  1.00  0.00           H
ATOM   4261  HD2 ILE A 276      56.150  16.890  50.950  1.00  0.00           H
ATOM   4262  HD3 ILE A 276      57.080  16.420  49.420  1.00  0.00           H
ATOM   4263  C   ILE A 276      59.190  19.730  52.730  1.00  0.00           C
ATOM   4264  O   ILE A 276      58.210  19.410  53.330  1.00  0.00           O
ATOM   4265  N   SER A 277      60.220  20.330  53.410  1.00  0.00           N
ATOM   4266  H   SER A 277      61.010  20.720  52.910  1.00  0.00           H
ATOM   4267  CA  SER A 277      60.420  20.190  54.860  1.00  0.00           C
ATOM   4268  HA  SER A 277      60.430  19.100  54.920  1.00  0.00           H
ATOM   4269  CB  SER A 277      61.780  20.610  55.290  1.00  0.00           C
ATOM   4270  HB1 SER A 277      62.160  20.040  56.140  1.00  0.00           H
ATOM   4271  HB2 SER A 277      61.640  21.630  55.660  1.00  0.00           H
ATOM   4272  OG  SER A 277      62.720  20.680  54.160  1.00  0.00           O
ATOM   4273  HG  SER A 277      63.620  20.910  54.400  1.00  0.00           H
ATOM   4274  C   SER A 277      59.370  20.780  55.840  1.00  0.00           C
ATOM   4275  O   SER A 277      59.260  20.360  56.990  1.00  0.00           O
ATOM   4276  N   ALA A 278      58.560  21.750  55.390  1.00  0.00           N
ATOM   4277  H   ALA A 278      58.850  22.290  54.590  1.00  0.00           H
ATOM   4278  CA  ALA A 278      57.390  22.210  56.170  1.00  0.00           C
ATOM   4279  HA  ALA A 278      57.710  22.310  57.210  1.00  0.00           H
ATOM   4280  CB  ALA A 278      56.840  23.520  55.670  1.00  0.00           C
ATOM   4281  HB1 ALA A 278      55.880  23.610  56.170  1.00  0.00           H
ATOM   4282  HB2 ALA A 278      57.560  24.330  55.800  1.00  0.00           H
ATOM   4283  HB3 ALA A 278      56.700  23.460  54.590  1.00  0.00           H
ATOM   4284  C   ALA A 278      56.270  21.120  56.220  1.00  0.00           C
ATOM   4285  O   ALA A 278      55.340  21.290  56.910  1.00  0.00           O
ATOM   4286  N   GLU A 284      56.300  20.060  55.380  1.00  0.00           N
ATOM   4287  H   GLU A 284      57.210  19.940  54.950  1.00  0.00           H
ATOM   4288  CA  GLU A 284      55.430  18.890  55.560  1.00  0.00           C
ATOM   4289  HA  GLU A 284      54.410  19.210  55.780  1.00  0.00           H
ATOM   4290  CB  GLU A 284      55.330  17.830  54.430  1.00  0.00           C
ATOM   4291  HB1 GLU A 284      54.710  17.040  54.850  1.00  0.00           H
ATOM   4292  HB2 GLU A 284      56.340  17.450  54.290  1.00  0.00           H
ATOM   4293  CG  GLU A 284      54.800  18.460  53.120  1.00  0.00           C
ATOM   4294  HG1 GLU A 284      54.610  17.790  52.290  1.00  0.00           H
ATOM   4295  HG2 GLU A 284      55.610  19.130  52.810  1.00  0.00           H
ATOM   4296  CD  GLU A 284      53.570  19.310  53.310  1.00  0.00           C
ATOM   4297  OE1 GLU A 284      53.600  20.440  52.790  1.00  0.00           O
ATOM   4298  OE2 GLU A 284      52.630  18.930  54.080  1.00  0.00           O
ATOM   4299  C   GLU A 284      55.830  18.200  56.780  1.00  0.00           C
ATOM   4300  O   GLU A 284      56.990  17.860  56.950  1.00  0.00           O
ATOM   4301  N   GLN A 285      54.830  17.830  57.650  1.00  0.00           N
ATOM   4302  H   GLN A 285      53.870  18.100  57.500  1.00  0.00           H
ATOM   4303  CA  GLN A 285      55.140  16.930  58.810  1.00  0.00           C
ATOM   4304  HA  GLN A 285      56.140  17.220  59.120  1.00  0.00           H
ATOM   4305  CB  GLN A 285      54.280  17.260  60.050  1.00  0.00           C
ATOM   4306  HB1 GLN A 285      54.480  18.330  60.150  1.00  0.00           H
ATOM   4307  HB2 GLN A 285      54.800  16.780  60.880  1.00  0.00           H
ATOM   4308  CG  GLN A 285      52.780  16.960  60.030  1.00  0.00           C
ATOM   4309  HG1 GLN A 285      52.680  15.870  60.030  1.00  0.00           H
ATOM   4310  HG2 GLN A 285      52.390  17.330  59.080  1.00  0.00           H
ATOM   4311  CD  GLN A 285      52.000  17.750  61.050  1.00  0.00           C
ATOM   4312  OE1 GLN A 285      51.690  17.290  62.100  1.00  0.00           O
ATOM   4313  NE2 GLN A 285      51.780  19.030  60.750  1.00  0.00           N
ATOM   4314 1HE2 GLN A 285      52.050  19.420  59.860  1.00  0.00           H
ATOM   4315 2HE2 GLN A 285      51.420  19.560  61.540  1.00  0.00           H
ATOM   4316  C   GLN A 285      54.950  15.420  58.360  1.00  0.00           C
ATOM   4317  O   GLN A 285      53.840  14.940  58.010  1.00  0.00           O
ATOM   4318  N   LEU A 286      56.040  14.660  58.260  1.00  0.00           N
ATOM   4319  H   LEU A 286      56.950  15.030  58.510  1.00  0.00           H
ATOM   4320  CA  LEU A 286      56.100  13.350  57.610  1.00  0.00           C
ATOM   4321  HA  LEU A 286      55.090  13.000  57.390  1.00  0.00           H
ATOM   4322  CB  LEU A 286      56.860  13.380  56.300  1.00  0.00           C
ATOM   4323  HB1 LEU A 286      56.950  12.320  56.050  1.00  0.00           H
ATOM   4324  HB2 LEU A 286      57.880  13.700  56.530  1.00  0.00           H
ATOM   4325  CG  LEU A 286      56.340  14.150  55.110  1.00  0.00           C
ATOM   4326  HG  LEU A 286      56.010  15.150  55.400  1.00  0.00           H
ATOM   4327  CD1 LEU A 286      57.390  14.330  53.980  1.00  0.00           C
ATOM   4328 1HD1 LEU A 286      57.010  14.820  53.080  1.00  0.00           H
ATOM   4329 2HD1 LEU A 286      58.170  15.040  54.270  1.00  0.00           H
ATOM   4330 3HD1 LEU A 286      57.770  13.380  53.580  1.00  0.00           H
ATOM   4331  CD2 LEU A 286      55.050  13.470  54.500  1.00  0.00           C
ATOM   4332 1HD2 LEU A 286      54.360  13.370  55.330  1.00  0.00           H
ATOM   4333 2HD2 LEU A 286      54.580  14.210  53.860  1.00  0.00           H
ATOM   4334 3HD2 LEU A 286      55.260  12.550  53.960  1.00  0.00           H
ATOM   4335  C   LEU A 286      56.720  12.360  58.600  1.00  0.00           C
ATOM   4336  O   LEU A 286      57.620  12.720  59.400  1.00  0.00           O
ATOM   4337  N   SER A 287      56.110  11.230  58.620  1.00  0.00           N
ATOM   4338  H   SER A 287      55.480  11.100  57.840  1.00  0.00           H
ATOM   4339  CA  SER A 287      56.530  10.000  59.360  1.00  0.00           C
ATOM   4340  HA  SER A 287      56.730  10.290  60.390  1.00  0.00           H
ATOM   4341  CB  SER A 287      55.370   9.070  59.310  1.00  0.00           C
ATOM   4342  HB1 SER A 287      55.440   8.340  60.120  1.00  0.00           H
ATOM   4343  HB2 SER A 287      55.400   8.570  58.350  1.00  0.00           H
ATOM   4344  OG  SER A 287      54.140   9.700  59.510  1.00  0.00           O
ATOM   4345  HG  SER A 287      53.840   9.880  58.620  1.00  0.00           H
ATOM   4346  C   SER A 287      57.750   9.270  58.700  1.00  0.00           C
ATOM   4347  O   SER A 287      58.040   9.570  57.490  1.00  0.00           O
ATOM   4348  N   VAL A 288      58.420   8.330  59.430  1.00  0.00           N
ATOM   4349  H   VAL A 288      58.040   8.070  60.320  1.00  0.00           H
ATOM   4350  CA  VAL A 288      59.650   7.700  59.010  1.00  0.00           C
ATOM   4351  HA  VAL A 288      60.310   8.560  58.980  1.00  0.00           H
ATOM   4352  CB  VAL A 288      60.240   6.920  60.170  1.00  0.00           C
ATOM   4353  HB  VAL A 288      59.540   6.140  60.460  1.00  0.00           H
ATOM   4354  CG1 VAL A 288      61.520   6.250  59.730  1.00  0.00           C
ATOM   4355 1HG1 VAL A 288      61.370   5.600  58.870  1.00  0.00           H
ATOM   4356 2HG1 VAL A 288      62.170   7.060  59.390  1.00  0.00           H
ATOM   4357 3HG1 VAL A 288      62.050   5.830  60.580  1.00  0.00           H
ATOM   4358  CG2 VAL A 288      60.560   7.840  61.400  1.00  0.00           C
ATOM   4359 1HG2 VAL A 288      60.810   8.850  61.060  1.00  0.00           H
ATOM   4360 2HG2 VAL A 288      59.710   7.880  62.070  1.00  0.00           H
ATOM   4361 3HG2 VAL A 288      61.420   7.430  61.930  1.00  0.00           H
ATOM   4362  C   VAL A 288      59.530   6.880  57.720  1.00  0.00           C
ATOM   4363  O   VAL A 288      60.330   7.030  56.820  1.00  0.00           O
ATOM   4364  N   ALA A 289      58.420   6.200  57.610  1.00  0.00           N
ATOM   4365  H   ALA A 289      57.760   6.260  58.370  1.00  0.00           H
ATOM   4366  CA  ALA A 289      58.010   5.510  56.370  1.00  0.00           C
ATOM   4367  HA  ALA A 289      58.780   4.790  56.110  1.00  0.00           H
ATOM   4368  CB  ALA A 289      56.730   4.750  56.710  1.00  0.00           C
ATOM   4369  HB1 ALA A 289      56.840   4.170  57.620  1.00  0.00           H
ATOM   4370  HB2 ALA A 289      55.970   5.530  56.820  1.00  0.00           H
ATOM   4371  HB3 ALA A 289      56.370   4.180  55.850  1.00  0.00           H
ATOM   4372  C   ALA A 289      57.890   6.440  55.160  1.00  0.00           C
ATOM   4373  O   ALA A 289      58.560   6.240  54.120  1.00  0.00           O
ATOM   4374  N   GLU A 290      57.220   7.590  55.400  1.00  0.00           N
ATOM   4375  H   GLU A 290      56.860   7.710  56.330  1.00  0.00           H
ATOM   4376  CA  GLU A 290      56.810   8.600  54.410  1.00  0.00           C
ATOM   4377  HA  GLU A 290      56.330   8.080  53.590  1.00  0.00           H
ATOM   4378  CB  GLU A 290      55.760   9.530  55.070  1.00  0.00           C
ATOM   4379  HB1 GLU A 290      55.370  10.200  54.310  1.00  0.00           H
ATOM   4380  HB2 GLU A 290      56.230  10.010  55.930  1.00  0.00           H
ATOM   4381  CG  GLU A 290      54.530   8.820  55.510  1.00  0.00           C
ATOM   4382  HG1 GLU A 290      54.840   8.080  56.250  1.00  0.00           H
ATOM   4383  HG2 GLU A 290      54.100   8.280  54.660  1.00  0.00           H
ATOM   4384  CD  GLU A 290      53.480   9.730  56.230  1.00  0.00           C
ATOM   4385  OE1 GLU A 290      53.970  10.490  57.160  1.00  0.00           O
ATOM   4386  OE2 GLU A 290      52.290   9.850  55.800  1.00  0.00           O
ATOM   4387  C   GLU A 290      58.040   9.360  53.960  1.00  0.00           C
ATOM   4388  O   GLU A 290      58.100   9.650  52.740  1.00  0.00           O
ATOM   4389  N   ILE A 291      59.120   9.510  54.730  1.00  0.00           N
ATOM   4390  H   ILE A 291      59.060   9.340  55.720  1.00  0.00           H
ATOM   4391  CA  ILE A 291      60.330  10.080  54.230  1.00  0.00           C
ATOM   4392  HA  ILE A 291      60.110  10.700  53.360  1.00  0.00           H
ATOM   4393  CB  ILE A 291      61.090  11.010  55.260  1.00  0.00           C
ATOM   4394  HB  ILE A 291      62.010  11.340  54.780  1.00  0.00           H
ATOM   4395  CG2 ILE A 291      60.230  12.320  55.520  1.00  0.00           C
ATOM   4396 1HG2 ILE A 291      60.850  13.110  55.960  1.00  0.00           H
ATOM   4397 2HG2 ILE A 291      59.870  12.740  54.580  1.00  0.00           H
ATOM   4398 3HG2 ILE A 291      59.490  12.120  56.290  1.00  0.00           H
ATOM   4399  CG1 ILE A 291      61.520  10.270  56.570  1.00  0.00           C
ATOM   4400 1HG1 ILE A 291      62.130   9.420  56.250  1.00  0.00           H
ATOM   4401 2HG1 ILE A 291      60.590   9.830  56.940  1.00  0.00           H
ATOM   4402  CD  ILE A 291      62.200  11.120  57.660  1.00  0.00           C
ATOM   4403  HD1 ILE A 291      63.190  11.490  57.410  1.00  0.00           H
ATOM   4404  HD2 ILE A 291      61.670  12.040  57.890  1.00  0.00           H
ATOM   4405  HD3 ILE A 291      62.340  10.600  58.610  1.00  0.00           H
ATOM   4406  C   ILE A 291      61.260   8.990  53.740  1.00  0.00           C
ATOM   4407  O   ILE A 291      62.010   9.340  52.830  1.00  0.00           O
ATOM   4408  N   THR A 292      61.250   7.750  54.190  1.00  0.00           N
ATOM   4409  H   THR A 292      60.690   7.430  54.970  1.00  0.00           H
ATOM   4410  CA  THR A 292      62.090   6.620  53.590  1.00  0.00           C
ATOM   4411  HA  THR A 292      63.140   6.910  53.670  1.00  0.00           H
ATOM   4412  CB  THR A 292      61.890   5.330  54.370  1.00  0.00           C
ATOM   4413  HB  THR A 292      60.850   5.060  54.160  1.00  0.00           H
ATOM   4414  CG2 THR A 292      62.760   4.110  54.010  1.00  0.00           C
ATOM   4415 1HG2 THR A 292      62.450   3.530  53.130  1.00  0.00           H
ATOM   4416 2HG2 THR A 292      63.760   4.460  53.770  1.00  0.00           H
ATOM   4417 3HG2 THR A 292      62.780   3.330  54.760  1.00  0.00           H
ATOM   4418  OG1 THR A 292      62.080   5.440  55.750  1.00  0.00           O
ATOM   4419  HG1 THR A 292      61.360   6.000  56.040  1.00  0.00           H
ATOM   4420  C   THR A 292      61.790   6.400  52.080  1.00  0.00           C
ATOM   4421  O   THR A 292      62.690   6.060  51.410  1.00  0.00           O
ATOM   4422  N   ASN A 293      60.540   6.510  51.710  1.00  0.00           N
ATOM   4423  H   ASN A 293      59.860   6.750  52.420  1.00  0.00           H
ATOM   4424  CA  ASN A 293      60.110   6.270  50.330  1.00  0.00           C
ATOM   4425  HA  ASN A 293      60.350   5.270  49.970  1.00  0.00           H
ATOM   4426  CB  ASN A 293      58.590   6.430  50.320  1.00  0.00           C
ATOM   4427  HB1 ASN A 293      58.270   7.310  50.870  1.00  0.00           H
ATOM   4428  HB2 ASN A 293      58.120   5.620  50.890  1.00  0.00           H
ATOM   4429  CG  ASN A 293      58.060   6.230  48.920  1.00  0.00           C
ATOM   4430  OD1 ASN A 293      58.430   5.240  48.290  1.00  0.00           O
ATOM   4431  ND2 ASN A 293      57.200   7.080  48.470  1.00  0.00           N
ATOM   4432 1HD2 ASN A 293      56.910   7.820  49.080  1.00  0.00           H
ATOM   4433 2HD2 ASN A 293      56.810   6.980  47.540  1.00  0.00           H
ATOM   4434  C   ASN A 293      60.750   7.260  49.430  1.00  0.00           C
ATOM   4435  O   ASN A 293      61.270   6.850  48.390  1.00  0.00           O
ATOM   4436  N   ALA A 294      60.850   8.550  49.810  1.00  0.00           N
ATOM   4437  H   ALA A 294      60.500   8.750  50.730  1.00  0.00           H
ATOM   4438  CA  ALA A 294      61.410   9.590  48.890  1.00  0.00           C
ATOM   4439  HA  ALA A 294      60.990   9.420  47.900  1.00  0.00           H
ATOM   4440  CB  ALA A 294      60.780  10.900  49.390  1.00  0.00           C
ATOM   4441  HB1 ALA A 294      61.100  11.270  50.370  1.00  0.00           H
ATOM   4442  HB2 ALA A 294      61.100  11.720  48.740  1.00  0.00           H
ATOM   4443  HB3 ALA A 294      59.700  10.850  49.500  1.00  0.00           H
ATOM   4444  C   ALA A 294      62.930   9.550  48.660  1.00  0.00           C
ATOM   4445  O   ALA A 294      63.420   9.930  47.590  1.00  0.00           O
ATOM   4446  N   CYS A 295      63.640   8.910  49.680  1.00  0.00           N
ATOM   4447  H   CYS A 295      63.210   8.650  50.560  1.00  0.00           H
ATOM   4448  CA  CYS A 295      65.090   8.830  49.560  1.00  0.00           C
ATOM   4449  HA  CYS A 295      65.340   9.840  49.250  1.00  0.00           H
ATOM   4450  CB  CYS A 295      65.630   8.630  50.930  1.00  0.00           C
ATOM   4451  HB1 CYS A 295      65.180   9.260  51.700  1.00  0.00           H
ATOM   4452  HB2 CYS A 295      66.670   8.930  50.860  1.00  0.00           H
ATOM   4453  SG  CYS A 295      65.640   6.990  51.570  1.00  0.00           S
ATOM   4454  HG  CYS A 295      64.370   6.690  51.310  1.00  0.00           H
ATOM   4455  C   CYS A 295      65.710   7.880  48.550  1.00  0.00           C
ATOM   4456  O   CYS A 295      66.930   7.780  48.470  1.00  0.00           O
ATOM   4457  N   PHE A 296      64.920   7.250  47.680  1.00  0.00           N
ATOM   4458  H   PHE A 296      63.940   7.380  47.840  1.00  0.00           H
ATOM   4459  CA  PHE A 296      65.250   6.440  46.460  1.00  0.00           C
ATOM   4460  HA  PHE A 296      66.330   6.340  46.390  1.00  0.00           H
ATOM   4461  CB  PHE A 296      64.710   5.030  46.570  1.00  0.00           C
ATOM   4462  HB1 PHE A 296      64.940   4.550  45.620  1.00  0.00           H
ATOM   4463  HB2 PHE A 296      63.630   5.180  46.580  1.00  0.00           H
ATOM   4464  CG  PHE A 296      65.180   4.140  47.710  1.00  0.00           C
ATOM   4465  CD1 PHE A 296      66.050   3.060  47.430  1.00  0.00           C
ATOM   4466  HD1 PHE A 296      66.180   2.640  46.440  1.00  0.00           H
ATOM   4467  CE1 PHE A 296      66.560   2.300  48.510  1.00  0.00           C
ATOM   4468  HE1 PHE A 296      67.140   1.400  48.320  1.00  0.00           H
ATOM   4469  CZ  PHE A 296      66.270   2.620  49.860  1.00  0.00           C
ATOM   4470  HZ  PHE A 296      66.700   2.050  50.670  1.00  0.00           H
ATOM   4471  CE2 PHE A 296      65.400   3.710  50.080  1.00  0.00           C
ATOM   4472  HE2 PHE A 296      65.270   4.040  51.100  1.00  0.00           H
ATOM   4473  CD2 PHE A 296      64.910   4.530  49.020  1.00  0.00           C
ATOM   4474  HD2 PHE A 296      64.250   5.360  49.220  1.00  0.00           H
ATOM   4475  C   PHE A 296      64.920   7.190  45.110  1.00  0.00           C
ATOM   4476  O   PHE A 296      65.340   6.720  44.030  1.00  0.00           O
ATOM   4477  N   GLU A 297      64.120   8.250  45.120  1.00  0.00           N
ATOM   4478  H   GLU A 297      63.930   8.720  45.990  1.00  0.00           H
ATOM   4479  CA  GLU A 297      63.520   8.830  43.860  1.00  0.00           C
ATOM   4480  HA  GLU A 297      63.220   8.110  43.100  1.00  0.00           H
ATOM   4481  CB  GLU A 297      62.180   9.380  44.310  1.00  0.00           C
ATOM   4482  HB1 GLU A 297      62.210  10.060  45.160  1.00  0.00           H
ATOM   4483  HB2 GLU A 297      61.710   8.550  44.830  1.00  0.00           H
ATOM   4484  CG  GLU A 297      61.290   9.950  43.140  1.00  0.00           C
ATOM   4485  HG1 GLU A 297      61.760  10.760  42.580  1.00  0.00           H
ATOM   4486  HG2 GLU A 297      60.480  10.450  43.670  1.00  0.00           H
ATOM   4487  CD  GLU A 297      60.550   8.900  42.350  1.00  0.00           C
ATOM   4488  OE1 GLU A 297      60.440   9.030  41.090  1.00  0.00           O
ATOM   4489  OE2 GLU A 297      60.030   7.920  42.900  1.00  0.00           O
ATOM   4490  C   GLU A 297      64.350   9.990  43.220  1.00  0.00           C
ATOM   4491  O   GLU A 297      64.820  10.970  43.950  1.00  0.00           O
ATOM   4492  N   PRO A 298      64.550  10.030  41.860  1.00  0.00           N
ATOM   4493  CD  PRO A 298      64.160   9.030  40.780  1.00  0.00           C
ATOM   4494  HD1 PRO A 298      63.180   9.130  40.320  1.00  0.00           H
ATOM   4495  HD2 PRO A 298      64.110   8.010  41.180  1.00  0.00           H
ATOM   4496  CG  PRO A 298      65.170   9.220  39.610  1.00  0.00           C
ATOM   4497  HG1 PRO A 298      64.790   8.840  38.660  1.00  0.00           H
ATOM   4498  HG2 PRO A 298      66.140   8.790  39.880  1.00  0.00           H
ATOM   4499  CB  PRO A 298      65.230  10.740  39.750  1.00  0.00           C
ATOM   4500  HB1 PRO A 298      64.280  11.120  39.380  1.00  0.00           H
ATOM   4501  HB2 PRO A 298      66.040  11.210  39.200  1.00  0.00           H
ATOM   4502  CA  PRO A 298      65.390  11.000  41.180  1.00  0.00           C
ATOM   4503  HA  PRO A 298      66.460  10.820  41.310  1.00  0.00           H
ATOM   4504  C   PRO A 298      65.030  12.390  41.550  1.00  0.00           C
ATOM   4505  O   PRO A 298      65.950  13.230  41.520  1.00  0.00           O
ATOM   4506  N   ALA A 299      63.720  12.680  41.800  1.00  0.00           N
ATOM   4507  H   ALA A 299      63.020  12.050  41.430  1.00  0.00           H
ATOM   4508  CA  ALA A 299      63.260  14.020  42.260  1.00  0.00           C
ATOM   4509  HA  ALA A 299      63.430  14.690  41.410  1.00  0.00           H
ATOM   4510  CB  ALA A 299      61.750  13.900  42.600  1.00  0.00           C
ATOM   4511  HB1 ALA A 299      61.260  14.880  42.580  1.00  0.00           H
ATOM   4512  HB2 ALA A 299      61.260  13.210  41.920  1.00  0.00           H
ATOM   4513  HB3 ALA A 299      61.710  13.500  43.620  1.00  0.00           H
ATOM   4514  C   ALA A 299      64.030  14.600  43.500  1.00  0.00           C
ATOM   4515  O   ALA A 299      63.810  15.730  43.930  1.00  0.00           O
ATOM   4516  N   ASN A 300      64.850  13.830  44.210  1.00  0.00           N
ATOM   4517  H   ASN A 300      64.960  12.920  43.770  1.00  0.00           H
ATOM   4518  CA  ASN A 300      65.560  14.010  45.500  1.00  0.00           C
ATOM   4519  HA  ASN A 300      65.350  15.050  45.760  1.00  0.00           H
ATOM   4520  CB  ASN A 300      65.060  12.980  46.540  1.00  0.00           C
ATOM   4521  HB1 ASN A 300      65.720  13.160  47.380  1.00  0.00           H
ATOM   4522  HB2 ASN A 300      65.240  12.040  46.020  1.00  0.00           H
ATOM   4523  CG  ASN A 300      63.670  13.260  46.950  1.00  0.00           C
ATOM   4524  OD1 ASN A 300      62.700  13.110  46.200  1.00  0.00           O
ATOM   4525  ND2 ASN A 300      63.450  13.690  48.150  1.00  0.00           N
ATOM   4526 1HD2 ASN A 300      64.230  13.880  48.770  1.00  0.00           H
ATOM   4527 2HD2 ASN A 300      62.510  14.010  48.370  1.00  0.00           H
ATOM   4528  C   ASN A 300      67.120  13.890  45.370  1.00  0.00           C
ATOM   4529  O   ASN A 300      67.840  13.800  46.380  1.00  0.00           O
ATOM   4530  N   GLN A 301      67.610  13.750  44.160  1.00  0.00           N
ATOM   4531  H   GLN A 301      67.100  13.850  43.290  1.00  0.00           H
ATOM   4532  CA  GLN A 301      68.890  13.090  43.860  1.00  0.00           C
ATOM   4533  HA  GLN A 301      69.420  12.750  44.750  1.00  0.00           H
ATOM   4534  CB  GLN A 301      68.600  11.890  42.980  1.00  0.00           C
ATOM   4535  HB1 GLN A 301      68.190  12.300  42.050  1.00  0.00           H
ATOM   4536  HB2 GLN A 301      67.850  11.290  43.500  1.00  0.00           H
ATOM   4537  CG  GLN A 301      69.720  10.930  42.760  1.00  0.00           C
ATOM   4538  HG1 GLN A 301      70.060  10.450  43.690  1.00  0.00           H
ATOM   4539  HG2 GLN A 301      70.540  11.380  42.210  1.00  0.00           H
ATOM   4540  CD  GLN A 301      69.220   9.800  41.830  1.00  0.00           C
ATOM   4541  OE1 GLN A 301      68.940   8.700  42.330  1.00  0.00           O
ATOM   4542  NE2 GLN A 301      69.250  10.070  40.500  1.00  0.00           N
ATOM   4543 1HE2 GLN A 301      69.570  10.980  40.190  1.00  0.00           H
ATOM   4544 2HE2 GLN A 301      68.990   9.350  39.860  1.00  0.00           H
ATOM   4545  C   GLN A 301      69.950  14.040  43.240  1.00  0.00           C
ATOM   4546  O   GLN A 301      69.610  14.880  42.370  1.00  0.00           O
ATOM   4547  N   MET A 302      71.230  13.800  43.640  1.00  0.00           N
ATOM   4548  H   MET A 302      71.340  13.060  44.320  1.00  0.00           H
ATOM   4549  CA  MET A 302      72.380  14.740  43.410  1.00  0.00           C
ATOM   4550  HA  MET A 302      71.910  15.700  43.620  1.00  0.00           H
ATOM   4551  CB  MET A 302      73.590  14.390  44.370  1.00  0.00           C
ATOM   4552  HB1 MET A 302      74.250  13.700  43.830  1.00  0.00           H
ATOM   4553  HB2 MET A 302      73.230  13.920  45.280  1.00  0.00           H
ATOM   4554  CG  MET A 302      74.420  15.570  44.850  1.00  0.00           C
ATOM   4555  HG1 MET A 302      73.890  16.470  45.160  1.00  0.00           H
ATOM   4556  HG2 MET A 302      75.180  15.820  44.100  1.00  0.00           H
ATOM   4557  SD  MET A 302      75.280  15.190  46.340  1.00  0.00           S
ATOM   4558  CE  MET A 302      76.580  14.120  45.700  1.00  0.00           C
ATOM   4559  HE1 MET A 302      76.940  14.500  44.750  1.00  0.00           H
ATOM   4560  HE2 MET A 302      77.430  14.080  46.390  1.00  0.00           H
ATOM   4561  HE3 MET A 302      76.200  13.130  45.450  1.00  0.00           H
ATOM   4562  C   MET A 302      72.790  14.710  41.890  1.00  0.00           C
ATOM   4563  O   MET A 302      73.580  15.510  41.440  1.00  0.00           O
ATOM   4564  N   VAL A 303      72.190  13.720  41.180  1.00  0.00           N
ATOM   4565  H   VAL A 303      71.370  13.370  41.660  1.00  0.00           H
ATOM   4566  CA  VAL A 303      72.450  13.380  39.770  1.00  0.00           C
ATOM   4567  HA  VAL A 303      72.870  14.260  39.270  1.00  0.00           H
ATOM   4568  CB  VAL A 303      73.510  12.240  39.630  1.00  0.00           C
ATOM   4569  HB  VAL A 303      73.740  12.100  38.570  1.00  0.00           H
ATOM   4570  CG1 VAL A 303      74.820  12.620  40.310  1.00  0.00           C
ATOM   4571 1HG1 VAL A 303      75.520  11.780  40.320  1.00  0.00           H
ATOM   4572 2HG1 VAL A 303      75.190  13.540  39.860  1.00  0.00           H
ATOM   4573 3HG1 VAL A 303      74.690  12.910  41.350  1.00  0.00           H
ATOM   4574  CG2 VAL A 303      72.920  10.910  40.090  1.00  0.00           C
ATOM   4575 1HG2 VAL A 303      72.220  10.500  39.360  1.00  0.00           H
ATOM   4576 2HG2 VAL A 303      73.650  10.100  40.170  1.00  0.00           H
ATOM   4577 3HG2 VAL A 303      72.380  11.050  41.030  1.00  0.00           H
ATOM   4578  C   VAL A 303      71.260  12.870  39.100  1.00  0.00           C
ATOM   4579  O   VAL A 303      70.240  12.610  39.760  1.00  0.00           O
ATOM   4580  N   LYS A 304      71.210  12.930  37.740  1.00  0.00           N
ATOM   4581  H   LYS A 304      72.040  13.230  37.260  1.00  0.00           H
ATOM   4582  CA  LYS A 304      70.060  12.640  36.830  1.00  0.00           C
ATOM   4583  HA  LYS A 304      69.140  12.810  37.380  1.00  0.00           H
ATOM   4584  CB  LYS A 304      70.050  13.830  35.880  1.00  0.00           C
ATOM   4585  HB1 LYS A 304      71.080  14.030  35.590  1.00  0.00           H
ATOM   4586  HB2 LYS A 304      69.700  14.640  36.530  1.00  0.00           H
ATOM   4587  CG  LYS A 304      69.080  13.850  34.660  1.00  0.00           C
ATOM   4588  HG1 LYS A 304      68.090  13.590  35.060  1.00  0.00           H
ATOM   4589  HG2 LYS A 304      69.240  13.080  33.900  1.00  0.00           H
ATOM   4590  CD  LYS A 304      68.940  15.220  34.100  1.00  0.00           C
ATOM   4591  HD1 LYS A 304      68.860  15.960  34.890  1.00  0.00           H
ATOM   4592  HD2 LYS A 304      68.100  15.330  33.410  1.00  0.00           H
ATOM   4593  CE  LYS A 304      70.090  15.550  33.220  1.00  0.00           C
ATOM   4594  HE1 LYS A 304      69.820  15.730  32.180  1.00  0.00           H
ATOM   4595  HE2 LYS A 304      70.770  14.700  33.210  1.00  0.00           H
ATOM   4596  NZ  LYS A 304      70.800  16.780  33.590  1.00  0.00           N
ATOM   4597  HZ1 LYS A 304      70.210  17.580  33.410  1.00  0.00           H
ATOM   4598  HZ2 LYS A 304      71.080  16.710  34.560  1.00  0.00           H
ATOM   4599  HZ3 LYS A 304      71.710  16.840  33.170  1.00  0.00           H
ATOM   4600  C   LYS A 304      69.940  11.150  36.330  1.00  0.00           C
ATOM   4601  O   LYS A 304      68.930  10.790  35.660  1.00  0.00           O
ATOM   4602  N   CYS A 305      70.930  10.320  36.690  1.00  0.00           N
ATOM   4603  H   CYS A 305      71.720  10.560  37.280  1.00  0.00           H
ATOM   4604  CA  CYS A 305      70.970   8.930  36.290  1.00  0.00           C
ATOM   4605  HA  CYS A 305      70.900   8.750  35.210  1.00  0.00           H
ATOM   4606  CB  CYS A 305      72.370   8.430  36.790  1.00  0.00           C
ATOM   4607  HB1 CYS A 305      72.610   7.510  36.260  1.00  0.00           H
ATOM   4608  HB2 CYS A 305      72.500   8.180  37.850  1.00  0.00           H
ATOM   4609  SG  CYS A 305      73.680   9.680  36.300  1.00  0.00           S
ATOM   4610  HG  CYS A 305      74.750   8.880  36.410  1.00  0.00           H
ATOM   4611  C   CYS A 305      69.800   8.130  36.890  1.00  0.00           C
ATOM   4612  O   CYS A 305      69.360   8.420  38.010  1.00  0.00           O
ATOM   4613  N   ASP A 306      69.350   7.080  36.230  1.00  0.00           N
ATOM   4614  H   ASP A 306      69.620   6.770  35.300  1.00  0.00           H
ATOM   4615  CA  ASP A 306      68.120   6.390  36.730  1.00  0.00           C
ATOM   4616  HA  ASP A 306      67.540   7.120  37.300  1.00  0.00           H
ATOM   4617  CB  ASP A 306      67.340   6.090  35.410  1.00  0.00           C
ATOM   4618  HB1 ASP A 306      67.910   5.390  34.790  1.00  0.00           H
ATOM   4619  HB2 ASP A 306      67.240   7.030  34.860  1.00  0.00           H
ATOM   4620  CG  ASP A 306      65.940   5.370  35.690  1.00  0.00           C
ATOM   4621  OD1 ASP A 306      65.170   5.170  34.720  1.00  0.00           O
ATOM   4622  OD2 ASP A 306      65.640   4.970  36.840  1.00  0.00           O
ATOM   4623  C   ASP A 306      68.430   5.190  37.610  1.00  0.00           C
ATOM   4624  O   ASP A 306      68.940   4.190  37.020  1.00  0.00           O
ATOM   4625  N   PRO A 307      68.120   5.180  38.950  1.00  0.00           N
ATOM   4626  CD  PRO A 307      67.310   6.140  39.640  1.00  0.00           C
ATOM   4627  HD1 PRO A 307      66.360   6.330  39.130  1.00  0.00           H
ATOM   4628  HD2 PRO A 307      67.900   7.040  39.760  1.00  0.00           H
ATOM   4629  CG  PRO A 307      66.970   5.730  41.110  1.00  0.00           C
ATOM   4630  HG1 PRO A 307      66.060   5.130  41.130  1.00  0.00           H
ATOM   4631  HG2 PRO A 307      66.980   6.580  41.800  1.00  0.00           H
ATOM   4632  CB  PRO A 307      68.070   4.640  41.310  1.00  0.00           C
ATOM   4633  HB1 PRO A 307      67.620   3.890  41.960  1.00  0.00           H
ATOM   4634  HB2 PRO A 307      69.050   4.950  41.670  1.00  0.00           H
ATOM   4635  CA  PRO A 307      68.260   4.050  39.860  1.00  0.00           C
ATOM   4636  HA  PRO A 307      69.260   3.640  39.780  1.00  0.00           H
ATOM   4637  C   PRO A 307      67.210   2.900  39.630  1.00  0.00           C
ATOM   4638  O   PRO A 307      67.360   1.730  40.090  1.00  0.00           O
ATOM   4639  N   ARG A 308      66.240   3.130  38.750  1.00  0.00           N
ATOM   4640  H   ARG A 308      66.210   4.030  38.310  1.00  0.00           H
ATOM   4641  CA  ARG A 308      65.170   2.150  38.510  1.00  0.00           C
ATOM   4642  HA  ARG A 308      65.140   1.320  39.220  1.00  0.00           H
ATOM   4643  CB  ARG A 308      63.720   2.590  38.560  1.00  0.00           C
ATOM   4644  HB1 ARG A 308      63.070   1.870  38.070  1.00  0.00           H
ATOM   4645  HB2 ARG A 308      63.630   3.520  37.990  1.00  0.00           H
ATOM   4646  CG  ARG A 308      63.350   2.750  40.060  1.00  0.00           C
ATOM   4647  HG1 ARG A 308      64.010   3.300  40.730  1.00  0.00           H
ATOM   4648  HG2 ARG A 308      63.200   1.730  40.410  1.00  0.00           H
ATOM   4649  CD  ARG A 308      61.990   3.330  40.230  1.00  0.00           C
ATOM   4650  HD1 ARG A 308      61.650   3.210  41.260  1.00  0.00           H
ATOM   4651  HD2 ARG A 308      61.300   2.680  39.690  1.00  0.00           H
ATOM   4652  NE  ARG A 308      61.870   4.710  39.630  1.00  0.00           N
ATOM   4653  HE  ARG A 308      62.490   4.930  38.860  1.00  0.00           H
ATOM   4654  CZ  ARG A 308      61.330   5.760  40.200  1.00  0.00           C
ATOM   4655  NH1 ARG A 308      60.430   5.670  41.110  1.00  0.00           N
ATOM   4656 1HH1 ARG A 308      60.180   4.730  41.380  1.00  0.00           H
ATOM   4657 2HH1 ARG A 308      60.050   6.480  41.560  1.00  0.00           H
ATOM   4658  NH2 ARG A 308      61.590   6.940  39.690  1.00  0.00           N
ATOM   4659 1HH2 ARG A 308      62.380   6.920  39.070  1.00  0.00           H
ATOM   4660 2HH2 ARG A 308      61.060   7.800  39.780  1.00  0.00           H
ATOM   4661  C   ARG A 308      65.580   1.370  37.240  1.00  0.00           C
ATOM   4662  O   ARG A 308      65.140   0.200  37.080  1.00  0.00           O
ATOM   4663  N   HIS A 309      66.440   1.970  36.370  1.00  0.00           N
ATOM   4664  H   HIS A 309      66.740   2.910  36.600  1.00  0.00           H
ATOM   4665  CA  HIS A 309      67.190   1.330  35.240  1.00  0.00           C
ATOM   4666  HA  HIS A 309      66.470   0.690  34.720  1.00  0.00           H
ATOM   4667  CB  HIS A 309      67.600   2.490  34.290  1.00  0.00           C
ATOM   4668  HB1 HIS A 309      68.440   3.050  34.690  1.00  0.00           H
ATOM   4669  HB2 HIS A 309      66.690   3.080  34.130  1.00  0.00           H
ATOM   4670  CG  HIS A 309      68.080   1.990  32.930  1.00  0.00           C
ATOM   4671  ND1 HIS A 309      69.400   1.800  32.510  1.00  0.00           N
ATOM   4672  CE1 HIS A 309      69.300   1.270  31.280  1.00  0.00           C
ATOM   4673  HE1 HIS A 309      70.180   1.130  30.680  1.00  0.00           H
ATOM   4674  NE2 HIS A 309      67.970   1.300  30.810  1.00  0.00           N
ATOM   4675  HE2 HIS A 309      67.630   1.010  29.910  1.00  0.00           H
ATOM   4676  CD2 HIS A 309      67.190   1.720  31.910  1.00  0.00           C
ATOM   4677  HD2 HIS A 309      66.120   1.670  31.940  1.00  0.00           H
ATOM   4678  C   HIS A 309      68.420   0.520  35.570  1.00  0.00           C
ATOM   4679  O   HIS A 309      68.580  -0.540  35.020  1.00  0.00           O
ATOM   4680  N   GLY A 310      69.270   0.910  36.480  1.00  0.00           N
ATOM   4681  H   GLY A 310      68.970   1.760  36.950  1.00  0.00           H
ATOM   4682  CA  GLY A 310      70.520   0.190  36.950  1.00  0.00           C
ATOM   4683  HA1 GLY A 310      71.260   0.870  37.370  1.00  0.00           H
ATOM   4684  HA2 GLY A 310      70.980  -0.360  36.130  1.00  0.00           H
ATOM   4685  C   GLY A 310      70.250  -0.790  38.070  1.00  0.00           C
ATOM   4686  O   GLY A 310      69.100  -1.060  38.410  1.00  0.00           O
ATOM   4687  N   LYS A 311      71.300  -1.390  38.600  1.00  0.00           N
ATOM   4688  H   LYS A 311      72.220  -1.100  38.300  1.00  0.00           H
ATOM   4689  CA  LYS A 311      71.400  -2.340  39.710  1.00  0.00           C
ATOM   4690  HA  LYS A 311      70.420  -2.610  40.120  1.00  0.00           H
ATOM   4691  CB  LYS A 311      71.940  -3.690  39.310  1.00  0.00           C
ATOM   4692  HB1 LYS A 311      72.060  -4.310  40.200  1.00  0.00           H
ATOM   4693  HB2 LYS A 311      72.940  -3.610  38.880  1.00  0.00           H
ATOM   4694  CG  LYS A 311      71.080  -4.330  38.210  1.00  0.00           C
ATOM   4695  HG1 LYS A 311      70.980  -3.710  37.310  1.00  0.00           H
ATOM   4696  HG2 LYS A 311      70.070  -4.590  38.530  1.00  0.00           H
ATOM   4697  CD  LYS A 311      71.690  -5.630  37.660  1.00  0.00           C
ATOM   4698  HD1 LYS A 311      71.910  -6.270  38.510  1.00  0.00           H
ATOM   4699  HD2 LYS A 311      72.630  -5.310  37.200  1.00  0.00           H
ATOM   4700  CE  LYS A 311      70.870  -6.410  36.680  1.00  0.00           C
ATOM   4701  HE1 LYS A 311      69.880  -6.530  37.110  1.00  0.00           H
ATOM   4702  HE2 LYS A 311      71.220  -7.430  36.570  1.00  0.00           H
ATOM   4703  NZ  LYS A 311      70.730  -5.690  35.410  1.00  0.00           N
ATOM   4704  HZ1 LYS A 311      70.140  -6.310  34.880  1.00  0.00           H
ATOM   4705  HZ2 LYS A 311      70.190  -4.850  35.590  1.00  0.00           H
ATOM   4706  HZ3 LYS A 311      71.560  -5.500  34.870  1.00  0.00           H
ATOM   4707  C   LYS A 311      72.250  -1.800  40.860  1.00  0.00           C
ATOM   4708  O   LYS A 311      73.340  -1.320  40.630  1.00  0.00           O
ATOM   4709  N   TYR A 312      71.840  -1.980  42.090  1.00  0.00           N
ATOM   4710  H   TYR A 312      70.980  -2.510  42.150  1.00  0.00           H
ATOM   4711  CA  TYR A 312      72.640  -1.620  43.300  1.00  0.00           C
ATOM   4712  HA  TYR A 312      73.090  -0.660  43.050  1.00  0.00           H
ATOM   4713  CB  TYR A 312      71.690  -1.470  44.490  1.00  0.00           C
ATOM   4714  HB1 TYR A 312      72.200  -1.250  45.430  1.00  0.00           H
ATOM   4715  HB2 TYR A 312      71.170  -2.430  44.590  1.00  0.00           H
ATOM   4716  CG  TYR A 312      70.710  -0.370  44.460  1.00  0.00           C
ATOM   4717  CD1 TYR A 312      70.830   0.700  45.380  1.00  0.00           C
ATOM   4718  HD1 TYR A 312      71.620   0.760  46.120  1.00  0.00           H
ATOM   4719  CE1 TYR A 312      69.920   1.750  45.280  1.00  0.00           C
ATOM   4720  HE1 TYR A 312      69.960   2.570  45.980  1.00  0.00           H
ATOM   4721  CZ  TYR A 312      68.750   1.680  44.530  1.00  0.00           C
ATOM   4722  OH  TYR A 312      67.880   2.750  44.640  1.00  0.00           O
ATOM   4723  HH  TYR A 312      68.280   3.500  45.090  1.00  0.00           H
ATOM   4724  CE2 TYR A 312      68.550   0.530  43.710  1.00  0.00           C
ATOM   4725  HE2 TYR A 312      67.580   0.240  43.330  1.00  0.00           H
ATOM   4726  CD2 TYR A 312      69.530  -0.450  43.700  1.00  0.00           C
ATOM   4727  HD2 TYR A 312      69.330  -1.350  43.130  1.00  0.00           H
ATOM   4728  C   TYR A 312      73.840  -2.620  43.540  1.00  0.00           C
ATOM   4729  O   TYR A 312      73.760  -3.820  43.190  1.00  0.00           O
ATOM   4730  N   MET A 313      74.900  -2.020  44.070  1.00  0.00           N
ATOM   4731  H   MET A 313      74.830  -1.040  44.310  1.00  0.00           H
ATOM   4732  CA  MET A 313      76.200  -2.710  44.140  1.00  0.00           C
ATOM   4733  HA  MET A 313      76.000  -3.770  43.980  1.00  0.00           H
ATOM   4734  CB  MET A 313      77.120  -2.370  43.000  1.00  0.00           C
ATOM   4735  HB1 MET A 313      77.890  -3.130  43.090  1.00  0.00           H
ATOM   4736  HB2 MET A 313      77.540  -1.370  42.990  1.00  0.00           H
ATOM   4737  CG  MET A 313      76.650  -2.640  41.540  1.00  0.00           C
ATOM   4738  HG1 MET A 313      76.000  -1.850  41.180  1.00  0.00           H
ATOM   4739  HG2 MET A 313      76.210  -3.630  41.660  1.00  0.00           H
ATOM   4740  SD  MET A 313      77.850  -2.710  40.240  1.00  0.00           S
ATOM   4741  CE  MET A 313      78.590  -1.090  40.330  1.00  0.00           C
ATOM   4742  HE1 MET A 313      78.940  -0.860  41.330  1.00  0.00           H
ATOM   4743  HE2 MET A 313      79.410  -1.070  39.610  1.00  0.00           H
ATOM   4744  HE3 MET A 313      77.840  -0.320  40.140  1.00  0.00           H
ATOM   4745  C   MET A 313      76.930  -2.590  45.470  1.00  0.00           C
ATOM   4746  O   MET A 313      77.580  -3.570  45.850  1.00  0.00           O
ATOM   4747  N   ALA A 314      76.920  -1.400  46.070  1.00  0.00           N
ATOM   4748  H   ALA A 314      76.370  -0.640  45.710  1.00  0.00           H
ATOM   4749  CA  ALA A 314      77.320  -1.180  47.520  1.00  0.00           C
ATOM   4750  HA  ALA A 314      77.100  -2.050  48.150  1.00  0.00           H
ATOM   4751  CB  ALA A 314      78.880  -1.030  47.560  1.00  0.00           C
ATOM   4752  HB1 ALA A 314      79.130  -0.150  46.960  1.00  0.00           H
ATOM   4753  HB2 ALA A 314      79.160  -0.900  48.600  1.00  0.00           H
ATOM   4754  HB3 ALA A 314      79.380  -1.890  47.100  1.00  0.00           H
ATOM   4755  C   ALA A 314      76.650   0.100  48.010  1.00  0.00           C
ATOM   4756  O   ALA A 314      76.800   1.170  47.450  1.00  0.00           O
ATOM   4757  N   CYS A 315      75.770  -0.110  49.000  1.00  0.00           N
ATOM   4758  H   CYS A 315      75.650  -1.020  49.410  1.00  0.00           H
ATOM   4759  CA  CYS A 315      74.850   1.010  49.250  1.00  0.00           C
ATOM   4760  HA  CYS A 315      75.420   1.940  49.260  1.00  0.00           H
ATOM   4761  CB  CYS A 315      73.790   1.050  48.140  1.00  0.00           C
ATOM   4762  HB1 CYS A 315      74.340   1.140  47.210  1.00  0.00           H
ATOM   4763  HB2 CYS A 315      73.050   1.840  48.310  1.00  0.00           H
ATOM   4764  SG  CYS A 315      72.940  -0.540  48.120  1.00  0.00           S
ATOM   4765  HG  CYS A 315      72.850  -0.670  49.440  1.00  0.00           H
ATOM   4766  C   CYS A 315      74.240   0.960  50.640  1.00  0.00           C
ATOM   4767  O   CYS A 315      73.870  -0.200  51.030  1.00  0.00           O
ATOM   4768  N   CYS A 316      74.170   2.110  51.370  1.00  0.00           N
ATOM   4769  H   CYS A 316      74.340   3.010  50.950  1.00  0.00           H
ATOM   4770  CA  CYS A 316      73.580   2.140  52.660  1.00  0.00           C
ATOM   4771  HA  CYS A 316      73.040   1.200  52.740  1.00  0.00           H
ATOM   4772  CB  CYS A 316      74.670   2.240  53.700  1.00  0.00           C
ATOM   4773  HB1 CYS A 316      75.140   1.260  53.680  1.00  0.00           H
ATOM   4774  HB2 CYS A 316      74.220   2.350  54.690  1.00  0.00           H
ATOM   4775  SG  CYS A 316      75.740   3.610  53.520  1.00  0.00           S
ATOM   4776  HG  CYS A 316      74.740   4.450  53.790  1.00  0.00           H
ATOM   4777  C   CYS A 316      72.600   3.270  52.910  1.00  0.00           C
ATOM   4778  O   CYS A 316      72.790   4.440  52.600  1.00  0.00           O
ATOM   4779  N   LEU A 317      71.550   2.950  53.660  1.00  0.00           N
ATOM   4780  H   LEU A 317      71.540   1.990  53.990  1.00  0.00           H
ATOM   4781  CA  LEU A 317      70.410   3.830  54.060  1.00  0.00           C
ATOM   4782  HA  LEU A 317      70.150   4.500  53.240  1.00  0.00           H
ATOM   4783  CB  LEU A 317      69.210   2.830  54.030  1.00  0.00           C
ATOM   4784  HB1 LEU A 317      69.410   2.050  54.760  1.00  0.00           H
ATOM   4785  HB2 LEU A 317      69.200   2.330  53.060  1.00  0.00           H
ATOM   4786  CG  LEU A 317      67.810   3.410  54.340  1.00  0.00           C
ATOM   4787  HG  LEU A 317      67.800   3.710  55.390  1.00  0.00           H
ATOM   4788  CD1 LEU A 317      67.420   4.590  53.420  1.00  0.00           C
ATOM   4789 1HD1 LEU A 317      67.940   5.420  53.900  1.00  0.00           H
ATOM   4790 2HD1 LEU A 317      67.690   4.410  52.380  1.00  0.00           H
ATOM   4791 3HD1 LEU A 317      66.330   4.610  53.520  1.00  0.00           H
ATOM   4792  CD2 LEU A 317      66.950   2.210  54.220  1.00  0.00           C
ATOM   4793 1HD2 LEU A 317      67.200   1.490  55.000  1.00  0.00           H
ATOM   4794 2HD2 LEU A 317      65.930   2.460  54.480  1.00  0.00           H
ATOM   4795 3HD2 LEU A 317      67.140   1.760  53.240  1.00  0.00           H
ATOM   4796  C   LEU A 317      70.590   4.500  55.390  1.00  0.00           C
ATOM   4797  O   LEU A 317      70.710   3.850  56.440  1.00  0.00           O
ATOM   4798  N   LEU A 318      70.630   5.850  55.350  1.00  0.00           N
ATOM   4799  H   LEU A 318      70.270   6.210  54.470  1.00  0.00           H
ATOM   4800  CA  LEU A 318      71.190   6.700  56.400  1.00  0.00           C
ATOM   4801  HA  LEU A 318      71.310   6.020  57.240  1.00  0.00           H
ATOM   4802  CB  LEU A 318      72.680   7.220  56.080  1.00  0.00           C
ATOM   4803  HB1 LEU A 318      73.140   7.720  56.940  1.00  0.00           H
ATOM   4804  HB2 LEU A 318      72.500   7.870  55.230  1.00  0.00           H
ATOM   4805  CG  LEU A 318      73.720   6.170  55.530  1.00  0.00           C
ATOM   4806  HG  LEU A 318      73.420   5.610  54.650  1.00  0.00           H
ATOM   4807  CD1 LEU A 318      75.110   6.790  55.320  1.00  0.00           C
ATOM   4808 1HD1 LEU A 318      74.990   7.350  54.390  1.00  0.00           H
ATOM   4809 2HD1 LEU A 318      75.370   7.470  56.130  1.00  0.00           H
ATOM   4810 3HD1 LEU A 318      75.870   6.040  55.110  1.00  0.00           H
ATOM   4811  CD2 LEU A 318      73.990   5.220  56.710  1.00  0.00           C
ATOM   4812 1HD2 LEU A 318      74.390   5.770  57.550  1.00  0.00           H
ATOM   4813 2HD2 LEU A 318      73.060   4.700  56.950  1.00  0.00           H
ATOM   4814 3HD2 LEU A 318      74.780   4.540  56.390  1.00  0.00           H
ATOM   4815  C   LEU A 318      70.350   7.820  56.990  1.00  0.00           C
ATOM   4816  O   LEU A 318      70.060   8.840  56.400  1.00  0.00           O
ATOM   4817  N   TYR A 319      69.800   7.550  58.180  1.00  0.00           N
ATOM   4818  H   TYR A 319      70.050   6.620  58.490  1.00  0.00           H
ATOM   4819  CA  TYR A 319      68.870   8.400  58.900  1.00  0.00           C
ATOM   4820  HA  TYR A 319      68.220   8.870  58.160  1.00  0.00           H
ATOM   4821  CB  TYR A 319      67.990   7.500  59.760  1.00  0.00           C
ATOM   4822  HB1 TYR A 319      67.380   8.160  60.380  1.00  0.00           H
ATOM   4823  HB2 TYR A 319      68.620   6.900  60.420  1.00  0.00           H
ATOM   4824  CG  TYR A 319      67.040   6.600  58.960  1.00  0.00           C
ATOM   4825  CD1 TYR A 319      67.330   5.330  58.530  1.00  0.00           C
ATOM   4826  HD1 TYR A 319      68.340   4.990  58.720  1.00  0.00           H
ATOM   4827  CE1 TYR A 319      66.490   4.450  57.840  1.00  0.00           C
ATOM   4828  HE1 TYR A 319      66.810   3.460  57.570  1.00  0.00           H
ATOM   4829  CZ  TYR A 319      65.200   4.930  57.550  1.00  0.00           C
ATOM   4830  OH  TYR A 319      64.240   4.100  56.940  1.00  0.00           O
ATOM   4831  HH  TYR A 319      63.410   4.560  56.810  1.00  0.00           H
ATOM   4832  CE2 TYR A 319      64.830   6.240  57.970  1.00  0.00           C
ATOM   4833  HE2 TYR A 319      63.830   6.490  57.670  1.00  0.00           H
ATOM   4834  CD2 TYR A 319      65.700   7.100  58.720  1.00  0.00           C
ATOM   4835  HD2 TYR A 319      65.290   8.040  59.050  1.00  0.00           H
ATOM   4836  C   TYR A 319      69.610   9.500  59.790  1.00  0.00           C
ATOM   4837  O   TYR A 319      70.700   9.250  60.290  1.00  0.00           O
ATOM   4838  N   ARG A 320      69.000  10.600  60.010  1.00  0.00           N
ATOM   4839  H   ARG A 320      68.060  10.690  59.650  1.00  0.00           H
ATOM   4840  CA  ARG A 320      69.600  11.710  60.820  1.00  0.00           C
ATOM   4841  HA  ARG A 320      70.560  11.430  61.260  1.00  0.00           H
ATOM   4842  CB  ARG A 320      69.900  12.960  59.910  1.00  0.00           C
ATOM   4843  HB1 ARG A 320      70.050  13.780  60.610  1.00  0.00           H
ATOM   4844  HB2 ARG A 320      69.040  13.190  59.270  1.00  0.00           H
ATOM   4845  CG  ARG A 320      71.160  12.780  59.040  1.00  0.00           C
ATOM   4846  HG1 ARG A 320      70.910  12.090  58.230  1.00  0.00           H
ATOM   4847  HG2 ARG A 320      72.030  12.450  59.620  1.00  0.00           H
ATOM   4848  CD  ARG A 320      71.580  14.150  58.450  1.00  0.00           C
ATOM   4849  HD1 ARG A 320      70.750  14.550  57.870  1.00  0.00           H
ATOM   4850  HD2 ARG A 320      72.290  14.010  57.630  1.00  0.00           H
ATOM   4851  NE  ARG A 320      72.040  15.170  59.420  1.00  0.00           N
ATOM   4852  HE  ARG A 320      72.290  14.920  60.370  1.00  0.00           H
ATOM   4853  CZ  ARG A 320      72.040  16.500  59.260  1.00  0.00           C
ATOM   4854  NH1 ARG A 320      71.600  17.020  58.160  1.00  0.00           N
ATOM   4855 1HH1 ARG A 320      71.300  16.390  57.430  1.00  0.00           H
ATOM   4856 2HH1 ARG A 320      71.630  18.020  58.100  1.00  0.00           H
ATOM   4857  NH2 ARG A 320      72.640  17.340  60.090  1.00  0.00           N
ATOM   4858 1HH2 ARG A 320      73.050  16.880  60.890  1.00  0.00           H
ATOM   4859 2HH2 ARG A 320      72.950  18.240  59.750  1.00  0.00           H
ATOM   4860  C   ARG A 320      68.550  12.110  61.870  1.00  0.00           C
ATOM   4861  O   ARG A 320      67.370  12.290  61.530  1.00  0.00           O
ATOM   4862  N   GLY A 321      68.950  12.450  63.080  1.00  0.00           N
ATOM   4863  H   GLY A 321      69.930  12.350  63.310  1.00  0.00           H
ATOM   4864  CA  GLY A 321      68.050  12.980  64.050  1.00  0.00           C
ATOM   4865  HA1 GLY A 321      67.340  13.690  63.620  1.00  0.00           H
ATOM   4866  HA2 GLY A 321      68.610  13.310  64.930  1.00  0.00           H
ATOM   4867  C   GLY A 321      67.130  11.910  64.670  1.00  0.00           C
ATOM   4868  O   GLY A 321      67.580  10.800  64.990  1.00  0.00           O
ATOM   4869  N   ASP A 322      65.820  12.260  64.750  1.00  0.00           N
ATOM   4870  H   ASP A 322      65.510  13.110  64.310  1.00  0.00           H
ATOM   4871  CA  ASP A 322      64.800  11.730  65.740  1.00  0.00           C
ATOM   4872  HA  ASP A 322      65.260  11.460  66.690  1.00  0.00           H
ATOM   4873  CB  ASP A 322      63.750  12.810  65.990  1.00  0.00           C
ATOM   4874  HB1 ASP A 322      63.130  12.880  65.100  1.00  0.00           H
ATOM   4875  HB2 ASP A 322      64.220  13.790  66.140  1.00  0.00           H
ATOM   4876  CG  ASP A 322      62.960  12.580  67.250  1.00  0.00           C
ATOM   4877  OD1 ASP A 322      63.350  11.670  68.020  1.00  0.00           O
ATOM   4878  OD2 ASP A 322      61.950  13.290  67.490  1.00  0.00           O
ATOM   4879  C   ASP A 322      64.160  10.460  65.190  1.00  0.00           C
ATOM   4880  O   ASP A 322      62.960  10.410  64.810  1.00  0.00           O
ATOM   4881  N   VAL A 323      64.960   9.410  65.030  1.00  0.00           N
ATOM   4882  H   VAL A 323      65.940   9.550  65.260  1.00  0.00           H
ATOM   4883  CA  VAL A 323      64.670   8.070  64.580  1.00  0.00           C
ATOM   4884  HA  VAL A 323      63.600   7.900  64.670  1.00  0.00           H
ATOM   4885  CB  VAL A 323      65.090   7.830  63.080  1.00  0.00           C
ATOM   4886  HB  VAL A 323      66.180   7.910  63.100  1.00  0.00           H
ATOM   4887  CG1 VAL A 323      64.760   6.450  62.550  1.00  0.00           C
ATOM   4888 1HG1 VAL A 323      65.130   6.430  61.520  1.00  0.00           H
ATOM   4889 2HG1 VAL A 323      65.150   5.570  63.060  1.00  0.00           H
ATOM   4890 3HG1 VAL A 323      63.680   6.340  62.480  1.00  0.00           H
ATOM   4891  CG2 VAL A 323      64.550   8.890  62.130  1.00  0.00           C
ATOM   4892 1HG2 VAL A 323      65.040   9.830  62.390  1.00  0.00           H
ATOM   4893 2HG2 VAL A 323      64.890   8.540  61.160  1.00  0.00           H
ATOM   4894 3HG2 VAL A 323      63.460   8.940  62.170  1.00  0.00           H
ATOM   4895  C   VAL A 323      65.420   7.000  65.430  1.00  0.00           C
ATOM   4896  O   VAL A 323      66.610   7.150  65.710  1.00  0.00           O
ATOM   4897  N   VAL A 324      64.710   5.910  65.790  1.00  0.00           N
ATOM   4898  H   VAL A 324      63.710   5.840  65.660  1.00  0.00           H
ATOM   4899  CA  VAL A 324      65.270   4.700  66.370  1.00  0.00           C
ATOM   4900  HA  VAL A 324      66.330   4.870  66.500  1.00  0.00           H
ATOM   4901  CB  VAL A 324      64.780   4.470  67.790  1.00  0.00           C
ATOM   4902  HB  VAL A 324      65.170   3.490  68.050  1.00  0.00           H
ATOM   4903  CG1 VAL A 324      65.250   5.640  68.670  1.00  0.00           C
ATOM   4904 1HG1 VAL A 324      65.290   5.370  69.730  1.00  0.00           H
ATOM   4905 2HG1 VAL A 324      66.330   5.720  68.540  1.00  0.00           H
ATOM   4906 3HG1 VAL A 324      64.640   6.550  68.630  1.00  0.00           H
ATOM   4907  CG2 VAL A 324      63.250   4.460  67.960  1.00  0.00           C
ATOM   4908 1HG2 VAL A 324      62.730   5.420  67.990  1.00  0.00           H
ATOM   4909 2HG2 VAL A 324      62.810   3.810  67.210  1.00  0.00           H
ATOM   4910 3HG2 VAL A 324      63.120   3.930  68.900  1.00  0.00           H
ATOM   4911  C   VAL A 324      65.140   3.510  65.480  1.00  0.00           C
ATOM   4912  O   VAL A 324      64.190   3.410  64.700  1.00  0.00           O
ATOM   4913  N   PRO A 325      66.050   2.550  65.510  1.00  0.00           N
ATOM   4914  CD  PRO A 325      67.370   2.450  66.280  1.00  0.00           C
ATOM   4915  HD1 PRO A 325      67.130   2.470  67.340  1.00  0.00           H
ATOM   4916  HD2 PRO A 325      68.020   3.290  66.030  1.00  0.00           H
ATOM   4917  CG  PRO A 325      67.950   1.100  65.970  1.00  0.00           C
ATOM   4918  HG1 PRO A 325      68.520   0.680  66.800  1.00  0.00           H
ATOM   4919  HG2 PRO A 325      68.590   1.130  65.080  1.00  0.00           H
ATOM   4920  CB  PRO A 325      66.740   0.270  65.690  1.00  0.00           C
ATOM   4921  HB1 PRO A 325      66.340  -0.040  66.660  1.00  0.00           H
ATOM   4922  HB2 PRO A 325      66.930  -0.670  65.170  1.00  0.00           H
ATOM   4923  CA  PRO A 325      65.830   1.230  64.950  1.00  0.00           C
ATOM   4924  HA  PRO A 325      66.260   1.250  63.950  1.00  0.00           H
ATOM   4925  C   PRO A 325      64.410   0.650  64.990  1.00  0.00           C
ATOM   4926  O   PRO A 325      64.000   0.070  63.990  1.00  0.00           O
ATOM   4927  N   LYS A 326      63.670   0.810  66.060  1.00  0.00           N
ATOM   4928  H   LYS A 326      64.120   1.060  66.930  1.00  0.00           H
ATOM   4929  CA  LYS A 326      62.210   0.390  66.150  1.00  0.00           C
ATOM   4930  HA  LYS A 326      62.120  -0.690  66.070  1.00  0.00           H
ATOM   4931  CB  LYS A 326      61.640   0.830  67.520  1.00  0.00           C
ATOM   4932  HB1 LYS A 326      61.300   1.860  67.480  1.00  0.00           H
ATOM   4933  HB2 LYS A 326      62.460   0.900  68.240  1.00  0.00           H
ATOM   4934  CG  LYS A 326      60.530  -0.120  68.130  1.00  0.00           C
ATOM   4935  HG1 LYS A 326      61.140  -0.970  68.430  1.00  0.00           H
ATOM   4936  HG2 LYS A 326      59.900  -0.520  67.320  1.00  0.00           H
ATOM   4937  CD  LYS A 326      59.720   0.590  69.190  1.00  0.00           C
ATOM   4938  HD1 LYS A 326      60.360   1.300  69.730  1.00  0.00           H
ATOM   4939  HD2 LYS A 326      59.230  -0.030  69.940  1.00  0.00           H
ATOM   4940  CE  LYS A 326      58.680   1.470  68.480  1.00  0.00           C
ATOM   4941  HE1 LYS A 326      58.040   0.780  67.930  1.00  0.00           H
ATOM   4942  HE2 LYS A 326      59.100   2.010  67.640  1.00  0.00           H
ATOM   4943  NZ  LYS A 326      58.020   2.380  69.450  1.00  0.00           N
ATOM   4944  HZ1 LYS A 326      57.210   2.840  69.070  1.00  0.00           H
ATOM   4945  HZ2 LYS A 326      57.730   1.790  70.220  1.00  0.00           H
ATOM   4946  HZ3 LYS A 326      58.620   3.120  69.780  1.00  0.00           H
ATOM   4947  C   LYS A 326      61.320   1.090  65.070  1.00  0.00           C
ATOM   4948  O   LYS A 326      60.350   0.450  64.610  1.00  0.00           O
ATOM   4949  N   ASP A 327      61.750   2.280  64.690  1.00  0.00           N
ATOM   4950  H   ASP A 327      62.300   2.900  65.260  1.00  0.00           H
ATOM   4951  CA  ASP A 327      61.130   3.000  63.560  1.00  0.00           C
ATOM   4952  HA  ASP A 327      60.080   2.890  63.840  1.00  0.00           H
ATOM   4953  CB  ASP A 327      61.490   4.430  63.380  1.00  0.00           C
ATOM   4954  HB1 ASP A 327      61.010   4.980  62.580  1.00  0.00           H
ATOM   4955  HB2 ASP A 327      62.550   4.600  63.200  1.00  0.00           H
ATOM   4956  CG  ASP A 327      61.180   5.370  64.590  1.00  0.00           C
ATOM   4957  OD1 ASP A 327      60.040   5.460  65.090  1.00  0.00           O
ATOM   4958  OD2 ASP A 327      62.020   6.160  64.960  1.00  0.00           O
ATOM   4959  C   ASP A 327      61.400   2.230  62.260  1.00  0.00           C
ATOM   4960  O   ASP A 327      60.480   1.730  61.660  1.00  0.00           O
ATOM   4961  N   VAL A 328      62.700   2.110  61.980  1.00  0.00           N
ATOM   4962  H   VAL A 328      63.320   2.480  62.690  1.00  0.00           H
ATOM   4963  CA  VAL A 328      63.270   1.760  60.750  1.00  0.00           C
ATOM   4964  HA  VAL A 328      62.940   2.430  59.960  1.00  0.00           H
ATOM   4965  CB  VAL A 328      64.850   1.800  60.840  1.00  0.00           C
ATOM   4966  HB  VAL A 328      65.180   1.160  61.670  1.00  0.00           H
ATOM   4967  CG1 VAL A 328      65.550   1.420  59.580  1.00  0.00           C
ATOM   4968 1HG1 VAL A 328      65.530   0.360  59.300  1.00  0.00           H
ATOM   4969 2HG1 VAL A 328      65.200   2.080  58.790  1.00  0.00           H
ATOM   4970 3HG1 VAL A 328      66.590   1.740  59.690  1.00  0.00           H
ATOM   4971  CG2 VAL A 328      65.380   3.220  61.170  1.00  0.00           C
ATOM   4972 1HG2 VAL A 328      64.920   3.580  62.080  1.00  0.00           H
ATOM   4973 2HG2 VAL A 328      66.460   3.120  61.310  1.00  0.00           H
ATOM   4974 3HG2 VAL A 328      65.100   3.860  60.330  1.00  0.00           H
ATOM   4975  C   VAL A 328      62.800   0.360  60.400  1.00  0.00           C
ATOM   4976  O   VAL A 328      62.400   0.130  59.290  1.00  0.00           O
ATOM   4977  N   ASN A 329      62.810  -0.590  61.330  1.00  0.00           N
ATOM   4978  H   ASN A 329      62.860  -0.340  62.310  1.00  0.00           H
ATOM   4979  CA  ASN A 329      62.540  -1.990  61.000  1.00  0.00           C
ATOM   4980  HA  ASN A 329      63.150  -2.260  60.140  1.00  0.00           H
ATOM   4981  CB  ASN A 329      63.110  -2.870  62.070  1.00  0.00           C
ATOM   4982  HB1 ASN A 329      63.980  -2.400  62.530  1.00  0.00           H
ATOM   4983  HB2 ASN A 329      63.470  -3.770  61.570  1.00  0.00           H
ATOM   4984  CG  ASN A 329      62.090  -3.370  63.170  1.00  0.00           C
ATOM   4985  OD1 ASN A 329      61.430  -4.370  63.050  1.00  0.00           O
ATOM   4986  ND2 ASN A 329      62.070  -2.660  64.270  1.00  0.00           N
ATOM   4987 1HD2 ASN A 329      62.770  -1.930  64.260  1.00  0.00           H
ATOM   4988 2HD2 ASN A 329      61.440  -2.940  65.010  1.00  0.00           H
ATOM   4989  C   ASN A 329      61.090  -2.280  60.670  1.00  0.00           C
ATOM   4990  O   ASN A 329      60.680  -3.350  60.210  1.00  0.00           O
ATOM   4991  N   ALA A 330      60.250  -1.350  61.040  1.00  0.00           N
ATOM   4992  H   ALA A 330      60.690  -0.620  61.570  1.00  0.00           H
ATOM   4993  CA  ALA A 330      58.860  -1.190  60.650  1.00  0.00           C
ATOM   4994  HA  ALA A 330      58.610  -2.100  60.120  1.00  0.00           H
ATOM   4995  CB  ALA A 330      57.950  -1.220  61.910  1.00  0.00           C
ATOM   4996  HB1 ALA A 330      56.960  -1.590  61.630  1.00  0.00           H
ATOM   4997  HB2 ALA A 330      58.290  -1.900  62.690  1.00  0.00           H
ATOM   4998  HB3 ALA A 330      57.970  -0.230  62.370  1.00  0.00           H
ATOM   4999  C   ALA A 330      58.560  -0.080  59.570  1.00  0.00           C
ATOM   5000  O   ALA A 330      57.390   0.240  59.400  1.00  0.00           O
ATOM   5001  N   ALA A 331      59.510   0.510  58.890  1.00  0.00           N
ATOM   5002  H   ALA A 331      60.440   0.130  58.990  1.00  0.00           H
ATOM   5003  CA  ALA A 331      59.350   1.690  57.980  1.00  0.00           C
ATOM   5004  HA  ALA A 331      58.290   1.880  57.830  1.00  0.00           H
ATOM   5005  CB  ALA A 331      59.910   3.000  58.690  1.00  0.00           C
ATOM   5006  HB1 ALA A 331      59.760   3.860  58.040  1.00  0.00           H
ATOM   5007  HB2 ALA A 331      59.360   3.190  59.610  1.00  0.00           H
ATOM   5008  HB3 ALA A 331      60.960   3.010  58.970  1.00  0.00           H
ATOM   5009  C   ALA A 331      59.970   1.570  56.560  1.00  0.00           C
ATOM   5010  O   ALA A 331      59.860   2.490  55.780  1.00  0.00           O
ATOM   5011  N   ILE A 332      60.470   0.350  56.150  1.00  0.00           N
ATOM   5012  H   ILE A 332      60.490  -0.400  56.820  1.00  0.00           H
ATOM   5013  CA  ILE A 332      61.080   0.070  54.830  1.00  0.00           C
ATOM   5014  HA  ILE A 332      61.110   1.040  54.330  1.00  0.00           H
ATOM   5015  CB  ILE A 332      62.480  -0.580  54.970  1.00  0.00           C
ATOM   5016  HB  ILE A 332      62.920  -0.570  53.970  1.00  0.00           H
ATOM   5017  CG2 ILE A 332      63.470   0.320  55.730  1.00  0.00           C
ATOM   5018 1HG2 ILE A 332      63.200   0.400  56.780  1.00  0.00           H
ATOM   5019 2HG2 ILE A 332      64.460  -0.130  55.650  1.00  0.00           H
ATOM   5020 3HG2 ILE A 332      63.430   1.290  55.240  1.00  0.00           H
ATOM   5021  CG1 ILE A 332      62.360  -1.920  55.570  1.00  0.00           C
ATOM   5022 1HG1 ILE A 332      61.740  -2.590  54.970  1.00  0.00           H
ATOM   5023 2HG1 ILE A 332      61.830  -1.930  56.530  1.00  0.00           H
ATOM   5024  CD  ILE A 332      63.730  -2.700  55.730  1.00  0.00           C
ATOM   5025  HD1 ILE A 332      64.460  -2.250  56.390  1.00  0.00           H
ATOM   5026  HD2 ILE A 332      63.470  -3.730  55.960  1.00  0.00           H
ATOM   5027  HD3 ILE A 332      64.230  -2.800  54.770  1.00  0.00           H
ATOM   5028  C   ILE A 332      60.120  -0.670  53.800  1.00  0.00           C
ATOM   5029  O   ILE A 332      60.470  -1.060  52.660  1.00  0.00           O
ATOM   5030  N   ALA A 333      58.900  -0.880  54.330  1.00  0.00           N
ATOM   5031  H   ALA A 333      58.550  -0.430  55.160  1.00  0.00           H
ATOM   5032  CA  ALA A 333      57.850  -1.640  53.670  1.00  0.00           C
ATOM   5033  HA  ALA A 333      58.050  -2.710  53.780  1.00  0.00           H
ATOM   5034  CB  ALA A 333      56.590  -1.460  54.470  1.00  0.00           C
ATOM   5035  HB1 ALA A 333      56.370  -0.390  54.560  1.00  0.00           H
ATOM   5036  HB2 ALA A 333      55.780  -1.930  53.910  1.00  0.00           H
ATOM   5037  HB3 ALA A 333      56.670  -1.890  55.470  1.00  0.00           H
ATOM   5038  C   ALA A 333      57.680  -1.330  52.130  1.00  0.00           C
ATOM   5039  O   ALA A 333      57.660  -2.210  51.220  1.00  0.00           O
ATOM   5040  N   THR A 334      57.650  -0.070  51.760  1.00  0.00           N
ATOM   5041  H   THR A 334      57.950   0.600  52.460  1.00  0.00           H
ATOM   5042  CA  THR A 334      57.510   0.370  50.330  1.00  0.00           C
ATOM   5043  HA  THR A 334      56.800  -0.320  49.880  1.00  0.00           H
ATOM   5044  CB  THR A 334      57.030   1.890  50.360  1.00  0.00           C
ATOM   5045  HB  THR A 334      57.630   2.480  51.050  1.00  0.00           H
ATOM   5046  CG2 THR A 334      56.920   2.600  48.980  1.00  0.00           C
ATOM   5047 1HG2 THR A 334      56.530   3.610  49.120  1.00  0.00           H
ATOM   5048 2HG2 THR A 334      57.850   2.670  48.410  1.00  0.00           H
ATOM   5049 3HG2 THR A 334      56.160   2.110  48.380  1.00  0.00           H
ATOM   5050  OG1 THR A 334      55.740   1.730  50.960  1.00  0.00           O
ATOM   5051  HG1 THR A 334      55.800   2.060  51.860  1.00  0.00           H
ATOM   5052  C   THR A 334      58.850   0.170  49.500  1.00  0.00           C
ATOM   5053  O   THR A 334      58.740  -0.140  48.280  1.00  0.00           O
ATOM   5054  N   ILE A 335      60.010   0.230  50.110  1.00  0.00           N
ATOM   5055  H   ILE A 335      60.040   0.620  51.050  1.00  0.00           H
ATOM   5056  CA  ILE A 335      61.260  -0.090  49.450  1.00  0.00           C
ATOM   5057  HA  ILE A 335      61.280   0.530  48.550  1.00  0.00           H
ATOM   5058  CB  ILE A 335      62.410   0.210  50.420  1.00  0.00           C
ATOM   5059  HB  ILE A 335      62.380  -0.530  51.220  1.00  0.00           H
ATOM   5060  CG2 ILE A 335      63.830   0.140  49.700  1.00  0.00           C
[truncated: 718,991 more chars]
