# Supplementary material for: Identification and validation of novel microtubule suppressors with an imidazopyridine scaffold through structure-based virtual screening and docking
Source: RSC Med Chem. 2022 May 18;13(8):929–43. doi: 10.1039/d1md00392e (PMC9384815; doi:10.1039/d1md00392e)
Supplement: MD-013-D1MD00392E-s033 [file MD-013-D1MD00392E-s033.pdb]

REMARK    GENERATED BY TRJCONV
TITLE     TUBULIN ALPHA-1B CHAIN t=   0.00000 step= 0
REMARK    THIS IS A SIMULATION BOX
CRYST1  135.531  109.886   96.342  90.00  90.00  90.00 P 1           1
MODEL        1
ATOM      1  N   MET A   1      99.650  70.550  72.540  1.00  0.00           N
ATOM      2  H1  MET A   1      99.340  71.410  72.120  1.00  0.00           H
ATOM      3  H2  MET A   1      99.690  70.700  73.540  1.00  0.00           H
ATOM      4  H3  MET A   1     100.590  70.500  72.180  1.00  0.00           H
ATOM      5  CA  MET A   1      98.680  69.510  72.050  1.00  0.00           C
ATOM      6  HA  MET A   1      98.740  69.730  70.980  1.00  0.00           H
ATOM      7  CB  MET A   1      99.190  68.010  72.330  1.00  0.00           C
ATOM      8  HB1 MET A   1      99.060  67.740  73.380  1.00  0.00           H
ATOM      9  HB2 MET A   1     100.280  68.000  72.270  1.00  0.00           H
ATOM     10  CG  MET A   1      98.580  66.870  71.480  1.00  0.00           C
ATOM     11  HG1 MET A   1      99.280  66.040  71.600  1.00  0.00           H
ATOM     12  HG2 MET A   1      98.700  67.090  70.420  1.00  0.00           H
ATOM     13  SD  MET A   1      96.890  66.380  72.070  1.00  0.00           S
ATOM     14  CE  MET A   1      97.260  65.700  73.670  1.00  0.00           C
ATOM     15  HE1 MET A   1      98.140  65.100  73.490  1.00  0.00           H
ATOM     16  HE2 MET A   1      97.500  66.500  74.370  1.00  0.00           H
ATOM     17  HE3 MET A   1      96.390  65.140  74.020  1.00  0.00           H
ATOM     18  C   MET A   1      97.290  69.610  72.570  1.00  0.00           C
ATOM     19  O   MET A   1      97.100  69.740  73.770  1.00  0.00           O
ATOM     20  N   ARG A   2      96.360  69.650  71.650  1.00  0.00           N
ATOM     21  H   ARG A   2      96.680  69.540  70.700  1.00  0.00           H
ATOM     22  CA  ARG A   2      94.940  69.740  71.960  1.00  0.00           C
ATOM     23  HA  ARG A   2      94.680  69.510  72.990  1.00  0.00           H
ATOM     24  CB  ARG A   2      94.470  71.150  71.600  1.00  0.00           C
ATOM     25  HB1 ARG A   2      93.380  71.090  71.670  1.00  0.00           H
ATOM     26  HB2 ARG A   2      94.650  71.320  70.540  1.00  0.00           H
ATOM     27  CG  ARG A   2      95.030  72.320  72.470  1.00  0.00           C
ATOM     28  HG1 ARG A   2      96.110  72.380  72.490  1.00  0.00           H
ATOM     29  HG2 ARG A   2      94.780  72.080  73.510  1.00  0.00           H
ATOM     30  CD  ARG A   2      94.320  73.650  72.230  1.00  0.00           C
ATOM     31  HD1 ARG A   2      94.510  73.900  71.190  1.00  0.00           H
ATOM     32  HD2 ARG A   2      94.690  74.420  72.910  1.00  0.00           H
ATOM     33  NE  ARG A   2      92.870  73.690  72.460  1.00  0.00           N
ATOM     34  HE  ARG A   2      92.420  72.870  72.840  1.00  0.00           H
ATOM     35  CZ  ARG A   2      91.980  74.530  72.000  1.00  0.00           C
ATOM     36  NH1 ARG A   2      92.180  75.530  71.190  1.00  0.00           N
ATOM     37 1HH1 ARG A   2      93.070  75.770  70.780  1.00  0.00           H
ATOM     38 2HH1 ARG A   2      91.340  76.010  70.920  1.00  0.00           H
ATOM     39  NH2 ARG A   2      90.730  74.430  72.400  1.00  0.00           N
ATOM     40 1HH2 ARG A   2      90.520  73.640  73.000  1.00  0.00           H
ATOM     41 2HH2 ARG A   2      90.060  75.180  72.360  1.00  0.00           H
ATOM     42  C   ARG A   2      94.160  68.730  71.150  1.00  0.00           C
ATOM     43  O   ARG A   2      94.340  68.650  69.910  1.00  0.00           O
ATOM     44  N   GLU A   3      93.210  68.030  71.740  1.00  0.00           N
ATOM     45  H   GLU A   3      93.050  68.130  72.730  1.00  0.00           H
ATOM     46  CA  GLU A   3      92.470  66.950  71.080  1.00  0.00           C
ATOM     47  HA  GLU A   3      93.240  66.280  70.690  1.00  0.00           H
ATOM     48  CB  GLU A   3      91.790  66.010  72.110  1.00  0.00           C
ATOM     49  HB1 GLU A   3      91.530  65.140  71.500  1.00  0.00           H
ATOM     50  HB2 GLU A   3      90.950  66.490  72.620  1.00  0.00           H
ATOM     51  CG  GLU A   3      92.840  65.530  73.100  1.00  0.00           C
ATOM     52  HG1 GLU A   3      93.730  65.150  72.600  1.00  0.00           H
ATOM     53  HG2 GLU A   3      92.310  64.670  73.510  1.00  0.00           H
ATOM     54  CD  GLU A   3      93.110  66.390  74.320  1.00  0.00           C
ATOM     55  OE1 GLU A   3      92.610  67.520  74.400  1.00  0.00           O
ATOM     56  OE2 GLU A   3      93.920  65.970  75.180  1.00  0.00           O
ATOM     57  C   GLU A   3      91.590  67.440  69.920  1.00  0.00           C
ATOM     58  O   GLU A   3      90.910  68.400  70.050  1.00  0.00           O
ATOM     59  N   CYS A   4      91.530  66.700  68.860  1.00  0.00           N
ATOM     60  H   CYS A   4      92.230  65.970  68.870  1.00  0.00           H
ATOM     61  CA  CYS A   4      90.480  66.680  67.830  1.00  0.00           C
ATOM     62  HA  CYS A   4      89.850  67.550  68.020  1.00  0.00           H
ATOM     63  CB  CYS A   4      91.140  66.750  66.470  1.00  0.00           C
ATOM     64  HB1 CYS A   4      90.370  66.520  65.730  1.00  0.00           H
ATOM     65  HB2 CYS A   4      92.040  66.140  66.450  1.00  0.00           H
ATOM     66  SG  CYS A   4      91.690  68.450  66.090  1.00  0.00           S
ATOM     67  HG  CYS A   4      90.470  68.680  65.590  1.00  0.00           H
ATOM     68  C   CYS A   4      89.730  65.370  67.980  1.00  0.00           C
ATOM     69  O   CYS A   4      90.240  64.270  68.150  1.00  0.00           O
ATOM     70  N   ILE A   5      88.440  65.480  67.790  1.00  0.00           N
ATOM     71  H   ILE A   5      88.100  66.400  67.550  1.00  0.00           H
ATOM     72  CA  ILE A   5      87.500  64.380  67.560  1.00  0.00           C
ATOM     73  HA  ILE A   5      88.120  63.490  67.660  1.00  0.00           H
ATOM     74  CB  ILE A   5      86.390  64.340  68.630  1.00  0.00           C
ATOM     75  HB  ILE A   5      85.910  65.300  68.460  1.00  0.00           H
ATOM     76  CG2 ILE A   5      85.360  63.240  68.470  1.00  0.00           C
ATOM     77 1HG2 ILE A   5      85.600  62.280  68.920  1.00  0.00           H
ATOM     78 2HG2 ILE A   5      84.370  63.500  68.840  1.00  0.00           H
ATOM     79 3HG2 ILE A   5      85.280  62.910  67.440  1.00  0.00           H
ATOM     80  CG1 ILE A   5      86.990  64.280  70.070  1.00  0.00           C
ATOM     81 1HG1 ILE A   5      87.760  65.040  70.190  1.00  0.00           H
ATOM     82 2HG1 ILE A   5      87.350  63.300  70.370  1.00  0.00           H
ATOM     83  CD  ILE A   5      85.910  64.550  71.150  1.00  0.00           C
ATOM     84  HD1 ILE A   5      85.140  63.770  71.150  1.00  0.00           H
ATOM     85  HD2 ILE A   5      86.280  64.590  72.180  1.00  0.00           H
ATOM     86  HD3 ILE A   5      85.400  65.500  70.990  1.00  0.00           H
ATOM     87  C   ILE A   5      86.990  64.450  66.130  1.00  0.00           C
ATOM     88  O   ILE A   5      86.390  65.430  65.660  1.00  0.00           O
ATOM     89  N   SER A   6      87.130  63.300  65.440  1.00  0.00           N
ATOM     90  H   SER A   6      87.530  62.490  65.910  1.00  0.00           H
ATOM     91  CA  SER A   6      86.500  62.970  64.200  1.00  0.00           C
ATOM     92  HA  SER A   6      86.400  63.900  63.640  1.00  0.00           H
ATOM     93  CB  SER A   6      87.270  61.980  63.340  1.00  0.00           C
ATOM     94  HB1 SER A   6      86.590  61.610  62.580  1.00  0.00           H
ATOM     95  HB2 SER A   6      87.600  61.040  63.780  1.00  0.00           H
ATOM     96  OG  SER A   6      88.320  62.690  62.640  1.00  0.00           O
ATOM     97  HG  SER A   6      88.770  63.280  63.250  1.00  0.00           H
ATOM     98  C   SER A   6      85.170  62.240  64.370  1.00  0.00           C
ATOM     99  O   SER A   6      85.080  61.310  65.150  1.00  0.00           O
ATOM    100  N   ILE A   7      84.170  62.680  63.570  1.00  0.00           N
ATOM    101  H   ILE A   7      84.310  63.530  63.060  1.00  0.00           H
ATOM    102  CA  ILE A   7      82.750  62.160  63.710  1.00  0.00           C
ATOM    103  HA  ILE A   7      82.720  61.320  64.400  1.00  0.00           H
ATOM    104  CB  ILE A   7      81.910  63.260  64.410  1.00  0.00           C
ATOM    105  HB  ILE A   7      82.090  64.180  63.860  1.00  0.00           H
ATOM    106  CG2 ILE A   7      80.350  63.030  64.140  1.00  0.00           C
ATOM    107 1HG2 ILE A   7      80.090  63.360  63.140  1.00  0.00           H
ATOM    108 2HG2 ILE A   7      80.170  61.960  64.270  1.00  0.00           H
ATOM    109 3HG2 ILE A   7      79.650  63.540  64.800  1.00  0.00           H
ATOM    110  CG1 ILE A   7      82.250  63.480  65.900  1.00  0.00           C
ATOM    111 1HG1 ILE A   7      83.280  63.820  65.920  1.00  0.00           H
ATOM    112 2HG1 ILE A   7      82.280  62.520  66.420  1.00  0.00           H
ATOM    113  CD  ILE A   7      81.410  64.550  66.640  1.00  0.00           C
ATOM    114  HD1 ILE A   7      81.380  65.480  66.070  1.00  0.00           H
ATOM    115  HD2 ILE A   7      80.390  64.180  66.780  1.00  0.00           H
ATOM    116  HD3 ILE A   7      81.800  64.690  67.650  1.00  0.00           H
ATOM    117  C   ILE A   7      82.370  61.710  62.260  1.00  0.00           C
ATOM    118  O   ILE A   7      82.550  62.540  61.350  1.00  0.00           O
ATOM    119  N   HIS A   8      81.760  60.490  62.080  1.00  0.00           N
ATOM    120  H   HIS A   8      81.660  59.920  62.910  1.00  0.00           H
ATOM    121  CA  HIS A   8      81.510  59.920  60.750  1.00  0.00           C
ATOM    122  HA  HIS A   8      81.700  60.650  59.970  1.00  0.00           H
ATOM    123  CB  HIS A   8      82.500  58.790  60.450  1.00  0.00           C
ATOM    124  HB1 HIS A   8      82.270  58.510  59.420  1.00  0.00           H
ATOM    125  HB2 HIS A   8      82.100  57.980  61.060  1.00  0.00           H
ATOM    126  CG  HIS A   8      83.880  59.090  60.730  1.00  0.00           C
ATOM    127  ND1 HIS A   8      84.700  59.900  59.960  1.00  0.00           N
ATOM    128  CE1 HIS A   8      85.940  59.800  60.450  1.00  0.00           C
ATOM    129  HE1 HIS A   8      86.770  60.360  60.040  1.00  0.00           H
ATOM    130  NE2 HIS A   8      85.900  58.920  61.460  1.00  0.00           N
ATOM    131  HE2 HIS A   8      86.720  58.570  61.940  1.00  0.00           H
ATOM    132  CD2 HIS A   8      84.610  58.500  61.700  1.00  0.00           C
ATOM    133  HD2 HIS A   8      84.320  57.730  62.400  1.00  0.00           H
ATOM    134  C   HIS A   8      80.060  59.380  60.680  1.00  0.00           C
ATOM    135  O   HIS A   8      79.680  58.490  61.370  1.00  0.00           O
ATOM    136  N   VAL A   9      79.330  59.950  59.790  1.00  0.00           N
ATOM    137  H   VAL A   9      79.740  60.730  59.290  1.00  0.00           H
ATOM    138  CA  VAL A   9      77.880  59.950  59.750  1.00  0.00           C
ATOM    139  HA  VAL A   9      77.550  59.250  60.520  1.00  0.00           H
ATOM    140  CB  VAL A   9      77.380  61.430  60.020  1.00  0.00           C
ATOM    141  HB  VAL A   9      77.420  61.950  59.060  1.00  0.00           H
ATOM    142  CG1 VAL A   9      75.890  61.250  60.520  1.00  0.00           C
ATOM    143 1HG1 VAL A   9      75.210  60.840  59.770  1.00  0.00           H
ATOM    144 2HG1 VAL A   9      75.750  60.820  61.510  1.00  0.00           H
ATOM    145 3HG1 VAL A   9      75.390  62.220  60.620  1.00  0.00           H
ATOM    146  CG2 VAL A   9      78.160  62.290  61.100  1.00  0.00           C
ATOM    147 1HG2 VAL A   9      78.090  61.730  62.030  1.00  0.00           H
ATOM    148 2HG2 VAL A   9      79.200  62.370  60.780  1.00  0.00           H
ATOM    149 3HG2 VAL A   9      77.660  63.250  61.230  1.00  0.00           H
ATOM    150  C   VAL A   9      77.240  59.360  58.420  1.00  0.00           C
ATOM    151  O   VAL A   9      77.030  60.170  57.470  1.00  0.00           O
ATOM    152  N   GLY A  10      76.700  58.150  58.560  1.00  0.00           N
ATOM    153  H   GLY A  10      76.800  57.680  59.450  1.00  0.00           H
ATOM    154  CA  GLY A  10      76.200  57.360  57.460  1.00  0.00           C
ATOM    155  HA1 GLY A  10      75.400  57.820  56.890  1.00  0.00           H
ATOM    156  HA2 GLY A  10      75.860  56.420  57.880  1.00  0.00           H
ATOM    157  C   GLY A  10      77.250  56.890  56.490  1.00  0.00           C
ATOM    158  O   GLY A  10      78.440  57.130  56.720  1.00  0.00           O
ATOM    159  N   GLN A  11      76.820  56.120  55.430  1.00  0.00           N
ATOM    160  H   GLN A  11      75.820  56.140  55.280  1.00  0.00           H
ATOM    161  CA  GLN A  11      77.800  55.450  54.560  1.00  0.00           C
ATOM    162  HA  GLN A  11      78.260  54.700  55.200  1.00  0.00           H
ATOM    163  CB  GLN A  11      77.060  54.760  53.330  1.00  0.00           C
ATOM    164  HB1 GLN A  11      76.460  55.510  52.810  1.00  0.00           H
ATOM    165  HB2 GLN A  11      76.430  54.010  53.820  1.00  0.00           H
ATOM    166  CG  GLN A  11      77.870  53.950  52.300  1.00  0.00           C
ATOM    167  HG1 GLN A  11      78.310  53.160  52.920  1.00  0.00           H
ATOM    168  HG2 GLN A  11      78.630  54.580  51.830  1.00  0.00           H
ATOM    169  CD  GLN A  11      77.030  53.330  51.230  1.00  0.00           C
ATOM    170  OE1 GLN A  11      77.290  52.150  50.940  1.00  0.00           O
ATOM    171  NE2 GLN A  11      76.200  53.960  50.480  1.00  0.00           N
ATOM    172 1HE2 GLN A  11      76.070  54.930  50.730  1.00  0.00           H
ATOM    173 2HE2 GLN A  11      75.990  53.580  49.570  1.00  0.00           H
ATOM    174  C   GLN A  11      79.050  56.210  54.070  1.00  0.00           C
ATOM    175  O   GLN A  11      80.140  55.680  54.270  1.00  0.00           O
ATOM    176  N   ALA A  12      78.930  57.280  53.320  1.00  0.00           N
ATOM    177  H   ALA A  12      77.980  57.560  53.080  1.00  0.00           H
ATOM    178  CA  ALA A  12      80.020  58.110  52.780  1.00  0.00           C
ATOM    179  HA  ALA A  12      80.590  57.450  52.140  1.00  0.00           H
ATOM    180  CB  ALA A  12      79.480  59.250  51.880  1.00  0.00           C
ATOM    181  HB1 ALA A  12      80.180  59.570  51.110  1.00  0.00           H
ATOM    182  HB2 ALA A  12      78.630  58.890  51.300  1.00  0.00           H
ATOM    183  HB3 ALA A  12      79.160  60.030  52.580  1.00  0.00           H
ATOM    184  C   ALA A  12      80.880  58.650  53.930  1.00  0.00           C
ATOM    185  O   ALA A  12      82.080  58.340  53.900  1.00  0.00           O
ATOM    186  N   GLY A  13      80.230  59.130  55.010  1.00  0.00           N
ATOM    187  H   GLY A  13      79.240  59.300  54.970  1.00  0.00           H
ATOM    188  CA  GLY A  13      80.950  59.390  56.310  1.00  0.00           C
ATOM    189  HA1 GLY A  13      80.210  59.680  57.050  1.00  0.00           H
ATOM    190  HA2 GLY A  13      81.690  60.190  56.280  1.00  0.00           H
ATOM    191  C   GLY A  13      81.840  58.200  56.730  1.00  0.00           C
ATOM    192  O   GLY A  13      83.040  58.350  57.020  1.00  0.00           O
ATOM    193  N   VAL A  14      81.230  57.040  56.980  1.00  0.00           N
ATOM    194  H   VAL A  14      80.260  56.910  56.730  1.00  0.00           H
ATOM    195  CA  VAL A  14      81.810  55.950  57.600  1.00  0.00           C
ATOM    196  HA  VAL A  14      82.200  56.400  58.510  1.00  0.00           H
ATOM    197  CB  VAL A  14      80.810  54.870  57.920  1.00  0.00           C
ATOM    198  HB  VAL A  14      80.230  54.620  57.030  1.00  0.00           H
ATOM    199  CG1 VAL A  14      81.480  53.540  58.410  1.00  0.00           C
ATOM    200 1HG1 VAL A  14      80.690  52.860  58.720  1.00  0.00           H
ATOM    201 2HG1 VAL A  14      82.000  53.030  57.600  1.00  0.00           H
ATOM    202 3HG1 VAL A  14      82.120  53.610  59.280  1.00  0.00           H
ATOM    203  CG2 VAL A  14      79.880  55.310  59.060  1.00  0.00           C
ATOM    204 1HG2 VAL A  14      79.450  56.310  59.020  1.00  0.00           H
ATOM    205 2HG2 VAL A  14      79.010  54.650  58.990  1.00  0.00           H
ATOM    206 3HG2 VAL A  14      80.470  55.160  59.960  1.00  0.00           H
ATOM    207  C   VAL A  14      83.020  55.390  56.790  1.00  0.00           C
ATOM    208  O   VAL A  14      84.120  55.210  57.230  1.00  0.00           O
ATOM    209  N   GLN A  15      82.740  55.120  55.480  1.00  0.00           N
ATOM    210  H   GLN A  15      81.840  55.310  55.050  1.00  0.00           H
ATOM    211  CA  GLN A  15      83.750  54.610  54.590  1.00  0.00           C
ATOM    212  HA  GLN A  15      84.240  53.790  55.110  1.00  0.00           H
ATOM    213  CB  GLN A  15      83.150  54.060  53.270  1.00  0.00           C
ATOM    214  HB1 GLN A  15      83.960  53.510  52.800  1.00  0.00           H
ATOM    215  HB2 GLN A  15      82.740  54.880  52.680  1.00  0.00           H
ATOM    216  CG  GLN A  15      82.090  53.010  53.440  1.00  0.00           C
ATOM    217  HG1 GLN A  15      81.240  53.520  53.890  1.00  0.00           H
ATOM    218  HG2 GLN A  15      82.440  52.170  54.030  1.00  0.00           H
ATOM    219  CD  GLN A  15      81.510  52.510  52.110  1.00  0.00           C
ATOM    220  OE1 GLN A  15      81.480  51.330  52.000  1.00  0.00           O
ATOM    221  NE2 GLN A  15      80.870  53.220  51.220  1.00  0.00           N
ATOM    222 1HE2 GLN A  15      80.910  54.230  51.210  1.00  0.00           H
ATOM    223 2HE2 GLN A  15      80.510  52.660  50.460  1.00  0.00           H
ATOM    224  C   GLN A  15      84.860  55.630  54.280  1.00  0.00           C
ATOM    225  O   GLN A  15      85.990  55.150  54.310  1.00  0.00           O
ATOM    226  N   ILE A  16      84.610  56.910  54.160  1.00  0.00           N
ATOM    227  H   ILE A  16      83.630  57.160  54.120  1.00  0.00           H
ATOM    228  CA  ILE A  16      85.610  57.970  54.000  1.00  0.00           C
ATOM    229  HA  ILE A  16      86.330  57.570  53.290  1.00  0.00           H
ATOM    230  CB  ILE A  16      84.990  59.380  53.590  1.00  0.00           C
ATOM    231  HB  ILE A  16      84.170  59.570  54.290  1.00  0.00           H
ATOM    232  CG2 ILE A  16      86.020  60.530  53.680  1.00  0.00           C
ATOM    233 1HG2 ILE A  16      85.650  61.370  53.080  1.00  0.00           H
ATOM    234 2HG2 ILE A  16      86.000  60.890  54.710  1.00  0.00           H
ATOM    235 3HG2 ILE A  16      87.010  60.210  53.360  1.00  0.00           H
ATOM    236  CG1 ILE A  16      84.420  59.290  52.100  1.00  0.00           C
ATOM    237 1HG1 ILE A  16      83.890  58.350  51.940  1.00  0.00           H
ATOM    238 2HG1 ILE A  16      85.250  59.360  51.410  1.00  0.00           H
ATOM    239  CD  ILE A  16      83.520  60.440  51.740  1.00  0.00           C
ATOM    240  HD1 ILE A  16      82.980  60.140  50.850  1.00  0.00           H
ATOM    241  HD2 ILE A  16      82.870  60.560  52.610  1.00  0.00           H
ATOM    242  HD3 ILE A  16      84.100  61.350  51.530  1.00  0.00           H
ATOM    243  C   ILE A  16      86.430  58.100  55.290  1.00  0.00           C
ATOM    244  O   ILE A  16      87.640  58.110  55.340  1.00  0.00           O
ATOM    245  N   GLY A  17      85.720  58.000  56.400  1.00  0.00           N
ATOM    246  H   GLY A  17      84.710  57.960  56.320  1.00  0.00           H
ATOM    247  CA  GLY A  17      86.380  57.970  57.730  1.00  0.00           C
ATOM    248  HA1 GLY A  17      85.580  57.810  58.450  1.00  0.00           H
ATOM    249  HA2 GLY A  17      86.860  58.900  58.010  1.00  0.00           H
ATOM    250  C   GLY A  17      87.320  56.800  57.860  1.00  0.00           C
ATOM    251  O   GLY A  17      88.470  57.020  58.120  1.00  0.00           O
ATOM    252  N   ASN A  18      86.930  55.500  57.770  1.00  0.00           N
ATOM    253  H   ASN A  18      85.970  55.330  57.500  1.00  0.00           H
ATOM    254  CA  ASN A  18      87.870  54.370  58.000  1.00  0.00           C
ATOM    255  HA  ASN A  18      88.400  54.600  58.920  1.00  0.00           H
ATOM    256  CB  ASN A  18      87.020  53.120  58.010  1.00  0.00           C
ATOM    257  HB1 ASN A  18      86.570  53.030  57.020  1.00  0.00           H
ATOM    258  HB2 ASN A  18      86.150  53.290  58.650  1.00  0.00           H
ATOM    259  CG  ASN A  18      87.730  51.850  58.440  1.00  0.00           C
ATOM    260  OD1 ASN A  18      88.110  51.820  59.570  1.00  0.00           O
ATOM    261  ND2 ASN A  18      87.970  50.950  57.570  1.00  0.00           N
ATOM    262 1HD2 ASN A  18      87.450  51.010  56.710  1.00  0.00           H
ATOM    263 2HD2 ASN A  18      88.410  50.110  57.910  1.00  0.00           H
ATOM    264  C   ASN A  18      88.960  54.360  56.920  1.00  0.00           C
ATOM    265  O   ASN A  18      90.070  53.920  57.270  1.00  0.00           O
ATOM    266  N   ALA A  19      88.660  54.840  55.750  1.00  0.00           N
ATOM    267  H   ALA A  19      87.710  55.170  55.670  1.00  0.00           H
ATOM    268  CA  ALA A  19      89.680  55.080  54.750  1.00  0.00           C
ATOM    269  HA  ALA A  19      90.160  54.120  54.580  1.00  0.00           H
ATOM    270  CB  ALA A  19      89.120  55.500  53.370  1.00  0.00           C
ATOM    271  HB1 ALA A  19      89.840  55.480  52.540  1.00  0.00           H
ATOM    272  HB2 ALA A  19      88.200  54.950  53.160  1.00  0.00           H
ATOM    273  HB3 ALA A  19      88.810  56.540  53.440  1.00  0.00           H
ATOM    274  C   ALA A  19      90.690  56.140  55.120  1.00  0.00           C
ATOM    275  O   ALA A  19      91.890  56.050  54.770  1.00  0.00           O
ATOM    276  N   CYS A  20      90.250  57.220  55.820  1.00  0.00           N
ATOM    277  H   CYS A  20      89.260  57.370  55.940  1.00  0.00           H
ATOM    278  CA  CYS A  20      91.240  58.250  56.290  1.00  0.00           C
ATOM    279  HA  CYS A  20      92.030  58.380  55.550  1.00  0.00           H
ATOM    280  CB  CYS A  20      90.540  59.600  56.710  1.00  0.00           C
ATOM    281  HB1 CYS A  20      91.260  60.330  57.080  1.00  0.00           H
ATOM    282  HB2 CYS A  20      89.770  59.330  57.440  1.00  0.00           H
ATOM    283  SG  CYS A  20      89.800  60.190  55.220  1.00  0.00           S
ATOM    284  HG  CYS A  20      89.080  59.080  55.050  1.00  0.00           H
ATOM    285  C   CYS A  20      92.080  57.750  57.440  1.00  0.00           C
ATOM    286  O   CYS A  20      93.230  58.170  57.600  1.00  0.00           O
ATOM    287  N   TRP A  21      91.520  56.870  58.290  1.00  0.00           N
ATOM    288  H   TRP A  21      90.540  56.670  58.170  1.00  0.00           H
ATOM    289  CA  TRP A  21      92.160  56.410  59.540  1.00  0.00           C
ATOM    290  HA  TRP A  21      92.740  57.190  60.020  1.00  0.00           H
ATOM    291  CB  TRP A  21      91.150  56.090  60.650  1.00  0.00           C
ATOM    292  HB1 TRP A  21      91.520  55.360  61.370  1.00  0.00           H
ATOM    293  HB2 TRP A  21      90.250  55.730  60.160  1.00  0.00           H
ATOM    294  CG  TRP A  21      90.720  57.330  61.340  1.00  0.00           C
ATOM    295  CD1 TRP A  21      89.510  57.890  61.100  1.00  0.00           C
ATOM    296  HD1 TRP A  21      88.860  57.510  60.320  1.00  0.00           H
ATOM    297  NE1 TRP A  21      89.290  58.960  61.920  1.00  0.00           N
ATOM    298  HE1 TRP A  21      88.490  59.570  61.790  1.00  0.00           H
ATOM    299  CE2 TRP A  21      90.410  59.230  62.680  1.00  0.00           C
ATOM    300  CZ2 TRP A  21      90.740  60.250  63.580  1.00  0.00           C
ATOM    301  HZ2 TRP A  21      90.090  61.100  63.760  1.00  0.00           H
ATOM    302  CH2 TRP A  21      91.900  60.060  64.340  1.00  0.00           C
ATOM    303  HH2 TRP A  21      92.030  60.760  65.150  1.00  0.00           H
ATOM    304  CZ3 TRP A  21      92.780  59.000  64.210  1.00  0.00           C
ATOM    305  HZ3 TRP A  21      93.670  58.930  64.810  1.00  0.00           H
ATOM    306  CE3 TRP A  21      92.520  58.010  63.160  1.00  0.00           C
ATOM    307  HE3 TRP A  21      93.280  57.290  62.900  1.00  0.00           H
ATOM    308  CD2 TRP A  21      91.300  58.090  62.450  1.00  0.00           C
ATOM    309  C   TRP A  21      93.230  55.360  59.310  1.00  0.00           C
ATOM    310  O   TRP A  21      94.300  55.350  59.930  1.00  0.00           O
ATOM    311  N   GLU A  22      92.920  54.430  58.430  1.00  0.00           N
ATOM    312  H   GLU A  22      91.980  54.510  58.060  1.00  0.00           H
ATOM    313  CA  GLU A  22      93.910  53.570  57.700  1.00  0.00           C
ATOM    314  HA  GLU A  22      94.200  52.810  58.420  1.00  0.00           H
ATOM    315  CB  GLU A  22      93.300  52.860  56.490  1.00  0.00           C
ATOM    316  HB1 GLU A  22      92.940  53.670  55.850  1.00  0.00           H
ATOM    317  HB2 GLU A  22      92.510  52.160  56.740  1.00  0.00           H
ATOM    318  CG  GLU A  22      94.350  52.050  55.760  1.00  0.00           C
ATOM    319  HG1 GLU A  22      94.950  51.450  56.440  1.00  0.00           H
ATOM    320  HG2 GLU A  22      94.950  52.740  55.160  1.00  0.00           H
ATOM    321  CD  GLU A  22      93.720  51.210  54.710  1.00  0.00           C
ATOM    322  OE1 GLU A  22      92.940  51.750  53.940  1.00  0.00           O
ATOM    323  OE2 GLU A  22      93.980  49.960  54.700  1.00  0.00           O
ATOM    324  C   GLU A  22      95.140  54.370  57.190  1.00  0.00           C
ATOM    325  O   GLU A  22      96.250  53.900  57.380  1.00  0.00           O
ATOM    326  N   LEU A  23      94.910  55.410  56.420  1.00  0.00           N
ATOM    327  H   LEU A  23      93.980  55.790  56.290  1.00  0.00           H
ATOM    328  CA  LEU A  23      95.990  56.230  55.940  1.00  0.00           C
ATOM    329  HA  LEU A  23      96.680  55.510  55.500  1.00  0.00           H
ATOM    330  CB  LEU A  23      95.370  57.310  54.990  1.00  0.00           C
ATOM    331  HB1 LEU A  23      94.670  57.940  55.530  1.00  0.00           H
ATOM    332  HB2 LEU A  23      94.830  56.820  54.190  1.00  0.00           H
ATOM    333  CG  LEU A  23      96.370  58.170  54.230  1.00  0.00           C
ATOM    334  HG  LEU A  23      96.930  58.700  55.000  1.00  0.00           H
ATOM    335  CD1 LEU A  23      97.340  57.440  53.350  1.00  0.00           C
ATOM    336 1HD1 LEU A  23      98.170  57.100  53.970  1.00  0.00           H
ATOM    337 2HD1 LEU A  23      96.790  56.690  52.790  1.00  0.00           H
ATOM    338 3HD1 LEU A  23      97.740  58.090  52.570  1.00  0.00           H
ATOM    339  CD2 LEU A  23      95.640  59.110  53.330  1.00  0.00           C
ATOM    340 1HD2 LEU A  23      96.380  59.800  52.940  1.00  0.00           H
ATOM    341 2HD2 LEU A  23      95.120  58.640  52.490  1.00  0.00           H
ATOM    342 3HD2 LEU A  23      94.830  59.600  53.880  1.00  0.00           H
ATOM    343  C   LEU A  23      96.730  56.930  57.080  1.00  0.00           C
ATOM    344  O   LEU A  23      97.950  56.850  56.970  1.00  0.00           O
ATOM    345  N   TYR A  24      96.040  57.450  58.120  1.00  0.00           N
ATOM    346  H   TYR A  24      95.040  57.530  58.120  1.00  0.00           H
ATOM    347  CA  TYR A  24      96.790  58.000  59.250  1.00  0.00           C
ATOM    348  HA  TYR A  24      97.460  58.790  58.910  1.00  0.00           H
ATOM    349  CB  TYR A  24      95.820  58.580  60.240  1.00  0.00           C
ATOM    350  HB1 TYR A  24      96.360  59.070  61.050  1.00  0.00           H
ATOM    351  HB2 TYR A  24      95.150  57.890  60.750  1.00  0.00           H
ATOM    352  CG  TYR A  24      94.860  59.690  59.810  1.00  0.00           C
ATOM    353  CD1 TYR A  24      95.160  60.460  58.670  1.00  0.00           C
ATOM    354  HD1 TYR A  24      96.140  60.370  58.220  1.00  0.00           H
ATOM    355  CE1 TYR A  24      94.360  61.590  58.320  1.00  0.00           C
ATOM    356  HE1 TYR A  24      94.770  62.070  57.440  1.00  0.00           H
ATOM    357  CZ  TYR A  24      93.120  61.730  58.910  1.00  0.00           C
ATOM    358  OH  TYR A  24      92.230  62.750  58.550  1.00  0.00           O
ATOM    359  HH  TYR A  24      91.520  62.680  59.190  1.00  0.00           H
ATOM    360  CE2 TYR A  24      92.780  60.930  60.010  1.00  0.00           C
ATOM    361  HE2 TYR A  24      91.850  60.990  60.550  1.00  0.00           H
ATOM    362  CD2 TYR A  24      93.680  59.990  60.540  1.00  0.00           C
ATOM    363  HD2 TYR A  24      93.420  59.480  61.450  1.00  0.00           H
ATOM    364  C   TYR A  24      97.680  56.960  59.920  1.00  0.00           C
ATOM    365  O   TYR A  24      98.820  57.220  60.340  1.00  0.00           O
ATOM    366  N   CYS A  25      97.190  55.710  60.040  1.00  0.00           N
ATOM    367  H   CYS A  25      96.290  55.460  59.660  1.00  0.00           H
ATOM    368  CA  CYS A  25      97.960  54.600  60.650  1.00  0.00           C
ATOM    369  HA  CYS A  25      98.380  54.860  61.620  1.00  0.00           H
ATOM    370  CB  CYS A  25      96.980  53.430  60.810  1.00  0.00           C
ATOM    371  HB1 CYS A  25      97.530  52.520  61.060  1.00  0.00           H
ATOM    372  HB2 CYS A  25      96.420  53.280  59.890  1.00  0.00           H
ATOM    373  SG  CYS A  25      95.940  53.690  62.260  1.00  0.00           S
ATOM    374  HG  CYS A  25      94.980  54.340  61.590  1.00  0.00           H
ATOM    375  C   CYS A  25      99.160  54.200  59.710  1.00  0.00           C
ATOM    376  O   CYS A  25     100.280  53.970  60.160  1.00  0.00           O
ATOM    377  N   LEU A  26      98.940  54.180  58.370  1.00  0.00           N
ATOM    378  H   LEU A  26      97.980  54.150  58.050  1.00  0.00           H
ATOM    379  CA  LEU A  26     100.010  53.990  57.380  1.00  0.00           C
ATOM    380  HA  LEU A  26     100.520  53.040  57.530  1.00  0.00           H
ATOM    381  CB  LEU A  26      99.550  53.950  55.920  1.00  0.00           C
ATOM    382  HB1 LEU A  26     100.420  53.940  55.270  1.00  0.00           H
ATOM    383  HB2 LEU A  26      98.950  54.810  55.620  1.00  0.00           H
ATOM    384  CG  LEU A  26      98.770  52.670  55.490  1.00  0.00           C
ATOM    385  HG  LEU A  26      97.860  52.550  56.070  1.00  0.00           H
ATOM    386  CD1 LEU A  26      98.230  52.850  54.070  1.00  0.00           C
ATOM    387 1HD1 LEU A  26      97.420  53.570  54.110  1.00  0.00           H
ATOM    388 2HD1 LEU A  26      99.080  53.150  53.460  1.00  0.00           H
ATOM    389 3HD1 LEU A  26      97.870  51.910  53.640  1.00  0.00           H
ATOM    390  CD2 LEU A  26      99.510  51.300  55.580  1.00  0.00           C
ATOM    391 1HD2 LEU A  26     100.510  51.370  55.140  1.00  0.00           H
ATOM    392 2HD2 LEU A  26      99.520  50.960  56.620  1.00  0.00           H
ATOM    393 3HD2 LEU A  26      98.980  50.590  54.960  1.00  0.00           H
ATOM    394  C   LEU A  26     101.110  55.060  57.440  1.00  0.00           C
ATOM    395  O   LEU A  26     102.290  54.710  57.440  1.00  0.00           O
ATOM    396  N   GLU A  27     100.710  56.300  57.570  1.00  0.00           N
ATOM    397  H   GLU A  27      99.720  56.510  57.530  1.00  0.00           H
ATOM    398  CA  GLU A  27     101.550  57.520  57.630  1.00  0.00           C
ATOM    399  HA  GLU A  27     102.260  57.500  56.800  1.00  0.00           H
ATOM    400  CB  GLU A  27     100.620  58.790  57.460  1.00  0.00           C
ATOM    401  HB1 GLU A  27     101.090  59.660  57.910  1.00  0.00           H
ATOM    402  HB2 GLU A  27      99.700  58.520  57.980  1.00  0.00           H
ATOM    403  CG  GLU A  27     100.160  59.200  56.080  1.00  0.00           C
ATOM    404  HG1 GLU A  27      99.650  58.410  55.540  1.00  0.00           H
ATOM    405  HG2 GLU A  27     101.090  59.280  55.520  1.00  0.00           H
ATOM    406  CD  GLU A  27      99.250  60.390  55.910  1.00  0.00           C
ATOM    407  OE1 GLU A  27      99.240  61.300  56.740  1.00  0.00           O
ATOM    408  OE2 GLU A  27      98.750  60.470  54.770  1.00  0.00           O
ATOM    409  C   GLU A  27     102.470  57.650  58.860  1.00  0.00           C
ATOM    410  O   GLU A  27     103.610  58.120  58.780  1.00  0.00           O
ATOM    411  N   HIS A  28     101.910  57.320  60.050  1.00  0.00           N
ATOM    412  H   HIS A  28     100.940  57.030  60.010  1.00  0.00           H
ATOM    413  CA  HIS A  28     102.540  57.350  61.320  1.00  0.00           C
ATOM    414  HA  HIS A  28     103.240  58.190  61.290  1.00  0.00           H
ATOM    415  CB  HIS A  28     101.420  57.630  62.340  1.00  0.00           C
ATOM    416  HB1 HIS A  28     101.800  57.370  63.330  1.00  0.00           H
ATOM    417  HB2 HIS A  28     100.530  57.080  62.060  1.00  0.00           H
ATOM    418  CG  HIS A  28     101.000  59.080  62.380  1.00  0.00           C
ATOM    419  ND1 HIS A  28     101.810  60.180  62.340  1.00  0.00           N
ATOM    420  CE1 HIS A  28     101.030  61.300  62.450  1.00  0.00           C
ATOM    421  HE1 HIS A  28     101.350  62.330  62.360  1.00  0.00           H
ATOM    422  NE2 HIS A  28      99.720  60.900  62.590  1.00  0.00           N
ATOM    423  HE2 HIS A  28      99.020  61.560  62.910  1.00  0.00           H
ATOM    424  CD2 HIS A  28      99.720  59.550  62.420  1.00  0.00           C
ATOM    425  HD2 HIS A  28      98.850  58.900  62.460  1.00  0.00           H
ATOM    426  C   HIS A  28     103.330  56.110  61.700  1.00  0.00           C
ATOM    427  O   HIS A  28     104.240  56.210  62.570  1.00  0.00           O
ATOM    428  N   GLY A  29     103.140  54.950  61.100  1.00  0.00           N
ATOM    429  H   GLY A  29     102.390  54.860  60.440  1.00  0.00           H
ATOM    430  CA  GLY A  29     103.780  53.690  61.590  1.00  0.00           C
ATOM    431  HA1 GLY A  29     104.750  53.940  62.020  1.00  0.00           H
ATOM    432  HA2 GLY A  29     103.980  53.010  60.760  1.00  0.00           H
ATOM    433  C   GLY A  29     102.970  53.050  62.770  1.00  0.00           C
ATOM    434  O   GLY A  29     103.570  52.640  63.780  1.00  0.00           O
ATOM    435  N   ILE A  30     101.650  52.960  62.690  1.00  0.00           N
ATOM    436  H   ILE A  30     101.230  53.180  61.800  1.00  0.00           H
ATOM    437  CA  ILE A  30     100.750  52.230  63.570  1.00  0.00           C
ATOM    438  HA  ILE A  30     101.310  51.910  64.450  1.00  0.00           H
ATOM    439  CB  ILE A  30      99.570  53.160  64.120  1.00  0.00           C
ATOM    440  HB  ILE A  30      98.810  53.440  63.400  1.00  0.00           H
ATOM    441  CG2 ILE A  30      98.900  52.490  65.280  1.00  0.00           C
ATOM    442 1HG2 ILE A  30      98.140  53.190  65.640  1.00  0.00           H
ATOM    443 2HG2 ILE A  30      98.480  51.510  65.040  1.00  0.00           H
ATOM    444 3HG2 ILE A  30      99.580  52.370  66.110  1.00  0.00           H
ATOM    445  CG1 ILE A  30     100.140  54.550  64.540  1.00  0.00           C
ATOM    446 1HG1 ILE A  30     100.750  54.950  63.730  1.00  0.00           H
ATOM    447 2HG1 ILE A  30     100.830  54.420  65.370  1.00  0.00           H
ATOM    448  CD  ILE A  30      99.210  55.710  64.870  1.00  0.00           C
ATOM    449  HD1 ILE A  30      98.810  55.610  65.880  1.00  0.00           H
ATOM    450  HD2 ILE A  30      99.860  56.580  64.790  1.00  0.00           H
ATOM    451  HD3 ILE A  30      98.360  55.700  64.190  1.00  0.00           H
ATOM    452  C   ILE A  30     100.290  50.980  62.910  1.00  0.00           C
ATOM    453  O   ILE A  30      99.660  51.070  61.810  1.00  0.00           O
ATOM    454  N   GLN A  31     100.450  49.850  63.640  1.00  0.00           N
ATOM    455  H   GLN A  31     100.970  49.940  64.500  1.00  0.00           H
ATOM    456  CA  GLN A  31     100.140  48.530  63.180  1.00  0.00           C
ATOM    457  HA  GLN A  31     100.410  48.530  62.120  1.00  0.00           H
ATOM    458  CB  GLN A  31     101.000  47.560  63.950  1.00  0.00           C
ATOM    459  HB1 GLN A  31     100.540  46.580  63.770  1.00  0.00           H
ATOM    460  HB2 GLN A  31     100.920  47.630  65.040  1.00  0.00           H
ATOM    461  CG  GLN A  31     102.470  47.530  63.500  1.00  0.00           C
ATOM    462  HG1 GLN A  31     102.760  48.580  63.510  1.00  0.00           H
ATOM    463  HG2 GLN A  31     102.640  47.160  62.490  1.00  0.00           H
ATOM    464  CD  GLN A  31     103.440  46.770  64.430  1.00  0.00           C
ATOM    465  OE1 GLN A  31     103.260  46.440  65.580  1.00  0.00           O
ATOM    466  NE2 GLN A  31     104.600  46.380  63.910  1.00  0.00           N
ATOM    467 1HE2 GLN A  31     104.920  46.780  63.040  1.00  0.00           H
ATOM    468 2HE2 GLN A  31     105.150  45.720  64.430  1.00  0.00           H
ATOM    469  C   GLN A  31      98.600  48.180  63.370  1.00  0.00           C
ATOM    470  O   GLN A  31      98.040  48.810  64.300  1.00  0.00           O
ATOM    471  N   PRO A  32      97.860  47.330  62.690  1.00  0.00           N
ATOM    472  CD  PRO A  32      98.340  46.810  61.400  1.00  0.00           C
ATOM    473  HD1 PRO A  32      98.870  45.870  61.590  1.00  0.00           H
ATOM    474  HD2 PRO A  32      99.080  47.430  60.900  1.00  0.00           H
ATOM    475  CG  PRO A  32      97.140  46.590  60.490  1.00  0.00           C
ATOM    476  HG1 PRO A  32      97.230  45.680  59.890  1.00  0.00           H
ATOM    477  HG2 PRO A  32      97.040  47.460  59.850  1.00  0.00           H
ATOM    478  CB  PRO A  32      96.030  46.440  61.520  1.00  0.00           C
ATOM    479  HB1 PRO A  32      95.800  45.400  61.750  1.00  0.00           H
ATOM    480  HB2 PRO A  32      95.150  46.910  61.080  1.00  0.00           H
ATOM    481  CA  PRO A  32      96.390  47.240  62.750  1.00  0.00           C
ATOM    482  HA  PRO A  32      95.980  48.250  62.740  1.00  0.00           H
ATOM    483  C   PRO A  32      95.920  46.570  64.020  1.00  0.00           C
ATOM    484  O   PRO A  32      94.680  46.530  64.200  1.00  0.00           O
ATOM    485  N   ASP A  33      96.830  46.230  65.020  1.00  0.00           N
ATOM    486  H   ASP A  33      97.820  46.370  64.860  1.00  0.00           H
ATOM    487  CA  ASP A  33      96.450  45.970  66.440  1.00  0.00           C
ATOM    488  HA  ASP A  33      95.390  45.720  66.550  1.00  0.00           H
ATOM    489  CB  ASP A  33      97.210  44.730  67.010  1.00  0.00           C
ATOM    490  HB1 ASP A  33      97.010  43.830  66.430  1.00  0.00           H
ATOM    491  HB2 ASP A  33      96.890  44.600  68.040  1.00  0.00           H
ATOM    492  CG  ASP A  33      98.770  44.860  67.020  1.00  0.00           C
ATOM    493  OD1 ASP A  33      99.270  45.620  66.150  1.00  0.00           O
ATOM    494  OD2 ASP A  33      99.450  44.090  67.730  1.00  0.00           O
ATOM    495  C   ASP A  33      96.550  47.230  67.390  1.00  0.00           C
ATOM    496  O   ASP A  33      96.290  47.190  68.610  1.00  0.00           O
ATOM    497  N   GLY A  34      97.060  48.370  66.880  1.00  0.00           N
ATOM    498  H   GLY A  34      97.280  48.320  65.900  1.00  0.00           H
ATOM    499  CA  GLY A  34      97.270  49.610  67.570  1.00  0.00           C
ATOM    500  HA1 GLY A  34      96.400  49.760  68.200  1.00  0.00           H
ATOM    501  HA2 GLY A  34      97.210  50.420  66.840  1.00  0.00           H
ATOM    502  C   GLY A  34      98.670  49.800  68.060  1.00  0.00           C
ATOM    503  O   GLY A  34      98.850  50.700  68.880  1.00  0.00           O
ATOM    504  N   GLN A  35      99.670  49.010  67.650  1.00  0.00           N
ATOM    505  H   GLN A  35      99.510  48.360  66.890  1.00  0.00           H
ATOM    506  CA  GLN A  35     101.040  49.060  68.140  1.00  0.00           C
ATOM    507  HA  GLN A  35     101.040  49.410  69.170  1.00  0.00           H
ATOM    508  CB  GLN A  35     101.630  47.640  68.050  1.00  0.00           C
ATOM    509  HB1 GLN A  35     102.700  47.780  68.120  1.00  0.00           H
ATOM    510  HB2 GLN A  35     101.450  47.200  67.070  1.00  0.00           H
ATOM    511  CG  GLN A  35     101.050  46.810  69.190  1.00  0.00           C
ATOM    512  HG1 GLN A  35     101.370  45.770  69.120  1.00  0.00           H
ATOM    513  HG2 GLN A  35      99.960  46.820  69.070  1.00  0.00           H
ATOM    514  CD  GLN A  35     101.300  47.260  70.600  1.00  0.00           C
ATOM    515  OE1 GLN A  35     102.470  47.600  70.940  1.00  0.00           O
ATOM    516  NE2 GLN A  35     100.280  47.310  71.400  1.00  0.00           N
ATOM    517 1HE2 GLN A  35      99.360  47.030  71.130  1.00  0.00           H
ATOM    518 2HE2 GLN A  35     100.470  47.650  72.340  1.00  0.00           H
ATOM    519  C   GLN A  35     101.760  50.070  67.300  1.00  0.00           C
ATOM    520  O   GLN A  35     101.770  49.970  66.050  1.00  0.00           O
ATOM    521  N   MET A  36     102.530  51.010  67.870  1.00  0.00           N
ATOM    522  H   MET A  36     102.410  51.070  68.870  1.00  0.00           H
ATOM    523  CA  MET A  36     103.360  52.020  67.240  1.00  0.00           C
ATOM    524  HA  MET A  36     103.330  51.920  66.160  1.00  0.00           H
ATOM    525  CB  MET A  36     102.820  53.450  67.520  1.00  0.00           C
ATOM    526  HB1 MET A  36     103.010  53.650  68.570  1.00  0.00           H
ATOM    527  HB2 MET A  36     101.760  53.410  67.260  1.00  0.00           H
ATOM    528  CG  MET A  36     103.390  54.650  66.760  1.00  0.00           C
ATOM    529  HG1 MET A  36     103.180  54.450  65.710  1.00  0.00           H
ATOM    530  HG2 MET A  36     104.470  54.580  66.870  1.00  0.00           H
ATOM    531  SD  MET A  36     102.840  56.350  67.190  1.00  0.00           S
ATOM    532  CE  MET A  36     103.960  57.120  66.120  1.00  0.00           C
ATOM    533  HE1 MET A  36     103.900  58.200  66.310  1.00  0.00           H
ATOM    534  HE2 MET A  36     105.000  56.800  66.220  1.00  0.00           H
ATOM    535  HE3 MET A  36     103.660  56.960  65.090  1.00  0.00           H
ATOM    536  C   MET A  36     104.800  51.900  67.830  1.00  0.00           C
ATOM    537  O   MET A  36     105.230  52.640  68.720  1.00  0.00           O
ATOM    538  N   PRO A  37     105.580  50.910  67.360  1.00  0.00           N
ATOM    539  CD  PRO A  37     105.230  50.110  66.140  1.00  0.00           C
ATOM    540  HD1 PRO A  37     105.270  50.690  65.220  1.00  0.00           H
ATOM    541  HD2 PRO A  37     104.240  49.670  66.250  1.00  0.00           H
ATOM    542  CG  PRO A  37     106.320  49.060  66.040  1.00  0.00           C
ATOM    543  HG1 PRO A  37     106.590  48.950  64.990  1.00  0.00           H
ATOM    544  HG2 PRO A  37     106.070  48.150  66.580  1.00  0.00           H
ATOM    545  CB  PRO A  37     107.560  49.670  66.730  1.00  0.00           C
ATOM    546  HB1 PRO A  37     108.100  50.250  65.970  1.00  0.00           H
ATOM    547  HB2 PRO A  37     108.160  48.920  67.250  1.00  0.00           H
ATOM    548  CA  PRO A  37     106.990  50.640  67.810  1.00  0.00           C
ATOM    549  HA  PRO A  37     106.850  50.090  68.740  1.00  0.00           H
ATOM    550  C   PRO A  37     107.920  51.870  68.050  1.00  0.00           C
ATOM    551  O   PRO A  37     108.770  51.880  68.940  1.00  0.00           O
ATOM    552  N   SER A  38     107.700  52.980  67.300  1.00  0.00           N
ATOM    553  H   SER A  38     107.020  52.910  66.550  1.00  0.00           H
ATOM    554  CA  SER A  38     108.600  54.180  67.390  1.00  0.00           C
ATOM    555  HA  SER A  38     109.580  53.750  67.540  1.00  0.00           H
ATOM    556  CB  SER A  38     108.620  54.910  66.000  1.00  0.00           C
ATOM    557  HB1 SER A  38     108.960  54.230  65.220  1.00  0.00           H
ATOM    558  HB2 SER A  38     109.230  55.810  66.050  1.00  0.00           H
ATOM    559  OG  SER A  38     107.290  55.290  65.730  1.00  0.00           O
ATOM    560  HG  SER A  38     106.860  54.500  65.410  1.00  0.00           H
ATOM    561  C   SER A  38     108.260  55.080  68.560  1.00  0.00           C
ATOM    562  O   SER A  38     109.130  55.780  69.070  1.00  0.00           O
ATOM    563  N   ASP A  39     107.050  55.010  69.040  1.00  0.00           N
ATOM    564  H   ASP A  39     106.530  54.200  68.740  1.00  0.00           H
ATOM    565  CA  ASP A  39     106.620  55.800  70.170  1.00  0.00           C
ATOM    566  HA  ASP A  39     106.920  56.830  70.010  1.00  0.00           H
ATOM    567  CB  ASP A  39     105.070  55.850  70.160  1.00  0.00           C
ATOM    568  HB1 ASP A  39     104.720  54.810  70.160  1.00  0.00           H
ATOM    569  HB2 ASP A  39     104.730  56.440  69.310  1.00  0.00           H
ATOM    570  CG  ASP A  39     104.440  56.490  71.420  1.00  0.00           C
ATOM    571  OD1 ASP A  39     105.080  56.620  72.480  1.00  0.00           O
ATOM    572  OD2 ASP A  39     103.190  56.770  71.340  1.00  0.00           O
ATOM    573  C   ASP A  39     107.290  55.210  71.420  1.00  0.00           C
ATOM    574  O   ASP A  39     107.150  54.020  71.720  1.00  0.00           O
ATOM    575  N   LYS A  40     108.040  55.950  72.260  1.00  0.00           N
ATOM    576  H   LYS A  40     108.190  56.870  71.870  1.00  0.00           H
ATOM    577  CA  LYS A  40     108.850  55.400  73.350  1.00  0.00           C
ATOM    578  HA  LYS A  40     108.820  54.310  73.300  1.00  0.00           H
ATOM    579  CB  LYS A  40     110.320  55.860  73.200  1.00  0.00           C
ATOM    580  HB1 LYS A  40     110.890  55.270  73.910  1.00  0.00           H
ATOM    581  HB2 LYS A  40     110.440  56.910  73.470  1.00  0.00           H
ATOM    582  CG  LYS A  40     110.940  55.450  71.810  1.00  0.00           C
ATOM    583  HG1 LYS A  40     111.980  55.760  71.710  1.00  0.00           H
ATOM    584  HG2 LYS A  40     110.350  55.950  71.040  1.00  0.00           H
ATOM    585  CD  LYS A  40     110.850  53.960  71.470  1.00  0.00           C
ATOM    586  HD1 LYS A  40     109.790  53.720  71.510  1.00  0.00           H
ATOM    587  HD2 LYS A  40     111.380  53.410  72.250  1.00  0.00           H
ATOM    588  CE  LYS A  40     111.470  53.690  70.120  1.00  0.00           C
ATOM    589  HE1 LYS A  40     112.490  54.060  70.050  1.00  0.00           H
ATOM    590  HE2 LYS A  40     110.870  54.270  69.420  1.00  0.00           H
ATOM    591  NZ  LYS A  40     111.460  52.200  69.810  1.00  0.00           N
ATOM    592  HZ1 LYS A  40     110.520  51.840  69.800  1.00  0.00           H
ATOM    593  HZ2 LYS A  40     111.870  51.980  68.920  1.00  0.00           H
ATOM    594  HZ3 LYS A  40     111.940  51.610  70.480  1.00  0.00           H
ATOM    595  C   LYS A  40     108.360  55.710  74.740  1.00  0.00           C
ATOM    596  O   LYS A  40     108.950  55.220  75.730  1.00  0.00           O
ATOM    597  N   THR A  41     107.290  56.520  74.890  1.00  0.00           N
ATOM    598  H   THR A  41     106.810  56.730  74.020  1.00  0.00           H
ATOM    599  CA  THR A  41     106.550  56.890  76.110  1.00  0.00           C
ATOM    600  HA  THR A  41     107.130  56.720  77.020  1.00  0.00           H
ATOM    601  CB  THR A  41     106.200  58.360  76.120  1.00  0.00           C
ATOM    602  HB  THR A  41     105.480  58.440  76.950  1.00  0.00           H
ATOM    603  CG2 THR A  41     107.500  59.130  76.350  1.00  0.00           C
ATOM    604 1HG2 THR A  41     108.200  59.100  75.510  1.00  0.00           H
ATOM    605 2HG2 THR A  41     107.400  60.180  76.650  1.00  0.00           H
ATOM    606 3HG2 THR A  41     107.980  58.650  77.200  1.00  0.00           H
ATOM    607  OG1 THR A  41     105.580  58.850  74.980  1.00  0.00           O
ATOM    608  HG1 THR A  41     105.640  59.810  74.920  1.00  0.00           H
ATOM    609  C   THR A  41     105.250  56.020  76.170  1.00  0.00           C
ATOM    610  O   THR A  41     104.280  56.350  75.490  1.00  0.00           O
ATOM    611  N   ILE A  42     105.220  54.970  76.960  1.00  0.00           N
ATOM    612  H   ILE A  42     105.920  54.710  77.650  1.00  0.00           H
ATOM    613  CA  ILE A  42     104.090  54.060  76.830  1.00  0.00           C
ATOM    614  HA  ILE A  42     103.640  54.090  75.840  1.00  0.00           H
ATOM    615  CB  ILE A  42     104.610  52.620  77.150  1.00  0.00           C
ATOM    616  HB  ILE A  42     105.080  52.600  78.130  1.00  0.00           H
ATOM    617  CG2 ILE A  42     103.510  51.560  77.120  1.00  0.00           C
ATOM    618 1HG2 ILE A  42     102.980  51.570  76.160  1.00  0.00           H
ATOM    619 2HG2 ILE A  42     103.910  50.540  77.120  1.00  0.00           H
ATOM    620 3HG2 ILE A  42     102.780  51.740  77.910  1.00  0.00           H
ATOM    621  CG1 ILE A  42     105.680  52.190  76.100  1.00  0.00           C
ATOM    622 1HG1 ILE A  42     106.490  52.890  76.280  1.00  0.00           H
ATOM    623 2HG1 ILE A  42     105.390  52.300  75.060  1.00  0.00           H
ATOM    624  CD  ILE A  42     106.520  50.850  76.260  1.00  0.00           C
ATOM    625  HD1 ILE A  42     107.390  50.910  75.590  1.00  0.00           H
ATOM    626  HD2 ILE A  42     106.770  50.710  77.310  1.00  0.00           H
ATOM    627  HD3 ILE A  42     105.910  49.980  76.040  1.00  0.00           H
ATOM    628  C   ILE A  42     102.880  54.430  77.690  1.00  0.00           C
ATOM    629  O   ILE A  42     102.940  54.710  78.910  1.00  0.00           O
ATOM    630  N   GLY A  43     101.720  54.300  77.060  1.00  0.00           N
ATOM    631  H   GLY A  43     101.630  54.040  76.090  1.00  0.00           H
ATOM    632  CA  GLY A  43     100.450  54.610  77.690  1.00  0.00           C
ATOM    633  HA1 GLY A  43     100.240  54.130  78.640  1.00  0.00           H
ATOM    634  HA2 GLY A  43      99.680  54.290  76.990  1.00  0.00           H
ATOM    635  C   GLY A  43     100.200  56.140  77.870  1.00  0.00           C
ATOM    636  O   GLY A  43      99.290  56.530  78.630  1.00  0.00           O
ATOM    637  N   GLY A  44     100.970  57.070  77.250  1.00  0.00           N
ATOM    638  H   GLY A  44     101.630  56.830  76.520  1.00  0.00           H
ATOM    639  CA  GLY A  44     100.870  58.530  77.470  1.00  0.00           C
ATOM    640  HA1 GLY A  44     101.030  58.690  78.540  1.00  0.00           H
ATOM    641  HA2 GLY A  44      99.850  58.810  77.230  1.00  0.00           H
ATOM    642  C   GLY A  44     101.830  59.390  76.680  1.00  0.00           C
ATOM    643  O   GLY A  44     102.540  58.900  75.810  1.00  0.00           O
ATOM    644  N   GLY A  45     101.710  60.730  76.960  1.00  0.00           N
ATOM    645  H   GLY A  45     101.120  61.080  77.700  1.00  0.00           H
ATOM    646  CA  GLY A  45     102.450  61.750  76.190  1.00  0.00           C
ATOM    647  HA1 GLY A  45     103.140  61.370  75.440  1.00  0.00           H
ATOM    648  HA2 GLY A  45     102.910  62.390  76.940  1.00  0.00           H
ATOM    649  C   GLY A  45     101.590  62.740  75.430  1.00  0.00           C
ATOM    650  O   GLY A  45     100.360  62.520  75.230  1.00  0.00           O
ATOM    651  N   ASP A  46     102.260  63.900  75.140  1.00  0.00           N
ATOM    652  H   ASP A  46     103.250  63.990  75.310  1.00  0.00           H
ATOM    653  CA  ASP A  46     101.550  64.920  74.320  1.00  0.00           C
ATOM    654  HA  ASP A  46     100.640  64.450  73.950  1.00  0.00           H
ATOM    655  CB  ASP A  46     101.150  66.060  75.220  1.00  0.00           C
ATOM    656  HB1 ASP A  46     100.370  65.660  75.870  1.00  0.00           H
ATOM    657  HB2 ASP A  46     100.680  66.830  74.600  1.00  0.00           H
ATOM    658  CG  ASP A  46     102.280  66.750  75.980  1.00  0.00           C
ATOM    659  OD1 ASP A  46     103.450  66.280  75.970  1.00  0.00           O
ATOM    660  OD2 ASP A  46     101.920  67.650  76.720  1.00  0.00           O
ATOM    661  C   ASP A  46     102.280  65.330  73.030  1.00  0.00           C
ATOM    662  O   ASP A  46     102.670  66.480  72.870  1.00  0.00           O
ATOM    663  N   ASP A  47     102.490  64.350  72.130  1.00  0.00           N
ATOM    664  H   ASP A  47     102.050  63.460  72.330  1.00  0.00           H
ATOM    665  CA  ASP A  47     103.110  64.520  70.820  1.00  0.00           C
ATOM    666  HA  ASP A  47     103.890  65.270  70.940  1.00  0.00           H
ATOM    667  CB  ASP A  47     103.860  63.310  70.430  1.00  0.00           C
ATOM    668  HB1 ASP A  47     104.290  63.530  69.450  1.00  0.00           H
ATOM    669  HB2 ASP A  47     103.200  62.440  70.380  1.00  0.00           H
ATOM    670  CG  ASP A  47     104.990  63.050  71.350  1.00  0.00           C
ATOM    671  OD1 ASP A  47     104.970  62.150  72.140  1.00  0.00           O
ATOM    672  OD2 ASP A  47     106.040  63.770  71.280  1.00  0.00           O
ATOM    673  C   ASP A  47     102.070  65.000  69.780  1.00  0.00           C
ATOM    674  O   ASP A  47     100.880  64.850  69.960  1.00  0.00           O
ATOM    675  N   SER A  48     102.480  65.480  68.590  1.00  0.00           N
ATOM    676  H   SER A  48     103.480  65.530  68.450  1.00  0.00           H
ATOM    677  CA  SER A  48     101.550  66.040  67.560  1.00  0.00           C
ATOM    678  HA  SER A  48     100.880  66.750  68.050  1.00  0.00           H
ATOM    679  CB  SER A  48     102.250  66.850  66.450  1.00  0.00           C
ATOM    680  HB1 SER A  48     101.480  67.590  66.230  1.00  0.00           H
ATOM    681  HB2 SER A  48     102.420  66.290  65.530  1.00  0.00           H
ATOM    682  OG  SER A  48     103.510  67.460  66.800  1.00  0.00           O
ATOM    683  HG  SER A  48     103.950  66.730  67.240  1.00  0.00           H
ATOM    684  C   SER A  48     100.590  65.070  66.910  1.00  0.00           C
ATOM    685  O   SER A  48      99.460  65.470  66.640  1.00  0.00           O
ATOM    686  N   PHE A  49     100.970  63.820  66.910  1.00  0.00           N
ATOM    687  H   PHE A  49     101.930  63.590  67.120  1.00  0.00           H
ATOM    688  CA  PHE A  49     100.120  62.660  66.570  1.00  0.00           C
ATOM    689  HA  PHE A  49      99.560  62.800  65.640  1.00  0.00           H
ATOM    690  CB  PHE A  49     100.870  61.310  66.240  1.00  0.00           C
ATOM    691  HB1 PHE A  49     101.710  61.410  65.540  1.00  0.00           H
ATOM    692  HB2 PHE A  49     100.160  60.580  65.870  1.00  0.00           H
ATOM    693  CG  PHE A  49     101.570  60.690  67.450  1.00  0.00           C
ATOM    694  CD1 PHE A  49     100.820  59.830  68.360  1.00  0.00           C
ATOM    695  HD1 PHE A  49      99.740  59.870  68.300  1.00  0.00           H
ATOM    696  CE1 PHE A  49     101.420  59.370  69.500  1.00  0.00           C
ATOM    697  HE1 PHE A  49     100.870  58.730  70.170  1.00  0.00           H
ATOM    698  CZ  PHE A  49     102.800  59.450  69.610  1.00  0.00           C
ATOM    699  HZ  PHE A  49     103.340  59.080  70.470  1.00  0.00           H
ATOM    700  CE2 PHE A  49     103.550  60.300  68.710  1.00  0.00           C
ATOM    701  HE2 PHE A  49     104.590  60.530  68.920  1.00  0.00           H
ATOM    702  CD2 PHE A  49     102.910  60.910  67.600  1.00  0.00           C
ATOM    703  HD2 PHE A  49     103.470  61.670  67.080  1.00  0.00           H
ATOM    704  C   PHE A  49      98.970  62.400  67.580  1.00  0.00           C
ATOM    705  O   PHE A  49      97.820  61.930  67.280  1.00  0.00           O
ATOM    706  N   ASN A  50      99.170  62.630  68.920  1.00  0.00           N
ATOM    707  H   ASN A  50      99.950  63.220  69.140  1.00  0.00           H
ATOM    708  CA  ASN A  50      98.100  62.450  69.900  1.00  0.00           C
ATOM    709  HA  ASN A  50      97.660  61.460  69.780  1.00  0.00           H
ATOM    710  CB  ASN A  50      98.810  62.530  71.280  1.00  0.00           C
ATOM    711  HB1 ASN A  50      98.080  62.320  72.070  1.00  0.00           H
ATOM    712  HB2 ASN A  50      99.230  63.520  71.410  1.00  0.00           H
ATOM    713  CG  ASN A  50      99.880  61.490  71.430  1.00  0.00           C
ATOM    714  OD1 ASN A  50     101.100  61.780  71.540  1.00  0.00           O
ATOM    715  ND2 ASN A  50      99.380  60.240  71.530  1.00  0.00           N
ATOM    716 1HD2 ASN A  50      98.390  60.100  71.610  1.00  0.00           H
ATOM    717 2HD2 ASN A  50      99.990  59.450  71.640  1.00  0.00           H
ATOM    718  C   ASN A  50      96.850  63.420  69.910  1.00  0.00           C
ATOM    719  O   ASN A  50      95.800  63.190  70.530  1.00  0.00           O
ATOM    720  N   THR A  51      96.940  64.560  69.160  1.00  0.00           N
ATOM    721  H   THR A  51      97.800  64.810  68.700  1.00  0.00           H
ATOM    722  CA  THR A  51      95.740  65.320  68.650  1.00  0.00           C
ATOM    723  HA  THR A  51      95.370  65.820  69.550  1.00  0.00           H
ATOM    724  CB  THR A  51      96.010  66.450  67.650  1.00  0.00           C
ATOM    725  HB  THR A  51      95.140  67.040  67.380  1.00  0.00           H
ATOM    726  CG2 THR A  51      97.140  67.380  67.970  1.00  0.00           C
ATOM    727 1HG2 THR A  51      96.870  68.010  68.810  1.00  0.00           H
ATOM    728 2HG2 THR A  51      97.990  66.720  68.140  1.00  0.00           H
ATOM    729 3HG2 THR A  51      97.470  68.020  67.150  1.00  0.00           H
ATOM    730  OG1 THR A  51      96.480  65.910  66.480  1.00  0.00           O
ATOM    731  HG1 THR A  51      97.220  66.460  66.210  1.00  0.00           H
ATOM    732  C   THR A  51      94.690  64.380  68.190  1.00  0.00           C
ATOM    733  O   THR A  51      93.500  64.640  68.510  1.00  0.00           O
ATOM    734  N   PHE A  52      95.020  63.360  67.360  1.00  0.00           N
ATOM    735  H   PHE A  52      95.990  63.200  67.140  1.00  0.00           H
ATOM    736  CA  PHE A  52      94.100  62.420  66.710  1.00  0.00           C
ATOM    737  HA  PHE A  52      93.080  62.750  66.890  1.00  0.00           H
ATOM    738  CB  PHE A  52      94.410  62.340  65.210  1.00  0.00           C
ATOM    739  HB1 PHE A  52      94.300  61.320  64.850  1.00  0.00           H
ATOM    740  HB2 PHE A  52      95.440  62.650  65.030  1.00  0.00           H
ATOM    741  CG  PHE A  52      93.700  63.340  64.280  1.00  0.00           C
ATOM    742  CD1 PHE A  52      93.830  64.700  64.620  1.00  0.00           C
ATOM    743  HD1 PHE A  52      94.310  65.040  65.520  1.00  0.00           H
ATOM    744  CE1 PHE A  52      93.370  65.740  63.780  1.00  0.00           C
ATOM    745  HE1 PHE A  52      93.540  66.750  64.090  1.00  0.00           H
ATOM    746  CZ  PHE A  52      92.900  65.300  62.490  1.00  0.00           C
ATOM    747  HZ  PHE A  52      92.560  66.110  61.860  1.00  0.00           H
ATOM    748  CE2 PHE A  52      92.800  63.980  62.070  1.00  0.00           C
ATOM    749  HE2 PHE A  52      92.450  63.690  61.090  1.00  0.00           H
ATOM    750  CD2 PHE A  52      93.210  63.000  63.030  1.00  0.00           C
ATOM    751  HD2 PHE A  52      93.220  61.980  62.690  1.00  0.00           H
ATOM    752  C   PHE A  52      94.000  61.000  67.440  1.00  0.00           C
ATOM    753  O   PHE A  52      92.970  60.420  67.420  1.00  0.00           O
ATOM    754  N   PHE A  53      95.100  60.540  68.150  1.00  0.00           N
ATOM    755  H   PHE A  53      95.970  61.040  68.140  1.00  0.00           H
ATOM    756  CA  PHE A  53      95.060  59.210  68.880  1.00  0.00           C
ATOM    757  HA  PHE A  53      94.130  58.660  68.740  1.00  0.00           H
ATOM    758  CB  PHE A  53      96.150  58.280  68.300  1.00  0.00           C
ATOM    759  HB1 PHE A  53      96.100  57.370  68.900  1.00  0.00           H
ATOM    760  HB2 PHE A  53      97.160  58.640  68.480  1.00  0.00           H
ATOM    761  CG  PHE A  53      95.920  57.870  66.880  1.00  0.00           C
ATOM    762  CD1 PHE A  53      96.250  58.740  65.870  1.00  0.00           C
ATOM    763  HD1 PHE A  53      96.720  59.680  66.100  1.00  0.00           H
ATOM    764  CE1 PHE A  53      96.240  58.220  64.540  1.00  0.00           C
ATOM    765  HE1 PHE A  53      96.660  58.920  63.830  1.00  0.00           H
ATOM    766  CZ  PHE A  53      95.770  56.950  64.270  1.00  0.00           C
ATOM    767  HZ  PHE A  53      95.700  56.720  63.220  1.00  0.00           H
ATOM    768  CE2 PHE A  53      95.360  56.100  65.250  1.00  0.00           C
ATOM    769  HE2 PHE A  53      95.010  55.120  64.980  1.00  0.00           H
ATOM    770  CD2 PHE A  53      95.340  56.580  66.590  1.00  0.00           C
ATOM    771  HD2 PHE A  53      94.960  56.030  67.440  1.00  0.00           H
ATOM    772  C   PHE A  53      95.150  59.370  70.420  1.00  0.00           C
ATOM    773  O   PHE A  53      96.130  59.990  70.910  1.00  0.00           O
ATOM    774  N   SER A  54      94.350  58.640  71.220  1.00  0.00           N
ATOM    775  H   SER A  54      93.670  58.070  70.740  1.00  0.00           H
ATOM    776  CA  SER A  54      94.580  58.430  72.680  1.00  0.00           C
ATOM    777  HA  SER A  54      95.060  59.340  73.040  1.00  0.00           H
ATOM    778  CB  SER A  54      93.280  58.340  73.400  1.00  0.00           C
ATOM    779  HB1 SER A  54      92.730  59.240  73.140  1.00  0.00           H
ATOM    780  HB2 SER A  54      93.370  58.190  74.470  1.00  0.00           H
ATOM    781  OG  SER A  54      92.590  57.160  72.940  1.00  0.00           O
ATOM    782  HG  SER A  54      92.120  56.700  73.650  1.00  0.00           H
ATOM    783  C   SER A  54      95.410  57.130  72.950  1.00  0.00           C
ATOM    784  O   SER A  54      95.700  56.440  71.940  1.00  0.00           O
ATOM    785  N   GLU A  55      95.920  56.920  74.150  1.00  0.00           N
ATOM    786  H   GLU A  55      95.780  57.630  74.860  1.00  0.00           H
ATOM    787  CA  GLU A  55      96.950  55.880  74.400  1.00  0.00           C
ATOM    788  HA  GLU A  55      97.030  55.240  73.520  1.00  0.00           H
ATOM    789  CB  GLU A  55      98.320  56.510  74.760  1.00  0.00           C
ATOM    790  HB1 GLU A  55      98.980  55.820  75.300  1.00  0.00           H
ATOM    791  HB2 GLU A  55      98.210  57.380  75.410  1.00  0.00           H
ATOM    792  CG  GLU A  55      98.860  57.030  73.420  1.00  0.00           C
ATOM    793  HG1 GLU A  55      98.370  57.930  73.050  1.00  0.00           H
ATOM    794  HG2 GLU A  55      98.850  56.270  72.640  1.00  0.00           H
ATOM    795  CD  GLU A  55     100.340  57.370  73.660  1.00  0.00           C
ATOM    796  OE1 GLU A  55     101.200  56.580  74.100  1.00  0.00           O
ATOM    797  OE2 GLU A  55     100.780  58.470  73.290  1.00  0.00           O
ATOM    798  C   GLU A  55      96.560  55.010  75.590  1.00  0.00           C
ATOM    799  O   GLU A  55      95.920  55.450  76.530  1.00  0.00           O
ATOM    800  N   THR A  56      97.000  53.750  75.610  1.00  0.00           N
ATOM    801  H   THR A  56      97.550  53.440  74.830  1.00  0.00           H
ATOM    802  CA  THR A  56      96.590  52.710  76.620  1.00  0.00           C
ATOM    803  HA  THR A  56      95.960  53.060  77.440  1.00  0.00           H
ATOM    804  CB  THR A  56      95.780  51.650  76.010  1.00  0.00           C
ATOM    805  HB  THR A  56      95.480  50.830  76.670  1.00  0.00           H
ATOM    806  CG2 THR A  56      94.470  52.120  75.410  1.00  0.00           C
ATOM    807 1HG2 THR A  56      93.820  52.390  76.240  1.00  0.00           H
ATOM    808 2HG2 THR A  56      94.570  52.900  74.650  1.00  0.00           H
ATOM    809 3HG2 THR A  56      93.960  51.300  74.910  1.00  0.00           H
ATOM    810  OG1 THR A  56      96.460  51.040  74.940  1.00  0.00           O
ATOM    811  HG1 THR A  56      96.290  51.630  74.210  1.00  0.00           H
ATOM    812  C   THR A  56      97.840  52.030  77.300  1.00  0.00           C
ATOM    813  O   THR A  56      98.970  52.090  76.850  1.00  0.00           O
ATOM    814  N   GLY A  57      97.700  51.420  78.450  1.00  0.00           N
ATOM    815  H   GLY A  57      96.780  51.350  78.860  1.00  0.00           H
ATOM    816  CA  GLY A  57      98.720  50.660  79.210  1.00  0.00           C
ATOM    817  HA1 GLY A  57      98.220  50.280  80.090  1.00  0.00           H
ATOM    818  HA2 GLY A  57      99.540  51.280  79.580  1.00  0.00           H
ATOM    819  C   GLY A  57      99.230  49.410  78.360  1.00  0.00           C
ATOM    820  O   GLY A  57     100.400  49.010  78.490  1.00  0.00           O
ATOM    821  N   ALA A  58      98.360  48.860  77.500  1.00  0.00           N
ATOM    822  H   ALA A  58      97.420  49.210  77.620  1.00  0.00           H
ATOM    823  CA  ALA A  58      98.630  47.850  76.450  1.00  0.00           C
ATOM    824  HA  ALA A  58      99.290  47.090  76.860  1.00  0.00           H
ATOM    825  CB  ALA A  58      97.350  47.320  75.980  1.00  0.00           C
ATOM    826  HB1 ALA A  58      96.760  46.890  76.790  1.00  0.00           H
ATOM    827  HB2 ALA A  58      96.700  48.100  75.570  1.00  0.00           H
ATOM    828  HB3 ALA A  58      97.380  46.580  75.180  1.00  0.00           H
ATOM    829  C   ALA A  58      99.420  48.440  75.280  1.00  0.00           C
ATOM    830  O   ALA A  58     100.000  47.760  74.460  1.00  0.00           O
ATOM    831  N   GLY A  59      99.540  49.750  75.160  1.00  0.00           N
ATOM    832  H   GLY A  59      99.020  50.330  75.800  1.00  0.00           H
ATOM    833  CA  GLY A  59     100.290  50.310  74.040  1.00  0.00           C
ATOM    834  HA1 GLY A  59     101.210  49.720  73.910  1.00  0.00           H
ATOM    835  HA2 GLY A  59     100.490  51.310  74.410  1.00  0.00           H
ATOM    836  C   GLY A  59      99.480  50.330  72.700  1.00  0.00           C
ATOM    837  O   GLY A  59     100.100  50.500  71.660  1.00  0.00           O
ATOM    838  N   LYS A  60      98.150  50.170  72.700  1.00  0.00           N
ATOM    839  H   LYS A  60      97.720  50.000  73.590  1.00  0.00           H
ATOM    840  CA  LYS A  60      97.140  50.340  71.620  1.00  0.00           C
ATOM    841  HA  LYS A  60      97.620  49.980  70.710  1.00  0.00           H
ATOM    842  CB  LYS A  60      95.790  49.580  71.850  1.00  0.00           C
ATOM    843  HB1 LYS A  60      95.310  49.910  72.780  1.00  0.00           H
ATOM    844  HB2 LYS A  60      96.060  48.530  72.020  1.00  0.00           H
ATOM    845  CG  LYS A  60      94.760  49.670  70.690  1.00  0.00           C
ATOM    846  HG1 LYS A  60      95.320  49.250  69.850  1.00  0.00           H
ATOM    847  HG2 LYS A  60      94.540  50.660  70.310  1.00  0.00           H
ATOM    848  CD  LYS A  60      93.530  48.890  70.920  1.00  0.00           C
ATOM    849  HD1 LYS A  60      92.820  49.110  70.120  1.00  0.00           H
ATOM    850  HD2 LYS A  60      93.160  49.160  71.910  1.00  0.00           H
ATOM    851  CE  LYS A  60      93.810  47.300  70.910  1.00  0.00           C
ATOM    852  HE1 LYS A  60      94.550  46.980  71.640  1.00  0.00           H
ATOM    853  HE2 LYS A  60      94.170  47.000  69.930  1.00  0.00           H
ATOM    854  NZ  LYS A  60      92.520  46.640  71.260  1.00  0.00           N
ATOM    855  HZ1 LYS A  60      92.250  46.910  72.190  1.00  0.00           H
ATOM    856  HZ2 LYS A  60      91.800  46.860  70.590  1.00  0.00           H
ATOM    857  HZ3 LYS A  60      92.650  45.640  71.290  1.00  0.00           H
ATOM    858  C   LYS A  60      96.780  51.790  71.480  1.00  0.00           C
ATOM    859  O   LYS A  60      96.120  52.410  72.370  1.00  0.00           O
ATOM    860  N   HIS A  61      97.100  52.370  70.310  1.00  0.00           N
ATOM    861  H   HIS A  61      97.780  51.900  69.720  1.00  0.00           H
ATOM    862  CA  HIS A  61      96.690  53.680  69.910  1.00  0.00           C
ATOM    863  HA  HIS A  61      96.550  54.340  70.760  1.00  0.00           H
ATOM    864  CB  HIS A  61      97.630  54.270  68.860  1.00  0.00           C
ATOM    865  HB1 HIS A  61      97.090  55.060  68.360  1.00  0.00           H
ATOM    866  HB2 HIS A  61      97.800  53.440  68.170  1.00  0.00           H
ATOM    867  CG  HIS A  61      98.980  54.760  69.510  1.00  0.00           C
ATOM    868  ND1 HIS A  61      99.710  54.130  70.590  1.00  0.00           N
ATOM    869  CE1 HIS A  61     100.840  54.920  70.750  1.00  0.00           C
ATOM    870  HE1 HIS A  61     101.560  54.820  71.540  1.00  0.00           H
ATOM    871  NE2 HIS A  61     100.960  55.820  69.810  1.00  0.00           N
ATOM    872  HE2 HIS A  61     101.770  56.410  69.770  1.00  0.00           H
ATOM    873  CD2 HIS A  61      99.830  55.650  68.930  1.00  0.00           C
ATOM    874  HD2 HIS A  61      99.590  56.290  68.090  1.00  0.00           H
ATOM    875  C   HIS A  61      95.240  53.650  69.320  1.00  0.00           C
ATOM    876  O   HIS A  61      94.940  52.950  68.430  1.00  0.00           O
ATOM    877  N   VAL A  62      94.380  54.460  69.960  1.00  0.00           N
ATOM    878  H   VAL A  62      94.760  54.970  70.740  1.00  0.00           H
ATOM    879  CA  VAL A  62      92.860  54.430  69.840  1.00  0.00           C
ATOM    880  HA  VAL A  62      92.680  53.570  69.190  1.00  0.00           H
ATOM    881  CB  VAL A  62      92.090  54.200  71.210  1.00  0.00           C
ATOM    882  HB  VAL A  62      92.280  55.010  71.920  1.00  0.00           H
ATOM    883  CG1 VAL A  62      90.600  53.960  70.940  1.00  0.00           C
ATOM    884 1HG1 VAL A  62      89.960  53.920  71.820  1.00  0.00           H
ATOM    885 2HG1 VAL A  62      90.300  54.780  70.300  1.00  0.00           H
ATOM    886 3HG1 VAL A  62      90.370  53.040  70.410  1.00  0.00           H
ATOM    887  CG2 VAL A  62      92.630  52.950  71.830  1.00  0.00           C
ATOM    888 1HG2 VAL A  62      92.610  52.120  71.120  1.00  0.00           H
ATOM    889 2HG2 VAL A  62      93.660  53.250  72.030  1.00  0.00           H
ATOM    890 3HG2 VAL A  62      92.150  52.800  72.800  1.00  0.00           H
ATOM    891  C   VAL A  62      92.460  55.740  69.100  1.00  0.00           C
ATOM    892  O   VAL A  62      92.480  56.770  69.710  1.00  0.00           O
ATOM    893  N   PRO A  63      92.130  55.770  67.800  1.00  0.00           N
ATOM    894  CD  PRO A  63      92.530  54.810  66.790  1.00  0.00           C
ATOM    895  HD1 PRO A  63      92.110  53.850  67.090  1.00  0.00           H
ATOM    896  HD2 PRO A  63      93.600  54.610  66.810  1.00  0.00           H
ATOM    897  CG  PRO A  63      91.970  55.220  65.480  1.00  0.00           C
ATOM    898  HG1 PRO A  63      91.570  54.450  64.830  1.00  0.00           H
ATOM    899  HG2 PRO A  63      92.670  55.880  64.960  1.00  0.00           H
ATOM    900  CB  PRO A  63      90.820  56.200  65.950  1.00  0.00           C
ATOM    901  HB1 PRO A  63      89.990  55.610  66.350  1.00  0.00           H
ATOM    902  HB2 PRO A  63      90.520  56.840  65.120  1.00  0.00           H
ATOM    903  CA  PRO A  63      91.440  56.850  67.200  1.00  0.00           C
ATOM    904  HA  PRO A  63      92.240  57.520  66.870  1.00  0.00           H
ATOM    905  C   PRO A  63      90.430  57.590  68.140  1.00  0.00           C
ATOM    906  O   PRO A  63      89.530  56.980  68.730  1.00  0.00           O
ATOM    907  N   ARG A  64      90.560  58.910  68.210  1.00  0.00           N
ATOM    908  H   ARG A  64      91.350  59.380  67.790  1.00  0.00           H
ATOM    909  CA  ARG A  64      89.530  59.740  68.900  1.00  0.00           C
ATOM    910  HA  ARG A  64      89.140  59.230  69.780  1.00  0.00           H
ATOM    911  CB  ARG A  64      90.200  61.050  69.310  1.00  0.00           C
ATOM    912  HB1 ARG A  64      89.390  61.640  69.740  1.00  0.00           H
ATOM    913  HB2 ARG A  64      90.510  61.570  68.400  1.00  0.00           H
ATOM    914  CG  ARG A  64      91.310  60.910  70.370  1.00  0.00           C
ATOM    915  HG1 ARG A  64      92.070  60.170  70.090  1.00  0.00           H
ATOM    916  HG2 ARG A  64      90.820  60.600  71.300  1.00  0.00           H
ATOM    917  CD  ARG A  64      91.820  62.370  70.550  1.00  0.00           C
ATOM    918  HD1 ARG A  64      91.120  62.920  71.170  1.00  0.00           H
ATOM    919  HD2 ARG A  64      91.900  62.890  69.600  1.00  0.00           H
ATOM    920  NE  ARG A  64      93.180  62.320  71.180  1.00  0.00           N
ATOM    921  HE  ARG A  64      94.000  62.450  70.600  1.00  0.00           H
ATOM    922  CZ  ARG A  64      93.500  62.170  72.440  1.00  0.00           C
ATOM    923  NH1 ARG A  64      92.540  62.040  73.350  1.00  0.00           N
ATOM    924 1HH1 ARG A  64      91.570  61.940  73.110  1.00  0.00           H
ATOM    925 2HH1 ARG A  64      92.810  61.940  74.320  1.00  0.00           H
ATOM    926  NH2 ARG A  64      94.740  62.100  72.840  1.00  0.00           N
ATOM    927 1HH2 ARG A  64      95.460  62.410  72.200  1.00  0.00           H
ATOM    928 2HH2 ARG A  64      94.930  62.060  73.830  1.00  0.00           H
ATOM    929  C   ARG A  64      88.230  59.950  68.050  1.00  0.00           C
ATOM    930  O   ARG A  64      87.920  61.060  67.650  1.00  0.00           O
ATOM    931  N   ALA A  65      87.700  58.780  67.660  1.00  0.00           N
ATOM    932  H   ALA A  65      87.930  57.900  68.100  1.00  0.00           H
ATOM    933  CA  ALA A  65      86.750  58.760  66.530  1.00  0.00           C
ATOM    934  HA  ALA A  65      86.550  59.730  66.070  1.00  0.00           H
ATOM    935  CB  ALA A  65      87.470  57.960  65.350  1.00  0.00           C
ATOM    936  HB1 ALA A  65      86.910  57.940  64.410  1.00  0.00           H
ATOM    937  HB2 ALA A  65      88.380  58.530  65.160  1.00  0.00           H
ATOM    938  HB3 ALA A  65      87.680  56.910  65.560  1.00  0.00           H
ATOM    939  C   ALA A  65      85.380  58.200  66.850  1.00  0.00           C
ATOM    940  O   ALA A  65      85.440  57.130  67.490  1.00  0.00           O
ATOM    941  N   VAL A  66      84.220  58.790  66.480  1.00  0.00           N
ATOM    942  H   VAL A  66      84.300  59.720  66.100  1.00  0.00           H
ATOM    943  CA  VAL A  66      82.920  58.040  66.590  1.00  0.00           C
ATOM    944  HA  VAL A  66      83.060  57.080  67.080  1.00  0.00           H
ATOM    945  CB  VAL A  66      81.850  58.820  67.450  1.00  0.00           C
ATOM    946  HB  VAL A  66      81.580  59.810  67.080  1.00  0.00           H
ATOM    947  CG1 VAL A  66      80.700  57.960  67.700  1.00  0.00           C
ATOM    948 1HG1 VAL A  66      80.020  58.350  68.470  1.00  0.00           H
ATOM    949 2HG1 VAL A  66      80.110  57.780  66.800  1.00  0.00           H
ATOM    950 3HG1 VAL A  66      80.970  56.940  67.990  1.00  0.00           H
ATOM    951  CG2 VAL A  66      82.440  59.110  68.820  1.00  0.00           C
ATOM    952 1HG2 VAL A  66      83.010  58.260  69.200  1.00  0.00           H
ATOM    953 2HG2 VAL A  66      83.090  59.970  68.700  1.00  0.00           H
ATOM    954 3HG2 VAL A  66      81.620  59.390  69.470  1.00  0.00           H
ATOM    955  C   VAL A  66      82.360  57.870  65.110  1.00  0.00           C
ATOM    956  O   VAL A  66      82.180  58.910  64.400  1.00  0.00           O
ATOM    957  N   PHE A  67      81.870  56.670  64.820  1.00  0.00           N
ATOM    958  H   PHE A  67      81.710  55.940  65.500  1.00  0.00           H
ATOM    959  CA  PHE A  67      81.140  56.340  63.620  1.00  0.00           C
ATOM    960  HA  PHE A  67      81.210  57.220  62.980  1.00  0.00           H
ATOM    961  CB  PHE A  67      81.770  55.070  62.970  1.00  0.00           C
ATOM    962  HB1 PHE A  67      81.200  54.710  62.110  1.00  0.00           H
ATOM    963  HB2 PHE A  67      81.820  54.240  63.680  1.00  0.00           H
ATOM    964  CG  PHE A  67      83.250  55.240  62.590  1.00  0.00           C
ATOM    965  CD1 PHE A  67      84.290  55.110  63.570  1.00  0.00           C
ATOM    966  HD1 PHE A  67      84.060  54.970  64.620  1.00  0.00           H
ATOM    967  CE1 PHE A  67      85.630  55.360  63.120  1.00  0.00           C
ATOM    968  HE1 PHE A  67      86.400  55.550  63.860  1.00  0.00           H
ATOM    969  CZ  PHE A  67      86.010  55.630  61.810  1.00  0.00           C
ATOM    970  HZ  PHE A  67      87.010  55.780  61.450  1.00  0.00           H
ATOM    971  CE2 PHE A  67      84.950  55.610  60.870  1.00  0.00           C
ATOM    972  HE2 PHE A  67      85.170  55.640  59.810  1.00  0.00           H
ATOM    973  CD2 PHE A  67      83.600  55.480  61.220  1.00  0.00           C
ATOM    974  HD2 PHE A  67      82.810  55.430  60.490  1.00  0.00           H
ATOM    975  C   PHE A  67      79.720  56.040  63.920  1.00  0.00           C
ATOM    976  O   PHE A  67      79.430  55.360  64.870  1.00  0.00           O
ATOM    977  N   VAL A  68      78.750  56.530  63.080  1.00  0.00           N
ATOM    978  H   VAL A  68      78.930  57.110  62.280  1.00  0.00           H
ATOM    979  CA  VAL A  68      77.340  56.510  63.450  1.00  0.00           C
ATOM    980  HA  VAL A  68      77.240  55.610  64.050  1.00  0.00           H
ATOM    981  CB  VAL A  68      76.960  57.740  64.360  1.00  0.00           C
ATOM    982  HB  VAL A  68      77.590  57.620  65.240  1.00  0.00           H
ATOM    983  CG1 VAL A  68      77.340  59.080  63.700  1.00  0.00           C
ATOM    984 1HG1 VAL A  68      76.890  59.900  64.260  1.00  0.00           H
ATOM    985 2HG1 VAL A  68      78.410  59.230  63.690  1.00  0.00           H
ATOM    986 3HG1 VAL A  68      76.930  59.070  62.690  1.00  0.00           H
ATOM    987  CG2 VAL A  68      75.550  57.770  64.900  1.00  0.00           C
ATOM    988 1HG2 VAL A  68      74.820  58.050  64.150  1.00  0.00           H
ATOM    989 2HG2 VAL A  68      75.350  56.780  65.310  1.00  0.00           H
ATOM    990 3HG2 VAL A  68      75.510  58.510  65.710  1.00  0.00           H
ATOM    991  C   VAL A  68      76.340  56.390  62.290  1.00  0.00           C
ATOM    992  O   VAL A  68      76.380  57.070  61.240  1.00  0.00           O
ATOM    993  N   ASP A  69      75.480  55.360  62.300  1.00  0.00           N
ATOM    994  H   ASP A  69      75.410  54.710  63.060  1.00  0.00           H
ATOM    995  CA  ASP A  69      74.660  55.000  61.060  1.00  0.00           C
ATOM    996  HA  ASP A  69      74.470  55.970  60.590  1.00  0.00           H
ATOM    997  CB  ASP A  69      75.430  54.160  60.100  1.00  0.00           C
ATOM    998  HB1 ASP A  69      75.730  53.180  60.460  1.00  0.00           H
ATOM    999  HB2 ASP A  69      76.340  54.710  59.830  1.00  0.00           H
ATOM   1000  CG  ASP A  69      74.750  53.970  58.790  1.00  0.00           C
ATOM   1001  OD1 ASP A  69      73.560  54.240  58.620  1.00  0.00           O
ATOM   1002  OD2 ASP A  69      75.350  53.400  57.830  1.00  0.00           O
ATOM   1003  C   ASP A  69      73.310  54.390  61.540  1.00  0.00           C
ATOM   1004  O   ASP A  69      73.340  53.740  62.570  1.00  0.00           O
ATOM   1005  N   LEU A  70      72.200  54.820  60.990  1.00  0.00           N
ATOM   1006  H   LEU A  70      72.190  55.350  60.130  1.00  0.00           H
ATOM   1007  CA  LEU A  70      70.850  54.360  61.370  1.00  0.00           C
ATOM   1008  HA  LEU A  70      70.710  54.320  62.450  1.00  0.00           H
ATOM   1009  CB  LEU A  70      69.780  55.380  60.900  1.00  0.00           C
ATOM   1010  HB1 LEU A  70      68.770  54.980  60.990  1.00  0.00           H
ATOM   1011  HB2 LEU A  70      69.940  55.520  59.830  1.00  0.00           H
ATOM   1012  CG  LEU A  70      69.900  56.780  61.560  1.00  0.00           C
ATOM   1013  HG  LEU A  70      70.910  57.090  61.280  1.00  0.00           H
ATOM   1014  CD1 LEU A  70      69.060  57.880  60.900  1.00  0.00           C
ATOM   1015 1HD1 LEU A  70      69.130  58.840  61.400  1.00  0.00           H
ATOM   1016 2HD1 LEU A  70      69.370  57.980  59.860  1.00  0.00           H
ATOM   1017 3HD1 LEU A  70      67.980  57.700  60.910  1.00  0.00           H
ATOM   1018  CD2 LEU A  70      69.690  56.790  63.030  1.00  0.00           C
ATOM   1019 1HD2 LEU A  70      69.690  57.760  63.500  1.00  0.00           H
ATOM   1020 2HD2 LEU A  70      68.820  56.150  63.210  1.00  0.00           H
ATOM   1021 3HD2 LEU A  70      70.530  56.290  63.500  1.00  0.00           H
ATOM   1022  C   LEU A  70      70.630  52.970  60.830  1.00  0.00           C
ATOM   1023  O   LEU A  70      69.720  52.320  61.300  1.00  0.00           O
ATOM   1024  N   GLU A  71      71.470  52.340  60.090  1.00  0.00           N
ATOM   1025  H   GLU A  71      72.190  52.900  59.640  1.00  0.00           H
ATOM   1026  CA  GLU A  71      71.440  50.890  59.790  1.00  0.00           C
ATOM   1027  HA  GLU A  71      70.850  50.370  60.550  1.00  0.00           H
ATOM   1028  CB  GLU A  71      70.890  50.680  58.380  1.00  0.00           C
ATOM   1029  HB1 GLU A  71      69.880  51.050  58.200  1.00  0.00           H
ATOM   1030  HB2 GLU A  71      70.830  49.600  58.260  1.00  0.00           H
ATOM   1031  CG  GLU A  71      71.920  51.170  57.310  1.00  0.00           C
ATOM   1032  HG1 GLU A  71      72.790  51.630  57.770  1.00  0.00           H
ATOM   1033  HG2 GLU A  71      71.450  52.010  56.820  1.00  0.00           H
ATOM   1034  CD  GLU A  71      72.430  50.080  56.290  1.00  0.00           C
ATOM   1035  OE1 GLU A  71      72.820  48.940  56.710  1.00  0.00           O
ATOM   1036  OE2 GLU A  71      72.590  50.540  55.130  1.00  0.00           O
ATOM   1037  C   GLU A  71      72.920  50.360  60.000  1.00  0.00           C
ATOM   1038  O   GLU A  71      73.870  51.150  60.210  1.00  0.00           O
ATOM   1039  N   PRO A  72      73.110  49.080  60.180  1.00  0.00           N
ATOM   1040  CD  PRO A  72      72.070  48.080  60.350  1.00  0.00           C
ATOM   1041  HD1 PRO A  72      71.620  47.930  59.370  1.00  0.00           H
ATOM   1042  HD2 PRO A  72      71.350  48.390  61.110  1.00  0.00           H
ATOM   1043  CG  PRO A  72      72.770  46.830  60.900  1.00  0.00           C
ATOM   1044  HG1 PRO A  72      73.000  46.130  60.090  1.00  0.00           H
ATOM   1045  HG2 PRO A  72      72.250  46.310  61.690  1.00  0.00           H
ATOM   1046  CB  PRO A  72      74.060  47.390  61.500  1.00  0.00           C
ATOM   1047  HB1 PRO A  72      74.790  46.600  61.630  1.00  0.00           H
ATOM   1048  HB2 PRO A  72      73.890  47.750  62.510  1.00  0.00           H
ATOM   1049  CA  PRO A  72      74.420  48.530  60.600  1.00  0.00           C
ATOM   1050  HA  PRO A  72      74.970  49.310  61.130  1.00  0.00           H
ATOM   1051  C   PRO A  72      75.380  48.150  59.580  1.00  0.00           C
ATOM   1052  O   PRO A  72      76.600  48.080  59.880  1.00  0.00           O
ATOM   1053  N   THR A  73      74.950  47.860  58.330  1.00  0.00           N
ATOM   1054  H   THR A  73      73.990  48.000  58.050  1.00  0.00           H
ATOM   1055  CA  THR A  73      75.830  47.090  57.440  1.00  0.00           C
ATOM   1056  HA  THR A  73      75.950  46.170  58.020  1.00  0.00           H
ATOM   1057  CB  THR A  73      75.190  46.740  56.100  1.00  0.00           C
ATOM   1058  HB  THR A  73      75.990  46.330  55.480  1.00  0.00           H
ATOM   1059  CG2 THR A  73      73.990  45.790  56.300  1.00  0.00           C
ATOM   1060 1HG2 THR A  73      73.380  45.550  55.430  1.00  0.00           H
ATOM   1061 2HG2 THR A  73      74.260  44.810  56.680  1.00  0.00           H
ATOM   1062 3HG2 THR A  73      73.240  46.300  56.920  1.00  0.00           H
ATOM   1063  OG1 THR A  73      74.770  47.890  55.440  1.00  0.00           O
ATOM   1064  HG1 THR A  73      73.990  48.210  55.900  1.00  0.00           H
ATOM   1065  C   THR A  73      77.160  47.730  57.160  1.00  0.00           C
ATOM   1066  O   THR A  73      78.090  46.960  56.850  1.00  0.00           O
ATOM   1067  N   VAL A  74      77.320  49.040  57.270  1.00  0.00           N
ATOM   1068  H   VAL A  74      76.570  49.570  57.710  1.00  0.00           H
ATOM   1069  CA  VAL A  74      78.510  49.780  56.800  1.00  0.00           C
ATOM   1070  HA  VAL A  74      79.030  49.120  56.100  1.00  0.00           H
ATOM   1071  CB  VAL A  74      78.230  51.230  56.180  1.00  0.00           C
ATOM   1072  HB  VAL A  74      77.880  51.900  56.950  1.00  0.00           H
ATOM   1073  CG1 VAL A  74      79.560  51.730  55.560  1.00  0.00           C
ATOM   1074 1HG1 VAL A  74      79.340  52.580  54.920  1.00  0.00           H
ATOM   1075 2HG1 VAL A  74      80.280  52.100  56.280  1.00  0.00           H
ATOM   1076 3HG1 VAL A  74      79.970  50.940  54.920  1.00  0.00           H
ATOM   1077  CG2 VAL A  74      77.180  51.120  55.100  1.00  0.00           C
ATOM   1078 1HG2 VAL A  74      76.990  52.100  54.660  1.00  0.00           H
ATOM   1079 2HG2 VAL A  74      77.480  50.420  54.320  1.00  0.00           H
ATOM   1080 3HG2 VAL A  74      76.290  50.850  55.670  1.00  0.00           H
ATOM   1081  C   VAL A  74      79.510  49.820  57.960  1.00  0.00           C
ATOM   1082  O   VAL A  74      80.680  49.630  57.740  1.00  0.00           O
ATOM   1083  N   ILE A  75      79.030  49.960  59.200  1.00  0.00           N
ATOM   1084  H   ILE A  75      78.040  50.130  59.320  1.00  0.00           H
ATOM   1085  CA  ILE A  75      79.810  50.020  60.430  1.00  0.00           C
ATOM   1086  HA  ILE A  75      80.790  50.450  60.260  1.00  0.00           H
ATOM   1087  CB  ILE A  75      79.160  50.970  61.480  1.00  0.00           C
ATOM   1088  HB  ILE A  75      78.110  50.710  61.580  1.00  0.00           H
ATOM   1089  CG2 ILE A  75      79.910  50.720  62.810  1.00  0.00           C
ATOM   1090 1HG2 ILE A  75      79.910  51.600  63.440  1.00  0.00           H
ATOM   1091 2HG2 ILE A  75      79.290  49.940  63.260  1.00  0.00           H
ATOM   1092 3HG2 ILE A  75      80.910  50.310  62.640  1.00  0.00           H
ATOM   1093  CG1 ILE A  75      79.300  52.410  60.950  1.00  0.00           C
ATOM   1094 1HG1 ILE A  75      78.910  52.410  59.930  1.00  0.00           H
ATOM   1095 2HG1 ILE A  75      80.350  52.670  61.090  1.00  0.00           H
ATOM   1096  CD  ILE A  75      78.510  53.330  61.850  1.00  0.00           C
ATOM   1097  HD1 ILE A  75      78.400  54.340  61.440  1.00  0.00           H
ATOM   1098  HD2 ILE A  75      77.490  52.940  61.940  1.00  0.00           H
ATOM   1099  HD3 ILE A  75      78.950  53.350  62.840  1.00  0.00           H
ATOM   1100  C   ILE A  75      80.030  48.580  60.910  1.00  0.00           C
ATOM   1101  O   ILE A  75      81.080  48.340  61.480  1.00  0.00           O
ATOM   1102  N   ASP A  76      79.190  47.560  60.580  1.00  0.00           N
ATOM   1103  H   ASP A  76      78.330  47.790  60.120  1.00  0.00           H
ATOM   1104  CA  ASP A  76      79.610  46.100  60.800  1.00  0.00           C
ATOM   1105  HA  ASP A  76      79.900  45.970  61.850  1.00  0.00           H
ATOM   1106  CB  ASP A  76      78.470  45.180  60.320  1.00  0.00           C
ATOM   1107  HB1 ASP A  76      78.940  44.350  59.810  1.00  0.00           H
ATOM   1108  HB2 ASP A  76      77.920  45.700  59.530  1.00  0.00           H
ATOM   1109  CG  ASP A  76      77.480  44.780  61.450  1.00  0.00           C
ATOM   1110  OD1 ASP A  76      77.710  44.740  62.690  1.00  0.00           O
ATOM   1111  OD2 ASP A  76      76.350  44.500  61.070  1.00  0.00           O
ATOM   1112  C   ASP A  76      80.910  45.720  60.010  1.00  0.00           C
ATOM   1113  O   ASP A  76      81.750  44.970  60.520  1.00  0.00           O
ATOM   1114  N   GLU A  77      81.040  46.270  58.800  1.00  0.00           N
ATOM   1115  H   GLU A  77      80.280  46.750  58.340  1.00  0.00           H
ATOM   1116  CA  GLU A  77      82.260  46.210  58.010  1.00  0.00           C
ATOM   1117  HA  GLU A  77      82.550  45.160  57.950  1.00  0.00           H
ATOM   1118  CB  GLU A  77      82.050  46.760  56.550  1.00  0.00           C
ATOM   1119  HB1 GLU A  77      83.020  46.760  56.050  1.00  0.00           H
ATOM   1120  HB2 GLU A  77      81.750  47.800  56.660  1.00  0.00           H
ATOM   1121  CG  GLU A  77      80.990  46.090  55.760  1.00  0.00           C
ATOM   1122  HG1 GLU A  77      80.580  46.780  55.020  1.00  0.00           H
ATOM   1123  HG2 GLU A  77      80.160  45.670  56.330  1.00  0.00           H
ATOM   1124  CD  GLU A  77      81.560  44.870  55.080  1.00  0.00           C
ATOM   1125  OE1 GLU A  77      81.990  43.900  55.700  1.00  0.00           O
ATOM   1126  OE2 GLU A  77      81.540  44.940  53.840  1.00  0.00           O
ATOM   1127  C   GLU A  77      83.430  46.990  58.640  1.00  0.00           C
ATOM   1128  O   GLU A  77      84.560  46.890  58.140  1.00  0.00           O
ATOM   1129  N   VAL A  78      83.230  47.760  59.720  1.00  0.00           N
ATOM   1130  H   VAL A  78      82.250  47.860  59.940  1.00  0.00           H
ATOM   1131  CA  VAL A  78      84.310  48.380  60.640  1.00  0.00           C
ATOM   1132  HA  VAL A  78      85.170  48.370  59.970  1.00  0.00           H
ATOM   1133  CB  VAL A  78      84.100  49.780  61.070  1.00  0.00           C
ATOM   1134  HB  VAL A  78      83.400  49.780  61.910  1.00  0.00           H
ATOM   1135  CG1 VAL A  78      85.460  50.260  61.630  1.00  0.00           C
ATOM   1136 1HG1 VAL A  78      86.270  50.150  60.910  1.00  0.00           H
ATOM   1137 2HG1 VAL A  78      85.550  51.310  61.900  1.00  0.00           H
ATOM   1138 3HG1 VAL A  78      85.670  49.700  62.540  1.00  0.00           H
ATOM   1139  CG2 VAL A  78      83.850  50.660  59.910  1.00  0.00           C
ATOM   1140 1HG2 VAL A  78      82.840  50.390  59.600  1.00  0.00           H
ATOM   1141 2HG2 VAL A  78      83.820  51.730  60.120  1.00  0.00           H
ATOM   1142 3HG2 VAL A  78      84.490  50.420  59.050  1.00  0.00           H
ATOM   1143  C   VAL A  78      84.740  47.470  61.710  1.00  0.00           C
ATOM   1144  O   VAL A  78      85.890  47.080  61.770  1.00  0.00           O
ATOM   1145  N   ARG A  79      83.850  46.980  62.580  1.00  0.00           N
ATOM   1146  H   ARG A  79      82.930  47.380  62.440  1.00  0.00           H
ATOM   1147  CA  ARG A  79      84.060  45.890  63.600  1.00  0.00           C
ATOM   1148  HA  ARG A  79      84.910  46.250  64.180  1.00  0.00           H
ATOM   1149  CB  ARG A  79      82.900  45.840  64.590  1.00  0.00           C
ATOM   1150  HB1 ARG A  79      82.810  46.810  65.080  1.00  0.00           H
ATOM   1151  HB2 ARG A  79      83.100  45.050  65.310  1.00  0.00           H
ATOM   1152  CG  ARG A  79      81.550  45.660  63.880  1.00  0.00           C
ATOM   1153  HG1 ARG A  79      81.540  44.710  63.350  1.00  0.00           H
ATOM   1154  HG2 ARG A  79      81.410  46.430  63.130  1.00  0.00           H
ATOM   1155  CD  ARG A  79      80.370  45.500  64.800  1.00  0.00           C
ATOM   1156  HD1 ARG A  79      80.540  44.720  65.550  1.00  0.00           H
ATOM   1157  HD2 ARG A  79      79.580  45.010  64.230  1.00  0.00           H
ATOM   1158  NE  ARG A  79      79.830  46.800  65.420  1.00  0.00           N
ATOM   1159  HE  ARG A  79      80.350  47.080  66.240  1.00  0.00           H
ATOM   1160  CZ  ARG A  79      78.660  47.370  65.130  1.00  0.00           C
ATOM   1161  NH1 ARG A  79      77.900  46.970  64.160  1.00  0.00           N
ATOM   1162 1HH1 ARG A  79      78.130  46.030  63.870  1.00  0.00           H
ATOM   1163 2HH1 ARG A  79      76.970  47.320  63.990  1.00  0.00           H
ATOM   1164  NH2 ARG A  79      78.210  48.420  65.800  1.00  0.00           N
ATOM   1165 1HH2 ARG A  79      78.830  48.830  66.480  1.00  0.00           H
ATOM   1166 2HH2 ARG A  79      77.330  48.870  65.600  1.00  0.00           H
ATOM   1167  C   ARG A  79      84.440  44.510  63.060  1.00  0.00           C
ATOM   1168  O   ARG A  79      84.830  43.640  63.830  1.00  0.00           O
ATOM   1169  N   THR A  80      84.510  44.350  61.770  1.00  0.00           N
ATOM   1170  H   THR A  80      83.970  45.010  61.220  1.00  0.00           H
ATOM   1171  CA  THR A  80      85.020  43.110  61.160  1.00  0.00           C
ATOM   1172  HA  THR A  80      85.290  42.390  61.940  1.00  0.00           H
ATOM   1173  CB  THR A  80      83.950  42.250  60.580  1.00  0.00           C
ATOM   1174  HB  THR A  80      84.310  41.370  60.040  1.00  0.00           H
ATOM   1175  CG2 THR A  80      82.850  41.790  61.470  1.00  0.00           C
ATOM   1176 1HG2 THR A  80      83.270  41.520  62.440  1.00  0.00           H
ATOM   1177 2HG2 THR A  80      82.160  42.570  61.800  1.00  0.00           H
ATOM   1178 3HG2 THR A  80      82.330  40.910  61.070  1.00  0.00           H
ATOM   1179  OG1 THR A  80      83.250  42.930  59.550  1.00  0.00           O
ATOM   1180  HG1 THR A  80      82.630  43.500  60.020  1.00  0.00           H
ATOM   1181  C   THR A  80      86.120  43.350  60.110  1.00  0.00           C
ATOM   1182  O   THR A  80      86.820  42.450  59.670  1.00  0.00           O
ATOM   1183  N   GLY A  81      86.430  44.670  59.800  1.00  0.00           N
ATOM   1184  H   GLY A  81      85.960  45.390  60.330  1.00  0.00           H
ATOM   1185  CA  GLY A  81      87.430  45.050  58.800  1.00  0.00           C
ATOM   1186  HA1 GLY A  81      87.390  46.110  58.510  1.00  0.00           H
ATOM   1187  HA2 GLY A  81      87.280  44.540  57.850  1.00  0.00           H
ATOM   1188  C   GLY A  81      88.820  44.870  59.240  1.00  0.00           C
ATOM   1189  O   GLY A  81      89.150  44.240  60.220  1.00  0.00           O
ATOM   1190  N   THR A  82      89.730  45.320  58.370  1.00  0.00           N
ATOM   1191  H   THR A  82      89.550  45.920  57.570  1.00  0.00           H
ATOM   1192  CA  THR A  82      91.200  45.270  58.540  1.00  0.00           C
ATOM   1193  HA  THR A  82      91.440  44.210  58.690  1.00  0.00           H
ATOM   1194  CB  THR A  82      91.920  45.760  57.300  1.00  0.00           C
ATOM   1195  HB  THR A  82      93.000  45.670  57.410  1.00  0.00           H
ATOM   1196  CG2 THR A  82      91.690  44.860  56.130  1.00  0.00           C
ATOM   1197 1HG2 THR A  82      90.650  44.520  56.080  1.00  0.00           H
ATOM   1198 2HG2 THR A  82      91.890  45.300  55.150  1.00  0.00           H
ATOM   1199 3HG2 THR A  82      92.370  44.010  56.160  1.00  0.00           H
ATOM   1200  OG1 THR A  82      91.610  47.130  56.970  1.00  0.00           O
ATOM   1201  HG1 THR A  82      92.150  47.330  56.200  1.00  0.00           H
ATOM   1202  C   THR A  82      91.760  45.920  59.830  1.00  0.00           C
ATOM   1203  O   THR A  82      92.750  45.320  60.360  1.00  0.00           O
ATOM   1204  N   TYR A  83      91.170  47.020  60.360  1.00  0.00           N
ATOM   1205  H   TYR A  83      90.380  47.380  59.840  1.00  0.00           H
ATOM   1206  CA  TYR A  83      91.690  47.740  61.600  1.00  0.00           C
ATOM   1207  HA  TYR A  83      92.620  47.260  61.910  1.00  0.00           H
ATOM   1208  CB  TYR A  83      92.060  49.240  61.250  1.00  0.00           C
ATOM   1209  HB1 TYR A  83      92.170  49.880  62.130  1.00  0.00           H
ATOM   1210  HB2 TYR A  83      91.170  49.650  60.770  1.00  0.00           H
ATOM   1211  CG  TYR A  83      93.270  49.350  60.360  1.00  0.00           C
ATOM   1212  CD1 TYR A  83      93.230  49.090  58.970  1.00  0.00           C
ATOM   1213  HD1 TYR A  83      92.320  48.930  58.410  1.00  0.00           H
ATOM   1214  CE1 TYR A  83      94.420  49.230  58.230  1.00  0.00           C
ATOM   1215  HE1 TYR A  83      94.420  49.230  57.150  1.00  0.00           H
ATOM   1216  CZ  TYR A  83      95.630  49.590  58.810  1.00  0.00           C
ATOM   1217  OH  TYR A  83      96.720  49.910  58.040  1.00  0.00           O
ATOM   1218  HH  TYR A  83      97.430  50.200  58.630  1.00  0.00           H
ATOM   1219  CE2 TYR A  83      95.570  49.790  60.230  1.00  0.00           C
ATOM   1220  HE2 TYR A  83      96.440  50.050  60.800  1.00  0.00           H
ATOM   1221  CD2 TYR A  83      94.440  49.650  60.970  1.00  0.00           C
ATOM   1222  HD2 TYR A  83      94.550  49.810  62.030  1.00  0.00           H
ATOM   1223  C   TYR A  83      90.730  47.670  62.790  1.00  0.00           C
ATOM   1224  O   TYR A  83      90.780  48.460  63.700  1.00  0.00           O
ATOM   1225  N   ARG A  84      89.830  46.650  62.800  1.00  0.00           N
ATOM   1226  H   ARG A  84      89.820  46.130  61.940  1.00  0.00           H
ATOM   1227  CA  ARG A  84      88.750  46.480  63.780  1.00  0.00           C
ATOM   1228  HA  ARG A  84      88.000  47.260  63.680  1.00  0.00           H
ATOM   1229  CB  ARG A  84      87.900  45.160  63.460  1.00  0.00           C
ATOM   1230  HB1 ARG A  84      87.540  45.320  62.440  1.00  0.00           H
ATOM   1231  HB2 ARG A  84      87.110  45.050  64.210  1.00  0.00           H
ATOM   1232  CG  ARG A  84      88.820  43.910  63.520  1.00  0.00           C
ATOM   1233  HG1 ARG A  84      89.140  43.710  64.540  1.00  0.00           H
ATOM   1234  HG2 ARG A  84      89.680  43.980  62.850  1.00  0.00           H
ATOM   1235  CD  ARG A  84      88.210  42.600  62.980  1.00  0.00           C
ATOM   1236  HD1 ARG A  84      87.830  42.720  61.960  1.00  0.00           H
ATOM   1237  HD2 ARG A  84      87.280  42.370  63.510  1.00  0.00           H
ATOM   1238  NE  ARG A  84      89.110  41.410  63.100  1.00  0.00           N
ATOM   1239  HE  ARG A  84      88.820  40.650  63.700  1.00  0.00           H
ATOM   1240  CZ  ARG A  84      90.200  41.100  62.380  1.00  0.00           C
ATOM   1241  NH1 ARG A  84      90.600  41.870  61.370  1.00  0.00           N
ATOM   1242 1HH1 ARG A  84      90.070  42.660  61.060  1.00  0.00           H
ATOM   1243 2HH1 ARG A  84      91.370  41.570  60.780  1.00  0.00           H
ATOM   1244  NH2 ARG A  84      90.710  39.930  62.490  1.00  0.00           N
ATOM   1245 1HH2 ARG A  84      90.420  39.340  63.260  1.00  0.00           H
ATOM   1246 2HH2 ARG A  84      91.640  39.890  62.090  1.00  0.00           H
ATOM   1247  C   ARG A  84      89.240  46.420  65.190  1.00  0.00           C
ATOM   1248  O   ARG A  84      88.460  46.730  66.040  1.00  0.00           O
ATOM   1249  N   GLN A  85      90.510  46.000  65.400  1.00  0.00           N
ATOM   1250  H   GLN A  85      91.180  45.930  64.650  1.00  0.00           H
ATOM   1251  CA  GLN A  85      91.110  45.910  66.700  1.00  0.00           C
ATOM   1252  HA  GLN A  85      90.540  45.360  67.450  1.00  0.00           H
ATOM   1253  CB  GLN A  85      92.370  45.090  66.590  1.00  0.00           C
ATOM   1254  HB1 GLN A  85      92.790  45.180  67.590  1.00  0.00           H
ATOM   1255  HB2 GLN A  85      92.940  45.660  65.860  1.00  0.00           H
ATOM   1256  CG  GLN A  85      92.340  43.620  66.290  1.00  0.00           C
ATOM   1257  HG1 GLN A  85      91.640  43.520  65.460  1.00  0.00           H
ATOM   1258  HG2 GLN A  85      91.860  43.160  67.150  1.00  0.00           H
ATOM   1259  CD  GLN A  85      93.750  42.980  66.030  1.00  0.00           C
ATOM   1260  OE1 GLN A  85      94.370  42.280  66.850  1.00  0.00           O
ATOM   1261  NE2 GLN A  85      94.350  43.230  64.860  1.00  0.00           N
ATOM   1262 1HE2 GLN A  85      93.830  43.620  64.090  1.00  0.00           H
ATOM   1263 2HE2 GLN A  85      95.180  42.700  64.630  1.00  0.00           H
ATOM   1264  C   GLN A  85      91.540  47.280  67.360  1.00  0.00           C
ATOM   1265  O   GLN A  85      91.820  47.330  68.550  1.00  0.00           O
ATOM   1266  N   LEU A  86      91.500  48.390  66.610  1.00  0.00           N
ATOM   1267  H   LEU A  86      91.420  48.270  65.610  1.00  0.00           H
ATOM   1268  CA  LEU A  86      91.700  49.800  67.100  1.00  0.00           C
ATOM   1269  HA  LEU A  86      92.580  49.740  67.740  1.00  0.00           H
ATOM   1270  CB  LEU A  86      92.030  50.790  65.910  1.00  0.00           C
ATOM   1271  HB1 LEU A  86      92.150  51.740  66.430  1.00  0.00           H
ATOM   1272  HB2 LEU A  86      91.260  50.800  65.140  1.00  0.00           H
ATOM   1273  CG  LEU A  86      93.360  50.480  65.120  1.00  0.00           C
ATOM   1274  HG  LEU A  86      93.160  49.610  64.490  1.00  0.00           H
ATOM   1275  CD1 LEU A  86      93.750  51.600  64.120  1.00  0.00           C
ATOM   1276 1HD1 LEU A  86      94.750  51.470  63.700  1.00  0.00           H
ATOM   1277 2HD1 LEU A  86      93.040  51.660  63.290  1.00  0.00           H
ATOM   1278 3HD1 LEU A  86      93.730  52.540  64.680  1.00  0.00           H
ATOM   1279  CD2 LEU A  86      94.480  50.250  66.030  1.00  0.00           C
ATOM   1280 1HD2 LEU A  86      94.430  49.480  66.800  1.00  0.00           H
ATOM   1281 2HD2 LEU A  86      95.300  50.010  65.350  1.00  0.00           H
ATOM   1282 3HD2 LEU A  86      94.680  51.210  66.500  1.00  0.00           H
ATOM   1283  C   LEU A  86      90.540  50.380  67.960  1.00  0.00           C
ATOM   1284  O   LEU A  86      90.770  51.100  68.890  1.00  0.00           O
ATOM   1285  N   PHE A  87      89.340  49.970  67.620  1.00  0.00           N
ATOM   1286  H   PHE A  87      89.260  49.350  66.820  1.00  0.00           H
ATOM   1287  CA  PHE A  87      88.070  50.340  68.170  1.00  0.00           C
ATOM   1288  HA  PHE A  87      88.220  51.380  68.440  1.00  0.00           H
ATOM   1289  CB  PHE A  87      87.020  50.260  67.070  1.00  0.00           C
ATOM   1290  HB1 PHE A  87      86.110  50.720  67.470  1.00  0.00           H
ATOM   1291  HB2 PHE A  87      86.770  49.220  66.890  1.00  0.00           H
ATOM   1292  CG  PHE A  87      87.380  51.000  65.790  1.00  0.00           C
ATOM   1293  CD1 PHE A  87      87.410  52.440  65.840  1.00  0.00           C
ATOM   1294  HD1 PHE A  87      86.960  52.930  66.690  1.00  0.00           H
ATOM   1295  CE1 PHE A  87      88.040  53.170  64.790  1.00  0.00           C
ATOM   1296  HE1 PHE A  87      88.370  54.190  64.940  1.00  0.00           H
ATOM   1297  CZ  PHE A  87      88.500  52.530  63.640  1.00  0.00           C
ATOM   1298  HZ  PHE A  87      88.990  53.110  62.870  1.00  0.00           H
ATOM   1299  CE2 PHE A  87      88.320  51.170  63.520  1.00  0.00           C
ATOM   1300  HE2 PHE A  87      88.650  50.650  62.630  1.00  0.00           H
ATOM   1301  CD2 PHE A  87      87.760  50.360  64.590  1.00  0.00           C
ATOM   1302  HD2 PHE A  87      87.720  49.290  64.470  1.00  0.00           H
ATOM   1303  C   PHE A  87      87.780  49.530  69.480  1.00  0.00           C
ATOM   1304  O   PHE A  87      87.880  48.340  69.550  1.00  0.00           O
ATOM   1305  N   HIS A  88      87.150  50.220  70.430  1.00  0.00           N
ATOM   1306  H   HIS A  88      86.990  51.200  70.260  1.00  0.00           H
ATOM   1307  CA  HIS A  88      86.250  49.650  71.430  1.00  0.00           C
ATOM   1308  HA  HIS A  88      86.510  48.600  71.550  1.00  0.00           H
ATOM   1309  CB  HIS A  88      86.430  50.220  72.800  1.00  0.00           C
ATOM   1310  HB1 HIS A  88      87.460  50.090  73.130  1.00  0.00           H
ATOM   1311  HB2 HIS A  88      85.710  49.770  73.480  1.00  0.00           H
ATOM   1312  CG  HIS A  88      86.240  51.720  72.860  1.00  0.00           C
ATOM   1313  ND1 HIS A  88      85.180  52.400  73.460  1.00  0.00           N
ATOM   1314  HD1 HIS A  88      84.450  51.930  73.970  1.00  0.00           H
ATOM   1315  CE1 HIS A  88      85.360  53.700  73.490  1.00  0.00           C
ATOM   1316  HE1 HIS A  88      84.750  54.410  74.030  1.00  0.00           H
ATOM   1317  NE2 HIS A  88      86.530  53.940  73.020  1.00  0.00           N
ATOM   1318  CD2 HIS A  88      87.100  52.730  72.570  1.00  0.00           C
ATOM   1319  HD2 HIS A  88      88.120  52.660  72.220  1.00  0.00           H
ATOM   1320  C   HIS A  88      84.770  49.740  71.070  1.00  0.00           C
ATOM   1321  O   HIS A  88      84.350  50.660  70.320  1.00  0.00           O
ATOM   1322  N   PRO A  89      83.920  48.790  71.500  1.00  0.00           N
ATOM   1323  CD  PRO A  89      84.170  47.550  72.220  1.00  0.00           C
ATOM   1324  HD1 PRO A  89      84.210  47.800  73.280  1.00  0.00           H
ATOM   1325  HD2 PRO A  89      85.080  47.090  71.840  1.00  0.00           H
ATOM   1326  CG  PRO A  89      83.060  46.520  72.030  1.00  0.00           C
ATOM   1327  HG1 PRO A  89      82.840  45.970  72.950  1.00  0.00           H
ATOM   1328  HG2 PRO A  89      83.360  45.890  71.190  1.00  0.00           H
ATOM   1329  CB  PRO A  89      81.910  47.400  71.540  1.00  0.00           C
ATOM   1330  HB1 PRO A  89      81.270  47.690  72.370  1.00  0.00           H
ATOM   1331  HB2 PRO A  89      81.300  46.760  70.900  1.00  0.00           H
ATOM   1332  CA  PRO A  89      82.570  48.630  70.910  1.00  0.00           C
ATOM   1333  HA  PRO A  89      82.720  48.510  69.840  1.00  0.00           H
ATOM   1334  C   PRO A  89      81.770  49.980  71.080  1.00  0.00           C
ATOM   1335  O   PRO A  89      80.810  50.210  70.290  1.00  0.00           O
ATOM   1336  N   GLU A  90      82.010  50.890  72.030  1.00  0.00           N
ATOM   1337  H   GLU A  90      82.760  50.760  72.690  1.00  0.00           H
ATOM   1338  CA  GLU A  90      81.290  52.160  72.290  1.00  0.00           C
ATOM   1339  HA  GLU A  90      80.250  51.820  72.240  1.00  0.00           H
ATOM   1340  CB  GLU A  90      81.590  52.720  73.650  1.00  0.00           C
ATOM   1341  HB1 GLU A  90      81.020  53.650  73.690  1.00  0.00           H
ATOM   1342  HB2 GLU A  90      82.620  53.080  73.640  1.00  0.00           H
ATOM   1343  CG  GLU A  90      81.300  51.870  74.890  1.00  0.00           C
ATOM   1344  HG1 GLU A  90      80.250  51.620  75.010  1.00  0.00           H
ATOM   1345  HG2 GLU A  90      81.490  52.520  75.740  1.00  0.00           H
ATOM   1346  CD  GLU A  90      82.200  50.630  74.910  1.00  0.00           C
ATOM   1347  OE1 GLU A  90      83.440  50.740  74.740  1.00  0.00           O
ATOM   1348  OE2 GLU A  90      81.600  49.530  75.170  1.00  0.00           O
ATOM   1349  C   GLU A  90      81.410  53.190  71.130  1.00  0.00           C
ATOM   1350  O   GLU A  90      80.590  54.100  71.090  1.00  0.00           O
ATOM   1351  N   GLN A  91      82.460  53.090  70.240  1.00  0.00           N
ATOM   1352  H   GLN A  91      83.140  52.350  70.380  1.00  0.00           H
ATOM   1353  CA  GLN A  91      82.730  54.130  69.190  1.00  0.00           C
ATOM   1354  HA  GLN A  91      82.420  55.120  69.530  1.00  0.00           H
ATOM   1355  CB  GLN A  91      84.190  54.080  68.810  1.00  0.00           C
ATOM   1356  HB1 GLN A  91      84.310  54.820  68.020  1.00  0.00           H
ATOM   1357  HB2 GLN A  91      84.400  53.090  68.410  1.00  0.00           H
ATOM   1358  CG  GLN A  91      85.270  54.180  69.880  1.00  0.00           C
ATOM   1359  HG1 GLN A  91      85.100  53.360  70.580  1.00  0.00           H
ATOM   1360  HG2 GLN A  91      85.070  55.120  70.390  1.00  0.00           H
ATOM   1361  CD  GLN A  91      86.730  54.150  69.470  1.00  0.00           C
ATOM   1362  OE1 GLN A  91      87.490  53.120  69.650  1.00  0.00           O
ATOM   1363  NE2 GLN A  91      87.250  55.190  68.990  1.00  0.00           N
ATOM   1364 1HE2 GLN A  91      86.600  55.810  68.540  1.00  0.00           H
ATOM   1365 2HE2 GLN A  91      88.260  55.210  68.970  1.00  0.00           H
ATOM   1366  C   GLN A  91      81.880  53.890  67.870  1.00  0.00           C
ATOM   1367  O   GLN A  91      81.950  54.670  66.910  1.00  0.00           O
ATOM   1368  N   LEU A  92      81.200  52.750  67.760  1.00  0.00           N
ATOM   1369  H   LEU A  92      81.380  52.180  68.570  1.00  0.00           H
ATOM   1370  CA  LEU A  92      80.680  52.310  66.520  1.00  0.00           C
ATOM   1371  HA  LEU A  92      80.950  53.000  65.720  1.00  0.00           H
ATOM   1372  CB  LEU A  92      81.290  50.880  66.180  1.00  0.00           C
ATOM   1373  HB1 LEU A  92      81.180  50.670  65.120  1.00  0.00           H
ATOM   1374  HB2 LEU A  92      80.780  50.060  66.700  1.00  0.00           H
ATOM   1375  CG  LEU A  92      82.810  50.690  66.310  1.00  0.00           C
ATOM   1376  HG  LEU A  92      83.060  50.930  67.340  1.00  0.00           H
ATOM   1377  CD1 LEU A  92      83.240  49.250  65.790  1.00  0.00           C
ATOM   1378 1HD1 LEU A  92      84.320  49.170  65.730  1.00  0.00           H
ATOM   1379 2HD1 LEU A  92      82.910  48.390  66.380  1.00  0.00           H
ATOM   1380 3HD1 LEU A  92      82.890  49.210  64.760  1.00  0.00           H
ATOM   1381  CD2 LEU A  92      83.610  51.700  65.490  1.00  0.00           C
ATOM   1382 1HD2 LEU A  92      84.670  51.580  65.710  1.00  0.00           H
ATOM   1383 2HD2 LEU A  92      83.560  51.560  64.410  1.00  0.00           H
ATOM   1384 3HD2 LEU A  92      83.350  52.720  65.780  1.00  0.00           H
ATOM   1385  C   LEU A  92      79.130  52.200  66.710  1.00  0.00           C
ATOM   1386  O   LEU A  92      78.670  51.170  67.200  1.00  0.00           O
ATOM   1387  N   ILE A  93      78.320  53.200  66.320  1.00  0.00           N
ATOM   1388  H   ILE A  93      78.730  53.930  65.750  1.00  0.00           H
ATOM   1389  CA  ILE A  93      76.870  53.220  66.710  1.00  0.00           C
ATOM   1390  HA  ILE A  93      76.610  52.500  67.480  1.00  0.00           H
ATOM   1391  CB  ILE A  93      76.610  54.630  67.200  1.00  0.00           C
ATOM   1392  HB  ILE A  93      76.730  55.240  66.300  1.00  0.00           H
ATOM   1393  CG2 ILE A  93      75.120  54.590  67.770  1.00  0.00           C
ATOM   1394 1HG2 ILE A  93      75.110  53.980  68.670  1.00  0.00           H
ATOM   1395 2HG2 ILE A  93      74.770  55.570  68.100  1.00  0.00           H
ATOM   1396 3HG2 ILE A  93      74.410  54.190  67.040  1.00  0.00           H
ATOM   1397  CG1 ILE A  93      77.620  55.200  68.240  1.00  0.00           C
ATOM   1398 1HG1 ILE A  93      78.550  55.400  67.720  1.00  0.00           H
ATOM   1399 2HG1 ILE A  93      77.670  54.580  69.140  1.00  0.00           H
ATOM   1400  CD  ILE A  93      77.200  56.650  68.650  1.00  0.00           C
ATOM   1401  HD1 ILE A  93      77.990  57.150  69.190  1.00  0.00           H
ATOM   1402  HD2 ILE A  93      76.880  57.190  67.760  1.00  0.00           H
ATOM   1403  HD3 ILE A  93      76.430  56.630  69.420  1.00  0.00           H
ATOM   1404  C   ILE A  93      76.030  52.840  65.450  1.00  0.00           C
ATOM   1405  O   ILE A  93      76.260  53.370  64.340  1.00  0.00           O
ATOM   1406  N   THR A  94      75.100  51.870  65.700  1.00  0.00           N
ATOM   1407  H   THR A  94      75.000  51.560  66.660  1.00  0.00           H
ATOM   1408  CA  THR A  94      74.290  51.260  64.670  1.00  0.00           C
ATOM   1409  HA  THR A  94      74.400  51.860  63.770  1.00  0.00           H
ATOM   1410  CB  THR A  94      74.980  49.970  64.170  1.00  0.00           C
ATOM   1411  HB  THR A  94      74.270  49.450  63.520  1.00  0.00           H
ATOM   1412  CG2 THR A  94      76.240  50.270  63.350  1.00  0.00           C
ATOM   1413 1HG2 THR A  94      76.650  49.340  62.970  1.00  0.00           H
ATOM   1414 2HG2 THR A  94      75.890  50.740  62.430  1.00  0.00           H
ATOM   1415 3HG2 THR A  94      76.960  50.950  63.810  1.00  0.00           H
ATOM   1416  OG1 THR A  94      75.440  49.120  65.180  1.00  0.00           O
ATOM   1417  HG1 THR A  94      74.650  49.130  65.720  1.00  0.00           H
ATOM   1418  C   THR A  94      72.770  51.070  64.940  1.00  0.00           C
ATOM   1419  O   THR A  94      72.330  50.260  65.760  1.00  0.00           O
ATOM   1420  N   GLY A  95      71.920  51.840  64.170  1.00  0.00           N
ATOM   1421  H   GLY A  95      72.370  52.360  63.430  1.00  0.00           H
ATOM   1422  CA  GLY A  95      70.480  51.890  64.210  1.00  0.00           C
ATOM   1423  HA1 GLY A  95      70.030  52.600  63.510  1.00  0.00           H
ATOM   1424  HA2 GLY A  95      70.210  52.130  65.240  1.00  0.00           H
ATOM   1425  C   GLY A  95      69.760  50.560  63.860  1.00  0.00           C
ATOM   1426  O   GLY A  95      70.420  49.620  63.520  1.00  0.00           O
ATOM   1427  N   LYS A  96      68.410  50.560  63.930  1.00  0.00           N
ATOM   1428  H   LYS A  96      67.920  51.350  64.310  1.00  0.00           H
ATOM   1429  CA  LYS A  96      67.580  49.470  63.400  1.00  0.00           C
ATOM   1430  HA  LYS A  96      68.110  48.550  63.630  1.00  0.00           H
ATOM   1431  CB  LYS A  96      66.360  49.390  64.370  1.00  0.00           C
ATOM   1432  HB1 LYS A  96      65.680  48.730  63.830  1.00  0.00           H
ATOM   1433  HB2 LYS A  96      65.890  50.370  64.450  1.00  0.00           H
ATOM   1434  CG  LYS A  96      66.610  48.860  65.760  1.00  0.00           C
ATOM   1435  HG1 LYS A  96      67.490  49.220  66.280  1.00  0.00           H
ATOM   1436  HG2 LYS A  96      66.770  47.780  65.700  1.00  0.00           H
ATOM   1437  CD  LYS A  96      65.390  49.130  66.660  1.00  0.00           C
ATOM   1438  HD1 LYS A  96      64.490  48.880  66.110  1.00  0.00           H
ATOM   1439  HD2 LYS A  96      65.380  50.200  66.850  1.00  0.00           H
ATOM   1440  CE  LYS A  96      65.400  48.320  67.970  1.00  0.00           C
ATOM   1441  HE1 LYS A  96      66.070  48.770  68.690  1.00  0.00           H
ATOM   1442  HE2 LYS A  96      65.680  47.270  67.860  1.00  0.00           H
ATOM   1443  NZ  LYS A  96      63.990  48.300  68.470  1.00  0.00           N
ATOM   1444  HZ1 LYS A  96      64.010  47.890  69.390  1.00  0.00           H
ATOM   1445  HZ2 LYS A  96      63.670  49.250  68.650  1.00  0.00           H
ATOM   1446  HZ3 LYS A  96      63.390  47.730  67.890  1.00  0.00           H
ATOM   1447  C   LYS A  96      67.260  49.450  61.910  1.00  0.00           C
ATOM   1448  O   LYS A  96      67.780  48.650  61.140  1.00  0.00           O
ATOM   1449  N   GLU A  97      66.520  50.500  61.530  1.00  0.00           N
ATOM   1450  H   GLU A  97      66.080  51.050  62.250  1.00  0.00           H
ATOM   1451  CA  GLU A  97      66.220  50.740  60.050  1.00  0.00           C
ATOM   1452  HA  GLU A  97      66.790  50.080  59.390  1.00  0.00           H
ATOM   1453  CB  GLU A  97      64.700  50.560  59.760  1.00  0.00           C
ATOM   1454  HB1 GLU A  97      64.460  49.610  60.250  1.00  0.00           H
ATOM   1455  HB2 GLU A  97      64.560  50.440  58.690  1.00  0.00           H
ATOM   1456  CG  GLU A  97      63.750  51.620  60.290  1.00  0.00           C
ATOM   1457  HG1 GLU A  97      63.920  52.590  59.820  1.00  0.00           H
ATOM   1458  HG2 GLU A  97      63.820  51.610  61.380  1.00  0.00           H
ATOM   1459  CD  GLU A  97      62.270  51.290  60.080  1.00  0.00           C
ATOM   1460  OE1 GLU A  97      61.800  50.140  60.300  1.00  0.00           O
ATOM   1461  OE2 GLU A  97      61.630  52.160  59.420  1.00  0.00           O
ATOM   1462  C   GLU A  97      66.620  52.190  59.660  1.00  0.00           C
ATOM   1463  O   GLU A  97      66.550  53.070  60.470  1.00  0.00           O
ATOM   1464  N   ASP A  98      67.050  52.490  58.430  1.00  0.00           N
ATOM   1465  H   ASP A  98      67.200  51.810  57.710  1.00  0.00           H
ATOM   1466  CA  ASP A  98      67.630  53.810  58.080  1.00  0.00           C
ATOM   1467  HA  ASP A  98      68.040  54.230  58.990  1.00  0.00           H
ATOM   1468  CB  ASP A  98      68.730  53.690  57.000  1.00  0.00           C
ATOM   1469  HB1 ASP A  98      69.590  53.130  57.390  1.00  0.00           H
ATOM   1470  HB2 ASP A  98      69.140  54.680  56.800  1.00  0.00           H
ATOM   1471  CG  ASP A  98      68.250  53.010  55.690  1.00  0.00           C
ATOM   1472  OD1 ASP A  98      67.400  53.640  55.050  1.00  0.00           O
ATOM   1473  OD2 ASP A  98      68.790  51.900  55.340  1.00  0.00           O
ATOM   1474  C   ASP A  98      66.570  54.880  57.690  1.00  0.00           C
ATOM   1475  O   ASP A  98      65.360  54.710  57.770  1.00  0.00           O
ATOM   1476  N   ALA A  99      67.070  56.130  57.340  1.00  0.00           N
ATOM   1477  H   ALA A  99      68.050  56.300  57.510  1.00  0.00           H
ATOM   1478  CA  ALA A  99      66.310  57.270  57.000  1.00  0.00           C
ATOM   1479  HA  ALA A  99      65.470  57.370  57.690  1.00  0.00           H
ATOM   1480  CB  ALA A  99      67.210  58.540  57.150  1.00  0.00           C
ATOM   1481  HB1 ALA A  99      66.520  59.320  56.840  1.00  0.00           H
ATOM   1482  HB2 ALA A  99      67.570  58.600  58.180  1.00  0.00           H
ATOM   1483  HB3 ALA A  99      68.030  58.430  56.440  1.00  0.00           H
ATOM   1484  C   ALA A  99      65.700  57.140  55.530  1.00  0.00           C
ATOM   1485  O   ALA A  99      65.120  58.120  54.960  1.00  0.00           O
ATOM   1486  N   ALA A 100      65.960  56.030  54.800  1.00  0.00           N
ATOM   1487  H   ALA A 100      66.430  55.290  55.300  1.00  0.00           H
ATOM   1488  CA  ALA A 100      65.510  55.790  53.390  1.00  0.00           C
ATOM   1489  HA  ALA A 100      66.150  54.970  53.050  1.00  0.00           H
ATOM   1490  CB  ALA A 100      64.140  55.110  53.520  1.00  0.00           C
ATOM   1491  HB1 ALA A 100      64.220  54.170  54.080  1.00  0.00           H
ATOM   1492  HB2 ALA A 100      63.450  55.830  53.950  1.00  0.00           H
ATOM   1493  HB3 ALA A 100      63.750  54.910  52.530  1.00  0.00           H
ATOM   1494  C   ALA A 100      65.770  56.920  52.390  1.00  0.00           C
ATOM   1495  O   ALA A 100      64.850  57.240  51.670  1.00  0.00           O
ATOM   1496  N   ASN A 101      66.920  57.600  52.390  1.00  0.00           N
ATOM   1497  H   ASN A 101      67.680  57.210  52.940  1.00  0.00           H
ATOM   1498  CA  ASN A 101      67.220  58.770  51.590  1.00  0.00           C
ATOM   1499  HA  ASN A 101      68.190  59.190  51.870  1.00  0.00           H
ATOM   1500  CB  ASN A 101      67.280  58.360  50.110  1.00  0.00           C
ATOM   1501  HB1 ASN A 101      67.820  59.050  49.460  1.00  0.00           H
ATOM   1502  HB2 ASN A 101      66.330  58.050  49.670  1.00  0.00           H
ATOM   1503  CG  ASN A 101      68.170  57.110  49.810  1.00  0.00           C
ATOM   1504  OD1 ASN A 101      67.820  56.380  48.900  1.00  0.00           O
ATOM   1505  ND2 ASN A 101      69.220  56.870  50.510  1.00  0.00           N
ATOM   1506 1HD2 ASN A 101      69.410  57.380  51.370  1.00  0.00           H
ATOM   1507 2HD2 ASN A 101      69.860  56.130  50.260  1.00  0.00           H
ATOM   1508  C   ASN A 101      66.330  60.030  51.790  1.00  0.00           C
ATOM   1509  O   ASN A 101      66.370  60.960  51.010  1.00  0.00           O
ATOM   1510  N   ASN A 102      65.650  60.150  52.940  1.00  0.00           N
ATOM   1511  H   ASN A 102      65.460  59.280  53.430  1.00  0.00           H
ATOM   1512  CA  ASN A 102      64.880  61.280  53.330  1.00  0.00           C
ATOM   1513  HA  ASN A 102      64.850  61.960  52.480  1.00  0.00           H
ATOM   1514  CB  ASN A 102      63.510  60.770  53.690  1.00  0.00           C
ATOM   1515  HB1 ASN A 102      63.680  60.130  54.560  1.00  0.00           H
ATOM   1516  HB2 ASN A 102      63.070  60.140  52.910  1.00  0.00           H
ATOM   1517  CG  ASN A 102      62.500  61.890  53.980  1.00  0.00           C
ATOM   1518  OD1 ASN A 102      62.370  62.380  55.060  1.00  0.00           O
ATOM   1519  ND2 ASN A 102      61.780  62.360  53.010  1.00  0.00           N
ATOM   1520 1HD2 ASN A 102      61.760  61.860  52.130  1.00  0.00           H
ATOM   1521 2HD2 ASN A 102      61.150  63.090  53.300  1.00  0.00           H
ATOM   1522  C   ASN A 102      65.450  61.980  54.630  1.00  0.00           C
ATOM   1523  O   ASN A 102      65.620  61.370  55.700  1.00  0.00           O
ATOM   1524  N   TYR A 103      65.680  63.330  54.500  1.00  0.00           N
ATOM   1525  H   TYR A 103      65.710  63.810  53.610  1.00  0.00           H
ATOM   1526  CA  TYR A 103      66.390  64.160  55.500  1.00  0.00           C
ATOM   1527  HA  TYR A 103      67.360  63.730  55.730  1.00  0.00           H
ATOM   1528  CB  TYR A 103      66.570  65.580  54.880  1.00  0.00           C
ATOM   1529  HB1 TYR A 103      65.640  65.880  54.410  1.00  0.00           H
ATOM   1530  HB2 TYR A 103      67.320  65.460  54.100  1.00  0.00           H
ATOM   1531  CG  TYR A 103      66.910  66.730  55.770  1.00  0.00           C
ATOM   1532  CD1 TYR A 103      65.890  67.430  56.470  1.00  0.00           C
ATOM   1533  HD1 TYR A 103      64.860  67.190  56.280  1.00  0.00           H
ATOM   1534  CE1 TYR A 103      66.340  68.370  57.510  1.00  0.00           C
ATOM   1535  HE1 TYR A 103      65.700  68.940  58.160  1.00  0.00           H
ATOM   1536  CZ  TYR A 103      67.720  68.720  57.610  1.00  0.00           C
ATOM   1537  OH  TYR A 103      68.240  69.510  58.690  1.00  0.00           O
ATOM   1538  HH  TYR A 103      67.670  70.120  59.160  1.00  0.00           H
ATOM   1539  CE2 TYR A 103      68.600  68.050  56.850  1.00  0.00           C
ATOM   1540  HE2 TYR A 103      69.660  68.200  57.010  1.00  0.00           H
ATOM   1541  CD2 TYR A 103      68.230  67.060  55.970  1.00  0.00           C
ATOM   1542  HD2 TYR A 103      68.910  66.450  55.410  1.00  0.00           H
ATOM   1543  C   TYR A 103      65.560  64.260  56.720  1.00  0.00           C
ATOM   1544  O   TYR A 103      66.080  64.180  57.820  1.00  0.00           O
ATOM   1545  N   ALA A 104      64.280  64.490  56.570  1.00  0.00           N
ATOM   1546  H   ALA A 104      63.870  64.680  55.660  1.00  0.00           H
ATOM   1547  CA  ALA A 104      63.230  64.650  57.580  1.00  0.00           C
ATOM   1548  HA  ALA A 104      63.620  65.460  58.200  1.00  0.00           H
ATOM   1549  CB  ALA A 104      61.930  65.170  57.020  1.00  0.00           C
ATOM   1550  HB1 ALA A 104      61.270  65.420  57.850  1.00  0.00           H
ATOM   1551  HB2 ALA A 104      62.250  66.090  56.550  1.00  0.00           H
ATOM   1552  HB3 ALA A 104      61.510  64.560  56.220  1.00  0.00           H
ATOM   1553  C   ALA A 104      63.000  63.360  58.420  1.00  0.00           C
ATOM   1554  O   ALA A 104      62.600  63.460  59.560  1.00  0.00           O
ATOM   1555  N   ARG A 105      63.190  62.200  57.800  1.00  0.00           N
ATOM   1556  H   ARG A 105      63.380  62.210  56.810  1.00  0.00           H
ATOM   1557  CA  ARG A 105      63.110  60.880  58.490  1.00  0.00           C
ATOM   1558  HA  ARG A 105      62.220  60.860  59.120  1.00  0.00           H
ATOM   1559  CB  ARG A 105      62.980  59.770  57.460  1.00  0.00           C
ATOM   1560  HB1 ARG A 105      63.800  59.690  56.750  1.00  0.00           H
ATOM   1561  HB2 ARG A 105      62.080  59.980  56.900  1.00  0.00           H
ATOM   1562  CG  ARG A 105      62.620  58.390  58.130  1.00  0.00           C
ATOM   1563  HG1 ARG A 105      61.820  58.530  58.850  1.00  0.00           H
ATOM   1564  HG2 ARG A 105      63.540  58.090  58.620  1.00  0.00           H
ATOM   1565  CD  ARG A 105      62.280  57.260  57.120  1.00  0.00           C
ATOM   1566  HD1 ARG A 105      63.060  57.140  56.370  1.00  0.00           H
ATOM   1567  HD2 ARG A 105      61.280  57.380  56.680  1.00  0.00           H
ATOM   1568  NE  ARG A 105      62.110  55.990  57.850  1.00  0.00           N
ATOM   1569  HE  ARG A 105      62.920  55.380  57.890  1.00  0.00           H
ATOM   1570  CZ  ARG A 105      61.110  55.800  58.700  1.00  0.00           C
ATOM   1571  NH1 ARG A 105      60.010  56.560  58.590  1.00  0.00           N
ATOM   1572 1HH1 ARG A 105      59.880  57.230  57.840  1.00  0.00           H
ATOM   1573 2HH1 ARG A 105      59.270  56.440  59.270  1.00  0.00           H
ATOM   1574  NH2 ARG A 105      61.020  54.900  59.610  1.00  0.00           N
ATOM   1575 1HH2 ARG A 105      61.750  54.210  59.720  1.00  0.00           H
ATOM   1576 2HH2 ARG A 105      60.240  54.850  60.240  1.00  0.00           H
ATOM   1577  C   ARG A 105      64.290  60.770  59.420  1.00  0.00           C
ATOM   1578  O   ARG A 105      64.170  60.250  60.540  1.00  0.00           O
ATOM   1579  N   GLY A 106      65.490  61.100  58.920  1.00  0.00           N
ATOM   1580  H   GLY A 106      65.540  61.360  57.940  1.00  0.00           H
ATOM   1581  CA  GLY A 106      66.760  61.050  59.610  1.00  0.00           C
ATOM   1582  HA1 GLY A 106      67.400  61.340  58.770  1.00  0.00           H
ATOM   1583  HA2 GLY A 106      67.040  60.080  60.010  1.00  0.00           H
ATOM   1584  C   GLY A 106      66.980  62.070  60.730  1.00  0.00           C
ATOM   1585  O   GLY A 106      67.380  61.900  61.870  1.00  0.00           O
ATOM   1586  N   HIS A 107      66.380  63.250  60.500  1.00  0.00           N
ATOM   1587  H   HIS A 107      66.010  63.450  59.590  1.00  0.00           H
ATOM   1588  CA  HIS A 107      66.220  64.410  61.430  1.00  0.00           C
ATOM   1589  HA  HIS A 107      67.160  64.490  61.970  1.00  0.00           H
ATOM   1590  CB  HIS A 107      66.130  65.770  60.660  1.00  0.00           C
ATOM   1591  HB1 HIS A 107      65.160  65.830  60.170  1.00  0.00           H
ATOM   1592  HB2 HIS A 107      66.850  65.900  59.850  1.00  0.00           H
ATOM   1593  CG  HIS A 107      66.400  66.950  61.510  1.00  0.00           C
ATOM   1594  ND1 HIS A 107      67.610  67.490  61.580  1.00  0.00           N
ATOM   1595  HD1 HIS A 107      68.360  67.250  60.960  1.00  0.00           H
ATOM   1596  CE1 HIS A 107      67.560  68.680  62.280  1.00  0.00           C
ATOM   1597  HE1 HIS A 107      68.320  69.450  62.290  1.00  0.00           H
ATOM   1598  NE2 HIS A 107      66.330  68.770  62.770  1.00  0.00           N
ATOM   1599  CD2 HIS A 107      65.590  67.690  62.350  1.00  0.00           C
ATOM   1600  HD2 HIS A 107      64.610  67.410  62.730  1.00  0.00           H
ATOM   1601  C   HIS A 107      65.160  64.320  62.460  1.00  0.00           C
ATOM   1602  O   HIS A 107      65.400  64.440  63.670  1.00  0.00           O
ATOM   1603  N   TYR A 108      63.920  64.240  62.030  1.00  0.00           N
ATOM   1604  H   TYR A 108      63.790  64.310  61.030  1.00  0.00           H
ATOM   1605  CA  TYR A 108      62.730  64.530  62.830  1.00  0.00           C
ATOM   1606  HA  TYR A 108      63.090  65.120  63.670  1.00  0.00           H
ATOM   1607  CB  TYR A 108      61.680  65.290  62.070  1.00  0.00           C
ATOM   1608  HB1 TYR A 108      60.720  65.170  62.580  1.00  0.00           H
ATOM   1609  HB2 TYR A 108      61.560  64.840  61.080  1.00  0.00           H
ATOM   1610  CG  TYR A 108      61.970  66.800  61.830  1.00  0.00           C
ATOM   1611  CD1 TYR A 108      62.040  67.630  62.950  1.00  0.00           C
ATOM   1612  HD1 TYR A 108      61.610  67.270  63.870  1.00  0.00           H
ATOM   1613  CE1 TYR A 108      62.410  68.950  62.810  1.00  0.00           C
ATOM   1614  HE1 TYR A 108      62.470  69.550  63.710  1.00  0.00           H
ATOM   1615  CZ  TYR A 108      62.670  69.540  61.570  1.00  0.00           C
ATOM   1616  OH  TYR A 108      62.950  70.830  61.460  1.00  0.00           O
ATOM   1617  HH  TYR A 108      62.930  71.100  60.540  1.00  0.00           H
ATOM   1618  CE2 TYR A 108      62.520  68.710  60.400  1.00  0.00           C
ATOM   1619  HE2 TYR A 108      62.850  69.130  59.460  1.00  0.00           H
ATOM   1620  CD2 TYR A 108      62.270  67.320  60.560  1.00  0.00           C
ATOM   1621  HD2 TYR A 108      62.410  66.680  59.700  1.00  0.00           H
ATOM   1622  C   TYR A 108      62.280  63.160  63.490  1.00  0.00           C
ATOM   1623  O   TYR A 108      62.070  63.050  64.700  1.00  0.00           O
ATOM   1624  N   THR A 109      61.990  62.070  62.780  1.00  0.00           N
ATOM   1625  H   THR A 109      62.120  62.090  61.780  1.00  0.00           H
ATOM   1626  CA  THR A 109      61.460  60.750  63.180  1.00  0.00           C
ATOM   1627  HA  THR A 109      60.660  60.910  63.900  1.00  0.00           H
ATOM   1628  CB  THR A 109      60.800  60.040  62.000  1.00  0.00           C
ATOM   1629  HB  THR A 109      61.590  59.820  61.280  1.00  0.00           H
ATOM   1630  CG2 THR A 109      60.050  58.790  62.430  1.00  0.00           C
ATOM   1631 1HG2 THR A 109      60.570  58.190  63.180  1.00  0.00           H
ATOM   1632 2HG2 THR A 109      59.060  59.050  62.810  1.00  0.00           H
ATOM   1633 3HG2 THR A 109      59.900  58.220  61.520  1.00  0.00           H
ATOM   1634  OG1 THR A 109      59.960  60.900  61.350  1.00  0.00           O
ATOM   1635  HG1 THR A 109      59.810  60.630  60.440  1.00  0.00           H
ATOM   1636  C   THR A 109      62.440  59.830  63.800  1.00  0.00           C
ATOM   1637  O   THR A 109      62.290  59.450  64.980  1.00  0.00           O
ATOM   1638  N   ILE A 110      63.500  59.480  63.190  1.00  0.00           N
ATOM   1639  H   ILE A 110      63.640  59.650  62.210  1.00  0.00           H
ATOM   1640  CA  ILE A 110      64.560  58.650  63.720  1.00  0.00           C
ATOM   1641  HA  ILE A 110      64.090  57.890  64.330  1.00  0.00           H
ATOM   1642  CB  ILE A 110      65.120  57.850  62.530  1.00  0.00           C
ATOM   1643  HB  ILE A 110      65.790  58.550  62.020  1.00  0.00           H
ATOM   1644  CG2 ILE A 110      66.080  56.810  63.160  1.00  0.00           C
ATOM   1645 1HG2 ILE A 110      66.470  56.190  62.360  1.00  0.00           H
ATOM   1646 2HG2 ILE A 110      66.840  57.250  63.800  1.00  0.00           H
ATOM   1647 3HG2 ILE A 110      65.630  56.020  63.770  1.00  0.00           H
ATOM   1648  CG1 ILE A 110      64.190  57.060  61.550  1.00  0.00           C
ATOM   1649 1HG1 ILE A 110      64.880  56.400  61.010  1.00  0.00           H
ATOM   1650 2HG1 ILE A 110      63.600  57.630  60.830  1.00  0.00           H
ATOM   1651  CD  ILE A 110      63.180  56.110  62.180  1.00  0.00           C
ATOM   1652  HD1 ILE A 110      62.480  56.600  62.850  1.00  0.00           H
ATOM   1653  HD2 ILE A 110      62.610  55.620  61.390  1.00  0.00           H
ATOM   1654  HD3 ILE A 110      63.790  55.540  62.880  1.00  0.00           H
ATOM   1655  C   ILE A 110      65.510  59.410  64.620  1.00  0.00           C
ATOM   1656  O   ILE A 110      65.890  58.860  65.640  1.00  0.00           O
ATOM   1657  N   GLY A 111      65.900  60.630  64.300  1.00  0.00           N
ATOM   1658  H   GLY A 111      65.550  60.940  63.400  1.00  0.00           H
ATOM   1659  CA  GLY A 111      66.910  61.350  65.100  1.00  0.00           C
ATOM   1660  HA1 GLY A 111      66.990  62.340  64.650  1.00  0.00           H
ATOM   1661  HA2 GLY A 111      67.840  60.810  64.980  1.00  0.00           H
ATOM   1662  C   GLY A 111      66.560  61.560  66.540  1.00  0.00           C
ATOM   1663  O   GLY A 111      67.350  61.210  67.410  1.00  0.00           O
ATOM   1664  N   LYS A 112      65.340  61.920  66.860  1.00  0.00           N
ATOM   1665  H   LYS A 112      64.660  62.100  66.130  1.00  0.00           H
ATOM   1666  CA  LYS A 112      64.850  62.240  68.210  1.00  0.00           C
ATOM   1667  HA  LYS A 112      65.320  63.130  68.620  1.00  0.00           H
ATOM   1668  CB  LYS A 112      63.330  62.570  68.100  1.00  0.00           C
ATOM   1669  HB1 LYS A 112      63.130  63.200  67.230  1.00  0.00           H
ATOM   1670  HB2 LYS A 112      62.990  63.090  68.990  1.00  0.00           H
ATOM   1671  CG  LYS A 112      62.530  61.270  67.890  1.00  0.00           C
ATOM   1672  HG1 LYS A 112      62.690  60.640  68.770  1.00  0.00           H
ATOM   1673  HG2 LYS A 112      62.910  60.770  67.000  1.00  0.00           H
ATOM   1674  CD  LYS A 112      61.030  61.560  67.890  1.00  0.00           C
ATOM   1675  HD1 LYS A 112      60.730  62.220  67.080  1.00  0.00           H
ATOM   1676  HD2 LYS A 112      60.700  62.150  68.740  1.00  0.00           H
ATOM   1677  CE  LYS A 112      60.340  60.260  67.650  1.00  0.00           C
ATOM   1678  HE1 LYS A 112      61.030  59.560  67.180  1.00  0.00           H
ATOM   1679  HE2 LYS A 112      59.500  60.530  67.020  1.00  0.00           H
ATOM   1680  NZ  LYS A 112      59.900  59.700  68.930  1.00  0.00           N
ATOM   1681  HZ1 LYS A 112      60.620  59.320  69.530  1.00  0.00           H
ATOM   1682  HZ2 LYS A 112      59.280  60.320  69.440  1.00  0.00           H
ATOM   1683  HZ3 LYS A 112      59.260  58.950  68.750  1.00  0.00           H
ATOM   1684  C   LYS A 112      65.130  61.160  69.280  1.00  0.00           C
ATOM   1685  O   LYS A 112      64.990  61.470  70.460  1.00  0.00           O
ATOM   1686  N   GLU A 113      65.340  59.860  68.910  1.00  0.00           N
ATOM   1687  H   GLU A 113      65.460  59.710  67.920  1.00  0.00           H
ATOM   1688  CA  GLU A 113      65.560  58.760  69.900  1.00  0.00           C
ATOM   1689  HA  GLU A 113      65.170  58.830  70.920  1.00  0.00           H
ATOM   1690  CB  GLU A 113      64.890  57.490  69.370  1.00  0.00           C
ATOM   1691  HB1 GLU A 113      65.240  56.560  69.800  1.00  0.00           H
ATOM   1692  HB2 GLU A 113      65.380  57.340  68.410  1.00  0.00           H
ATOM   1693  CG  GLU A 113      63.400  57.580  69.220  1.00  0.00           C
ATOM   1694  HG1 GLU A 113      63.120  56.620  68.770  1.00  0.00           H
ATOM   1695  HG2 GLU A 113      63.250  58.410  68.540  1.00  0.00           H
ATOM   1696  CD  GLU A 113      62.620  57.700  70.530  1.00  0.00           C
ATOM   1697  OE1 GLU A 113      63.260  57.630  71.650  1.00  0.00           O
ATOM   1698  OE2 GLU A 113      61.390  57.860  70.400  1.00  0.00           O
ATOM   1699  C   GLU A 113      67.040  58.310  70.090  1.00  0.00           C
ATOM   1700  O   GLU A 113      67.260  57.600  71.070  1.00  0.00           O
ATOM   1701  N   ILE A 114      67.910  58.760  69.190  1.00  0.00           N
ATOM   1702  H   ILE A 114      67.590  59.250  68.370  1.00  0.00           H
ATOM   1703  CA  ILE A 114      69.310  58.270  69.240  1.00  0.00           C
ATOM   1704  HA  ILE A 114      69.410  57.630  70.110  1.00  0.00           H
ATOM   1705  CB  ILE A 114      69.630  57.440  67.920  1.00  0.00           C
ATOM   1706  HB  ILE A 114      68.810  56.750  67.740  1.00  0.00           H
ATOM   1707  CG2 ILE A 114      69.720  58.270  66.650  1.00  0.00           C
ATOM   1708 1HG2 ILE A 114      68.830  58.890  66.560  1.00  0.00           H
ATOM   1709 2HG2 ILE A 114      70.600  58.900  66.730  1.00  0.00           H
ATOM   1710 3HG2 ILE A 114      69.720  57.610  65.780  1.00  0.00           H
ATOM   1711  CG1 ILE A 114      70.920  56.650  68.190  1.00  0.00           C
ATOM   1712 1HG1 ILE A 114      70.780  56.080  69.100  1.00  0.00           H
ATOM   1713 2HG1 ILE A 114      71.780  57.320  68.250  1.00  0.00           H
ATOM   1714  CD  ILE A 114      71.210  55.650  67.060  1.00  0.00           C
ATOM   1715  HD1 ILE A 114      71.930  54.890  67.370  1.00  0.00           H
ATOM   1716  HD2 ILE A 114      70.240  55.220  66.780  1.00  0.00           H
ATOM   1717  HD3 ILE A 114      71.530  56.190  66.170  1.00  0.00           H
ATOM   1718  C   ILE A 114      70.300  59.420  69.430  1.00  0.00           C
ATOM   1719  O   ILE A 114      71.430  59.220  69.910  1.00  0.00           O
ATOM   1720  N   ILE A 115      69.900  60.710  69.240  1.00  0.00           N
ATOM   1721  H   ILE A 115      68.960  60.820  68.890  1.00  0.00           H
ATOM   1722  CA  ILE A 115      70.750  61.860  69.460  1.00  0.00           C
ATOM   1723  HA  ILE A 115      71.660  61.810  68.850  1.00  0.00           H
ATOM   1724  CB  ILE A 115      70.070  63.180  69.120  1.00  0.00           C
ATOM   1725  HB  ILE A 115      69.740  63.190  68.080  1.00  0.00           H
ATOM   1726  CG2 ILE A 115      68.720  63.360  69.750  1.00  0.00           C
ATOM   1727 1HG2 ILE A 115      68.260  64.300  69.470  1.00  0.00           H
ATOM   1728 2HG2 ILE A 115      68.040  62.560  69.440  1.00  0.00           H
ATOM   1729 3HG2 ILE A 115      68.850  63.330  70.830  1.00  0.00           H
ATOM   1730  CG1 ILE A 115      70.960  64.430  69.350  1.00  0.00           C
ATOM   1731 1HG1 ILE A 115      71.040  64.460  70.440  1.00  0.00           H
ATOM   1732 2HG1 ILE A 115      70.470  65.310  68.930  1.00  0.00           H
ATOM   1733  CD  ILE A 115      72.340  64.320  68.680  1.00  0.00           C
ATOM   1734  HD1 ILE A 115      72.310  64.030  67.630  1.00  0.00           H
ATOM   1735  HD2 ILE A 115      72.980  65.190  68.830  1.00  0.00           H
ATOM   1736  HD3 ILE A 115      72.920  63.550  69.180  1.00  0.00           H
ATOM   1737  C   ILE A 115      71.370  61.910  70.830  1.00  0.00           C
ATOM   1738  O   ILE A 115      72.630  61.870  70.980  1.00  0.00           O
ATOM   1739  N   ASP A 116      70.570  61.840  71.900  1.00  0.00           N
ATOM   1740  H   ASP A 116      69.570  61.810  71.820  1.00  0.00           H
ATOM   1741  CA  ASP A 116      71.100  61.910  73.290  1.00  0.00           C
ATOM   1742  HA  ASP A 116      71.770  62.780  73.290  1.00  0.00           H
ATOM   1743  CB  ASP A 116      69.810  62.150  74.240  1.00  0.00           C
ATOM   1744  HB1 ASP A 116      70.130  62.290  75.270  1.00  0.00           H
ATOM   1745  HB2 ASP A 116      69.120  61.310  74.250  1.00  0.00           H
ATOM   1746  CG  ASP A 116      69.070  63.430  73.770  1.00  0.00           C
ATOM   1747  OD1 ASP A 116      69.470  64.590  73.930  1.00  0.00           O
ATOM   1748  OD2 ASP A 116      68.010  63.220  73.200  1.00  0.00           O
ATOM   1749  C   ASP A 116      71.970  60.620  73.720  1.00  0.00           C
ATOM   1750  O   ASP A 116      72.770  60.640  74.660  1.00  0.00           O
ATOM   1751  N   LEU A 117      71.890  59.490  73.030  1.00  0.00           N
ATOM   1752  H   LEU A 117      71.280  59.420  72.220  1.00  0.00           H
ATOM   1753  CA  LEU A 117      72.960  58.470  73.110  1.00  0.00           C
ATOM   1754  HA  LEU A 117      73.230  58.140  74.110  1.00  0.00           H
ATOM   1755  CB  LEU A 117      72.530  57.090  72.510  1.00  0.00           C
ATOM   1756  HB1 LEU A 117      72.300  57.260  71.460  1.00  0.00           H
ATOM   1757  HB2 LEU A 117      71.570  56.760  72.920  1.00  0.00           H
ATOM   1758  CG  LEU A 117      73.480  55.900  72.650  1.00  0.00           C
ATOM   1759  HG  LEU A 117      74.440  56.220  72.240  1.00  0.00           H
ATOM   1760  CD1 LEU A 117      73.690  55.490  74.120  1.00  0.00           C
ATOM   1761 1HD1 LEU A 117      73.880  54.420  74.210  1.00  0.00           H
ATOM   1762 2HD1 LEU A 117      74.500  56.040  74.590  1.00  0.00           H
ATOM   1763 3HD1 LEU A 117      72.790  55.740  74.680  1.00  0.00           H
ATOM   1764  CD2 LEU A 117      72.900  54.750  71.770  1.00  0.00           C
ATOM   1765 1HD2 LEU A 117      71.840  54.570  71.930  1.00  0.00           H
ATOM   1766 2HD2 LEU A 117      73.060  55.080  70.750  1.00  0.00           H
ATOM   1767 3HD2 LEU A 117      73.510  53.850  71.910  1.00  0.00           H
ATOM   1768  C   LEU A 117      74.310  58.940  72.460  1.00  0.00           C
ATOM   1769  O   LEU A 117      75.420  58.800  73.020  1.00  0.00           O
ATOM   1770  N   VAL A 118      74.240  59.530  71.250  1.00  0.00           N
ATOM   1771  H   VAL A 118      73.350  59.750  70.820  1.00  0.00           H
ATOM   1772  CA  VAL A 118      75.430  59.940  70.480  1.00  0.00           C
ATOM   1773  HA  VAL A 118      76.110  59.090  70.370  1.00  0.00           H
ATOM   1774  CB  VAL A 118      75.010  60.410  69.070  1.00  0.00           C
ATOM   1775  HB  VAL A 118      74.160  61.090  69.100  1.00  0.00           H
ATOM   1776  CG1 VAL A 118      76.150  61.070  68.300  1.00  0.00           C
ATOM   1777 1HG1 VAL A 118      76.270  62.090  68.690  1.00  0.00           H
ATOM   1778 2HG1 VAL A 118      77.050  60.460  68.360  1.00  0.00           H
ATOM   1779 3HG1 VAL A 118      75.930  61.190  67.240  1.00  0.00           H
ATOM   1780  CG2 VAL A 118      74.570  59.270  68.130  1.00  0.00           C
ATOM   1781 1HG2 VAL A 118      75.380  58.740  67.620  1.00  0.00           H
ATOM   1782 2HG2 VAL A 118      74.300  58.390  68.710  1.00  0.00           H
ATOM   1783 3HG2 VAL A 118      73.970  59.610  67.280  1.00  0.00           H
ATOM   1784  C   VAL A 118      76.210  61.060  71.200  1.00  0.00           C
ATOM   1785  O   VAL A 118      77.440  61.070  71.340  1.00  0.00           O
ATOM   1786  N   LEU A 119      75.520  61.890  71.930  1.00  0.00           N
ATOM   1787  H   LEU A 119      74.510  61.900  71.810  1.00  0.00           H
ATOM   1788  CA  LEU A 119      76.090  62.790  73.000  1.00  0.00           C
ATOM   1789  HA  LEU A 119      76.860  63.420  72.540  1.00  0.00           H
ATOM   1790  CB  LEU A 119      74.970  63.570  73.640  1.00  0.00           C
ATOM   1791  HB1 LEU A 119      75.420  64.350  74.260  1.00  0.00           H
ATOM   1792  HB2 LEU A 119      74.330  62.930  74.240  1.00  0.00           H
ATOM   1793  CG  LEU A 119      74.100  64.420  72.750  1.00  0.00           C
ATOM   1794  HG  LEU A 119      73.680  63.700  72.050  1.00  0.00           H
ATOM   1795  CD1 LEU A 119      73.030  65.310  73.450  1.00  0.00           C
ATOM   1796 1HD1 LEU A 119      72.240  65.710  72.810  1.00  0.00           H
ATOM   1797 2HD1 LEU A 119      72.460  64.730  74.180  1.00  0.00           H
ATOM   1798 3HD1 LEU A 119      73.530  66.140  73.940  1.00  0.00           H
ATOM   1799  CD2 LEU A 119      74.870  65.410  71.910  1.00  0.00           C
ATOM   1800 1HD2 LEU A 119      74.230  66.120  71.380  1.00  0.00           H
ATOM   1801 2HD2 LEU A 119      75.510  65.940  72.600  1.00  0.00           H
ATOM   1802 3HD2 LEU A 119      75.540  64.920  71.200  1.00  0.00           H
ATOM   1803  C   LEU A 119      76.890  62.070  74.060  1.00  0.00           C
ATOM   1804  O   LEU A 119      78.040  62.350  74.160  1.00  0.00           O
ATOM   1805  N   ASP A 120      76.300  61.160  74.830  1.00  0.00           N
ATOM   1806  H   ASP A 120      75.310  60.970  74.720  1.00  0.00           H
ATOM   1807  CA  ASP A 120      77.050  60.340  75.860  1.00  0.00           C
ATOM   1808  HA  ASP A 120      77.330  61.000  76.680  1.00  0.00           H
ATOM   1809  CB  ASP A 120      76.170  59.220  76.440  1.00  0.00           C
ATOM   1810  HB1 ASP A 120      75.930  58.420  75.750  1.00  0.00           H
ATOM   1811  HB2 ASP A 120      75.300  59.720  76.870  1.00  0.00           H
ATOM   1812  CG  ASP A 120      76.880  58.500  77.550  1.00  0.00           C
ATOM   1813  OD1 ASP A 120      76.750  57.320  77.660  1.00  0.00           O
ATOM   1814  OD2 ASP A 120      77.470  59.180  78.420  1.00  0.00           O
ATOM   1815  C   ASP A 120      78.310  59.610  75.270  1.00  0.00           C
ATOM   1816  O   ASP A 120      79.370  59.610  75.880  1.00  0.00           O
ATOM   1817  N   ARG A 121      78.210  59.130  73.970  1.00  0.00           N
ATOM   1818  H   ARG A 121      77.350  59.240  73.450  1.00  0.00           H
ATOM   1819  CA  ARG A 121      79.310  58.460  73.300  1.00  0.00           C
ATOM   1820  HA  ARG A 121      79.730  57.760  74.020  1.00  0.00           H
ATOM   1821  CB  ARG A 121      78.780  57.540  72.170  1.00  0.00           C
ATOM   1822  HB1 ARG A 121      79.660  57.290  71.570  1.00  0.00           H
ATOM   1823  HB2 ARG A 121      78.160  58.180  71.540  1.00  0.00           H
ATOM   1824  CG  ARG A 121      78.020  56.270  72.610  1.00  0.00           C
ATOM   1825  HG1 ARG A 121      77.880  55.660  71.710  1.00  0.00           H
ATOM   1826  HG2 ARG A 121      77.040  56.610  72.940  1.00  0.00           H
ATOM   1827  CD  ARG A 121      78.660  55.320  73.640  1.00  0.00           C
ATOM   1828  HD1 ARG A 121      78.880  55.910  74.530  1.00  0.00           H
ATOM   1829  HD2 ARG A 121      79.620  55.120  73.170  1.00  0.00           H
ATOM   1830  NE  ARG A 121      77.900  54.080  73.940  1.00  0.00           N
ATOM   1831  HE  ARG A 121      77.570  53.990  74.890  1.00  0.00           H
ATOM   1832  CZ  ARG A 121      77.510  53.210  73.050  1.00  0.00           C
ATOM   1833  NH1 ARG A 121      77.890  53.160  71.880  1.00  0.00           N
ATOM   1834 1HH1 ARG A 121      78.440  53.890  71.460  1.00  0.00           H
ATOM   1835 2HH1 ARG A 121      77.630  52.380  71.280  1.00  0.00           H
ATOM   1836  NH2 ARG A 121      76.660  52.370  73.440  1.00  0.00           N
ATOM   1837 1HH2 ARG A 121      76.380  52.380  74.410  1.00  0.00           H
ATOM   1838 2HH2 ARG A 121      76.100  51.840  72.780  1.00  0.00           H
ATOM   1839  C   ARG A 121      80.460  59.430  72.890  1.00  0.00           C
ATOM   1840  O   ARG A 121      81.630  59.160  73.240  1.00  0.00           O
ATOM   1841  N   ILE A 122      80.140  60.670  72.410  1.00  0.00           N
ATOM   1842  H   ILE A 122      79.200  60.720  72.050  1.00  0.00           H
ATOM   1843  CA  ILE A 122      81.060  61.810  72.220  1.00  0.00           C
ATOM   1844  HA  ILE A 122      81.920  61.450  71.660  1.00  0.00           H
ATOM   1845  CB  ILE A 122      80.450  62.860  71.300  1.00  0.00           C
ATOM   1846  HB  ILE A 122      79.520  63.130  71.790  1.00  0.00           H
ATOM   1847  CG2 ILE A 122      81.300  64.120  71.180  1.00  0.00           C
ATOM   1848 1HG2 ILE A 122      80.800  64.780  70.480  1.00  0.00           H
ATOM   1849 2HG2 ILE A 122      81.400  64.570  72.170  1.00  0.00           H
ATOM   1850 3HG2 ILE A 122      82.320  63.950  70.830  1.00  0.00           H
ATOM   1851  CG1 ILE A 122      80.060  62.240  69.940  1.00  0.00           C
ATOM   1852 1HG1 ILE A 122      79.670  61.220  70.060  1.00  0.00           H
ATOM   1853 2HG1 ILE A 122      80.950  62.060  69.330  1.00  0.00           H
ATOM   1854  CD  ILE A 122      79.030  63.180  69.210  1.00  0.00           C
ATOM   1855  HD1 ILE A 122      78.050  63.320  69.660  1.00  0.00           H
ATOM   1856  HD2 ILE A 122      79.460  64.150  68.950  1.00  0.00           H
ATOM   1857  HD3 ILE A 122      78.960  62.750  68.200  1.00  0.00           H
ATOM   1858  C   ILE A 122      81.560  62.350  73.570  1.00  0.00           C
ATOM   1859  O   ILE A 122      82.810  62.530  73.660  1.00  0.00           O
ATOM   1860  N   ARG A 123      80.750  62.320  74.620  1.00  0.00           N
ATOM   1861  H   ARG A 123      79.790  62.040  74.520  1.00  0.00           H
ATOM   1862  CA  ARG A 123      81.240  62.780  75.970  1.00  0.00           C
ATOM   1863  HA  ARG A 123      81.680  63.760  75.770  1.00  0.00           H
ATOM   1864  CB  ARG A 123      79.960  62.860  76.890  1.00  0.00           C
ATOM   1865  HB1 ARG A 123      79.620  61.840  77.100  1.00  0.00           H
ATOM   1866  HB2 ARG A 123      79.150  63.410  76.420  1.00  0.00           H
ATOM   1867  CG  ARG A 123      80.270  63.500  78.210  1.00  0.00           C
ATOM   1868  HG1 ARG A 123      80.880  62.840  78.830  1.00  0.00           H
ATOM   1869  HG2 ARG A 123      79.370  63.420  78.820  1.00  0.00           H
ATOM   1870  CD  ARG A 123      80.840  64.910  78.160  1.00  0.00           C
ATOM   1871  HD1 ARG A 123      81.700  64.890  77.500  1.00  0.00           H
ATOM   1872  HD2 ARG A 123      81.240  65.210  79.130  1.00  0.00           H
ATOM   1873  NE  ARG A 123      79.840  65.830  77.640  1.00  0.00           N
ATOM   1874  HE  ARG A 123      78.960  65.410  77.340  1.00  0.00           H
ATOM   1875  CZ  ARG A 123      80.010  67.140  77.480  1.00  0.00           C
ATOM   1876  NH1 ARG A 123      81.120  67.780  77.830  1.00  0.00           N
ATOM   1877 1HH1 ARG A 123      82.060  67.420  77.900  1.00  0.00           H
ATOM   1878 2HH1 ARG A 123      81.070  68.790  77.760  1.00  0.00           H
ATOM   1879  NH2 ARG A 123      79.000  67.920  77.050  1.00  0.00           N
ATOM   1880 1HH2 ARG A 123      78.140  67.540  76.700  1.00  0.00           H
ATOM   1881 2HH2 ARG A 123      79.100  68.920  77.160  1.00  0.00           H
ATOM   1882  C   ARG A 123      82.250  61.780  76.600  1.00  0.00           C
ATOM   1883  O   ARG A 123      83.230  62.190  77.170  1.00  0.00           O
ATOM   1884  N   LYS A 124      82.200  60.500  76.240  1.00  0.00           N
ATOM   1885  H   LYS A 124      81.310  60.210  75.870  1.00  0.00           H
ATOM   1886  CA  LYS A 124      83.110  59.380  76.610  1.00  0.00           C
ATOM   1887  HA  LYS A 124      83.490  59.530  77.620  1.00  0.00           H
ATOM   1888  CB  LYS A 124      82.440  58.030  76.550  1.00  0.00           C
ATOM   1889  HB1 LYS A 124      83.120  57.180  76.640  1.00  0.00           H
ATOM   1890  HB2 LYS A 124      81.870  57.820  75.640  1.00  0.00           H
ATOM   1891  CG  LYS A 124      81.440  57.920  77.740  1.00  0.00           C
ATOM   1892  HG1 LYS A 124      80.810  58.810  77.790  1.00  0.00           H
ATOM   1893  HG2 LYS A 124      82.040  57.900  78.650  1.00  0.00           H
ATOM   1894  CD  LYS A 124      80.590  56.670  77.720  1.00  0.00           C
ATOM   1895  HD1 LYS A 124      81.110  55.830  77.270  1.00  0.00           H
ATOM   1896  HD2 LYS A 124      79.700  56.830  77.100  1.00  0.00           H
ATOM   1897  CE  LYS A 124      80.090  56.350  79.140  1.00  0.00           C
ATOM   1898  HE1 LYS A 124      80.830  56.530  79.920  1.00  0.00           H
ATOM   1899  HE2 LYS A 124      79.730  55.340  79.310  1.00  0.00           H
ATOM   1900  NZ  LYS A 124      78.920  57.220  79.450  1.00  0.00           N
ATOM   1901  HZ1 LYS A 124      79.130  58.200  79.290  1.00  0.00           H
ATOM   1902  HZ2 LYS A 124      78.140  56.950  78.860  1.00  0.00           H
ATOM   1903  HZ3 LYS A 124      78.760  57.210  80.440  1.00  0.00           H
ATOM   1904  C   LYS A 124      84.380  59.450  75.750  1.00  0.00           C
ATOM   1905  O   LYS A 124      85.350  58.790  76.130  1.00  0.00           O
ATOM   1906  N   LEU A 125      84.480  60.310  74.720  1.00  0.00           N
ATOM   1907  H   LEU A 125      83.690  60.880  74.430  1.00  0.00           H
ATOM   1908  CA  LEU A 125      85.790  60.790  74.290  1.00  0.00           C
ATOM   1909  HA  LEU A 125      86.570  60.150  74.700  1.00  0.00           H
ATOM   1910  CB  LEU A 125      85.840  60.860  72.740  1.00  0.00           C
ATOM   1911  HB1 LEU A 125      86.880  61.180  72.670  1.00  0.00           H
ATOM   1912  HB2 LEU A 125      85.040  61.480  72.340  1.00  0.00           H
ATOM   1913  CG  LEU A 125      85.660  59.600  71.970  1.00  0.00           C
ATOM   1914  HG  LEU A 125      84.620  59.320  72.150  1.00  0.00           H
ATOM   1915  CD1 LEU A 125      85.950  60.000  70.510  1.00  0.00           C
ATOM   1916 1HD1 LEU A 125      85.860  59.210  69.760  1.00  0.00           H
ATOM   1917 2HD1 LEU A 125      85.130  60.670  70.220  1.00  0.00           H
ATOM   1918 3HD1 LEU A 125      86.880  60.550  70.370  1.00  0.00           H
ATOM   1919  CD2 LEU A 125      86.650  58.460  72.370  1.00  0.00           C
ATOM   1920 1HD2 LEU A 125      87.680  58.780  72.210  1.00  0.00           H
ATOM   1921 2HD2 LEU A 125      86.660  58.200  73.430  1.00  0.00           H
ATOM   1922 3HD2 LEU A 125      86.480  57.540  71.800  1.00  0.00           H
ATOM   1923  C   LEU A 125      86.190  62.130  74.870  1.00  0.00           C
ATOM   1924  O   LEU A 125      87.360  62.420  75.170  1.00  0.00           O
ATOM   1925  N   ALA A 126      85.210  63.030  75.040  1.00  0.00           N
ATOM   1926  H   ALA A 126      84.300  62.910  74.630  1.00  0.00           H
ATOM   1927  CA  ALA A 126      85.540  64.350  75.530  1.00  0.00           C
ATOM   1928  HA  ALA A 126      86.280  64.800  74.870  1.00  0.00           H
ATOM   1929  CB  ALA A 126      84.330  65.180  75.330  1.00  0.00           C
ATOM   1930  HB1 ALA A 126      83.510  64.830  75.960  1.00  0.00           H
ATOM   1931  HB2 ALA A 126      84.540  66.210  75.620  1.00  0.00           H
ATOM   1932  HB3 ALA A 126      83.900  65.150  74.330  1.00  0.00           H
ATOM   1933  C   ALA A 126      86.080  64.520  76.960  1.00  0.00           C
ATOM   1934  O   ALA A 126      86.970  65.380  77.250  1.00  0.00           O
ATOM   1935  N   ASP A 127      85.700  63.620  77.890  1.00  0.00           N
ATOM   1936  H   ASP A 127      84.890  63.030  77.760  1.00  0.00           H
ATOM   1937  CA  ASP A 127      86.160  63.520  79.260  1.00  0.00           C
ATOM   1938  HA  ASP A 127      85.950  64.480  79.740  1.00  0.00           H
ATOM   1939  CB  ASP A 127      85.290  62.580  80.100  1.00  0.00           C
ATOM   1940  HB1 ASP A 127      85.640  62.620  81.130  1.00  0.00           H
ATOM   1941  HB2 ASP A 127      85.300  61.600  79.630  1.00  0.00           H
ATOM   1942  CG  ASP A 127      83.840  62.990  80.180  1.00  0.00           C
ATOM   1943  OD1 ASP A 127      83.600  64.210  80.150  1.00  0.00           O
ATOM   1944  OD2 ASP A 127      83.050  62.150  80.690  1.00  0.00           O
ATOM   1945  C   ASP A 127      87.630  63.170  79.390  1.00  0.00           C
ATOM   1946  O   ASP A 127      88.260  63.590  80.350  1.00  0.00           O
ATOM   1947  N   GLN A 128      88.270  62.520  78.420  1.00  0.00           N
ATOM   1948  H   GLN A 128      87.700  62.160  77.660  1.00  0.00           H
ATOM   1949  CA  GLN A 128      89.740  62.350  78.460  1.00  0.00           C
ATOM   1950  HA  GLN A 128      90.150  62.170  79.450  1.00  0.00           H
ATOM   1951  CB  GLN A 128      90.170  61.120  77.630  1.00  0.00           C
ATOM   1952  HB1 GLN A 128      91.250  61.190  77.640  1.00  0.00           H
ATOM   1953  HB2 GLN A 128      89.740  61.120  76.620  1.00  0.00           H
ATOM   1954  CG  GLN A 128      89.560  59.830  78.250  1.00  0.00           C
ATOM   1955  HG1 GLN A 128      88.470  59.890  78.260  1.00  0.00           H
ATOM   1956  HG2 GLN A 128      89.750  59.980  79.320  1.00  0.00           H
ATOM   1957  CD  GLN A 128      90.110  58.530  77.650  1.00  0.00           C
ATOM   1958  OE1 GLN A 128      91.200  58.520  77.060  1.00  0.00           O
ATOM   1959  NE2 GLN A 128      89.390  57.420  77.710  1.00  0.00           N
ATOM   1960 1HE2 GLN A 128      88.410  57.370  77.910  1.00  0.00           H
ATOM   1961 2HE2 GLN A 128      89.860  56.560  77.460  1.00  0.00           H
ATOM   1962  C   GLN A 128      90.510  63.550  77.840  1.00  0.00           C
ATOM   1963  O   GLN A 128      91.710  63.720  77.990  1.00  0.00           O
ATOM   1964  N   CYS A 129      89.840  64.470  77.280  1.00  0.00           N
ATOM   1965  H   CYS A 129      88.850  64.580  77.480  1.00  0.00           H
ATOM   1966  CA  CYS A 129      90.530  65.550  76.520  1.00  0.00           C
ATOM   1967  HA  CYS A 129      91.450  65.110  76.120  1.00  0.00           H
ATOM   1968  CB  CYS A 129      89.670  66.040  75.330  1.00  0.00           C
ATOM   1969  HB1 CYS A 129      90.140  66.910  74.890  1.00  0.00           H
ATOM   1970  HB2 CYS A 129      88.760  66.360  75.830  1.00  0.00           H
ATOM   1971  SG  CYS A 129      89.180  64.710  74.140  1.00  0.00           S
ATOM   1972  HG  CYS A 129      88.360  64.140  75.020  1.00  0.00           H
ATOM   1973  C   CYS A 129      90.960  66.650  77.440  1.00  0.00           C
ATOM   1974  O   CYS A 129      90.140  67.280  78.150  1.00  0.00           O
ATOM   1975  N   THR A 130      92.260  66.990  77.300  1.00  0.00           N
ATOM   1976  H   THR A 130      92.820  66.540  76.600  1.00  0.00           H
ATOM   1977  CA  THR A 130      92.980  67.990  78.080  1.00  0.00           C
ATOM   1978  HA  THR A 130      92.530  68.000  79.070  1.00  0.00           H
ATOM   1979  CB  THR A 130      94.460  67.710  78.030  1.00  0.00           C
ATOM   1980  HB  THR A 130      94.940  68.370  78.750  1.00  0.00           H
ATOM   1981  CG2 THR A 130      94.870  66.230  78.330  1.00  0.00           C
ATOM   1982 1HG2 THR A 130      94.560  66.030  79.350  1.00  0.00           H
ATOM   1983 2HG2 THR A 130      94.320  65.460  77.780  1.00  0.00           H
ATOM   1984 3HG2 THR A 130      95.930  66.100  78.120  1.00  0.00           H
ATOM   1985  OG1 THR A 130      95.000  67.840  76.730  1.00  0.00           O
ATOM   1986  HG1 THR A 130      94.590  67.120  76.240  1.00  0.00           H
ATOM   1987  C   THR A 130      92.630  69.340  77.520  1.00  0.00           C
ATOM   1988  O   THR A 130      92.870  70.350  78.130  1.00  0.00           O
ATOM   1989  N   GLY A 131      92.220  69.480  76.230  1.00  0.00           N
ATOM   1990  H   GLY A 131      92.210  68.620  75.700  1.00  0.00           H
ATOM   1991  CA  GLY A 131      92.190  70.760  75.520  1.00  0.00           C
ATOM   1992  HA1 GLY A 131      93.210  70.910  75.150  1.00  0.00           H
ATOM   1993  HA2 GLY A 131      91.810  71.510  76.220  1.00  0.00           H
ATOM   1994  C   GLY A 131      91.280  70.770  74.340  1.00  0.00           C
ATOM   1995  O   GLY A 131      91.420  71.710  73.510  1.00  0.00           O
ATOM   1996  N   LEU A 132      90.290  69.860  74.240  1.00  0.00           N
ATOM   1997  H   LEU A 132      90.250  69.170  74.980  1.00  0.00           H
ATOM   1998  CA  LEU A 132      89.540  69.570  72.990  1.00  0.00           C
ATOM   1999  HA  LEU A 132      90.190  68.920  72.400  1.00  0.00           H
ATOM   2000  CB  LEU A 132      88.190  68.830  73.380  1.00  0.00           C
ATOM   2001  HB1 LEU A 132      87.810  69.410  74.220  1.00  0.00           H
ATOM   2002  HB2 LEU A 132      88.540  67.830  73.630  1.00  0.00           H
ATOM   2003  CG  LEU A 132      87.070  68.770  72.260  1.00  0.00           C
ATOM   2004  HG  LEU A 132      86.780  69.760  71.900  1.00  0.00           H
ATOM   2005  CD1 LEU A 132      87.480  67.760  71.160  1.00  0.00           C
ATOM   2006 1HD1 LEU A 132      86.810  67.630  70.310  1.00  0.00           H
ATOM   2007 2HD1 LEU A 132      88.450  68.010  70.740  1.00  0.00           H
ATOM   2008 3HD1 LEU A 132      87.480  66.770  71.610  1.00  0.00           H
ATOM   2009  CD2 LEU A 132      85.840  68.090  72.880  1.00  0.00           C
ATOM   2010 1HD2 LEU A 132      85.080  67.870  72.140  1.00  0.00           H
ATOM   2011 2HD2 LEU A 132      86.110  67.230  73.490  1.00  0.00           H
ATOM   2012 3HD2 LEU A 132      85.370  68.750  73.610  1.00  0.00           H
ATOM   2013  C   LEU A 132      89.140  70.760  72.200  1.00  0.00           C
ATOM   2014  O   LEU A 132      88.470  71.670  72.590  1.00  0.00           O
ATOM   2015  N   GLN A 133      89.580  70.730  70.950  1.00  0.00           N
ATOM   2016  H   GLN A 133      90.210  69.960  70.780  1.00  0.00           H
ATOM   2017  CA  GLN A 133      89.540  71.860  70.010  1.00  0.00           C
ATOM   2018  HA  GLN A 133      89.650  72.780  70.580  1.00  0.00           H
ATOM   2019  CB  GLN A 133      90.620  71.740  68.950  1.00  0.00           C
ATOM   2020  HB1 GLN A 133      90.460  72.520  68.220  1.00  0.00           H
ATOM   2021  HB2 GLN A 133      90.450  70.810  68.400  1.00  0.00           H
ATOM   2022  CG  GLN A 133      92.080  71.710  69.320  1.00  0.00           C
ATOM   2023  HG1 GLN A 133      92.170  70.800  69.920  1.00  0.00           H
ATOM   2024  HG2 GLN A 133      92.270  72.570  69.960  1.00  0.00           H
ATOM   2025  CD  GLN A 133      92.920  71.610  68.110  1.00  0.00           C
ATOM   2026  OE1 GLN A 133      92.740  72.350  67.180  1.00  0.00           O
ATOM   2027  NE2 GLN A 133      93.800  70.700  68.050  1.00  0.00           N
ATOM   2028 1HE2 GLN A 133      94.010  70.110  68.850  1.00  0.00           H
ATOM   2029 2HE2 GLN A 133      94.380  70.640  67.230  1.00  0.00           H
ATOM   2030  C   GLN A 133      88.170  72.030  69.270  1.00  0.00           C
ATOM   2031  O   GLN A 133      87.790  73.160  68.900  1.00  0.00           O
ATOM   2032  N   GLY A 134      87.480  70.960  69.100  1.00  0.00           N
ATOM   2033  H   GLY A 134      87.870  70.060  69.330  1.00  0.00           H
ATOM   2034  CA  GLY A 134      86.370  70.870  68.210  1.00  0.00           C
ATOM   2035  HA1 GLY A 134      86.320  71.780  67.610  1.00  0.00           H
ATOM   2036  HA2 GLY A 134      85.480  71.040  68.820  1.00  0.00           H
ATOM   2037  C   GLY A 134      86.230  69.590  67.440  1.00  0.00           C
ATOM   2038  O   GLY A 134      86.810  68.610  67.820  1.00  0.00           O
ATOM   2039  N   PHE A 135      85.520  69.520  66.270  1.00  0.00           N
ATOM   2040  H   PHE A 135      85.000  70.370  66.090  1.00  0.00           H
ATOM   2041  CA  PHE A 135      84.990  68.330  65.610  1.00  0.00           C
ATOM   2042  HA  PHE A 135      85.540  67.500  66.060  1.00  0.00           H
ATOM   2043  CB  PHE A 135      83.540  68.150  66.020  1.00  0.00           C
ATOM   2044  HB1 PHE A 135      83.250  67.160  65.670  1.00  0.00           H
ATOM   2045  HB2 PHE A 135      82.890  68.860  65.500  1.00  0.00           H
ATOM   2046  CG  PHE A 135      83.300  68.170  67.520  1.00  0.00           C
ATOM   2047  CD1 PHE A 135      83.440  66.950  68.200  1.00  0.00           C
ATOM   2048  HD1 PHE A 135      83.820  66.060  67.710  1.00  0.00           H
ATOM   2049  CE1 PHE A 135      83.220  66.910  69.620  1.00  0.00           C
ATOM   2050  HE1 PHE A 135      83.140  65.990  70.180  1.00  0.00           H
ATOM   2051  CZ  PHE A 135      82.900  68.120  70.310  1.00  0.00           C
ATOM   2052  HZ  PHE A 135      82.810  68.070  71.380  1.00  0.00           H
ATOM   2053  CE2 PHE A 135      82.780  69.370  69.560  1.00  0.00           C
ATOM   2054  HE2 PHE A 135      82.580  70.290  70.090  1.00  0.00           H
ATOM   2055  CD2 PHE A 135      82.910  69.360  68.160  1.00  0.00           C
ATOM   2056  HD2 PHE A 135      82.900  70.310  67.640  1.00  0.00           H
ATOM   2057  C   PHE A 135      85.190  68.400  64.110  1.00  0.00           C
ATOM   2058  O   PHE A 135      84.850  69.400  63.420  1.00  0.00           O
ATOM   2059  N   LEU A 136      85.770  67.330  63.500  1.00  0.00           N
ATOM   2060  H   LEU A 136      85.830  66.490  64.050  1.00  0.00           H
ATOM   2061  CA  LEU A 136      85.770  67.120  62.080  1.00  0.00           C
ATOM   2062  HA  LEU A 136      85.680  68.010  61.460  1.00  0.00           H
ATOM   2063  CB  LEU A 136      87.070  66.390  61.660  1.00  0.00           C
ATOM   2064  HB1 LEU A 136      87.090  66.250  60.580  1.00  0.00           H
ATOM   2065  HB2 LEU A 136      87.140  65.390  62.070  1.00  0.00           H
ATOM   2066  CG  LEU A 136      88.380  67.080  61.930  1.00  0.00           C
ATOM   2067  HG  LEU A 136      88.600  66.890  62.980  1.00  0.00           H
ATOM   2068  CD1 LEU A 136      89.540  66.470  61.160  1.00  0.00           C
ATOM   2069 1HD1 LEU A 136      89.430  66.630  60.090  1.00  0.00           H
ATOM   2070 2HD1 LEU A 136      90.480  66.970  61.400  1.00  0.00           H
ATOM   2071 3HD1 LEU A 136      89.580  65.390  61.310  1.00  0.00           H
ATOM   2072  CD2 LEU A 136      88.340  68.610  61.680  1.00  0.00           C
ATOM   2073 1HD2 LEU A 136      87.560  69.070  62.290  1.00  0.00           H
ATOM   2074 2HD2 LEU A 136      89.330  69.020  61.860  1.00  0.00           H
ATOM   2075 3HD2 LEU A 136      88.150  68.830  60.630  1.00  0.00           H
ATOM   2076  C   LEU A 136      84.550  66.240  61.850  1.00  0.00           C
ATOM   2077  O   LEU A 136      84.360  65.240  62.510  1.00  0.00           O
ATOM   2078  N   VAL A 137      83.800  66.490  60.820  1.00  0.00           N
ATOM   2079  H   VAL A 137      84.100  67.210  60.180  1.00  0.00           H
ATOM   2080  CA  VAL A 137      82.360  66.020  60.660  1.00  0.00           C
ATOM   2081  HA  VAL A 137      82.190  65.180  61.330  1.00  0.00           H
ATOM   2082  CB  VAL A 137      81.360  67.100  60.950  1.00  0.00           C
ATOM   2083  HB  VAL A 137      81.470  67.890  60.200  1.00  0.00           H
ATOM   2084  CG1 VAL A 137      79.870  66.800  60.750  1.00  0.00           C
ATOM   2085 1HG1 VAL A 137      79.380  67.760  60.910  1.00  0.00           H
ATOM   2086 2HG1 VAL A 137      79.810  66.530  59.700  1.00  0.00           H
ATOM   2087 3HG1 VAL A 137      79.450  65.970  61.320  1.00  0.00           H
ATOM   2088  CG2 VAL A 137      81.510  67.750  62.300  1.00  0.00           C
ATOM   2089 1HG2 VAL A 137      80.990  68.700  62.170  1.00  0.00           H
ATOM   2090 2HG2 VAL A 137      81.070  67.170  63.100  1.00  0.00           H
ATOM   2091 3HG2 VAL A 137      82.550  67.970  62.540  1.00  0.00           H
ATOM   2092  C   VAL A 137      82.290  65.520  59.210  1.00  0.00           C
ATOM   2093  O   VAL A 137      82.170  66.240  58.210  1.00  0.00           O
ATOM   2094  N   PHE A 138      82.410  64.200  59.070  1.00  0.00           N
ATOM   2095  H   PHE A 138      82.690  63.630  59.860  1.00  0.00           H
ATOM   2096  CA  PHE A 138      82.470  63.470  57.790  1.00  0.00           C
ATOM   2097  HA  PHE A 138      82.780  64.170  57.010  1.00  0.00           H
ATOM   2098  CB  PHE A 138      83.540  62.340  57.850  1.00  0.00           C
ATOM   2099  HB1 PHE A 138      83.510  61.680  56.990  1.00  0.00           H
ATOM   2100  HB2 PHE A 138      83.290  61.700  58.700  1.00  0.00           H
ATOM   2101  CG  PHE A 138      84.990  62.710  57.950  1.00  0.00           C
ATOM   2102  CD1 PHE A 138      85.570  63.050  59.220  1.00  0.00           C
ATOM   2103  HD1 PHE A 138      84.990  62.990  60.130  1.00  0.00           H
ATOM   2104  CE1 PHE A 138      86.900  63.460  59.300  1.00  0.00           C
ATOM   2105  HE1 PHE A 138      87.340  63.710  60.250  1.00  0.00           H
ATOM   2106  CZ  PHE A 138      87.610  63.670  58.090  1.00  0.00           C
ATOM   2107  HZ  PHE A 138      88.540  64.220  58.130  1.00  0.00           H
ATOM   2108  CE2 PHE A 138      87.020  63.260  56.850  1.00  0.00           C
ATOM   2109  HE2 PHE A 138      87.610  63.390  55.950  1.00  0.00           H
ATOM   2110  CD2 PHE A 138      85.780  62.710  56.740  1.00  0.00           C
ATOM   2111  HD2 PHE A 138      85.400  62.420  55.770  1.00  0.00           H
ATOM   2112  C   PHE A 138      81.040  62.940  57.360  1.00  0.00           C
ATOM   2113  O   PHE A 138      80.530  62.020  58.040  1.00  0.00           O
ATOM   2114  N   HIS A 139      80.490  63.450  56.260  1.00  0.00           N
ATOM   2115  H   HIS A 139      81.020  64.170  55.790  1.00  0.00           H
ATOM   2116  CA  HIS A 139      79.170  63.040  55.790  1.00  0.00           C
ATOM   2117  HA  HIS A 139      79.170  61.970  56.000  1.00  0.00           H
ATOM   2118  CB  HIS A 139      78.110  63.690  56.660  1.00  0.00           C
ATOM   2119  HB1 HIS A 139      78.380  63.580  57.710  1.00  0.00           H
ATOM   2120  HB2 HIS A 139      77.150  63.180  56.570  1.00  0.00           H
ATOM   2121  CG  HIS A 139      77.830  65.150  56.370  1.00  0.00           C
ATOM   2122  ND1 HIS A 139      76.670  65.630  55.770  1.00  0.00           N
ATOM   2123  HD1 HIS A 139      75.880  65.080  55.450  1.00  0.00           H
ATOM   2124  CE1 HIS A 139      76.670  66.950  56.040  1.00  0.00           C
ATOM   2125  HE1 HIS A 139      75.800  67.590  56.000  1.00  0.00           H
ATOM   2126  NE2 HIS A 139      77.850  67.260  56.680  1.00  0.00           N
ATOM   2127  HE2 HIS A 139      78.060  68.170  57.080  1.00  0.00           H
ATOM   2128  CD2 HIS A 139      78.630  66.170  56.800  1.00  0.00           C
ATOM   2129  HD2 HIS A 139      79.620  66.200  57.250  1.00  0.00           H
ATOM   2130  C   HIS A 139      78.840  63.220  54.310  1.00  0.00           C
ATOM   2131  O   HIS A 139      79.610  63.900  53.650  1.00  0.00           O
ATOM   2132  N   SER A 140      77.680  62.780  53.870  1.00  0.00           N
ATOM   2133  H   SER A 140      77.210  62.110  54.470  1.00  0.00           H
ATOM   2134  CA  SER A 140      77.040  63.290  52.590  1.00  0.00           C
ATOM   2135  HA  SER A 140      77.860  63.820  52.110  1.00  0.00           H
ATOM   2136  CB  SER A 140      76.720  62.110  51.680  1.00  0.00           C
ATOM   2137  HB1 SER A 140      77.360  61.280  52.010  1.00  0.00           H
ATOM   2138  HB2 SER A 140      76.970  62.440  50.680  1.00  0.00           H
ATOM   2139  OG  SER A 140      75.350  61.640  51.690  1.00  0.00           O
ATOM   2140  HG  SER A 140      75.410  60.690  51.600  1.00  0.00           H
ATOM   2141  C   SER A 140      75.870  64.200  52.730  1.00  0.00           C
ATOM   2142  O   SER A 140      75.120  64.210  53.740  1.00  0.00           O
ATOM   2143  N   PHE A 141      75.610  64.920  51.650  1.00  0.00           N
ATOM   2144  H   PHE A 141      76.180  64.810  50.820  1.00  0.00           H
ATOM   2145  CA  PHE A 141      74.310  65.650  51.430  1.00  0.00           C
ATOM   2146  HA  PHE A 141      74.080  65.990  52.440  1.00  0.00           H
ATOM   2147  CB  PHE A 141      74.590  66.890  50.650  1.00  0.00           C
ATOM   2148  HB1 PHE A 141      73.690  67.510  50.760  1.00  0.00           H
ATOM   2149  HB2 PHE A 141      74.830  66.630  49.620  1.00  0.00           H
ATOM   2150  CG  PHE A 141      75.660  67.920  51.000  1.00  0.00           C
ATOM   2151  CD1 PHE A 141      75.830  68.330  52.320  1.00  0.00           C
ATOM   2152  HD1 PHE A 141      75.210  67.910  53.090  1.00  0.00           H
ATOM   2153  CE1 PHE A 141      76.740  69.390  52.660  1.00  0.00           C
ATOM   2154  HE1 PHE A 141      76.840  69.720  53.690  1.00  0.00           H
ATOM   2155  CZ  PHE A 141      77.540  69.990  51.710  1.00  0.00           C
ATOM   2156  HZ  PHE A 141      78.130  70.850  52.000  1.00  0.00           H
ATOM   2157  CE2 PHE A 141      77.420  69.550  50.370  1.00  0.00           C
ATOM   2158  HE2 PHE A 141      78.050  69.980  49.600  1.00  0.00           H
ATOM   2159  CD2 PHE A 141      76.450  68.560  50.020  1.00  0.00           C
ATOM   2160  HD2 PHE A 141      76.210  68.270  49.010  1.00  0.00           H
ATOM   2161  C   PHE A 141      73.150  64.920  50.740  1.00  0.00           C
ATOM   2162  O   PHE A 141      72.010  65.350  50.760  1.00  0.00           O
ATOM   2163  N   GLY A 142      73.390  63.690  50.180  1.00  0.00           N
ATOM   2164  H   GLY A 142      74.320  63.280  50.170  1.00  0.00           H
ATOM   2165  CA  GLY A 142      72.400  62.870  49.570  1.00  0.00           C
ATOM   2166  HA1 GLY A 142      72.990  62.310  48.840  1.00  0.00           H
ATOM   2167  HA2 GLY A 142      71.670  63.410  48.960  1.00  0.00           H
ATOM   2168  C   GLY A 142      71.730  61.830  50.530  1.00  0.00           C
ATOM   2169  O   GLY A 142      70.560  61.350  50.420  1.00  0.00           O
ATOM   2170  N   GLY A 143      72.480  61.440  51.530  1.00  0.00           N
ATOM   2171  H   GLY A 143      73.440  61.720  51.630  1.00  0.00           H
ATOM   2172  CA  GLY A 143      72.110  60.430  52.500  1.00  0.00           C
ATOM   2173  HA1 GLY A 143      72.960  60.300  53.170  1.00  0.00           H
ATOM   2174  HA2 GLY A 143      71.780  59.500  52.050  1.00  0.00           H
ATOM   2175  C   GLY A 143      71.070  60.940  53.500  1.00  0.00           C
ATOM   2176  O   GLY A 143      71.140  62.130  53.810  1.00  0.00           O
ATOM   2177  N   GLY A 144      70.080  60.100  53.910  1.00  0.00           N
ATOM   2178  H   GLY A 144      70.030  59.110  53.730  1.00  0.00           H
ATOM   2179  CA  GLY A 144      69.070  60.630  54.850  1.00  0.00           C
ATOM   2180  HA1 GLY A 144      68.260  59.910  54.860  1.00  0.00           H
ATOM   2181  HA2 GLY A 144      68.800  61.650  54.570  1.00  0.00           H
ATOM   2182  C   GLY A 144      69.620  60.640  56.260  1.00  0.00           C
ATOM   2183  O   GLY A 144      69.540  61.700  56.920  1.00  0.00           O
ATOM   2184  N   THR A 145      70.420  59.640  56.580  1.00  0.00           N
ATOM   2185  H   THR A 145      70.410  58.850  55.940  1.00  0.00           H
ATOM   2186  CA  THR A 145      71.390  59.620  57.660  1.00  0.00           C
ATOM   2187  HA  THR A 145      70.900  59.780  58.620  1.00  0.00           H
ATOM   2188  CB  THR A 145      72.100  58.230  57.850  1.00  0.00           C
ATOM   2189  HB  THR A 145      72.770  58.120  57.000  1.00  0.00           H
ATOM   2190  CG2 THR A 145      72.990  58.300  59.060  1.00  0.00           C
ATOM   2191 1HG2 THR A 145      73.380  57.290  59.250  1.00  0.00           H
ATOM   2192 2HG2 THR A 145      73.820  58.990  58.930  1.00  0.00           H
ATOM   2193 3HG2 THR A 145      72.280  58.490  59.860  1.00  0.00           H
ATOM   2194  OG1 THR A 145      71.250  57.140  57.920  1.00  0.00           O
ATOM   2195  HG1 THR A 145      70.820  57.140  57.060  1.00  0.00           H
ATOM   2196  C   THR A 145      72.410  60.740  57.450  1.00  0.00           C
ATOM   2197  O   THR A 145      72.500  61.580  58.340  1.00  0.00           O
ATOM   2198  N   GLY A 146      73.190  60.770  56.320  1.00  0.00           N
ATOM   2199  H   GLY A 146      73.260  60.040  55.620  1.00  0.00           H
ATOM   2200  CA  GLY A 146      74.320  61.740  56.280  1.00  0.00           C
ATOM   2201  HA1 GLY A 146      74.970  61.580  55.420  1.00  0.00           H
ATOM   2202  HA2 GLY A 146      74.960  61.650  57.160  1.00  0.00           H
ATOM   2203  C   GLY A 146      73.870  63.200  56.250  1.00  0.00           C
ATOM   2204  O   GLY A 146      74.550  64.140  56.750  1.00  0.00           O
ATOM   2205  N   SER A 147      72.690  63.490  55.650  1.00  0.00           N
ATOM   2206  H   SER A 147      72.120  62.720  55.330  1.00  0.00           H
ATOM   2207  CA  SER A 147      72.140  64.850  55.640  1.00  0.00           C
ATOM   2208  HA  SER A 147      73.010  65.500  55.570  1.00  0.00           H
ATOM   2209  CB  SER A 147      71.280  65.150  54.350  1.00  0.00           C
ATOM   2210  HB1 SER A 147      71.890  64.910  53.480  1.00  0.00           H
ATOM   2211  HB2 SER A 147      71.040  66.200  54.180  1.00  0.00           H
ATOM   2212  OG  SER A 147      70.100  64.350  54.430  1.00  0.00           O
ATOM   2213  HG  SER A 147      70.420  63.490  54.130  1.00  0.00           H
ATOM   2214  C   SER A 147      71.350  65.240  56.920  1.00  0.00           C
ATOM   2215  O   SER A 147      71.630  66.220  57.590  1.00  0.00           O
ATOM   2216  N   GLY A 148      70.400  64.410  57.280  1.00  0.00           N
ATOM   2217  H   GLY A 148      70.160  63.760  56.550  1.00  0.00           H
ATOM   2218  CA  GLY A 148      69.400  64.670  58.300  1.00  0.00           C
ATOM   2219  HA1 GLY A 148      68.650  63.920  58.060  1.00  0.00           H
ATOM   2220  HA2 GLY A 148      68.960  65.650  58.120  1.00  0.00           H
ATOM   2221  C   GLY A 148      69.860  64.490  59.710  1.00  0.00           C
ATOM   2222  O   GLY A 148      69.510  65.290  60.610  1.00  0.00           O
ATOM   2223  N   PHE A 149      70.630  63.480  60.050  1.00  0.00           N
ATOM   2224  H   PHE A 149      70.900  62.890  59.280  1.00  0.00           H
ATOM   2225  CA  PHE A 149      71.210  63.220  61.350  1.00  0.00           C
ATOM   2226  HA  PHE A 149      70.490  63.540  62.100  1.00  0.00           H
ATOM   2227  CB  PHE A 149      71.430  61.700  61.490  1.00  0.00           C
ATOM   2228  HB1 PHE A 149      72.270  61.400  60.860  1.00  0.00           H
ATOM   2229  HB2 PHE A 149      70.560  61.160  61.130  1.00  0.00           H
ATOM   2230  CG  PHE A 149      71.770  61.250  62.920  1.00  0.00           C
ATOM   2231  CD1 PHE A 149      70.660  61.110  63.770  1.00  0.00           C
ATOM   2232  HD1 PHE A 149      69.650  61.200  63.390  1.00  0.00           H
ATOM   2233  CE1 PHE A 149      70.770  61.090  65.190  1.00  0.00           C
ATOM   2234  HE1 PHE A 149      69.840  61.040  65.740  1.00  0.00           H
ATOM   2235  CZ  PHE A 149      72.020  61.300  65.760  1.00  0.00           C
ATOM   2236  HZ  PHE A 149      72.030  61.260  66.840  1.00  0.00           H
ATOM   2237  CE2 PHE A 149      73.120  61.270  64.910  1.00  0.00           C
ATOM   2238  HE2 PHE A 149      74.080  61.200  65.400  1.00  0.00           H
ATOM   2239  CD2 PHE A 149      73.040  61.370  63.560  1.00  0.00           C
ATOM   2240  HD2 PHE A 149      73.910  61.580  62.950  1.00  0.00           H
ATOM   2241  C   PHE A 149      72.490  64.100  61.550  1.00  0.00           C
ATOM   2242  O   PHE A 149      72.760  64.430  62.730  1.00  0.00           O
ATOM   2243  N   THR A 150      73.280  64.470  60.510  1.00  0.00           N
ATOM   2244  H   THR A 150      73.160  64.090  59.580  1.00  0.00           H
ATOM   2245  CA  THR A 150      74.400  65.400  60.700  1.00  0.00           C
ATOM   2246  HA  THR A 150      75.010  65.140  61.570  1.00  0.00           H
ATOM   2247  CB  THR A 150      75.350  65.490  59.540  1.00  0.00           C
ATOM   2248  HB  THR A 150      74.840  66.090  58.790  1.00  0.00           H
ATOM   2249  CG2 THR A 150      76.660  66.270  59.860  1.00  0.00           C
ATOM   2250 1HG2 THR A 150      77.040  65.910  60.820  1.00  0.00           H
ATOM   2251 2HG2 THR A 150      77.460  66.090  59.140  1.00  0.00           H
ATOM   2252 3HG2 THR A 150      76.380  67.320  59.850  1.00  0.00           H
ATOM   2253  OG1 THR A 150      75.660  64.230  59.010  1.00  0.00           O
ATOM   2254  HG1 THR A 150      75.170  64.190  58.190  1.00  0.00           H
ATOM   2255  C   THR A 150      73.850  66.810  61.090  1.00  0.00           C
ATOM   2256  O   THR A 150      74.520  67.420  61.960  1.00  0.00           O
ATOM   2257  N   SER A 151      72.730  67.320  60.560  1.00  0.00           N
ATOM   2258  H   SER A 151      72.180  66.790  59.900  1.00  0.00           H
ATOM   2259  CA  SER A 151      72.250  68.670  60.900  1.00  0.00           C
ATOM   2260  HA  SER A 151      73.150  69.280  60.820  1.00  0.00           H
ATOM   2261  CB  SER A 151      71.250  69.200  59.960  1.00  0.00           C
ATOM   2262  HB1 SER A 151      71.560  69.120  58.920  1.00  0.00           H
ATOM   2263  HB2 SER A 151      70.900  70.230  60.040  1.00  0.00           H
ATOM   2264  OG  SER A 151      70.170  68.260  60.000  1.00  0.00           O
ATOM   2265  HG  SER A 151      69.680  68.350  59.170  1.00  0.00           H
ATOM   2266  C   SER A 151      71.780  68.680  62.350  1.00  0.00           C
ATOM   2267  O   SER A 151      72.190  69.570  63.010  1.00  0.00           O
ATOM   2268  N   LEU A 152      70.930  67.820  62.850  1.00  0.00           N
ATOM   2269  H   LEU A 152      70.500  67.170  62.190  1.00  0.00           H
ATOM   2270  CA  LEU A 152      70.480  67.750  64.280  1.00  0.00           C
ATOM   2271  HA  LEU A 152      69.900  68.660  64.410  1.00  0.00           H
ATOM   2272  CB  LEU A 152      69.470  66.610  64.390  1.00  0.00           C
ATOM   2273  HB1 LEU A 152      69.770  65.670  63.920  1.00  0.00           H
ATOM   2274  HB2 LEU A 152      68.530  66.970  63.970  1.00  0.00           H
ATOM   2275  CG  LEU A 152      69.130  66.170  65.840  1.00  0.00           C
ATOM   2276  HG  LEU A 152      70.090  65.840  66.230  1.00  0.00           H
ATOM   2277  CD1 LEU A 152      68.590  67.350  66.650  1.00  0.00           C
ATOM   2278 1HD1 LEU A 152      68.190  67.020  67.600  1.00  0.00           H
ATOM   2279 2HD1 LEU A 152      69.450  67.980  66.880  1.00  0.00           H
ATOM   2280 3HD1 LEU A 152      67.890  67.900  66.010  1.00  0.00           H
ATOM   2281  CD2 LEU A 152      68.190  65.000  65.960  1.00  0.00           C
ATOM   2282 1HD2 LEU A 152      67.150  65.260  65.750  1.00  0.00           H
ATOM   2283 2HD2 LEU A 152      68.570  64.240  65.280  1.00  0.00           H
ATOM   2284 3HD2 LEU A 152      68.190  64.650  66.990  1.00  0.00           H
ATOM   2285  C   LEU A 152      71.710  67.620  65.190  1.00  0.00           C
ATOM   2286  O   LEU A 152      71.790  68.120  66.280  1.00  0.00           O
ATOM   2287  N   LEU A 153      72.810  66.950  64.750  1.00  0.00           N
ATOM   2288  H   LEU A 153      72.690  66.410  63.900  1.00  0.00           H
ATOM   2289  CA  LEU A 153      73.980  66.720  65.530  1.00  0.00           C
ATOM   2290  HA  LEU A 153      73.620  66.560  66.550  1.00  0.00           H
ATOM   2291  CB  LEU A 153      74.780  65.450  65.050  1.00  0.00           C
ATOM   2292  HB1 LEU A 153      74.960  65.500  63.970  1.00  0.00           H
ATOM   2293  HB2 LEU A 153      74.130  64.580  65.130  1.00  0.00           H
ATOM   2294  CG  LEU A 153      76.150  65.130  65.730  1.00  0.00           C
ATOM   2295  HG  LEU A 153      76.880  65.940  65.660  1.00  0.00           H
ATOM   2296  CD1 LEU A 153      76.050  65.010  67.260  1.00  0.00           C
ATOM   2297 1HD1 LEU A 153      77.050  64.970  67.700  1.00  0.00           H
ATOM   2298 2HD1 LEU A 153      75.570  65.920  67.620  1.00  0.00           H
ATOM   2299 3HD1 LEU A 153      75.350  64.230  67.560  1.00  0.00           H
ATOM   2300  CD2 LEU A 153      76.710  63.810  65.200  1.00  0.00           C
ATOM   2301 1HD2 LEU A 153      76.040  62.980  65.410  1.00  0.00           H
ATOM   2302 2HD2 LEU A 153      76.950  63.960  64.150  1.00  0.00           H
ATOM   2303 3HD2 LEU A 153      77.660  63.610  65.700  1.00  0.00           H
ATOM   2304  C   LEU A 153      74.840  68.050  65.600  1.00  0.00           C
ATOM   2305  O   LEU A 153      75.380  68.410  66.650  1.00  0.00           O
ATOM   2306  N   MET A 154      74.890  68.840  64.490  1.00  0.00           N
ATOM   2307  H   MET A 154      74.570  68.530  63.590  1.00  0.00           H
ATOM   2308  CA  MET A 154      75.480  70.190  64.530  1.00  0.00           C
ATOM   2309  HA  MET A 154      76.430  70.190  65.060  1.00  0.00           H
ATOM   2310  CB  MET A 154      75.700  70.650  63.130  1.00  0.00           C
ATOM   2311  HB1 MET A 154      76.140  71.650  63.160  1.00  0.00           H
ATOM   2312  HB2 MET A 154      74.710  70.730  62.670  1.00  0.00           H
ATOM   2313  CG  MET A 154      76.580  69.720  62.340  1.00  0.00           C
ATOM   2314  HG1 MET A 154      76.270  69.900  61.320  1.00  0.00           H
ATOM   2315  HG2 MET A 154      76.280  68.710  62.630  1.00  0.00           H
ATOM   2316  SD  MET A 154      78.400  70.050  62.730  1.00  0.00           S
ATOM   2317  CE  MET A 154      78.820  71.230  61.390  1.00  0.00           C
ATOM   2318  HE1 MET A 154      78.230  72.120  61.590  1.00  0.00           H
ATOM   2319  HE2 MET A 154      79.900  71.360  61.420  1.00  0.00           H
ATOM   2320  HE3 MET A 154      78.400  70.820  60.470  1.00  0.00           H
ATOM   2321  C   MET A 154      74.610  71.210  65.270  1.00  0.00           C
ATOM   2322  O   MET A 154      75.130  72.070  66.040  1.00  0.00           O
ATOM   2323  N   GLU A 155      73.280  70.970  65.310  1.00  0.00           N
ATOM   2324  H   GLU A 155      72.900  70.300  64.650  1.00  0.00           H
ATOM   2325  CA  GLU A 155      72.380  71.740  66.150  1.00  0.00           C
ATOM   2326  HA  GLU A 155      72.500  72.790  65.890  1.00  0.00           H
ATOM   2327  CB  GLU A 155      70.890  71.410  65.750  1.00  0.00           C
ATOM   2328  HB1 GLU A 155      70.280  71.780  66.580  1.00  0.00           H
ATOM   2329  HB2 GLU A 155      70.650  70.350  65.820  1.00  0.00           H
ATOM   2330  CG  GLU A 155      70.210  72.030  64.580  1.00  0.00           C
ATOM   2331  HG1 GLU A 155      70.310  71.440  63.660  1.00  0.00           H
ATOM   2332  HG2 GLU A 155      70.680  73.010  64.480  1.00  0.00           H
ATOM   2333  CD  GLU A 155      68.740  72.190  64.870  1.00  0.00           C
ATOM   2334  OE1 GLU A 155      67.950  71.250  64.700  1.00  0.00           O
ATOM   2335  OE2 GLU A 155      68.360  73.260  65.350  1.00  0.00           O
ATOM   2336  C   GLU A 155      72.590  71.550  67.660  1.00  0.00           C
ATOM   2337  O   GLU A 155      72.610  72.560  68.370  1.00  0.00           O
ATOM   2338  N   ARG A 156      72.920  70.350  68.170  1.00  0.00           N
ATOM   2339  H   ARG A 156      72.860  69.600  67.490  1.00  0.00           H
ATOM   2340  CA  ARG A 156      73.290  70.110  69.560  1.00  0.00           C
ATOM   2341  HA  ARG A 156      72.690  70.770  70.190  1.00  0.00           H
ATOM   2342  CB  ARG A 156      72.900  68.660  69.910  1.00  0.00           C
ATOM   2343  HB1 ARG A 156      73.380  68.480  70.870  1.00  0.00           H
ATOM   2344  HB2 ARG A 156      73.360  68.060  69.120  1.00  0.00           H
ATOM   2345  CG  ARG A 156      71.370  68.450  69.980  1.00  0.00           C
ATOM   2346  HG1 ARG A 156      71.180  67.400  70.200  1.00  0.00           H
ATOM   2347  HG2 ARG A 156      70.870  68.790  69.070  1.00  0.00           H
ATOM   2348  CD  ARG A 156      70.670  69.220  71.200  1.00  0.00           C
ATOM   2349  HD1 ARG A 156      69.590  69.210  71.060  1.00  0.00           H
ATOM   2350  HD2 ARG A 156      71.000  70.260  71.210  1.00  0.00           H
ATOM   2351  NE  ARG A 156      70.970  68.600  72.490  1.00  0.00           N
ATOM   2352  HE  ARG A 156      71.880  68.830  72.860  1.00  0.00           H
ATOM   2353  CZ  ARG A 156      70.250  67.680  73.080  1.00  0.00           C
ATOM   2354  NH1 ARG A 156      69.100  67.290  72.650  1.00  0.00           N
ATOM   2355 1HH1 ARG A 156      68.780  67.450  71.710  1.00  0.00           H
ATOM   2356 2HH1 ARG A 156      68.700  66.440  73.020  1.00  0.00           H
ATOM   2357  NH2 ARG A 156      70.590  67.210  74.190  1.00  0.00           N
ATOM   2358 1HH2 ARG A 156      71.430  67.420  74.710  1.00  0.00           H
ATOM   2359 2HH2 ARG A 156      69.950  66.490  74.470  1.00  0.00           H
ATOM   2360  C   ARG A 156      74.830  70.290  69.890  1.00  0.00           C
ATOM   2361  O   ARG A 156      75.090  70.780  71.000  1.00  0.00           O
ATOM   2362  N   LEU A 157      75.740  70.140  68.930  1.00  0.00           N
ATOM   2363  H   LEU A 157      75.530  69.510  68.170  1.00  0.00           H
ATOM   2364  CA  LEU A 157      77.210  70.410  69.160  1.00  0.00           C
ATOM   2365  HA  LEU A 157      77.460  69.920  70.100  1.00  0.00           H
ATOM   2366  CB  LEU A 157      78.070  70.070  67.940  1.00  0.00           C
ATOM   2367  HB1 LEU A 157      78.960  70.700  67.990  1.00  0.00           H
ATOM   2368  HB2 LEU A 157      77.560  70.490  67.070  1.00  0.00           H
ATOM   2369  CG  LEU A 157      78.390  68.550  67.830  1.00  0.00           C
ATOM   2370  HG  LEU A 157      77.540  67.890  67.950  1.00  0.00           H
ATOM   2371  CD1 LEU A 157      79.000  68.340  66.370  1.00  0.00           C
ATOM   2372 1HD1 LEU A 157      79.120  67.260  66.260  1.00  0.00           H
ATOM   2373 2HD1 LEU A 157      78.250  68.750  65.690  1.00  0.00           H
ATOM   2374 3HD1 LEU A 157      80.010  68.750  66.350  1.00  0.00           H
ATOM   2375  CD2 LEU A 157      79.450  68.050  68.820  1.00  0.00           C
ATOM   2376 1HD2 LEU A 157      78.940  67.840  69.760  1.00  0.00           H
ATOM   2377 2HD2 LEU A 157      79.950  67.130  68.530  1.00  0.00           H
ATOM   2378 3HD2 LEU A 157      80.150  68.880  68.810  1.00  0.00           H
ATOM   2379  C   LEU A 157      77.420  71.910  69.490  1.00  0.00           C
ATOM   2380  O   LEU A 157      78.340  72.190  70.310  1.00  0.00           O
ATOM   2381  N   SER A 158      76.630  72.810  68.910  1.00  0.00           N
ATOM   2382  H   SER A 158      76.060  72.470  68.150  1.00  0.00           H
ATOM   2383  CA  SER A 158      76.530  74.230  69.150  1.00  0.00           C
ATOM   2384  HA  SER A 158      77.540  74.630  69.100  1.00  0.00           H
ATOM   2385  CB  SER A 158      75.750  74.940  68.030  1.00  0.00           C
ATOM   2386  HB1 SER A 158      75.750  76.030  68.070  1.00  0.00           H
ATOM   2387  HB2 SER A 158      74.730  74.550  68.060  1.00  0.00           H
ATOM   2388  OG  SER A 158      76.320  74.540  66.820  1.00  0.00           O
ATOM   2389  HG  SER A 158      75.700  74.010  66.320  1.00  0.00           H
ATOM   2390  C   SER A 158      75.960  74.620  70.490  1.00  0.00           C
ATOM   2391  O   SER A 158      75.810  75.840  70.760  1.00  0.00           O
ATOM   2392  N   VAL A 159      75.570  73.660  71.370  1.00  0.00           N
ATOM   2393  H   VAL A 159      75.780  72.730  71.050  1.00  0.00           H
ATOM   2394  CA  VAL A 159      74.950  73.810  72.760  1.00  0.00           C
ATOM   2395  HA  VAL A 159      74.890  74.860  73.020  1.00  0.00           H
ATOM   2396  CB  VAL A 159      73.500  73.270  72.780  1.00  0.00           C
ATOM   2397  HB  VAL A 159      73.530  72.210  72.530  1.00  0.00           H
ATOM   2398  CG1 VAL A 159      72.710  73.380  74.040  1.00  0.00           C
ATOM   2399 1HG1 VAL A 159      71.710  72.970  73.920  1.00  0.00           H
ATOM   2400 2HG1 VAL A 159      73.150  72.810  74.860  1.00  0.00           H
ATOM   2401 3HG1 VAL A 159      72.650  74.410  74.390  1.00  0.00           H
ATOM   2402  CG2 VAL A 159      72.560  73.990  71.780  1.00  0.00           C
ATOM   2403 1HG2 VAL A 159      72.750  73.600  70.780  1.00  0.00           H
ATOM   2404 2HG2 VAL A 159      71.500  73.820  71.950  1.00  0.00           H
ATOM   2405 3HG2 VAL A 159      72.770  75.060  71.830  1.00  0.00           H
ATOM   2406  C   VAL A 159      75.690  73.160  73.810  1.00  0.00           C
ATOM   2407  O   VAL A 159      75.810  73.790  74.820  1.00  0.00           O
ATOM   2408  N   ASP A 160      76.250  71.910  73.660  1.00  0.00           N
ATOM   2409  H   ASP A 160      76.130  71.440  72.770  1.00  0.00           H
ATOM   2410  CA  ASP A 160      77.140  71.200  74.620  1.00  0.00           C
ATOM   2411  HA  ASP A 160      76.840  71.500  75.620  1.00  0.00           H
ATOM   2412  CB  ASP A 160      77.070  69.680  74.580  1.00  0.00           C
ATOM   2413  HB1 ASP A 160      77.720  69.270  75.350  1.00  0.00           H
ATOM   2414  HB2 ASP A 160      77.340  69.340  73.580  1.00  0.00           H
ATOM   2415  CG  ASP A 160      75.630  69.150  74.940  1.00  0.00           C
ATOM   2416  OD1 ASP A 160      74.750  69.950  75.300  1.00  0.00           O
ATOM   2417  OD2 ASP A 160      75.480  67.920  74.950  1.00  0.00           O
ATOM   2418  C   ASP A 160      78.570  71.620  74.440  1.00  0.00           C
ATOM   2419  O   ASP A 160      79.360  71.690  75.440  1.00  0.00           O
ATOM   2420  N   TYR A 161      78.950  72.010  73.250  1.00  0.00           N
ATOM   2421  H   TYR A 161      78.290  72.100  72.480  1.00  0.00           H
ATOM   2422  CA  TYR A 161      80.280  72.410  72.990  1.00  0.00           C
ATOM   2423  HA  TYR A 161      80.780  72.500  73.960  1.00  0.00           H
ATOM   2424  CB  TYR A 161      81.040  71.280  72.230  1.00  0.00           C
ATOM   2425  HB1 TYR A 161      82.090  71.570  72.180  1.00  0.00           H
ATOM   2426  HB2 TYR A 161      80.730  71.250  71.190  1.00  0.00           H
ATOM   2427  CG  TYR A 161      80.990  69.890  72.830  1.00  0.00           C
ATOM   2428  CD1 TYR A 161      81.970  69.540  73.800  1.00  0.00           C
ATOM   2429  HD1 TYR A 161      82.730  70.260  74.090  1.00  0.00           H
ATOM   2430  CE1 TYR A 161      81.930  68.250  74.360  1.00  0.00           C
ATOM   2431  HE1 TYR A 161      82.540  67.980  75.210  1.00  0.00           H
ATOM   2432  CZ  TYR A 161      81.000  67.290  73.900  1.00  0.00           C
ATOM   2433  OH  TYR A 161      81.020  66.140  74.590  1.00  0.00           O
ATOM   2434  HH  TYR A 161      80.310  65.600  74.250  1.00  0.00           H
ATOM   2435  CE2 TYR A 161      80.130  67.630  72.880  1.00  0.00           C
ATOM   2436  HE2 TYR A 161      79.360  66.940  72.560  1.00  0.00           H
ATOM   2437  CD2 TYR A 161      80.100  68.920  72.360  1.00  0.00           C
ATOM   2438  HD2 TYR A 161      79.300  69.170  71.680  1.00  0.00           H
ATOM   2439  C   TYR A 161      80.410  73.790  72.290  1.00  0.00           C
ATOM   2440  O   TYR A 161      81.220  73.940  71.370  1.00  0.00           O
ATOM   2441  N   GLY A 162      79.580  74.790  72.590  1.00  0.00           N
ATOM   2442  H   GLY A 162      79.110  74.770  73.490  1.00  0.00           H
ATOM   2443  CA  GLY A 162      79.440  75.990  71.720  1.00  0.00           C
ATOM   2444  HA1 GLY A 162      78.600  76.570  72.100  1.00  0.00           H
ATOM   2445  HA2 GLY A 162      79.160  75.600  70.740  1.00  0.00           H
ATOM   2446  C   GLY A 162      80.710  76.820  71.580  1.00  0.00           C
ATOM   2447  O   GLY A 162      80.770  77.670  70.700  1.00  0.00           O
ATOM   2448  N   LYS A 163      81.720  76.700  72.430  1.00  0.00           N
ATOM   2449  H   LYS A 163      81.570  76.090  73.230  1.00  0.00           H
ATOM   2450  CA  LYS A 163      83.030  77.380  72.280  1.00  0.00           C
ATOM   2451  HA  LYS A 163      82.840  78.270  71.680  1.00  0.00           H
ATOM   2452  CB  LYS A 163      83.630  77.840  73.670  1.00  0.00           C
ATOM   2453  HB1 LYS A 163      84.570  78.360  73.510  1.00  0.00           H
ATOM   2454  HB2 LYS A 163      83.730  76.940  74.280  1.00  0.00           H
ATOM   2455  CG  LYS A 163      82.740  78.830  74.420  1.00  0.00           C
ATOM   2456  HG1 LYS A 163      81.890  78.170  74.620  1.00  0.00           H
ATOM   2457  HG2 LYS A 163      82.360  79.570  73.720  1.00  0.00           H
ATOM   2458  CD  LYS A 163      83.350  79.540  75.660  1.00  0.00           C
ATOM   2459  HD1 LYS A 163      84.150  80.180  75.290  1.00  0.00           H
ATOM   2460  HD2 LYS A 163      83.820  78.750  76.250  1.00  0.00           H
ATOM   2461  CE  LYS A 163      82.510  80.410  76.590  1.00  0.00           C
ATOM   2462  HE1 LYS A 163      83.210  80.870  77.280  1.00  0.00           H
ATOM   2463  HE2 LYS A 163      81.910  79.730  77.190  1.00  0.00           H
ATOM   2464  NZ  LYS A 163      81.670  81.370  75.880  1.00  0.00           N
ATOM   2465  HZ1 LYS A 163      82.300  81.940  75.340  1.00  0.00           H
ATOM   2466  HZ2 LYS A 163      81.080  80.910  75.200  1.00  0.00           H
ATOM   2467  HZ3 LYS A 163      81.110  81.850  76.560  1.00  0.00           H
ATOM   2468  C   LYS A 163      84.070  76.690  71.420  1.00  0.00           C
ATOM   2469  O   LYS A 163      85.130  77.320  71.180  1.00  0.00           O
ATOM   2470  N   LYS A 164      83.780  75.560  70.860  1.00  0.00           N
ATOM   2471  H   LYS A 164      82.790  75.360  70.910  1.00  0.00           H
ATOM   2472  CA  LYS A 164      84.670  74.620  70.160  1.00  0.00           C
ATOM   2473  HA  LYS A 164      85.700  74.950  70.300  1.00  0.00           H
ATOM   2474  CB  LYS A 164      84.540  73.250  70.740  1.00  0.00           C
ATOM   2475  HB1 LYS A 164      85.340  72.630  70.320  1.00  0.00           H
ATOM   2476  HB2 LYS A 164      83.570  72.860  70.440  1.00  0.00           H
ATOM   2477  CG  LYS A 164      84.670  73.140  72.280  1.00  0.00           C
ATOM   2478  HG1 LYS A 164      84.630  72.120  72.650  1.00  0.00           H
ATOM   2479  HG2 LYS A 164      83.800  73.600  72.750  1.00  0.00           H
ATOM   2480  CD  LYS A 164      85.890  73.750  72.900  1.00  0.00           C
ATOM   2481  HD1 LYS A 164      86.080  74.770  72.560  1.00  0.00           H
ATOM   2482  HD2 LYS A 164      86.760  73.250  72.480  1.00  0.00           H
ATOM   2483  CE  LYS A 164      86.030  73.670  74.440  1.00  0.00           C
ATOM   2484  HE1 LYS A 164      85.080  73.810  74.950  1.00  0.00           H
ATOM   2485  HE2 LYS A 164      86.620  74.460  74.910  1.00  0.00           H
ATOM   2486  NZ  LYS A 164      86.670  72.440  74.900  1.00  0.00           N
ATOM   2487  HZ1 LYS A 164      87.350  72.570  75.640  1.00  0.00           H
ATOM   2488  HZ2 LYS A 164      85.980  71.770  75.200  1.00  0.00           H
ATOM   2489  HZ3 LYS A 164      87.260  72.070  74.170  1.00  0.00           H
ATOM   2490  C   LYS A 164      84.450  74.740  68.600  1.00  0.00           C
ATOM   2491  O   LYS A 164      83.280  75.040  68.240  1.00  0.00           O
ATOM   2492  N   SER A 165      85.450  74.640  67.710  1.00  0.00           N
ATOM   2493  H   SER A 165      86.420  74.500  67.940  1.00  0.00           H
ATOM   2494  CA  SER A 165      85.190  74.630  66.270  1.00  0.00           C
ATOM   2495  HA  SER A 165      84.660  75.570  66.080  1.00  0.00           H
ATOM   2496  CB  SER A 165      86.540  74.770  65.590  1.00  0.00           C
ATOM   2497  HB1 SER A 165      86.490  75.120  64.560  1.00  0.00           H
ATOM   2498  HB2 SER A 165      87.120  73.850  65.610  1.00  0.00           H
ATOM   2499  OG  SER A 165      87.340  75.770  66.180  1.00  0.00           O
ATOM   2500  HG  SER A 165      86.840  76.560  65.960  1.00  0.00           H
ATOM   2501  C   SER A 165      84.570  73.310  65.820  1.00  0.00           C
ATOM   2502  O   SER A 165      84.580  72.260  66.480  1.00  0.00           O
ATOM   2503  N   LYS A 166      83.800  73.500  64.750  1.00  0.00           N
ATOM   2504  H   LYS A 166      83.950  74.380  64.270  1.00  0.00           H
ATOM   2505  CA  LYS A 166      83.130  72.550  63.890  1.00  0.00           C
ATOM   2506  HA  LYS A 166      83.480  71.550  64.140  1.00  0.00           H
ATOM   2507  CB  LYS A 166      81.600  72.580  63.940  1.00  0.00           C
ATOM   2508  HB1 LYS A 166      81.220  71.930  63.150  1.00  0.00           H
ATOM   2509  HB2 LYS A 166      81.300  73.600  63.710  1.00  0.00           H
ATOM   2510  CG  LYS A 166      80.990  72.090  65.280  1.00  0.00           C
ATOM   2511  HG1 LYS A 166      81.410  72.660  66.100  1.00  0.00           H
ATOM   2512  HG2 LYS A 166      81.300  71.050  65.360  1.00  0.00           H
ATOM   2513  CD  LYS A 166      79.470  72.170  65.350  1.00  0.00           C
ATOM   2514  HD1 LYS A 166      79.050  71.220  65.660  1.00  0.00           H
ATOM   2515  HD2 LYS A 166      79.020  72.300  64.370  1.00  0.00           H
ATOM   2516  CE  LYS A 166      78.840  73.120  66.400  1.00  0.00           C
ATOM   2517  HE1 LYS A 166      79.140  72.810  67.400  1.00  0.00           H
ATOM   2518  HE2 LYS A 166      77.750  73.090  66.370  1.00  0.00           H
ATOM   2519  NZ  LYS A 166      79.150  74.570  66.260  1.00  0.00           N
ATOM   2520  HZ1 LYS A 166      78.650  75.190  66.870  1.00  0.00           H
ATOM   2521  HZ2 LYS A 166      80.130  74.750  66.420  1.00  0.00           H
ATOM   2522  HZ3 LYS A 166      78.840  74.860  65.340  1.00  0.00           H
ATOM   2523  C   LYS A 166      83.730  72.810  62.480  1.00  0.00           C
ATOM   2524  O   LYS A 166      83.830  73.960  62.050  1.00  0.00           O
ATOM   2525  N   LEU A 167      84.160  71.730  61.850  1.00  0.00           N
ATOM   2526  H   LEU A 167      84.120  70.870  62.380  1.00  0.00           H
ATOM   2527  CA  LEU A 167      84.750  71.740  60.480  1.00  0.00           C
ATOM   2528  HA  LEU A 167      84.490  72.700  60.030  1.00  0.00           H
ATOM   2529  CB  LEU A 167      86.320  71.560  60.550  1.00  0.00           C
ATOM   2530  HB1 LEU A 167      86.680  71.180  59.590  1.00  0.00           H
ATOM   2531  HB2 LEU A 167      86.400  70.800  61.330  1.00  0.00           H
ATOM   2532  CG  LEU A 167      87.280  72.660  60.950  1.00  0.00           C
ATOM   2533  HG  LEU A 167      87.030  73.580  60.420  1.00  0.00           H
ATOM   2534  CD1 LEU A 167      87.260  73.150  62.400  1.00  0.00           C
ATOM   2535 1HD1 LEU A 167      87.260  72.310  63.090  1.00  0.00           H
ATOM   2536 2HD1 LEU A 167      88.020  73.910  62.580  1.00  0.00           H
ATOM   2537 3HD1 LEU A 167      86.310  73.670  62.460  1.00  0.00           H
ATOM   2538  CD2 LEU A 167      88.650  72.140  60.560  1.00  0.00           C
ATOM   2539 1HD2 LEU A 167      88.650  72.090  59.470  1.00  0.00           H
ATOM   2540 2HD2 LEU A 167      89.450  72.810  60.860  1.00  0.00           H
ATOM   2541 3HD2 LEU A 167      88.820  71.160  61.000  1.00  0.00           H
ATOM   2542  C   LEU A 167      84.210  70.450  59.710  1.00  0.00           C
ATOM   2543  O   LEU A 167      84.350  69.320  60.100  1.00  0.00           O
ATOM   2544  N   GLU A 168      83.450  70.690  58.760  1.00  0.00           N
ATOM   2545  H   GLU A 168      83.380  71.660  58.520  1.00  0.00           H
ATOM   2546  CA  GLU A 168      82.900  69.650  57.860  1.00  0.00           C
ATOM   2547  HA  GLU A 168      82.640  68.850  58.550  1.00  0.00           H
ATOM   2548  CB  GLU A 168      81.550  70.140  57.290  1.00  0.00           C
ATOM   2549  HB1 GLU A 168      81.150  69.430  56.560  1.00  0.00           H
ATOM   2550  HB2 GLU A 168      81.580  71.040  56.680  1.00  0.00           H
ATOM   2551  CG  GLU A 168      80.460  70.400  58.340  1.00  0.00           C
ATOM   2552  HG1 GLU A 168      80.620  71.300  58.940  1.00  0.00           H
ATOM   2553  HG2 GLU A 168      80.330  69.570  59.040  1.00  0.00           H
ATOM   2554  CD  GLU A 168      79.090  70.650  57.680  1.00  0.00           C
ATOM   2555  OE1 GLU A 168      78.270  69.730  57.740  1.00  0.00           O
ATOM   2556  OE2 GLU A 168      78.830  71.740  57.130  1.00  0.00           O
ATOM   2557  C   GLU A 168      83.910  69.080  56.800  1.00  0.00           C
ATOM   2558  O   GLU A 168      84.770  69.860  56.310  1.00  0.00           O
ATOM   2559  N   PHE A 169      83.710  67.790  56.490  1.00  0.00           N
ATOM   2560  H   PHE A 169      83.000  67.200  56.910  1.00  0.00           H
ATOM   2561  CA  PHE A 169      84.160  67.230  55.170  1.00  0.00           C
ATOM   2562  HA  PHE A 169      84.600  67.990  54.510  1.00  0.00           H
ATOM   2563  CB  PHE A 169      85.140  66.170  55.600  1.00  0.00           C
ATOM   2564  HB1 PHE A 169      85.330  65.410  54.840  1.00  0.00           H
ATOM   2565  HB2 PHE A 169      84.770  65.640  56.480  1.00  0.00           H
ATOM   2566  CG  PHE A 169      86.500  66.850  56.050  1.00  0.00           C
ATOM   2567  CD1 PHE A 169      87.480  67.140  55.040  1.00  0.00           C
ATOM   2568  HD1 PHE A 169      87.250  66.970  53.990  1.00  0.00           H
ATOM   2569  CE1 PHE A 169      88.650  67.650  55.510  1.00  0.00           C
ATOM   2570  HE1 PHE A 169      89.390  67.840  54.750  1.00  0.00           H
ATOM   2571  CZ  PHE A 169      89.050  67.780  56.840  1.00  0.00           C
ATOM   2572  HZ  PHE A 169      90.040  68.170  57.020  1.00  0.00           H
ATOM   2573  CE2 PHE A 169      88.040  67.690  57.810  1.00  0.00           C
ATOM   2574  HE2 PHE A 169      88.250  67.890  58.850  1.00  0.00           H
ATOM   2575  CD2 PHE A 169      86.760  67.280  57.400  1.00  0.00           C
ATOM   2576  HD2 PHE A 169      85.980  67.260  58.150  1.00  0.00           H
ATOM   2577  C   PHE A 169      82.960  66.600  54.440  1.00  0.00           C
ATOM   2578  O   PHE A 169      82.460  65.530  54.790  1.00  0.00           O
ATOM   2579  N   SER A 170      82.580  67.280  53.340  1.00  0.00           N
ATOM   2580  H   SER A 170      83.180  68.040  53.060  1.00  0.00           H
ATOM   2581  CA  SER A 170      81.280  67.160  52.800  1.00  0.00           C
ATOM   2582  HA  SER A 170      80.750  66.450  53.430  1.00  0.00           H
ATOM   2583  CB  SER A 170      80.550  68.490  52.840  1.00  0.00           C
ATOM   2584  HB1 SER A 170      79.760  68.350  52.100  1.00  0.00           H
ATOM   2585  HB2 SER A 170      81.080  69.420  52.620  1.00  0.00           H
ATOM   2586  OG  SER A 170      79.870  68.650  54.090  1.00  0.00           O
ATOM   2587  HG  SER A 170      79.570  69.560  54.200  1.00  0.00           H
ATOM   2588  C   SER A 170      81.210  66.630  51.390  1.00  0.00           C
ATOM   2589  O   SER A 170      82.010  67.020  50.520  1.00  0.00           O
ATOM   2590  N   ILE A 171      80.220  65.760  51.170  1.00  0.00           N
ATOM   2591  H   ILE A 171      79.520  65.550  51.860  1.00  0.00           H
ATOM   2592  CA  ILE A 171      80.080  65.130  49.840  1.00  0.00           C
ATOM   2593  HA  ILE A 171      80.950  65.390  49.230  1.00  0.00           H
ATOM   2594  CB  ILE A 171      79.990  63.650  50.000  1.00  0.00           C
ATOM   2595  HB  ILE A 171      79.090  63.370  50.560  1.00  0.00           H
ATOM   2596  CG2 ILE A 171      79.730  62.950  48.620  1.00  0.00           C
ATOM   2597 1HG2 ILE A 171      80.230  63.500  47.820  1.00  0.00           H
ATOM   2598 2HG2 ILE A 171      80.150  61.950  48.560  1.00  0.00           H
ATOM   2599 3HG2 ILE A 171      78.650  62.930  48.450  1.00  0.00           H
ATOM   2600  CG1 ILE A 171      81.260  63.140  50.700  1.00  0.00           C
ATOM   2601 1HG1 ILE A 171      81.010  62.090  50.880  1.00  0.00           H
ATOM   2602 2HG1 ILE A 171      81.520  63.610  51.650  1.00  0.00           H
ATOM   2603  CD  ILE A 171      82.530  63.250  49.770  1.00  0.00           C
ATOM   2604  HD1 ILE A 171      82.880  64.280  49.710  1.00  0.00           H
ATOM   2605  HD2 ILE A 171      83.260  62.570  50.220  1.00  0.00           H
ATOM   2606  HD3 ILE A 171      82.320  62.840  48.780  1.00  0.00           H
ATOM   2607  C   ILE A 171      78.870  65.720  49.040  1.00  0.00           C
ATOM   2608  O   ILE A 171      77.720  65.490  49.500  1.00  0.00           O
ATOM   2609  N   TYR A 172      79.090  66.430  47.930  1.00  0.00           N
ATOM   2610  H   TYR A 172      80.040  66.370  47.610  1.00  0.00           H
ATOM   2611  CA  TYR A 172      78.100  66.930  47.000  1.00  0.00           C
ATOM   2612  HA  TYR A 172      77.220  67.170  47.600  1.00  0.00           H
ATOM   2613  CB  TYR A 172      78.640  68.240  46.450  1.00  0.00           C
ATOM   2614  HB1 TYR A 172      79.590  67.960  45.990  1.00  0.00           H
ATOM   2615  HB2 TYR A 172      78.870  68.890  47.290  1.00  0.00           H
ATOM   2616  CG  TYR A 172      77.860  69.010  45.370  1.00  0.00           C
ATOM   2617  CD1 TYR A 172      77.590  68.470  44.080  1.00  0.00           C
ATOM   2618  HD1 TYR A 172      77.860  67.490  43.740  1.00  0.00           H
ATOM   2619  CE1 TYR A 172      76.800  69.210  43.160  1.00  0.00           C
ATOM   2620  HE1 TYR A 172      76.630  68.730  42.210  1.00  0.00           H
ATOM   2621  CZ  TYR A 172      76.510  70.570  43.430  1.00  0.00           C
ATOM   2622  OH  TYR A 172      75.820  71.140  42.440  1.00  0.00           O
ATOM   2623  HH  TYR A 172      75.500  72.030  42.590  1.00  0.00           H
ATOM   2624  CE2 TYR A 172      76.650  71.040  44.750  1.00  0.00           C
ATOM   2625  HE2 TYR A 172      76.180  71.990  44.990  1.00  0.00           H
ATOM   2626  CD2 TYR A 172      77.350  70.270  45.700  1.00  0.00           C
ATOM   2627  HD2 TYR A 172      77.490  70.630  46.710  1.00  0.00           H
ATOM   2628  C   TYR A 172      77.580  65.940  46.000  1.00  0.00           C
ATOM   2629  O   TYR A 172      78.450  65.160  45.550  1.00  0.00           O
ATOM   2630  N   PRO A 173      76.250  65.840  45.790  1.00  0.00           N
ATOM   2631  CD  PRO A 173      75.190  66.700  46.310  1.00  0.00           C
ATOM   2632  HD1 PRO A 173      75.430  67.760  46.260  1.00  0.00           H
ATOM   2633  HD2 PRO A 173      75.050  66.440  47.360  1.00  0.00           H
ATOM   2634  CG  PRO A 173      73.950  66.260  45.480  1.00  0.00           C
ATOM   2635  HG1 PRO A 173      73.840  66.750  44.510  1.00  0.00           H
ATOM   2636  HG2 PRO A 173      73.030  66.530  46.000  1.00  0.00           H
ATOM   2637  CB  PRO A 173      74.170  64.710  45.260  1.00  0.00           C
ATOM   2638  HB1 PRO A 173      73.540  64.310  44.460  1.00  0.00           H
ATOM   2639  HB2 PRO A 173      74.040  64.240  46.230  1.00  0.00           H
ATOM   2640  CA  PRO A 173      75.710  64.730  44.950  1.00  0.00           C
ATOM   2641  HA  PRO A 173      76.050  63.740  45.240  1.00  0.00           H
ATOM   2642  C   PRO A 173      76.020  64.870  43.360  1.00  0.00           C
ATOM   2643  O   PRO A 173      75.930  65.950  42.790  1.00  0.00           O
ATOM   2644  N   ALA A 174      76.270  63.730  42.720  1.00  0.00           N
ATOM   2645  H   ALA A 174      75.990  62.850  43.120  1.00  0.00           H
ATOM   2646  CA  ALA A 174      76.580  63.600  41.340  1.00  0.00           C
ATOM   2647  HA  ALA A 174      76.290  64.570  40.930  1.00  0.00           H
ATOM   2648  CB  ALA A 174      78.100  63.440  41.250  1.00  0.00           C
ATOM   2649  HB1 ALA A 174      78.360  63.340  40.200  1.00  0.00           H
ATOM   2650  HB2 ALA A 174      78.530  64.350  41.680  1.00  0.00           H
ATOM   2651  HB3 ALA A 174      78.600  62.650  41.800  1.00  0.00           H
ATOM   2652  C   ALA A 174      75.770  62.450  40.700  1.00  0.00           C
ATOM   2653  O   ALA A 174      75.930  61.300  41.110  1.00  0.00           O
ATOM   2654  N   PRO A 175      74.920  62.650  39.680  1.00  0.00           N
ATOM   2655  CD  PRO A 175      74.470  63.940  39.230  1.00  0.00           C
ATOM   2656  HD1 PRO A 175      75.210  64.320  38.530  1.00  0.00           H
ATOM   2657  HD2 PRO A 175      74.300  64.560  40.110  1.00  0.00           H
ATOM   2658  CG  PRO A 175      73.070  63.830  38.600  1.00  0.00           C
ATOM   2659  HG1 PRO A 175      72.930  64.580  37.820  1.00  0.00           H
ATOM   2660  HG2 PRO A 175      72.310  63.840  39.390  1.00  0.00           H
ATOM   2661  CB  PRO A 175      73.260  62.410  37.990  1.00  0.00           C
ATOM   2662  HB1 PRO A 175      73.810  62.490  37.050  1.00  0.00           H
ATOM   2663  HB2 PRO A 175      72.300  61.990  37.710  1.00  0.00           H
ATOM   2664  CA  PRO A 175      74.030  61.650  39.090  1.00  0.00           C
ATOM   2665  HA  PRO A 175      73.280  61.360  39.830  1.00  0.00           H
ATOM   2666  C   PRO A 175      74.760  60.400  38.600  1.00  0.00           C
ATOM   2667  O   PRO A 175      74.220  59.290  38.840  1.00  0.00           O
ATOM   2668  N   GLN A 176      76.000  60.540  38.140  1.00  0.00           N
ATOM   2669  H   GLN A 176      76.250  61.510  38.030  1.00  0.00           H
ATOM   2670  CA  GLN A 176      76.850  59.490  37.590  1.00  0.00           C
ATOM   2671  HA  GLN A 176      76.380  59.110  36.680  1.00  0.00           H
ATOM   2672  CB  GLN A 176      78.200  60.140  37.200  1.00  0.00           C
ATOM   2673  HB1 GLN A 176      78.520  60.720  38.070  1.00  0.00           H
ATOM   2674  HB2 GLN A 176      78.010  60.930  36.480  1.00  0.00           H
ATOM   2675  CG  GLN A 176      79.320  59.200  36.810  1.00  0.00           C
ATOM   2676  HG1 GLN A 176      79.070  58.180  37.110  1.00  0.00           H
ATOM   2677  HG2 GLN A 176      80.230  59.480  37.330  1.00  0.00           H
ATOM   2678  CD  GLN A 176      79.620  59.340  35.340  1.00  0.00           C
ATOM   2679  OE1 GLN A 176      80.500  60.090  34.930  1.00  0.00           O
ATOM   2680  NE2 GLN A 176      79.000  58.640  34.420  1.00  0.00           N
ATOM   2681 1HE2 GLN A 176      78.580  57.770  34.700  1.00  0.00           H
ATOM   2682 2HE2 GLN A 176      79.410  58.780  33.500  1.00  0.00           H
ATOM   2683  C   GLN A 176      77.100  58.380  38.630  1.00  0.00           C
ATOM   2684  O   GLN A 176      77.020  57.170  38.290  1.00  0.00           O
ATOM   2685  N   VAL A 177      77.390  58.680  39.920  1.00  0.00           N
ATOM   2686  H   VAL A 177      77.730  59.600  40.200  1.00  0.00           H
ATOM   2687  CA  VAL A 177      77.400  57.820  41.080  1.00  0.00           C
ATOM   2688  HA  VAL A 177      77.160  56.820  40.700  1.00  0.00           H
ATOM   2689  CB  VAL A 177      78.760  57.660  41.720  1.00  0.00           C
ATOM   2690  HB  VAL A 177      78.680  56.950  42.540  1.00  0.00           H
ATOM   2691  CG1 VAL A 177      79.620  56.840  40.730  1.00  0.00           C
ATOM   2692 1HG1 VAL A 177      80.500  56.540  41.280  1.00  0.00           H
ATOM   2693 2HG1 VAL A 177      79.100  56.000  40.260  1.00  0.00           H
ATOM   2694 3HG1 VAL A 177      79.910  57.560  39.960  1.00  0.00           H
ATOM   2695  CG2 VAL A 177      79.450  58.950  42.120  1.00  0.00           C
ATOM   2696 1HG2 VAL A 177      80.510  58.770  42.290  1.00  0.00           H
ATOM   2697 2HG2 VAL A 177      79.350  59.610  41.260  1.00  0.00           H
ATOM   2698 3HG2 VAL A 177      79.030  59.350  43.040  1.00  0.00           H
ATOM   2699  C   VAL A 177      76.300  58.080  42.170  1.00  0.00           C
ATOM   2700  O   VAL A 177      76.440  57.650  43.340  1.00  0.00           O
ATOM   2701  N   SER A 178      75.170  58.690  41.860  1.00  0.00           N
ATOM   2702  H   SER A 178      75.060  59.020  40.920  1.00  0.00           H
ATOM   2703  CA  SER A 178      74.170  59.000  42.850  1.00  0.00           C
ATOM   2704  HA  SER A 178      74.620  59.580  43.660  1.00  0.00           H
ATOM   2705  CB  SER A 178      73.080  59.740  42.140  1.00  0.00           C
ATOM   2706  HB1 SER A 178      73.390  60.660  41.650  1.00  0.00           H
ATOM   2707  HB2 SER A 178      72.310  60.090  42.830  1.00  0.00           H
ATOM   2708  OG  SER A 178      72.390  58.950  41.230  1.00  0.00           O
ATOM   2709  HG  SER A 178      73.020  58.780  40.520  1.00  0.00           H
ATOM   2710  C   SER A 178      73.550  57.850  43.640  1.00  0.00           C
ATOM   2711  O   SER A 178      73.540  56.700  43.130  1.00  0.00           O
ATOM   2712  N   THR A 179      72.900  58.110  44.800  1.00  0.00           N
ATOM   2713  H   THR A 179      72.590  59.070  44.860  1.00  0.00           H
ATOM   2714  CA  THR A 179      72.000  57.130  45.510  1.00  0.00           C
ATOM   2715  HA  THR A 179      72.170  56.150  45.080  1.00  0.00           H
ATOM   2716  CB  THR A 179      72.410  56.900  46.950  1.00  0.00           C
ATOM   2717  HB  THR A 179      73.450  57.200  47.080  1.00  0.00           H
ATOM   2718  CG2 THR A 179      71.590  57.760  47.920  1.00  0.00           C
ATOM   2719 1HG2 THR A 179      71.980  57.770  48.930  1.00  0.00           H
ATOM   2720 2HG2 THR A 179      71.430  58.790  47.610  1.00  0.00           H
ATOM   2721 3HG2 THR A 179      70.570  57.380  48.030  1.00  0.00           H
ATOM   2722  OG1 THR A 179      72.370  55.520  47.220  1.00  0.00           O
ATOM   2723  HG1 THR A 179      72.910  55.330  47.980  1.00  0.00           H
ATOM   2724  C   THR A 179      70.490  57.290  45.360  1.00  0.00           C
ATOM   2725  O   THR A 179      69.710  56.300  45.330  1.00  0.00           O
ATOM   2726  N   ALA A 180      70.070  58.560  45.060  1.00  0.00           N
ATOM   2727  H   ALA A 180      70.750  59.310  45.010  1.00  0.00           H
ATOM   2728  CA  ALA A 180      68.590  58.890  45.010  1.00  0.00           C
ATOM   2729  HA  ALA A 180      68.120  58.010  44.580  1.00  0.00           H
ATOM   2730  CB  ALA A 180      68.060  59.230  46.420  1.00  0.00           C
ATOM   2731  HB1 ALA A 180      67.210  59.900  46.540  1.00  0.00           H
ATOM   2732  HB2 ALA A 180      67.990  58.290  46.970  1.00  0.00           H
ATOM   2733  HB3 ALA A 180      68.880  59.740  46.920  1.00  0.00           H
ATOM   2734  C   ALA A 180      68.350  59.990  44.050  1.00  0.00           C
ATOM   2735  O   ALA A 180      69.230  60.760  43.560  1.00  0.00           O
ATOM   2736  N   VAL A 181      67.010  60.260  43.830  1.00  0.00           N
ATOM   2737  H   VAL A 181      66.290  59.710  44.280  1.00  0.00           H
ATOM   2738  CA  VAL A 181      66.510  61.380  43.060  1.00  0.00           C
ATOM   2739  HA  VAL A 181      67.380  61.580  42.440  1.00  0.00           H
ATOM   2740  CB  VAL A 181      65.410  60.860  42.150  1.00  0.00           C
ATOM   2741  HB  VAL A 181      65.670  59.960  41.600  1.00  0.00           H
ATOM   2742  CG1 VAL A 181      64.070  60.590  42.870  1.00  0.00           C
ATOM   2743 1HG1 VAL A 181      63.390  60.030  42.220  1.00  0.00           H
ATOM   2744 2HG1 VAL A 181      64.250  59.950  43.740  1.00  0.00           H
ATOM   2745 3HG1 VAL A 181      63.650  61.520  43.240  1.00  0.00           H
ATOM   2746  CG2 VAL A 181      65.170  61.860  41.020  1.00  0.00           C
ATOM   2747 1HG2 VAL A 181      64.610  61.350  40.230  1.00  0.00           H
ATOM   2748 2HG2 VAL A 181      64.660  62.780  41.320  1.00  0.00           H
ATOM   2749 3HG2 VAL A 181      66.080  62.130  40.500  1.00  0.00           H
ATOM   2750  C   VAL A 181      66.250  62.670  43.920  1.00  0.00           C
ATOM   2751  O   VAL A 181      66.430  63.750  43.390  1.00  0.00           O
ATOM   2752  N   VAL A 182      65.840  62.510  45.170  1.00  0.00           N
ATOM   2753  H   VAL A 182      65.360  61.680  45.480  1.00  0.00           H
ATOM   2754  CA  VAL A 182      65.620  63.720  46.140  1.00  0.00           C
ATOM   2755  HA  VAL A 182      65.320  64.610  45.590  1.00  0.00           H
ATOM   2756  CB  VAL A 182      64.510  63.440  47.140  1.00  0.00           C
ATOM   2757  HB  VAL A 182      64.510  64.310  47.810  1.00  0.00           H
ATOM   2758  CG1 VAL A 182      63.120  63.550  46.480  1.00  0.00           C
ATOM   2759 1HG1 VAL A 182      63.050  64.480  45.910  1.00  0.00           H
ATOM   2760 2HG1 VAL A 182      63.090  62.730  45.760  1.00  0.00           H
ATOM   2761 3HG1 VAL A 182      62.330  63.420  47.220  1.00  0.00           H
ATOM   2762  CG2 VAL A 182      64.710  62.120  47.890  1.00  0.00           C
ATOM   2763 1HG2 VAL A 182      63.970  61.950  48.670  1.00  0.00           H
ATOM   2764 2HG2 VAL A 182      64.600  61.260  47.230  1.00  0.00           H
ATOM   2765 3HG2 VAL A 182      65.670  62.190  48.400  1.00  0.00           H
ATOM   2766  C   VAL A 182      66.910  64.310  46.740  1.00  0.00           C
ATOM   2767  O   VAL A 182      66.810  65.230  47.550  1.00  0.00           O
ATOM   2768  N   GLU A 183      68.110  63.840  46.390  1.00  0.00           N
ATOM   2769  H   GLU A 183      68.130  63.210  45.610  1.00  0.00           H
ATOM   2770  CA  GLU A 183      69.430  64.340  46.980  1.00  0.00           C
ATOM   2771  HA  GLU A 183      69.490  63.960  48.000  1.00  0.00           H
ATOM   2772  CB  GLU A 183      70.660  63.740  46.240  1.00  0.00           C
ATOM   2773  HB1 GLU A 183      71.530  64.270  46.620  1.00  0.00           H
ATOM   2774  HB2 GLU A 183      70.640  63.960  45.170  1.00  0.00           H
ATOM   2775  CG  GLU A 183      70.730  62.240  46.620  1.00  0.00           C
ATOM   2776  HG1 GLU A 183      69.920  61.750  46.070  1.00  0.00           H
ATOM   2777  HG2 GLU A 183      70.670  62.090  47.690  1.00  0.00           H
ATOM   2778  CD  GLU A 183      71.990  61.580  46.110  1.00  0.00           C
ATOM   2779  OE1 GLU A 183      73.140  61.900  46.540  1.00  0.00           O
ATOM   2780  OE2 GLU A 183      71.890  60.660  45.210  1.00  0.00           O
ATOM   2781  C   GLU A 183      69.570  65.890  47.090  1.00  0.00           C
ATOM   2782  O   GLU A 183      70.010  66.360  48.160  1.00  0.00           O
ATOM   2783  N   PRO A 184      69.150  66.750  46.110  1.00  0.00           N
ATOM   2784  CD  PRO A 184      68.680  66.360  44.800  1.00  0.00           C
ATOM   2785  HD1 PRO A 184      67.590  66.410  44.820  1.00  0.00           H
ATOM   2786  HD2 PRO A 184      69.050  65.410  44.430  1.00  0.00           H
ATOM   2787  CG  PRO A 184      69.340  67.560  44.020  1.00  0.00           C
ATOM   2788  HG1 PRO A 184      69.010  67.550  42.980  1.00  0.00           H
ATOM   2789  HG2 PRO A 184      70.430  67.520  43.970  1.00  0.00           H
ATOM   2790  CB  PRO A 184      69.010  68.780  44.830  1.00  0.00           C
ATOM   2791  HB1 PRO A 184      67.990  69.120  44.670  1.00  0.00           H
ATOM   2792  HB2 PRO A 184      69.760  69.550  44.610  1.00  0.00           H
ATOM   2793  CA  PRO A 184      69.240  68.240  46.260  1.00  0.00           C
ATOM   2794  HA  PRO A 184      70.280  68.480  46.490  1.00  0.00           H
ATOM   2795  C   PRO A 184      68.280  68.750  47.300  1.00  0.00           C
ATOM   2796  O   PRO A 184      68.620  69.680  48.030  1.00  0.00           O
ATOM   2797  N   TYR A 185      67.080  68.130  47.570  1.00  0.00           N
ATOM   2798  H   TYR A 185      66.820  67.310  47.040  1.00  0.00           H
ATOM   2799  CA  TYR A 185      66.220  68.580  48.610  1.00  0.00           C
ATOM   2800  HA  TYR A 185      66.000  69.640  48.520  1.00  0.00           H
ATOM   2801  CB  TYR A 185      64.900  67.870  48.670  1.00  0.00           C
ATOM   2802  HB1 TYR A 185      64.400  68.160  49.600  1.00  0.00           H
ATOM   2803  HB2 TYR A 185      65.070  66.790  48.730  1.00  0.00           H
ATOM   2804  CG  TYR A 185      63.840  68.130  47.570  1.00  0.00           C
ATOM   2805  CD1 TYR A 185      63.660  69.300  46.820  1.00  0.00           C
ATOM   2806  HD1 TYR A 185      64.390  70.100  46.850  1.00  0.00           H
ATOM   2807  CE1 TYR A 185      62.630  69.410  45.870  1.00  0.00           C
ATOM   2808  HE1 TYR A 185      62.640  70.300  45.260  1.00  0.00           H
ATOM   2809  CZ  TYR A 185      61.610  68.460  45.860  1.00  0.00           C
ATOM   2810  OH  TYR A 185      60.500  68.630  45.100  1.00  0.00           O
ATOM   2811  HH  TYR A 185      60.060  67.780  45.050  1.00  0.00           H
ATOM   2812  CE2 TYR A 185      61.720  67.340  46.690  1.00  0.00           C
ATOM   2813  HE2 TYR A 185      60.950  66.590  46.840  1.00  0.00           H
ATOM   2814  CD2 TYR A 185      62.840  67.180  47.500  1.00  0.00           C
ATOM   2815  HD2 TYR A 185      62.780  66.300  48.110  1.00  0.00           H
ATOM   2816  C   TYR A 185      66.970  68.450  49.930  1.00  0.00           C
ATOM   2817  O   TYR A 185      67.190  69.410  50.660  1.00  0.00           O
ATOM   2818  N   ASN A 186      67.500  67.300  50.190  1.00  0.00           N
ATOM   2819  H   ASN A 186      67.260  66.560  49.540  1.00  0.00           H
ATOM   2820  CA  ASN A 186      68.270  66.880  51.350  1.00  0.00           C
ATOM   2821  HA  ASN A 186      67.660  67.060  52.240  1.00  0.00           H
ATOM   2822  CB  ASN A 186      68.600  65.350  51.150  1.00  0.00           C
ATOM   2823  HB1 ASN A 186      69.160  64.910  51.980  1.00  0.00           H
ATOM   2824  HB2 ASN A 186      69.080  65.200  50.190  1.00  0.00           H
ATOM   2825  CG  ASN A 186      67.260  64.610  51.130  1.00  0.00           C
ATOM   2826  OD1 ASN A 186      66.300  64.960  51.820  1.00  0.00           O
ATOM   2827  ND2 ASN A 186      67.080  63.710  50.170  1.00  0.00           N
ATOM   2828 1HD2 ASN A 186      67.720  63.500  49.410  1.00  0.00           H
ATOM   2829 2HD2 ASN A 186      66.160  63.300  50.120  1.00  0.00           H
ATOM   2830  C   ASN A 186      69.500  67.750  51.560  1.00  0.00           C
ATOM   2831  O   ASN A 186      69.690  68.190  52.710  1.00  0.00           O
ATOM   2832  N   SER A 187      70.230  68.030  50.470  1.00  0.00           N
ATOM   2833  H   SER A 187      69.960  67.490  49.660  1.00  0.00           H
ATOM   2834  CA  SER A 187      71.450  68.820  50.560  1.00  0.00           C
ATOM   2835  HA  SER A 187      72.140  68.440  51.310  1.00  0.00           H
ATOM   2836  CB  SER A 187      72.200  68.880  49.240  1.00  0.00           C
ATOM   2837  HB1 SER A 187      73.210  69.290  49.310  1.00  0.00           H
ATOM   2838  HB2 SER A 187      71.630  69.380  48.460  1.00  0.00           H
ATOM   2839  OG  SER A 187      72.360  67.620  48.700  1.00  0.00           O
ATOM   2840  HG  SER A 187      71.640  67.010  48.850  1.00  0.00           H
ATOM   2841  C   SER A 187      71.200  70.250  50.950  1.00  0.00           C
ATOM   2842  O   SER A 187      71.890  70.800  51.860  1.00  0.00           O
ATOM   2843  N   ILE A 188      70.190  70.870  50.380  1.00  0.00           N
ATOM   2844  H   ILE A 188      69.500  70.270  49.960  1.00  0.00           H
ATOM   2845  CA  ILE A 188      69.790  72.260  50.680  1.00  0.00           C
ATOM   2846  HA  ILE A 188      70.690  72.880  50.610  1.00  0.00           H
ATOM   2847  CB  ILE A 188      68.940  72.820  49.450  1.00  0.00           C
ATOM   2848  HB  ILE A 188      68.280  72.100  48.980  1.00  0.00           H
ATOM   2849  CG2 ILE A 188      68.000  73.940  49.950  1.00  0.00           C
ATOM   2850 1HG2 ILE A 188      67.270  73.570  50.670  1.00  0.00           H
ATOM   2851 2HG2 ILE A 188      68.520  74.850  50.250  1.00  0.00           H
ATOM   2852 3HG2 ILE A 188      67.290  74.200  49.160  1.00  0.00           H
ATOM   2853  CG1 ILE A 188      69.850  73.320  48.290  1.00  0.00           C
ATOM   2854 1HG1 ILE A 188      70.560  72.520  48.060  1.00  0.00           H
ATOM   2855 2HG1 ILE A 188      70.400  74.180  48.670  1.00  0.00           H
ATOM   2856  CD  ILE A 188      69.230  73.560  46.980  1.00  0.00           C
ATOM   2857  HD1 ILE A 188      68.630  74.450  47.160  1.00  0.00           H
ATOM   2858  HD2 ILE A 188      70.010  73.690  46.240  1.00  0.00           H
ATOM   2859  HD3 ILE A 188      68.620  72.680  46.720  1.00  0.00           H
ATOM   2860  C   ILE A 188      69.100  72.300  52.070  1.00  0.00           C
ATOM   2861  O   ILE A 188      69.480  73.200  52.850  1.00  0.00           O
ATOM   2862  N   LEU A 189      68.400  71.270  52.580  1.00  0.00           N
ATOM   2863  H   LEU A 189      68.180  70.590  51.860  1.00  0.00           H
ATOM   2864  CA  LEU A 189      67.780  71.300  53.890  1.00  0.00           C
ATOM   2865  HA  LEU A 189      67.230  72.240  54.010  1.00  0.00           H
ATOM   2866  CB  LEU A 189      66.810  70.150  53.990  1.00  0.00           C
ATOM   2867  HB1 LEU A 189      66.480  70.070  55.030  1.00  0.00           H
ATOM   2868  HB2 LEU A 189      67.200  69.170  53.710  1.00  0.00           H
ATOM   2869  CG  LEU A 189      65.490  70.460  53.230  1.00  0.00           C
ATOM   2870  HG  LEU A 189      65.640  70.930  52.270  1.00  0.00           H
ATOM   2871  CD1 LEU A 189      64.710  69.130  53.050  1.00  0.00           C
ATOM   2872 1HD1 LEU A 189      63.920  69.330  52.330  1.00  0.00           H
ATOM   2873 2HD1 LEU A 189      65.220  68.250  52.650  1.00  0.00           H
ATOM   2874 3HD1 LEU A 189      64.260  68.860  54.010  1.00  0.00           H
ATOM   2875  CD2 LEU A 189      64.520  71.420  53.900  1.00  0.00           C
ATOM   2876 1HD2 LEU A 189      63.660  71.540  53.240  1.00  0.00           H
ATOM   2877 2HD2 LEU A 189      64.250  71.080  54.900  1.00  0.00           H
ATOM   2878 3HD2 LEU A 189      65.020  72.370  54.060  1.00  0.00           H
ATOM   2879  C   LEU A 189      68.820  71.250  54.990  1.00  0.00           C
ATOM   2880  O   LEU A 189      68.710  72.000  56.020  1.00  0.00           O
ATOM   2881  N   THR A 190      69.760  70.320  54.860  1.00  0.00           N
ATOM   2882  H   THR A 190      69.620  69.840  53.980  1.00  0.00           H
ATOM   2883  CA  THR A 190      70.990  70.130  55.640  1.00  0.00           C
ATOM   2884  HA  THR A 190      70.570  69.910  56.620  1.00  0.00           H
ATOM   2885  CB  THR A 190      71.740  68.890  55.410  1.00  0.00           C
ATOM   2886  HB  THR A 190      71.000  68.100  55.270  1.00  0.00           H
ATOM   2887  CG2 THR A 190      72.800  68.750  54.280  1.00  0.00           C
ATOM   2888 1HG2 THR A 190      72.240  69.010  53.380  1.00  0.00           H
ATOM   2889 2HG2 THR A 190      73.630  69.380  54.600  1.00  0.00           H
ATOM   2890 3HG2 THR A 190      73.090  67.700  54.230  1.00  0.00           H
ATOM   2891  OG1 THR A 190      72.340  68.530  56.630  1.00  0.00           O
ATOM   2892  HG1 THR A 190      71.930  67.710  56.920  1.00  0.00           H
ATOM   2893  C   THR A 190      71.930  71.330  55.680  1.00  0.00           C
ATOM   2894  O   THR A 190      72.370  71.670  56.770  1.00  0.00           O
ATOM   2895  N   THR A 191      72.110  71.980  54.540  1.00  0.00           N
ATOM   2896  H   THR A 191      71.700  71.580  53.700  1.00  0.00           H
ATOM   2897  CA  THR A 191      72.890  73.180  54.510  1.00  0.00           C
ATOM   2898  HA  THR A 191      73.810  73.040  55.080  1.00  0.00           H
ATOM   2899  CB  THR A 191      73.500  73.560  53.110  1.00  0.00           C
ATOM   2900  HB  THR A 191      72.830  73.390  52.260  1.00  0.00           H
ATOM   2901  CG2 THR A 191      74.010  75.030  53.020  1.00  0.00           C
ATOM   2902 1HG2 THR A 191      73.240  75.760  53.240  1.00  0.00           H
ATOM   2903 2HG2 THR A 191      74.820  75.020  53.760  1.00  0.00           H
ATOM   2904 3HG2 THR A 191      74.330  75.310  52.020  1.00  0.00           H
ATOM   2905  OG1 THR A 191      74.600  72.720  52.920  1.00  0.00           O
ATOM   2906  HG1 THR A 191      74.540  72.410  52.020  1.00  0.00           H
ATOM   2907  C   THR A 191      72.230  74.320  55.290  1.00  0.00           C
ATOM   2908  O   THR A 191      72.990  74.990  56.060  1.00  0.00           O
ATOM   2909  N   HIS A 192      70.970  74.610  55.120  1.00  0.00           N
ATOM   2910  H   HIS A 192      70.450  74.190  54.360  1.00  0.00           H
ATOM   2911  CA  HIS A 192      70.230  75.700  55.840  1.00  0.00           C
ATOM   2912  HA  HIS A 192      70.720  76.600  55.470  1.00  0.00           H
ATOM   2913  CB  HIS A 192      68.780  75.720  55.290  1.00  0.00           C
ATOM   2914  HB1 HIS A 192      68.370  74.710  55.220  1.00  0.00           H
ATOM   2915  HB2 HIS A 192      68.760  76.090  54.260  1.00  0.00           H
ATOM   2916  CG  HIS A 192      67.790  76.590  56.030  1.00  0.00           C
ATOM   2917  ND1 HIS A 192      67.950  77.860  56.510  1.00  0.00           N
ATOM   2918  HD1 HIS A 192      68.820  78.380  56.430  1.00  0.00           H
ATOM   2919  CE1 HIS A 192      66.880  78.220  57.210  1.00  0.00           C
ATOM   2920  HE1 HIS A 192      66.680  79.200  57.610  1.00  0.00           H
ATOM   2921  NE2 HIS A 192      66.030  77.160  57.230  1.00  0.00           N
ATOM   2922  HE2 HIS A 192      65.240  77.180  57.850  1.00  0.00           H
ATOM   2923  CD2 HIS A 192      66.550  76.190  56.460  1.00  0.00           C
ATOM   2924  HD2 HIS A 192      66.120  75.220  56.250  1.00  0.00           H
ATOM   2925  C   HIS A 192      70.220  75.520  57.320  1.00  0.00           C
ATOM   2926  O   HIS A 192      70.560  76.510  58.000  1.00  0.00           O
ATOM   2927  N   THR A 193      70.000  74.360  57.860  1.00  0.00           N
ATOM   2928  H   THR A 193      69.740  73.610  57.240  1.00  0.00           H
ATOM   2929  CA  THR A 193      70.120  74.200  59.310  1.00  0.00           C
ATOM   2930  HA  THR A 193      69.550  75.040  59.710  1.00  0.00           H
ATOM   2931  CB  THR A 193      69.450  72.920  59.730  1.00  0.00           C
ATOM   2932  HB  THR A 193      70.090  72.120  59.370  1.00  0.00           H
ATOM   2933  CG2 THR A 193      69.360  72.630  61.240  1.00  0.00           C
ATOM   2934 1HG2 THR A 193      68.800  73.450  61.700  1.00  0.00           H
ATOM   2935 2HG2 THR A 193      68.740  71.750  61.390  1.00  0.00           H
ATOM   2936 3HG2 THR A 193      70.340  72.520  61.700  1.00  0.00           H
ATOM   2937  OG1 THR A 193      68.180  72.790  59.160  1.00  0.00           O
ATOM   2938  HG1 THR A 193      67.710  72.050  59.560  1.00  0.00           H
ATOM   2939  C   THR A 193      71.540  74.290  59.870  1.00  0.00           C
ATOM   2940  O   THR A 193      71.770  74.940  60.870  1.00  0.00           O
ATOM   2941  N   THR A 194      72.470  73.740  59.160  1.00  0.00           N
ATOM   2942  H   THR A 194      72.210  73.310  58.280  1.00  0.00           H
ATOM   2943  CA  THR A 194      73.840  73.640  59.580  1.00  0.00           C
ATOM   2944  HA  THR A 194      73.950  73.430  60.640  1.00  0.00           H
ATOM   2945  CB  THR A 194      74.500  72.440  58.790  1.00  0.00           C
ATOM   2946  HB  THR A 194      74.370  72.620  57.720  1.00  0.00           H
ATOM   2947  CG2 THR A 194      75.980  72.120  59.160  1.00  0.00           C
ATOM   2948 1HG2 THR A 194      76.060  71.050  58.950  1.00  0.00           H
ATOM   2949 2HG2 THR A 194      76.650  72.640  58.490  1.00  0.00           H
ATOM   2950 3HG2 THR A 194      76.210  72.270  60.210  1.00  0.00           H
ATOM   2951  OG1 THR A 194      73.710  71.330  59.160  1.00  0.00           O
ATOM   2952  HG1 THR A 194      73.120  71.360  58.410  1.00  0.00           H
ATOM   2953  C   THR A 194      74.680  74.940  59.300  1.00  0.00           C
ATOM   2954  O   THR A 194      75.720  75.160  59.900  1.00  0.00           O
ATOM   2955  N   LEU A 195      74.310  75.840  58.430  1.00  0.00           N
ATOM   2956  H   LEU A 195      73.540  75.570  57.830  1.00  0.00           H
ATOM   2957  CA  LEU A 195      75.070  77.070  58.070  1.00  0.00           C
ATOM   2958  HA  LEU A 195      75.990  76.680  57.640  1.00  0.00           H
ATOM   2959  CB  LEU A 195      74.240  77.700  56.890  1.00  0.00           C
ATOM   2960  HB1 LEU A 195      73.270  78.000  57.280  1.00  0.00           H
ATOM   2961  HB2 LEU A 195      74.130  76.920  56.130  1.00  0.00           H
ATOM   2962  CG  LEU A 195      74.830  78.910  56.180  1.00  0.00           C
ATOM   2963  HG  LEU A 195      75.050  79.670  56.930  1.00  0.00           H
ATOM   2964  CD1 LEU A 195      76.000  78.490  55.230  1.00  0.00           C
ATOM   2965 1HD1 LEU A 195      76.920  78.130  55.690  1.00  0.00           H
ATOM   2966 2HD1 LEU A 195      75.690  77.640  54.630  1.00  0.00           H
ATOM   2967 3HD1 LEU A 195      76.120  79.360  54.580  1.00  0.00           H
ATOM   2968  CD2 LEU A 195      73.760  79.400  55.190  1.00  0.00           C
ATOM   2969 1HD2 LEU A 195      74.130  80.290  54.680  1.00  0.00           H
ATOM   2970 2HD2 LEU A 195      73.590  78.670  54.390  1.00  0.00           H
ATOM   2971 3HD2 LEU A 195      72.800  79.630  55.640  1.00  0.00           H
ATOM   2972  C   LEU A 195      75.330  78.090  59.200  1.00  0.00           C
ATOM   2973  O   LEU A 195      76.150  78.980  59.030  1.00  0.00           O
ATOM   2974  N   GLU A 196      74.670  78.010  60.370  1.00  0.00           N
ATOM   2975  H   GLU A 196      73.860  77.410  60.380  1.00  0.00           H
ATOM   2976  CA  GLU A 196      74.980  78.680  61.650  1.00  0.00           C
ATOM   2977  HA  GLU A 196      75.670  79.510  61.530  1.00  0.00           H
ATOM   2978  CB  GLU A 196      73.650  79.370  62.140  1.00  0.00           C
ATOM   2979  HB1 GLU A 196      73.150  79.790  61.270  1.00  0.00           H
ATOM   2980  HB2 GLU A 196      73.850  80.210  62.800  1.00  0.00           H
ATOM   2981  CG  GLU A 196      72.680  78.470  62.930  1.00  0.00           C
ATOM   2982  HG1 GLU A 196      73.260  77.960  63.690  1.00  0.00           H
ATOM   2983  HG2 GLU A 196      72.290  77.660  62.300  1.00  0.00           H
ATOM   2984  CD  GLU A 196      71.490  79.180  63.580  1.00  0.00           C
ATOM   2985  OE1 GLU A 196      71.710  79.910  64.550  1.00  0.00           O
ATOM   2986  OE2 GLU A 196      70.360  79.100  62.980  1.00  0.00           O
ATOM   2987  C   GLU A 196      75.720  77.890  62.720  1.00  0.00           C
ATOM   2988  O   GLU A 196      75.900  78.410  63.800  1.00  0.00           O
ATOM   2989  N   HIS A 197      76.080  76.660  62.410  1.00  0.00           N
ATOM   2990  H   HIS A 197      75.680  76.290  61.560  1.00  0.00           H
ATOM   2991  CA  HIS A 197      76.630  75.690  63.280  1.00  0.00           C
ATOM   2992  HA  HIS A 197      76.800  76.140  64.260  1.00  0.00           H
ATOM   2993  CB  HIS A 197      75.670  74.530  63.390  1.00  0.00           C
ATOM   2994  HB1 HIS A 197      76.090  73.780  64.060  1.00  0.00           H
ATOM   2995  HB2 HIS A 197      75.440  74.200  62.370  1.00  0.00           H
ATOM   2996  CG  HIS A 197      74.330  75.040  64.010  1.00  0.00           C
ATOM   2997  ND1 HIS A 197      74.260  75.830  65.140  1.00  0.00           N
ATOM   2998  HD1 HIS A 197      75.010  76.170  65.720  1.00  0.00           H
ATOM   2999  CE1 HIS A 197      72.980  76.100  65.460  1.00  0.00           C
ATOM   3000  HE1 HIS A 197      72.640  76.710  66.290  1.00  0.00           H
ATOM   3001  NE2 HIS A 197      72.180  75.400  64.630  1.00  0.00           N
ATOM   3002  CD2 HIS A 197      73.020  74.720  63.680  1.00  0.00           C
ATOM   3003  HD2 HIS A 197      72.620  74.020  62.960  1.00  0.00           H
ATOM   3004  C   HIS A 197      78.050  75.170  62.800  1.00  0.00           C
ATOM   3005  O   HIS A 197      78.770  74.620  63.660  1.00  0.00           O
ATOM   3006  N   SER A 198      78.390  75.420  61.580  1.00  0.00           N
ATOM   3007  H   SER A 198      77.670  75.890  61.050  1.00  0.00           H
ATOM   3008  CA  SER A 198      79.760  75.130  61.080  1.00  0.00           C
ATOM   3009  HA  SER A 198      80.270  74.560  61.870  1.00  0.00           H
ATOM   3010  CB  SER A 198      79.590  74.330  59.760  1.00  0.00           C
ATOM   3011  HB1 SER A 198      79.110  74.930  58.990  1.00  0.00           H
ATOM   3012  HB2 SER A 198      78.850  73.530  59.830  1.00  0.00           H
ATOM   3013  OG  SER A 198      80.830  73.960  59.360  1.00  0.00           O
ATOM   3014  HG  SER A 198      80.840  73.780  58.410  1.00  0.00           H
ATOM   3015  C   SER A 198      80.690  76.320  60.830  1.00  0.00           C
ATOM   3016  O   SER A 198      80.230  77.400  60.410  1.00  0.00           O
ATOM   3017  N   ASP A 199      82.010  76.130  60.920  1.00  0.00           N
ATOM   3018  H   ASP A 199      82.270  75.250  61.340  1.00  0.00           H
ATOM   3019  CA  ASP A 199      83.040  77.200  60.840  1.00  0.00           C
ATOM   3020  HA  ASP A 199      82.470  78.140  60.790  1.00  0.00           H
ATOM   3021  CB  ASP A 199      83.920  77.190  62.160  1.00  0.00           C
ATOM   3022  HB1 ASP A 199      84.620  78.030  62.140  1.00  0.00           H
ATOM   3023  HB2 ASP A 199      84.560  76.310  62.200  1.00  0.00           H
ATOM   3024  CG  ASP A 199      83.130  77.340  63.440  1.00  0.00           C
ATOM   3025  OD1 ASP A 199      81.930  77.520  63.390  1.00  0.00           O
ATOM   3026  OD2 ASP A 199      83.680  77.260  64.510  1.00  0.00           O
ATOM   3027  C   ASP A 199      83.950  77.030  59.610  1.00  0.00           C
ATOM   3028  O   ASP A 199      84.790  77.920  59.420  1.00  0.00           O
ATOM   3029  N   CYS A 200      83.800  75.940  58.880  1.00  0.00           N
ATOM   3030  H   CYS A 200      83.120  75.260  59.170  1.00  0.00           H
ATOM   3031  CA  CYS A 200      84.590  75.560  57.680  1.00  0.00           C
ATOM   3032  HA  CYS A 200      84.630  76.370  56.950  1.00  0.00           H
ATOM   3033  CB  CYS A 200      86.060  75.220  58.100  1.00  0.00           C
ATOM   3034  HB1 CYS A 200      86.040  74.190  58.430  1.00  0.00           H
ATOM   3035  HB2 CYS A 200      86.340  76.010  58.790  1.00  0.00           H
ATOM   3036  SG  CYS A 200      87.010  75.360  56.610  1.00  0.00           S
ATOM   3037  HG  CYS A 200      87.530  74.130  56.590  1.00  0.00           H
ATOM   3038  C   CYS A 200      83.890  74.300  57.070  1.00  0.00           C
ATOM   3039  O   CYS A 200      83.420  73.420  57.840  1.00  0.00           O
ATOM   3040  N   ALA A 201      83.870  74.190  55.710  1.00  0.00           N
ATOM   3041  H   ALA A 201      84.130  74.970  55.130  1.00  0.00           H
ATOM   3042  CA  ALA A 201      83.370  73.010  55.060  1.00  0.00           C
ATOM   3043  HA  ALA A 201      83.410  72.220  55.810  1.00  0.00           H
ATOM   3044  CB  ALA A 201      81.950  73.320  54.640  1.00  0.00           C
ATOM   3045  HB1 ALA A 201      81.550  72.430  54.160  1.00  0.00           H
ATOM   3046  HB2 ALA A 201      81.420  73.610  55.550  1.00  0.00           H
ATOM   3047  HB3 ALA A 201      82.000  74.160  53.950  1.00  0.00           H
ATOM   3048  C   ALA A 201      84.210  72.760  53.840  1.00  0.00           C
ATOM   3049  O   ALA A 201      84.410  73.610  53.030  1.00  0.00           O
ATOM   3050  N   PHE A 202      84.700  71.580  53.750  1.00  0.00           N
ATOM   3051  H   PHE A 202      84.480  70.920  54.480  1.00  0.00           H
ATOM   3052  CA  PHE A 202      85.520  71.120  52.700  1.00  0.00           C
ATOM   3053  HA  PHE A 202      85.940  71.960  52.130  1.00  0.00           H
ATOM   3054  CB  PHE A 202      86.670  70.320  53.350  1.00  0.00           C
ATOM   3055  HB1 PHE A 202      87.100  69.630  52.620  1.00  0.00           H
ATOM   3056  HB2 PHE A 202      86.220  69.750  54.160  1.00  0.00           H
ATOM   3057  CG  PHE A 202      87.810  71.180  53.920  1.00  0.00           C
ATOM   3058  CD1 PHE A 202      88.470  72.120  53.100  1.00  0.00           C
ATOM   3059  HD1 PHE A 202      88.110  72.300  52.100  1.00  0.00           H
ATOM   3060  CE1 PHE A 202      89.470  73.010  53.550  1.00  0.00           C
ATOM   3061  HE1 PHE A 202      89.980  73.740  52.950  1.00  0.00           H
ATOM   3062  CZ  PHE A 202      89.910  72.760  54.840  1.00  0.00           C
ATOM   3063  HZ  PHE A 202      90.760  73.280  55.280  1.00  0.00           H
ATOM   3064  CE2 PHE A 202      89.340  71.810  55.670  1.00  0.00           C
ATOM   3065  HE2 PHE A 202      89.620  71.720  56.710  1.00  0.00           H
ATOM   3066  CD2 PHE A 202      88.260  71.040  55.240  1.00  0.00           C
ATOM   3067  HD2 PHE A 202      87.910  70.320  55.960  1.00  0.00           H
ATOM   3068  C   PHE A 202      84.720  70.230  51.720  1.00  0.00           C
ATOM   3069  O   PHE A 202      84.760  69.040  51.910  1.00  0.00           O
ATOM   3070  N   MET A 203      83.990  70.830  50.830  1.00  0.00           N
ATOM   3071  H   MET A 203      84.160  71.810  50.670  1.00  0.00           H
ATOM   3072  CA  MET A 203      83.130  70.080  49.920  1.00  0.00           C
ATOM   3073  HA  MET A 203      82.620  69.380  50.580  1.00  0.00           H
ATOM   3074  CB  MET A 203      82.050  71.040  49.290  1.00  0.00           C
ATOM   3075  HB1 MET A 203      81.210  70.500  48.850  1.00  0.00           H
ATOM   3076  HB2 MET A 203      82.480  71.660  48.500  1.00  0.00           H
ATOM   3077  CG  MET A 203      81.380  71.920  50.320  1.00  0.00           C
ATOM   3078  HG1 MET A 203      82.080  72.700  50.630  1.00  0.00           H
ATOM   3079  HG2 MET A 203      81.070  71.380  51.220  1.00  0.00           H
ATOM   3080  SD  MET A 203      79.880  72.610  49.640  1.00  0.00           S
ATOM   3081  CE  MET A 203      80.450  74.000  48.650  1.00  0.00           C
ATOM   3082  HE1 MET A 203      79.700  74.780  48.580  1.00  0.00           H
ATOM   3083  HE2 MET A 203      81.270  74.610  49.030  1.00  0.00           H
ATOM   3084  HE3 MET A 203      80.690  73.590  47.670  1.00  0.00           H
ATOM   3085  C   MET A 203      83.840  69.280  48.860  1.00  0.00           C
ATOM   3086  O   MET A 203      84.840  69.770  48.290  1.00  0.00           O
ATOM   3087  N   VAL A 204      83.340  68.130  48.490  1.00  0.00           N
ATOM   3088  H   VAL A 204      82.610  67.720  49.060  1.00  0.00           H
ATOM   3089  CA  VAL A 204      83.840  67.430  47.400  1.00  0.00           C
ATOM   3090  HA  VAL A 204      84.470  68.070  46.790  1.00  0.00           H
ATOM   3091  CB  VAL A 204      84.590  66.200  47.900  1.00  0.00           C
ATOM   3092  HB  VAL A 204      84.000  65.490  48.490  1.00  0.00           H
ATOM   3093  CG1 VAL A 204      85.140  65.370  46.700  1.00  0.00           C
ATOM   3094 1HG1 VAL A 204      85.800  64.610  47.130  1.00  0.00           H
ATOM   3095 2HG1 VAL A 204      84.350  64.730  46.320  1.00  0.00           H
ATOM   3096 3HG1 VAL A 204      85.750  65.970  46.020  1.00  0.00           H
ATOM   3097  CG2 VAL A 204      85.810  66.530  48.810  1.00  0.00           C
ATOM   3098 1HG2 VAL A 204      86.170  65.630  49.300  1.00  0.00           H
ATOM   3099 2HG2 VAL A 204      86.600  67.080  48.290  1.00  0.00           H
ATOM   3100 3HG2 VAL A 204      85.630  67.290  49.570  1.00  0.00           H
ATOM   3101  C   VAL A 204      82.630  67.010  46.600  1.00  0.00           C
ATOM   3102  O   VAL A 204      81.710  66.300  47.040  1.00  0.00           O
ATOM   3103  N   ASP A 205      82.560  67.410  45.330  1.00  0.00           N
ATOM   3104  H   ASP A 205      83.450  67.690  44.930  1.00  0.00           H
ATOM   3105  CA  ASP A 205      81.640  66.890  44.340  1.00  0.00           C
ATOM   3106  HA  ASP A 205      80.690  66.750  44.850  1.00  0.00           H
ATOM   3107  CB  ASP A 205      81.550  67.880  43.140  1.00  0.00           C
ATOM   3108  HB1 ASP A 205      82.510  67.890  42.630  1.00  0.00           H
ATOM   3109  HB2 ASP A 205      81.400  68.880  43.550  1.00  0.00           H
ATOM   3110  CG  ASP A 205      80.400  67.610  42.140  1.00  0.00           C
ATOM   3111  OD1 ASP A 205      79.980  66.450  41.870  1.00  0.00           O
ATOM   3112  OD2 ASP A 205      79.990  68.620  41.480  1.00  0.00           O
ATOM   3113  C   ASP A 205      82.140  65.530  43.810  1.00  0.00           C
ATOM   3114  O   ASP A 205      83.240  65.490  43.200  1.00  0.00           O
ATOM   3115  N   ASN A 206      81.370  64.470  44.030  1.00  0.00           N
ATOM   3116  H   ASN A 206      80.540  64.640  44.580  1.00  0.00           H
ATOM   3117  CA  ASN A 206      81.710  63.170  43.550  1.00  0.00           C
ATOM   3118  HA  ASN A 206      82.630  62.890  44.070  1.00  0.00           H
ATOM   3119  CB  ASN A 206      80.560  62.240  44.020  1.00  0.00           C
ATOM   3120  HB1 ASN A 206      80.590  61.360  43.380  1.00  0.00           H
ATOM   3121  HB2 ASN A 206      79.620  62.780  43.860  1.00  0.00           H
ATOM   3122  CG  ASN A 206      80.670  61.760  45.480  1.00  0.00           C
ATOM   3123  OD1 ASN A 206      81.640  61.770  46.160  1.00  0.00           O
ATOM   3124  ND2 ASN A 206      79.510  61.330  45.960  1.00  0.00           N
ATOM   3125 1HD2 ASN A 206      78.710  61.230  45.360  1.00  0.00           H
ATOM   3126 2HD2 ASN A 206      79.550  61.070  46.940  1.00  0.00           H
ATOM   3127  C   ASN A 206      81.890  63.070  42.020  1.00  0.00           C
ATOM   3128  O   ASN A 206      82.630  62.230  41.540  1.00  0.00           O
ATOM   3129  N   GLU A 207      81.380  64.020  41.170  1.00  0.00           N
ATOM   3130  H   GLU A 207      80.830  64.740  41.600  1.00  0.00           H
ATOM   3131  CA  GLU A 207      81.640  64.090  39.680  1.00  0.00           C
ATOM   3132  HA  GLU A 207      81.320  63.200  39.140  1.00  0.00           H
ATOM   3133  CB  GLU A 207      80.820  65.230  39.060  1.00  0.00           C
ATOM   3134  HB1 GLU A 207      81.170  66.210  39.400  1.00  0.00           H
ATOM   3135  HB2 GLU A 207      79.760  65.220  39.300  1.00  0.00           H
ATOM   3136  CG  GLU A 207      80.890  65.180  37.510  1.00  0.00           C
ATOM   3137  HG1 GLU A 207      80.450  64.250  37.150  1.00  0.00           H
ATOM   3138  HG2 GLU A 207      81.900  65.140  37.100  1.00  0.00           H
ATOM   3139  CD  GLU A 207      80.150  66.280  36.840  1.00  0.00           C
ATOM   3140  OE1 GLU A 207      80.600  67.460  36.840  1.00  0.00           O
ATOM   3141  OE2 GLU A 207      78.900  66.130  36.490  1.00  0.00           O
ATOM   3142  C   GLU A 207      83.160  64.330  39.530  1.00  0.00           C
ATOM   3143  O   GLU A 207      83.790  63.610  38.800  1.00  0.00           O
ATOM   3144  N   ALA A 208      83.750  65.210  40.310  1.00  0.00           N
ATOM   3145  H   ALA A 208      83.190  65.670  41.020  1.00  0.00           H
ATOM   3146  CA  ALA A 208      85.130  65.640  40.090  1.00  0.00           C
ATOM   3147  HA  ALA A 208      85.220  65.730  39.010  1.00  0.00           H
ATOM   3148  CB  ALA A 208      85.370  66.920  40.810  1.00  0.00           C
ATOM   3149  HB1 ALA A 208      85.060  66.860  41.850  1.00  0.00           H
ATOM   3150  HB2 ALA A 208      86.440  67.130  40.800  1.00  0.00           H
ATOM   3151  HB3 ALA A 208      84.840  67.760  40.370  1.00  0.00           H
ATOM   3152  C   ALA A 208      86.100  64.480  40.390  1.00  0.00           C
ATOM   3153  O   ALA A 208      87.080  64.330  39.690  1.00  0.00           O
ATOM   3154  N   ILE A 209      85.860  63.680  41.450  1.00  0.00           N
ATOM   3155  H   ILE A 209      84.980  63.810  41.930  1.00  0.00           H
ATOM   3156  CA  ILE A 209      86.720  62.550  41.830  1.00  0.00           C
ATOM   3157  HA  ILE A 209      87.780  62.780  41.730  1.00  0.00           H
ATOM   3158  CB  ILE A 209      86.340  62.080  43.280  1.00  0.00           C
ATOM   3159  HB  ILE A 209      85.410  61.550  43.110  1.00  0.00           H
ATOM   3160  CG2 ILE A 209      87.300  60.970  43.890  1.00  0.00           C
ATOM   3161 1HG2 ILE A 209      88.320  61.290  44.130  1.00  0.00           H
ATOM   3162 2HG2 ILE A 209      86.760  60.780  44.820  1.00  0.00           H
ATOM   3163 3HG2 ILE A 209      87.240  60.060  43.290  1.00  0.00           H
ATOM   3164  CG1 ILE A 209      86.160  63.130  44.410  1.00  0.00           C
ATOM   3165 1HG1 ILE A 209      85.850  62.730  45.380  1.00  0.00           H
ATOM   3166 2HG1 ILE A 209      85.320  63.730  44.030  1.00  0.00           H
ATOM   3167  CD  ILE A 209      87.370  64.080  44.540  1.00  0.00           C
ATOM   3168  HD1 ILE A 209      87.610  64.240  45.590  1.00  0.00           H
ATOM   3169  HD2 ILE A 209      88.200  63.720  43.930  1.00  0.00           H
ATOM   3170  HD3 ILE A 209      87.100  65.030  44.080  1.00  0.00           H
ATOM   3171  C   ILE A 209      86.590  61.290  40.960  1.00  0.00           C
ATOM   3172  O   ILE A 209      87.600  60.720  40.550  1.00  0.00           O
ATOM   3173  N   TYR A 210      85.350  60.980  40.570  1.00  0.00           N
ATOM   3174  H   TYR A 210      84.660  61.680  40.780  1.00  0.00           H
ATOM   3175  CA  TYR A 210      85.010  59.970  39.550  1.00  0.00           C
ATOM   3176  HA  TYR A 210      85.490  59.010  39.720  1.00  0.00           H
ATOM   3177  CB  TYR A 210      83.500  59.730  39.430  1.00  0.00           C
ATOM   3178  HB1 TYR A 210      82.990  60.560  38.930  1.00  0.00           H
ATOM   3179  HB2 TYR A 210      83.120  59.660  40.450  1.00  0.00           H
ATOM   3180  CG  TYR A 210      83.070  58.510  38.610  1.00  0.00           C
ATOM   3181  CD1 TYR A 210      82.530  57.400  39.200  1.00  0.00           C
ATOM   3182  HD1 TYR A 210      82.440  57.290  40.270  1.00  0.00           H
ATOM   3183  CE1 TYR A 210      82.080  56.330  38.440  1.00  0.00           C
ATOM   3184  HE1 TYR A 210      81.650  55.530  39.010  1.00  0.00           H
ATOM   3185  CZ  TYR A 210      82.140  56.410  37.020  1.00  0.00           C
ATOM   3186  OH  TYR A 210      81.780  55.330  36.240  1.00  0.00           O
ATOM   3187  HH  TYR A 210      81.580  55.600  35.340  1.00  0.00           H
ATOM   3188  CE2 TYR A 210      82.640  57.550  36.380  1.00  0.00           C
ATOM   3189  HE2 TYR A 210      82.520  57.570  35.310  1.00  0.00           H
ATOM   3190  CD2 TYR A 210      83.080  58.650  37.180  1.00  0.00           C
ATOM   3191  HD2 TYR A 210      83.540  59.500  36.710  1.00  0.00           H
ATOM   3192  C   TYR A 210      85.710  60.410  38.280  1.00  0.00           C
ATOM   3193  O   TYR A 210      86.370  59.610  37.700  1.00  0.00           O
ATOM   3194  N   ASP A 211      85.640  61.690  37.840  1.00  0.00           N
ATOM   3195  H   ASP A 211      85.100  62.340  38.380  1.00  0.00           H
ATOM   3196  CA  ASP A 211      86.190  62.180  36.590  1.00  0.00           C
ATOM   3197  HA  ASP A 211      85.880  61.450  35.840  1.00  0.00           H
ATOM   3198  CB  ASP A 211      85.610  63.560  36.220  1.00  0.00           C
ATOM   3199  HB1 ASP A 211      86.020  64.240  36.970  1.00  0.00           H
ATOM   3200  HB2 ASP A 211      84.530  63.560  36.320  1.00  0.00           H
ATOM   3201  CG  ASP A 211      86.030  64.090  34.830  1.00  0.00           C
ATOM   3202  OD1 ASP A 211      85.730  63.400  33.870  1.00  0.00           O
ATOM   3203  OD2 ASP A 211      86.520  65.220  34.660  1.00  0.00           O
ATOM   3204  C   ASP A 211      87.800  62.190  36.580  1.00  0.00           C
ATOM   3205  O   ASP A 211      88.380  61.880  35.550  1.00  0.00           O
ATOM   3206  N   ILE A 212      88.450  62.430  37.730  1.00  0.00           N
ATOM   3207  H   ILE A 212      87.900  62.580  38.560  1.00  0.00           H
ATOM   3208  CA  ILE A 212      89.910  62.380  37.930  1.00  0.00           C
ATOM   3209  HA  ILE A 212      90.290  62.880  37.040  1.00  0.00           H
ATOM   3210  CB  ILE A 212      90.280  63.140  39.230  1.00  0.00           C
ATOM   3211  HB  ILE A 212      89.700  62.690  40.030  1.00  0.00           H
ATOM   3212  CG2 ILE A 212      91.760  62.870  39.530  1.00  0.00           C
ATOM   3213 1HG2 ILE A 212      92.330  62.890  38.600  1.00  0.00           H
ATOM   3214 2HG2 ILE A 212      92.240  63.520  40.260  1.00  0.00           H
ATOM   3215 3HG2 ILE A 212      91.820  61.850  39.910  1.00  0.00           H
ATOM   3216  CG1 ILE A 212      90.210  64.750  39.180  1.00  0.00           C
ATOM   3217 1HG1 ILE A 212      89.210  65.040  38.830  1.00  0.00           H
ATOM   3218 2HG1 ILE A 212      90.870  65.250  38.470  1.00  0.00           H
ATOM   3219  CD  ILE A 212      90.350  65.350  40.590  1.00  0.00           C
ATOM   3220  HD1 ILE A 212      91.240  65.110  41.170  1.00  0.00           H
ATOM   3221  HD2 ILE A 212      90.270  66.430  40.450  1.00  0.00           H
ATOM   3222  HD3 ILE A 212      89.530  64.970  41.200  1.00  0.00           H
ATOM   3223  C   ILE A 212      90.340  60.810  37.850  1.00  0.00           C
ATOM   3224  O   ILE A 212      91.350  60.490  37.250  1.00  0.00           O
ATOM   3225  N   CYS A 213      89.630  59.860  38.520  1.00  0.00           N
ATOM   3226  H   CYS A 213      88.880  60.080  39.160  1.00  0.00           H
ATOM   3227  CA  CYS A 213      89.940  58.410  38.550  1.00  0.00           C
ATOM   3228  HA  CYS A 213      91.000  58.400  38.780  1.00  0.00           H
ATOM   3229  CB  CYS A 213      89.080  57.580  39.560  1.00  0.00           C
ATOM   3230  HB1 CYS A 213      89.320  56.520  39.470  1.00  0.00           H
ATOM   3231  HB2 CYS A 213      88.020  57.780  39.450  1.00  0.00           H
ATOM   3232  SG  CYS A 213      89.680  58.130  41.160  1.00  0.00           S
ATOM   3233  HG  CYS A 213      89.060  59.280  40.880  1.00  0.00           H
ATOM   3234  C   CYS A 213      89.780  57.700  37.150  1.00  0.00           C
ATOM   3235  O   CYS A 213      90.590  56.840  36.810  1.00  0.00           O
ATOM   3236  N   ARG A 214      88.910  58.170  36.300  1.00  0.00           N
ATOM   3237  H   ARG A 214      88.250  58.850  36.640  1.00  0.00           H
ATOM   3238  CA  ARG A 214      88.840  57.820  34.900  1.00  0.00           C
ATOM   3239  HA  ARG A 214      88.880  56.740  34.760  1.00  0.00           H
ATOM   3240  CB  ARG A 214      87.450  58.310  34.350  1.00  0.00           C
ATOM   3241  HB1 ARG A 214      87.550  58.390  33.270  1.00  0.00           H
ATOM   3242  HB2 ARG A 214      87.300  59.330  34.700  1.00  0.00           H
ATOM   3243  CG  ARG A 214      86.180  57.520  34.710  1.00  0.00           C
ATOM   3244  HG1 ARG A 214      85.810  57.910  35.660  1.00  0.00           H
ATOM   3245  HG2 ARG A 214      86.440  56.470  34.640  1.00  0.00           H
ATOM   3246  CD  ARG A 214      85.140  57.800  33.620  1.00  0.00           C
ATOM   3247  HD1 ARG A 214      84.170  57.340  33.850  1.00  0.00           H
ATOM   3248  HD2 ARG A 214      85.500  57.380  32.680  1.00  0.00           H
ATOM   3249  NE  ARG A 214      84.870  59.240  33.470  1.00  0.00           N
ATOM   3250  HE  ARG A 214      85.600  59.880  33.750  1.00  0.00           H
ATOM   3251  CZ  ARG A 214      83.690  59.810  33.190  1.00  0.00           C
ATOM   3252  NH1 ARG A 214      82.600  59.110  32.850  1.00  0.00           N
ATOM   3253 1HH1 ARG A 214      82.760  58.120  32.710  1.00  0.00           H
ATOM   3254 2HH1 ARG A 214      81.810  59.590  32.450  1.00  0.00           H
ATOM   3255  NH2 ARG A 214      83.650  61.110  33.110  1.00  0.00           N
ATOM   3256 1HH2 ARG A 214      84.380  61.660  33.550  1.00  0.00           H
ATOM   3257 2HH2 ARG A 214      82.800  61.470  32.700  1.00  0.00           H
ATOM   3258  C   ARG A 214      90.000  58.410  34.040  1.00  0.00           C
ATOM   3259  O   ARG A 214      90.370  57.790  33.070  1.00  0.00           O
ATOM   3260  N   ARG A 215      90.510  59.620  34.380  1.00  0.00           N
ATOM   3261  H   ARG A 215      90.260  60.090  35.240  1.00  0.00           H
ATOM   3262  CA  ARG A 215      91.410  60.310  33.440  1.00  0.00           C
ATOM   3263  HA  ARG A 215      91.430  59.790  32.480  1.00  0.00           H
ATOM   3264  CB  ARG A 215      90.870  61.760  33.220  1.00  0.00           C
ATOM   3265  HB1 ARG A 215      90.890  62.270  34.180  1.00  0.00           H
ATOM   3266  HB2 ARG A 215      89.830  61.700  32.880  1.00  0.00           H
ATOM   3267  CG  ARG A 215      91.660  62.680  32.250  1.00  0.00           C
ATOM   3268  HG1 ARG A 215      91.590  62.310  31.230  1.00  0.00           H
ATOM   3269  HG2 ARG A 215      92.700  62.730  32.550  1.00  0.00           H
ATOM   3270  CD  ARG A 215      91.030  64.060  32.350  1.00  0.00           C
ATOM   3271  HD1 ARG A 215      89.950  63.900  32.470  1.00  0.00           H
ATOM   3272  HD2 ARG A 215      91.110  64.540  31.370  1.00  0.00           H
ATOM   3273  NE  ARG A 215      91.640  64.830  33.480  1.00  0.00           N
ATOM   3274  HE  ARG A 215      92.650  64.850  33.380  1.00  0.00           H
ATOM   3275  CZ  ARG A 215      91.090  65.260  34.590  1.00  0.00           C
ATOM   3276  NH1 ARG A 215      89.820  65.340  34.810  1.00  0.00           N
ATOM   3277 1HH1 ARG A 215      89.220  64.920  34.110  1.00  0.00           H
ATOM   3278 2HH1 ARG A 215      89.400  65.740  35.640  1.00  0.00           H
ATOM   3279  NH2 ARG A 215      91.910  65.780  35.490  1.00  0.00           N
ATOM   3280 1HH2 ARG A 215      92.900  65.650  35.360  1.00  0.00           H
ATOM   3281 2HH2 ARG A 215      91.600  66.360  36.260  1.00  0.00           H
ATOM   3282  C   ARG A 215      92.820  60.250  33.900  1.00  0.00           C
ATOM   3283  O   ARG A 215      93.690  60.020  33.070  1.00  0.00           O
ATOM   3284  N   ASN A 216      93.170  60.240  35.180  1.00  0.00           N
ATOM   3285  H   ASN A 216      92.440  60.490  35.830  1.00  0.00           H
ATOM   3286  CA  ASN A 216      94.560  60.150  35.760  1.00  0.00           C
ATOM   3287  HA  ASN A 216      95.220  60.430  34.940  1.00  0.00           H
ATOM   3288  CB  ASN A 216      94.660  61.170  36.910  1.00  0.00           C
ATOM   3289  HB1 ASN A 216      95.670  61.060  37.320  1.00  0.00           H
ATOM   3290  HB2 ASN A 216      93.890  61.000  37.660  1.00  0.00           H
ATOM   3291  CG  ASN A 216      94.480  62.630  36.450  1.00  0.00           C
ATOM   3292  OD1 ASN A 216      93.560  63.050  35.760  1.00  0.00           O
ATOM   3293  ND2 ASN A 216      95.260  63.490  37.050  1.00  0.00           N
ATOM   3294 1HD2 ASN A 216      95.810  63.210  37.850  1.00  0.00           H
ATOM   3295 2HD2 ASN A 216      95.020  64.440  36.800  1.00  0.00           H
ATOM   3296  C   ASN A 216      94.980  58.730  36.270  1.00  0.00           C
ATOM   3297  O   ASN A 216      96.170  58.570  36.380  1.00  0.00           O
ATOM   3298  N   LEU A 217      94.000  57.820  36.510  1.00  0.00           N
ATOM   3299  H   LEU A 217      93.050  58.170  36.510  1.00  0.00           H
ATOM   3300  CA  LEU A 217      94.270  56.470  36.990  1.00  0.00           C
ATOM   3301  HA  LEU A 217      95.360  56.390  37.080  1.00  0.00           H
ATOM   3302  CB  LEU A 217      93.750  56.220  38.400  1.00  0.00           C
ATOM   3303  HB1 LEU A 217      94.360  55.360  38.700  1.00  0.00           H
ATOM   3304  HB2 LEU A 217      92.690  55.980  38.460  1.00  0.00           H
ATOM   3305  CG  LEU A 217      94.050  57.350  39.470  1.00  0.00           C
ATOM   3306  HG  LEU A 217      93.650  58.270  39.040  1.00  0.00           H
ATOM   3307  CD1 LEU A 217      93.280  57.100  40.800  1.00  0.00           C
ATOM   3308 1HD1 LEU A 217      92.630  56.270  40.510  1.00  0.00           H
ATOM   3309 2HD1 LEU A 217      93.960  56.790  41.600  1.00  0.00           H
ATOM   3310 3HD1 LEU A 217      92.700  57.980  41.070  1.00  0.00           H
ATOM   3311  CD2 LEU A 217      95.600  57.560  39.750  1.00  0.00           C
ATOM   3312 1HD2 LEU A 217      95.710  58.260  40.580  1.00  0.00           H
ATOM   3313 2HD2 LEU A 217      96.100  56.650  40.070  1.00  0.00           H
ATOM   3314 3HD2 LEU A 217      96.070  58.030  38.890  1.00  0.00           H
ATOM   3315  C   LEU A 217      93.810  55.420  35.950  1.00  0.00           C
ATOM   3316  O   LEU A 217      93.990  54.250  36.230  1.00  0.00           O
ATOM   3317  N   ASP A 218      93.160  55.870  34.880  1.00  0.00           N
ATOM   3318  H   ASP A 218      93.010  56.850  34.690  1.00  0.00           H
ATOM   3319  CA  ASP A 218      92.680  55.090  33.750  1.00  0.00           C
ATOM   3320  HA  ASP A 218      92.130  55.770  33.110  1.00  0.00           H
ATOM   3321  CB  ASP A 218      93.740  54.700  32.730  1.00  0.00           C
ATOM   3322  HB1 ASP A 218      93.180  54.370  31.850  1.00  0.00           H
ATOM   3323  HB2 ASP A 218      94.340  53.850  33.070  1.00  0.00           H
ATOM   3324  CG  ASP A 218      94.670  55.780  32.260  1.00  0.00           C
ATOM   3325  OD1 ASP A 218      94.400  56.990  32.470  1.00  0.00           O
ATOM   3326  OD2 ASP A 218      95.760  55.500  31.760  1.00  0.00           O
ATOM   3327  C   ASP A 218      91.630  54.040  34.070  1.00  0.00           C
ATOM   3328  O   ASP A 218      91.430  53.030  33.370  1.00  0.00           O
ATOM   3329  N   ILE A 219      90.910  54.370  35.150  1.00  0.00           N
ATOM   3330  H   ILE A 219      91.030  55.340  35.390  1.00  0.00           H
ATOM   3331  CA  ILE A 219      89.920  53.450  35.720  1.00  0.00           C
ATOM   3332  HA  ILE A 219      90.280  52.430  35.640  1.00  0.00           H
ATOM   3333  CB  ILE A 219      89.590  53.680  37.260  1.00  0.00           C
ATOM   3334  HB  ILE A 219      89.220  54.700  37.360  1.00  0.00           H
ATOM   3335  CG2 ILE A 219      88.500  52.690  37.680  1.00  0.00           C
ATOM   3336 1HG2 ILE A 219      88.350  52.640  38.760  1.00  0.00           H
ATOM   3337 2HG2 ILE A 219      87.540  52.860  37.180  1.00  0.00           H
ATOM   3338 3HG2 ILE A 219      88.810  51.750  37.230  1.00  0.00           H
ATOM   3339  CG1 ILE A 219      90.860  53.390  38.040  1.00  0.00           C
ATOM   3340 1HG1 ILE A 219      91.730  53.900  37.630  1.00  0.00           H
ATOM   3341 2HG1 ILE A 219      91.030  52.320  38.130  1.00  0.00           H
ATOM   3342  CD  ILE A 219      90.790  53.910  39.410  1.00  0.00           C
ATOM   3343  HD1 ILE A 219      89.870  53.470  39.800  1.00  0.00           H
ATOM   3344  HD2 ILE A 219      91.630  53.690  40.080  1.00  0.00           H
ATOM   3345  HD3 ILE A 219      90.660  54.990  39.390  1.00  0.00           H
ATOM   3346  C   ILE A 219      88.640  53.620  34.980  1.00  0.00           C
ATOM   3347  O   ILE A 219      88.090  54.660  34.610  1.00  0.00           O
ATOM   3348  N   GLU A 220      88.090  52.550  34.480  1.00  0.00           N
ATOM   3349  H   GLU A 220      88.690  51.740  34.510  1.00  0.00           H
ATOM   3350  CA  GLU A 220      86.960  52.480  33.610  1.00  0.00           C
ATOM   3351  HA  GLU A 220      87.050  53.370  32.980  1.00  0.00           H
ATOM   3352  CB  GLU A 220      86.870  51.270  32.700  1.00  0.00           C
ATOM   3353  HB1 GLU A 220      85.850  50.990  32.430  1.00  0.00           H
ATOM   3354  HB2 GLU A 220      87.240  50.430  33.280  1.00  0.00           H
ATOM   3355  CG  GLU A 220      87.590  51.350  31.380  1.00  0.00           C
ATOM   3356  HG1 GLU A 220      88.640  51.590  31.500  1.00  0.00           H
ATOM   3357  HG2 GLU A 220      87.110  52.110  30.760  1.00  0.00           H
ATOM   3358  CD  GLU A 220      87.450  50.030  30.570  1.00  0.00           C
ATOM   3359  OE1 GLU A 220      87.950  48.960  30.930  1.00  0.00           O
ATOM   3360  OE2 GLU A 220      86.850  50.130  29.480  1.00  0.00           O
ATOM   3361  C   GLU A 220      85.650  52.820  34.280  1.00  0.00           C
ATOM   3362  O   GLU A 220      84.930  53.710  33.760  1.00  0.00           O
ATOM   3363  N   ARG A 221      85.340  52.180  35.410  1.00  0.00           N
ATOM   3364  H   ARG A 221      85.970  51.440  35.700  1.00  0.00           H
ATOM   3365  CA  ARG A 221      84.140  52.520  36.220  1.00  0.00           C
ATOM   3366  HA  ARG A 221      83.890  53.570  36.050  1.00  0.00           H
ATOM   3367  CB  ARG A 221      83.060  51.560  35.640  1.00  0.00           C
ATOM   3368  HB1 ARG A 221      83.420  50.590  35.990  1.00  0.00           H
ATOM   3369  HB2 ARG A 221      83.150  51.540  34.550  1.00  0.00           H
ATOM   3370  CG  ARG A 221      81.560  51.900  35.720  1.00  0.00           C
ATOM   3371  HG1 ARG A 221      81.070  51.010  35.320  1.00  0.00           H
ATOM   3372  HG2 ARG A 221      81.230  52.770  35.160  1.00  0.00           H
ATOM   3373  CD  ARG A 221      81.050  52.160  37.220  1.00  0.00           C
ATOM   3374  HD1 ARG A 221      81.600  52.930  37.750  1.00  0.00           H
ATOM   3375  HD2 ARG A 221      81.070  51.140  37.620  1.00  0.00           H
ATOM   3376  NE  ARG A 221      79.640  52.510  37.150  1.00  0.00           N
ATOM   3377  HE  ARG A 221      79.250  52.370  36.240  1.00  0.00           H
ATOM   3378  CZ  ARG A 221      78.920  53.220  38.020  1.00  0.00           C
ATOM   3379  NH1 ARG A 221      79.030  53.160  39.300  1.00  0.00           N
ATOM   3380 1HH1 ARG A 221      79.950  53.060  39.720  1.00  0.00           H
ATOM   3381 2HH1 ARG A 221      78.190  53.390  39.810  1.00  0.00           H
ATOM   3382  NH2 ARG A 221      77.820  53.750  37.700  1.00  0.00           N
ATOM   3383 1HH2 ARG A 221      77.540  53.810  36.740  1.00  0.00           H
ATOM   3384 2HH2 ARG A 221      77.230  54.080  38.450  1.00  0.00           H
ATOM   3385  C   ARG A 221      84.480  52.510  37.660  1.00  0.00           C
ATOM   3386  O   ARG A 221      84.340  51.470  38.350  1.00  0.00           O
ATOM   3387  N   PRO A 222      85.040  53.640  38.180  1.00  0.00           N
ATOM   3388  CD  PRO A 222      85.390  54.900  37.510  1.00  0.00           C
ATOM   3389  HD1 PRO A 222      84.470  55.470  37.320  1.00  0.00           H
ATOM   3390  HD2 PRO A 222      85.850  54.760  36.530  1.00  0.00           H
ATOM   3391  CG  PRO A 222      86.260  55.710  38.510  1.00  0.00           C
ATOM   3392  HG1 PRO A 222      86.240  56.780  38.350  1.00  0.00           H
ATOM   3393  HG2 PRO A 222      87.300  55.400  38.410  1.00  0.00           H
ATOM   3394  CB  PRO A 222      85.750  55.200  39.840  1.00  0.00           C
ATOM   3395  HB1 PRO A 222      84.840  55.750  40.050  1.00  0.00           H
ATOM   3396  HB2 PRO A 222      86.440  55.360  40.670  1.00  0.00           H
ATOM   3397  CA  PRO A 222      85.430  53.740  39.620  1.00  0.00           C
ATOM   3398  HA  PRO A 222      86.340  53.160  39.770  1.00  0.00           H
ATOM   3399  C   PRO A 222      84.370  53.220  40.570  1.00  0.00           C
ATOM   3400  O   PRO A 222      83.170  53.580  40.490  1.00  0.00           O
ATOM   3401  N   THR A 223      84.760  52.490  41.580  1.00  0.00           N
ATOM   3402  H   THR A 223      85.740  52.260  41.640  1.00  0.00           H
ATOM   3403  CA  THR A 223      84.040  52.130  42.790  1.00  0.00           C
ATOM   3404  HA  THR A 223      82.960  52.150  42.610  1.00  0.00           H
ATOM   3405  CB  THR A 223      84.460  50.730  43.320  1.00  0.00           C
ATOM   3406  HB  THR A 223      83.780  50.500  44.150  1.00  0.00           H
ATOM   3407  CG2 THR A 223      84.080  49.690  42.260  1.00  0.00           C
ATOM   3408 1HG2 THR A 223      84.480  49.980  41.300  1.00  0.00           H
ATOM   3409 2HG2 THR A 223      84.580  48.750  42.500  1.00  0.00           H
ATOM   3410 3HG2 THR A 223      83.000  49.520  42.250  1.00  0.00           H
ATOM   3411  OG1 THR A 223      85.780  50.810  43.770  1.00  0.00           O
ATOM   3412  HG1 THR A 223      86.280  50.820  42.960  1.00  0.00           H
ATOM   3413  C   THR A 223      84.380  53.070  43.950  1.00  0.00           C
ATOM   3414  O   THR A 223      85.320  53.890  43.920  1.00  0.00           O
ATOM   3415  N   TYR A 224      83.620  53.030  45.040  1.00  0.00           N
ATOM   3416  H   TYR A 224      82.880  52.340  44.990  1.00  0.00           H
ATOM   3417  CA  TYR A 224      83.800  53.790  46.300  1.00  0.00           C
ATOM   3418  HA  TYR A 224      83.720  54.850  46.060  1.00  0.00           H
ATOM   3419  CB  TYR A 224      82.620  53.640  47.310  1.00  0.00           C
ATOM   3420  HB1 TYR A 224      82.900  54.190  48.210  1.00  0.00           H
ATOM   3421  HB2 TYR A 224      82.620  52.590  47.620  1.00  0.00           H
ATOM   3422  CG  TYR A 224      81.190  54.020  46.890  1.00  0.00           C
ATOM   3423  CD1 TYR A 224      80.870  55.250  46.340  1.00  0.00           C
ATOM   3424  HD1 TYR A 224      81.640  55.900  45.960  1.00  0.00           H
ATOM   3425  CE1 TYR A 224      79.550  55.610  46.140  1.00  0.00           C
ATOM   3426  HE1 TYR A 224      79.260  56.520  45.630  1.00  0.00           H
ATOM   3427  CZ  TYR A 224      78.470  54.810  46.580  1.00  0.00           C
ATOM   3428  OH  TYR A 224      77.200  55.210  46.450  1.00  0.00           O
ATOM   3429  HH  TYR A 224      76.520  54.740  46.950  1.00  0.00           H
ATOM   3430  CE2 TYR A 224      78.810  53.550  47.110  1.00  0.00           C
ATOM   3431  HE2 TYR A 224      77.920  52.980  47.330  1.00  0.00           H
ATOM   3432  CD2 TYR A 224      80.150  53.090  47.220  1.00  0.00           C
ATOM   3433  HD2 TYR A 224      80.300  52.150  47.740  1.00  0.00           H
ATOM   3434  C   TYR A 224      85.140  53.490  46.950  1.00  0.00           C
ATOM   3435  O   TYR A 224      85.690  54.400  47.540  1.00  0.00           O
ATOM   3436  N   THR A 225      85.740  52.330  46.740  1.00  0.00           N
ATOM   3437  H   THR A 225      85.290  51.640  46.160  1.00  0.00           H
ATOM   3438  CA  THR A 225      87.180  52.070  47.190  1.00  0.00           C
ATOM   3439  HA  THR A 225      87.340  52.260  48.250  1.00  0.00           H
ATOM   3440  CB  THR A 225      87.580  50.610  46.860  1.00  0.00           C
ATOM   3441  HB  THR A 225      87.500  50.440  45.790  1.00  0.00           H
ATOM   3442  CG2 THR A 225      88.940  50.200  47.310  1.00  0.00           C
ATOM   3443 1HG2 THR A 225      89.660  50.140  46.480  1.00  0.00           H
ATOM   3444 2HG2 THR A 225      89.370  50.890  48.030  1.00  0.00           H
ATOM   3445 3HG2 THR A 225      88.750  49.200  47.720  1.00  0.00           H
ATOM   3446  OG1 THR A 225      86.680  49.760  47.410  1.00  0.00           O
ATOM   3447  HG1 THR A 225      86.910  49.800  48.340  1.00  0.00           H
ATOM   3448  C   THR A 225      88.090  53.020  46.400  1.00  0.00           C
ATOM   3449  O   THR A 225      88.990  53.620  46.990  1.00  0.00           O
ATOM   3450  N   ASN A 226      88.060  53.150  45.040  1.00  0.00           N
ATOM   3451  H   ASN A 226      87.360  52.580  44.580  1.00  0.00           H
ATOM   3452  CA  ASN A 226      88.940  53.970  44.210  1.00  0.00           C
ATOM   3453  HA  ASN A 226      89.930  53.740  44.590  1.00  0.00           H
ATOM   3454  CB  ASN A 226      88.730  53.780  42.670  1.00  0.00           C
ATOM   3455  HB1 ASN A 226      89.550  54.280  42.150  1.00  0.00           H
ATOM   3456  HB2 ASN A 226      87.780  54.230  42.380  1.00  0.00           H
ATOM   3457  CG  ASN A 226      88.750  52.320  42.210  1.00  0.00           C
ATOM   3458  OD1 ASN A 226      87.740  51.900  41.670  1.00  0.00           O
ATOM   3459  ND2 ASN A 226      89.770  51.470  42.430  1.00  0.00           N
ATOM   3460 1HD2 ASN A 226      90.710  51.760  42.670  1.00  0.00           H
ATOM   3461 2HD2 ASN A 226      89.620  50.530  42.110  1.00  0.00           H
ATOM   3462  C   ASN A 226      88.740  55.480  44.610  1.00  0.00           C
ATOM   3463  O   ASN A 226      89.730  56.220  44.750  1.00  0.00           O
ATOM   3464  N   LEU A 227      87.490  55.920  44.700  1.00  0.00           N
ATOM   3465  H   LEU A 227      86.730  55.260  44.790  1.00  0.00           H
ATOM   3466  CA  LEU A 227      87.100  57.290  45.090  1.00  0.00           C
ATOM   3467  HA  LEU A 227      87.550  57.970  44.380  1.00  0.00           H
ATOM   3468  CB  LEU A 227      85.580  57.370  45.160  1.00  0.00           C
ATOM   3469  HB1 LEU A 227      85.210  58.290  45.620  1.00  0.00           H
ATOM   3470  HB2 LEU A 227      85.360  56.590  45.890  1.00  0.00           H
ATOM   3471  CG  LEU A 227      84.890  57.150  43.740  1.00  0.00           C
ATOM   3472  HG  LEU A 227      85.170  56.190  43.290  1.00  0.00           H
ATOM   3473  CD1 LEU A 227      83.410  57.200  43.810  1.00  0.00           C
ATOM   3474 1HD1 LEU A 227      82.890  56.960  42.870  1.00  0.00           H
ATOM   3475 2HD1 LEU A 227      83.180  56.420  44.530  1.00  0.00           H
ATOM   3476 3HD1 LEU A 227      83.110  58.190  44.140  1.00  0.00           H
ATOM   3477  CD2 LEU A 227      85.290  58.310  42.800  1.00  0.00           C
ATOM   3478 1HD2 LEU A 227      84.750  58.260  41.860  1.00  0.00           H
ATOM   3479 2HD2 LEU A 227      85.120  59.290  43.250  1.00  0.00           H
ATOM   3480 3HD2 LEU A 227      86.320  58.150  42.480  1.00  0.00           H
ATOM   3481  C   LEU A 227      87.600  57.600  46.460  1.00  0.00           C
ATOM   3482  O   LEU A 227      88.220  58.620  46.670  1.00  0.00           O
ATOM   3483  N   ASN A 228      87.360  56.710  47.490  1.00  0.00           N
ATOM   3484  H   ASN A 228      86.780  55.900  47.330  1.00  0.00           H
ATOM   3485  CA  ASN A 228      87.790  56.990  48.880  1.00  0.00           C
ATOM   3486  HA  ASN A 228      87.540  57.990  49.210  1.00  0.00           H
ATOM   3487  CB  ASN A 228      87.120  56.070  49.940  1.00  0.00           C
ATOM   3488  HB1 ASN A 228      87.630  56.150  50.900  1.00  0.00           H
ATOM   3489  HB2 ASN A 228      87.330  55.030  49.700  1.00  0.00           H
ATOM   3490  CG  ASN A 228      85.670  56.300  50.170  1.00  0.00           C
ATOM   3491  OD1 ASN A 228      85.090  57.220  49.630  1.00  0.00           O
ATOM   3492  ND2 ASN A 228      84.930  55.380  50.670  1.00  0.00           N
ATOM   3493 1HD2 ASN A 228      85.210  54.410  50.690  1.00  0.00           H
ATOM   3494 2HD2 ASN A 228      83.930  55.520  50.730  1.00  0.00           H
ATOM   3495  C   ASN A 228      89.320  56.880  49.200  1.00  0.00           C
ATOM   3496  O   ASN A 228      89.900  57.580  50.010  1.00  0.00           O
ATOM   3497  N   ARG A 229      90.050  56.080  48.450  1.00  0.00           N
ATOM   3498  H   ARG A 229      89.550  55.460  47.830  1.00  0.00           H
ATOM   3499  CA  ARG A 229      91.460  56.100  48.380  1.00  0.00           C
ATOM   3500  HA  ARG A 229      91.920  56.190  49.360  1.00  0.00           H
ATOM   3501  CB  ARG A 229      91.990  54.820  47.710  1.00  0.00           C
ATOM   3502  HB1 ARG A 229      93.010  54.980  47.360  1.00  0.00           H
ATOM   3503  HB2 ARG A 229      91.300  54.600  46.890  1.00  0.00           H
ATOM   3504  CG  ARG A 229      92.040  53.590  48.610  1.00  0.00           C
ATOM   3505  HG1 ARG A 229      91.180  53.620  49.280  1.00  0.00           H
ATOM   3506  HG2 ARG A 229      92.910  53.530  49.260  1.00  0.00           H
ATOM   3507  CD  ARG A 229      92.000  52.310  47.780  1.00  0.00           C
ATOM   3508  HD1 ARG A 229      92.750  52.290  46.990  1.00  0.00           H
ATOM   3509  HD2 ARG A 229      91.010  52.350  47.320  1.00  0.00           H
ATOM   3510  NE  ARG A 229      92.150  51.170  48.660  1.00  0.00           N
ATOM   3511  HE  ARG A 229      91.940  51.330  49.630  1.00  0.00           H
ATOM   3512  CZ  ARG A 229      92.600  49.900  48.400  1.00  0.00           C
ATOM   3513  NH1 ARG A 229      92.930  49.510  47.240  1.00  0.00           N
ATOM   3514 1HH1 ARG A 229      92.680  50.070  46.440  1.00  0.00           H
ATOM   3515 2HH1 ARG A 229      93.200  48.550  47.070  1.00  0.00           H
ATOM   3516  NH2 ARG A 229      92.760  49.100  49.400  1.00  0.00           N
ATOM   3517 1HH2 ARG A 229      92.640  49.490  50.330  1.00  0.00           H
ATOM   3518 2HH2 ARG A 229      93.160  48.190  49.260  1.00  0.00           H
ATOM   3519  C   ARG A 229      91.970  57.380  47.790  1.00  0.00           C
ATOM   3520  O   ARG A 229      92.860  57.970  48.330  1.00  0.00           O
ATOM   3521  N   LEU A 230      91.340  58.100  46.870  1.00  0.00           N
ATOM   3522  H   LEU A 230      90.530  57.680  46.450  1.00  0.00           H
ATOM   3523  CA  LEU A 230      91.660  59.440  46.490  1.00  0.00           C
ATOM   3524  HA  LEU A 230      92.740  59.390  46.490  1.00  0.00           H
ATOM   3525  CB  LEU A 230      91.220  59.640  45.040  1.00  0.00           C
ATOM   3526  HB1 LEU A 230      90.140  59.510  45.000  1.00  0.00           H
ATOM   3527  HB2 LEU A 230      91.660  58.860  44.420  1.00  0.00           H
ATOM   3528  CG  LEU A 230      91.540  61.010  44.380  1.00  0.00           C
ATOM   3529  HG  LEU A 230      90.840  61.750  44.770  1.00  0.00           H
ATOM   3530  CD1 LEU A 230      93.040  61.440  44.630  1.00  0.00           C
ATOM   3531 1HD1 LEU A 230      93.080  62.380  44.090  1.00  0.00           H
ATOM   3532 2HD1 LEU A 230      93.320  61.620  45.670  1.00  0.00           H
ATOM   3533 3HD1 LEU A 230      93.680  60.600  44.370  1.00  0.00           H
ATOM   3534  CD2 LEU A 230      91.250  60.920  42.860  1.00  0.00           C
ATOM   3535 1HD2 LEU A 230      91.230  61.920  42.430  1.00  0.00           H
ATOM   3536 2HD2 LEU A 230      91.990  60.330  42.310  1.00  0.00           H
ATOM   3537 3HD2 LEU A 230      90.270  60.460  42.770  1.00  0.00           H
ATOM   3538  C   LEU A 230      91.180  60.500  47.450  1.00  0.00           C
ATOM   3539  O   LEU A 230      91.960  61.420  47.730  1.00  0.00           O
ATOM   3540  N   ILE A 231      89.990  60.470  48.060  1.00  0.00           N
ATOM   3541  H   ILE A 231      89.280  59.830  47.740  1.00  0.00           H
ATOM   3542  CA  ILE A 231      89.570  61.470  49.030  1.00  0.00           C
ATOM   3543  HA  ILE A 231      89.800  62.420  48.540  1.00  0.00           H
ATOM   3544  CB  ILE A 231      88.110  61.350  49.430  1.00  0.00           C
ATOM   3545  HB  ILE A 231      87.910  60.320  49.730  1.00  0.00           H
ATOM   3546  CG2 ILE A 231      87.630  62.240  50.650  1.00  0.00           C
ATOM   3547 1HG2 ILE A 231      86.660  61.800  50.860  1.00  0.00           H
ATOM   3548 2HG2 ILE A 231      88.330  62.080  51.470  1.00  0.00           H
ATOM   3549 3HG2 ILE A 231      87.400  63.270  50.340  1.00  0.00           H
ATOM   3550  CG1 ILE A 231      87.260  61.660  48.210  1.00  0.00           C
ATOM   3551 1HG1 ILE A 231      87.650  61.030  47.410  1.00  0.00           H
ATOM   3552 2HG1 ILE A 231      87.420  62.700  47.950  1.00  0.00           H
ATOM   3553  CD  ILE A 231      85.750  61.390  48.370  1.00  0.00           C
ATOM   3554  HD1 ILE A 231      85.650  60.370  48.750  1.00  0.00           H
ATOM   3555  HD2 ILE A 231      85.240  62.120  49.010  1.00  0.00           H
ATOM   3556  HD3 ILE A 231      85.270  61.530  47.410  1.00  0.00           H
ATOM   3557  C   ILE A 231      90.450  61.440  50.290  1.00  0.00           C
ATOM   3558  O   ILE A 231      90.940  62.480  50.750  1.00  0.00           O
ATOM   3559  N   SER A 232      90.830  60.270  50.810  1.00  0.00           N
ATOM   3560  H   SER A 232      90.510  59.480  50.270  1.00  0.00           H
ATOM   3561  CA  SER A 232      91.590  60.160  52.050  1.00  0.00           C
ATOM   3562  HA  SER A 232      91.050  60.670  52.840  1.00  0.00           H
ATOM   3563  CB  SER A 232      91.880  58.630  52.420  1.00  0.00           C
ATOM   3564  HB1 SER A 232      90.980  58.040  52.600  1.00  0.00           H
ATOM   3565  HB2 SER A 232      92.550  58.570  53.280  1.00  0.00           H
ATOM   3566  OG  SER A 232      92.450  58.020  51.230  1.00  0.00           O
ATOM   3567  HG  SER A 232      91.970  58.220  50.420  1.00  0.00           H
ATOM   3568  C   SER A 232      93.000  60.880  51.900  1.00  0.00           C
ATOM   3569  O   SER A 232      93.480  61.430  52.910  1.00  0.00           O
ATOM   3570  N   GLN A 233      93.490  61.090  50.710  1.00  0.00           N
ATOM   3571  H   GLN A 233      93.070  60.660  49.900  1.00  0.00           H
ATOM   3572  CA  GLN A 233      94.740  61.840  50.510  1.00  0.00           C
ATOM   3573  HA  GLN A 233      95.520  61.600  51.230  1.00  0.00           H
ATOM   3574  CB  GLN A 233      95.300  61.460  49.170  1.00  0.00           C
ATOM   3575  HB1 GLN A 233      96.210  61.990  48.910  1.00  0.00           H
ATOM   3576  HB2 GLN A 233      94.570  61.670  48.380  1.00  0.00           H
ATOM   3577  CG  GLN A 233      95.670  59.980  49.090  1.00  0.00           C
ATOM   3578  HG1 GLN A 233      95.930  59.820  48.040  1.00  0.00           H
ATOM   3579  HG2 GLN A 233      94.780  59.410  49.360  1.00  0.00           H
ATOM   3580  CD  GLN A 233      96.870  59.570  49.930  1.00  0.00           C
ATOM   3581  OE1 GLN A 233      97.620  60.400  50.430  1.00  0.00           O
ATOM   3582  NE2 GLN A 233      97.100  58.330  50.100  1.00  0.00           N
ATOM   3583 1HE2 GLN A 233      96.650  57.590  49.580  1.00  0.00           H
ATOM   3584 2HE2 GLN A 233      98.020  58.110  50.450  1.00  0.00           H
ATOM   3585  C   GLN A 233      94.520  63.320  50.620  1.00  0.00           C
ATOM   3586  O   GLN A 233      95.390  64.030  51.160  1.00  0.00           O
ATOM   3587  N   ILE A 234      93.450  63.830  50.030  1.00  0.00           N
ATOM   3588  H   ILE A 234      92.770  63.220  49.600  1.00  0.00           H
ATOM   3589  CA  ILE A 234      93.090  65.250  50.220  1.00  0.00           C
ATOM   3590  HA  ILE A 234      93.910  65.850  49.830  1.00  0.00           H
ATOM   3591  CB  ILE A 234      91.890  65.600  49.330  1.00  0.00           C
ATOM   3592  HB  ILE A 234      91.070  64.920  49.530  1.00  0.00           H
ATOM   3593  CG2 ILE A 234      91.540  67.050  49.620  1.00  0.00           C
ATOM   3594 1HG2 ILE A 234      92.490  67.510  49.350  1.00  0.00           H
ATOM   3595 2HG2 ILE A 234      90.680  67.340  49.020  1.00  0.00           H
ATOM   3596 3HG2 ILE A 234      91.300  67.210  50.670  1.00  0.00           H
ATOM   3597  CG1 ILE A 234      92.290  65.480  47.770  1.00  0.00           C
ATOM   3598 1HG1 ILE A 234      93.310  65.830  47.650  1.00  0.00           H
ATOM   3599 2HG1 ILE A 234      91.600  66.100  47.200  1.00  0.00           H
ATOM   3600  CD  ILE A 234      92.350  64.240  46.930  1.00  0.00           C
ATOM   3601  HD1 ILE A 234      93.160  63.570  47.220  1.00  0.00           H
ATOM   3602  HD2 ILE A 234      91.450  63.640  47.080  1.00  0.00           H
ATOM   3603  HD3 ILE A 234      92.430  64.430  45.860  1.00  0.00           H
ATOM   3604  C   ILE A 234      92.820  65.490  51.720  1.00  0.00           C
ATOM   3605  O   ILE A 234      93.360  66.440  52.300  1.00  0.00           O
ATOM   3606  N   VAL A 235      92.020  64.650  52.420  1.00  0.00           N
ATOM   3607  H   VAL A 235      91.610  63.880  51.920  1.00  0.00           H
ATOM   3608  CA  VAL A 235      91.630  64.790  53.850  1.00  0.00           C
ATOM   3609  HA  VAL A 235      91.200  65.780  53.990  1.00  0.00           H
ATOM   3610  CB  VAL A 235      90.650  63.720  54.350  1.00  0.00           C
ATOM   3611  HB  VAL A 235      91.140  62.750  54.250  1.00  0.00           H
ATOM   3612  CG1 VAL A 235      90.400  63.870  55.870  1.00  0.00           C
ATOM   3613 1HG1 VAL A 235      89.880  63.060  56.380  1.00  0.00           H
ATOM   3614 2HG1 VAL A 235      91.360  64.020  56.360  1.00  0.00           H
ATOM   3615 3HG1 VAL A 235      89.800  64.780  55.960  1.00  0.00           H
ATOM   3616  CG2 VAL A 235      89.270  63.710  53.660  1.00  0.00           C
ATOM   3617 1HG2 VAL A 235      88.620  62.900  53.980  1.00  0.00           H
ATOM   3618 2HG2 VAL A 235      88.810  64.690  53.800  1.00  0.00           H
ATOM   3619 3HG2 VAL A 235      89.400  63.550  52.590  1.00  0.00           H
ATOM   3620  C   VAL A 235      92.930  64.750  54.680  1.00  0.00           C
ATOM   3621  O   VAL A 235      93.030  65.540  55.580  1.00  0.00           O
ATOM   3622  N   SER A 236      93.850  63.840  54.330  1.00  0.00           N
ATOM   3623  H   SER A 236      93.650  63.180  53.590  1.00  0.00           H
ATOM   3624  CA  SER A 236      95.070  63.650  55.090  1.00  0.00           C
ATOM   3625  HA  SER A 236      94.810  63.650  56.150  1.00  0.00           H
ATOM   3626  CB  SER A 236      95.740  62.380  54.650  1.00  0.00           C
ATOM   3627  HB1 SER A 236      95.850  62.510  53.570  1.00  0.00           H
ATOM   3628  HB2 SER A 236      95.150  61.540  55.010  1.00  0.00           H
ATOM   3629  OG  SER A 236      96.980  62.350  55.220  1.00  0.00           O
ATOM   3630  HG  SER A 236      97.400  61.500  55.030  1.00  0.00           H
ATOM   3631  C   SER A 236      95.980  64.790  54.880  1.00  0.00           C
ATOM   3632  O   SER A 236      96.700  65.170  55.810  1.00  0.00           O
ATOM   3633  N   SER A 237      96.050  65.360  53.660  1.00  0.00           N
ATOM   3634  H   SER A 237      95.440  64.980  52.950  1.00  0.00           H
ATOM   3635  CA  SER A 237      96.860  66.580  53.310  1.00  0.00           C
ATOM   3636  HA  SER A 237      97.850  66.620  53.760  1.00  0.00           H
ATOM   3637  CB  SER A 237      96.980  66.570  51.790  1.00  0.00           C
ATOM   3638  HB1 SER A 237      97.570  67.460  51.560  1.00  0.00           H
ATOM   3639  HB2 SER A 237      95.970  66.730  51.430  1.00  0.00           H
ATOM   3640  OG  SER A 237      97.640  65.420  51.430  1.00  0.00           O
ATOM   3641  HG  SER A 237      96.960  64.850  51.070  1.00  0.00           H
ATOM   3642  C   SER A 237      96.220  67.880  53.820  1.00  0.00           C
ATOM   3643  O   SER A 237      96.830  68.920  53.760  1.00  0.00           O
ATOM   3644  N   ILE A 238      94.960  67.800  54.320  1.00  0.00           N
ATOM   3645  H   ILE A 238      94.370  67.040  54.020  1.00  0.00           H
ATOM   3646  CA  ILE A 238      94.270  68.870  55.060  1.00  0.00           C
ATOM   3647  HA  ILE A 238      94.740  69.790  54.720  1.00  0.00           H
ATOM   3648  CB  ILE A 238      92.790  68.900  54.710  1.00  0.00           C
ATOM   3649  HB  ILE A 238      92.300  67.930  54.700  1.00  0.00           H
ATOM   3650  CG2 ILE A 238      92.000  69.750  55.750  1.00  0.00           C
ATOM   3651 1HG2 ILE A 238      92.020  69.330  56.750  1.00  0.00           H
ATOM   3652 2HG2 ILE A 238      92.450  70.740  55.900  1.00  0.00           H
ATOM   3653 3HG2 ILE A 238      90.940  69.870  55.530  1.00  0.00           H
ATOM   3654  CG1 ILE A 238      92.520  69.450  53.270  1.00  0.00           C
ATOM   3655 1HG1 ILE A 238      93.340  69.180  52.610  1.00  0.00           H
ATOM   3656 2HG1 ILE A 238      92.570  70.540  53.350  1.00  0.00           H
ATOM   3657  CD  ILE A 238      91.170  69.060  52.650  1.00  0.00           C
ATOM   3658  HD1 ILE A 238      90.390  69.640  53.140  1.00  0.00           H
ATOM   3659  HD2 ILE A 238      91.290  69.240  51.580  1.00  0.00           H
ATOM   3660  HD3 ILE A 238      90.910  68.010  52.750  1.00  0.00           H
ATOM   3661  C   ILE A 238      94.620  68.730  56.520  1.00  0.00           C
ATOM   3662  O   ILE A 238      95.020  69.760  57.130  1.00  0.00           O
ATOM   3663  N   THR A 239      94.500  67.550  57.080  1.00  0.00           N
ATOM   3664  H   THR A 239      94.050  66.770  56.630  1.00  0.00           H
ATOM   3665  CA  THR A 239      94.760  67.370  58.520  1.00  0.00           C
ATOM   3666  HA  THR A 239      94.350  68.230  59.060  1.00  0.00           H
ATOM   3667  CB  THR A 239      93.810  66.270  59.000  1.00  0.00           C
ATOM   3668  HB  THR A 239      93.850  66.270  60.090  1.00  0.00           H
ATOM   3669  CG2 THR A 239      92.330  66.400  58.610  1.00  0.00           C
ATOM   3670 1HG2 THR A 239      91.830  65.630  59.200  1.00  0.00           H
ATOM   3671 2HG2 THR A 239      91.900  67.280  59.090  1.00  0.00           H
ATOM   3672 3HG2 THR A 239      92.020  66.260  57.580  1.00  0.00           H
ATOM   3673  OG1 THR A 239      94.370  64.970  58.590  1.00  0.00           O
ATOM   3674  HG1 THR A 239      93.700  64.290  58.600  1.00  0.00           H
ATOM   3675  C   THR A 239      96.220  67.050  58.990  1.00  0.00           C
ATOM   3676  O   THR A 239      96.470  66.960  60.140  1.00  0.00           O
ATOM   3677  N   ALA A 240      97.150  66.950  58.110  1.00  0.00           N
ATOM   3678  H   ALA A 240      96.940  66.950  57.130  1.00  0.00           H
ATOM   3679  CA  ALA A 240      98.560  66.790  58.450  1.00  0.00           C
ATOM   3680  HA  ALA A 240      98.660  65.860  59.010  1.00  0.00           H
ATOM   3681  CB  ALA A 240      99.400  66.650  57.200  1.00  0.00           C
ATOM   3682  HB1 ALA A 240      99.310  67.570  56.610  1.00  0.00           H
ATOM   3683  HB2 ALA A 240     100.460  66.660  57.420  1.00  0.00           H
ATOM   3684  HB3 ALA A 240      99.050  65.760  56.680  1.00  0.00           H
ATOM   3685  C   ALA A 240      99.150  67.880  59.370  1.00  0.00           C
ATOM   3686  O   ALA A 240      99.910  67.610  60.340  1.00  0.00           O
ATOM   3687  N   SER A 241      98.650  69.150  59.270  1.00  0.00           N
ATOM   3688  H   SER A 241      98.050  69.350  58.490  1.00  0.00           H
ATOM   3689  CA  SER A 241      99.090  70.300  60.090  1.00  0.00           C
ATOM   3690  HA  SER A 241     100.170  70.350  60.150  1.00  0.00           H
ATOM   3691  CB  SER A 241      98.570  71.610  59.430  1.00  0.00           C
ATOM   3692  HB1 SER A 241      98.910  71.830  58.410  1.00  0.00           H
ATOM   3693  HB2 SER A 241      99.180  72.280  60.040  1.00  0.00           H
ATOM   3694  OG  SER A 241      97.150  71.730  59.670  1.00  0.00           O
ATOM   3695  HG  SER A 241      97.110  72.140  60.540  1.00  0.00           H
ATOM   3696  C   SER A 241      98.710  70.230  61.590  1.00  0.00           C
ATOM   3697  O   SER A 241      99.280  71.010  62.310  1.00  0.00           O
ATOM   3698  N   LEU A 242      97.690  69.370  61.880  1.00  0.00           N
ATOM   3699  H   LEU A 242      97.320  68.860  61.100  1.00  0.00           H
ATOM   3700  CA  LEU A 242      97.140  69.020  63.200  1.00  0.00           C
ATOM   3701  HA  LEU A 242      97.460  69.840  63.860  1.00  0.00           H
ATOM   3702  CB  LEU A 242      95.690  68.730  63.160  1.00  0.00           C
ATOM   3703  HB1 LEU A 242      95.370  68.530  64.190  1.00  0.00           H
ATOM   3704  HB2 LEU A 242      95.530  67.850  62.540  1.00  0.00           H
ATOM   3705  CG  LEU A 242      94.950  70.060  62.690  1.00  0.00           C
ATOM   3706  HG  LEU A 242      95.390  70.420  61.760  1.00  0.00           H
ATOM   3707  CD1 LEU A 242      93.560  69.480  62.450  1.00  0.00           C
ATOM   3708 1HD1 LEU A 242      92.920  70.230  61.990  1.00  0.00           H
ATOM   3709 2HD1 LEU A 242      93.570  68.710  61.680  1.00  0.00           H
ATOM   3710 3HD1 LEU A 242      93.060  69.140  63.360  1.00  0.00           H
ATOM   3711  CD2 LEU A 242      94.780  71.100  63.760  1.00  0.00           C
ATOM   3712 1HD2 LEU A 242      93.970  71.770  63.470  1.00  0.00           H
ATOM   3713 2HD2 LEU A 242      94.440  70.640  64.700  1.00  0.00           H
ATOM   3714 3HD2 LEU A 242      95.700  71.670  63.850  1.00  0.00           H
ATOM   3715  C   LEU A 242      97.980  67.780  63.640  1.00  0.00           C
ATOM   3716  O   LEU A 242      98.180  67.610  64.840  1.00  0.00           O
ATOM   3717  N   ARG A 243      98.460  66.900  62.810  1.00  0.00           N
ATOM   3718  H   ARG A 243      98.290  67.090  61.830  1.00  0.00           H
ATOM   3719  CA  ARG A 243      99.080  65.560  63.140  1.00  0.00           C
ATOM   3720  HA  ARG A 243      98.770  65.300  64.150  1.00  0.00           H
ATOM   3721  CB  ARG A 243      98.540  64.530  62.130  1.00  0.00           C
ATOM   3722  HB1 ARG A 243      99.010  63.550  62.270  1.00  0.00           H
ATOM   3723  HB2 ARG A 243      98.720  64.850  61.100  1.00  0.00           H
ATOM   3724  CG  ARG A 243      97.030  64.290  62.250  1.00  0.00           C
ATOM   3725  HG1 ARG A 243      96.570  65.260  62.040  1.00  0.00           H
ATOM   3726  HG2 ARG A 243      96.830  64.000  63.280  1.00  0.00           H
ATOM   3727  CD  ARG A 243      96.530  63.270  61.270  1.00  0.00           C
ATOM   3728  HD1 ARG A 243      95.450  63.320  61.350  1.00  0.00           H
ATOM   3729  HD2 ARG A 243      96.870  62.260  61.480  1.00  0.00           H
ATOM   3730  NE  ARG A 243      96.730  63.610  59.840  1.00  0.00           N
ATOM   3731  HE  ARG A 243      96.040  64.300  59.590  1.00  0.00           H
ATOM   3732  CZ  ARG A 243      97.610  63.080  59.000  1.00  0.00           C
ATOM   3733  NH1 ARG A 243      98.380  62.110  59.370  1.00  0.00           N
ATOM   3734 1HH1 ARG A 243      98.370  61.820  60.330  1.00  0.00           H
ATOM   3735 2HH1 ARG A 243      98.840  61.590  58.630  1.00  0.00           H
ATOM   3736  NH2 ARG A 243      97.640  63.310  57.740  1.00  0.00           N
ATOM   3737 1HH2 ARG A 243      97.060  63.990  57.260  1.00  0.00           H
ATOM   3738 2HH2 ARG A 243      98.190  62.640  57.210  1.00  0.00           H
ATOM   3739  C   ARG A 243     100.600  65.460  63.200  1.00  0.00           C
ATOM   3740  O   ARG A 243     101.140  64.450  63.710  1.00  0.00           O
ATOM   3741  N   PHE A 244     101.280  66.530  62.700  1.00  0.00           N
ATOM   3742  H   PHE A 244     100.730  67.250  62.270  1.00  0.00           H
ATOM   3743  CA  PHE A 244     102.760  66.560  62.600  1.00  0.00           C
ATOM   3744  HA  PHE A 244     103.270  65.770  63.160  1.00  0.00           H
ATOM   3745  CB  PHE A 244     103.130  66.310  61.150  1.00  0.00           C
ATOM   3746  HB1 PHE A 244     104.160  66.570  60.920  1.00  0.00           H
ATOM   3747  HB2 PHE A 244     102.530  66.970  60.520  1.00  0.00           H
ATOM   3748  CG  PHE A 244     102.870  64.880  60.610  1.00  0.00           C
ATOM   3749  CD1 PHE A 244     103.580  63.730  61.050  1.00  0.00           C
ATOM   3750  HD1 PHE A 244     104.340  63.750  61.820  1.00  0.00           H
ATOM   3751  CE1 PHE A 244     103.330  62.460  60.530  1.00  0.00           C
ATOM   3752  HE1 PHE A 244     103.890  61.560  60.770  1.00  0.00           H
ATOM   3753  CZ  PHE A 244     102.290  62.220  59.620  1.00  0.00           C
ATOM   3754  HZ  PHE A 244     102.110  61.250  59.200  1.00  0.00           H
ATOM   3755  CE2 PHE A 244     101.640  63.350  59.140  1.00  0.00           C
ATOM   3756  HE2 PHE A 244     100.890  63.230  58.370  1.00  0.00           H
ATOM   3757  CD2 PHE A 244     101.880  64.680  59.620  1.00  0.00           C
ATOM   3758  HD2 PHE A 244     101.230  65.500  59.370  1.00  0.00           H
ATOM   3759  C   PHE A 244     103.300  67.930  63.020  1.00  0.00           C
ATOM   3760  O   PHE A 244     102.470  68.810  63.260  1.00  0.00           O
ATOM   3761  N   ASP A 245     104.610  68.130  63.220  1.00  0.00           N
ATOM   3762  H   ASP A 245     105.160  67.290  63.120  1.00  0.00           H
ATOM   3763  CA  ASP A 245     105.250  69.310  63.730  1.00  0.00           C
ATOM   3764  HA  ASP A 245     104.680  69.710  64.560  1.00  0.00           H
ATOM   3765  CB  ASP A 245     106.630  68.950  64.390  1.00  0.00           C
ATOM   3766  HB1 ASP A 245     107.240  68.570  63.580  1.00  0.00           H
ATOM   3767  HB2 ASP A 245     106.490  68.110  65.080  1.00  0.00           H
ATOM   3768  CG  ASP A 245     107.350  70.120  65.070  1.00  0.00           C
ATOM   3769  OD1 ASP A 245     107.030  71.320  64.840  1.00  0.00           O
ATOM   3770  OD2 ASP A 245     108.240  69.800  65.910  1.00  0.00           O
ATOM   3771  C   ASP A 245     105.400  70.480  62.700  1.00  0.00           C
ATOM   3772  O   ASP A 245     106.040  70.390  61.660  1.00  0.00           O
ATOM   3773  N   GLY A 246     104.720  71.630  63.000  1.00  0.00           N
ATOM   3774  H   GLY A 246     104.660  71.800  64.000  1.00  0.00           H
ATOM   3775  CA  GLY A 246     104.650  72.790  62.100  1.00  0.00           C
ATOM   3776  HA1 GLY A 246     103.940  72.580  61.300  1.00  0.00           H
ATOM   3777  HA2 GLY A 246     105.590  72.880  61.550  1.00  0.00           H
ATOM   3778  C   GLY A 246     104.220  74.020  62.890  1.00  0.00           C
ATOM   3779  O   GLY A 246     104.170  74.070  64.080  1.00  0.00           O
ATOM   3780  N   ALA A 247     103.790  75.000  62.110  1.00  0.00           N
ATOM   3781  H   ALA A 247     103.760  74.880  61.110  1.00  0.00           H
ATOM   3782  CA  ALA A 247     103.220  76.270  62.620  1.00  0.00           C
ATOM   3783  HA  ALA A 247     102.940  76.230  63.680  1.00  0.00           H
ATOM   3784  CB  ALA A 247     104.420  77.280  62.580  1.00  0.00           C
ATOM   3785  HB1 ALA A 247     104.230  78.130  63.240  1.00  0.00           H
ATOM   3786  HB2 ALA A 247     105.300  76.750  62.940  1.00  0.00           H
ATOM   3787  HB3 ALA A 247     104.590  77.610  61.560  1.00  0.00           H
ATOM   3788  C   ALA A 247     102.100  76.910  61.870  1.00  0.00           C
ATOM   3789  O   ALA A 247     101.200  77.550  62.430  1.00  0.00           O
ATOM   3790  N   LEU A 248     101.910  76.650  60.580  1.00  0.00           N
ATOM   3791  H   LEU A 248     102.610  76.170  60.040  1.00  0.00           H
ATOM   3792  CA  LEU A 248     100.660  76.860  59.910  1.00  0.00           C
ATOM   3793  HA  LEU A 248     100.370  77.870  60.190  1.00  0.00           H
ATOM   3794  CB  LEU A 248     100.870  76.740  58.410  1.00  0.00           C
ATOM   3795  HB1 LEU A 248     101.260  75.750  58.180  1.00  0.00           H
ATOM   3796  HB2 LEU A 248     101.660  77.460  58.230  1.00  0.00           H
ATOM   3797  CG  LEU A 248      99.700  77.050  57.530  1.00  0.00           C
ATOM   3798  HG  LEU A 248      98.840  76.410  57.760  1.00  0.00           H
ATOM   3799  CD1 LEU A 248      99.250  78.500  57.670  1.00  0.00           C
ATOM   3800 1HD1 LEU A 248      98.780  78.510  58.650  1.00  0.00           H
ATOM   3801 2HD1 LEU A 248     100.170  79.070  57.770  1.00  0.00           H
ATOM   3802 3HD1 LEU A 248      98.560  78.880  56.910  1.00  0.00           H
ATOM   3803  CD2 LEU A 248     100.100  76.860  56.140  1.00  0.00           C
ATOM   3804 1HD2 LEU A 248      99.230  76.980  55.500  1.00  0.00           H
ATOM   3805 2HD2 LEU A 248     100.860  77.590  55.860  1.00  0.00           H
ATOM   3806 3HD2 LEU A 248     100.470  75.870  55.880  1.00  0.00           H
ATOM   3807  C   LEU A 248      99.550  75.870  60.360  1.00  0.00           C
ATOM   3808  O   LEU A 248      99.860  74.640  60.560  1.00  0.00           O
ATOM   3809  N   ASN A 249      98.300  76.360  60.470  1.00  0.00           N
ATOM   3810  H   ASN A 249      98.070  77.280  60.120  1.00  0.00           H
ATOM   3811  CA  ASN A 249      97.170  75.520  60.710  1.00  0.00           C
ATOM   3812  HA  ASN A 249      96.350  76.160  61.040  1.00  0.00           H
ATOM   3813  CB  ASN A 249      96.760  74.900  59.320  1.00  0.00           C
ATOM   3814  HB1 ASN A 249      95.970  74.170  59.480  1.00  0.00           H
ATOM   3815  HB2 ASN A 249      97.530  74.220  58.950  1.00  0.00           H
ATOM   3816  CG  ASN A 249      96.220  75.780  58.280  1.00  0.00           C
ATOM   3817  OD1 ASN A 249      96.310  77.010  58.370  1.00  0.00           O
ATOM   3818  ND2 ASN A 249      95.730  75.290  57.160  1.00  0.00           N
ATOM   3819 1HD2 ASN A 249      95.530  74.310  57.050  1.00  0.00           H
ATOM   3820 2HD2 ASN A 249      95.590  75.980  56.430  1.00  0.00           H
ATOM   3821  C   ASN A 249      97.280  74.490  61.850  1.00  0.00           C
ATOM   3822  O   ASN A 249      96.850  73.330  61.760  1.00  0.00           O
ATOM   3823  N   VAL A 250      97.930  74.980  62.930  1.00  0.00           N
ATOM   3824  H   VAL A 250      98.190  75.940  62.810  1.00  0.00           H
ATOM   3825  CA  VAL A 250      98.420  74.080  63.970  1.00  0.00           C
ATOM   3826  HA  VAL A 250      98.450  73.100  63.490  1.00  0.00           H
ATOM   3827  CB  VAL A 250      99.760  74.680  64.390  1.00  0.00           C
ATOM   3828  HB  VAL A 250     100.390  74.950  63.540  1.00  0.00           H
ATOM   3829  CG1 VAL A 250      99.460  75.970  65.170  1.00  0.00           C
ATOM   3830 1HG1 VAL A 250     100.370  76.450  65.540  1.00  0.00           H
ATOM   3831 2HG1 VAL A 250      98.960  76.630  64.460  1.00  0.00           H
ATOM   3832 3HG1 VAL A 250      98.800  75.840  66.020  1.00  0.00           H
ATOM   3833  CG2 VAL A 250     100.550  73.830  65.350  1.00  0.00           C
ATOM   3834 1HG2 VAL A 250     100.080  73.790  66.330  1.00  0.00           H
ATOM   3835 2HG2 VAL A 250     100.680  72.820  64.950  1.00  0.00           H
ATOM   3836 3HG2 VAL A 250     101.500  74.360  65.390  1.00  0.00           H
ATOM   3837  C   VAL A 250      97.340  73.830  65.030  1.00  0.00           C
ATOM   3838  O   VAL A 250      97.480  73.170  66.050  1.00  0.00           O
ATOM   3839  N   ASP A 251      96.200  74.470  64.820  1.00  0.00           N
ATOM   3840  H   ASP A 251      96.050  74.950  63.950  1.00  0.00           H
ATOM   3841  CA  ASP A 251      94.940  74.260  65.560  1.00  0.00           C
ATOM   3842  HA  ASP A 251      94.940  73.240  65.950  1.00  0.00           H
ATOM   3843  CB  ASP A 251      94.800  75.030  66.910  1.00  0.00           C
ATOM   3844  HB1 ASP A 251      95.260  74.480  67.730  1.00  0.00           H
ATOM   3845  HB2 ASP A 251      93.740  75.150  67.150  1.00  0.00           H
ATOM   3846  CG  ASP A 251      95.250  76.470  66.920  1.00  0.00           C
ATOM   3847  OD1 ASP A 251      94.950  77.210  65.940  1.00  0.00           O
ATOM   3848  OD2 ASP A 251      95.790  76.890  67.980  1.00  0.00           O
ATOM   3849  C   ASP A 251      93.710  74.420  64.630  1.00  0.00           C
ATOM   3850  O   ASP A 251      93.770  74.960  63.500  1.00  0.00           O
ATOM   3851  N   LEU A 252      92.520  73.900  65.040  1.00  0.00           N
ATOM   3852  H   LEU A 252      92.590  73.190  65.760  1.00  0.00           H
ATOM   3853  CA  LEU A 252      91.210  74.030  64.330  1.00  0.00           C
ATOM   3854  HA  LEU A 252      91.260  73.520  63.370  1.00  0.00           H
ATOM   3855  CB  LEU A 252      90.120  73.320  65.130  1.00  0.00           C
ATOM   3856  HB1 LEU A 252      89.210  73.520  64.560  1.00  0.00           H
ATOM   3857  HB2 LEU A 252      90.070  73.720  66.140  1.00  0.00           H
ATOM   3858  CG  LEU A 252      90.140  71.790  65.240  1.00  0.00           C
ATOM   3859  HG  LEU A 252      90.870  71.410  65.950  1.00  0.00           H
ATOM   3860  CD1 LEU A 252      88.700  71.420  65.640  1.00  0.00           C
ATOM   3861 1HD1 LEU A 252      88.000  71.500  64.810  1.00  0.00           H
ATOM   3862 2HD1 LEU A 252      88.690  70.430  66.100  1.00  0.00           H
ATOM   3863 3HD1 LEU A 252      88.420  72.120  66.440  1.00  0.00           H
ATOM   3864  CD2 LEU A 252      90.370  71.150  63.880  1.00  0.00           C
ATOM   3865 1HD2 LEU A 252      89.670  71.450  63.100  1.00  0.00           H
ATOM   3866 2HD2 LEU A 252      91.390  71.290  63.510  1.00  0.00           H
ATOM   3867 3HD2 LEU A 252      90.290  70.060  63.920  1.00  0.00           H
ATOM   3868  C   LEU A 252      90.880  75.570  64.150  1.00  0.00           C
ATOM   3869  O   LEU A 252      90.280  75.900  63.100  1.00  0.00           O
ATOM   3870  N   THR A 253      91.140  76.390  65.130  1.00  0.00           N
ATOM   3871  H   THR A 253      91.650  76.130  65.960  1.00  0.00           H
ATOM   3872  CA  THR A 253      90.900  77.880  65.070  1.00  0.00           C
ATOM   3873  HA  THR A 253      89.860  78.180  64.920  1.00  0.00           H
ATOM   3874  CB  THR A 253      91.490  78.570  66.300  1.00  0.00           C
ATOM   3875  HB  THR A 253      92.530  78.250  66.450  1.00  0.00           H
ATOM   3876  CG2 THR A 253      91.450  80.100  66.490  1.00  0.00           C
ATOM   3877 1HG2 THR A 253      91.760  80.370  67.500  1.00  0.00           H
ATOM   3878 2HG2 THR A 253      92.060  80.600  65.730  1.00  0.00           H
ATOM   3879 3HG2 THR A 253      90.440  80.500  66.490  1.00  0.00           H
ATOM   3880  OG1 THR A 253      90.760  78.160  67.410  1.00  0.00           O
ATOM   3881  HG1 THR A 253      89.890  78.560  67.330  1.00  0.00           H
ATOM   3882  C   THR A 253      91.600  78.580  63.890  1.00  0.00           C
ATOM   3883  O   THR A 253      91.010  79.430  63.240  1.00  0.00           O
ATOM   3884  N   GLU A 254      92.870  78.230  63.660  1.00  0.00           N
ATOM   3885  H   GLU A 254      93.310  77.520  64.220  1.00  0.00           H
ATOM   3886  CA  GLU A 254      93.650  78.900  62.520  1.00  0.00           C
ATOM   3887  HA  GLU A 254      93.520  79.950  62.770  1.00  0.00           H
ATOM   3888  CB  GLU A 254      95.160  78.590  62.790  1.00  0.00           C
ATOM   3889  HB1 GLU A 254      95.490  77.630  62.380  1.00  0.00           H
ATOM   3890  HB2 GLU A 254      95.480  78.460  63.820  1.00  0.00           H
ATOM   3891  CG  GLU A 254      96.070  79.600  62.120  1.00  0.00           C
ATOM   3892  HG1 GLU A 254      95.770  80.560  62.550  1.00  0.00           H
ATOM   3893  HG2 GLU A 254      95.750  79.640  61.070  1.00  0.00           H
ATOM   3894  CD  GLU A 254      97.580  79.410  62.210  1.00  0.00           C
ATOM   3895  OE1 GLU A 254      98.000  79.450  63.390  1.00  0.00           O
ATOM   3896  OE2 GLU A 254      98.180  79.130  61.170  1.00  0.00           O
ATOM   3897  C   GLU A 254      93.140  78.610  61.100  1.00  0.00           C
ATOM   3898  O   GLU A 254      93.430  79.390  60.180  1.00  0.00           O
ATOM   3899  N   PHE A 255      92.340  77.530  60.890  1.00  0.00           N
ATOM   3900  H   PHE A 255      92.040  76.940  61.660  1.00  0.00           H
ATOM   3901  CA  PHE A 255      91.810  77.370  59.570  1.00  0.00           C
ATOM   3902  HA  PHE A 255      92.510  77.420  58.740  1.00  0.00           H
ATOM   3903  CB  PHE A 255      91.110  76.020  59.640  1.00  0.00           C
ATOM   3904  HB1 PHE A 255      90.360  76.070  58.850  1.00  0.00           H
ATOM   3905  HB2 PHE A 255      90.540  75.840  60.550  1.00  0.00           H
ATOM   3906  CG  PHE A 255      92.040  74.900  59.380  1.00  0.00           C
ATOM   3907  CD1 PHE A 255      92.750  74.390  60.500  1.00  0.00           C
ATOM   3908  HD1 PHE A 255      92.760  74.940  61.440  1.00  0.00           H
ATOM   3909  CE1 PHE A 255      93.560  73.260  60.420  1.00  0.00           C
ATOM   3910  HE1 PHE A 255      94.040  72.820  61.280  1.00  0.00           H
ATOM   3911  CZ  PHE A 255      93.640  72.580  59.200  1.00  0.00           C
ATOM   3912  HZ  PHE A 255      94.170  71.630  59.180  1.00  0.00           H
ATOM   3913  CE2 PHE A 255      92.920  73.090  58.020  1.00  0.00           C
ATOM   3914  HE2 PHE A 255      93.020  72.510  57.120  1.00  0.00           H
ATOM   3915  CD2 PHE A 255      92.160  74.270  58.140  1.00  0.00           C
ATOM   3916  HD2 PHE A 255      91.690  74.640  57.240  1.00  0.00           H
ATOM   3917  C   PHE A 255      90.760  78.470  59.320  1.00  0.00           C
ATOM   3918  O   PHE A 255      90.670  78.860  58.210  1.00  0.00           O
ATOM   3919  N   GLN A 256      90.030  78.930  60.330  1.00  0.00           N
ATOM   3920  H   GLN A 256      90.010  78.610  61.290  1.00  0.00           H
ATOM   3921  CA  GLN A 256      89.090  80.060  60.060  1.00  0.00           C
ATOM   3922  HA  GLN A 256      88.520  79.820  59.160  1.00  0.00           H
ATOM   3923  CB  GLN A 256      88.040  80.170  61.120  1.00  0.00           C
ATOM   3924  HB1 GLN A 256      88.560  80.050  62.070  1.00  0.00           H
ATOM   3925  HB2 GLN A 256      87.390  79.290  61.050  1.00  0.00           H
ATOM   3926  CG  GLN A 256      87.090  81.400  61.200  1.00  0.00           C
ATOM   3927  HG1 GLN A 256      86.320  81.260  61.960  1.00  0.00           H
ATOM   3928  HG2 GLN A 256      86.560  81.530  60.250  1.00  0.00           H
ATOM   3929  CD  GLN A 256      87.790  82.730  61.490  1.00  0.00           C
ATOM   3930  OE1 GLN A 256      88.500  82.850  62.470  1.00  0.00           O
ATOM   3931  NE2 GLN A 256      87.430  83.770  60.740  1.00  0.00           N
ATOM   3932 1HE2 GLN A 256      86.810  83.680  59.940  1.00  0.00           H
ATOM   3933 2HE2 GLN A 256      87.730  84.620  61.190  1.00  0.00           H
ATOM   3934  C   GLN A 256      89.890  81.350  59.820  1.00  0.00           C
ATOM   3935  O   GLN A 256      89.680  81.990  58.810  1.00  0.00           O
ATOM   3936  N   THR A 257      90.780  81.670  60.750  1.00  0.00           N
ATOM   3937  H   THR A 257      90.880  81.070  61.550  1.00  0.00           H
ATOM   3938  CA  THR A 257      91.810  82.730  60.590  1.00  0.00           C
ATOM   3939  HA  THR A 257      91.270  83.670  60.740  1.00  0.00           H
ATOM   3940  CB  THR A 257      92.820  82.660  61.770  1.00  0.00           C
ATOM   3941  HB  THR A 257      93.380  81.750  61.570  1.00  0.00           H
ATOM   3942  CG2 THR A 257      93.790  83.810  61.910  1.00  0.00           C
ATOM   3943 1HG2 THR A 257      94.290  84.010  60.970  1.00  0.00           H
ATOM   3944 2HG2 THR A 257      93.190  84.700  62.110  1.00  0.00           H
ATOM   3945 3HG2 THR A 257      94.580  83.440  62.570  1.00  0.00           H
ATOM   3946  OG1 THR A 257      92.190  82.630  63.020  1.00  0.00           O
ATOM   3947  HG1 THR A 257      92.860  82.630  63.710  1.00  0.00           H
ATOM   3948  C   THR A 257      92.560  82.760  59.260  1.00  0.00           C
ATOM   3949  O   THR A 257      92.890  83.850  58.760  1.00  0.00           O
ATOM   3950  N   ASN A 258      92.830  81.600  58.610  1.00  0.00           N
ATOM   3951  H   ASN A 258      92.700  80.680  59.010  1.00  0.00           H
ATOM   3952  CA  ASN A 258      93.420  81.590  57.280  1.00  0.00           C
ATOM   3953  HA  ASN A 258      93.920  82.520  57.020  1.00  0.00           H
ATOM   3954  CB  ASN A 258      94.600  80.570  57.310  1.00  0.00           C
ATOM   3955  HB1 ASN A 258      95.160  80.570  56.370  1.00  0.00           H
ATOM   3956  HB2 ASN A 258      94.240  79.550  57.410  1.00  0.00           H
ATOM   3957  CG  ASN A 258      95.660  80.870  58.400  1.00  0.00           C
ATOM   3958  OD1 ASN A 258      95.890  82.010  58.850  1.00  0.00           O
ATOM   3959  ND2 ASN A 258      96.420  79.860  58.690  1.00  0.00           N
ATOM   3960 1HD2 ASN A 258      96.120  78.920  58.510  1.00  0.00           H
ATOM   3961 2HD2 ASN A 258      97.240  80.000  59.270  1.00  0.00           H
ATOM   3962  C   ASN A 258      92.450  81.370  56.040  1.00  0.00           C
ATOM   3963  O   ASN A 258      92.820  81.880  54.990  1.00  0.00           O
ATOM   3964  N   LEU A 259      91.220  80.770  56.240  1.00  0.00           N
ATOM   3965  H   LEU A 259      90.830  80.570  57.150  1.00  0.00           H
ATOM   3966  CA  LEU A 259      90.410  80.360  55.070  1.00  0.00           C
ATOM   3967  HA  LEU A 259      90.950  80.630  54.160  1.00  0.00           H
ATOM   3968  CB  LEU A 259      90.240  78.810  55.140  1.00  0.00           C
ATOM   3969  HB1 LEU A 259      89.630  78.570  54.270  1.00  0.00           H
ATOM   3970  HB2 LEU A 259      89.580  78.570  55.960  1.00  0.00           H
ATOM   3971  CG  LEU A 259      91.540  77.920  55.300  1.00  0.00           C
ATOM   3972  HG  LEU A 259      92.060  78.010  56.250  1.00  0.00           H
ATOM   3973  CD1 LEU A 259      91.060  76.480  54.980  1.00  0.00           C
ATOM   3974 1HD1 LEU A 259      91.850  75.750  55.140  1.00  0.00           H
ATOM   3975 2HD1 LEU A 259      90.240  76.210  55.650  1.00  0.00           H
ATOM   3976 3HD1 LEU A 259      90.730  76.370  53.950  1.00  0.00           H
ATOM   3977  CD2 LEU A 259      92.530  78.280  54.220  1.00  0.00           C
ATOM   3978 1HD2 LEU A 259      93.340  77.550  54.160  1.00  0.00           H
ATOM   3979 2HD2 LEU A 259      92.020  78.260  53.260  1.00  0.00           H
ATOM   3980 3HD2 LEU A 259      93.040  79.220  54.420  1.00  0.00           H
ATOM   3981  C   LEU A 259      89.010  81.030  55.010  1.00  0.00           C
ATOM   3982  O   LEU A 259      88.460  80.960  53.960  1.00  0.00           O
ATOM   3983  N   VAL A 260      88.570  81.750  56.110  1.00  0.00           N
ATOM   3984  H   VAL A 260      89.050  81.800  57.000  1.00  0.00           H
ATOM   3985  CA  VAL A 260      87.170  82.280  56.120  1.00  0.00           C
ATOM   3986  HA  VAL A 260      86.890  82.350  55.070  1.00  0.00           H
ATOM   3987  CB  VAL A 260      86.270  81.270  56.910  1.00  0.00           C
ATOM   3988  HB  VAL A 260      86.430  81.320  57.980  1.00  0.00           H
ATOM   3989  CG1 VAL A 260      84.820  81.680  56.680  1.00  0.00           C
ATOM   3990 1HG1 VAL A 260      84.230  80.990  57.290  1.00  0.00           H
ATOM   3991 2HG1 VAL A 260      84.610  82.660  57.110  1.00  0.00           H
ATOM   3992 3HG1 VAL A 260      84.520  81.710  55.630  1.00  0.00           H
ATOM   3993  CG2 VAL A 260      86.490  79.780  56.530  1.00  0.00           C
ATOM   3994 1HG2 VAL A 260      85.710  79.200  57.020  1.00  0.00           H
ATOM   3995 2HG2 VAL A 260      86.440  79.550  55.470  1.00  0.00           H
ATOM   3996 3HG2 VAL A 260      87.410  79.400  56.980  1.00  0.00           H
ATOM   3997  C   VAL A 260      86.980  83.710  56.820  1.00  0.00           C
ATOM   3998  O   VAL A 260      86.620  83.910  57.980  1.00  0.00           O
ATOM   3999  N   PRO A 261      87.310  84.790  56.070  1.00  0.00           N
ATOM   4000  CD  PRO A 261      88.180  84.800  54.850  1.00  0.00           C
ATOM   4001  HD1 PRO A 261      87.540  84.620  53.990  1.00  0.00           H
ATOM   4002  HD2 PRO A 261      89.010  84.090  54.810  1.00  0.00           H
ATOM   4003  CG  PRO A 261      88.760  86.200  54.780  1.00  0.00           C
ATOM   4004  HG1 PRO A 261      89.050  86.410  53.750  1.00  0.00           H
ATOM   4005  HG2 PRO A 261      89.670  86.310  55.360  1.00  0.00           H
ATOM   4006  CB  PRO A 261      87.670  87.110  55.460  1.00  0.00           C
ATOM   4007  HB1 PRO A 261      86.890  87.390  54.750  1.00  0.00           H
ATOM   4008  HB2 PRO A 261      88.140  87.960  55.940  1.00  0.00           H
ATOM   4009  CA  PRO A 261      87.030  86.160  56.490  1.00  0.00           C
ATOM   4010  HA  PRO A 261      87.570  86.340  57.420  1.00  0.00           H
ATOM   4011  C   PRO A 261      85.530  86.490  56.720  1.00  0.00           C
ATOM   4012  O   PRO A 261      85.280  87.540  57.360  1.00  0.00           O
ATOM   4013  N   TYR A 262      84.580  85.710  56.140  1.00  0.00           N
ATOM   4014  H   TYR A 262      84.860  84.920  55.570  1.00  0.00           H
ATOM   4015  CA  TYR A 262      83.190  86.000  56.190  1.00  0.00           C
ATOM   4016  HA  TYR A 262      83.020  86.830  56.870  1.00  0.00           H
ATOM   4017  CB  TYR A 262      82.820  86.660  54.790  1.00  0.00           C
ATOM   4018  HB1 TYR A 262      82.940  86.000  53.920  1.00  0.00           H
ATOM   4019  HB2 TYR A 262      83.420  87.530  54.520  1.00  0.00           H
ATOM   4020  CG  TYR A 262      81.320  87.070  54.760  1.00  0.00           C
ATOM   4021  CD1 TYR A 262      81.070  88.410  55.120  1.00  0.00           C
ATOM   4022  HD1 TYR A 262      81.950  88.960  55.400  1.00  0.00           H
ATOM   4023  CE1 TYR A 262      79.790  88.950  55.080  1.00  0.00           C
ATOM   4024  HE1 TYR A 262      79.720  89.950  55.490  1.00  0.00           H
ATOM   4025  CZ  TYR A 262      78.800  88.200  54.400  1.00  0.00           C
ATOM   4026  OH  TYR A 262      77.500  88.730  54.250  1.00  0.00           O
ATOM   4027  HH  TYR A 262      76.930  88.060  53.880  1.00  0.00           H
ATOM   4028  CE2 TYR A 262      79.110  86.860  53.990  1.00  0.00           C
ATOM   4029  HE2 TYR A 262      78.280  86.320  53.550  1.00  0.00           H
ATOM   4030  CD2 TYR A 262      80.340  86.270  54.290  1.00  0.00           C
ATOM   4031  HD2 TYR A 262      80.620  85.290  53.920  1.00  0.00           H
ATOM   4032  C   TYR A 262      82.550  84.670  56.550  1.00  0.00           C
ATOM   4033  O   TYR A 262      82.600  83.710  55.790  1.00  0.00           O
ATOM   4034  N   PRO A 263      81.790  84.530  57.680  1.00  0.00           N
ATOM   4035  CD  PRO A 263      81.710  85.560  58.700  1.00  0.00           C
ATOM   4036  HD1 PRO A 263      81.060  86.410  58.480  1.00  0.00           H
ATOM   4037  HD2 PRO A 263      82.690  86.000  58.860  1.00  0.00           H
ATOM   4038  CG  PRO A 263      81.120  84.950  60.020  1.00  0.00           C
ATOM   4039  HG1 PRO A 263      80.400  85.680  60.380  1.00  0.00           H
ATOM   4040  HG2 PRO A 263      81.950  84.730  60.680  1.00  0.00           H
ATOM   4041  CB  PRO A 263      80.370  83.720  59.460  1.00  0.00           C
ATOM   4042  HB1 PRO A 263      79.330  83.910  59.200  1.00  0.00           H
ATOM   4043  HB2 PRO A 263      80.360  83.010  60.290  1.00  0.00           H
ATOM   4044  CA  PRO A 263      81.160  83.320  58.220  1.00  0.00           C
ATOM   4045  HA  PRO A 263      81.980  82.770  58.680  1.00  0.00           H
ATOM   4046  C   PRO A 263      80.340  82.430  57.270  1.00  0.00           C
ATOM   4047  O   PRO A 263      80.630  81.270  57.200  1.00  0.00           O
ATOM   4048  N   ARG A 264      79.340  83.010  56.590  1.00  0.00           N
ATOM   4049  H   ARG A 264      79.110  83.960  56.840  1.00  0.00           H
ATOM   4050  CA  ARG A 264      78.430  82.280  55.650  1.00  0.00           C
ATOM   4051  HA  ARG A 264      78.120  81.400  56.210  1.00  0.00           H
ATOM   4052  CB  ARG A 264      77.210  83.250  55.330  1.00  0.00           C
ATOM   4053  HB1 ARG A 264      76.550  82.930  54.530  1.00  0.00           H
ATOM   4054  HB2 ARG A 264      77.500  84.260  55.050  1.00  0.00           H
ATOM   4055  CG  ARG A 264      76.240  83.360  56.560  1.00  0.00           C
ATOM   4056  HG1 ARG A 264      76.810  83.620  57.460  1.00  0.00           H
ATOM   4057  HG2 ARG A 264      75.830  82.380  56.820  1.00  0.00           H
ATOM   4058  CD  ARG A 264      75.020  84.270  56.260  1.00  0.00           C
ATOM   4059  HD1 ARG A 264      75.320  85.310  56.360  1.00  0.00           H
ATOM   4060  HD2 ARG A 264      74.250  84.130  57.010  1.00  0.00           H
ATOM   4061  NE  ARG A 264      74.470  84.130  54.960  1.00  0.00           N
ATOM   4062  HE  ARG A 264      74.790  84.790  54.260  1.00  0.00           H
ATOM   4063  CZ  ARG A 264      73.540  83.230  54.570  1.00  0.00           C
ATOM   4064  NH1 ARG A 264      73.040  82.390  55.380  1.00  0.00           N
ATOM   4065 1HH1 ARG A 264      73.350  82.430  56.340  1.00  0.00           H
ATOM   4066 2HH1 ARG A 264      72.180  81.940  55.110  1.00  0.00           H
ATOM   4067  NH2 ARG A 264      73.150  83.250  53.350  1.00  0.00           N
ATOM   4068 1HH2 ARG A 264      73.470  84.020  52.780  1.00  0.00           H
ATOM   4069 2HH2 ARG A 264      72.440  82.600  53.020  1.00  0.00           H
ATOM   4070  C   ARG A 264      79.130  81.680  54.440  1.00  0.00           C
ATOM   4071  O   ARG A 264      78.790  80.570  54.010  1.00  0.00           O
ATOM   4072  N   ILE A 265      80.130  82.420  53.940  1.00  0.00           N
ATOM   4073  H   ILE A 265      80.210  83.340  54.350  1.00  0.00           H
ATOM   4074  CA  ILE A 265      81.090  81.960  52.910  1.00  0.00           C
ATOM   4075  HA  ILE A 265      80.510  81.320  52.240  1.00  0.00           H
ATOM   4076  CB  ILE A 265      81.440  83.140  51.970  1.00  0.00           C
ATOM   4077  HB  ILE A 265      81.830  83.970  52.560  1.00  0.00           H
ATOM   4078  CG2 ILE A 265      82.590  82.800  50.940  1.00  0.00           C
ATOM   4079 1HG2 ILE A 265      83.590  82.580  51.310  1.00  0.00           H
ATOM   4080 2HG2 ILE A 265      82.300  81.940  50.330  1.00  0.00           H
ATOM   4081 3HG2 ILE A 265      82.910  83.650  50.340  1.00  0.00           H
ATOM   4082  CG1 ILE A 265      80.170  83.650  51.350  1.00  0.00           C
ATOM   4083 1HG1 ILE A 265      79.280  83.620  51.970  1.00  0.00           H
ATOM   4084 2HG1 ILE A 265      79.910  82.980  50.530  1.00  0.00           H
ATOM   4085  CD  ILE A 265      80.480  85.040  50.760  1.00  0.00           C
ATOM   4086  HD1 ILE A 265      80.800  85.760  51.510  1.00  0.00           H
ATOM   4087  HD2 ILE A 265      81.080  84.970  49.850  1.00  0.00           H
ATOM   4088  HD3 ILE A 265      79.490  85.430  50.500  1.00  0.00           H
ATOM   4089  C   ILE A 265      82.260  81.120  53.620  1.00  0.00           C
ATOM   4090  O   ILE A 265      83.430  81.420  53.390  1.00  0.00           O
ATOM   4091  N   HIS A 266      81.960  80.120  54.440  1.00  0.00           N
ATOM   4092  H   HIS A 266      80.990  79.860  54.590  1.00  0.00           H
ATOM   4093  CA  HIS A 266      82.970  79.160  54.970  1.00  0.00           C
ATOM   4094  HA  HIS A 266      83.840  79.740  55.260  1.00  0.00           H
ATOM   4095  CB  HIS A 266      82.450  78.780  56.300  1.00  0.00           C
ATOM   4096  HB1 HIS A 266      82.380  79.710  56.850  1.00  0.00           H
ATOM   4097  HB2 HIS A 266      83.220  78.180  56.800  1.00  0.00           H
ATOM   4098  CG  HIS A 266      81.110  78.010  56.460  1.00  0.00           C
ATOM   4099  ND1 HIS A 266      80.020  78.530  57.050  1.00  0.00           N
ATOM   4100  HD1 HIS A 266      79.940  79.520  57.230  1.00  0.00           H
ATOM   4101  CE1 HIS A 266      79.110  77.570  57.300  1.00  0.00           C
ATOM   4102  HE1 HIS A 266      78.140  77.730  57.720  1.00  0.00           H
ATOM   4103  NE2 HIS A 266      79.570  76.390  56.800  1.00  0.00           N
ATOM   4104  CD2 HIS A 266      80.800  76.710  56.240  1.00  0.00           C
ATOM   4105  HD2 HIS A 266      81.540  75.980  55.940  1.00  0.00           H
ATOM   4106  C   HIS A 266      83.400  77.960  54.170  1.00  0.00           C
ATOM   4107  O   HIS A 266      83.630  76.880  54.770  1.00  0.00           O
ATOM   4108  N   PHE A 267      83.440  78.010  52.870  1.00  0.00           N
ATOM   4109  H   PHE A 267      83.330  78.880  52.360  1.00  0.00           H
ATOM   4110  CA  PHE A 267      83.600  76.900  51.990  1.00  0.00           C
ATOM   4111  HA  PHE A 267      83.700  75.990  52.580  1.00  0.00           H
ATOM   4112  CB  PHE A 267      82.270  76.770  51.230  1.00  0.00           C
ATOM   4113  HB1 PHE A 267      82.360  75.860  50.640  1.00  0.00           H
ATOM   4114  HB2 PHE A 267      82.120  77.540  50.470  1.00  0.00           H
ATOM   4115  CG  PHE A 267      81.110  76.510  52.140  1.00  0.00           C
ATOM   4116  CD1 PHE A 267      80.390  77.490  52.780  1.00  0.00           C
ATOM   4117  HD1 PHE A 267      80.840  78.480  52.770  1.00  0.00           H
ATOM   4118  CE1 PHE A 267      79.270  77.270  53.550  1.00  0.00           C
ATOM   4119  HE1 PHE A 267      78.830  78.060  54.140  1.00  0.00           H
ATOM   4120  CZ  PHE A 267      78.780  75.910  53.540  1.00  0.00           C
ATOM   4121  HZ  PHE A 267      77.920  75.730  54.160  1.00  0.00           H
ATOM   4122  CE2 PHE A 267      79.430  74.920  52.870  1.00  0.00           C
ATOM   4123  HE2 PHE A 267      78.930  73.960  52.770  1.00  0.00           H
ATOM   4124  CD2 PHE A 267      80.590  75.190  52.180  1.00  0.00           C
ATOM   4125  HD2 PHE A 267      81.200  74.360  51.850  1.00  0.00           H
ATOM   4126  C   PHE A 267      84.780  77.040  50.990  1.00  0.00           C
ATOM   4127  O   PHE A 267      84.610  77.200  49.750  1.00  0.00           O
ATOM   4128  N   PRO A 268      86.010  76.910  51.540  1.00  0.00           N
ATOM   4129  CD  PRO A 268      86.390  76.920  52.930  1.00  0.00           C
ATOM   4130  HD1 PRO A 268      85.630  76.400  53.530  1.00  0.00           H
ATOM   4131  HD2 PRO A 268      86.450  77.970  53.200  1.00  0.00           H
ATOM   4132  CG  PRO A 268      87.810  76.370  52.960  1.00  0.00           C
ATOM   4133  HG1 PRO A 268      87.670  75.290  52.930  1.00  0.00           H
ATOM   4134  HG2 PRO A 268      88.180  76.650  53.950  1.00  0.00           H
ATOM   4135  CB  PRO A 268      88.390  76.870  51.620  1.00  0.00           C
ATOM   4136  HB1 PRO A 268      89.090  76.180  51.150  1.00  0.00           H
ATOM   4137  HB2 PRO A 268      88.770  77.890  51.740  1.00  0.00           H
ATOM   4138  CA  PRO A 268      87.170  76.950  50.660  1.00  0.00           C
ATOM   4139  HA  PRO A 268      87.160  77.930  50.190  1.00  0.00           H
ATOM   4140  C   PRO A 268      87.160  75.800  49.640  1.00  0.00           C
ATOM   4141  O   PRO A 268      86.930  74.670  49.950  1.00  0.00           O
ATOM   4142  N   LEU A 269      87.540  76.170  48.420  1.00  0.00           N
ATOM   4143  H   LEU A 269      87.820  77.130  48.290  1.00  0.00           H
ATOM   4144  CA  LEU A 269      87.720  75.140  47.340  1.00  0.00           C
ATOM   4145  HA  LEU A 269      86.940  74.390  47.510  1.00  0.00           H
ATOM   4146  CB  LEU A 269      87.550  75.800  45.930  1.00  0.00           C
ATOM   4147  HB1 LEU A 269      88.290  76.600  45.900  1.00  0.00           H
ATOM   4148  HB2 LEU A 269      86.550  76.240  45.930  1.00  0.00           H
ATOM   4149  CG  LEU A 269      87.680  75.060  44.620  1.00  0.00           C
ATOM   4150  HG  LEU A 269      88.650  74.580  44.720  1.00  0.00           H
ATOM   4151  CD1 LEU A 269      86.590  74.040  44.430  1.00  0.00           C
ATOM   4152 1HD1 LEU A 269      85.620  74.440  44.720  1.00  0.00           H
ATOM   4153 2HD1 LEU A 269      86.640  73.710  43.390  1.00  0.00           H
ATOM   4154 3HD1 LEU A 269      86.830  73.140  44.990  1.00  0.00           H
ATOM   4155  CD2 LEU A 269      87.680  76.070  43.480  1.00  0.00           C
ATOM   4156 1HD2 LEU A 269      86.740  76.620  43.500  1.00  0.00           H
ATOM   4157 2HD2 LEU A 269      88.360  76.880  43.730  1.00  0.00           H
ATOM   4158 3HD2 LEU A 269      87.760  75.580  42.510  1.00  0.00           H
ATOM   4159  C   LEU A 269      89.080  74.400  47.450  1.00  0.00           C
ATOM   4160  O   LEU A 269      90.100  75.050  47.520  1.00  0.00           O
ATOM   4161  N   ALA A 270      89.120  73.110  47.400  1.00  0.00           N
ATOM   4162  H   ALA A 270      88.220  72.660  47.380  1.00  0.00           H
ATOM   4163  CA  ALA A 270      90.380  72.330  47.340  1.00  0.00           C
ATOM   4164  HA  ALA A 270      91.260  72.920  47.600  1.00  0.00           H
ATOM   4165  CB  ALA A 270      90.180  71.170  48.300  1.00  0.00           C
ATOM   4166  HB1 ALA A 270      89.250  70.670  48.030  1.00  0.00           H
ATOM   4167  HB2 ALA A 270      91.010  70.470  48.270  1.00  0.00           H
ATOM   4168  HB3 ALA A 270      90.160  71.550  49.330  1.00  0.00           H
ATOM   4169  C   ALA A 270      90.640  71.720  45.910  1.00  0.00           C
ATOM   4170  O   ALA A 270      89.780  71.370  45.130  1.00  0.00           O
ATOM   4171  N   THR A 271      91.960  71.720  45.540  1.00  0.00           N
ATOM   4172  H   THR A 271      92.590  72.080  46.240  1.00  0.00           H
ATOM   4173  CA  THR A 271      92.570  71.170  44.320  1.00  0.00           C
ATOM   4174  HA  THR A 271      91.820  70.620  43.750  1.00  0.00           H
ATOM   4175  CB  THR A 271      93.020  72.320  43.440  1.00  0.00           C
ATOM   4176  HB  THR A 271      93.790  72.840  44.020  1.00  0.00           H
ATOM   4177  CG2 THR A 271      93.590  71.850  42.100  1.00  0.00           C
ATOM   4178 1HG2 THR A 271      94.610  71.470  42.150  1.00  0.00           H
ATOM   4179 2HG2 THR A 271      93.010  71.090  41.580  1.00  0.00           H
ATOM   4180 3HG2 THR A 271      93.510  72.770  41.520  1.00  0.00           H
ATOM   4181  OG1 THR A 271      91.930  73.250  43.290  1.00  0.00           O
ATOM   4182  HG1 THR A 271      91.840  73.830  44.050  1.00  0.00           H
ATOM   4183  C   THR A 271      93.750  70.270  44.790  1.00  0.00           C
ATOM   4184  O   THR A 271      94.510  70.680  45.670  1.00  0.00           O
ATOM   4185  N   TYR A 272      93.950  69.090  44.170  1.00  0.00           N
ATOM   4186  H   TYR A 272      93.300  68.830  43.450  1.00  0.00           H
ATOM   4187  CA  TYR A 272      95.170  68.310  44.520  1.00  0.00           C
ATOM   4188  HA  TYR A 272      95.800  68.830  45.240  1.00  0.00           H
ATOM   4189  CB  TYR A 272      94.810  66.910  45.130  1.00  0.00           C
ATOM   4190  HB1 TYR A 272      94.490  66.400  44.220  1.00  0.00           H
ATOM   4191  HB2 TYR A 272      93.910  66.980  45.730  1.00  0.00           H
ATOM   4192  CG  TYR A 272      95.890  66.160  45.840  1.00  0.00           C
ATOM   4193  CD1 TYR A 272      96.460  66.880  46.880  1.00  0.00           C
ATOM   4194  HD1 TYR A 272      95.980  67.790  47.190  1.00  0.00           H
ATOM   4195  CE1 TYR A 272      97.510  66.330  47.550  1.00  0.00           C
ATOM   4196  HE1 TYR A 272      97.860  66.850  48.430  1.00  0.00           H
ATOM   4197  CZ  TYR A 272      98.050  65.070  47.210  1.00  0.00           C
ATOM   4198  OH  TYR A 272      99.000  64.510  48.000  1.00  0.00           O
ATOM   4199  HH  TYR A 272      99.150  63.600  47.710  1.00  0.00           H
ATOM   4200  CE2 TYR A 272      97.520  64.370  46.110  1.00  0.00           C
ATOM   4201  HE2 TYR A 272      97.840  63.350  45.950  1.00  0.00           H
ATOM   4202  CD2 TYR A 272      96.400  64.920  45.380  1.00  0.00           C
ATOM   4203  HD2 TYR A 272      95.960  64.520  44.480  1.00  0.00           H
ATOM   4204  C   TYR A 272      96.100  68.210  43.310  1.00  0.00           C
ATOM   4205  O   TYR A 272      95.620  68.150  42.170  1.00  0.00           O
ATOM   4206  N   ALA A 273      97.370  68.010  43.470  1.00  0.00           N
ATOM   4207  H   ALA A 273      97.720  67.940  44.420  1.00  0.00           H
ATOM   4208  CA  ALA A 273      98.240  67.430  42.460  1.00  0.00           C
ATOM   4209  HA  ALA A 273      97.700  66.620  41.950  1.00  0.00           H
ATOM   4210  CB  ALA A 273      98.670  68.530  41.420  1.00  0.00           C
ATOM   4211  HB1 ALA A 273      99.140  69.380  41.910  1.00  0.00           H
ATOM   4212  HB2 ALA A 273      99.330  68.090  40.670  1.00  0.00           H
ATOM   4213  HB3 ALA A 273      97.870  68.990  40.840  1.00  0.00           H
ATOM   4214  C   ALA A 273      99.520  66.850  43.110  1.00  0.00           C
ATOM   4215  O   ALA A 273      99.940  67.270  44.200  1.00  0.00           O
ATOM   4216  N   PRO A 274     100.160  65.900  42.490  1.00  0.00           N
ATOM   4217  CD  PRO A 274     101.460  65.310  42.920  1.00  0.00           C
ATOM   4218  HD1 PRO A 274     101.210  64.600  43.700  1.00  0.00           H
ATOM   4219  HD2 PRO A 274     102.220  66.040  43.180  1.00  0.00           H
ATOM   4220  CG  PRO A 274     101.880  64.520  41.680  1.00  0.00           C
ATOM   4221  HG1 PRO A 274     101.660  63.470  41.870  1.00  0.00           H
ATOM   4222  HG2 PRO A 274     102.940  64.650  41.430  1.00  0.00           H
ATOM   4223  CB  PRO A 274     101.020  64.920  40.460  1.00  0.00           C
ATOM   4224  HB1 PRO A 274     100.860  64.100  39.760  1.00  0.00           H
ATOM   4225  HB2 PRO A 274     101.350  65.820  39.950  1.00  0.00           H
ATOM   4226  CA  PRO A 274      99.770  65.240  41.270  1.00  0.00           C
ATOM   4227  HA  PRO A 274      99.000  65.770  40.710  1.00  0.00           H
ATOM   4228  C   PRO A 274      98.980  63.970  41.710  1.00  0.00           C
ATOM   4229  O   PRO A 274      99.150  63.430  42.770  1.00  0.00           O
ATOM   4230  N   VAL A 275      98.170  63.410  40.790  1.00  0.00           N
ATOM   4231  H   VAL A 275      98.130  64.010  39.970  1.00  0.00           H
ATOM   4232  CA  VAL A 275      97.370  62.180  40.850  1.00  0.00           C
ATOM   4233  HA  VAL A 275      97.530  61.650  41.790  1.00  0.00           H
ATOM   4234  CB  VAL A 275      95.850  62.470  40.800  1.00  0.00           C
ATOM   4235  HB  VAL A 275      95.540  63.060  39.940  1.00  0.00           H
ATOM   4236  CG1 VAL A 275      95.100  61.120  40.720  1.00  0.00           C
ATOM   4237 1HG1 VAL A 275      95.140  60.650  39.740  1.00  0.00           H
ATOM   4238 2HG1 VAL A 275      95.700  60.520  41.410  1.00  0.00           H
ATOM   4239 3HG1 VAL A 275      94.100  61.110  41.140  1.00  0.00           H
ATOM   4240  CG2 VAL A 275      95.420  63.190  42.060  1.00  0.00           C
ATOM   4241 1HG2 VAL A 275      95.630  62.510  42.890  1.00  0.00           H
ATOM   4242 2HG2 VAL A 275      95.880  64.180  42.120  1.00  0.00           H
ATOM   4243 3HG2 VAL A 275      94.340  63.300  42.120  1.00  0.00           H
ATOM   4244  C   VAL A 275      97.790  61.280  39.690  1.00  0.00           C
ATOM   4245  O   VAL A 275      97.460  61.570  38.570  1.00  0.00           O
ATOM   4246  N   ILE A 276      98.470  60.200  39.960  1.00  0.00           N
ATOM   4247  H   ILE A 276      98.630  60.060  40.950  1.00  0.00           H
ATOM   4248  CA  ILE A 276      99.400  59.620  39.010  1.00  0.00           C
ATOM   4249  HA  ILE A 276      99.290  59.980  37.980  1.00  0.00           H
ATOM   4250  CB  ILE A 276     100.900  59.980  39.410  1.00  0.00           C
ATOM   4251  HB  ILE A 276     101.020  59.690  40.450  1.00  0.00           H
ATOM   4252  CG2 ILE A 276     101.970  59.180  38.580  1.00  0.00           C
ATOM   4253 1HG2 ILE A 276     102.930  59.690  38.590  1.00  0.00           H
ATOM   4254 2HG2 ILE A 276     101.940  58.160  38.960  1.00  0.00           H
ATOM   4255 3HG2 ILE A 276     101.700  59.150  37.520  1.00  0.00           H
ATOM   4256  CG1 ILE A 276     101.160  61.430  39.270  1.00  0.00           C
ATOM   4257 1HG1 ILE A 276     102.120  61.690  39.720  1.00  0.00           H
ATOM   4258 2HG1 ILE A 276     100.370  61.990  39.780  1.00  0.00           H
ATOM   4259  CD  ILE A 276     101.390  61.980  37.860  1.00  0.00           C
ATOM   4260  HD1 ILE A 276     100.740  61.470  37.150  1.00  0.00           H
ATOM   4261  HD2 ILE A 276     101.250  63.060  37.800  1.00  0.00           H
ATOM   4262  HD3 ILE A 276     102.410  61.780  37.520  1.00  0.00           H
ATOM   4263  C   ILE A 276      99.150  58.090  38.970  1.00  0.00           C
ATOM   4264  O   ILE A 276      99.100  57.380  39.950  1.00  0.00           O
ATOM   4265  N   SER A 277      99.140  57.660  37.740  1.00  0.00           N
ATOM   4266  H   SER A 277      98.780  58.280  37.020  1.00  0.00           H
ATOM   4267  CA  SER A 277      99.580  56.340  37.320  1.00  0.00           C
ATOM   4268  HA  SER A 277      99.680  55.750  38.230  1.00  0.00           H
ATOM   4269  CB  SER A 277      98.560  55.740  36.280  1.00  0.00           C
ATOM   4270  HB1 SER A 277      98.490  56.330  35.370  1.00  0.00           H
ATOM   4271  HB2 SER A 277      97.650  55.730  36.870  1.00  0.00           H
ATOM   4272  OG  SER A 277      98.890  54.400  36.010  1.00  0.00           O
ATOM   4273  HG  SER A 277      98.480  54.110  35.180  1.00  0.00           H
ATOM   4274  C   SER A 277     101.030  56.520  36.750  1.00  0.00           C
ATOM   4275  O   SER A 277     101.170  57.210  35.720  1.00  0.00           O
ATOM   4276  N   ALA A 278     102.070  55.960  37.420  1.00  0.00           N
ATOM   4277  H   ALA A 278     101.710  55.550  38.270  1.00  0.00           H
ATOM   4278  CA  ALA A 278     103.560  55.930  37.170  1.00  0.00           C
ATOM   4279  HA  ALA A 278     104.080  56.040  38.110  1.00  0.00           H
ATOM   4280  CB  ALA A 278     103.860  54.520  36.630  1.00  0.00           C
ATOM   4281  HB1 ALA A 278     104.900  54.550  36.300  1.00  0.00           H
ATOM   4282  HB2 ALA A 278     103.870  53.900  37.530  1.00  0.00           H
ATOM   4283  HB3 ALA A 278     103.040  54.230  35.980  1.00  0.00           H
ATOM   4284  C   ALA A 278     104.220  57.170  36.360  1.00  0.00           C
ATOM   4285  O   ALA A 278     104.570  56.980  35.160  1.00  0.00           O
ATOM   4286  N   GLU A 284     104.560  58.260  36.980  1.00  0.00           N
ATOM   4287  H   GLU A 284     104.290  58.210  37.950  1.00  0.00           H
ATOM   4288  CA  GLU A 284     105.710  59.160  36.660  1.00  0.00           C
ATOM   4289  HA  GLU A 284     106.600  58.570  36.440  1.00  0.00           H
ATOM   4290  CB  GLU A 284     105.420  60.040  35.400  1.00  0.00           C
ATOM   4291  HB1 GLU A 284     105.120  61.070  35.600  1.00  0.00           H
ATOM   4292  HB2 GLU A 284     104.580  59.650  34.830  1.00  0.00           H
ATOM   4293  CG  GLU A 284     106.740  60.060  34.580  1.00  0.00           C
ATOM   4294  HG1 GLU A 284     106.950  59.050  34.220  1.00  0.00           H
ATOM   4295  HG2 GLU A 284     107.580  60.290  35.230  1.00  0.00           H
ATOM   4296  CD  GLU A 284     106.620  60.950  33.410  1.00  0.00           C
ATOM   4297  OE1 GLU A 284     106.430  62.150  33.610  1.00  0.00           O
ATOM   4298  OE2 GLU A 284     106.760  60.480  32.230  1.00  0.00           O
ATOM   4299  C   GLU A 284     106.220  60.050  37.840  1.00  0.00           C
ATOM   4300  O   GLU A 284     105.780  59.880  38.940  1.00  0.00           O
ATOM   4301  N   GLN A 285     106.940  61.150  37.640  1.00  0.00           N
ATOM   4302  H   GLN A 285     107.260  61.310  36.700  1.00  0.00           H
ATOM   4303  CA  GLN A 285     107.250  62.220  38.620  1.00  0.00           C
ATOM   4304  HA  GLN A 285     106.580  62.130  39.480  1.00  0.00           H
ATOM   4305  CB  GLN A 285     108.620  61.990  39.300  1.00  0.00           C
ATOM   4306  HB1 GLN A 285     108.660  62.800  40.030  1.00  0.00           H
ATOM   4307  HB2 GLN A 285     109.450  62.220  38.630  1.00  0.00           H
ATOM   4308  CG  GLN A 285     108.840  60.650  40.020  1.00  0.00           C
ATOM   4309  HG1 GLN A 285     109.890  60.560  40.310  1.00  0.00           H
ATOM   4310  HG2 GLN A 285     108.620  59.750  39.430  1.00  0.00           H
ATOM   4311  CD  GLN A 285     108.070  60.530  41.320  1.00  0.00           C
ATOM   4312  OE1 GLN A 285     107.850  61.500  42.060  1.00  0.00           O
ATOM   4313  NE2 GLN A 285     107.640  59.380  41.700  1.00  0.00           N
ATOM   4314 1HE2 GLN A 285     107.700  58.520  41.170  1.00  0.00           H
ATOM   4315 2HE2 GLN A 285     107.270  59.340  42.640  1.00  0.00           H
ATOM   4316  C   GLN A 285     107.190  63.670  38.110  1.00  0.00           C
ATOM   4317  O   GLN A 285     107.380  63.940  36.920  1.00  0.00           O
ATOM   4318  N   LEU A 286     106.970  64.680  38.960  1.00  0.00           N
ATOM   4319  H   LEU A 286     107.030  64.480  39.950  1.00  0.00           H
ATOM   4320  CA  LEU A 286     106.830  66.120  38.550  1.00  0.00           C
ATOM   4321  HA  LEU A 286     107.180  66.250  37.520  1.00  0.00           H
ATOM   4322  CB  LEU A 286     105.340  66.640  38.570  1.00  0.00           C
ATOM   4323  HB1 LEU A 286     105.330  67.730  38.500  1.00  0.00           H
ATOM   4324  HB2 LEU A 286     105.040  66.450  39.610  1.00  0.00           H
ATOM   4325  CG  LEU A 286     104.380  65.970  37.540  1.00  0.00           C
ATOM   4326  HG  LEU A 286     104.910  66.050  36.580  1.00  0.00           H
ATOM   4327  CD1 LEU A 286     103.890  64.520  37.840  1.00  0.00           C
ATOM   4328 1HD1 LEU A 286     104.640  63.870  38.300  1.00  0.00           H
ATOM   4329 2HD1 LEU A 286     103.000  64.540  38.470  1.00  0.00           H
ATOM   4330 3HD1 LEU A 286     103.590  64.020  36.920  1.00  0.00           H
ATOM   4331  CD2 LEU A 286     103.150  66.890  37.480  1.00  0.00           C
ATOM   4332 1HD2 LEU A 286     103.290  67.920  37.150  1.00  0.00           H
ATOM   4333 2HD2 LEU A 286     102.530  66.410  36.720  1.00  0.00           H
ATOM   4334 3HD2 LEU A 286     102.640  66.970  38.440  1.00  0.00           H
ATOM   4335  C   LEU A 286     107.660  67.060  39.460  1.00  0.00           C
ATOM   4336  O   LEU A 286     108.050  66.780  40.580  1.00  0.00           O
ATOM   4337  N   SER A 287     107.930  68.270  38.960  1.00  0.00           N
ATOM   4338  H   SER A 287     107.530  68.530  38.070  1.00  0.00           H
ATOM   4339  CA  SER A 287     108.610  69.350  39.690  1.00  0.00           C
ATOM   4340  HA  SER A 287     109.390  68.990  40.370  1.00  0.00           H
ATOM   4341  CB  SER A 287     109.390  70.240  38.710  1.00  0.00           C
ATOM   4342  HB1 SER A 287     110.110  69.690  38.100  1.00  0.00           H
ATOM   4343  HB2 SER A 287     109.990  71.010  39.190  1.00  0.00           H
ATOM   4344  OG  SER A 287     108.490  70.980  37.930  1.00  0.00           O
ATOM   4345  HG  SER A 287     108.270  70.360  37.230  1.00  0.00           H
ATOM   4346  C   SER A 287     107.730  70.250  40.570  1.00  0.00           C
ATOM   4347  O   SER A 287     106.510  70.110  40.500  1.00  0.00           O
ATOM   4348  N   VAL A 288     108.280  71.100  41.410  1.00  0.00           N
ATOM   4349  H   VAL A 288     109.280  71.130  41.280  1.00  0.00           H
ATOM   4350  CA  VAL A 288     107.610  72.090  42.240  1.00  0.00           C
ATOM   4351  HA  VAL A 288     106.770  71.650  42.770  1.00  0.00           H
ATOM   4352  CB  VAL A 288     108.610  72.780  43.330  1.00  0.00           C
ATOM   4353  HB  VAL A 288     109.380  73.310  42.780  1.00  0.00           H
ATOM   4354  CG1 VAL A 288     107.800  73.810  44.110  1.00  0.00           C
ATOM   4355 1HG1 VAL A 288     108.460  74.220  44.870  1.00  0.00           H
ATOM   4356 2HG1 VAL A 288     107.500  74.660  43.500  1.00  0.00           H
ATOM   4357 3HG1 VAL A 288     106.880  73.420  44.540  1.00  0.00           H
ATOM   4358  CG2 VAL A 288     109.240  71.750  44.300  1.00  0.00           C
ATOM   4359 1HG2 VAL A 288     110.040  71.190  43.820  1.00  0.00           H
ATOM   4360 2HG2 VAL A 288     109.650  72.110  45.250  1.00  0.00           H
ATOM   4361 3HG2 VAL A 288     108.570  71.040  44.790  1.00  0.00           H
ATOM   4362  C   VAL A 288     106.890  73.110  41.290  1.00  0.00           C
ATOM   4363  O   VAL A 288     105.760  73.430  41.610  1.00  0.00           O
ATOM   4364  N   ALA A 289     107.480  73.640  40.150  1.00  0.00           N
ATOM   4365  H   ALA A 289     108.370  73.260  39.850  1.00  0.00           H
ATOM   4366  CA  ALA A 289     106.830  74.480  39.190  1.00  0.00           C
ATOM   4367  HA  ALA A 289     106.320  75.310  39.680  1.00  0.00           H
ATOM   4368  CB  ALA A 289     107.910  75.010  38.220  1.00  0.00           C
ATOM   4369  HB1 ALA A 289     107.480  75.550  37.370  1.00  0.00           H
ATOM   4370  HB2 ALA A 289     108.570  75.710  38.740  1.00  0.00           H
ATOM   4371  HB3 ALA A 289     108.600  74.220  37.930  1.00  0.00           H
ATOM   4372  C   ALA A 289     105.640  73.830  38.510  1.00  0.00           C
ATOM   4373  O   ALA A 289     104.580  74.380  38.540  1.00  0.00           O
ATOM   4374  N   GLU A 290     105.720  72.600  37.990  1.00  0.00           N
ATOM   4375  H   GLU A 290     106.600  72.120  38.150  1.00  0.00           H
ATOM   4376  CA  GLU A 290     104.600  71.870  37.340  1.00  0.00           C
ATOM   4377  HA  GLU A 290     104.300  72.510  36.510  1.00  0.00           H
ATOM   4378  CB  GLU A 290     105.100  70.460  36.750  1.00  0.00           C
ATOM   4379  HB1 GLU A 290     104.220  69.850  36.510  1.00  0.00           H
ATOM   4380  HB2 GLU A 290     105.600  70.000  37.610  1.00  0.00           H
ATOM   4381  CG  GLU A 290     106.070  70.660  35.580  1.00  0.00           C
ATOM   4382  HG1 GLU A 290     106.790  71.440  35.820  1.00  0.00           H
ATOM   4383  HG2 GLU A 290     105.570  70.920  34.650  1.00  0.00           H
ATOM   4384  CD  GLU A 290     106.830  69.320  35.370  1.00  0.00           C
ATOM   4385  OE1 GLU A 290     106.270  68.460  34.700  1.00  0.00           O
ATOM   4386  OE2 GLU A 290     107.960  69.160  35.930  1.00  0.00           O
ATOM   4387  C   GLU A 290     103.400  71.640  38.330  1.00  0.00           C
ATOM   4388  O   GLU A 290     102.280  71.870  37.970  1.00  0.00           O
ATOM   4389  N   ILE A 291     103.590  71.120  39.560  1.00  0.00           N
ATOM   4390  H   ILE A 291     104.530  70.930  39.890  1.00  0.00           H
ATOM   4391  CA  ILE A 291     102.510  70.810  40.520  1.00  0.00           C
ATOM   4392  HA  ILE A 291     101.780  70.230  39.950  1.00  0.00           H
ATOM   4393  CB  ILE A 291     102.880  69.830  41.650  1.00  0.00           C
ATOM   4394  HB  ILE A 291     101.970  69.700  42.220  1.00  0.00           H
ATOM   4395  CG2 ILE A 291     103.320  68.440  41.170  1.00  0.00           C
ATOM   4396 1HG2 ILE A 291     103.860  67.980  42.000  1.00  0.00           H
ATOM   4397 2HG2 ILE A 291     102.480  67.810  40.870  1.00  0.00           H
ATOM   4398 3HG2 ILE A 291     104.050  68.530  40.370  1.00  0.00           H
ATOM   4399  CG1 ILE A 291     103.790  70.370  42.760  1.00  0.00           C
ATOM   4400 1HG1 ILE A 291     103.390  71.330  43.080  1.00  0.00           H
ATOM   4401 2HG1 ILE A 291     104.780  70.500  42.320  1.00  0.00           H
ATOM   4402  CD  ILE A 291     103.930  69.420  44.050  1.00  0.00           C
ATOM   4403  HD1 ILE A 291     104.440  69.880  44.900  1.00  0.00           H
ATOM   4404  HD2 ILE A 291     102.900  69.210  44.350  1.00  0.00           H
ATOM   4405  HD3 ILE A 291     104.520  68.530  43.820  1.00  0.00           H
ATOM   4406  C   ILE A 291     101.830  72.130  41.010  1.00  0.00           C
ATOM   4407  O   ILE A 291     100.650  72.080  41.230  1.00  0.00           O
ATOM   4408  N   THR A 292     102.620  73.190  41.120  1.00  0.00           N
ATOM   4409  H   THR A 292     103.600  73.110  40.920  1.00  0.00           H
ATOM   4410  CA  THR A 292     102.060  74.490  41.560  1.00  0.00           C
ATOM   4411  HA  THR A 292     101.350  74.320  42.370  1.00  0.00           H
ATOM   4412  CB  THR A 292     103.190  75.510  42.000  1.00  0.00           C
ATOM   4413  HB  THR A 292     103.920  75.760  41.220  1.00  0.00           H
ATOM   4414  CG2 THR A 292     102.510  76.760  42.680  1.00  0.00           C
ATOM   4415 1HG2 THR A 292     102.710  77.540  41.940  1.00  0.00           H
ATOM   4416 2HG2 THR A 292     101.470  76.560  42.950  1.00  0.00           H
ATOM   4417 3HG2 THR A 292     103.090  76.980  43.580  1.00  0.00           H
ATOM   4418  OG1 THR A 292     103.910  74.750  43.010  1.00  0.00           O
ATOM   4419  HG1 THR A 292     104.760  74.680  42.570  1.00  0.00           H
ATOM   4420  C   THR A 292     101.250  75.100  40.400  1.00  0.00           C
ATOM   4421  O   THR A 292     100.240  75.710  40.760  1.00  0.00           O
ATOM   4422  N   ASN A 293     101.580  74.810  39.170  1.00  0.00           N
ATOM   4423  H   ASN A 293     102.430  74.280  39.010  1.00  0.00           H
ATOM   4424  CA  ASN A 293     100.740  75.220  38.050  1.00  0.00           C
ATOM   4425  HA  ASN A 293     100.450  76.270  38.030  1.00  0.00           H
ATOM   4426  CB  ASN A 293     101.510  75.030  36.780  1.00  0.00           C
ATOM   4427  HB1 ASN A 293     101.810  73.980  36.760  1.00  0.00           H
ATOM   4428  HB2 ASN A 293     102.480  75.520  36.910  1.00  0.00           H
ATOM   4429  CG  ASN A 293     100.880  75.530  35.480  1.00  0.00           C
ATOM   4430  OD1 ASN A 293     100.390  76.650  35.380  1.00  0.00           O
ATOM   4431  ND2 ASN A 293     100.710  74.640  34.520  1.00  0.00           N
ATOM   4432 1HD2 ASN A 293     101.270  73.810  34.670  1.00  0.00           H
ATOM   4433 2HD2 ASN A 293     100.070  74.860  33.770  1.00  0.00           H
ATOM   4434  C   ASN A 293      99.420  74.450  38.020  1.00  0.00           C
ATOM   4435  O   ASN A 293      98.340  74.940  37.960  1.00  0.00           O
ATOM   4436  N   ALA A 294      99.500  73.110  38.310  1.00  0.00           N
ATOM   4437  H   ALA A 294     100.410  72.760  38.570  1.00  0.00           H
ATOM   4438  CA  ALA A 294      98.400  72.140  38.350  1.00  0.00           C
ATOM   4439  HA  ALA A 294      97.880  72.270  37.390  1.00  0.00           H
ATOM   4440  CB  ALA A 294      99.030  70.750  38.400  1.00  0.00           C
ATOM   4441  HB1 ALA A 294      98.230  70.100  38.750  1.00  0.00           H
ATOM   4442  HB2 ALA A 294      99.410  70.580  37.390  1.00  0.00           H
ATOM   4443  HB3 ALA A 294      99.810  70.740  39.170  1.00  0.00           H
ATOM   4444  C   ALA A 294      97.400  72.560  39.500  1.00  0.00           C
ATOM   4445  O   ALA A 294      96.240  72.260  39.360  1.00  0.00           O
ATOM   4446  N   CYS A 295      97.860  73.300  40.520  1.00  0.00           N
ATOM   4447  H   CYS A 295      98.840  73.540  40.560  1.00  0.00           H
ATOM   4448  CA  CYS A 295      96.920  73.780  41.560  1.00  0.00           C
ATOM   4449  HA  CYS A 295      96.410  72.940  42.030  1.00  0.00           H
ATOM   4450  CB  CYS A 295      97.660  74.510  42.660  1.00  0.00           C
ATOM   4451  HB1 CYS A 295      97.000  74.850  43.460  1.00  0.00           H
ATOM   4452  HB2 CYS A 295      98.080  75.470  42.350  1.00  0.00           H
ATOM   4453  SG  CYS A 295      98.890  73.410  43.420  1.00  0.00           S
ATOM   4454  HG  CYS A 295      99.090  72.690  42.310  1.00  0.00           H
ATOM   4455  C   CYS A 295      95.820  74.750  41.000  1.00  0.00           C
ATOM   4456  O   CYS A 295      94.920  75.110  41.660  1.00  0.00           O
ATOM   4457  N   PHE A 296      95.890  75.140  39.710  1.00  0.00           N
ATOM   4458  H   PHE A 296      96.730  74.890  39.210  1.00  0.00           H
ATOM   4459  CA  PHE A 296      94.930  76.070  39.160  1.00  0.00           C
ATOM   4460  HA  PHE A 296      94.240  76.500  39.880  1.00  0.00           H
ATOM   4461  CB  PHE A 296      95.770  77.280  38.660  1.00  0.00           C
ATOM   4462  HB1 PHE A 296      95.190  77.980  38.060  1.00  0.00           H
ATOM   4463  HB2 PHE A 296      96.570  76.950  37.990  1.00  0.00           H
ATOM   4464  CG  PHE A 296      96.380  77.990  39.770  1.00  0.00           C
ATOM   4465  CD1 PHE A 296      95.640  79.080  40.340  1.00  0.00           C
ATOM   4466  HD1 PHE A 296      94.690  79.370  39.920  1.00  0.00           H
ATOM   4467  CE1 PHE A 296      96.160  79.770  41.500  1.00  0.00           C
ATOM   4468  HE1 PHE A 296      95.580  80.580  41.920  1.00  0.00           H
ATOM   4469  CZ  PHE A 296      97.380  79.360  42.040  1.00  0.00           C
ATOM   4470  HZ  PHE A 296      97.800  79.980  42.820  1.00  0.00           H
ATOM   4471  CE2 PHE A 296      98.120  78.290  41.460  1.00  0.00           C
ATOM   4472  HE2 PHE A 296      99.100  78.010  41.840  1.00  0.00           H
ATOM   4473  CD2 PHE A 296      97.580  77.570  40.360  1.00  0.00           C
ATOM   4474  HD2 PHE A 296      98.140  76.770  39.900  1.00  0.00           H
ATOM   4475  C   PHE A 296      94.140  75.620  37.950  1.00  0.00           C
ATOM   4476  O   PHE A 296      93.430  76.380  37.340  1.00  0.00           O
ATOM   4477  N   GLU A 297      94.340  74.380  37.610  1.00  0.00           N
ATOM   4478  H   GLU A 297      94.950  73.800  38.180  1.00  0.00           H
ATOM   4479  CA  GLU A 297      93.670  73.730  36.460  1.00  0.00           C
ATOM   4480  HA  GLU A 297      93.420  74.500  35.740  1.00  0.00           H
ATOM   4481  CB  GLU A 297      94.640  72.650  35.830  1.00  0.00           C
ATOM   4482  HB1 GLU A 297      94.440  71.650  36.210  1.00  0.00           H
ATOM   4483  HB2 GLU A 297      95.680  72.940  35.940  1.00  0.00           H
ATOM   4484  CG  GLU A 297      94.400  72.530  34.290  1.00  0.00           C
ATOM   4485  HG1 GLU A 297      93.360  72.200  34.260  1.00  0.00           H
ATOM   4486  HG2 GLU A 297      94.910  71.680  33.850  1.00  0.00           H
ATOM   4487  CD  GLU A 297      94.800  73.840  33.610  1.00  0.00           C
ATOM   4488  OE1 GLU A 297      94.010  74.820  33.570  1.00  0.00           O
ATOM   4489  OE2 GLU A 297      96.010  73.960  33.160  1.00  0.00           O
ATOM   4490  C   GLU A 297      92.320  73.090  36.890  1.00  0.00           C
ATOM   4491  O   GLU A 297      92.360  72.170  37.730  1.00  0.00           O
ATOM   4492  N   PRO A 298      91.150  73.540  36.420  1.00  0.00           N
ATOM   4493  CD  PRO A 298      90.910  74.740  35.630  1.00  0.00           C
ATOM   4494  HD1 PRO A 298      91.290  74.520  34.640  1.00  0.00           H
ATOM   4495  HD2 PRO A 298      91.530  75.610  35.890  1.00  0.00           H
ATOM   4496  CG  PRO A 298      89.390  75.060  35.640  1.00  0.00           C
ATOM   4497  HG1 PRO A 298      89.030  75.490  34.710  1.00  0.00           H
ATOM   4498  HG2 PRO A 298      89.180  75.650  36.530  1.00  0.00           H
ATOM   4499  CB  PRO A 298      88.760  73.730  35.920  1.00  0.00           C
ATOM   4500  HB1 PRO A 298      88.540  73.170  35.010  1.00  0.00           H
ATOM   4501  HB2 PRO A 298      87.820  73.880  36.440  1.00  0.00           H
ATOM   4502  CA  PRO A 298      89.800  73.040  36.800  1.00  0.00           C
ATOM   4503  HA  PRO A 298      89.650  73.350  37.830  1.00  0.00           H
ATOM   4504  C   PRO A 298      89.550  71.490  36.740  1.00  0.00           C
ATOM   4505  O   PRO A 298      88.720  70.930  37.410  1.00  0.00           O
ATOM   4506  N   ALA A 299      90.390  70.860  35.890  1.00  0.00           N
ATOM   4507  H   ALA A 299      90.860  71.360  35.140  1.00  0.00           H
ATOM   4508  CA  ALA A 299      90.360  69.370  35.700  1.00  0.00           C
ATOM   4509  HA  ALA A 299      89.310  69.180  35.490  1.00  0.00           H
ATOM   4510  CB  ALA A 299      91.290  69.040  34.570  1.00  0.00           C
ATOM   4511  HB1 ALA A 299      92.290  68.860  34.990  1.00  0.00           H
ATOM   4512  HB2 ALA A 299      91.020  68.080  34.130  1.00  0.00           H
ATOM   4513  HB3 ALA A 299      91.300  69.780  33.770  1.00  0.00           H
ATOM   4514  C   ALA A 299      90.710  68.660  37.050  1.00  0.00           C
ATOM   4515  O   ALA A 299      90.420  67.490  37.120  1.00  0.00           O
ATOM   4516  N   ASN A 300      91.380  69.370  38.010  1.00  0.00           N
ATOM   4517  H   ASN A 300      91.620  70.320  37.790  1.00  0.00           H
ATOM   4518  CA  ASN A 300      91.910  68.850  39.240  1.00  0.00           C
ATOM   4519  HA  ASN A 300      91.720  67.770  39.210  1.00  0.00           H
ATOM   4520  CB  ASN A 300      93.420  69.330  39.300  1.00  0.00           C
ATOM   4521  HB1 ASN A 300      93.870  68.860  40.170  1.00  0.00           H
ATOM   4522  HB2 ASN A 300      93.470  70.390  39.510  1.00  0.00           H
ATOM   4523  CG  ASN A 300      94.280  68.920  38.120  1.00  0.00           C
ATOM   4524  OD1 ASN A 300      93.990  68.050  37.370  1.00  0.00           O
ATOM   4525  ND2 ASN A 300      95.390  69.630  37.940  1.00  0.00           N
ATOM   4526 1HD2 ASN A 300      95.670  70.410  38.530  1.00  0.00           H
ATOM   4527 2HD2 ASN A 300      95.950  69.290  37.170  1.00  0.00           H
ATOM   4528  C   ASN A 300      91.170  69.300  40.520  1.00  0.00           C
ATOM   4529  O   ASN A 300      91.680  69.000  41.620  1.00  0.00           O
ATOM   4530  N   GLN A 301      90.070  69.980  40.360  1.00  0.00           N
ATOM   4531  H   GLN A 301      89.700  69.970  39.420  1.00  0.00           H
ATOM   4532  CA  GLN A 301      89.370  70.660  41.480  1.00  0.00           C
ATOM   4533  HA  GLN A 301      90.070  71.050  42.210  1.00  0.00           H
ATOM   4534  CB  GLN A 301      88.590  71.850  40.970  1.00  0.00           C
ATOM   4535  HB1 GLN A 301      87.990  72.180  41.820  1.00  0.00           H
ATOM   4536  HB2 GLN A 301      87.970  71.610  40.110  1.00  0.00           H
ATOM   4537  CG  GLN A 301      89.410  73.160  40.630  1.00  0.00           C
ATOM   4538  HG1 GLN A 301      90.310  72.880  40.080  1.00  0.00           H
ATOM   4539  HG2 GLN A 301      89.660  73.690  41.550  1.00  0.00           H
ATOM   4540  CD  GLN A 301      88.660  74.170  39.800  1.00  0.00           C
ATOM   4541  OE1 GLN A 301      87.510  73.990  39.480  1.00  0.00           O
ATOM   4542  NE2 GLN A 301      89.140  75.370  39.600  1.00  0.00           N
ATOM   4543 1HE2 GLN A 301      89.960  75.680  40.100  1.00  0.00           H
ATOM   4544 2HE2 GLN A 301      88.710  76.000  38.940  1.00  0.00           H
ATOM   4545  C   GLN A 301      88.510  69.640  42.260  1.00  0.00           C
ATOM   4546  O   GLN A 301      88.070  68.650  41.660  1.00  0.00           O
ATOM   4547  N   MET A 302      88.270  69.750  43.570  1.00  0.00           N
ATOM   4548  H   MET A 302      88.740  70.480  44.080  1.00  0.00           H
ATOM   4549  CA  MET A 302      87.290  68.920  44.280  1.00  0.00           C
ATOM   4550  HA  MET A 302      87.300  67.910  43.850  1.00  0.00           H
ATOM   4551  CB  MET A 302      87.620  68.880  45.780  1.00  0.00           C
ATOM   4552  HB1 MET A 302      86.870  68.310  46.320  1.00  0.00           H
ATOM   4553  HB2 MET A 302      87.480  69.930  46.070  1.00  0.00           H
ATOM   4554  CG  MET A 302      88.950  68.290  46.180  1.00  0.00           C
ATOM   4555  HG1 MET A 302      88.930  68.270  47.270  1.00  0.00           H
ATOM   4556  HG2 MET A 302      89.820  68.850  45.830  1.00  0.00           H
ATOM   4557  SD  MET A 302      89.140  66.550  45.800  1.00  0.00           S
ATOM   4558  CE  MET A 302      90.170  66.660  44.320  1.00  0.00           C
ATOM   4559  HE1 MET A 302      90.250  65.700  43.800  1.00  0.00           H
ATOM   4560  HE2 MET A 302      89.730  67.370  43.620  1.00  0.00           H
ATOM   4561  HE3 MET A 302      91.160  66.940  44.680  1.00  0.00           H
ATOM   4562  C   MET A 302      85.860  69.320  44.000  1.00  0.00           C
ATOM   4563  O   MET A 302      84.930  68.600  44.240  1.00  0.00           O
ATOM   4564  N   VAL A 303      85.700  70.410  43.260  1.00  0.00           N
ATOM   4565  H   VAL A 303      86.540  70.940  43.050  1.00  0.00           H
ATOM   4566  CA  VAL A 303      84.420  70.810  42.560  1.00  0.00           C
ATOM   4567  HA  VAL A 303      83.850  69.910  42.340  1.00  0.00           H
ATOM   4568  CB  VAL A 303      83.590  71.650  43.610  1.00  0.00           C
ATOM   4569  HB  VAL A 303      84.180  72.560  43.720  1.00  0.00           H
ATOM   4570  CG1 VAL A 303      82.200  72.140  43.090  1.00  0.00           C
ATOM   4571 1HG1 VAL A 303      82.360  72.770  42.220  1.00  0.00           H
ATOM   4572 2HG1 VAL A 303      81.550  71.330  42.770  1.00  0.00           H
ATOM   4573 3HG1 VAL A 303      81.870  72.800  43.900  1.00  0.00           H
ATOM   4574  CG2 VAL A 303      83.440  70.930  44.980  1.00  0.00           C
ATOM   4575 1HG2 VAL A 303      84.370  70.860  45.550  1.00  0.00           H
ATOM   4576 2HG2 VAL A 303      82.760  71.510  45.600  1.00  0.00           H
ATOM   4577 3HG2 VAL A 303      83.120  69.900  44.820  1.00  0.00           H
ATOM   4578  C   VAL A 303      84.750  71.620  41.320  1.00  0.00           C
ATOM   4579  O   VAL A 303      85.540  72.540  41.350  1.00  0.00           O
ATOM   4580  N   LYS A 304      84.270  71.130  40.190  1.00  0.00           N
ATOM   4581  H   LYS A 304      83.550  70.420  40.160  1.00  0.00           H
ATOM   4582  CA  LYS A 304      84.640  71.860  38.920  1.00  0.00           C
ATOM   4583  HA  LYS A 304      85.730  71.950  38.920  1.00  0.00           H
ATOM   4584  CB  LYS A 304      84.110  71.090  37.730  1.00  0.00           C
ATOM   4585  HB1 LYS A 304      84.200  71.720  36.840  1.00  0.00           H
ATOM   4586  HB2 LYS A 304      83.060  70.850  37.910  1.00  0.00           H
ATOM   4587  CG  LYS A 304      84.930  69.780  37.430  1.00  0.00           C
ATOM   4588  HG1 LYS A 304      85.120  69.260  38.370  1.00  0.00           H
ATOM   4589  HG2 LYS A 304      85.930  69.980  37.060  1.00  0.00           H
ATOM   4590  CD  LYS A 304      84.120  68.820  36.520  1.00  0.00           C
ATOM   4591  HD1 LYS A 304      83.870  69.400  35.630  1.00  0.00           H
ATOM   4592  HD2 LYS A 304      83.130  68.570  36.920  1.00  0.00           H
ATOM   4593  CE  LYS A 304      84.780  67.500  36.230  1.00  0.00           C
ATOM   4594  HE1 LYS A 304      84.240  67.000  35.420  1.00  0.00           H
ATOM   4595  HE2 LYS A 304      84.550  66.900  37.110  1.00  0.00           H
ATOM   4596  NZ  LYS A 304      86.210  67.560  35.960  1.00  0.00           N
ATOM   4597  HZ1 LYS A 304      86.650  67.740  36.850  1.00  0.00           H
ATOM   4598  HZ2 LYS A 304      86.420  66.640  35.620  1.00  0.00           H
ATOM   4599  HZ3 LYS A 304      86.540  68.090  35.160  1.00  0.00           H
ATOM   4600  C   LYS A 304      84.000  73.270  38.830  1.00  0.00           C
ATOM   4601  O   LYS A 304      82.790  73.340  38.780  1.00  0.00           O
ATOM   4602  N   CYS A 305      84.730  74.370  38.780  1.00  0.00           N
ATOM   4603  H   CYS A 305      85.710  74.190  38.940  1.00  0.00           H
ATOM   4604  CA  CYS A 305      84.300  75.710  38.560  1.00  0.00           C
ATOM   4605  HA  CYS A 305      83.500  75.710  37.830  1.00  0.00           H
ATOM   4606  CB  CYS A 305      83.800  76.320  39.840  1.00  0.00           C
ATOM   4607  HB1 CYS A 305      82.930  75.760  40.190  1.00  0.00           H
ATOM   4608  HB2 CYS A 305      83.510  77.350  39.630  1.00  0.00           H
ATOM   4609  SG  CYS A 305      85.040  76.250  41.180  1.00  0.00           S
ATOM   4610  HG  CYS A 305      85.270  74.940  41.100  1.00  0.00           H
ATOM   4611  C   CYS A 305      85.390  76.550  37.820  1.00  0.00           C
ATOM   4612  O   CYS A 305      86.420  75.920  37.530  1.00  0.00           O
ATOM   4613  N   ASP A 306      85.200  77.870  37.570  1.00  0.00           N
ATOM   4614  H   ASP A 306      84.370  78.390  37.830  1.00  0.00           H
ATOM   4615  CA  ASP A 306      86.250  78.620  36.900  1.00  0.00           C
ATOM   4616  HA  ASP A 306      87.090  77.940  36.760  1.00  0.00           H
ATOM   4617  CB  ASP A 306      85.930  79.030  35.440  1.00  0.00           C
ATOM   4618  HB1 ASP A 306      85.360  79.960  35.380  1.00  0.00           H
ATOM   4619  HB2 ASP A 306      85.410  78.220  34.920  1.00  0.00           H
ATOM   4620  CG  ASP A 306      87.250  79.300  34.680  1.00  0.00           C
ATOM   4621  OD1 ASP A 306      88.350  79.470  35.270  1.00  0.00           O
ATOM   4622  OD2 ASP A 306      87.110  79.190  33.400  1.00  0.00           O
ATOM   4623  C   ASP A 306      86.770  79.820  37.710  1.00  0.00           C
ATOM   4624  O   ASP A 306      86.220  80.910  37.730  1.00  0.00           O
ATOM   4625  N   PRO A 307      87.710  79.600  38.640  1.00  0.00           N
ATOM   4626  CD  PRO A 307      88.140  78.300  39.210  1.00  0.00           C
ATOM   4627  HD1 PRO A 307      88.980  77.900  38.640  1.00  0.00           H
ATOM   4628  HD2 PRO A 307      87.370  77.530  39.120  1.00  0.00           H
ATOM   4629  CG  PRO A 307      88.500  78.600  40.650  1.00  0.00           C
ATOM   4630  HG1 PRO A 307      89.280  77.920  41.020  1.00  0.00           H
ATOM   4631  HG2 PRO A 307      87.600  78.480  41.250  1.00  0.00           H
ATOM   4632  CB  PRO A 307      89.060  80.060  40.580  1.00  0.00           C
ATOM   4633  HB1 PRO A 307      90.080  80.010  40.210  1.00  0.00           H
ATOM   4634  HB2 PRO A 307      88.860  80.600  41.500  1.00  0.00           H
ATOM   4635  CA  PRO A 307      88.190  80.720  39.480  1.00  0.00           C
ATOM   4636  HA  PRO A 307      87.330  81.230  39.920  1.00  0.00           H
ATOM   4637  C   PRO A 307      88.930  81.820  38.710  1.00  0.00           C
ATOM   4638  O   PRO A 307      89.170  82.840  39.340  1.00  0.00           O
ATOM   4639  N   ARG A 308      89.120  81.730  37.360  1.00  0.00           N
ATOM   4640  H   ARG A 308      88.880  80.890  36.850  1.00  0.00           H
ATOM   4641  CA  ARG A 308      89.550  82.800  36.400  1.00  0.00           C
ATOM   4642  HA  ARG A 308      90.510  83.160  36.750  1.00  0.00           H
ATOM   4643  CB  ARG A 308      89.750  82.300  34.980  1.00  0.00           C
ATOM   4644  HB1 ARG A 308      89.950  83.120  34.290  1.00  0.00           H
ATOM   4645  HB2 ARG A 308      88.830  81.820  34.660  1.00  0.00           H
ATOM   4646  CG  ARG A 308      90.980  81.400  34.770  1.00  0.00           C
ATOM   4647  HG1 ARG A 308      90.970  80.510  35.400  1.00  0.00           H
ATOM   4648  HG2 ARG A 308      91.920  81.920  34.920  1.00  0.00           H
ATOM   4649  CD  ARG A 308      91.060  81.050  33.310  1.00  0.00           C
ATOM   4650  HD1 ARG A 308      91.990  80.480  33.300  1.00  0.00           H
ATOM   4651  HD2 ARG A 308      91.120  81.930  32.670  1.00  0.00           H
ATOM   4652  NE  ARG A 308      89.870  80.230  32.880  1.00  0.00           N
ATOM   4653  HE  ARG A 308      89.200  79.880  33.560  1.00  0.00           H
ATOM   4654  CZ  ARG A 308      89.730  79.790  31.620  1.00  0.00           C
ATOM   4655  NH1 ARG A 308      90.660  79.820  30.730  1.00  0.00           N
ATOM   4656 1HH1 ARG A 308      91.600  80.020  31.060  1.00  0.00           H
ATOM   4657 2HH1 ARG A 308      90.580  79.480  29.780  1.00  0.00           H
ATOM   4658  NH2 ARG A 308      88.570  79.270  31.290  1.00  0.00           N
ATOM   4659 1HH2 ARG A 308      87.930  79.220  32.070  1.00  0.00           H
ATOM   4660 2HH2 ARG A 308      88.580  78.590  30.540  1.00  0.00           H
ATOM   4661  C   ARG A 308      88.500  83.860  36.350  1.00  0.00           C
ATOM   4662  O   ARG A 308      88.920  85.030  36.250  1.00  0.00           O
ATOM   4663  N   HIS A 309      87.220  83.480  36.590  1.00  0.00           N
ATOM   4664  H   HIS A 309      87.110  82.540  36.930  1.00  0.00           H
ATOM   4665  CA  HIS A 309      86.110  84.390  36.580  1.00  0.00           C
ATOM   4666  HA  HIS A 309      86.530  85.330  36.230  1.00  0.00           H
ATOM   4667  CB  HIS A 309      85.100  83.990  35.540  1.00  0.00           C
ATOM   4668  HB1 HIS A 309      84.240  84.650  35.450  1.00  0.00           H
ATOM   4669  HB2 HIS A 309      84.650  83.010  35.660  1.00  0.00           H
ATOM   4670  CG  HIS A 309      85.740  83.990  34.160  1.00  0.00           C
ATOM   4671  ND1 HIS A 309      86.420  82.910  33.610  1.00  0.00           N
ATOM   4672  CE1 HIS A 309      86.850  83.280  32.410  1.00  0.00           C
ATOM   4673  HE1 HIS A 309      87.400  82.700  31.680  1.00  0.00           H
ATOM   4674  NE2 HIS A 309      86.510  84.570  32.200  1.00  0.00           N
ATOM   4675  HE2 HIS A 309      86.810  85.040  31.350  1.00  0.00           H
ATOM   4676  CD2 HIS A 309      85.670  84.990  33.190  1.00  0.00           C
ATOM   4677  HD2 HIS A 309      85.090  85.890  33.190  1.00  0.00           H
ATOM   4678  C   HIS A 309      85.380  84.620  37.920  1.00  0.00           C
ATOM   4679  O   HIS A 309      84.290  85.110  37.870  1.00  0.00           O
ATOM   4680  N   GLY A 310      86.100  84.430  39.020  1.00  0.00           N
ATOM   4681  H   GLY A 310      87.070  84.250  38.770  1.00  0.00           H
ATOM   4682  CA  GLY A 310      85.760  84.840  40.380  1.00  0.00           C
ATOM   4683  HA1 GLY A 310      85.390  83.960  40.910  1.00  0.00           H
ATOM   4684  HA2 GLY A 310      84.880  85.470  40.280  1.00  0.00           H
ATOM   4685  C   GLY A 310      86.940  85.560  41.100  1.00  0.00           C
ATOM   4686  O   GLY A 310      88.090  85.590  40.550  1.00  0.00           O
ATOM   4687  N   LYS A 311      86.720  86.040  42.300  1.00  0.00           N
ATOM   4688  H   LYS A 311      85.810  85.870  42.710  1.00  0.00           H
ATOM   4689  CA  LYS A 311      87.760  86.670  43.170  1.00  0.00           C
ATOM   4690  HA  LYS A 311      88.550  86.860  42.450  1.00  0.00           H
ATOM   4691  CB  LYS A 311      87.280  88.000  43.750  1.00  0.00           C
ATOM   4692  HB1 LYS A 311      87.910  88.370  44.560  1.00  0.00           H
ATOM   4693  HB2 LYS A 311      86.340  87.880  44.290  1.00  0.00           H
ATOM   4694  CG  LYS A 311      87.150  89.050  42.690  1.00  0.00           C
ATOM   4695  HG1 LYS A 311      86.450  88.650  41.950  1.00  0.00           H
ATOM   4696  HG2 LYS A 311      88.080  89.250  42.160  1.00  0.00           H
ATOM   4697  CD  LYS A 311      86.690  90.440  43.130  1.00  0.00           C
ATOM   4698  HD1 LYS A 311      87.490  90.970  43.650  1.00  0.00           H
ATOM   4699  HD2 LYS A 311      85.810  90.350  43.770  1.00  0.00           H
ATOM   4700  CE  LYS A 311      86.250  91.250  41.900  1.00  0.00           C
ATOM   4701  HE1 LYS A 311      85.620  92.070  42.240  1.00  0.00           H
ATOM   4702  HE2 LYS A 311      85.690  90.670  41.180  1.00  0.00           H
ATOM   4703  NZ  LYS A 311      87.320  91.940  41.160  1.00  0.00           N
ATOM   4704  HZ1 LYS A 311      86.990  92.720  40.600  1.00  0.00           H
ATOM   4705  HZ2 LYS A 311      87.930  92.190  41.930  1.00  0.00           H
ATOM   4706  HZ3 LYS A 311      87.870  91.310  40.600  1.00  0.00           H
ATOM   4707  C   LYS A 311      88.160  85.690  44.280  1.00  0.00           C
ATOM   4708  O   LYS A 311      87.270  84.950  44.790  1.00  0.00           O
ATOM   4709  N   TYR A 312      89.420  85.840  44.830  1.00  0.00           N
ATOM   4710  H   TYR A 312      90.060  86.350  44.250  1.00  0.00           H
ATOM   4711  CA  TYR A 312      89.820  85.170  46.070  1.00  0.00           C
ATOM   4712  HA  TYR A 312      89.240  84.270  46.290  1.00  0.00           H
ATOM   4713  CB  TYR A 312      91.230  84.540  45.860  1.00  0.00           C
ATOM   4714  HB1 TYR A 312      91.530  84.120  46.820  1.00  0.00           H
ATOM   4715  HB2 TYR A 312      91.950  85.350  45.750  1.00  0.00           H
ATOM   4716  CG  TYR A 312      91.570  83.570  44.790  1.00  0.00           C
ATOM   4717  CD1 TYR A 312      91.570  82.150  45.060  1.00  0.00           C
ATOM   4718  HD1 TYR A 312      91.460  81.800  46.070  1.00  0.00           H
ATOM   4719  CE1 TYR A 312      91.820  81.270  44.050  1.00  0.00           C
ATOM   4720  HE1 TYR A 312      91.920  80.210  44.250  1.00  0.00           H
ATOM   4721  CZ  TYR A 312      92.090  81.700  42.740  1.00  0.00           C
ATOM   4722  OH  TYR A 312      92.130  80.820  41.710  1.00  0.00           O
ATOM   4723  HH  TYR A 312      92.300  81.200  40.840  1.00  0.00           H
ATOM   4724  CE2 TYR A 312      92.270  83.040  42.530  1.00  0.00           C
ATOM   4725  HE2 TYR A 312      92.530  83.400  41.550  1.00  0.00           H
ATOM   4726  CD2 TYR A 312      91.930  84.000  43.540  1.00  0.00           C
ATOM   4727  HD2 TYR A 312      91.840  85.060  43.360  1.00  0.00           H
ATOM   4728  C   TYR A 312      89.810  86.060  47.290  1.00  0.00           C
ATOM   4729  O   TYR A 312      90.170  87.230  47.280  1.00  0.00           O
ATOM   4730  N   MET A 313      89.520  85.470  48.430  1.00  0.00           N
ATOM   4731  H   MET A 313      89.460  84.460  48.380  1.00  0.00           H
ATOM   4732  CA  MET A 313      89.670  86.100  49.740  1.00  0.00           C
ATOM   4733  HA  MET A 313      89.670  87.190  49.630  1.00  0.00           H
ATOM   4734  CB  MET A 313      88.610  85.750  50.700  1.00  0.00           C
ATOM   4735  HB1 MET A 313      88.970  86.160  51.650  1.00  0.00           H
ATOM   4736  HB2 MET A 313      88.480  84.680  50.860  1.00  0.00           H
ATOM   4737  CG  MET A 313      87.240  86.350  50.470  1.00  0.00           C
ATOM   4738  HG1 MET A 313      87.260  86.820  49.490  1.00  0.00           H
ATOM   4739  HG2 MET A 313      87.000  87.140  51.170  1.00  0.00           H
ATOM   4740  SD  MET A 313      85.890  85.090  50.620  1.00  0.00           S
ATOM   4741  CE  MET A 313      86.000  84.390  48.970  1.00  0.00           C
ATOM   4742  HE1 MET A 313      85.540  85.090  48.270  1.00  0.00           H
ATOM   4743  HE2 MET A 313      87.030  84.160  48.690  1.00  0.00           H
ATOM   4744  HE3 MET A 313      85.460  83.450  49.030  1.00  0.00           H
ATOM   4745  C   MET A 313      91.060  85.700  50.260  1.00  0.00           C
ATOM   4746  O   MET A 313      91.710  86.500  50.910  1.00  0.00           O
ATOM   4747  N   ALA A 314      91.440  84.450  50.120  1.00  0.00           N
ATOM   4748  H   ALA A 314      90.730  83.830  49.750  1.00  0.00           H
ATOM   4749  CA  ALA A 314      92.690  83.830  50.640  1.00  0.00           C
ATOM   4750  HA  ALA A 314      93.580  84.460  50.590  1.00  0.00           H
ATOM   4751  CB  ALA A 314      92.450  83.510  52.060  1.00  0.00           C
ATOM   4752  HB1 ALA A 314      93.280  83.090  52.640  1.00  0.00           H
ATOM   4753  HB2 ALA A 314      92.190  84.430  52.590  1.00  0.00           H
ATOM   4754  HB3 ALA A 314      91.580  82.860  52.140  1.00  0.00           H
ATOM   4755  C   ALA A 314      93.070  82.560  49.730  1.00  0.00           C
ATOM   4756  O   ALA A 314      92.160  81.930  49.160  1.00  0.00           O
ATOM   4757  N   CYS A 315      94.380  82.210  49.830  1.00  0.00           N
ATOM   4758  H   CYS A 315      95.050  82.810  50.280  1.00  0.00           H
ATOM   4759  CA  CYS A 315      94.850  80.970  49.250  1.00  0.00           C
ATOM   4760  HA  CYS A 315      94.010  80.290  49.270  1.00  0.00           H
ATOM   4761  CB  CYS A 315      95.030  81.210  47.740  1.00  0.00           C
ATOM   4762  HB1 CYS A 315      95.780  81.980  47.580  1.00  0.00           H
ATOM   4763  HB2 CYS A 315      94.040  81.370  47.330  1.00  0.00           H
ATOM   4764  SG  CYS A 315      95.620  79.660  47.080  1.00  0.00           S
ATOM   4765  HG  CYS A 315      95.690  80.100  45.820  1.00  0.00           H
ATOM   4766  C   CYS A 315      95.960  80.350  50.000  1.00  0.00           C
ATOM   4767  O   CYS A 315      96.910  81.050  50.450  1.00  0.00           O
ATOM   4768  N   CYS A 316      95.920  79.030  50.160  1.00  0.00           N
ATOM   4769  H   CYS A 316      95.110  78.560  49.780  1.00  0.00           H
ATOM   4770  CA  CYS A 316      96.800  78.210  50.990  1.00  0.00           C
ATOM   4771  HA  CYS A 316      97.630  78.850  51.280  1.00  0.00           H
ATOM   4772  CB  CYS A 316      96.070  77.790  52.270  1.00  0.00           C
ATOM   4773  HB1 CYS A 316      96.630  77.030  52.800  1.00  0.00           H
ATOM   4774  HB2 CYS A 316      95.160  77.250  52.010  1.00  0.00           H
ATOM   4775  SG  CYS A 316      95.720  79.350  53.230  1.00  0.00           S
ATOM   4776  HG  CYS A 316      96.920  79.920  53.070  1.00  0.00           H
ATOM   4777  C   CYS A 316      97.390  77.070  50.210  1.00  0.00           C
ATOM   4778  O   CYS A 316      96.690  76.290  49.550  1.00  0.00           O
ATOM   4779  N   LEU A 317      98.700  76.820  50.390  1.00  0.00           N
ATOM   4780  H   LEU A 317      99.260  77.470  50.920  1.00  0.00           H
ATOM   4781  CA  LEU A 317      99.380  75.750  49.670  1.00  0.00           C
ATOM   4782  HA  LEU A 317      98.710  75.170  49.020  1.00  0.00           H
ATOM   4783  CB  LEU A 317     100.420  76.360  48.780  1.00  0.00           C
ATOM   4784  HB1 LEU A 317     101.140  75.590  48.500  1.00  0.00           H
ATOM   4785  HB2 LEU A 317     100.890  77.090  49.440  1.00  0.00           H
ATOM   4786  CG  LEU A 317      99.960  76.940  47.430  1.00  0.00           C
ATOM   4787  HG  LEU A 317      99.090  77.570  47.580  1.00  0.00           H
ATOM   4788  CD1 LEU A 317     101.050  77.780  46.820  1.00  0.00           C
ATOM   4789 1HD1 LEU A 317     100.770  78.170  45.840  1.00  0.00           H
ATOM   4790 2HD1 LEU A 317     101.320  78.620  47.470  1.00  0.00           H
ATOM   4791 3HD1 LEU A 317     102.000  77.260  46.720  1.00  0.00           H
ATOM   4792  CD2 LEU A 317      99.520  75.850  46.420  1.00  0.00           C
ATOM   4793 1HD2 LEU A 317     100.280  75.070  46.370  1.00  0.00           H
ATOM   4794 2HD2 LEU A 317      98.540  75.510  46.740  1.00  0.00           H
ATOM   4795 3HD2 LEU A 317      99.480  76.240  45.410  1.00  0.00           H
ATOM   4796  C   LEU A 317     100.010  74.810  50.640  1.00  0.00           C
ATOM   4797  O   LEU A 317     100.870  75.270  51.370  1.00  0.00           O
ATOM   4798  N   LEU A 318      99.590  73.580  50.640  1.00  0.00           N
ATOM   4799  H   LEU A 318      98.960  73.280  49.900  1.00  0.00           H
ATOM   4800  CA  LEU A 318     100.030  72.530  51.580  1.00  0.00           C
ATOM   4801  HA  LEU A 318     100.620  73.040  52.340  1.00  0.00           H
ATOM   4802  CB  LEU A 318      98.850  71.990  52.400  1.00  0.00           C
ATOM   4803  HB1 LEU A 318      99.160  71.270  53.150  1.00  0.00           H
ATOM   4804  HB2 LEU A 318      98.250  71.330  51.780  1.00  0.00           H
ATOM   4805  CG  LEU A 318      98.060  73.050  53.170  1.00  0.00           C
ATOM   4806  HG  LEU A 318      97.950  73.940  52.550  1.00  0.00           H
ATOM   4807  CD1 LEU A 318      96.680  72.420  53.430  1.00  0.00           C
ATOM   4808 1HD1 LEU A 318      96.100  73.200  53.910  1.00  0.00           H
ATOM   4809 2HD1 LEU A 318      96.190  72.100  52.510  1.00  0.00           H
ATOM   4810 3HD1 LEU A 318      96.750  71.480  53.980  1.00  0.00           H
ATOM   4811  CD2 LEU A 318      98.580  73.630  54.430  1.00  0.00           C
ATOM   4812 1HD2 LEU A 318      98.830  72.790  55.080  1.00  0.00           H
ATOM   4813 2HD2 LEU A 318      99.530  74.160  54.310  1.00  0.00           H
ATOM   4814 3HD2 LEU A 318      97.830  74.160  55.010  1.00  0.00           H
ATOM   4815  C   LEU A 318     100.830  71.410  50.900  1.00  0.00           C
ATOM   4816  O   LEU A 318     100.310  70.460  50.360  1.00  0.00           O
ATOM   4817  N   TYR A 319     102.100  71.520  50.930  1.00  0.00           N
ATOM   4818  H   TYR A 319     102.440  72.380  51.350  1.00  0.00           H
ATOM   4819  CA  TYR A 319     103.040  70.630  50.220  1.00  0.00           C
ATOM   4820  HA  TYR A 319     102.510  70.260  49.340  1.00  0.00           H
ATOM   4821  CB  TYR A 319     104.310  71.370  49.780  1.00  0.00           C
ATOM   4822  HB1 TYR A 319     105.050  70.700  49.330  1.00  0.00           H
ATOM   4823  HB2 TYR A 319     104.740  71.900  50.630  1.00  0.00           H
ATOM   4824  CG  TYR A 319     104.080  72.410  48.650  1.00  0.00           C
ATOM   4825  CD1 TYR A 319     103.900  73.790  49.020  1.00  0.00           C
ATOM   4826  HD1 TYR A 319     104.020  74.210  50.010  1.00  0.00           H
ATOM   4827  CE1 TYR A 319     103.620  74.730  48.030  1.00  0.00           C
ATOM   4828  HE1 TYR A 319     103.370  75.760  48.270  1.00  0.00           H
ATOM   4829  CZ  TYR A 319     103.640  74.400  46.690  1.00  0.00           C
ATOM   4830  OH  TYR A 319     103.400  75.340  45.730  1.00  0.00           O
ATOM   4831  HH  TYR A 319     103.350  75.050  44.820  1.00  0.00           H
ATOM   4832  CE2 TYR A 319     103.800  73.040  46.290  1.00  0.00           C
ATOM   4833  HE2 TYR A 319     103.740  72.800  45.230  1.00  0.00           H
ATOM   4834  CD2 TYR A 319     104.050  72.060  47.270  1.00  0.00           C
ATOM   4835  HD2 TYR A 319     104.340  71.080  46.900  1.00  0.00           H
ATOM   4836  C   TYR A 319     103.330  69.420  51.100  1.00  0.00           C
ATOM   4837  O   TYR A 319     103.350  69.580  52.330  1.00  0.00           O
ATOM   4838  N   ARG A 320     103.790  68.330  50.470  1.00  0.00           N
ATOM   4839  H   ARG A 320     103.890  68.380  49.460  1.00  0.00           H
ATOM   4840  CA  ARG A 320     104.480  67.180  51.130  1.00  0.00           C
ATOM   4841  HA  ARG A 320     104.960  67.500  52.060  1.00  0.00           H
ATOM   4842  CB  ARG A 320     103.330  66.150  51.480  1.00  0.00           C
ATOM   4843  HB1 ARG A 320     103.800  65.260  51.910  1.00  0.00           H
ATOM   4844  HB2 ARG A 320     102.940  65.810  50.520  1.00  0.00           H
ATOM   4845  CG  ARG A 320     102.140  66.670  52.330  1.00  0.00           C
ATOM   4846  HG1 ARG A 320     101.700  67.590  51.930  1.00  0.00           H
ATOM   4847  HG2 ARG A 320     102.350  67.120  53.300  1.00  0.00           H
ATOM   4848  CD  ARG A 320     101.000  65.640  52.530  1.00  0.00           C
ATOM   4849  HD1 ARG A 320     100.760  65.300  51.530  1.00  0.00           H
ATOM   4850  HD2 ARG A 320     100.110  66.200  52.810  1.00  0.00           H
ATOM   4851  NE  ARG A 320     101.300  64.530  53.470  1.00  0.00           N
ATOM   4852  HE  ARG A 320     102.270  64.410  53.720  1.00  0.00           H
ATOM   4853  CZ  ARG A 320     100.370  63.890  54.150  1.00  0.00           C
ATOM   4854  NH1 ARG A 320      99.130  63.930  53.950  1.00  0.00           N
ATOM   4855 1HH1 ARG A 320      98.740  64.470  53.190  1.00  0.00           H
ATOM   4856 2HH1 ARG A 320      98.590  63.290  54.520  1.00  0.00           H
ATOM   4857  NH2 ARG A 320     100.770  63.230  55.170  1.00  0.00           N
ATOM   4858 1HH2 ARG A 320     101.770  63.190  55.240  1.00  0.00           H
ATOM   4859 2HH2 ARG A 320     100.180  62.490  55.520  1.00  0.00           H
ATOM   4860  C   ARG A 320     105.610  66.570  50.360  1.00  0.00           C
ATOM   4861  O   ARG A 320     105.460  66.390  49.120  1.00  0.00           O
ATOM   4862  N   GLY A 321     106.690  66.130  51.030  1.00  0.00           N
ATOM   4863  H   GLY A 321     106.840  66.340  52.000  1.00  0.00           H
ATOM   4864  CA  GLY A 321     107.980  65.550  50.410  1.00  0.00           C
ATOM   4865  HA1 GLY A 321     107.780  64.960  49.510  1.00  0.00           H
ATOM   4866  HA2 GLY A 321     108.220  64.830  51.200  1.00  0.00           H
ATOM   4867  C   GLY A 321     109.230  66.400  50.230  1.00  0.00           C
ATOM   4868  O   GLY A 321     109.410  67.350  50.990  1.00  0.00           O
ATOM   4869  N   ASP A 322     109.910  66.270  49.030  1.00  0.00           N
ATOM   4870  H   ASP A 322     109.430  65.700  48.350  1.00  0.00           H
ATOM   4871  CA  ASP A 322     111.010  67.170  48.590  1.00  0.00           C
ATOM   4872  HA  ASP A 322     111.570  67.580  49.430  1.00  0.00           H
ATOM   4873  CB  ASP A 322     111.980  66.480  47.620  1.00  0.00           C
ATOM   4874  HB1 ASP A 322     111.510  66.080  46.730  1.00  0.00           H
ATOM   4875  HB2 ASP A 322     112.370  65.640  48.190  1.00  0.00           H
ATOM   4876  CG  ASP A 322     113.060  67.440  47.180  1.00  0.00           C
ATOM   4877  OD1 ASP A 322     113.780  68.010  48.100  1.00  0.00           O
ATOM   4878  OD2 ASP A 322     113.120  67.750  45.940  1.00  0.00           O
ATOM   4879  C   ASP A 322     110.420  68.380  47.870  1.00  0.00           C
ATOM   4880  O   ASP A 322     110.010  68.410  46.700  1.00  0.00           O
ATOM   4881  N   VAL A 323     110.260  69.400  48.670  1.00  0.00           N
ATOM   4882  H   VAL A 323     110.390  69.140  49.640  1.00  0.00           H
ATOM   4883  CA  VAL A 323     110.000  70.820  48.400  1.00  0.00           C
ATOM   4884  HA  VAL A 323     110.240  71.030  47.360  1.00  0.00           H
ATOM   4885  CB  VAL A 323     108.530  71.170  48.560  1.00  0.00           C
ATOM   4886  HB  VAL A 323     108.330  70.850  49.580  1.00  0.00           H
ATOM   4887  CG1 VAL A 323     108.170  72.620  48.190  1.00  0.00           C
ATOM   4888 1HG1 VAL A 323     108.340  72.810  47.130  1.00  0.00           H
ATOM   4889 2HG1 VAL A 323     107.130  72.850  48.420  1.00  0.00           H
ATOM   4890 3HG1 VAL A 323     108.700  73.330  48.820  1.00  0.00           H
ATOM   4891  CG2 VAL A 323     107.530  70.370  47.720  1.00  0.00           C
ATOM   4892 1HG2 VAL A 323     106.540  70.810  47.660  1.00  0.00           H
ATOM   4893 2HG2 VAL A 323     107.900  70.240  46.700  1.00  0.00           H
ATOM   4894 3HG2 VAL A 323     107.420  69.350  48.090  1.00  0.00           H
ATOM   4895  C   VAL A 323     110.830  71.710  49.310  1.00  0.00           C
ATOM   4896  O   VAL A 323     111.220  71.310  50.430  1.00  0.00           O
ATOM   4897  N   VAL A 324     111.250  72.880  48.800  1.00  0.00           N
ATOM   4898  H   VAL A 324     111.170  73.070  47.810  1.00  0.00           H
ATOM   4899  CA  VAL A 324     111.870  74.060  49.540  1.00  0.00           C
ATOM   4900  HA  VAL A 324     111.850  73.820  50.600  1.00  0.00           H
ATOM   4901  CB  VAL A 324     113.400  74.120  49.240  1.00  0.00           C
ATOM   4902  HB  VAL A 324     113.650  74.970  49.870  1.00  0.00           H
ATOM   4903  CG1 VAL A 324     114.190  72.820  49.570  1.00  0.00           C
ATOM   4904 1HG1 VAL A 324     113.840  72.050  48.880  1.00  0.00           H
ATOM   4905 2HG1 VAL A 324     115.260  72.960  49.660  1.00  0.00           H
ATOM   4906 3HG1 VAL A 324     113.890  72.630  50.600  1.00  0.00           H
ATOM   4907  CG2 VAL A 324     113.760  74.690  47.880  1.00  0.00           C
ATOM   4908 1HG2 VAL A 324     114.820  74.860  47.710  1.00  0.00           H
ATOM   4909 2HG2 VAL A 324     113.360  73.950  47.190  1.00  0.00           H
ATOM   4910 3HG2 VAL A 324     113.240  75.640  47.750  1.00  0.00           H
ATOM   4911  C   VAL A 324     111.280  75.380  49.200  1.00  0.00           C
ATOM   4912  O   VAL A 324     110.910  75.520  48.040  1.00  0.00           O
ATOM   4913  N   PRO A 325     111.330  76.390  50.040  1.00  0.00           N
ATOM   4914  CD  PRO A 325     111.600  76.220  51.480  1.00  0.00           C
ATOM   4915  HD1 PRO A 325     112.680  76.250  51.670  1.00  0.00           H
ATOM   4916  HD2 PRO A 325     111.170  75.310  51.890  1.00  0.00           H
ATOM   4917  CG  PRO A 325     111.040  77.440  52.190  1.00  0.00           C
ATOM   4918  HG1 PRO A 325     111.670  77.830  52.990  1.00  0.00           H
ATOM   4919  HG2 PRO A 325     110.050  77.290  52.630  1.00  0.00           H
ATOM   4920  CB  PRO A 325     110.960  78.420  51.020  1.00  0.00           C
ATOM   4921  HB1 PRO A 325     111.930  78.910  50.950  1.00  0.00           H
ATOM   4922  HB2 PRO A 325     110.150  79.140  51.150  1.00  0.00           H
ATOM   4923  CA  PRO A 325     110.570  77.620  49.830  1.00  0.00           C
ATOM   4924  HA  PRO A 325     109.490  77.510  49.730  1.00  0.00           H
ATOM   4925  C   PRO A 325     111.010  78.440  48.510  1.00  0.00           C
ATOM   4926  O   PRO A 325     110.200  78.950  47.750  1.00  0.00           O
ATOM   4927  N   LYS A 326     112.310  78.420  48.230  1.00  0.00           N
ATOM   4928  H   LYS A 326     112.910  77.810  48.770  1.00  0.00           H
ATOM   4929  CA  LYS A 326     112.850  79.060  46.960  1.00  0.00           C
ATOM   4930  HA  LYS A 326     112.520  80.090  47.050  1.00  0.00           H
ATOM   4931  CB  LYS A 326     114.430  78.940  46.950  1.00  0.00           C
ATOM   4932  HB1 LYS A 326     114.650  77.870  46.980  1.00  0.00           H
ATOM   4933  HB2 LYS A 326     114.830  79.500  47.790  1.00  0.00           H
ATOM   4934  CG  LYS A 326     115.010  79.580  45.710  1.00  0.00           C
ATOM   4935  HG1 LYS A 326     114.800  80.640  45.760  1.00  0.00           H
ATOM   4936  HG2 LYS A 326     114.640  79.050  44.840  1.00  0.00           H
ATOM   4937  CD  LYS A 326     116.550  79.420  45.870  1.00  0.00           C
ATOM   4938  HD1 LYS A 326     116.780  78.360  45.970  1.00  0.00           H
ATOM   4939  HD2 LYS A 326     116.980  79.850  46.770  1.00  0.00           H
ATOM   4940  CE  LYS A 326     117.290  79.890  44.670  1.00  0.00           C
ATOM   4941  HE1 LYS A 326     117.250  80.980  44.650  1.00  0.00           H
ATOM   4942  HE2 LYS A 326     116.830  79.470  43.770  1.00  0.00           H
ATOM   4943  NZ  LYS A 326     118.700  79.480  44.780  1.00  0.00           N
ATOM   4944  HZ1 LYS A 326     119.330  79.980  44.170  1.00  0.00           H
ATOM   4945  HZ2 LYS A 326     119.020  79.640  45.730  1.00  0.00           H
ATOM   4946  HZ3 LYS A 326     118.800  78.500  44.550  1.00  0.00           H
ATOM   4947  C   LYS A 326     112.210  78.570  45.640  1.00  0.00           C
ATOM   4948  O   LYS A 326     111.830  79.380  44.830  1.00  0.00           O
ATOM   4949  N   ASP A 327     111.860  77.310  45.570  1.00  0.00           N
ATOM   4950  H   ASP A 327     111.960  76.690  46.370  1.00  0.00           H
ATOM   4951  CA  ASP A 327     111.250  76.650  44.390  1.00  0.00           C
ATOM   4952  HA  ASP A 327     111.530  77.140  43.450  1.00  0.00           H
ATOM   4953  CB  ASP A 327     111.500  75.180  44.270  1.00  0.00           C
ATOM   4954  HB1 ASP A 327     110.910  74.680  43.500  1.00  0.00           H
ATOM   4955  HB2 ASP A 327     111.300  74.880  45.300  1.00  0.00           H
ATOM   4956  CG  ASP A 327     112.940  74.780  43.910  1.00  0.00           C
ATOM   4957  OD1 ASP A 327     113.590  75.650  43.260  1.00  0.00           O
ATOM   4958  OD2 ASP A 327     113.350  73.600  44.170  1.00  0.00           O
ATOM   4959  C   ASP A 327     109.690  76.960  44.420  1.00  0.00           C
ATOM   4960  O   ASP A 327     109.060  77.000  43.350  1.00  0.00           O
ATOM   4961  N   VAL A 328     109.100  77.120  45.610  1.00  0.00           N
ATOM   4962  H   VAL A 328     109.720  77.050  46.410  1.00  0.00           H
ATOM   4963  CA  VAL A 328     107.650  77.470  45.810  1.00  0.00           C
ATOM   4964  HA  VAL A 328     107.060  76.870  45.110  1.00  0.00           H
ATOM   4965  CB  VAL A 328     107.200  77.250  47.290  1.00  0.00           C
ATOM   4966  HB  VAL A 328     107.850  77.780  47.990  1.00  0.00           H
ATOM   4967  CG1 VAL A 328     105.790  77.660  47.490  1.00  0.00           C
ATOM   4968 1HG1 VAL A 328     105.330  77.260  48.390  1.00  0.00           H
ATOM   4969 2HG1 VAL A 328     105.580  78.730  47.370  1.00  0.00           H
ATOM   4970 3HG1 VAL A 328     105.220  77.070  46.770  1.00  0.00           H
ATOM   4971  CG2 VAL A 328     107.230  75.710  47.490  1.00  0.00           C
ATOM   4972 1HG2 VAL A 328     107.000  75.350  48.500  1.00  0.00           H
ATOM   4973 2HG2 VAL A 328     106.660  75.160  46.750  1.00  0.00           H
ATOM   4974 3HG2 VAL A 328     108.250  75.350  47.370  1.00  0.00           H
ATOM   4975  C   VAL A 328     107.450  78.900  45.270  1.00  0.00           C
ATOM   4976  O   VAL A 328     106.600  79.220  44.490  1.00  0.00           O
ATOM   4977  N   ASN A 329     108.290  79.780  45.790  1.00  0.00           N
ATOM   4978  H   ASN A 329     109.090  79.490  46.330  1.00  0.00           H
ATOM   4979  CA  ASN A 329     108.230  81.280  45.580  1.00  0.00           C
ATOM   4980  HA  ASN A 329     107.200  81.580  45.760  1.00  0.00           H
ATOM   4981  CB  ASN A 329     109.100  82.020  46.610  1.00  0.00           C
ATOM   4982  HB1 ASN A 329     109.130  83.050  46.260  1.00  0.00           H
ATOM   4983  HB2 ASN A 329     110.070  81.510  46.690  1.00  0.00           H
ATOM   4984  CG  ASN A 329     108.510  82.120  47.990  1.00  0.00           C
ATOM   4985  OD1 ASN A 329     107.670  83.030  48.290  1.00  0.00           O
ATOM   4986  ND2 ASN A 329     108.750  81.120  48.790  1.00  0.00           N
ATOM   4987 1HD2 ASN A 329     109.350  80.340  48.570  1.00  0.00           H
ATOM   4988 2HD2 ASN A 329     108.170  81.120  49.620  1.00  0.00           H
ATOM   4989  C   ASN A 329     108.650  81.670  44.180  1.00  0.00           C
ATOM   4990  O   ASN A 329     107.830  82.340  43.520  1.00  0.00           O
ATOM   4991  N   ALA A 330     109.720  81.030  43.590  1.00  0.00           N
ATOM   4992  H   ALA A 330     110.300  80.380  44.110  1.00  0.00           H
ATOM   4993  CA  ALA A 330     109.910  81.060  42.140  1.00  0.00           C
ATOM   4994  HA  ALA A 330     110.130  82.100  41.890  1.00  0.00           H
ATOM   4995  CB  ALA A 330     111.190  80.180  41.840  1.00  0.00           C
ATOM   4996  HB1 ALA A 330     110.990  79.150  42.140  1.00  0.00           H
ATOM   4997  HB2 ALA A 330     111.330  80.170  40.750  1.00  0.00           H
ATOM   4998  HB3 ALA A 330     112.050  80.570  42.370  1.00  0.00           H
ATOM   4999  C   ALA A 330     108.650  80.510  41.320  1.00  0.00           C
ATOM   5000  O   ALA A 330     108.310  81.030  40.270  1.00  0.00           O
ATOM   5001  N   ALA A 331     107.950  79.430  41.740  1.00  0.00           N
ATOM   5002  H   ALA A 331     108.000  79.130  42.710  1.00  0.00           H
ATOM   5003  CA  ALA A 331     106.910  78.870  40.970  1.00  0.00           C
ATOM   5004  HA  ALA A 331     107.280  78.740  39.950  1.00  0.00           H
ATOM   5005  CB  ALA A 331     106.490  77.520  41.550  1.00  0.00           C
ATOM   5006  HB1 ALA A 331     105.760  76.980  40.940  1.00  0.00           H
ATOM   5007  HB2 ALA A 331     107.380  76.900  41.670  1.00  0.00           H
ATOM   5008  HB3 ALA A 331     106.080  77.640  42.550  1.00  0.00           H
ATOM   5009  C   ALA A 331     105.670  79.760  40.910  1.00  0.00           C
ATOM   5010  O   ALA A 331     105.170  79.990  39.830  1.00  0.00           O
ATOM   5011  N   ILE A 332     105.210  80.290  42.110  1.00  0.00           N
ATOM   5012  H   ILE A 332     105.550  79.910  42.980  1.00  0.00           H
ATOM   5013  CA  ILE A 332     104.080  81.210  42.160  1.00  0.00           C
ATOM   5014  HA  ILE A 332     103.200  80.650  41.860  1.00  0.00           H
ATOM   5015  CB  ILE A 332     103.980  81.670  43.620  1.00  0.00           C
ATOM   5016  HB  ILE A 332     104.930  82.030  44.030  1.00  0.00           H
ATOM   5017  CG2 ILE A 332     102.880  82.770  43.730  1.00  0.00           C
ATOM   5018 1HG2 ILE A 332     102.670  83.090  44.750  1.00  0.00           H
ATOM   5019 2HG2 ILE A 332     103.190  83.590  43.070  1.00  0.00           H
ATOM   5020 3HG2 ILE A 332     101.960  82.370  43.300  1.00  0.00           H
ATOM   5021  CG1 ILE A 332     103.570  80.460  44.600  1.00  0.00           C
ATOM   5022 1HG1 ILE A 332     104.110  79.560  44.300  1.00  0.00           H
ATOM   5023 2HG1 ILE A 332     102.510  80.350  44.400  1.00  0.00           H
ATOM   5024  CD  ILE A 332     103.770  80.540  46.080  1.00  0.00           C
ATOM   5025  HD1 ILE A 332     103.280  79.630  46.410  1.00  0.00           H
ATOM   5026  HD2 ILE A 332     104.820  80.380  46.330  1.00  0.00           H
ATOM   5027  HD3 ILE A 332     103.330  81.400  46.580  1.00  0.00           H
ATOM   5028  C   ILE A 332     104.330  82.360  41.220  1.00  0.00           C
ATOM   5029  O   ILE A 332     103.360  82.690  40.550  1.00  0.00           O
ATOM   5030  N   ALA A 333     105.480  82.970  41.080  1.00  0.00           N
ATOM   5031  H   ALA A 333     106.250  82.570  41.610  1.00  0.00           H
ATOM   5032  CA  ALA A 333     105.750  84.140  40.340  1.00  0.00           C
ATOM   5033  HA  ALA A 333     105.090  84.950  40.670  1.00  0.00           H
ATOM   5034  CB  ALA A 333     107.290  84.590  40.580  1.00  0.00           C
ATOM   5035  HB1 ALA A 333     107.320  84.970  41.600  1.00  0.00           H
ATOM   5036  HB2 ALA A 333     107.930  83.720  40.440  1.00  0.00           H
ATOM   5037  HB3 ALA A 333     107.590  85.450  39.970  1.00  0.00           H
ATOM   5038  C   ALA A 333     105.430  84.000  38.860  1.00  0.00           C
ATOM   5039  O   ALA A 333     104.700  84.800  38.280  1.00  0.00           O
ATOM   5040  N   THR A 334     105.840  82.820  38.290  1.00  0.00           N
ATOM   5041  H   THR A 334     106.180  82.100  38.910  1.00  0.00           H
ATOM   5042  CA  THR A 334     105.440  82.370  36.920  1.00  0.00           C
ATOM   5043  HA  THR A 334     105.850  83.070  36.190  1.00  0.00           H
ATOM   5044  CB  THR A 334     106.200  81.070  36.620  1.00  0.00           C
ATOM   5045  HB  THR A 334     106.060  80.310  37.390  1.00  0.00           H
ATOM   5046  CG2 THR A 334     105.780  80.490  35.290  1.00  0.00           C
ATOM   5047 1HG2 THR A 334     106.540  79.790  34.950  1.00  0.00           H
ATOM   5048 2HG2 THR A 334     104.900  79.860  35.400  1.00  0.00           H
ATOM   5049 3HG2 THR A 334     105.660  81.330  34.590  1.00  0.00           H
ATOM   5050  OG1 THR A 334     107.550  81.390  36.520  1.00  0.00           O
ATOM   5051  HG1 THR A 334     107.960  80.580  36.820  1.00  0.00           H
ATOM   5052  C   THR A 334     103.880  82.240  36.800  1.00  0.00           C
ATOM   5053  O   THR A 334     103.380  82.620  35.780  1.00  0.00           O
ATOM   5054  N   ILE A 335     103.210  81.540  37.740  1.00  0.00           N
ATOM   5055  H   ILE A 335     103.710  81.370  38.600  1.00  0.00           H
ATOM   5056  CA  ILE A 335     101.740  81.330  37.710  1.00  0.00           C
ATOM   5057  HA  ILE A 335     101.500  80.860  36.760  1.00  0.00           H
ATOM   5058  CB  ILE A 335     101.190  80.490  38.840  1.00  0.00           C
ATOM   5059  HB  ILE A 335     101.200  81.030  39.780  1.00  0.00           H
ATOM   5060  CG2 ILE A 335      99.690  80.120  38.430  1.00  0.00           C
[truncated: 719,303 more chars]
