# Supplementary material for: Identification and validation of novel microtubule suppressors with an imidazopyridine scaffold through structure-based virtual screening and docking
Source: RSC Med Chem. 2022 May 18;13(8):929–43. doi: 10.1039/d1md00392e (PMC9384815; doi:10.1039/d1md00392e)
Supplement: MD-013-D1MD00392E-s034 [file MD-013-D1MD00392E-s034.pdb]

REMARK    GENERATED BY TRJCONV
TITLE     TUBULIN ALPHA-1B CHAIN t=   0.00000 step= 0
REMARK    THIS IS A SIMULATION BOX
CRYST1  135.692  110.016   96.456  90.00  90.00  90.00 P 1           1
MODEL        1
ATOM      1  N   MET A   1      99.680  70.720  73.830  1.00  0.00           N
ATOM      2  H1  MET A   1      99.920  71.560  73.330  1.00  0.00           H
ATOM      3  H2  MET A   1      99.190  71.110  74.630  1.00  0.00           H
ATOM      4  H3  MET A   1     100.530  70.250  74.090  1.00  0.00           H
ATOM      5  CA  MET A   1      98.800  69.910  72.920  1.00  0.00           C
ATOM      6  HA  MET A   1      98.860  70.350  71.930  1.00  0.00           H
ATOM      7  CB  MET A   1      99.450  68.470  72.930  1.00  0.00           C
ATOM      8  HB1 MET A   1      99.380  67.950  73.880  1.00  0.00           H
ATOM      9  HB2 MET A   1     100.530  68.580  72.820  1.00  0.00           H
ATOM     10  CG  MET A   1      98.870  67.550  71.840  1.00  0.00           C
ATOM     11  HG1 MET A   1      99.570  66.720  71.740  1.00  0.00           H
ATOM     12  HG2 MET A   1      98.900  67.980  70.840  1.00  0.00           H
ATOM     13  SD  MET A   1      97.330  66.690  72.140  1.00  0.00           S
ATOM     14  CE  MET A   1      97.590  65.700  73.580  1.00  0.00           C
ATOM     15  HE1 MET A   1      96.850  64.900  73.610  1.00  0.00           H
ATOM     16  HE2 MET A   1      98.540  65.170  73.530  1.00  0.00           H
ATOM     17  HE3 MET A   1      97.470  66.280  74.500  1.00  0.00           H
ATOM     18  C   MET A   1      97.350  69.970  73.320  1.00  0.00           C
ATOM     19  O   MET A   1      96.940  69.870  74.500  1.00  0.00           O
ATOM     20  N   ARG A   2      96.450  69.990  72.340  1.00  0.00           N
ATOM     21  H   ARG A   2      96.780  70.080  71.390  1.00  0.00           H
ATOM     22  CA  ARG A   2      95.020  70.070  72.490  1.00  0.00           C
ATOM     23  HA  ARG A   2      94.680  69.880  73.510  1.00  0.00           H
ATOM     24  CB  ARG A   2      94.630  71.510  72.090  1.00  0.00           C
ATOM     25  HB1 ARG A   2      93.540  71.510  71.990  1.00  0.00           H
ATOM     26  HB2 ARG A   2      94.990  71.760  71.100  1.00  0.00           H
ATOM     27  CG  ARG A   2      95.050  72.700  73.060  1.00  0.00           C
ATOM     28  HG1 ARG A   2      96.120  72.840  72.990  1.00  0.00           H
ATOM     29  HG2 ARG A   2      94.810  72.560  74.120  1.00  0.00           H
ATOM     30  CD  ARG A   2      94.450  74.040  72.540  1.00  0.00           C
ATOM     31  HD1 ARG A   2      94.740  74.120  71.490  1.00  0.00           H
ATOM     32  HD2 ARG A   2      94.800  74.910  73.090  1.00  0.00           H
ATOM     33  NE  ARG A   2      93.020  74.040  72.590  1.00  0.00           N
ATOM     34  HE  ARG A   2      92.650  73.340  73.220  1.00  0.00           H
ATOM     35  CZ  ARG A   2      92.110  74.750  71.970  1.00  0.00           C
ATOM     36  NH1 ARG A   2      92.390  75.600  71.050  1.00  0.00           N
ATOM     37 1HH1 ARG A   2      93.330  75.660  70.680  1.00  0.00           H
ATOM     38 2HH1 ARG A   2      91.740  76.330  70.820  1.00  0.00           H
ATOM     39  NH2 ARG A   2      90.890  74.670  72.390  1.00  0.00           N
ATOM     40 1HH2 ARG A   2      90.690  74.150  73.230  1.00  0.00           H
ATOM     41 2HH2 ARG A   2      90.100  75.250  72.140  1.00  0.00           H
ATOM     42  C   ARG A   2      94.370  69.040  71.520  1.00  0.00           C
ATOM     43  O   ARG A   2      94.620  69.020  70.310  1.00  0.00           O
ATOM     44  N   GLU A   3      93.500  68.170  72.070  1.00  0.00           N
ATOM     45  H   GLU A   3      93.340  68.270  73.070  1.00  0.00           H
ATOM     46  CA  GLU A   3      92.850  67.080  71.390  1.00  0.00           C
ATOM     47  HA  GLU A   3      93.630  66.480  70.930  1.00  0.00           H
ATOM     48  CB  GLU A   3      92.160  66.130  72.390  1.00  0.00           C
ATOM     49  HB1 GLU A   3      91.800  65.270  71.830  1.00  0.00           H
ATOM     50  HB2 GLU A   3      91.370  66.760  72.780  1.00  0.00           H
ATOM     51  CG  GLU A   3      93.130  65.600  73.430  1.00  0.00           C
ATOM     52  HG1 GLU A   3      94.070  65.350  72.950  1.00  0.00           H
ATOM     53  HG2 GLU A   3      92.770  64.690  73.900  1.00  0.00           H
ATOM     54  CD  GLU A   3      93.480  66.560  74.560  1.00  0.00           C
ATOM     55  OE1 GLU A   3      92.730  67.540  74.810  1.00  0.00           O
ATOM     56  OE2 GLU A   3      94.300  66.190  75.450  1.00  0.00           O
ATOM     57  C   GLU A   3      91.760  67.430  70.340  1.00  0.00           C
ATOM     58  O   GLU A   3      91.160  68.480  70.440  1.00  0.00           O
ATOM     59  N   CYS A   4      91.400  66.500  69.470  1.00  0.00           N
ATOM     60  H   CYS A   4      91.940  65.650  69.520  1.00  0.00           H
ATOM     61  CA  CYS A   4      90.460  66.650  68.340  1.00  0.00           C
ATOM     62  HA  CYS A   4      89.760  67.460  68.560  1.00  0.00           H
ATOM     63  CB  CYS A   4      91.260  66.890  66.970  1.00  0.00           C
ATOM     64  HB1 CYS A   4      90.610  66.570  66.150  1.00  0.00           H
ATOM     65  HB2 CYS A   4      92.200  66.330  66.940  1.00  0.00           H
ATOM     66  SG  CYS A   4      91.670  68.600  66.790  1.00  0.00           S
ATOM     67  HG  CYS A   4      91.780  68.600  68.120  1.00  0.00           H
ATOM     68  C   CYS A   4      89.560  65.360  68.250  1.00  0.00           C
ATOM     69  O   CYS A   4      89.910  64.310  68.660  1.00  0.00           O
ATOM     70  N   ILE A   5      88.380  65.410  67.670  1.00  0.00           N
ATOM     71  H   ILE A   5      88.120  66.300  67.260  1.00  0.00           H
ATOM     72  CA  ILE A   5      87.420  64.260  67.590  1.00  0.00           C
ATOM     73  HA  ILE A   5      87.930  63.310  67.740  1.00  0.00           H
ATOM     74  CB  ILE A   5      86.350  64.350  68.740  1.00  0.00           C
ATOM     75  HB  ILE A   5      85.780  65.280  68.670  1.00  0.00           H
ATOM     76  CG2 ILE A   5      85.370  63.140  68.460  1.00  0.00           C
ATOM     77 1HG2 ILE A   5      85.810  62.160  68.630  1.00  0.00           H
ATOM     78 2HG2 ILE A   5      84.520  63.220  69.150  1.00  0.00           H
ATOM     79 3HG2 ILE A   5      85.080  63.220  67.410  1.00  0.00           H
ATOM     80  CG1 ILE A   5      86.940  64.280  70.130  1.00  0.00           C
ATOM     81 1HG1 ILE A   5      87.810  64.940  70.220  1.00  0.00           H
ATOM     82 2HG1 ILE A   5      87.350  63.290  70.330  1.00  0.00           H
ATOM     83  CD  ILE A   5      85.870  64.500  71.230  1.00  0.00           C
ATOM     84  HD1 ILE A   5      86.350  64.310  72.190  1.00  0.00           H
ATOM     85  HD2 ILE A   5      85.730  65.570  71.370  1.00  0.00           H
ATOM     86  HD3 ILE A   5      84.920  63.960  71.220  1.00  0.00           H
ATOM     87  C   ILE A   5      86.860  64.290  66.170  1.00  0.00           C
ATOM     88  O   ILE A   5      86.360  65.310  65.660  1.00  0.00           O
ATOM     89  N   SER A   6      86.990  63.140  65.500  1.00  0.00           N
ATOM     90  H   SER A   6      87.310  62.340  66.030  1.00  0.00           H
ATOM     91  CA  SER A   6      86.330  62.820  64.220  1.00  0.00           C
ATOM     92  HA  SER A   6      86.070  63.710  63.650  1.00  0.00           H
ATOM     93  CB  SER A   6      87.300  62.090  63.290  1.00  0.00           C
ATOM     94  HB1 SER A   6      86.780  61.540  62.510  1.00  0.00           H
ATOM     95  HB2 SER A   6      87.830  61.320  63.850  1.00  0.00           H
ATOM     96  OG  SER A   6      88.170  62.980  62.590  1.00  0.00           O
ATOM     97  HG  SER A   6      88.710  63.440  63.240  1.00  0.00           H
ATOM     98  C   SER A   6      84.990  62.100  64.490  1.00  0.00           C
ATOM     99  O   SER A   6      84.950  61.160  65.220  1.00  0.00           O
ATOM    100  N   ILE A   7      83.980  62.590  63.850  1.00  0.00           N
ATOM    101  H   ILE A   7      84.170  63.390  63.270  1.00  0.00           H
ATOM    102  CA  ILE A   7      82.620  62.050  63.880  1.00  0.00           C
ATOM    103  HA  ILE A   7      82.610  61.100  64.420  1.00  0.00           H
ATOM    104  CB  ILE A   7      81.620  62.950  64.660  1.00  0.00           C
ATOM    105  HB  ILE A   7      81.540  63.850  64.050  1.00  0.00           H
ATOM    106  CG2 ILE A   7      80.180  62.340  64.550  1.00  0.00           C
ATOM    107 1HG2 ILE A   7      80.210  61.250  64.540  1.00  0.00           H
ATOM    108 2HG2 ILE A   7      79.680  62.670  65.470  1.00  0.00           H
ATOM    109 3HG2 ILE A   7      79.600  62.670  63.690  1.00  0.00           H
ATOM    110  CG1 ILE A   7      82.030  63.220  66.140  1.00  0.00           C
ATOM    111 1HG1 ILE A   7      83.100  63.460  66.110  1.00  0.00           H
ATOM    112 2HG1 ILE A   7      81.950  62.310  66.730  1.00  0.00           H
ATOM    113  CD  ILE A   7      81.420  64.440  66.650  1.00  0.00           C
ATOM    114  HD1 ILE A   7      81.670  64.480  67.710  1.00  0.00           H
ATOM    115  HD2 ILE A   7      81.710  65.430  66.290  1.00  0.00           H
ATOM    116  HD3 ILE A   7      80.330  64.390  66.700  1.00  0.00           H
ATOM    117  C   ILE A   7      82.260  61.710  62.450  1.00  0.00           C
ATOM    118  O   ILE A   7      82.280  62.600  61.630  1.00  0.00           O
ATOM    119  N   HIS A   8      81.900  60.440  62.240  1.00  0.00           N
ATOM    120  H   HIS A   8      81.900  59.820  63.040  1.00  0.00           H
ATOM    121  CA  HIS A   8      81.730  59.840  60.880  1.00  0.00           C
ATOM    122  HA  HIS A   8      81.910  60.620  60.150  1.00  0.00           H
ATOM    123  CB  HIS A   8      82.780  58.720  60.610  1.00  0.00           C
ATOM    124  HB1 HIS A   8      82.740  58.440  59.560  1.00  0.00           H
ATOM    125  HB2 HIS A   8      82.520  57.850  61.220  1.00  0.00           H
ATOM    126  CG  HIS A   8      84.180  59.150  60.980  1.00  0.00           C
ATOM    127  ND1 HIS A   8      85.140  59.850  60.250  1.00  0.00           N
ATOM    128  CE1 HIS A   8      86.350  59.610  60.750  1.00  0.00           C
ATOM    129  HE1 HIS A   8      87.300  59.930  60.350  1.00  0.00           H
ATOM    130  NE2 HIS A   8      86.170  58.890  61.840  1.00  0.00           N
ATOM    131  HE2 HIS A   8      86.930  58.470  62.370  1.00  0.00           H
ATOM    132  CD2 HIS A   8      84.840  58.510  62.020  1.00  0.00           C
ATOM    133  HD2 HIS A   8      84.420  57.750  62.660  1.00  0.00           H
ATOM    134  C   HIS A   8      80.320  59.350  60.770  1.00  0.00           C
ATOM    135  O   HIS A   8      79.950  58.490  61.580  1.00  0.00           O
ATOM    136  N   VAL A   9      79.580  59.930  59.830  1.00  0.00           N
ATOM    137  H   VAL A   9      79.980  60.620  59.210  1.00  0.00           H
ATOM    138  CA  VAL A   9      78.080  59.930  59.810  1.00  0.00           C
ATOM    139  HA  VAL A   9      77.700  59.290  60.610  1.00  0.00           H
ATOM    140  CB  VAL A   9      77.540  61.400  60.140  1.00  0.00           C
ATOM    141  HB  VAL A   9      77.900  62.100  59.380  1.00  0.00           H
ATOM    142  CG1 VAL A   9      76.030  61.450  60.260  1.00  0.00           C
ATOM    143 1HG1 VAL A   9      75.500  61.550  59.310  1.00  0.00           H
ATOM    144 2HG1 VAL A   9      75.560  60.670  60.860  1.00  0.00           H
ATOM    145 3HG1 VAL A   9      75.700  62.410  60.660  1.00  0.00           H
ATOM    146  CG2 VAL A   9      78.200  61.910  61.380  1.00  0.00           C
ATOM    147 1HG2 VAL A   9      78.080  61.180  62.180  1.00  0.00           H
ATOM    148 2HG2 VAL A   9      79.280  62.030  61.240  1.00  0.00           H
ATOM    149 3HG2 VAL A   9      77.720  62.850  61.660  1.00  0.00           H
ATOM    150  C   VAL A   9      77.510  59.420  58.510  1.00  0.00           C
ATOM    151  O   VAL A   9      77.710  60.030  57.470  1.00  0.00           O
ATOM    152  N   GLY A  10      76.720  58.410  58.710  1.00  0.00           N
ATOM    153  H   GLY A  10      76.610  58.080  59.660  1.00  0.00           H
ATOM    154  CA  GLY A  10      76.150  57.660  57.580  1.00  0.00           C
ATOM    155  HA1 GLY A  10      75.440  58.290  57.040  1.00  0.00           H
ATOM    156  HA2 GLY A  10      75.520  56.880  58.000  1.00  0.00           H
ATOM    157  C   GLY A  10      77.230  56.980  56.660  1.00  0.00           C
ATOM    158  O   GLY A  10      78.400  56.890  57.040  1.00  0.00           O
ATOM    159  N   GLN A  11      76.870  56.500  55.460  1.00  0.00           N
ATOM    160  H   GLN A  11      75.890  56.540  55.210  1.00  0.00           H
ATOM    161  CA  GLN A  11      77.720  55.580  54.670  1.00  0.00           C
ATOM    162  HA  GLN A  11      78.120  54.830  55.350  1.00  0.00           H
ATOM    163  CB  GLN A  11      76.920  54.990  53.450  1.00  0.00           C
ATOM    164  HB1 GLN A  11      76.560  55.790  52.810  1.00  0.00           H
ATOM    165  HB2 GLN A  11      76.020  54.480  53.780  1.00  0.00           H
ATOM    166  CG  GLN A  11      77.810  54.050  52.540  1.00  0.00           C
ATOM    167  HG1 GLN A  11      78.250  53.220  53.100  1.00  0.00           H
ATOM    168  HG2 GLN A  11      78.660  54.660  52.220  1.00  0.00           H
ATOM    169  CD  GLN A  11      77.040  53.520  51.330  1.00  0.00           C
ATOM    170  OE1 GLN A  11      76.950  52.330  51.020  1.00  0.00           O
ATOM    171  NE2 GLN A  11      76.330  54.400  50.700  1.00  0.00           N
ATOM    172 1HE2 GLN A  11      76.230  55.380  50.930  1.00  0.00           H
ATOM    173 2HE2 GLN A  11      75.780  53.980  49.960  1.00  0.00           H
ATOM    174  C   GLN A  11      78.950  56.260  54.130  1.00  0.00           C
ATOM    175  O   GLN A  11      80.060  55.740  54.240  1.00  0.00           O
ATOM    176  N   ALA A  12      78.860  57.390  53.500  1.00  0.00           N
ATOM    177  H   ALA A  12      77.900  57.680  53.410  1.00  0.00           H
ATOM    178  CA  ALA A  12      79.860  58.240  52.920  1.00  0.00           C
ATOM    179  HA  ALA A  12      80.310  57.660  52.110  1.00  0.00           H
ATOM    180  CB  ALA A  12      79.360  59.400  52.100  1.00  0.00           C
ATOM    181  HB1 ALA A  12      80.050  59.460  51.260  1.00  0.00           H
ATOM    182  HB2 ALA A  12      78.340  59.230  51.780  1.00  0.00           H
ATOM    183  HB3 ALA A  12      79.400  60.330  52.680  1.00  0.00           H
ATOM    184  C   ALA A  12      80.880  58.670  54.010  1.00  0.00           C
ATOM    185  O   ALA A  12      82.080  58.360  53.900  1.00  0.00           O
ATOM    186  N   GLY A  13      80.350  59.250  55.130  1.00  0.00           N
ATOM    187  H   GLY A  13      79.360  59.420  55.070  1.00  0.00           H
ATOM    188  CA  GLY A  13      81.140  59.600  56.270  1.00  0.00           C
ATOM    189  HA1 GLY A  13      80.440  59.930  57.040  1.00  0.00           H
ATOM    190  HA2 GLY A  13      81.860  60.380  56.050  1.00  0.00           H
ATOM    191  C   GLY A  13      81.940  58.470  56.900  1.00  0.00           C
ATOM    192  O   GLY A  13      83.130  58.630  57.030  1.00  0.00           O
ATOM    193  N   VAL A  14      81.350  57.350  57.170  1.00  0.00           N
ATOM    194  H   VAL A  14      80.380  57.220  56.950  1.00  0.00           H
ATOM    195  CA  VAL A  14      82.020  56.170  57.680  1.00  0.00           C
ATOM    196  HA  VAL A  14      82.590  56.400  58.580  1.00  0.00           H
ATOM    197  CB  VAL A  14      80.950  55.140  58.040  1.00  0.00           C
ATOM    198  HB  VAL A  14      80.280  54.960  57.190  1.00  0.00           H
ATOM    199  CG1 VAL A  14      81.490  53.770  58.490  1.00  0.00           C
ATOM    200 1HG1 VAL A  14      80.750  52.970  58.530  1.00  0.00           H
ATOM    201 2HG1 VAL A  14      82.210  53.450  57.740  1.00  0.00           H
ATOM    202 3HG1 VAL A  14      82.120  53.910  59.370  1.00  0.00           H
ATOM    203  CG2 VAL A  14      80.110  55.600  59.290  1.00  0.00           C
ATOM    204 1HG2 VAL A  14      79.560  56.520  59.090  1.00  0.00           H
ATOM    205 2HG2 VAL A  14      79.280  54.900  59.430  1.00  0.00           H
ATOM    206 3HG2 VAL A  14      80.670  55.760  60.210  1.00  0.00           H
ATOM    207  C   VAL A  14      82.950  55.510  56.690  1.00  0.00           C
ATOM    208  O   VAL A  14      84.070  55.240  57.160  1.00  0.00           O
ATOM    209  N   GLN A  15      82.670  55.300  55.420  1.00  0.00           N
ATOM    210  H   GLN A  15      81.770  55.560  55.060  1.00  0.00           H
ATOM    211  CA  GLN A  15      83.600  54.640  54.500  1.00  0.00           C
ATOM    212  HA  GLN A  15      84.060  53.770  54.970  1.00  0.00           H
ATOM    213  CB  GLN A  15      82.830  54.410  53.230  1.00  0.00           C
ATOM    214  HB1 GLN A  15      83.570  54.140  52.470  1.00  0.00           H
ATOM    215  HB2 GLN A  15      82.210  55.220  52.860  1.00  0.00           H
ATOM    216  CG  GLN A  15      82.040  53.150  53.340  1.00  0.00           C
ATOM    217  HG1 GLN A  15      81.300  53.380  54.100  1.00  0.00           H
ATOM    218  HG2 GLN A  15      82.500  52.200  53.610  1.00  0.00           H
ATOM    219  CD  GLN A  15      81.340  52.770  52.050  1.00  0.00           C
ATOM    220  OE1 GLN A  15      81.340  51.630  51.620  1.00  0.00           O
ATOM    221  NE2 GLN A  15      80.670  53.640  51.350  1.00  0.00           N
ATOM    222 1HE2 GLN A  15      80.750  54.610  51.610  1.00  0.00           H
ATOM    223 2HE2 GLN A  15      80.110  53.380  50.550  1.00  0.00           H
ATOM    224  C   GLN A  15      84.820  55.480  54.270  1.00  0.00           C
ATOM    225  O   GLN A  15      85.940  54.940  54.370  1.00  0.00           O
ATOM    226  N   ILE A  16      84.670  56.790  54.050  1.00  0.00           N
ATOM    227  H   ILE A  16      83.720  57.110  54.070  1.00  0.00           H
ATOM    228  CA  ILE A  16      85.740  57.740  53.870  1.00  0.00           C
ATOM    229  HA  ILE A  16      86.500  57.400  53.170  1.00  0.00           H
ATOM    230  CB  ILE A  16      85.200  59.120  53.440  1.00  0.00           C
ATOM    231  HB  ILE A  16      84.450  59.590  54.080  1.00  0.00           H
ATOM    232  CG2 ILE A  16      86.470  60.030  53.330  1.00  0.00           C
ATOM    233 1HG2 ILE A  16      86.250  60.920  52.760  1.00  0.00           H
ATOM    234 2HG2 ILE A  16      86.760  60.390  54.320  1.00  0.00           H
ATOM    235 3HG2 ILE A  16      87.340  59.510  52.940  1.00  0.00           H
ATOM    236  CG1 ILE A  16      84.650  58.890  52.020  1.00  0.00           C
ATOM    237 1HG1 ILE A  16      83.980  58.030  51.960  1.00  0.00           H
ATOM    238 2HG1 ILE A  16      85.510  58.770  51.350  1.00  0.00           H
ATOM    239  CD  ILE A  16      83.790  60.030  51.380  1.00  0.00           C
ATOM    240  HD1 ILE A  16      82.910  60.300  51.970  1.00  0.00           H
ATOM    241  HD2 ILE A  16      84.430  60.910  51.340  1.00  0.00           H
ATOM    242  HD3 ILE A  16      83.390  59.720  50.420  1.00  0.00           H
ATOM    243  C   ILE A  16      86.490  57.870  55.230  1.00  0.00           C
ATOM    244  O   ILE A  16      87.710  57.610  55.180  1.00  0.00           O
ATOM    245  N   GLY A  17      85.720  57.890  56.340  1.00  0.00           N
ATOM    246  H   GLY A  17      84.750  58.170  56.320  1.00  0.00           H
ATOM    247  CA  GLY A  17      86.280  58.050  57.710  1.00  0.00           C
ATOM    248  HA1 GLY A  17      85.450  57.960  58.400  1.00  0.00           H
ATOM    249  HA2 GLY A  17      86.760  59.030  57.820  1.00  0.00           H
ATOM    250  C   GLY A  17      87.220  56.860  58.060  1.00  0.00           C
ATOM    251  O   GLY A  17      88.310  57.030  58.430  1.00  0.00           O
ATOM    252  N   ASN A  18      86.830  55.600  57.660  1.00  0.00           N
ATOM    253  H   ASN A  18      85.930  55.480  57.230  1.00  0.00           H
ATOM    254  CA  ASN A  18      87.700  54.460  57.840  1.00  0.00           C
ATOM    255  HA  ASN A  18      88.270  54.660  58.750  1.00  0.00           H
ATOM    256  CB  ASN A  18      86.820  53.240  58.080  1.00  0.00           C
ATOM    257  HB1 ASN A  18      86.300  52.950  57.170  1.00  0.00           H
ATOM    258  HB2 ASN A  18      86.070  53.440  58.840  1.00  0.00           H
ATOM    259  CG  ASN A  18      87.650  52.040  58.520  1.00  0.00           C
ATOM    260  OD1 ASN A  18      88.350  51.950  59.590  1.00  0.00           O
ATOM    261  ND2 ASN A  18      87.500  51.040  57.710  1.00  0.00           N
ATOM    262 1HD2 ASN A  18      86.850  51.110  56.940  1.00  0.00           H
ATOM    263 2HD2 ASN A  18      88.100  50.230  57.750  1.00  0.00           H
ATOM    264  C   ASN A  18      88.860  54.210  56.780  1.00  0.00           C
ATOM    265  O   ASN A  18      89.830  53.500  57.070  1.00  0.00           O
ATOM    266  N   ALA A  19      88.780  54.930  55.650  1.00  0.00           N
ATOM    267  H   ALA A  19      87.880  55.330  55.420  1.00  0.00           H
ATOM    268  CA  ALA A  19      89.890  55.080  54.680  1.00  0.00           C
ATOM    269  HA  ALA A  19      90.420  54.140  54.510  1.00  0.00           H
ATOM    270  CB  ALA A  19      89.320  55.370  53.290  1.00  0.00           C
ATOM    271  HB1 ALA A  19      89.950  54.970  52.500  1.00  0.00           H
ATOM    272  HB2 ALA A  19      88.380  54.850  53.130  1.00  0.00           H
ATOM    273  HB3 ALA A  19      89.230  56.460  53.220  1.00  0.00           H
ATOM    274  C   ALA A  19      91.000  56.160  55.050  1.00  0.00           C
ATOM    275  O   ALA A  19      92.190  55.960  54.810  1.00  0.00           O
ATOM    276  N   CYS A  20      90.550  57.260  55.720  1.00  0.00           N
ATOM    277  H   CYS A  20      89.570  57.410  55.940  1.00  0.00           H
ATOM    278  CA  CYS A  20      91.470  58.240  56.280  1.00  0.00           C
ATOM    279  HA  CYS A  20      92.290  58.530  55.610  1.00  0.00           H
ATOM    280  CB  CYS A  20      90.760  59.540  56.640  1.00  0.00           C
ATOM    281  HB1 CYS A  20      91.440  60.250  57.120  1.00  0.00           H
ATOM    282  HB2 CYS A  20      89.970  59.370  57.360  1.00  0.00           H
ATOM    283  SG  CYS A  20      90.090  60.200  55.110  1.00  0.00           S
ATOM    284  HG  CYS A  20      89.110  59.320  54.840  1.00  0.00           H
ATOM    285  C   CYS A  20      92.220  57.640  57.480  1.00  0.00           C
ATOM    286  O   CYS A  20      93.440  57.850  57.510  1.00  0.00           O
ATOM    287  N   TRP A  21      91.530  56.910  58.370  1.00  0.00           N
ATOM    288  H   TRP A  21      90.520  56.900  58.370  1.00  0.00           H
ATOM    289  CA  TRP A  21      92.210  56.560  59.640  1.00  0.00           C
ATOM    290  HA  TRP A  21      92.850  57.400  59.910  1.00  0.00           H
ATOM    291  CB  TRP A  21      91.170  56.360  60.730  1.00  0.00           C
ATOM    292  HB1 TRP A  21      91.780  55.800  61.440  1.00  0.00           H
ATOM    293  HB2 TRP A  21      90.290  55.770  60.460  1.00  0.00           H
ATOM    294  CG  TRP A  21      90.710  57.580  61.360  1.00  0.00           C
ATOM    295  CD1 TRP A  21      89.720  58.390  60.960  1.00  0.00           C
ATOM    296  HD1 TRP A  21      89.130  58.300  60.060  1.00  0.00           H
ATOM    297  NE1 TRP A  21      89.500  59.430  61.820  1.00  0.00           N
ATOM    298  HE1 TRP A  21      88.910  60.190  61.520  1.00  0.00           H
ATOM    299  CE2 TRP A  21      90.420  59.480  62.810  1.00  0.00           C
ATOM    300  CZ2 TRP A  21      90.640  60.370  63.910  1.00  0.00           C
ATOM    301  HZ2 TRP A  21      90.080  61.280  64.000  1.00  0.00           H
ATOM    302  CH2 TRP A  21      91.650  60.060  64.820  1.00  0.00           C
ATOM    303  HH2 TRP A  21      91.830  60.720  65.650  1.00  0.00           H
ATOM    304  CZ3 TRP A  21      92.480  58.950  64.600  1.00  0.00           C
ATOM    305  HZ3 TRP A  21      93.220  58.730  65.350  1.00  0.00           H
ATOM    306  CE3 TRP A  21      92.320  58.080  63.480  1.00  0.00           C
ATOM    307  HE3 TRP A  21      92.980  57.240  63.310  1.00  0.00           H
ATOM    308  CD2 TRP A  21      91.250  58.270  62.570  1.00  0.00           C
ATOM    309  C   TRP A  21      93.120  55.320  59.460  1.00  0.00           C
ATOM    310  O   TRP A  21      93.970  55.130  60.330  1.00  0.00           O
ATOM    311  N   GLU A  22      92.940  54.510  58.410  1.00  0.00           N
ATOM    312  H   GLU A  22      92.020  54.640  58.020  1.00  0.00           H
ATOM    313  CA  GLU A  22      93.940  53.610  57.830  1.00  0.00           C
ATOM    314  HA  GLU A  22      94.290  52.880  58.560  1.00  0.00           H
ATOM    315  CB  GLU A  22      93.280  52.810  56.700  1.00  0.00           C
ATOM    316  HB1 GLU A  22      92.540  53.410  56.180  1.00  0.00           H
ATOM    317  HB2 GLU A  22      92.660  52.010  57.100  1.00  0.00           H
ATOM    318  CG  GLU A  22      94.260  52.220  55.690  1.00  0.00           C
ATOM    319  HG1 GLU A  22      95.130  51.710  56.120  1.00  0.00           H
ATOM    320  HG2 GLU A  22      94.670  53.030  55.100  1.00  0.00           H
ATOM    321  CD  GLU A  22      93.510  51.220  54.820  1.00  0.00           C
ATOM    322  OE1 GLU A  22      92.460  51.610  54.310  1.00  0.00           O
ATOM    323  OE2 GLU A  22      94.050  50.180  54.550  1.00  0.00           O
ATOM    324  C   GLU A  22      95.150  54.390  57.320  1.00  0.00           C
ATOM    325  O   GLU A  22      96.250  54.080  57.720  1.00  0.00           O
ATOM    326  N   LEU A  23      94.930  55.450  56.610  1.00  0.00           N
ATOM    327  H   LEU A  23      93.980  55.570  56.280  1.00  0.00           H
ATOM    328  CA  LEU A  23      95.980  56.350  55.950  1.00  0.00           C
ATOM    329  HA  LEU A  23      96.650  55.630  55.490  1.00  0.00           H
ATOM    330  CB  LEU A  23      95.330  57.300  54.900  1.00  0.00           C
ATOM    331  HB1 LEU A  23      94.560  57.990  55.230  1.00  0.00           H
ATOM    332  HB2 LEU A  23      94.890  56.750  54.070  1.00  0.00           H
ATOM    333  CG  LEU A  23      96.390  58.150  54.240  1.00  0.00           C
ATOM    334  HG  LEU A  23      96.700  58.910  54.950  1.00  0.00           H
ATOM    335  CD1 LEU A  23      97.610  57.430  53.670  1.00  0.00           C
ATOM    336 1HD1 LEU A  23      98.180  58.220  53.190  1.00  0.00           H
ATOM    337 2HD1 LEU A  23      98.210  56.930  54.440  1.00  0.00           H
ATOM    338 3HD1 LEU A  23      97.350  56.640  52.960  1.00  0.00           H
ATOM    339  CD2 LEU A  23      95.680  59.010  53.160  1.00  0.00           C
ATOM    340 1HD2 LEU A  23      96.450  59.570  52.630  1.00  0.00           H
ATOM    341 2HD2 LEU A  23      95.100  58.340  52.510  1.00  0.00           H
ATOM    342 3HD2 LEU A  23      95.020  59.780  53.560  1.00  0.00           H
ATOM    343  C   LEU A  23      96.830  57.070  57.020  1.00  0.00           C
ATOM    344  O   LEU A  23      98.020  57.180  56.870  1.00  0.00           O
ATOM    345  N   TYR A  24      96.260  57.690  58.030  1.00  0.00           N
ATOM    346  H   TYR A  24      95.260  57.840  58.030  1.00  0.00           H
ATOM    347  CA  TYR A  24      97.010  58.060  59.220  1.00  0.00           C
ATOM    348  HA  TYR A  24      97.740  58.800  58.900  1.00  0.00           H
ATOM    349  CB  TYR A  24      96.050  58.760  60.290  1.00  0.00           C
ATOM    350  HB1 TYR A  24      96.630  59.160  61.120  1.00  0.00           H
ATOM    351  HB2 TYR A  24      95.530  57.920  60.760  1.00  0.00           H
ATOM    352  CG  TYR A  24      95.090  59.880  59.900  1.00  0.00           C
ATOM    353  CD1 TYR A  24      95.180  60.600  58.730  1.00  0.00           C
ATOM    354  HD1 TYR A  24      95.950  60.400  57.990  1.00  0.00           H
ATOM    355  CE1 TYR A  24      94.120  61.420  58.310  1.00  0.00           C
ATOM    356  HE1 TYR A  24      94.120  61.990  57.400  1.00  0.00           H
ATOM    357  CZ  TYR A  24      93.020  61.600  59.130  1.00  0.00           C
ATOM    358  OH  TYR A  24      91.930  62.410  58.810  1.00  0.00           O
ATOM    359  HH  TYR A  24      91.070  62.140  59.130  1.00  0.00           H
ATOM    360  CE2 TYR A  24      92.970  60.890  60.350  1.00  0.00           C
ATOM    361  HE2 TYR A  24      92.070  60.940  60.950  1.00  0.00           H
ATOM    362  CD2 TYR A  24      93.940  59.970  60.710  1.00  0.00           C
ATOM    363  HD2 TYR A  24      93.850  59.320  61.570  1.00  0.00           H
ATOM    364  C   TYR A  24      97.830  56.920  59.860  1.00  0.00           C
ATOM    365  O   TYR A  24      98.900  57.220  60.360  1.00  0.00           O
ATOM    366  N   CYS A  25      97.300  55.690  59.950  1.00  0.00           N
ATOM    367  H   CYS A  25      96.580  55.470  59.280  1.00  0.00           H
ATOM    368  CA  CYS A  25      98.010  54.590  60.570  1.00  0.00           C
ATOM    369  HA  CYS A  25      98.400  54.810  61.560  1.00  0.00           H
ATOM    370  CB  CYS A  25      97.100  53.400  60.810  1.00  0.00           C
ATOM    371  HB1 CYS A  25      97.700  52.480  60.850  1.00  0.00           H
ATOM    372  HB2 CYS A  25      96.240  53.270  60.140  1.00  0.00           H
ATOM    373  SG  CYS A  25      96.250  53.630  62.390  1.00  0.00           S
ATOM    374  HG  CYS A  25      95.330  54.430  61.840  1.00  0.00           H
ATOM    375  C   CYS A  25      99.280  54.170  59.810  1.00  0.00           C
ATOM    376  O   CYS A  25     100.360  54.270  60.300  1.00  0.00           O
ATOM    377  N   LEU A  26      99.180  54.170  58.480  1.00  0.00           N
ATOM    378  H   LEU A  26      98.260  54.250  58.070  1.00  0.00           H
ATOM    379  CA  LEU A  26     100.290  54.070  57.580  1.00  0.00           C
ATOM    380  HA  LEU A  26     100.850  53.160  57.780  1.00  0.00           H
ATOM    381  CB  LEU A  26      99.780  53.870  56.130  1.00  0.00           C
ATOM    382  HB1 LEU A  26     100.580  53.720  55.410  1.00  0.00           H
ATOM    383  HB2 LEU A  26      99.350  54.830  55.810  1.00  0.00           H
ATOM    384  CG  LEU A  26      98.750  52.690  55.890  1.00  0.00           C
ATOM    385  HG  LEU A  26      97.900  52.800  56.560  1.00  0.00           H
ATOM    386  CD1 LEU A  26      98.230  52.630  54.450  1.00  0.00           C
ATOM    387 1HD1 LEU A  26      97.550  51.780  54.310  1.00  0.00           H
ATOM    388 2HD1 LEU A  26      97.670  53.540  54.270  1.00  0.00           H
ATOM    389 3HD1 LEU A  26      99.020  52.570  53.700  1.00  0.00           H
ATOM    390  CD2 LEU A  26      99.430  51.310  56.170  1.00  0.00           C
ATOM    391 1HD2 LEU A  26      99.620  51.190  57.230  1.00  0.00           H
ATOM    392 2HD2 LEU A  26      98.710  50.540  55.880  1.00  0.00           H
ATOM    393 3HD2 LEU A  26     100.240  51.180  55.450  1.00  0.00           H
ATOM    394  C   LEU A  26     101.300  55.200  57.710  1.00  0.00           C
ATOM    395  O   LEU A  26     102.520  55.000  57.580  1.00  0.00           O
ATOM    396  N   GLU A  27     100.800  56.430  57.860  1.00  0.00           N
ATOM    397  H   GLU A  27      99.800  56.530  57.910  1.00  0.00           H
ATOM    398  CA  GLU A  27     101.630  57.620  57.810  1.00  0.00           C
ATOM    399  HA  GLU A  27     102.290  57.540  56.940  1.00  0.00           H
ATOM    400  CB  GLU A  27     100.850  58.880  57.700  1.00  0.00           C
ATOM    401  HB1 GLU A  27     101.480  59.730  57.980  1.00  0.00           H
ATOM    402  HB2 GLU A  27      99.960  58.870  58.340  1.00  0.00           H
ATOM    403  CG  GLU A  27     100.300  59.160  56.300  1.00  0.00           C
ATOM    404  HG1 GLU A  27      99.780  58.260  55.960  1.00  0.00           H
ATOM    405  HG2 GLU A  27     101.080  59.260  55.540  1.00  0.00           H
ATOM    406  CD  GLU A  27      99.390  60.340  56.210  1.00  0.00           C
ATOM    407  OE1 GLU A  27      99.480  61.270  57.030  1.00  0.00           O
ATOM    408  OE2 GLU A  27      98.670  60.440  55.200  1.00  0.00           O
ATOM    409  C   GLU A  27     102.480  57.790  59.040  1.00  0.00           C
ATOM    410  O   GLU A  27     103.540  58.360  58.990  1.00  0.00           O
ATOM    411  N   HIS A  28     101.980  57.450  60.240  1.00  0.00           N
ATOM    412  H   HIS A  28     101.010  57.170  60.370  1.00  0.00           H
ATOM    413  CA  HIS A  28     102.760  57.480  61.480  1.00  0.00           C
ATOM    414  HA  HIS A  28     103.470  58.290  61.420  1.00  0.00           H
ATOM    415  CB  HIS A  28     101.730  57.750  62.590  1.00  0.00           C
ATOM    416  HB1 HIS A  28     102.130  57.480  63.570  1.00  0.00           H
ATOM    417  HB2 HIS A  28     100.840  57.160  62.420  1.00  0.00           H
ATOM    418  CG  HIS A  28     101.230  59.140  62.670  1.00  0.00           C
ATOM    419  ND1 HIS A  28     102.100  60.250  62.760  1.00  0.00           N
ATOM    420  CE1 HIS A  28     101.310  61.380  62.940  1.00  0.00           C
ATOM    421  HE1 HIS A  28     101.690  62.360  63.180  1.00  0.00           H
ATOM    422  NE2 HIS A  28      99.980  60.910  63.030  1.00  0.00           N
ATOM    423  HE2 HIS A  28      99.180  61.470  63.270  1.00  0.00           H
ATOM    424  CD2 HIS A  28      99.990  59.550  62.910  1.00  0.00           C
ATOM    425  HD2 HIS A  28      99.110  58.910  62.970  1.00  0.00           H
ATOM    426  C   HIS A  28     103.570  56.200  61.770  1.00  0.00           C
ATOM    427  O   HIS A  28     104.410  56.140  62.660  1.00  0.00           O
ATOM    428  N   GLY A  29     103.240  55.150  60.980  1.00  0.00           N
ATOM    429  H   GLY A  29     102.580  55.320  60.240  1.00  0.00           H
ATOM    430  CA  GLY A  29     103.790  53.760  61.280  1.00  0.00           C
ATOM    431  HA1 GLY A  29     104.870  53.730  61.360  1.00  0.00           H
ATOM    432  HA2 GLY A  29     103.540  53.070  60.470  1.00  0.00           H
ATOM    433  C   GLY A  29     103.210  53.240  62.570  1.00  0.00           C
ATOM    434  O   GLY A  29     103.890  52.840  63.510  1.00  0.00           O
ATOM    435  N   ILE A  30     101.860  53.110  62.640  1.00  0.00           N
ATOM    436  H   ILE A  30     101.370  53.550  61.870  1.00  0.00           H
ATOM    437  CA  ILE A  30     101.020  52.410  63.580  1.00  0.00           C
ATOM    438  HA  ILE A  30     101.600  52.170  64.470  1.00  0.00           H
ATOM    439  CB  ILE A  30      99.850  53.380  63.970  1.00  0.00           C
ATOM    440  HB  ILE A  30      99.230  53.670  63.120  1.00  0.00           H
ATOM    441  CG2 ILE A  30      98.910  52.520  64.850  1.00  0.00           C
ATOM    442 1HG2 ILE A  30      98.030  53.160  64.980  1.00  0.00           H
ATOM    443 2HG2 ILE A  30      98.570  51.680  64.250  1.00  0.00           H
ATOM    444 3HG2 ILE A  30      99.280  52.200  65.820  1.00  0.00           H
ATOM    445  CG1 ILE A  30     100.310  54.640  64.810  1.00  0.00           C
ATOM    446 1HG1 ILE A  30     100.960  55.240  64.180  1.00  0.00           H
ATOM    447 2HG1 ILE A  30     100.860  54.280  65.680  1.00  0.00           H
ATOM    448  CD  ILE A  30      99.210  55.540  65.250  1.00  0.00           C
ATOM    449  HD1 ILE A  30      98.580  55.630  64.360  1.00  0.00           H
ATOM    450  HD2 ILE A  30      98.650  55.140  66.100  1.00  0.00           H
ATOM    451  HD3 ILE A  30      99.690  56.500  65.470  1.00  0.00           H
ATOM    452  C   ILE A  30     100.540  51.110  62.860  1.00  0.00           C
ATOM    453  O   ILE A  30     100.110  51.060  61.730  1.00  0.00           O
ATOM    454  N   GLN A  31     100.730  49.990  63.630  1.00  0.00           N
ATOM    455  H   GLN A  31     100.950  50.040  64.610  1.00  0.00           H
ATOM    456  CA  GLN A  31     100.460  48.620  63.200  1.00  0.00           C
ATOM    457  HA  GLN A  31     100.750  48.430  62.170  1.00  0.00           H
ATOM    458  CB  GLN A  31     101.330  47.610  64.060  1.00  0.00           C
ATOM    459  HB1 GLN A  31     101.020  46.570  64.000  1.00  0.00           H
ATOM    460  HB2 GLN A  31     101.300  47.820  65.130  1.00  0.00           H
ATOM    461  CG  GLN A  31     102.780  47.820  63.580  1.00  0.00           C
ATOM    462  HG1 GLN A  31     103.070  48.860  63.730  1.00  0.00           H
ATOM    463  HG2 GLN A  31     102.750  47.730  62.490  1.00  0.00           H
ATOM    464  CD  GLN A  31     103.870  47.060  64.360  1.00  0.00           C
ATOM    465  OE1 GLN A  31     103.690  46.660  65.510  1.00  0.00           O
ATOM    466  NE2 GLN A  31     105.040  46.910  63.830  1.00  0.00           N
ATOM    467 1HE2 GLN A  31     105.290  47.470  63.020  1.00  0.00           H
ATOM    468 2HE2 GLN A  31     105.730  46.250  64.150  1.00  0.00           H
ATOM    469  C   GLN A  31      98.950  48.270  63.350  1.00  0.00           C
ATOM    470  O   GLN A  31      98.370  48.700  64.320  1.00  0.00           O
ATOM    471  N   PRO A  32      98.220  47.560  62.500  1.00  0.00           N
ATOM    472  CD  PRO A  32      98.750  46.750  61.430  1.00  0.00           C
ATOM    473  HD1 PRO A  32      99.110  45.830  61.900  1.00  0.00           H
ATOM    474  HD2 PRO A  32      99.520  47.240  60.830  1.00  0.00           H
ATOM    475  CG  PRO A  32      97.560  46.450  60.550  1.00  0.00           C
ATOM    476  HG1 PRO A  32      97.690  45.550  59.950  1.00  0.00           H
ATOM    477  HG2 PRO A  32      97.450  47.270  59.840  1.00  0.00           H
ATOM    478  CB  PRO A  32      96.400  46.280  61.580  1.00  0.00           C
ATOM    479  HB1 PRO A  32      96.500  45.240  61.870  1.00  0.00           H
ATOM    480  HB2 PRO A  32      95.420  46.570  61.190  1.00  0.00           H
ATOM    481  CA  PRO A  32      96.760  47.280  62.670  1.00  0.00           C
ATOM    482  HA  PRO A  32      96.180  48.170  62.420  1.00  0.00           H
ATOM    483  C   PRO A  32      96.260  46.780  64.030  1.00  0.00           C
ATOM    484  O   PRO A  32      95.020  46.730  64.100  1.00  0.00           O
ATOM    485  N   ASP A  33      97.020  46.430  65.040  1.00  0.00           N
ATOM    486  H   ASP A  33      98.020  46.360  64.890  1.00  0.00           H
ATOM    487  CA  ASP A  33      96.430  46.200  66.410  1.00  0.00           C
ATOM    488  HA  ASP A  33      95.380  45.920  66.460  1.00  0.00           H
ATOM    489  CB  ASP A  33      97.060  44.970  67.160  1.00  0.00           C
ATOM    490  HB1 ASP A  33      96.730  44.150  66.530  1.00  0.00           H
ATOM    491  HB2 ASP A  33      96.570  44.860  68.130  1.00  0.00           H
ATOM    492  CG  ASP A  33      98.580  45.030  67.370  1.00  0.00           C
ATOM    493  OD1 ASP A  33      99.320  45.790  66.630  1.00  0.00           O
ATOM    494  OD2 ASP A  33      99.040  44.260  68.240  1.00  0.00           O
ATOM    495  C   ASP A  33      96.550  47.460  67.310  1.00  0.00           C
ATOM    496  O   ASP A  33      96.050  47.520  68.460  1.00  0.00           O
ATOM    497  N   GLY A  34      97.150  48.560  66.790  1.00  0.00           N
ATOM    498  H   GLY A  34      97.410  48.440  65.820  1.00  0.00           H
ATOM    499  CA  GLY A  34      97.450  49.850  67.440  1.00  0.00           C
ATOM    500  HA1 GLY A  34      96.720  49.980  68.240  1.00  0.00           H
ATOM    501  HA2 GLY A  34      97.240  50.540  66.630  1.00  0.00           H
ATOM    502  C   GLY A  34      98.830  50.040  67.990  1.00  0.00           C
ATOM    503  O   GLY A  34      99.140  51.080  68.510  1.00  0.00           O
ATOM    504  N   GLN A  35      99.760  49.090  67.850  1.00  0.00           N
ATOM    505  H   GLN A  35      99.450  48.240  67.390  1.00  0.00           H
ATOM    506  CA  GLN A  35     101.090  49.120  68.360  1.00  0.00           C
ATOM    507  HA  GLN A  35     101.160  49.570  69.350  1.00  0.00           H
ATOM    508  CB  GLN A  35     101.670  47.780  68.460  1.00  0.00           C
ATOM    509  HB1 GLN A  35     102.740  47.840  68.620  1.00  0.00           H
ATOM    510  HB2 GLN A  35     101.570  47.330  67.470  1.00  0.00           H
ATOM    511  CG  GLN A  35     101.120  46.810  69.500  1.00  0.00           C
ATOM    512  HG1 GLN A  35     101.610  45.830  69.450  1.00  0.00           H
ATOM    513  HG2 GLN A  35     100.040  46.650  69.390  1.00  0.00           H
ATOM    514  CD  GLN A  35     101.340  47.230  70.940  1.00  0.00           C
ATOM    515  OE1 GLN A  35     102.400  47.730  71.330  1.00  0.00           O
ATOM    516  NE2 GLN A  35     100.530  46.700  71.850  1.00  0.00           N
ATOM    517 1HE2 GLN A  35      99.760  46.070  71.690  1.00  0.00           H
ATOM    518 2HE2 GLN A  35     100.740  47.010  72.790  1.00  0.00           H
ATOM    519  C   GLN A  35     101.970  50.030  67.500  1.00  0.00           C
ATOM    520  O   GLN A  35     102.020  49.950  66.240  1.00  0.00           O
ATOM    521  N   MET A  36     102.610  51.010  68.040  1.00  0.00           N
ATOM    522  H   MET A  36     102.430  51.200  69.010  1.00  0.00           H
ATOM    523  CA  MET A  36     103.440  52.040  67.360  1.00  0.00           C
ATOM    524  HA  MET A  36     103.420  51.900  66.280  1.00  0.00           H
ATOM    525  CB  MET A  36     102.890  53.430  67.730  1.00  0.00           C
ATOM    526  HB1 MET A  36     103.060  53.640  68.780  1.00  0.00           H
ATOM    527  HB2 MET A  36     101.810  53.440  67.530  1.00  0.00           H
ATOM    528  CG  MET A  36     103.450  54.540  66.880  1.00  0.00           C
ATOM    529  HG1 MET A  36     103.200  54.340  65.840  1.00  0.00           H
ATOM    530  HG2 MET A  36     104.530  54.420  66.960  1.00  0.00           H
ATOM    531  SD  MET A  36     103.050  56.270  67.340  1.00  0.00           S
ATOM    532  CE  MET A  36     103.780  57.080  65.860  1.00  0.00           C
ATOM    533  HE1 MET A  36     104.820  56.800  65.710  1.00  0.00           H
ATOM    534  HE2 MET A  36     103.110  56.810  65.040  1.00  0.00           H
ATOM    535  HE3 MET A  36     103.770  58.160  65.970  1.00  0.00           H
ATOM    536  C   MET A  36     104.860  51.860  67.890  1.00  0.00           C
ATOM    537  O   MET A  36     105.270  52.570  68.860  1.00  0.00           O
ATOM    538  N   PRO A  37     105.650  50.900  67.410  1.00  0.00           N
ATOM    539  CD  PRO A  37     105.460  49.940  66.340  1.00  0.00           C
ATOM    540  HD1 PRO A  37     104.740  50.270  65.580  1.00  0.00           H
ATOM    541  HD2 PRO A  37     104.990  49.090  66.830  1.00  0.00           H
ATOM    542  CG  PRO A  37     106.820  49.510  65.930  1.00  0.00           C
ATOM    543  HG1 PRO A  37     107.280  50.260  65.290  1.00  0.00           H
ATOM    544  HG2 PRO A  37     106.780  48.510  65.520  1.00  0.00           H
ATOM    545  CB  PRO A  37     107.620  49.470  67.270  1.00  0.00           C
ATOM    546  HB1 PRO A  37     108.690  49.590  67.130  1.00  0.00           H
ATOM    547  HB2 PRO A  37     107.260  48.600  67.820  1.00  0.00           H
ATOM    548  CA  PRO A  37     106.990  50.650  68.050  1.00  0.00           C
ATOM    549  HA  PRO A  37     106.810  50.340  69.080  1.00  0.00           H
ATOM    550  C   PRO A  37     108.040  51.810  68.100  1.00  0.00           C
ATOM    551  O   PRO A  37     109.060  51.580  68.830  1.00  0.00           O
ATOM    552  N   SER A  38     107.910  52.920  67.380  1.00  0.00           N
ATOM    553  H   SER A  38     107.030  53.050  66.890  1.00  0.00           H
ATOM    554  CA  SER A  38     108.940  54.040  67.450  1.00  0.00           C
ATOM    555  HA  SER A  38     109.890  53.570  67.680  1.00  0.00           H
ATOM    556  CB  SER A  38     109.060  54.740  66.050  1.00  0.00           C
ATOM    557  HB1 SER A  38     109.340  53.990  65.310  1.00  0.00           H
ATOM    558  HB2 SER A  38     109.830  55.500  66.120  1.00  0.00           H
ATOM    559  OG  SER A  38     107.800  55.340  65.630  1.00  0.00           O
ATOM    560  HG  SER A  38     107.250  54.690  65.200  1.00  0.00           H
ATOM    561  C   SER A  38     108.570  55.030  68.520  1.00  0.00           C
ATOM    562  O   SER A  38     109.310  56.000  68.770  1.00  0.00           O
ATOM    563  N   ASP A  39     107.440  54.890  69.240  1.00  0.00           N
ATOM    564  H   ASP A  39     106.840  54.110  69.030  1.00  0.00           H
ATOM    565  CA  ASP A  39     106.930  55.800  70.260  1.00  0.00           C
ATOM    566  HA  ASP A  39     107.260  56.830  70.120  1.00  0.00           H
ATOM    567  CB  ASP A  39     105.430  55.760  70.250  1.00  0.00           C
ATOM    568  HB1 ASP A  39     105.090  54.740  70.450  1.00  0.00           H
ATOM    569  HB2 ASP A  39     105.130  56.060  69.250  1.00  0.00           H
ATOM    570  CG  ASP A  39     104.690  56.490  71.400  1.00  0.00           C
ATOM    571  OD1 ASP A  39     105.240  56.850  72.500  1.00  0.00           O
ATOM    572  OD2 ASP A  39     103.480  56.820  71.240  1.00  0.00           O
ATOM    573  C   ASP A  39     107.400  55.260  71.620  1.00  0.00           C
ATOM    574  O   ASP A  39     107.020  54.230  72.100  1.00  0.00           O
ATOM    575  N   LYS A  40     108.280  55.990  72.270  1.00  0.00           N
ATOM    576  H   LYS A  40     108.390  56.960  72.010  1.00  0.00           H
ATOM    577  CA  LYS A  40     109.050  55.500  73.410  1.00  0.00           C
ATOM    578  HA  LYS A  40     109.010  54.410  73.350  1.00  0.00           H
ATOM    579  CB  LYS A  40     110.500  55.860  73.200  1.00  0.00           C
ATOM    580  HB1 LYS A  40     111.040  55.280  73.940  1.00  0.00           H
ATOM    581  HB2 LYS A  40     110.640  56.940  73.310  1.00  0.00           H
ATOM    582  CG  LYS A  40     111.070  55.390  71.800  1.00  0.00           C
ATOM    583  HG1 LYS A  40     112.100  55.750  71.810  1.00  0.00           H
ATOM    584  HG2 LYS A  40     110.580  55.900  70.970  1.00  0.00           H
ATOM    585  CD  LYS A  40     111.050  53.870  71.510  1.00  0.00           C
ATOM    586  HD1 LYS A  40     110.040  53.450  71.520  1.00  0.00           H
ATOM    587  HD2 LYS A  40     111.520  53.500  72.420  1.00  0.00           H
ATOM    588  CE  LYS A  40     111.860  53.340  70.300  1.00  0.00           C
ATOM    589  HE1 LYS A  40     112.910  53.530  70.500  1.00  0.00           H
ATOM    590  HE2 LYS A  40     111.510  53.850  69.400  1.00  0.00           H
ATOM    591  NZ  LYS A  40     111.590  51.840  70.030  1.00  0.00           N
ATOM    592  HZ1 LYS A  40     112.270  51.480  69.380  1.00  0.00           H
ATOM    593  HZ2 LYS A  40     111.740  51.310  70.880  1.00  0.00           H
ATOM    594  HZ3 LYS A  40     110.670  51.580  69.700  1.00  0.00           H
ATOM    595  C   LYS A  40     108.340  55.930  74.750  1.00  0.00           C
ATOM    596  O   LYS A  40     108.970  55.660  75.780  1.00  0.00           O
ATOM    597  N   THR A  41     107.200  56.520  74.710  1.00  0.00           N
ATOM    598  H   THR A  41     106.640  56.710  73.880  1.00  0.00           H
ATOM    599  CA  THR A  41     106.510  56.920  75.920  1.00  0.00           C
ATOM    600  HA  THR A  41     106.970  56.360  76.730  1.00  0.00           H
ATOM    601  CB  THR A  41     106.670  58.450  76.070  1.00  0.00           C
ATOM    602  HB  THR A  41     107.720  58.720  76.080  1.00  0.00           H
ATOM    603  CG2 THR A  41     105.970  59.340  75.070  1.00  0.00           C
ATOM    604 1HG2 THR A  41     104.910  59.560  75.250  1.00  0.00           H
ATOM    605 2HG2 THR A  41     106.460  60.310  75.130  1.00  0.00           H
ATOM    606 3HG2 THR A  41     106.140  58.990  74.050  1.00  0.00           H
ATOM    607  OG1 THR A  41     106.130  58.710  77.380  1.00  0.00           O
ATOM    608  HG1 THR A  41     106.890  58.510  77.940  1.00  0.00           H
ATOM    609  C   THR A  41     105.040  56.370  75.980  1.00  0.00           C
ATOM    610  O   THR A  41     104.140  56.840  75.320  1.00  0.00           O
ATOM    611  N   ILE A  42     104.880  55.260  76.650  1.00  0.00           N
ATOM    612  H   ILE A  42     105.630  55.110  77.300  1.00  0.00           H
ATOM    613  CA  ILE A  42     103.810  54.230  76.580  1.00  0.00           C
ATOM    614  HA  ILE A  42     103.470  54.050  75.560  1.00  0.00           H
ATOM    615  CB  ILE A  42     104.290  52.860  77.010  1.00  0.00           C
ATOM    616  HB  ILE A  42     104.450  52.910  78.090  1.00  0.00           H
ATOM    617  CG2 ILE A  42     103.140  51.900  76.840  1.00  0.00           C
ATOM    618 1HG2 ILE A  42     103.460  50.850  76.780  1.00  0.00           H
ATOM    619 2HG2 ILE A  42     102.440  52.010  77.660  1.00  0.00           H
ATOM    620 3HG2 ILE A  42     102.610  52.090  75.910  1.00  0.00           H
ATOM    621  CG1 ILE A  42     105.590  52.430  76.320  1.00  0.00           C
ATOM    622 1HG1 ILE A  42     106.420  53.090  76.570  1.00  0.00           H
ATOM    623 2HG1 ILE A  42     105.570  52.620  75.250  1.00  0.00           H
ATOM    624  CD  ILE A  42     106.000  50.990  76.690  1.00  0.00           C
ATOM    625  HD1 ILE A  42     105.370  50.130  76.480  1.00  0.00           H
ATOM    626  HD2 ILE A  42     106.920  50.720  76.180  1.00  0.00           H
ATOM    627  HD3 ILE A  42     106.330  50.990  77.730  1.00  0.00           H
ATOM    628  C   ILE A  42     102.590  54.690  77.460  1.00  0.00           C
ATOM    629  O   ILE A  42     102.720  55.090  78.610  1.00  0.00           O
ATOM    630  N   GLY A  43     101.430  54.610  76.890  1.00  0.00           N
ATOM    631  H   GLY A  43     101.420  54.110  76.010  1.00  0.00           H
ATOM    632  CA  GLY A  43     100.210  54.900  77.590  1.00  0.00           C
ATOM    633  HA1 GLY A  43     100.390  54.420  78.550  1.00  0.00           H
ATOM    634  HA2 GLY A  43      99.380  54.480  77.010  1.00  0.00           H
ATOM    635  C   GLY A  43      99.960  56.340  77.930  1.00  0.00           C
ATOM    636  O   GLY A  43      99.300  56.690  78.900  1.00  0.00           O
ATOM    637  N   GLY A  44     100.650  57.220  77.230  1.00  0.00           N
ATOM    638  H   GLY A  44     101.290  56.890  76.520  1.00  0.00           H
ATOM    639  CA  GLY A  44     100.680  58.660  77.630  1.00  0.00           C
ATOM    640  HA1 GLY A  44     101.000  58.820  78.660  1.00  0.00           H
ATOM    641  HA2 GLY A  44      99.660  59.020  77.580  1.00  0.00           H
ATOM    642  C   GLY A  44     101.430  59.700  76.710  1.00  0.00           C
ATOM    643  O   GLY A  44     101.910  59.370  75.550  1.00  0.00           O
ATOM    644  N   GLY A  45     101.500  60.940  77.140  1.00  0.00           N
ATOM    645  H   GLY A  45     101.000  61.130  78.000  1.00  0.00           H
ATOM    646  CA  GLY A  45     102.220  62.050  76.540  1.00  0.00           C
ATOM    647  HA1 GLY A  45     103.070  61.630  75.990  1.00  0.00           H
ATOM    648  HA2 GLY A  45     102.570  62.670  77.370  1.00  0.00           H
ATOM    649  C   GLY A  45     101.400  62.880  75.550  1.00  0.00           C
ATOM    650  O   GLY A  45     100.190  62.790  75.390  1.00  0.00           O
ATOM    651  N   ASP A  46     102.160  63.780  74.900  1.00  0.00           N
ATOM    652  H   ASP A  46     103.150  63.760  75.070  1.00  0.00           H
ATOM    653  CA  ASP A  46     101.570  65.010  74.300  1.00  0.00           C
ATOM    654  HA  ASP A  46     100.510  64.930  74.060  1.00  0.00           H
ATOM    655  CB  ASP A  46     101.530  66.150  75.360  1.00  0.00           C
ATOM    656  HB1 ASP A  46     100.960  65.730  76.190  1.00  0.00           H
ATOM    657  HB2 ASP A  46     101.040  67.050  74.990  1.00  0.00           H
ATOM    658  CG  ASP A  46     102.890  66.620  75.990  1.00  0.00           C
ATOM    659  OD1 ASP A  46     103.990  66.070  75.640  1.00  0.00           O
ATOM    660  OD2 ASP A  46     102.820  67.490  76.860  1.00  0.00           O
ATOM    661  C   ASP A  46     102.230  65.520  72.960  1.00  0.00           C
ATOM    662  O   ASP A  46     102.280  66.730  72.630  1.00  0.00           O
ATOM    663  N   ASP A  47     102.610  64.490  72.180  1.00  0.00           N
ATOM    664  H   ASP A  47     102.500  63.520  72.450  1.00  0.00           H
ATOM    665  CA  ASP A  47     103.320  64.720  70.960  1.00  0.00           C
ATOM    666  HA  ASP A  47     103.910  65.610  71.170  1.00  0.00           H
ATOM    667  CB  ASP A  47     104.190  63.520  70.670  1.00  0.00           C
ATOM    668  HB1 ASP A  47     104.970  63.750  69.950  1.00  0.00           H
ATOM    669  HB2 ASP A  47     103.470  62.750  70.410  1.00  0.00           H
ATOM    670  CG  ASP A  47     105.050  62.970  71.840  1.00  0.00           C
ATOM    671  OD1 ASP A  47     105.430  61.790  71.790  1.00  0.00           O
ATOM    672  OD2 ASP A  47     105.630  63.760  72.650  1.00  0.00           O
ATOM    673  C   ASP A  47     102.290  65.100  69.780  1.00  0.00           C
ATOM    674  O   ASP A  47     101.070  64.880  69.900  1.00  0.00           O
ATOM    675  N   SER A  48     102.790  65.620  68.600  1.00  0.00           N
ATOM    676  H   SER A  48     103.790  65.650  68.470  1.00  0.00           H
ATOM    677  CA  SER A  48     101.920  66.050  67.540  1.00  0.00           C
ATOM    678  HA  SER A  48     101.460  66.980  67.890  1.00  0.00           H
ATOM    679  CB  SER A  48     102.580  66.510  66.230  1.00  0.00           C
ATOM    680  HB1 SER A  48     101.800  66.950  65.610  1.00  0.00           H
ATOM    681  HB2 SER A  48     102.880  65.640  65.650  1.00  0.00           H
ATOM    682  OG  SER A  48     103.630  67.400  66.390  1.00  0.00           O
ATOM    683  HG  SER A  48     103.450  67.930  67.170  1.00  0.00           H
ATOM    684  C   SER A  48     100.850  65.000  67.100  1.00  0.00           C
ATOM    685  O   SER A  48      99.760  65.500  66.940  1.00  0.00           O
ATOM    686  N   PHE A  49     101.010  63.690  67.130  1.00  0.00           N
ATOM    687  H   PHE A  49     101.850  63.320  67.560  1.00  0.00           H
ATOM    688  CA  PHE A  49     100.030  62.670  66.830  1.00  0.00           C
ATOM    689  HA  PHE A  49      99.460  62.930  65.940  1.00  0.00           H
ATOM    690  CB  PHE A  49     100.780  61.410  66.390  1.00  0.00           C
ATOM    691  HB1 PHE A  49     101.400  61.450  65.490  1.00  0.00           H
ATOM    692  HB2 PHE A  49      99.980  60.750  66.070  1.00  0.00           H
ATOM    693  CG  PHE A  49     101.590  60.790  67.490  1.00  0.00           C
ATOM    694  CD1 PHE A  49     101.050  60.100  68.560  1.00  0.00           C
ATOM    695  HD1 PHE A  49      99.990  59.880  68.560  1.00  0.00           H
ATOM    696  CE1 PHE A  49     101.860  59.650  69.590  1.00  0.00           C
ATOM    697  HE1 PHE A  49     101.490  59.060  70.410  1.00  0.00           H
ATOM    698  CZ  PHE A  49     103.250  59.840  69.520  1.00  0.00           C
ATOM    699  HZ  PHE A  49     103.900  59.590  70.330  1.00  0.00           H
ATOM    700  CE2 PHE A  49     103.820  60.490  68.430  1.00  0.00           C
ATOM    701  HE2 PHE A  49     104.870  60.730  68.420  1.00  0.00           H
ATOM    702  CD2 PHE A  49     102.980  60.920  67.400  1.00  0.00           C
ATOM    703  HD2 PHE A  49     103.340  61.450  66.530  1.00  0.00           H
ATOM    704  C   PHE A  49      98.940  62.460  67.910  1.00  0.00           C
ATOM    705  O   PHE A  49      97.820  62.060  67.570  1.00  0.00           O
ATOM    706  N   ASN A  50      99.160  62.840  69.160  1.00  0.00           N
ATOM    707  H   ASN A  50     100.020  63.320  69.370  1.00  0.00           H
ATOM    708  CA  ASN A  50      98.140  62.730  70.160  1.00  0.00           C
ATOM    709  HA  ASN A  50      97.740  61.730  70.020  1.00  0.00           H
ATOM    710  CB  ASN A  50      98.730  62.820  71.590  1.00  0.00           C
ATOM    711  HB1 ASN A  50      97.870  62.780  72.260  1.00  0.00           H
ATOM    712  HB2 ASN A  50      99.280  63.760  71.620  1.00  0.00           H
ATOM    713  CG  ASN A  50      99.660  61.690  71.870  1.00  0.00           C
ATOM    714  OD1 ASN A  50     100.840  61.940  72.120  1.00  0.00           O
ATOM    715  ND2 ASN A  50      99.080  60.510  71.850  1.00  0.00           N
ATOM    716 1HD2 ASN A  50      98.130  60.420  71.500  1.00  0.00           H
ATOM    717 2HD2 ASN A  50      99.640  59.690  72.050  1.00  0.00           H
ATOM    718  C   ASN A  50      96.960  63.710  69.980  1.00  0.00           C
ATOM    719  O   ASN A  50      95.900  63.460  70.640  1.00  0.00           O
ATOM    720  N   THR A  51      96.980  64.730  69.120  1.00  0.00           N
ATOM    721  H   THR A  51      97.880  64.920  68.710  1.00  0.00           H
ATOM    722  CA  THR A  51      95.710  65.430  68.720  1.00  0.00           C
ATOM    723  HA  THR A  51      95.360  65.980  69.590  1.00  0.00           H
ATOM    724  CB  THR A  51      95.900  66.460  67.590  1.00  0.00           C
ATOM    725  HB  THR A  51      94.920  66.900  67.390  1.00  0.00           H
ATOM    726  CG2 THR A  51      96.760  67.560  68.170  1.00  0.00           C
ATOM    727 1HG2 THR A  51      97.780  67.230  68.370  1.00  0.00           H
ATOM    728 2HG2 THR A  51      96.690  68.330  67.390  1.00  0.00           H
ATOM    729 3HG2 THR A  51      96.330  67.860  69.120  1.00  0.00           H
ATOM    730  OG1 THR A  51      96.620  65.930  66.470  1.00  0.00           O
ATOM    731  HG1 THR A  51      96.970  66.590  65.870  1.00  0.00           H
ATOM    732  C   THR A  51      94.620  64.450  68.390  1.00  0.00           C
ATOM    733  O   THR A  51      93.540  64.440  68.950  1.00  0.00           O
ATOM    734  N   PHE A  52      94.960  63.590  67.420  1.00  0.00           N
ATOM    735  H   PHE A  52      95.950  63.570  67.190  1.00  0.00           H
ATOM    736  CA  PHE A  52      94.060  62.530  67.000  1.00  0.00           C
ATOM    737  HA  PHE A  52      93.020  62.850  67.010  1.00  0.00           H
ATOM    738  CB  PHE A  52      94.420  62.190  65.470  1.00  0.00           C
ATOM    739  HB1 PHE A  52      94.030  61.190  65.250  1.00  0.00           H
ATOM    740  HB2 PHE A  52      95.500  62.040  65.500  1.00  0.00           H
ATOM    741  CG  PHE A  52      93.880  63.200  64.460  1.00  0.00           C
ATOM    742  CD1 PHE A  52      94.230  64.590  64.520  1.00  0.00           C
ATOM    743  HD1 PHE A  52      94.940  64.890  65.280  1.00  0.00           H
ATOM    744  CE1 PHE A  52      93.660  65.490  63.680  1.00  0.00           C
ATOM    745  HE1 PHE A  52      93.810  66.550  63.740  1.00  0.00           H
ATOM    746  CZ  PHE A  52      92.880  65.090  62.610  1.00  0.00           C
ATOM    747  HZ  PHE A  52      92.520  65.800  61.880  1.00  0.00           H
ATOM    748  CE2 PHE A  52      92.660  63.700  62.450  1.00  0.00           C
ATOM    749  HE2 PHE A  52      92.160  63.340  61.560  1.00  0.00           H
ATOM    750  CD2 PHE A  52      93.110  62.750  63.370  1.00  0.00           C
ATOM    751  HD2 PHE A  52      92.910  61.690  63.260  1.00  0.00           H
ATOM    752  C   PHE A  52      94.010  61.200  67.830  1.00  0.00           C
ATOM    753  O   PHE A  52      93.020  60.500  67.880  1.00  0.00           O
ATOM    754  N   PHE A  53      95.120  60.830  68.530  1.00  0.00           N
ATOM    755  H   PHE A  53      96.010  61.310  68.490  1.00  0.00           H
ATOM    756  CA  PHE A  53      95.260  59.510  69.140  1.00  0.00           C
ATOM    757  HA  PHE A  53      94.350  58.980  68.870  1.00  0.00           H
ATOM    758  CB  PHE A  53      96.340  58.620  68.530  1.00  0.00           C
ATOM    759  HB1 PHE A  53      96.340  57.780  69.230  1.00  0.00           H
ATOM    760  HB2 PHE A  53      97.260  59.190  68.590  1.00  0.00           H
ATOM    761  CG  PHE A  53      96.070  58.120  67.130  1.00  0.00           C
ATOM    762  CD1 PHE A  53      96.220  59.110  66.090  1.00  0.00           C
ATOM    763  HD1 PHE A  53      96.280  60.160  66.340  1.00  0.00           H
ATOM    764  CE1 PHE A  53      96.160  58.650  64.770  1.00  0.00           C
ATOM    765  HE1 PHE A  53      96.260  59.340  63.950  1.00  0.00           H
ATOM    766  CZ  PHE A  53      96.100  57.280  64.470  1.00  0.00           C
ATOM    767  HZ  PHE A  53      96.180  56.920  63.460  1.00  0.00           H
ATOM    768  CE2 PHE A  53      95.880  56.280  65.460  1.00  0.00           C
ATOM    769  HE2 PHE A  53      95.720  55.250  65.180  1.00  0.00           H
ATOM    770  CD2 PHE A  53      95.850  56.760  66.810  1.00  0.00           C
ATOM    771  HD2 PHE A  53      95.750  56.030  67.600  1.00  0.00           H
ATOM    772  C   PHE A  53      95.310  59.510  70.650  1.00  0.00           C
ATOM    773  O   PHE A  53      96.210  60.120  71.200  1.00  0.00           O
ATOM    774  N   SER A  54      94.370  58.830  71.330  1.00  0.00           N
ATOM    775  H   SER A  54      93.790  58.200  70.790  1.00  0.00           H
ATOM    776  CA  SER A  54      94.620  58.480  72.730  1.00  0.00           C
ATOM    777  HA  SER A  54      95.180  59.280  73.220  1.00  0.00           H
ATOM    778  CB  SER A  54      93.320  58.480  73.480  1.00  0.00           C
ATOM    779  HB1 SER A  54      92.760  59.350  73.140  1.00  0.00           H
ATOM    780  HB2 SER A  54      93.480  58.650  74.540  1.00  0.00           H
ATOM    781  OG  SER A  54      92.570  57.350  73.170  1.00  0.00           O
ATOM    782  HG  SER A  54      92.730  57.160  72.240  1.00  0.00           H
ATOM    783  C   SER A  54      95.360  57.110  72.920  1.00  0.00           C
ATOM    784  O   SER A  54      95.290  56.270  72.010  1.00  0.00           O
ATOM    785  N   GLU A  55      95.970  56.830  74.080  1.00  0.00           N
ATOM    786  H   GLU A  55      95.850  57.570  74.760  1.00  0.00           H
ATOM    787  CA  GLU A  55      96.800  55.610  74.260  1.00  0.00           C
ATOM    788  HA  GLU A  55      96.810  54.960  73.390  1.00  0.00           H
ATOM    789  CB  GLU A  55      98.200  56.080  74.450  1.00  0.00           C
ATOM    790  HB1 GLU A  55      98.760  55.160  74.570  1.00  0.00           H
ATOM    791  HB2 GLU A  55      98.350  56.710  75.330  1.00  0.00           H
ATOM    792  CG  GLU A  55      98.710  56.840  73.230  1.00  0.00           C
ATOM    793  HG1 GLU A  55      98.250  57.830  73.240  1.00  0.00           H
ATOM    794  HG2 GLU A  55      98.410  56.270  72.350  1.00  0.00           H
ATOM    795  CD  GLU A  55     100.190  57.210  73.260  1.00  0.00           C
ATOM    796  OE1 GLU A  55     101.120  56.460  73.550  1.00  0.00           O
ATOM    797  OE2 GLU A  55     100.500  58.420  72.990  1.00  0.00           O
ATOM    798  C   GLU A  55      96.390  54.810  75.480  1.00  0.00           C
ATOM    799  O   GLU A  55      95.640  55.290  76.360  1.00  0.00           O
ATOM    800  N   THR A  56      96.870  53.540  75.610  1.00  0.00           N
ATOM    801  H   THR A  56      97.380  53.220  74.800  1.00  0.00           H
ATOM    802  CA  THR A  56      96.510  52.600  76.670  1.00  0.00           C
ATOM    803  HA  THR A  56      95.990  53.160  77.440  1.00  0.00           H
ATOM    804  CB  THR A  56      95.590  51.460  76.250  1.00  0.00           C
ATOM    805  HB  THR A  56      95.320  50.950  77.170  1.00  0.00           H
ATOM    806  CG2 THR A  56      94.320  51.900  75.500  1.00  0.00           C
ATOM    807 1HG2 THR A  56      93.920  52.780  76.010  1.00  0.00           H
ATOM    808 2HG2 THR A  56      94.560  52.150  74.460  1.00  0.00           H
ATOM    809 3HG2 THR A  56      93.540  51.150  75.410  1.00  0.00           H
ATOM    810  OG1 THR A  56      96.370  50.620  75.470  1.00  0.00           O
ATOM    811  HG1 THR A  56      95.870  49.800  75.400  1.00  0.00           H
ATOM    812  C   THR A  56      97.720  52.050  77.250  1.00  0.00           C
ATOM    813  O   THR A  56      98.790  52.050  76.700  1.00  0.00           O
ATOM    814  N   GLY A  57      97.580  51.650  78.500  1.00  0.00           N
ATOM    815  H   GLY A  57      96.700  51.780  78.970  1.00  0.00           H
ATOM    816  CA  GLY A  57      98.700  51.090  79.250  1.00  0.00           C
ATOM    817  HA1 GLY A  57      98.350  50.840  80.250  1.00  0.00           H
ATOM    818  HA2 GLY A  57      99.520  51.780  79.410  1.00  0.00           H
ATOM    819  C   GLY A  57      99.390  49.830  78.640  1.00  0.00           C
ATOM    820  O   GLY A  57     100.540  49.640  78.830  1.00  0.00           O
ATOM    821  N   ALA A  58      98.780  49.010  77.840  1.00  0.00           N
ATOM    822  H   ALA A  58      97.790  49.170  77.750  1.00  0.00           H
ATOM    823  CA  ALA A  58      99.370  48.050  76.980  1.00  0.00           C
ATOM    824  HA  ALA A  58     100.140  47.550  77.580  1.00  0.00           H
ATOM    825  CB  ALA A  58      98.410  46.860  76.680  1.00  0.00           C
ATOM    826  HB1 ALA A  58      98.070  46.290  77.540  1.00  0.00           H
ATOM    827  HB2 ALA A  58      97.550  47.290  76.170  1.00  0.00           H
ATOM    828  HB3 ALA A  58      98.820  46.040  76.090  1.00  0.00           H
ATOM    829  C   ALA A  58     100.010  48.690  75.680  1.00  0.00           C
ATOM    830  O   ALA A  58     100.770  48.000  75.060  1.00  0.00           O
ATOM    831  N   GLY A  59      99.720  49.910  75.380  1.00  0.00           N
ATOM    832  H   GLY A  59      99.140  50.430  76.020  1.00  0.00           H
ATOM    833  CA  GLY A  59     100.310  50.600  74.280  1.00  0.00           C
ATOM    834  HA1 GLY A  59     101.330  50.240  74.160  1.00  0.00           H
ATOM    835  HA2 GLY A  59     100.410  51.650  74.550  1.00  0.00           H
ATOM    836  C   GLY A  59      99.530  50.420  72.970  1.00  0.00           C
ATOM    837  O   GLY A  59     100.130  50.330  71.850  1.00  0.00           O
ATOM    838  N   LYS A  60      98.190  50.380  73.050  1.00  0.00           N
ATOM    839  H   LYS A  60      97.850  50.440  74.000  1.00  0.00           H
ATOM    840  CA  LYS A  60      97.240  50.540  71.950  1.00  0.00           C
ATOM    841  HA  LYS A  60      97.780  50.180  71.080  1.00  0.00           H
ATOM    842  CB  LYS A  60      96.010  49.700  72.250  1.00  0.00           C
ATOM    843  HB1 LYS A  60      95.520  50.020  73.170  1.00  0.00           H
ATOM    844  HB2 LYS A  60      96.360  48.690  72.450  1.00  0.00           H
ATOM    845  CG  LYS A  60      95.130  49.730  71.080  1.00  0.00           C
ATOM    846  HG1 LYS A  60      95.540  49.340  70.150  1.00  0.00           H
ATOM    847  HG2 LYS A  60      94.820  50.750  70.910  1.00  0.00           H
ATOM    848  CD  LYS A  60      93.760  48.980  71.370  1.00  0.00           C
ATOM    849  HD1 LYS A  60      93.110  49.250  70.540  1.00  0.00           H
ATOM    850  HD2 LYS A  60      93.350  49.420  72.290  1.00  0.00           H
ATOM    851  CE  LYS A  60      93.750  47.490  71.530  1.00  0.00           C
ATOM    852  HE1 LYS A  60      94.060  47.290  72.560  1.00  0.00           H
ATOM    853  HE2 LYS A  60      94.370  46.970  70.800  1.00  0.00           H
ATOM    854  NZ  LYS A  60      92.340  47.040  71.300  1.00  0.00           N
ATOM    855  HZ1 LYS A  60      92.120  46.070  71.470  1.00  0.00           H
ATOM    856  HZ2 LYS A  60      91.650  47.590  71.800  1.00  0.00           H
ATOM    857  HZ3 LYS A  60      92.130  47.190  70.330  1.00  0.00           H
ATOM    858  C   LYS A  60      96.950  52.080  71.680  1.00  0.00           C
ATOM    859  O   LYS A  60      96.500  52.760  72.550  1.00  0.00           O
ATOM    860  N   HIS A  61      97.340  52.480  70.450  1.00  0.00           N
ATOM    861  H   HIS A  61      97.890  51.880  69.850  1.00  0.00           H
ATOM    862  CA  HIS A  61      96.880  53.840  70.090  1.00  0.00           C
ATOM    863  HA  HIS A  61      96.850  54.470  70.980  1.00  0.00           H
ATOM    864  CB  HIS A  61      97.870  54.560  69.160  1.00  0.00           C
ATOM    865  HB1 HIS A  61      97.340  55.480  68.910  1.00  0.00           H
ATOM    866  HB2 HIS A  61      98.120  53.990  68.260  1.00  0.00           H
ATOM    867  CG  HIS A  61      99.170  54.980  69.730  1.00  0.00           C
ATOM    868  ND1 HIS A  61      99.990  54.220  70.640  1.00  0.00           N
ATOM    869  CE1 HIS A  61     101.150  54.830  70.780  1.00  0.00           C
ATOM    870  HE1 HIS A  61     101.930  54.400  71.390  1.00  0.00           H
ATOM    871  NE2 HIS A  61     101.190  55.920  69.980  1.00  0.00           N
ATOM    872  HE2 HIS A  61     101.960  56.580  69.960  1.00  0.00           H
ATOM    873  CD2 HIS A  61      99.970  55.950  69.350  1.00  0.00           C
ATOM    874  HD2 HIS A  61      99.650  56.640  68.570  1.00  0.00           H
ATOM    875  C   HIS A  61      95.520  53.850  69.480  1.00  0.00           C
ATOM    876  O   HIS A  61      95.260  53.350  68.360  1.00  0.00           O
ATOM    877  N   VAL A  62      94.590  54.430  70.270  1.00  0.00           N
ATOM    878  H   VAL A  62      94.920  54.970  71.060  1.00  0.00           H
ATOM    879  CA  VAL A  62      93.090  54.450  70.020  1.00  0.00           C
ATOM    880  HA  VAL A  62      92.880  53.660  69.310  1.00  0.00           H
ATOM    881  CB  VAL A  62      92.400  54.140  71.390  1.00  0.00           C
ATOM    882  HB  VAL A  62      92.650  54.870  72.160  1.00  0.00           H
ATOM    883  CG1 VAL A  62      90.890  54.020  71.260  1.00  0.00           C
ATOM    884 1HG1 VAL A  62      90.520  53.950  72.280  1.00  0.00           H
ATOM    885 2HG1 VAL A  62      90.520  54.890  70.720  1.00  0.00           H
ATOM    886 3HG1 VAL A  62      90.590  53.080  70.800  1.00  0.00           H
ATOM    887  CG2 VAL A  62      92.910  52.750  71.920  1.00  0.00           C
ATOM    888 1HG2 VAL A  62      92.560  52.580  72.940  1.00  0.00           H
ATOM    889 2HG2 VAL A  62      92.550  51.890  71.360  1.00  0.00           H
ATOM    890 3HG2 VAL A  62      93.990  52.780  71.870  1.00  0.00           H
ATOM    891  C   VAL A  62      92.650  55.780  69.400  1.00  0.00           C
ATOM    892  O   VAL A  62      92.790  56.880  69.990  1.00  0.00           O
ATOM    893  N   PRO A  63      92.260  55.780  68.100  1.00  0.00           N
ATOM    894  CD  PRO A  63      92.610  54.670  67.170  1.00  0.00           C
ATOM    895  HD1 PRO A  63      92.260  53.670  67.420  1.00  0.00           H
ATOM    896  HD2 PRO A  63      93.650  54.650  66.840  1.00  0.00           H
ATOM    897  CG  PRO A  63      91.980  55.040  65.840  1.00  0.00           C
ATOM    898  HG1 PRO A  63      91.440  54.190  65.420  1.00  0.00           H
ATOM    899  HG2 PRO A  63      92.770  55.250  65.120  1.00  0.00           H
ATOM    900  CB  PRO A  63      91.040  56.180  66.210  1.00  0.00           C
ATOM    901  HB1 PRO A  63      90.070  55.740  66.440  1.00  0.00           H
ATOM    902  HB2 PRO A  63      91.000  56.920  65.420  1.00  0.00           H
ATOM    903  CA  PRO A  63      91.620  56.890  67.450  1.00  0.00           C
ATOM    904  HA  PRO A  63      92.450  57.570  67.240  1.00  0.00           H
ATOM    905  C   PRO A  63      90.540  57.640  68.230  1.00  0.00           C
ATOM    906  O   PRO A  63      89.510  57.100  68.550  1.00  0.00           O
ATOM    907  N   ARG A  64      90.680  58.980  68.370  1.00  0.00           N
ATOM    908  H   ARG A  64      91.560  59.420  68.130  1.00  0.00           H
ATOM    909  CA  ARG A  64      89.650  59.920  68.920  1.00  0.00           C
ATOM    910  HA  ARG A  64      89.300  59.440  69.830  1.00  0.00           H
ATOM    911  CB  ARG A  64      90.310  61.230  69.300  1.00  0.00           C
ATOM    912  HB1 ARG A  64      89.470  61.870  69.540  1.00  0.00           H
ATOM    913  HB2 ARG A  64      90.800  61.620  68.410  1.00  0.00           H
ATOM    914  CG  ARG A  64      91.320  61.270  70.480  1.00  0.00           C
ATOM    915  HG1 ARG A  64      91.990  60.410  70.430  1.00  0.00           H
ATOM    916  HG2 ARG A  64      90.830  60.990  71.420  1.00  0.00           H
ATOM    917  CD  ARG A  64      91.860  62.660  70.840  1.00  0.00           C
ATOM    918  HD1 ARG A  64      91.180  63.130  71.550  1.00  0.00           H
ATOM    919  HD2 ARG A  64      91.900  63.250  69.920  1.00  0.00           H
ATOM    920  NE  ARG A  64      93.200  62.620  71.480  1.00  0.00           N
ATOM    921  HE  ARG A  64      93.960  62.990  70.930  1.00  0.00           H
ATOM    922  CZ  ARG A  64      93.470  62.170  72.690  1.00  0.00           C
ATOM    923  NH1 ARG A  64      92.660  61.740  73.630  1.00  0.00           N
ATOM    924 1HH1 ARG A  64      91.650  61.730  73.560  1.00  0.00           H
ATOM    925 2HH1 ARG A  64      92.950  61.720  74.600  1.00  0.00           H
ATOM    926  NH2 ARG A  64      94.660  62.270  73.000  1.00  0.00           N
ATOM    927 1HH2 ARG A  64      95.250  62.610  72.260  1.00  0.00           H
ATOM    928 2HH2 ARG A  64      95.040  62.090  73.920  1.00  0.00           H
ATOM    929  C   ARG A  64      88.460  60.050  67.950  1.00  0.00           C
ATOM    930  O   ARG A  64      88.310  61.090  67.330  1.00  0.00           O
ATOM    931  N   ALA A  65      87.670  58.980  67.870  1.00  0.00           N
ATOM    932  H   ALA A  65      88.020  58.120  68.270  1.00  0.00           H
ATOM    933  CA  ALA A  65      86.680  58.880  66.810  1.00  0.00           C
ATOM    934  HA  ALA A  65      86.390  59.870  66.440  1.00  0.00           H
ATOM    935  CB  ALA A  65      87.330  58.250  65.560  1.00  0.00           C
ATOM    936  HB1 ALA A  65      87.970  58.930  65.010  1.00  0.00           H
ATOM    937  HB2 ALA A  65      87.820  57.310  65.780  1.00  0.00           H
ATOM    938  HB3 ALA A  65      86.520  58.120  64.840  1.00  0.00           H
ATOM    939  C   ALA A  65      85.420  58.180  67.260  1.00  0.00           C
ATOM    940  O   ALA A  65      85.350  57.260  68.030  1.00  0.00           O
ATOM    941  N   VAL A  66      84.280  58.630  66.710  1.00  0.00           N
ATOM    942  H   VAL A  66      84.340  59.390  66.050  1.00  0.00           H
ATOM    943  CA  VAL A  66      82.950  57.950  66.650  1.00  0.00           C
ATOM    944  HA  VAL A  66      82.960  57.010  67.200  1.00  0.00           H
ATOM    945  CB  VAL A  66      81.900  58.830  67.270  1.00  0.00           C
ATOM    946  HB  VAL A  66      82.030  59.820  66.840  1.00  0.00           H
ATOM    947  CG1 VAL A  66      80.450  58.300  66.980  1.00  0.00           C
ATOM    948 1HG1 VAL A  66      80.140  58.320  65.940  1.00  0.00           H
ATOM    949 2HG1 VAL A  66      80.210  57.290  67.330  1.00  0.00           H
ATOM    950 3HG1 VAL A  66      79.710  59.000  67.360  1.00  0.00           H
ATOM    951  CG2 VAL A  66      81.950  58.980  68.770  1.00  0.00           C
ATOM    952 1HG2 VAL A  66      81.190  59.680  69.120  1.00  0.00           H
ATOM    953 2HG2 VAL A  66      81.800  58.000  69.220  1.00  0.00           H
ATOM    954 3HG2 VAL A  66      82.840  59.470  69.160  1.00  0.00           H
ATOM    955  C   VAL A  66      82.570  57.640  65.210  1.00  0.00           C
ATOM    956  O   VAL A  66      82.540  58.520  64.350  1.00  0.00           O
ATOM    957  N   PHE A  67      82.030  56.460  64.950  1.00  0.00           N
ATOM    958  H   PHE A  67      81.940  55.850  65.740  1.00  0.00           H
ATOM    959  CA  PHE A  67      81.330  56.140  63.770  1.00  0.00           C
ATOM    960  HA  PHE A  67      81.480  56.950  63.050  1.00  0.00           H
ATOM    961  CB  PHE A  67      81.970  54.840  63.090  1.00  0.00           C
ATOM    962  HB1 PHE A  67      81.470  54.710  62.130  1.00  0.00           H
ATOM    963  HB2 PHE A  67      81.790  53.980  63.730  1.00  0.00           H
ATOM    964  CG  PHE A  67      83.410  54.940  62.740  1.00  0.00           C
ATOM    965  CD1 PHE A  67      84.350  54.800  63.720  1.00  0.00           C
ATOM    966  HD1 PHE A  67      84.000  54.650  64.740  1.00  0.00           H
ATOM    967  CE1 PHE A  67      85.650  54.850  63.330  1.00  0.00           C
ATOM    968  HE1 PHE A  67      86.420  54.640  64.050  1.00  0.00           H
ATOM    969  CZ  PHE A  67      85.990  55.020  61.980  1.00  0.00           C
ATOM    970  HZ  PHE A  67      87.030  55.000  61.680  1.00  0.00           H
ATOM    971  CE2 PHE A  67      85.040  55.310  61.030  1.00  0.00           C
ATOM    972  HE2 PHE A  67      85.370  55.650  60.060  1.00  0.00           H
ATOM    973  CD2 PHE A  67      83.700  55.280  61.420  1.00  0.00           C
ATOM    974  HD2 PHE A  67      82.920  55.620  60.750  1.00  0.00           H
ATOM    975  C   PHE A  67      79.830  55.860  64.010  1.00  0.00           C
ATOM    976  O   PHE A  67      79.520  55.030  64.890  1.00  0.00           O
ATOM    977  N   VAL A  68      78.890  56.580  63.360  1.00  0.00           N
ATOM    978  H   VAL A  68      79.220  57.260  62.690  1.00  0.00           H
ATOM    979  CA  VAL A  68      77.480  56.620  63.720  1.00  0.00           C
ATOM    980  HA  VAL A  68      77.320  55.730  64.340  1.00  0.00           H
ATOM    981  CB  VAL A  68      77.280  57.820  64.680  1.00  0.00           C
ATOM    982  HB  VAL A  68      77.900  57.780  65.570  1.00  0.00           H
ATOM    983  CG1 VAL A  68      77.610  59.200  64.130  1.00  0.00           C
ATOM    984 1HG1 VAL A  68      77.720  59.870  64.980  1.00  0.00           H
ATOM    985 2HG1 VAL A  68      78.610  59.130  63.680  1.00  0.00           H
ATOM    986 3HG1 VAL A  68      76.880  59.510  63.380  1.00  0.00           H
ATOM    987  CG2 VAL A  68      75.780  57.790  65.140  1.00  0.00           C
ATOM    988 1HG2 VAL A  68      75.070  57.960  64.320  1.00  0.00           H
ATOM    989 2HG2 VAL A  68      75.620  56.960  65.830  1.00  0.00           H
ATOM    990 3HG2 VAL A  68      75.570  58.560  65.880  1.00  0.00           H
ATOM    991  C   VAL A  68      76.470  56.620  62.430  1.00  0.00           C
ATOM    992  O   VAL A  68      76.310  57.590  61.680  1.00  0.00           O
ATOM    993  N   ASP A  69      75.850  55.470  62.250  1.00  0.00           N
ATOM    994  H   ASP A  69      75.900  54.770  62.970  1.00  0.00           H
ATOM    995  CA  ASP A  69      74.850  55.220  61.130  1.00  0.00           C
ATOM    996  HA  ASP A  69      74.620  56.160  60.620  1.00  0.00           H
ATOM    997  CB  ASP A  69      75.540  54.230  60.150  1.00  0.00           C
ATOM    998  HB1 ASP A  69      75.610  53.230  60.570  1.00  0.00           H
ATOM    999  HB2 ASP A  69      76.530  54.620  59.910  1.00  0.00           H
ATOM   1000  CG  ASP A  69      74.860  54.020  58.790  1.00  0.00           C
ATOM   1001  OD1 ASP A  69      73.700  54.540  58.560  1.00  0.00           O
ATOM   1002  OD2 ASP A  69      75.420  53.290  57.990  1.00  0.00           O
ATOM   1003  C   ASP A  69      73.520  54.570  61.690  1.00  0.00           C
ATOM   1004  O   ASP A  69      73.570  53.860  62.700  1.00  0.00           O
ATOM   1005  N   LEU A  70      72.410  54.830  60.960  1.00  0.00           N
ATOM   1006  H   LEU A  70      72.540  55.190  60.020  1.00  0.00           H
ATOM   1007  CA  LEU A  70      71.090  54.380  61.420  1.00  0.00           C
ATOM   1008  HA  LEU A  70      71.070  54.440  62.510  1.00  0.00           H
ATOM   1009  CB  LEU A  70      70.020  55.360  60.900  1.00  0.00           C
ATOM   1010  HB1 LEU A  70      68.980  55.020  60.980  1.00  0.00           H
ATOM   1011  HB2 LEU A  70      70.110  55.500  59.820  1.00  0.00           H
ATOM   1012  CG  LEU A  70      70.110  56.790  61.440  1.00  0.00           C
ATOM   1013  HG  LEU A  70      71.050  57.240  61.130  1.00  0.00           H
ATOM   1014  CD1 LEU A  70      69.060  57.690  60.780  1.00  0.00           C
ATOM   1015 1HD1 LEU A  70      69.280  57.730  59.710  1.00  0.00           H
ATOM   1016 2HD1 LEU A  70      68.080  57.220  60.850  1.00  0.00           H
ATOM   1017 3HD1 LEU A  70      69.210  58.720  61.100  1.00  0.00           H
ATOM   1018  CD2 LEU A  70      69.940  56.740  62.990  1.00  0.00           C
ATOM   1019 1HD2 LEU A  70      69.110  56.110  63.310  1.00  0.00           H
ATOM   1020 2HD2 LEU A  70      70.920  56.490  63.410  1.00  0.00           H
ATOM   1021 3HD2 LEU A  70      69.660  57.710  63.390  1.00  0.00           H
ATOM   1022  C   LEU A  70      70.760  52.930  61.050  1.00  0.00           C
ATOM   1023  O   LEU A  70      69.810  52.440  61.620  1.00  0.00           O
ATOM   1024  N   GLU A  71      71.560  52.280  60.310  1.00  0.00           N
ATOM   1025  H   GLU A  71      72.390  52.830  60.140  1.00  0.00           H
ATOM   1026  CA  GLU A  71      71.530  50.800  59.980  1.00  0.00           C
ATOM   1027  HA  GLU A  71      70.700  50.310  60.480  1.00  0.00           H
ATOM   1028  CB  GLU A  71      71.020  50.760  58.440  1.00  0.00           C
ATOM   1029  HB1 GLU A  71      70.110  51.350  58.310  1.00  0.00           H
ATOM   1030  HB2 GLU A  71      70.600  49.770  58.250  1.00  0.00           H
ATOM   1031  CG  GLU A  71      71.980  51.230  57.340  1.00  0.00           C
ATOM   1032  HG1 GLU A  71      72.610  51.980  57.810  1.00  0.00           H
ATOM   1033  HG2 GLU A  71      71.410  51.870  56.660  1.00  0.00           H
ATOM   1034  CD  GLU A  71      72.690  50.080  56.590  1.00  0.00           C
ATOM   1035  OE1 GLU A  71      73.010  48.980  57.160  1.00  0.00           O
ATOM   1036  OE2 GLU A  71      73.000  50.310  55.370  1.00  0.00           O
ATOM   1037  C   GLU A  71      72.870  50.020  60.140  1.00  0.00           C
ATOM   1038  O   GLU A  71      73.860  50.720  60.350  1.00  0.00           O
ATOM   1039  N   PRO A  72      72.910  48.670  60.310  1.00  0.00           N
ATOM   1040  CD  PRO A  72      71.810  47.730  60.100  1.00  0.00           C
ATOM   1041  HD1 PRO A  72      71.370  47.760  59.100  1.00  0.00           H
ATOM   1042  HD2 PRO A  72      70.960  47.980  60.730  1.00  0.00           H
ATOM   1043  CG  PRO A  72      72.420  46.340  60.440  1.00  0.00           C
ATOM   1044  HG1 PRO A  72      72.770  45.850  59.540  1.00  0.00           H
ATOM   1045  HG2 PRO A  72      71.840  45.790  61.190  1.00  0.00           H
ATOM   1046  CB  PRO A  72      73.550  46.660  61.330  1.00  0.00           C
ATOM   1047  HB1 PRO A  72      74.300  45.890  61.180  1.00  0.00           H
ATOM   1048  HB2 PRO A  72      73.300  46.640  62.390  1.00  0.00           H
ATOM   1049  CA  PRO A  72      74.070  48.040  60.840  1.00  0.00           C
ATOM   1050  HA  PRO A  72      74.420  48.590  61.710  1.00  0.00           H
ATOM   1051  C   PRO A  72      75.230  47.940  59.840  1.00  0.00           C
ATOM   1052  O   PRO A  72      76.400  48.080  60.170  1.00  0.00           O
ATOM   1053  N   THR A  73      74.920  47.700  58.580  1.00  0.00           N
ATOM   1054  H   THR A  73      73.930  47.700  58.420  1.00  0.00           H
ATOM   1055  CA  THR A  73      75.790  46.920  57.640  1.00  0.00           C
ATOM   1056  HA  THR A  73      76.030  45.970  58.120  1.00  0.00           H
ATOM   1057  CB  THR A  73      74.990  46.510  56.390  1.00  0.00           C
ATOM   1058  HB  THR A  73      75.710  45.950  55.800  1.00  0.00           H
ATOM   1059  CG2 THR A  73      73.750  45.730  56.510  1.00  0.00           C
ATOM   1060 1HG2 THR A  73      73.910  44.860  57.160  1.00  0.00           H
ATOM   1061 2HG2 THR A  73      72.920  46.330  56.870  1.00  0.00           H
ATOM   1062 3HG2 THR A  73      73.510  45.430  55.490  1.00  0.00           H
ATOM   1063  OG1 THR A  73      74.740  47.750  55.760  1.00  0.00           O
ATOM   1064  HG1 THR A  73      74.020  48.180  56.230  1.00  0.00           H
ATOM   1065  C   THR A  73      77.100  47.510  57.230  1.00  0.00           C
ATOM   1066  O   THR A  73      77.900  46.790  56.660  1.00  0.00           O
ATOM   1067  N   VAL A  74      77.330  48.800  57.400  1.00  0.00           N
ATOM   1068  H   VAL A  74      76.760  49.320  58.050  1.00  0.00           H
ATOM   1069  CA  VAL A  74      78.540  49.590  56.940  1.00  0.00           C
ATOM   1070  HA  VAL A  74      79.090  48.910  56.280  1.00  0.00           H
ATOM   1071  CB  VAL A  74      78.260  50.830  56.050  1.00  0.00           C
ATOM   1072  HB  VAL A  74      77.500  51.380  56.600  1.00  0.00           H
ATOM   1073  CG1 VAL A  74      79.520  51.740  55.790  1.00  0.00           C
ATOM   1074 1HG1 VAL A  74      80.260  51.400  55.060  1.00  0.00           H
ATOM   1075 2HG1 VAL A  74      79.230  52.760  55.520  1.00  0.00           H
ATOM   1076 3HG1 VAL A  74      80.030  51.770  56.750  1.00  0.00           H
ATOM   1077  CG2 VAL A  74      77.650  50.290  54.800  1.00  0.00           C
ATOM   1078 1HG2 VAL A  74      78.220  49.480  54.350  1.00  0.00           H
ATOM   1079 2HG2 VAL A  74      76.640  49.910  54.930  1.00  0.00           H
ATOM   1080 3HG2 VAL A  74      77.640  51.040  54.010  1.00  0.00           H
ATOM   1081  C   VAL A  74      79.590  49.810  58.000  1.00  0.00           C
ATOM   1082  O   VAL A  74      80.770  49.590  57.710  1.00  0.00           O
ATOM   1083  N   ILE A  75      79.100  50.060  59.180  1.00  0.00           N
ATOM   1084  H   ILE A  75      78.110  50.300  59.200  1.00  0.00           H
ATOM   1085  CA  ILE A  75      79.860  50.020  60.400  1.00  0.00           C
ATOM   1086  HA  ILE A  75      80.830  50.480  60.210  1.00  0.00           H
ATOM   1087  CB  ILE A  75      79.270  50.790  61.560  1.00  0.00           C
ATOM   1088  HB  ILE A  75      78.300  50.340  61.790  1.00  0.00           H
ATOM   1089  CG2 ILE A  75      80.100  50.590  62.890  1.00  0.00           C
ATOM   1090 1HG2 ILE A  75      79.640  51.110  63.740  1.00  0.00           H
ATOM   1091 2HG2 ILE A  75      80.180  49.550  63.190  1.00  0.00           H
ATOM   1092 3HG2 ILE A  75      81.110  50.990  62.790  1.00  0.00           H
ATOM   1093  CG1 ILE A  75      79.150  52.290  61.190  1.00  0.00           C
ATOM   1094 1HG1 ILE A  75      78.820  52.410  60.160  1.00  0.00           H
ATOM   1095 2HG1 ILE A  75      80.150  52.700  61.330  1.00  0.00           H
ATOM   1096  CD  ILE A  75      78.250  53.070  62.200  1.00  0.00           C
ATOM   1097  HD1 ILE A  75      78.390  54.110  61.890  1.00  0.00           H
ATOM   1098  HD2 ILE A  75      77.210  52.850  61.950  1.00  0.00           H
ATOM   1099  HD3 ILE A  75      78.550  52.980  63.240  1.00  0.00           H
ATOM   1100  C   ILE A  75      80.110  48.550  60.760  1.00  0.00           C
ATOM   1101  O   ILE A  75      81.150  48.190  61.350  1.00  0.00           O
ATOM   1102  N   ASP A  76      79.230  47.640  60.370  1.00  0.00           N
ATOM   1103  H   ASP A  76      78.300  47.900  60.070  1.00  0.00           H
ATOM   1104  CA  ASP A  76      79.520  46.220  60.630  1.00  0.00           C
ATOM   1105  HA  ASP A  76      79.750  46.060  61.680  1.00  0.00           H
ATOM   1106  CB  ASP A  76      78.340  45.290  60.120  1.00  0.00           C
ATOM   1107  HB1 ASP A  76      78.790  44.610  59.400  1.00  0.00           H
ATOM   1108  HB2 ASP A  76      77.610  45.930  59.610  1.00  0.00           H
ATOM   1109  CG  ASP A  76      77.690  44.420  61.190  1.00  0.00           C
ATOM   1110  OD1 ASP A  76      78.140  44.390  62.370  1.00  0.00           O
ATOM   1111  OD2 ASP A  76      76.670  43.750  60.910  1.00  0.00           O
ATOM   1112  C   ASP A  76      80.800  45.770  59.950  1.00  0.00           C
ATOM   1113  O   ASP A  76      81.540  45.030  60.600  1.00  0.00           O
ATOM   1114  N   GLU A  77      81.150  46.390  58.840  1.00  0.00           N
ATOM   1115  H   GLU A  77      80.540  47.090  58.440  1.00  0.00           H
ATOM   1116  CA  GLU A  77      82.430  46.110  58.100  1.00  0.00           C
ATOM   1117  HA  GLU A  77      82.550  45.030  58.050  1.00  0.00           H
ATOM   1118  CB  GLU A  77      82.300  46.710  56.650  1.00  0.00           C
ATOM   1119  HB1 GLU A  77      83.220  46.520  56.090  1.00  0.00           H
ATOM   1120  HB2 GLU A  77      82.190  47.800  56.680  1.00  0.00           H
ATOM   1121  CG  GLU A  77      81.200  46.190  55.790  1.00  0.00           C
ATOM   1122  HG1 GLU A  77      81.080  46.940  55.000  1.00  0.00           H
ATOM   1123  HG2 GLU A  77      80.280  45.980  56.340  1.00  0.00           H
ATOM   1124  CD  GLU A  77      81.600  44.820  55.140  1.00  0.00           C
ATOM   1125  OE1 GLU A  77      81.780  43.830  55.830  1.00  0.00           O
ATOM   1126  OE2 GLU A  77      81.820  44.840  53.870  1.00  0.00           O
ATOM   1127  C   GLU A  77      83.670  46.650  58.890  1.00  0.00           C
ATOM   1128  O   GLU A  77      84.740  46.040  59.020  1.00  0.00           O
ATOM   1129  N   VAL A  78      83.500  47.800  59.530  1.00  0.00           N
ATOM   1130  H   VAL A  78      82.560  48.130  59.380  1.00  0.00           H
ATOM   1131  CA  VAL A  78      84.440  48.430  60.450  1.00  0.00           C
ATOM   1132  HA  VAL A  78      85.330  48.340  59.820  1.00  0.00           H
ATOM   1133  CB  VAL A  78      84.220  49.920  60.800  1.00  0.00           C
ATOM   1134  HB  VAL A  78      83.260  50.040  61.300  1.00  0.00           H
ATOM   1135  CG1 VAL A  78      85.270  50.540  61.740  1.00  0.00           C
ATOM   1136 1HG1 VAL A  78      86.240  50.260  61.340  1.00  0.00           H
ATOM   1137 2HG1 VAL A  78      85.250  51.630  61.790  1.00  0.00           H
ATOM   1138 3HG1 VAL A  78      85.240  50.090  62.730  1.00  0.00           H
ATOM   1139  CG2 VAL A  78      84.230  50.730  59.530  1.00  0.00           C
ATOM   1140 1HG2 VAL A  78      83.290  50.580  59.000  1.00  0.00           H
ATOM   1141 2HG2 VAL A  78      84.330  51.800  59.710  1.00  0.00           H
ATOM   1142 3HG2 VAL A  78      85.080  50.510  58.880  1.00  0.00           H
ATOM   1143  C   VAL A  78      84.810  47.590  61.680  1.00  0.00           C
ATOM   1144  O   VAL A  78      86.010  47.310  61.950  1.00  0.00           O
ATOM   1145  N   ARG A  79      83.870  47.030  62.330  1.00  0.00           N
ATOM   1146  H   ARG A  79      82.920  47.280  62.090  1.00  0.00           H
ATOM   1147  CA  ARG A  79      84.030  46.150  63.510  1.00  0.00           C
ATOM   1148  HA  ARG A  79      84.830  46.550  64.130  1.00  0.00           H
ATOM   1149  CB  ARG A  79      82.820  46.030  64.520  1.00  0.00           C
ATOM   1150  HB1 ARG A  79      82.630  47.030  64.900  1.00  0.00           H
ATOM   1151  HB2 ARG A  79      83.200  45.440  65.350  1.00  0.00           H
ATOM   1152  CG  ARG A  79      81.580  45.500  63.880  1.00  0.00           C
ATOM   1153  HG1 ARG A  79      81.720  44.490  63.490  1.00  0.00           H
ATOM   1154  HG2 ARG A  79      81.360  46.200  63.080  1.00  0.00           H
ATOM   1155  CD  ARG A  79      80.330  45.400  64.850  1.00  0.00           C
ATOM   1156  HD1 ARG A  79      80.520  44.850  65.770  1.00  0.00           H
ATOM   1157  HD2 ARG A  79      79.570  44.870  64.270  1.00  0.00           H
ATOM   1158  NE  ARG A  79      79.710  46.700  65.330  1.00  0.00           N
ATOM   1159  HE  ARG A  79      79.930  47.080  66.240  1.00  0.00           H
ATOM   1160  CZ  ARG A  79      78.530  47.210  64.860  1.00  0.00           C
ATOM   1161  NH1 ARG A  79      77.970  46.860  63.760  1.00  0.00           N
ATOM   1162 1HH1 ARG A  79      78.310  46.030  63.280  1.00  0.00           H
ATOM   1163 2HH1 ARG A  79      77.120  47.270  63.410  1.00  0.00           H
ATOM   1164  NH2 ARG A  79      77.890  48.220  65.450  1.00  0.00           N
ATOM   1165 1HH2 ARG A  79      78.250  48.540  66.340  1.00  0.00           H
ATOM   1166 2HH2 ARG A  79      76.930  48.430  65.230  1.00  0.00           H
ATOM   1167  C   ARG A  79      84.490  44.760  63.150  1.00  0.00           C
ATOM   1168  O   ARG A  79      84.860  43.990  64.040  1.00  0.00           O
ATOM   1169  N   THR A  80      84.610  44.490  61.840  1.00  0.00           N
ATOM   1170  H   THR A  80      84.270  45.230  61.240  1.00  0.00           H
ATOM   1171  CA  THR A  80      85.170  43.280  61.200  1.00  0.00           C
ATOM   1172  HA  THR A  80      85.690  42.710  61.970  1.00  0.00           H
ATOM   1173  CB  THR A  80      84.070  42.420  60.630  1.00  0.00           C
ATOM   1174  HB  THR A  80      84.510  41.540  60.160  1.00  0.00           H
ATOM   1175  CG2 THR A  80      83.150  41.980  61.780  1.00  0.00           C
ATOM   1176 1HG2 THR A  80      82.890  42.820  62.420  1.00  0.00           H
ATOM   1177 2HG2 THR A  80      82.240  41.570  61.340  1.00  0.00           H
ATOM   1178 3HG2 THR A  80      83.510  41.060  62.260  1.00  0.00           H
ATOM   1179  OG1 THR A  80      83.300  43.130  59.620  1.00  0.00           O
ATOM   1180  HG1 THR A  80      82.560  43.550  60.070  1.00  0.00           H
ATOM   1181  C   THR A  80      86.270  43.480  60.220  1.00  0.00           C
ATOM   1182  O   THR A  80      86.700  42.470  59.680  1.00  0.00           O
ATOM   1183  N   GLY A  81      86.880  44.670  60.100  1.00  0.00           N
ATOM   1184  H   GLY A  81      86.610  45.280  60.850  1.00  0.00           H
ATOM   1185  CA  GLY A  81      87.790  45.110  59.170  1.00  0.00           C
ATOM   1186  HA1 GLY A  81      87.660  46.190  59.150  1.00  0.00           H
ATOM   1187  HA2 GLY A  81      87.780  44.770  58.140  1.00  0.00           H
ATOM   1188  C   GLY A  81      89.270  44.900  59.560  1.00  0.00           C
ATOM   1189  O   GLY A  81      89.670  44.480  60.660  1.00  0.00           O
ATOM   1190  N   THR A  82      90.150  45.250  58.620  1.00  0.00           N
ATOM   1191  H   THR A  82      89.890  45.650  57.720  1.00  0.00           H
ATOM   1192  CA  THR A  82      91.640  45.090  58.820  1.00  0.00           C
ATOM   1193  HA  THR A  82      92.010  44.070  58.970  1.00  0.00           H
ATOM   1194  CB  THR A  82      92.290  45.680  57.600  1.00  0.00           C
ATOM   1195  HB  THR A  82      93.350  45.830  57.810  1.00  0.00           H
ATOM   1196  CG2 THR A  82      92.160  44.780  56.430  1.00  0.00           C
ATOM   1197 1HG2 THR A  82      92.490  45.260  55.510  1.00  0.00           H
ATOM   1198 2HG2 THR A  82      92.880  43.970  56.510  1.00  0.00           H
ATOM   1199 3HG2 THR A  82      91.190  44.290  56.310  1.00  0.00           H
ATOM   1200  OG1 THR A  82      91.640  46.840  57.210  1.00  0.00           O
ATOM   1201  HG1 THR A  82      91.810  46.990  56.270  1.00  0.00           H
ATOM   1202  C   THR A  82      92.170  45.950  59.960  1.00  0.00           C
ATOM   1203  O   THR A  82      93.250  45.690  60.440  1.00  0.00           O
ATOM   1204  N   TYR A  83      91.450  47.060  60.330  1.00  0.00           N
ATOM   1205  H   TYR A  83      90.610  47.260  59.810  1.00  0.00           H
ATOM   1206  CA  TYR A  83      91.740  47.940  61.490  1.00  0.00           C
ATOM   1207  HA  TYR A  83      92.730  47.650  61.820  1.00  0.00           H
ATOM   1208  CB  TYR A  83      91.890  49.380  61.040  1.00  0.00           C
ATOM   1209  HB1 TYR A  83      91.890  50.040  61.910  1.00  0.00           H
ATOM   1210  HB2 TYR A  83      90.950  49.670  60.570  1.00  0.00           H
ATOM   1211  CG  TYR A  83      93.100  49.580  60.200  1.00  0.00           C
ATOM   1212  CD1 TYR A  83      93.100  49.490  58.820  1.00  0.00           C
ATOM   1213  HD1 TYR A  83      92.190  49.240  58.300  1.00  0.00           H
ATOM   1214  CE1 TYR A  83      94.220  49.660  58.090  1.00  0.00           C
ATOM   1215  HE1 TYR A  83      94.220  49.540  57.010  1.00  0.00           H
ATOM   1216  CZ  TYR A  83      95.490  50.010  58.730  1.00  0.00           C
ATOM   1217  OH  TYR A  83      96.620  50.180  57.990  1.00  0.00           O
ATOM   1218  HH  TYR A  83      97.380  50.080  58.560  1.00  0.00           H
ATOM   1219  CE2 TYR A  83      95.520  50.150  60.160  1.00  0.00           C
ATOM   1220  HE2 TYR A  83      96.520  50.360  60.520  1.00  0.00           H
ATOM   1221  CD2 TYR A  83      94.300  49.950  60.930  1.00  0.00           C
ATOM   1222  HD2 TYR A  83      94.370  50.000  62.010  1.00  0.00           H
ATOM   1223  C   TYR A  83      90.860  47.770  62.730  1.00  0.00           C
ATOM   1224  O   TYR A  83      90.950  48.600  63.670  1.00  0.00           O
ATOM   1225  N   ARG A  84      90.050  46.730  62.720  1.00  0.00           N
ATOM   1226  H   ARG A  84      90.110  46.040  61.980  1.00  0.00           H
ATOM   1227  CA  ARG A  84      89.100  46.460  63.850  1.00  0.00           C
ATOM   1228  HA  ARG A  84      88.360  47.250  63.740  1.00  0.00           H
ATOM   1229  CB  ARG A  84      88.260  45.140  63.640  1.00  0.00           C
ATOM   1230  HB1 ARG A  84      87.770  45.140  62.660  1.00  0.00           H
ATOM   1231  HB2 ARG A  84      87.480  45.040  64.400  1.00  0.00           H
ATOM   1232  CG  ARG A  84      89.180  43.940  63.760  1.00  0.00           C
ATOM   1233  HG1 ARG A  84      89.530  43.790  64.780  1.00  0.00           H
ATOM   1234  HG2 ARG A  84      90.100  44.070  63.180  1.00  0.00           H
ATOM   1235  CD  ARG A  84      88.590  42.670  63.300  1.00  0.00           C
ATOM   1236  HD1 ARG A  84      88.250  42.780  62.270  1.00  0.00           H
ATOM   1237  HD2 ARG A  84      87.700  42.420  63.890  1.00  0.00           H
ATOM   1238  NE  ARG A  84      89.450  41.530  63.480  1.00  0.00           N
ATOM   1239  HE  ARG A  84      89.230  40.820  64.150  1.00  0.00           H
ATOM   1240  CZ  ARG A  84      90.360  41.190  62.580  1.00  0.00           C
ATOM   1241  NH1 ARG A  84      90.670  41.980  61.580  1.00  0.00           N
ATOM   1242 1HH1 ARG A  84      90.200  42.870  61.550  1.00  0.00           H
ATOM   1243 2HH1 ARG A  84      91.320  41.730  60.850  1.00  0.00           H
ATOM   1244  NH2 ARG A  84      91.020  40.070  62.670  1.00  0.00           N
ATOM   1245 1HH2 ARG A  84      90.930  39.350  63.370  1.00  0.00           H
ATOM   1246 2HH2 ARG A  84      91.570  39.840  61.860  1.00  0.00           H
ATOM   1247  C   ARG A  84      89.630  46.530  65.280  1.00  0.00           C
ATOM   1248  O   ARG A  84      88.930  47.000  66.170  1.00  0.00           O
ATOM   1249  N   GLN A  85      90.890  46.130  65.500  1.00  0.00           N
ATOM   1250  H   GLN A  85      91.340  45.610  64.760  1.00  0.00           H
ATOM   1251  CA  GLN A  85      91.480  46.140  66.820  1.00  0.00           C
ATOM   1252  HA  GLN A  85      90.800  45.600  67.470  1.00  0.00           H
ATOM   1253  CB  GLN A  85      92.830  45.390  66.740  1.00  0.00           C
ATOM   1254  HB1 GLN A  85      93.420  45.580  67.640  1.00  0.00           H
ATOM   1255  HB2 GLN A  85      93.310  45.830  65.870  1.00  0.00           H
ATOM   1256  CG  GLN A  85      92.540  43.920  66.440  1.00  0.00           C
ATOM   1257  HG1 GLN A  85      91.900  43.800  65.570  1.00  0.00           H
ATOM   1258  HG2 GLN A  85      92.200  43.420  67.350  1.00  0.00           H
ATOM   1259  CD  GLN A  85      93.890  43.280  66.110  1.00  0.00           C
ATOM   1260  OE1 GLN A  85      94.520  42.500  66.860  1.00  0.00           O
ATOM   1261  NE2 GLN A  85      94.350  43.320  64.920  1.00  0.00           N
ATOM   1262 1HE2 GLN A  85      93.720  43.760  64.260  1.00  0.00           H
ATOM   1263 2HE2 GLN A  85      95.240  42.890  64.730  1.00  0.00           H
ATOM   1264  C   GLN A  85      91.750  47.540  67.450  1.00  0.00           C
ATOM   1265  O   GLN A  85      91.980  47.600  68.650  1.00  0.00           O
ATOM   1266  N   LEU A  86      91.830  48.600  66.660  1.00  0.00           N
ATOM   1267  H   LEU A  86      91.760  48.570  65.650  1.00  0.00           H
ATOM   1268  CA  LEU A  86      91.970  49.920  67.210  1.00  0.00           C
ATOM   1269  HA  LEU A  86      92.900  50.080  67.770  1.00  0.00           H
ATOM   1270  CB  LEU A  86      91.980  50.880  65.990  1.00  0.00           C
ATOM   1271  HB1 LEU A  86      92.090  51.850  66.470  1.00  0.00           H
ATOM   1272  HB2 LEU A  86      91.130  50.870  65.310  1.00  0.00           H
ATOM   1273  CG  LEU A  86      93.120  50.680  65.010  1.00  0.00           C
ATOM   1274  HG  LEU A  86      92.830  49.790  64.440  1.00  0.00           H
ATOM   1275  CD1 LEU A  86      93.080  51.830  64.010  1.00  0.00           C
ATOM   1276 1HD1 LEU A  86      93.900  51.710  63.310  1.00  0.00           H
ATOM   1277 2HD1 LEU A  86      92.080  51.870  63.570  1.00  0.00           H
ATOM   1278 3HD1 LEU A  86      93.240  52.780  64.510  1.00  0.00           H
ATOM   1279  CD2 LEU A  86      94.500  50.630  65.560  1.00  0.00           C
ATOM   1280 1HD2 LEU A  86      95.250  50.680  64.780  1.00  0.00           H
ATOM   1281 2HD2 LEU A  86      94.600  51.400  66.330  1.00  0.00           H
ATOM   1282 3HD2 LEU A  86      94.620  49.680  66.090  1.00  0.00           H
ATOM   1283  C   LEU A  86      90.730  50.290  68.070  1.00  0.00           C
ATOM   1284  O   LEU A  86      90.840  50.980  69.050  1.00  0.00           O
ATOM   1285  N   PHE A  87      89.490  49.830  67.730  1.00  0.00           N
ATOM   1286  H   PHE A  87      89.490  49.300  66.870  1.00  0.00           H
ATOM   1287  CA  PHE A  87      88.240  50.280  68.250  1.00  0.00           C
ATOM   1288  HA  PHE A  87      88.350  51.350  68.460  1.00  0.00           H
ATOM   1289  CB  PHE A  87      87.230  50.210  67.120  1.00  0.00           C
ATOM   1290  HB1 PHE A  87      86.310  50.620  67.540  1.00  0.00           H
ATOM   1291  HB2 PHE A  87      86.990  49.170  66.890  1.00  0.00           H
ATOM   1292  CG  PHE A  87      87.610  50.890  65.830  1.00  0.00           C
ATOM   1293  CD1 PHE A  87      87.800  52.260  65.910  1.00  0.00           C
ATOM   1294  HD1 PHE A  87      87.450  52.770  66.790  1.00  0.00           H
ATOM   1295  CE1 PHE A  87      88.380  53.010  64.840  1.00  0.00           C
ATOM   1296  HE1 PHE A  87      88.460  54.080  64.950  1.00  0.00           H
ATOM   1297  CZ  PHE A  87      88.660  52.320  63.630  1.00  0.00           C
ATOM   1298  HZ  PHE A  87      89.120  52.840  62.800  1.00  0.00           H
ATOM   1299  CE2 PHE A  87      88.380  50.950  63.540  1.00  0.00           C
ATOM   1300  HE2 PHE A  87      88.610  50.430  62.630  1.00  0.00           H
ATOM   1301  CD2 PHE A  87      87.810  50.290  64.630  1.00  0.00           C
ATOM   1302  HD2 PHE A  87      87.790  49.210  64.530  1.00  0.00           H
ATOM   1303  C   PHE A  87      87.740  49.560  69.450  1.00  0.00           C
ATOM   1304  O   PHE A  87      87.670  48.360  69.440  1.00  0.00           O
ATOM   1305  N   HIS A  88      87.400  50.320  70.450  1.00  0.00           N
ATOM   1306  H   HIS A  88      87.530  51.320  70.420  1.00  0.00           H
ATOM   1307  CA  HIS A  88      86.470  49.870  71.530  1.00  0.00           C
ATOM   1308  HA  HIS A  88      86.680  48.800  71.610  1.00  0.00           H
ATOM   1309  CB  HIS A  88      86.750  50.370  72.960  1.00  0.00           C
ATOM   1310  HB1 HIS A  88      87.760  50.090  73.260  1.00  0.00           H
ATOM   1311  HB2 HIS A  88      86.050  49.860  73.620  1.00  0.00           H
ATOM   1312  CG  HIS A  88      86.650  51.840  73.080  1.00  0.00           C
ATOM   1313  ND1 HIS A  88      85.690  52.470  73.820  1.00  0.00           N
ATOM   1314  HD1 HIS A  88      84.930  52.030  74.300  1.00  0.00           H
ATOM   1315  CE1 HIS A  88      85.910  53.800  73.800  1.00  0.00           C
ATOM   1316  HE1 HIS A  88      85.310  54.570  74.270  1.00  0.00           H
ATOM   1317  NE2 HIS A  88      87.040  54.060  73.190  1.00  0.00           N
ATOM   1318  CD2 HIS A  88      87.520  52.840  72.680  1.00  0.00           C
ATOM   1319  HD2 HIS A  88      88.340  52.730  72.000  1.00  0.00           H
ATOM   1320  C   HIS A  88      84.990  50.060  71.260  1.00  0.00           C
ATOM   1321  O   HIS A  88      84.590  51.050  70.710  1.00  0.00           O
ATOM   1322  N   PRO A  89      84.050  49.140  71.640  1.00  0.00           N
ATOM   1323  CD  PRO A  89      84.370  47.900  72.230  1.00  0.00           C
ATOM   1324  HD1 PRO A  89      84.580  48.000  73.290  1.00  0.00           H
ATOM   1325  HD2 PRO A  89      85.090  47.400  71.580  1.00  0.00           H
ATOM   1326  CG  PRO A  89      83.130  46.960  72.020  1.00  0.00           C
ATOM   1327  HG1 PRO A  89      82.870  46.360  72.890  1.00  0.00           H
ATOM   1328  HG2 PRO A  89      83.340  46.280  71.190  1.00  0.00           H
ATOM   1329  CB  PRO A  89      82.010  47.960  71.780  1.00  0.00           C
ATOM   1330  HB1 PRO A  89      81.510  48.340  72.680  1.00  0.00           H
ATOM   1331  HB2 PRO A  89      81.220  47.630  71.100  1.00  0.00           H
ATOM   1332  CA  PRO A  89      82.730  49.140  71.050  1.00  0.00           C
ATOM   1333  HA  PRO A  89      82.740  48.990  69.970  1.00  0.00           H
ATOM   1334  C   PRO A  89      81.930  50.440  71.240  1.00  0.00           C
ATOM   1335  O   PRO A  89      81.030  50.750  70.460  1.00  0.00           O
ATOM   1336  N   GLU A  90      82.120  51.170  72.330  1.00  0.00           N
ATOM   1337  H   GLU A  90      82.820  50.870  72.990  1.00  0.00           H
ATOM   1338  CA  GLU A  90      81.450  52.460  72.570  1.00  0.00           C
ATOM   1339  HA  GLU A  90      80.400  52.200  72.690  1.00  0.00           H
ATOM   1340  CB  GLU A  90      81.920  53.210  73.850  1.00  0.00           C
ATOM   1341  HB1 GLU A  90      81.500  54.210  73.940  1.00  0.00           H
ATOM   1342  HB2 GLU A  90      82.990  53.360  73.710  1.00  0.00           H
ATOM   1343  CG  GLU A  90      81.690  52.560  75.200  1.00  0.00           C
ATOM   1344  HG1 GLU A  90      80.640  52.420  75.450  1.00  0.00           H
ATOM   1345  HG2 GLU A  90      82.170  53.140  75.990  1.00  0.00           H
ATOM   1346  CD  GLU A  90      82.370  51.160  75.270  1.00  0.00           C
ATOM   1347  OE1 GLU A  90      83.650  51.180  75.270  1.00  0.00           O
ATOM   1348  OE2 GLU A  90      81.680  50.140  75.480  1.00  0.00           O
ATOM   1349  C   GLU A  90      81.620  53.490  71.440  1.00  0.00           C
ATOM   1350  O   GLU A  90      80.750  54.360  71.280  1.00  0.00           O
ATOM   1351  N   GLN A  91      82.710  53.420  70.610  1.00  0.00           N
ATOM   1352  H   GLN A  91      83.390  52.730  70.900  1.00  0.00           H
ATOM   1353  CA  GLN A  91      82.930  54.230  69.420  1.00  0.00           C
ATOM   1354  HA  GLN A  91      82.830  55.290  69.650  1.00  0.00           H
ATOM   1355  CB  GLN A  91      84.360  53.950  68.940  1.00  0.00           C
ATOM   1356  HB1 GLN A  91      84.500  54.640  68.110  1.00  0.00           H
ATOM   1357  HB2 GLN A  91      84.560  52.950  68.550  1.00  0.00           H
ATOM   1358  CG  GLN A  91      85.400  54.320  70.010  1.00  0.00           C
ATOM   1359  HG1 GLN A  91      85.310  53.600  70.830  1.00  0.00           H
ATOM   1360  HG2 GLN A  91      85.220  55.320  70.400  1.00  0.00           H
ATOM   1361  CD  GLN A  91      86.800  54.360  69.500  1.00  0.00           C
ATOM   1362  OE1 GLN A  91      87.590  53.390  69.550  1.00  0.00           O
ATOM   1363  NE2 GLN A  91      87.230  55.430  68.930  1.00  0.00           N
ATOM   1364 1HE2 GLN A  91      86.560  56.150  68.710  1.00  0.00           H
ATOM   1365 2HE2 GLN A  91      88.160  55.490  68.560  1.00  0.00           H
ATOM   1366  C   GLN A  91      82.080  54.010  68.170  1.00  0.00           C
ATOM   1367  O   GLN A  91      82.080  54.850  67.260  1.00  0.00           O
ATOM   1368  N   LEU A  92      81.450  52.870  68.100  1.00  0.00           N
ATOM   1369  H   LEU A  92      81.360  52.410  69.000  1.00  0.00           H
ATOM   1370  CA  LEU A  92      80.820  52.330  66.890  1.00  0.00           C
ATOM   1371  HA  LEU A  92      80.980  53.090  66.120  1.00  0.00           H
ATOM   1372  CB  LEU A  92      81.400  51.030  66.360  1.00  0.00           C
ATOM   1373  HB1 LEU A  92      81.050  50.870  65.340  1.00  0.00           H
ATOM   1374  HB2 LEU A  92      81.020  50.250  67.020  1.00  0.00           H
ATOM   1375  CG  LEU A  92      82.890  50.950  66.280  1.00  0.00           C
ATOM   1376  HG  LEU A  92      83.360  51.230  67.220  1.00  0.00           H
ATOM   1377  CD1 LEU A  92      83.280  49.530  66.000  1.00  0.00           C
ATOM   1378 1HD1 LEU A  92      84.350  49.450  66.180  1.00  0.00           H
ATOM   1379 2HD1 LEU A  92      82.840  48.830  66.720  1.00  0.00           H
ATOM   1380 3HD1 LEU A  92      83.050  49.160  65.010  1.00  0.00           H
ATOM   1381  CD2 LEU A  92      83.430  51.750  65.140  1.00  0.00           C
ATOM   1382 1HD2 LEU A  92      84.490  51.520  65.040  1.00  0.00           H
ATOM   1383 2HD2 LEU A  92      83.050  51.600  64.130  1.00  0.00           H
ATOM   1384 3HD2 LEU A  92      83.420  52.820  65.340  1.00  0.00           H
ATOM   1385  C   LEU A  92      79.250  52.220  67.180  1.00  0.00           C
ATOM   1386  O   LEU A  92      78.710  51.330  67.860  1.00  0.00           O
ATOM   1387  N   ILE A  93      78.420  53.080  66.590  1.00  0.00           N
ATOM   1388  H   ILE A  93      78.850  53.770  66.000  1.00  0.00           H
ATOM   1389  CA  ILE A  93      77.030  53.300  66.890  1.00  0.00           C
ATOM   1390  HA  ILE A  93      76.680  52.650  67.700  1.00  0.00           H
ATOM   1391  CB  ILE A  93      76.820  54.760  67.360  1.00  0.00           C
ATOM   1392  HB  ILE A  93      76.970  55.430  66.510  1.00  0.00           H
ATOM   1393  CG2 ILE A  93      75.380  54.880  67.910  1.00  0.00           C
ATOM   1394 1HG2 ILE A  93      75.230  55.960  67.900  1.00  0.00           H
ATOM   1395 2HG2 ILE A  93      74.730  54.300  67.250  1.00  0.00           H
ATOM   1396 3HG2 ILE A  93      75.330  54.530  68.940  1.00  0.00           H
ATOM   1397  CG1 ILE A  93      77.820  55.280  68.350  1.00  0.00           C
ATOM   1398 1HG1 ILE A  93      78.780  55.140  67.850  1.00  0.00           H
ATOM   1399 2HG1 ILE A  93      77.830  54.710  69.280  1.00  0.00           H
ATOM   1400  CD  ILE A  93      77.680  56.760  68.740  1.00  0.00           C
ATOM   1401  HD1 ILE A  93      78.530  57.170  69.290  1.00  0.00           H
ATOM   1402  HD2 ILE A  93      77.560  57.430  67.890  1.00  0.00           H
ATOM   1403  HD3 ILE A  93      76.810  56.950  69.370  1.00  0.00           H
ATOM   1404  C   ILE A  93      76.140  52.990  65.700  1.00  0.00           C
ATOM   1405  O   ILE A  93      76.110  53.820  64.800  1.00  0.00           O
ATOM   1406  N   THR A  94      75.410  51.870  65.780  1.00  0.00           N
ATOM   1407  H   THR A  94      75.480  51.210  66.550  1.00  0.00           H
ATOM   1408  CA  THR A  94      74.490  51.420  64.740  1.00  0.00           C
ATOM   1409  HA  THR A  94      74.540  52.130  63.920  1.00  0.00           H
ATOM   1410  CB  THR A  94      74.950  50.050  64.150  1.00  0.00           C
ATOM   1411  HB  THR A  94      74.130  49.750  63.490  1.00  0.00           H
ATOM   1412  CG2 THR A  94      76.150  50.260  63.250  1.00  0.00           C
ATOM   1413 1HG2 THR A  94      76.410  49.240  62.960  1.00  0.00           H
ATOM   1414 2HG2 THR A  94      75.850  50.820  62.370  1.00  0.00           H
ATOM   1415 3HG2 THR A  94      76.880  50.780  63.880  1.00  0.00           H
ATOM   1416  OG1 THR A  94      75.280  49.090  65.100  1.00  0.00           O
ATOM   1417  HG1 THR A  94      74.460  48.650  65.340  1.00  0.00           H
ATOM   1418  C   THR A  94      73.050  51.280  65.250  1.00  0.00           C
ATOM   1419  O   THR A  94      72.750  50.750  66.330  1.00  0.00           O
ATOM   1420  N   GLY A  95      72.090  51.690  64.390  1.00  0.00           N
ATOM   1421  H   GLY A  95      72.510  52.050  63.540  1.00  0.00           H
ATOM   1422  CA  GLY A  95      70.680  51.650  64.680  1.00  0.00           C
ATOM   1423  HA1 GLY A  95      70.240  52.600  64.390  1.00  0.00           H
ATOM   1424  HA2 GLY A  95      70.500  51.610  65.750  1.00  0.00           H
ATOM   1425  C   GLY A  95      69.850  50.540  64.090  1.00  0.00           C
ATOM   1426  O   GLY A  95      70.430  49.650  63.440  1.00  0.00           O
ATOM   1427  N   LYS A  96      68.470  50.580  64.130  1.00  0.00           N
ATOM   1428  H   LYS A  96      67.960  51.320  64.590  1.00  0.00           H
ATOM   1429  CA  LYS A  96      67.670  49.500  63.510  1.00  0.00           C
ATOM   1430  HA  LYS A  96      68.160  48.530  63.530  1.00  0.00           H
ATOM   1431  CB  LYS A  96      66.380  49.320  64.320  1.00  0.00           C
ATOM   1432  HB1 LYS A  96      65.780  48.530  63.880  1.00  0.00           H
ATOM   1433  HB2 LYS A  96      65.760  50.200  64.470  1.00  0.00           H
ATOM   1434  CG  LYS A  96      66.670  48.860  65.740  1.00  0.00           C
ATOM   1435  HG1 LYS A  96      67.400  49.470  66.270  1.00  0.00           H
ATOM   1436  HG2 LYS A  96      67.090  47.860  65.650  1.00  0.00           H
ATOM   1437  CD  LYS A  96      65.430  48.800  66.510  1.00  0.00           C
ATOM   1438  HD1 LYS A  96      64.560  48.540  65.910  1.00  0.00           H
ATOM   1439  HD2 LYS A  96      65.140  49.830  66.740  1.00  0.00           H
ATOM   1440  CE  LYS A  96      65.570  48.040  67.760  1.00  0.00           C
ATOM   1441  HE1 LYS A  96      66.300  48.430  68.470  1.00  0.00           H
ATOM   1442  HE2 LYS A  96      65.920  47.030  67.590  1.00  0.00           H
ATOM   1443  NZ  LYS A  96      64.320  48.080  68.600  1.00  0.00           N
ATOM   1444  HZ1 LYS A  96      64.310  47.370  69.320  1.00  0.00           H
ATOM   1445  HZ2 LYS A  96      64.130  48.990  69.000  1.00  0.00           H
ATOM   1446  HZ3 LYS A  96      63.480  47.930  68.060  1.00  0.00           H
ATOM   1447  C   LYS A  96      67.380  49.630  62.060  1.00  0.00           C
ATOM   1448  O   LYS A  96      67.670  48.720  61.330  1.00  0.00           O
ATOM   1449  N   GLU A  97      66.880  50.800  61.680  1.00  0.00           N
ATOM   1450  H   GLU A  97      67.050  51.520  62.370  1.00  0.00           H
ATOM   1451  CA  GLU A  97      66.500  51.100  60.290  1.00  0.00           C
ATOM   1452  HA  GLU A  97      67.170  50.510  59.670  1.00  0.00           H
ATOM   1453  CB  GLU A  97      65.040  50.720  60.030  1.00  0.00           C
ATOM   1454  HB1 GLU A  97      64.890  49.720  60.440  1.00  0.00           H
ATOM   1455  HB2 GLU A  97      64.850  50.660  58.960  1.00  0.00           H
ATOM   1456  CG  GLU A  97      63.920  51.550  60.720  1.00  0.00           C
ATOM   1457  HG1 GLU A  97      64.060  52.620  60.560  1.00  0.00           H
ATOM   1458  HG2 GLU A  97      64.010  51.420  61.800  1.00  0.00           H
ATOM   1459  CD  GLU A  97      62.500  51.100  60.450  1.00  0.00           C
ATOM   1460  OE1 GLU A  97      62.170  49.930  60.830  1.00  0.00           O
ATOM   1461  OE2 GLU A  97      61.730  51.820  59.710  1.00  0.00           O
ATOM   1462  C   GLU A  97      66.870  52.530  59.890  1.00  0.00           C
ATOM   1463  O   GLU A  97      66.800  53.440  60.730  1.00  0.00           O
ATOM   1464  N   ASP A  98      67.160  52.750  58.630  1.00  0.00           N
ATOM   1465  H   ASP A  98      66.940  52.080  57.910  1.00  0.00           H
ATOM   1466  CA  ASP A  98      67.760  54.010  58.250  1.00  0.00           C
ATOM   1467  HA  ASP A  98      68.450  54.290  59.040  1.00  0.00           H
ATOM   1468  CB  ASP A  98      68.650  53.740  57.050  1.00  0.00           C
ATOM   1469  HB1 ASP A  98      69.500  53.220  57.480  1.00  0.00           H
ATOM   1470  HB2 ASP A  98      69.100  54.650  56.640  1.00  0.00           H
ATOM   1471  CG  ASP A  98      68.060  53.060  55.840  1.00  0.00           C
ATOM   1472  OD1 ASP A  98      67.050  53.430  55.190  1.00  0.00           O
ATOM   1473  OD2 ASP A  98      68.690  52.110  55.320  1.00  0.00           O
ATOM   1474  C   ASP A  98      66.750  55.140  58.070  1.00  0.00           C
ATOM   1475  O   ASP A  98      65.540  55.060  58.010  1.00  0.00           O
ATOM   1476  N   ALA A  99      67.310  56.300  57.780  1.00  0.00           N
ATOM   1477  H   ALA A  99      68.310  56.410  57.860  1.00  0.00           H
ATOM   1478  CA  ALA A  99      66.660  57.520  57.290  1.00  0.00           C
ATOM   1479  HA  ALA A  99      65.770  57.750  57.890  1.00  0.00           H
ATOM   1480  CB  ALA A  99      67.690  58.660  57.460  1.00  0.00           C
ATOM   1481  HB1 ALA A  99      67.320  59.600  57.060  1.00  0.00           H
ATOM   1482  HB2 ALA A  99      67.790  58.750  58.540  1.00  0.00           H
ATOM   1483  HB3 ALA A  99      68.620  58.350  56.980  1.00  0.00           H
ATOM   1484  C   ALA A  99      66.000  57.410  55.890  1.00  0.00           C
ATOM   1485  O   ALA A  99      65.540  58.420  55.420  1.00  0.00           O
ATOM   1486  N   ALA A 100      66.080  56.290  55.180  1.00  0.00           N
ATOM   1487  H   ALA A 100      66.410  55.440  55.610  1.00  0.00           H
ATOM   1488  CA  ALA A 100      65.610  56.040  53.750  1.00  0.00           C
ATOM   1489  HA  ALA A 100      66.160  55.160  53.420  1.00  0.00           H
ATOM   1490  CB  ALA A 100      64.160  55.630  53.790  1.00  0.00           C
ATOM   1491  HB1 ALA A 100      63.990  54.730  54.390  1.00  0.00           H
ATOM   1492  HB2 ALA A 100      63.460  56.390  54.130  1.00  0.00           H
ATOM   1493  HB3 ALA A 100      63.860  55.330  52.780  1.00  0.00           H
ATOM   1494  C   ALA A 100      65.820  57.150  52.670  1.00  0.00           C
ATOM   1495  O   ALA A 100      65.000  57.480  51.840  1.00  0.00           O
ATOM   1496  N   ASN A 101      66.980  57.770  52.730  1.00  0.00           N
ATOM   1497  H   ASN A 101      67.530  57.530  53.550  1.00  0.00           H
ATOM   1498  CA  ASN A 101      67.450  58.910  51.930  1.00  0.00           C
ATOM   1499  HA  ASN A 101      68.450  59.100  52.310  1.00  0.00           H
ATOM   1500  CB  ASN A 101      67.710  58.500  50.470  1.00  0.00           C
ATOM   1501  HB1 ASN A 101      68.370  59.280  50.100  1.00  0.00           H
ATOM   1502  HB2 ASN A 101      66.810  58.510  49.860  1.00  0.00           H
ATOM   1503  CG  ASN A 101      68.490  57.230  50.310  1.00  0.00           C
ATOM   1504  OD1 ASN A 101      68.280  56.460  49.380  1.00  0.00           O
ATOM   1505  ND2 ASN A 101      69.460  56.940  51.120  1.00  0.00           N
ATOM   1506 1HD2 ASN A 101      69.600  57.430  51.990  1.00  0.00           H
ATOM   1507 2HD2 ASN A 101      69.850  56.020  51.000  1.00  0.00           H
ATOM   1508  C   ASN A 101      66.560  60.120  52.100  1.00  0.00           C
ATOM   1509  O   ASN A 101      66.650  60.950  51.230  1.00  0.00           O
ATOM   1510  N   ASN A 102      65.830  60.290  53.200  1.00  0.00           N
ATOM   1511  H   ASN A 102      65.880  59.570  53.910  1.00  0.00           H
ATOM   1512  CA  ASN A 102      64.970  61.440  53.500  1.00  0.00           C
ATOM   1513  HA  ASN A 102      64.890  62.130  52.660  1.00  0.00           H
ATOM   1514  CB  ASN A 102      63.620  60.810  53.720  1.00  0.00           C
ATOM   1515  HB1 ASN A 102      63.620  60.120  54.560  1.00  0.00           H
ATOM   1516  HB2 ASN A 102      63.290  60.260  52.840  1.00  0.00           H
ATOM   1517  CG  ASN A 102      62.540  61.820  54.060  1.00  0.00           C
ATOM   1518  OD1 ASN A 102      62.810  62.890  54.650  1.00  0.00           O
ATOM   1519  ND2 ASN A 102      61.260  61.470  53.970  1.00  0.00           N
ATOM   1520 1HD2 ASN A 102      61.140  60.600  53.470  1.00  0.00           H
ATOM   1521 2HD2 ASN A 102      60.570  62.210  54.040  1.00  0.00           H
ATOM   1522  C   ASN A 102      65.490  62.200  54.730  1.00  0.00           C
ATOM   1523  O   ASN A 102      65.520  61.740  55.890  1.00  0.00           O
ATOM   1524  N   TYR A 103      65.830  63.510  54.540  1.00  0.00           N
ATOM   1525  H   TYR A 103      65.800  63.900  53.610  1.00  0.00           H
ATOM   1526  CA  TYR A 103      66.220  64.470  55.570  1.00  0.00           C
ATOM   1527  HA  TYR A 103      67.220  64.140  55.860  1.00  0.00           H
ATOM   1528  CB  TYR A 103      66.320  65.930  55.000  1.00  0.00           C
ATOM   1529  HB1 TYR A 103      65.370  66.190  54.530  1.00  0.00           H
ATOM   1530  HB2 TYR A 103      67.210  65.880  54.370  1.00  0.00           H
ATOM   1531  CG  TYR A 103      66.750  66.970  56.030  1.00  0.00           C
ATOM   1532  CD1 TYR A 103      65.760  67.650  56.760  1.00  0.00           C
ATOM   1533  HD1 TYR A 103      64.700  67.460  56.650  1.00  0.00           H
ATOM   1534  CE1 TYR A 103      66.120  68.680  57.630  1.00  0.00           C
ATOM   1535  HE1 TYR A 103      65.340  69.240  58.130  1.00  0.00           H
ATOM   1536  CZ  TYR A 103      67.480  68.910  57.930  1.00  0.00           C
ATOM   1537  OH  TYR A 103      67.930  69.860  58.750  1.00  0.00           O
ATOM   1538  HH  TYR A 103      67.180  70.260  59.210  1.00  0.00           H
ATOM   1539  CE2 TYR A 103      68.480  68.290  57.170  1.00  0.00           C
ATOM   1540  HE2 TYR A 103      69.530  68.460  57.350  1.00  0.00           H
ATOM   1541  CD2 TYR A 103      68.110  67.370  56.170  1.00  0.00           C
ATOM   1542  HD2 TYR A 103      68.820  66.950  55.480  1.00  0.00           H
ATOM   1543  C   TYR A 103      65.260  64.520  56.770  1.00  0.00           C
ATOM   1544  O   TYR A 103      65.630  64.560  57.950  1.00  0.00           O
ATOM   1545  N   ALA A 104      63.960  64.480  56.480  1.00  0.00           N
ATOM   1546  H   ALA A 104      63.680  64.250  55.540  1.00  0.00           H
ATOM   1547  CA  ALA A 104      63.010  64.670  57.550  1.00  0.00           C
ATOM   1548  HA  ALA A 104      63.360  65.520  58.140  1.00  0.00           H
ATOM   1549  CB  ALA A 104      61.590  64.970  56.950  1.00  0.00           C
ATOM   1550  HB1 ALA A 104      60.830  64.980  57.730  1.00  0.00           H
ATOM   1551  HB2 ALA A 104      61.600  65.940  56.450  1.00  0.00           H
ATOM   1552  HB3 ALA A 104      61.370  64.100  56.320  1.00  0.00           H
ATOM   1553  C   ALA A 104      63.020  63.370  58.430  1.00  0.00           C
ATOM   1554  O   ALA A 104      62.750  63.460  59.620  1.00  0.00           O
ATOM   1555  N   ARG A 105      63.230  62.200  57.840  1.00  0.00           N
ATOM   1556  H   ARG A 105      63.590  62.200  56.900  1.00  0.00           H
ATOM   1557  CA  ARG A 105      63.330  60.940  58.580  1.00  0.00           C
ATOM   1558  HA  ARG A 105      62.480  60.920  59.260  1.00  0.00           H
ATOM   1559  CB  ARG A 105      63.300  59.710  57.640  1.00  0.00           C
ATOM   1560  HB1 ARG A 105      64.310  59.590  57.250  1.00  0.00           H
ATOM   1561  HB2 ARG A 105      62.620  59.900  56.810  1.00  0.00           H
ATOM   1562  CG  ARG A 105      62.950  58.430  58.290  1.00  0.00           C
ATOM   1563  HG1 ARG A 105      62.160  58.710  58.980  1.00  0.00           H
ATOM   1564  HG2 ARG A 105      63.810  58.010  58.800  1.00  0.00           H
ATOM   1565  CD  ARG A 105      62.550  57.350  57.240  1.00  0.00           C
ATOM   1566  HD1 ARG A 105      63.310  57.230  56.470  1.00  0.00           H
ATOM   1567  HD2 ARG A 105      61.540  57.540  56.880  1.00  0.00           H
ATOM   1568  NE  ARG A 105      62.410  56.070  57.980  1.00  0.00           N
ATOM   1569  HE  ARG A 105      63.200  55.440  57.870  1.00  0.00           H
ATOM   1570  CZ  ARG A 105      61.420  55.780  58.830  1.00  0.00           C
ATOM   1571  NH1 ARG A 105      60.310  56.480  58.790  1.00  0.00           N
ATOM   1572 1HH1 ARG A 105      60.200  57.380  58.340  1.00  0.00           H
ATOM   1573 2HH1 ARG A 105      59.460  56.080  59.180  1.00  0.00           H
ATOM   1574  NH2 ARG A 105      61.360  54.710  59.500  1.00  0.00           N
ATOM   1575 1HH2 ARG A 105      62.100  54.020  59.520  1.00  0.00           H
ATOM   1576 2HH2 ARG A 105      60.510  54.460  59.990  1.00  0.00           H
ATOM   1577  C   ARG A 105      64.590  60.860  59.440  1.00  0.00           C
ATOM   1578  O   ARG A 105      64.450  60.580  60.620  1.00  0.00           O
ATOM   1579  N   GLY A 106      65.650  61.460  58.870  1.00  0.00           N
ATOM   1580  H   GLY A 106      65.550  61.690  57.900  1.00  0.00           H
ATOM   1581  CA  GLY A 106      66.900  61.490  59.540  1.00  0.00           C
ATOM   1582  HA1 GLY A 106      67.750  61.630  58.870  1.00  0.00           H
ATOM   1583  HA2 GLY A 106      67.100  60.560  60.080  1.00  0.00           H
ATOM   1584  C   GLY A 106      66.970  62.490  60.700  1.00  0.00           C
ATOM   1585  O   GLY A 106      67.550  62.250  61.750  1.00  0.00           O
ATOM   1586  N   HIS A 107      66.440  63.670  60.490  1.00  0.00           N
ATOM   1587  H   HIS A 107      66.080  63.780  59.550  1.00  0.00           H
ATOM   1588  CA  HIS A 107      66.440  64.740  61.450  1.00  0.00           C
ATOM   1589  HA  HIS A 107      67.440  64.780  61.870  1.00  0.00           H
ATOM   1590  CB  HIS A 107      66.200  66.020  60.670  1.00  0.00           C
ATOM   1591  HB1 HIS A 107      65.170  66.250  60.400  1.00  0.00           H
ATOM   1592  HB2 HIS A 107      66.820  65.990  59.770  1.00  0.00           H
ATOM   1593  CG  HIS A 107      66.600  67.180  61.560  1.00  0.00           C
ATOM   1594  ND1 HIS A 107      67.820  67.910  61.530  1.00  0.00           N
ATOM   1595  HD1 HIS A 107      68.730  67.660  61.170  1.00  0.00           H
ATOM   1596  CE1 HIS A 107      67.800  68.820  62.490  1.00  0.00           C
ATOM   1597  HE1 HIS A 107      68.660  69.420  62.760  1.00  0.00           H
ATOM   1598  NE2 HIS A 107      66.550  68.860  63.040  1.00  0.00           N
ATOM   1599  CD2 HIS A 107      65.750  67.870  62.390  1.00  0.00           C
ATOM   1600  HD2 HIS A 107      64.720  67.610  62.540  1.00  0.00           H
ATOM   1601  C   HIS A 107      65.340  64.510  62.500  1.00  0.00           C
ATOM   1602  O   HIS A 107      65.650  64.400  63.680  1.00  0.00           O
ATOM   1603  N   TYR A 108      64.060  64.450  62.200  1.00  0.00           N
ATOM   1604  H   TYR A 108      63.800  64.360  61.220  1.00  0.00           H
ATOM   1605  CA  TYR A 108      62.960  64.500  63.150  1.00  0.00           C
ATOM   1606  HA  TYR A 108      63.260  65.060  64.040  1.00  0.00           H
ATOM   1607  CB  TYR A 108      61.830  65.260  62.380  1.00  0.00           C
ATOM   1608  HB1 TYR A 108      60.880  65.140  62.910  1.00  0.00           H
ATOM   1609  HB2 TYR A 108      61.600  64.800  61.420  1.00  0.00           H
ATOM   1610  CG  TYR A 108      62.030  66.770  62.110  1.00  0.00           C
ATOM   1611  CD1 TYR A 108      62.190  67.650  63.160  1.00  0.00           C
ATOM   1612  HD1 TYR A 108      62.090  67.260  64.170  1.00  0.00           H
ATOM   1613  CE1 TYR A 108      62.410  69.040  62.950  1.00  0.00           C
ATOM   1614  HE1 TYR A 108      62.500  69.730  63.780  1.00  0.00           H
ATOM   1615  CZ  TYR A 108      62.480  69.560  61.630  1.00  0.00           C
ATOM   1616  OH  TYR A 108      62.750  70.890  61.390  1.00  0.00           O
ATOM   1617  HH  TYR A 108      62.840  71.080  60.450  1.00  0.00           H
ATOM   1618  CE2 TYR A 108      62.510  68.680  60.540  1.00  0.00           C
ATOM   1619  HE2 TYR A 108      62.830  68.970  59.550  1.00  0.00           H
ATOM   1620  CD2 TYR A 108      62.180  67.280  60.800  1.00  0.00           C
ATOM   1621  HD2 TYR A 108      62.300  66.510  60.050  1.00  0.00           H
ATOM   1622  C   TYR A 108      62.440  63.160  63.610  1.00  0.00           C
ATOM   1623  O   TYR A 108      62.130  63.070  64.790  1.00  0.00           O
ATOM   1624  N   THR A 109      62.360  62.150  62.730  1.00  0.00           N
ATOM   1625  H   THR A 109      62.500  62.230  61.730  1.00  0.00           H
ATOM   1626  CA  THR A 109      61.680  60.880  63.160  1.00  0.00           C
ATOM   1627  HA  THR A 109      60.950  61.090  63.940  1.00  0.00           H
ATOM   1628  CB  THR A 109      61.030  60.200  61.930  1.00  0.00           C
ATOM   1629  HB  THR A 109      61.770  59.930  61.170  1.00  0.00           H
ATOM   1630  CG2 THR A 109      60.240  58.940  62.280  1.00  0.00           C
ATOM   1631 1HG2 THR A 109      59.510  59.060  63.090  1.00  0.00           H
ATOM   1632 2HG2 THR A 109      59.730  58.530  61.410  1.00  0.00           H
ATOM   1633 3HG2 THR A 109      61.000  58.250  62.650  1.00  0.00           H
ATOM   1634  OG1 THR A 109      60.010  61.060  61.500  1.00  0.00           O
ATOM   1635  HG1 THR A 109      59.670  60.620  60.720  1.00  0.00           H
ATOM   1636  C   THR A 109      62.650  59.910  63.860  1.00  0.00           C
ATOM   1637  O   THR A 109      62.230  59.370  64.920  1.00  0.00           O
ATOM   1638  N   ILE A 110      63.770  59.580  63.230  1.00  0.00           N
ATOM   1639  H   ILE A 110      63.960  59.960  62.320  1.00  0.00           H
ATOM   1640  CA  ILE A 110      64.740  58.580  63.790  1.00  0.00           C
ATOM   1641  HA  ILE A 110      64.280  57.840  64.440  1.00  0.00           H
ATOM   1642  CB  ILE A 110      65.400  57.900  62.620  1.00  0.00           C
ATOM   1643  HB  ILE A 110      66.040  58.610  62.100  1.00  0.00           H
ATOM   1644  CG2 ILE A 110      66.210  56.770  63.230  1.00  0.00           C
ATOM   1645 1HG2 ILE A 110      66.530  56.150  62.390  1.00  0.00           H
ATOM   1646 2HG2 ILE A 110      67.050  57.140  63.820  1.00  0.00           H
ATOM   1647 3HG2 ILE A 110      65.480  56.190  63.790  1.00  0.00           H
ATOM   1648  CG1 ILE A 110      64.410  57.280  61.590  1.00  0.00           C
ATOM   1649 1HG1 ILE A 110      64.990  56.840  60.780  1.00  0.00           H
ATOM   1650 2HG1 ILE A 110      63.910  58.130  61.120  1.00  0.00           H
ATOM   1651  CD  ILE A 110      63.400  56.280  62.170  1.00  0.00           C
ATOM   1652  HD1 ILE A 110      62.480  56.240  61.590  1.00  0.00           H
ATOM   1653  HD2 ILE A 110      63.830  55.270  62.160  1.00  0.00           H
ATOM   1654  HD3 ILE A 110      63.210  56.620  63.180  1.00  0.00           H
ATOM   1655  C   ILE A 110      65.790  59.310  64.730  1.00  0.00           C
ATOM   1656  O   ILE A 110      66.040  58.790  65.850  1.00  0.00           O
ATOM   1657  N   GLY A 111      66.220  60.520  64.370  1.00  0.00           N
ATOM   1658  H   GLY A 111      65.880  60.910  63.500  1.00  0.00           H
ATOM   1659  CA  GLY A 111      67.230  61.270  65.120  1.00  0.00           C
ATOM   1660  HA1 GLY A 111      67.360  62.250  64.670  1.00  0.00           H
ATOM   1661  HA2 GLY A 111      68.190  60.750  65.070  1.00  0.00           H
ATOM   1662  C   GLY A 111      66.790  61.440  66.580  1.00  0.00           C
ATOM   1663  O   GLY A 111      67.640  61.540  67.440  1.00  0.00           O
ATOM   1664  N   LYS A 112      65.470  61.460  66.810  1.00  0.00           N
ATOM   1665  H   LYS A 112      64.840  61.330  66.030  1.00  0.00           H
ATOM   1666  CA  LYS A 112      64.920  61.850  68.120  1.00  0.00           C
ATOM   1667  HA  LYS A 112      65.290  62.860  68.290  1.00  0.00           H
ATOM   1668  CB  LYS A 112      63.430  61.970  68.060  1.00  0.00           C
ATOM   1669  HB1 LYS A 112      63.200  62.610  67.200  1.00  0.00           H
ATOM   1670  HB2 LYS A 112      63.040  62.440  68.960  1.00  0.00           H
ATOM   1671  CG  LYS A 112      62.710  60.680  67.930  1.00  0.00           C
ATOM   1672  HG1 LYS A 112      62.900  60.010  68.770  1.00  0.00           H
ATOM   1673  HG2 LYS A 112      63.120  60.140  67.080  1.00  0.00           H
ATOM   1674  CD  LYS A 112      61.190  60.950  67.680  1.00  0.00           C
ATOM   1675  HD1 LYS A 112      61.190  61.550  66.770  1.00  0.00           H
ATOM   1676  HD2 LYS A 112      60.740  61.590  68.440  1.00  0.00           H
ATOM   1677  CE  LYS A 112      60.440  59.620  67.420  1.00  0.00           C
ATOM   1678  HE1 LYS A 112      61.110  58.930  66.920  1.00  0.00           H
ATOM   1679  HE2 LYS A 112      59.560  59.890  66.830  1.00  0.00           H
ATOM   1680  NZ  LYS A 112      60.030  59.000  68.690  1.00  0.00           N
ATOM   1681  HZ1 LYS A 112      60.820  59.020  69.310  1.00  0.00           H
ATOM   1682  HZ2 LYS A 112      59.290  59.550  69.110  1.00  0.00           H
ATOM   1683  HZ3 LYS A 112      59.870  58.010  68.560  1.00  0.00           H
ATOM   1684  C   LYS A 112      65.370  60.850  69.230  1.00  0.00           C
ATOM   1685  O   LYS A 112      65.750  61.250  70.290  1.00  0.00           O
ATOM   1686  N   GLU A 113      65.370  59.550  68.960  1.00  0.00           N
ATOM   1687  H   GLU A 113      65.090  59.210  68.050  1.00  0.00           H
ATOM   1688  CA  GLU A 113      65.620  58.480  70.020  1.00  0.00           C
ATOM   1689  HA  GLU A 113      65.170  58.730  70.970  1.00  0.00           H
ATOM   1690  CB  GLU A 113      65.030  57.170  69.390  1.00  0.00           C
ATOM   1691  HB1 GLU A 113      65.360  56.340  70.020  1.00  0.00           H
ATOM   1692  HB2 GLU A 113      65.490  57.010  68.410  1.00  0.00           H
ATOM   1693  CG  GLU A 113      63.500  57.050  69.350  1.00  0.00           C
ATOM   1694  HG1 GLU A 113      63.210  56.040  69.070  1.00  0.00           H
ATOM   1695  HG2 GLU A 113      63.080  57.750  68.630  1.00  0.00           H
ATOM   1696  CD  GLU A 113      62.820  57.360  70.710  1.00  0.00           C
ATOM   1697  OE1 GLU A 113      63.450  57.010  71.760  1.00  0.00           O
ATOM   1698  OE2 GLU A 113      61.740  57.960  70.740  1.00  0.00           O
ATOM   1699  C   GLU A 113      67.090  58.300  70.370  1.00  0.00           C
ATOM   1700  O   GLU A 113      67.460  57.770  71.410  1.00  0.00           O
ATOM   1701  N   ILE A 114      67.920  58.690  69.460  1.00  0.00           N
ATOM   1702  H   ILE A 114      67.640  59.210  68.640  1.00  0.00           H
ATOM   1703  CA  ILE A 114      69.350  58.280  69.540  1.00  0.00           C
ATOM   1704  HA  ILE A 114      69.530  57.720  70.450  1.00  0.00           H
ATOM   1705  CB  ILE A 114      69.620  57.350  68.330  1.00  0.00           C
ATOM   1706  HB  ILE A 114      68.950  56.500  68.420  1.00  0.00           H
ATOM   1707  CG2 ILE A 114      69.490  58.040  67.000  1.00  0.00           C
ATOM   1708 1HG2 ILE A 114      69.510  57.270  66.230  1.00  0.00           H
ATOM   1709 2HG2 ILE A 114      68.500  58.490  67.000  1.00  0.00           H
ATOM   1710 3HG2 ILE A 114      70.280  58.780  66.940  1.00  0.00           H
ATOM   1711  CG1 ILE A 114      71.040  56.750  68.490  1.00  0.00           C
ATOM   1712 1HG1 ILE A 114      71.360  56.540  69.510  1.00  0.00           H
ATOM   1713 2HG1 ILE A 114      71.780  57.440  68.080  1.00  0.00           H
ATOM   1714  CD  ILE A 114      71.240  55.510  67.670  1.00  0.00           C
ATOM   1715  HD1 ILE A 114      70.630  54.710  68.100  1.00  0.00           H
ATOM   1716  HD2 ILE A 114      71.080  55.640  66.600  1.00  0.00           H
ATOM   1717  HD3 ILE A 114      72.290  55.210  67.740  1.00  0.00           H
ATOM   1718  C   ILE A 114      70.300  59.440  69.720  1.00  0.00           C
ATOM   1719  O   ILE A 114      71.350  59.290  70.340  1.00  0.00           O
ATOM   1720  N   ILE A 115      69.980  60.650  69.260  1.00  0.00           N
ATOM   1721  H   ILE A 115      69.130  60.670  68.700  1.00  0.00           H
ATOM   1722  CA  ILE A 115      70.760  61.880  69.490  1.00  0.00           C
ATOM   1723  HA  ILE A 115      71.630  61.880  68.840  1.00  0.00           H
ATOM   1724  CB  ILE A 115      69.960  63.140  69.120  1.00  0.00           C
ATOM   1725  HB  ILE A 115      69.660  62.940  68.090  1.00  0.00           H
ATOM   1726  CG2 ILE A 115      68.650  63.350  69.940  1.00  0.00           C
ATOM   1727 1HG2 ILE A 115      68.110  62.470  70.280  1.00  0.00           H
ATOM   1728 2HG2 ILE A 115      68.910  63.980  70.790  1.00  0.00           H
ATOM   1729 3HG2 ILE A 115      67.970  63.890  69.290  1.00  0.00           H
ATOM   1730  CG1 ILE A 115      70.790  64.460  69.060  1.00  0.00           C
ATOM   1731 1HG1 ILE A 115      71.470  64.520  69.910  1.00  0.00           H
ATOM   1732 2HG1 ILE A 115      70.060  65.260  69.040  1.00  0.00           H
ATOM   1733  CD  ILE A 115      71.630  64.380  67.820  1.00  0.00           C
ATOM   1734  HD1 ILE A 115      71.000  64.140  66.970  1.00  0.00           H
ATOM   1735  HD2 ILE A 115      72.080  65.380  67.760  1.00  0.00           H
ATOM   1736  HD3 ILE A 115      72.390  63.600  67.910  1.00  0.00           H
ATOM   1737  C   ILE A 115      71.310  62.070  70.940  1.00  0.00           C
ATOM   1738  O   ILE A 115      72.440  62.490  71.060  1.00  0.00           O
ATOM   1739  N   ASP A 116      70.590  61.610  71.940  1.00  0.00           N
ATOM   1740  H   ASP A 116      69.670  61.210  71.880  1.00  0.00           H
ATOM   1741  CA  ASP A 116      71.270  61.780  73.280  1.00  0.00           C
ATOM   1742  HA  ASP A 116      71.860  62.700  73.300  1.00  0.00           H
ATOM   1743  CB  ASP A 116      70.320  62.050  74.390  1.00  0.00           C
ATOM   1744  HB1 ASP A 116      70.790  62.120  75.370  1.00  0.00           H
ATOM   1745  HB2 ASP A 116      69.650  61.210  74.590  1.00  0.00           H
ATOM   1746  CG  ASP A 116      69.460  63.300  74.100  1.00  0.00           C
ATOM   1747  OD1 ASP A 116      69.820  64.380  74.530  1.00  0.00           O
ATOM   1748  OD2 ASP A 116      68.360  63.140  73.540  1.00  0.00           O
ATOM   1749  C   ASP A 116      72.300  60.750  73.690  1.00  0.00           C
ATOM   1750  O   ASP A 116      73.100  60.980  74.590  1.00  0.00           O
ATOM   1751  N   LEU A 117      72.180  59.600  73.080  1.00  0.00           N
ATOM   1752  H   LEU A 117      71.340  59.470  72.530  1.00  0.00           H
ATOM   1753  CA  LEU A 117      73.000  58.470  73.290  1.00  0.00           C
ATOM   1754  HA  LEU A 117      73.310  58.400  74.330  1.00  0.00           H
ATOM   1755  CB  LEU A 117      72.270  57.160  72.860  1.00  0.00           C
ATOM   1756  HB1 LEU A 117      72.050  57.320  71.800  1.00  0.00           H
ATOM   1757  HB2 LEU A 117      71.320  57.110  73.400  1.00  0.00           H
ATOM   1758  CG  LEU A 117      73.160  55.890  72.890  1.00  0.00           C
ATOM   1759  HG  LEU A 117      74.100  56.130  72.410  1.00  0.00           H
ATOM   1760  CD1 LEU A 117      73.540  55.570  74.310  1.00  0.00           C
ATOM   1761 1HD1 LEU A 117      74.020  54.590  74.330  1.00  0.00           H
ATOM   1762 2HD1 LEU A 117      74.250  56.330  74.620  1.00  0.00           H
ATOM   1763 3HD1 LEU A 117      72.650  55.520  74.930  1.00  0.00           H
ATOM   1764  CD2 LEU A 117      72.610  54.700  72.060  1.00  0.00           C
ATOM   1765 1HD2 LEU A 117      73.020  53.720  72.300  1.00  0.00           H
ATOM   1766 2HD2 LEU A 117      71.520  54.780  72.100  1.00  0.00           H
ATOM   1767 3HD2 LEU A 117      73.000  54.800  71.040  1.00  0.00           H
ATOM   1768  C   LEU A 117      74.320  58.710  72.640  1.00  0.00           C
ATOM   1769  O   LEU A 117      75.370  58.710  73.230  1.00  0.00           O
ATOM   1770  N   VAL A 118      74.300  59.310  71.410  1.00  0.00           N
ATOM   1771  H   VAL A 118      73.360  59.470  71.090  1.00  0.00           H
ATOM   1772  CA  VAL A 118      75.460  59.810  70.700  1.00  0.00           C
ATOM   1773  HA  VAL A 118      76.140  58.960  70.640  1.00  0.00           H
ATOM   1774  CB  VAL A 118      75.110  60.270  69.280  1.00  0.00           C
ATOM   1775  HB  VAL A 118      74.420  61.110  69.310  1.00  0.00           H
ATOM   1776  CG1 VAL A 118      76.450  60.800  68.610  1.00  0.00           C
ATOM   1777 1HG1 VAL A 118      77.220  60.030  68.630  1.00  0.00           H
ATOM   1778 2HG1 VAL A 118      76.290  61.170  67.600  1.00  0.00           H
ATOM   1779 3HG1 VAL A 118      76.790  61.710  69.110  1.00  0.00           H
ATOM   1780  CG2 VAL A 118      74.520  59.110  68.470  1.00  0.00           C
ATOM   1781 1HG2 VAL A 118      74.390  59.470  67.450  1.00  0.00           H
ATOM   1782 2HG2 VAL A 118      75.090  58.180  68.480  1.00  0.00           H
ATOM   1783 3HG2 VAL A 118      73.480  58.880  68.700  1.00  0.00           H
ATOM   1784  C   VAL A 118      76.260  60.880  71.430  1.00  0.00           C
ATOM   1785  O   VAL A 118      77.450  60.780  71.500  1.00  0.00           O
ATOM   1786  N   LEU A 119      75.540  61.850  72.050  1.00  0.00           N
ATOM   1787  H   LEU A 119      74.530  61.770  72.000  1.00  0.00           H
ATOM   1788  CA  LEU A 119      76.190  62.830  72.940  1.00  0.00           C
ATOM   1789  HA  LEU A 119      76.870  63.420  72.320  1.00  0.00           H
ATOM   1790  CB  LEU A 119      75.180  63.790  73.520  1.00  0.00           C
ATOM   1791  HB1 LEU A 119      75.540  64.160  74.480  1.00  0.00           H
ATOM   1792  HB2 LEU A 119      74.260  63.210  73.660  1.00  0.00           H
ATOM   1793  CG  LEU A 119      74.870  65.080  72.680  1.00  0.00           C
ATOM   1794  HG  LEU A 119      74.880  64.760  71.640  1.00  0.00           H
ATOM   1795  CD1 LEU A 119      73.550  65.650  73.220  1.00  0.00           C
ATOM   1796 1HD1 LEU A 119      73.300  66.550  72.650  1.00  0.00           H
ATOM   1797 2HD1 LEU A 119      72.780  64.910  72.980  1.00  0.00           H
ATOM   1798 3HD1 LEU A 119      73.650  65.850  74.280  1.00  0.00           H
ATOM   1799  CD2 LEU A 119      75.870  66.230  72.920  1.00  0.00           C
ATOM   1800 1HD2 LEU A 119      75.670  67.040  72.230  1.00  0.00           H
ATOM   1801 2HD2 LEU A 119      75.870  66.570  73.960  1.00  0.00           H
ATOM   1802 3HD2 LEU A 119      76.900  65.910  72.730  1.00  0.00           H
ATOM   1803  C   LEU A 119      76.920  62.090  74.020  1.00  0.00           C
ATOM   1804  O   LEU A 119      78.090  62.430  74.210  1.00  0.00           O
ATOM   1805  N   ASP A 120      76.350  61.110  74.730  1.00  0.00           N
ATOM   1806  H   ASP A 120      75.370  60.950  74.550  1.00  0.00           H
ATOM   1807  CA  ASP A 120      77.100  60.360  75.700  1.00  0.00           C
ATOM   1808  HA  ASP A 120      77.400  61.000  76.530  1.00  0.00           H
ATOM   1809  CB  ASP A 120      76.130  59.360  76.430  1.00  0.00           C
ATOM   1810  HB1 ASP A 120      75.750  58.720  75.640  1.00  0.00           H
ATOM   1811  HB2 ASP A 120      75.190  59.900  76.560  1.00  0.00           H
ATOM   1812  CG  ASP A 120      76.730  58.660  77.640  1.00  0.00           C
ATOM   1813  OD1 ASP A 120      77.080  57.480  77.460  1.00  0.00           O
ATOM   1814  OD2 ASP A 120      77.000  59.280  78.730  1.00  0.00           O
ATOM   1815  C   ASP A 120      78.320  59.700  75.180  1.00  0.00           C
ATOM   1816  O   ASP A 120      79.420  59.720  75.840  1.00  0.00           O
ATOM   1817  N   ARG A 121      78.320  59.090  73.970  1.00  0.00           N
ATOM   1818  H   ARG A 121      77.390  58.830  73.680  1.00  0.00           H
ATOM   1819  CA  ARG A 121      79.520  58.450  73.320  1.00  0.00           C
ATOM   1820  HA  ARG A 121      80.070  57.900  74.080  1.00  0.00           H
ATOM   1821  CB  ARG A 121      79.180  57.600  72.040  1.00  0.00           C
ATOM   1822  HB1 ARG A 121      80.090  57.240  71.570  1.00  0.00           H
ATOM   1823  HB2 ARG A 121      78.690  58.290  71.350  1.00  0.00           H
ATOM   1824  CG  ARG A 121      78.230  56.430  72.390  1.00  0.00           C
ATOM   1825  HG1 ARG A 121      78.150  55.930  71.430  1.00  0.00           H
ATOM   1826  HG2 ARG A 121      77.200  56.780  72.430  1.00  0.00           H
ATOM   1827  CD  ARG A 121      78.600  55.540  73.550  1.00  0.00           C
ATOM   1828  HD1 ARG A 121      78.720  56.090  74.480  1.00  0.00           H
ATOM   1829  HD2 ARG A 121      79.600  55.100  73.520  1.00  0.00           H
ATOM   1830  NE  ARG A 121      77.640  54.440  73.830  1.00  0.00           N
ATOM   1831  HE  ARG A 121      77.150  54.420  74.710  1.00  0.00           H
ATOM   1832  CZ  ARG A 121      77.500  53.350  73.110  1.00  0.00           C
ATOM   1833  NH1 ARG A 121      78.250  53.190  72.040  1.00  0.00           N
ATOM   1834 1HH1 ARG A 121      78.830  53.990  71.810  1.00  0.00           H
ATOM   1835 2HH1 ARG A 121      78.250  52.320  71.530  1.00  0.00           H
ATOM   1836  NH2 ARG A 121      76.630  52.450  73.400  1.00  0.00           N
ATOM   1837 1HH2 ARG A 121      75.950  52.490  74.150  1.00  0.00           H
ATOM   1838 2HH2 ARG A 121      76.500  51.610  72.850  1.00  0.00           H
ATOM   1839  C   ARG A 121      80.600  59.530  72.940  1.00  0.00           C
ATOM   1840  O   ARG A 121      81.790  59.300  73.110  1.00  0.00           O
ATOM   1841  N   ILE A 122      80.220  60.730  72.380  1.00  0.00           N
ATOM   1842  H   ILE A 122      79.220  60.850  72.320  1.00  0.00           H
ATOM   1843  CA  ILE A 122      81.050  61.920  72.140  1.00  0.00           C
ATOM   1844  HA  ILE A 122      81.890  61.600  71.540  1.00  0.00           H
ATOM   1845  CB  ILE A 122      80.280  63.060  71.440  1.00  0.00           C
ATOM   1846  HB  ILE A 122      79.340  63.270  71.950  1.00  0.00           H
ATOM   1847  CG2 ILE A 122      81.220  64.270  71.370  1.00  0.00           C
ATOM   1848 1HG2 ILE A 122      80.860  65.050  70.700  1.00  0.00           H
ATOM   1849 2HG2 ILE A 122      81.290  64.850  72.290  1.00  0.00           H
ATOM   1850 3HG2 ILE A 122      82.190  64.030  70.920  1.00  0.00           H
ATOM   1851  CG1 ILE A 122      79.970  62.550  70.030  1.00  0.00           C
ATOM   1852 1HG1 ILE A 122      79.420  61.610  70.060  1.00  0.00           H
ATOM   1853 2HG1 ILE A 122      80.860  62.230  69.490  1.00  0.00           H
ATOM   1854  CD  ILE A 122      79.090  63.530  69.210  1.00  0.00           C
ATOM   1855  HD1 ILE A 122      78.100  63.470  69.670  1.00  0.00           H
ATOM   1856  HD2 ILE A 122      79.450  64.550  69.090  1.00  0.00           H
ATOM   1857  HD3 ILE A 122      78.910  63.150  68.210  1.00  0.00           H
ATOM   1858  C   ILE A 122      81.710  62.460  73.480  1.00  0.00           C
ATOM   1859  O   ILE A 122      82.930  62.590  73.560  1.00  0.00           O
ATOM   1860  N   ARG A 123      80.940  62.620  74.570  1.00  0.00           N
ATOM   1861  H   ARG A 123      80.030  62.190  74.540  1.00  0.00           H
ATOM   1862  CA  ARG A 123      81.230  63.020  75.970  1.00  0.00           C
ATOM   1863  HA  ARG A 123      81.710  63.990  75.920  1.00  0.00           H
ATOM   1864  CB  ARG A 123      79.960  63.030  76.850  1.00  0.00           C
ATOM   1865  HB1 ARG A 123      79.760  61.970  77.020  1.00  0.00           H
ATOM   1866  HB2 ARG A 123      79.090  63.490  76.380  1.00  0.00           H
ATOM   1867  CG  ARG A 123      80.200  63.620  78.200  1.00  0.00           C
ATOM   1868  HG1 ARG A 123      80.870  63.080  78.870  1.00  0.00           H
ATOM   1869  HG2 ARG A 123      79.200  63.580  78.630  1.00  0.00           H
ATOM   1870  CD  ARG A 123      80.690  65.030  78.330  1.00  0.00           C
ATOM   1871  HD1 ARG A 123      81.700  65.170  77.970  1.00  0.00           H
ATOM   1872  HD2 ARG A 123      80.670  65.190  79.410  1.00  0.00           H
ATOM   1873  NE  ARG A 123      79.830  66.090  77.670  1.00  0.00           N
ATOM   1874  HE  ARG A 123      78.980  65.720  77.270  1.00  0.00           H
ATOM   1875  CZ  ARG A 123      80.090  67.380  77.710  1.00  0.00           C
ATOM   1876  NH1 ARG A 123      81.190  67.890  78.260  1.00  0.00           N
ATOM   1877 1HH1 ARG A 123      81.790  67.310  78.830  1.00  0.00           H
ATOM   1878 2HH1 ARG A 123      81.240  68.890  78.360  1.00  0.00           H
ATOM   1879  NH2 ARG A 123      79.200  68.180  77.150  1.00  0.00           N
ATOM   1880 1HH2 ARG A 123      78.370  67.800  76.700  1.00  0.00           H
ATOM   1881 2HH2 ARG A 123      79.340  69.170  77.260  1.00  0.00           H
ATOM   1882  C   ARG A 123      82.360  62.050  76.490  1.00  0.00           C
ATOM   1883  O   ARG A 123      83.340  62.520  77.030  1.00  0.00           O
ATOM   1884  N   LYS A 124      82.200  60.730  76.300  1.00  0.00           N
ATOM   1885  H   LYS A 124      81.320  60.530  75.850  1.00  0.00           H
ATOM   1886  CA  LYS A 124      83.130  59.700  76.720  1.00  0.00           C
ATOM   1887  HA  LYS A 124      83.350  59.940  77.760  1.00  0.00           H
ATOM   1888  CB  LYS A 124      82.580  58.320  76.580  1.00  0.00           C
ATOM   1889  HB1 LYS A 124      83.330  57.530  76.660  1.00  0.00           H
ATOM   1890  HB2 LYS A 124      82.000  58.320  75.660  1.00  0.00           H
ATOM   1891  CG  LYS A 124      81.690  58.110  77.850  1.00  0.00           C
ATOM   1892  HG1 LYS A 124      80.880  58.830  77.810  1.00  0.00           H
ATOM   1893  HG2 LYS A 124      82.300  58.270  78.740  1.00  0.00           H
ATOM   1894  CD  LYS A 124      81.060  56.720  77.920  1.00  0.00           C
ATOM   1895  HD1 LYS A 124      81.810  55.940  77.840  1.00  0.00           H
ATOM   1896  HD2 LYS A 124      80.340  56.700  77.100  1.00  0.00           H
ATOM   1897  CE  LYS A 124      80.410  56.430  79.260  1.00  0.00           C
ATOM   1898  HE1 LYS A 124      81.210  56.450  79.990  1.00  0.00           H
ATOM   1899  HE2 LYS A 124      80.000  55.430  79.150  1.00  0.00           H
ATOM   1900  NZ  LYS A 124      79.250  57.290  79.490  1.00  0.00           N
ATOM   1901  HZ1 LYS A 124      78.490  57.250  78.820  1.00  0.00           H
ATOM   1902  HZ2 LYS A 124      78.840  57.120  80.390  1.00  0.00           H
ATOM   1903  HZ3 LYS A 124      79.510  58.270  79.490  1.00  0.00           H
ATOM   1904  C   LYS A 124      84.490  59.700  75.920  1.00  0.00           C
ATOM   1905  O   LYS A 124      85.490  59.100  76.370  1.00  0.00           O
ATOM   1906  N   LEU A 125      84.610  60.470  74.780  1.00  0.00           N
ATOM   1907  H   LEU A 125      83.830  61.020  74.460  1.00  0.00           H
ATOM   1908  CA  LEU A 125      85.920  60.850  74.280  1.00  0.00           C
ATOM   1909  HA  LEU A 125      86.610  60.060  74.580  1.00  0.00           H
ATOM   1910  CB  LEU A 125      85.810  60.920  72.720  1.00  0.00           C
ATOM   1911  HB1 LEU A 125      86.680  61.460  72.330  1.00  0.00           H
ATOM   1912  HB2 LEU A 125      84.970  61.570  72.500  1.00  0.00           H
ATOM   1913  CG  LEU A 125      85.540  59.610  71.940  1.00  0.00           C
ATOM   1914  HG  LEU A 125      84.580  59.250  72.310  1.00  0.00           H
ATOM   1915  CD1 LEU A 125      85.310  59.840  70.500  1.00  0.00           C
ATOM   1916 1HD1 LEU A 125      84.880  58.940  70.070  1.00  0.00           H
ATOM   1917 2HD1 LEU A 125      84.640  60.700  70.510  1.00  0.00           H
ATOM   1918 3HD1 LEU A 125      86.240  60.010  69.950  1.00  0.00           H
ATOM   1919  CD2 LEU A 125      86.610  58.530  72.150  1.00  0.00           C
ATOM   1920 1HD2 LEU A 125      86.620  58.180  73.180  1.00  0.00           H
ATOM   1921 2HD2 LEU A 125      86.310  57.700  71.520  1.00  0.00           H
ATOM   1922 3HD2 LEU A 125      87.590  58.930  71.900  1.00  0.00           H
ATOM   1923  C   LEU A 125      86.430  62.150  74.940  1.00  0.00           C
ATOM   1924  O   LEU A 125      87.560  62.310  75.320  1.00  0.00           O
ATOM   1925  N   ALA A 126      85.560  63.140  75.050  1.00  0.00           N
ATOM   1926  H   ALA A 126      84.750  62.950  74.470  1.00  0.00           H
ATOM   1927  CA  ALA A 126      85.910  64.520  75.430  1.00  0.00           C
ATOM   1928  HA  ALA A 126      86.660  64.920  74.740  1.00  0.00           H
ATOM   1929  CB  ALA A 126      84.630  65.360  75.170  1.00  0.00           C
ATOM   1930  HB1 ALA A 126      84.210  65.220  74.180  1.00  0.00           H
ATOM   1931  HB2 ALA A 126      83.860  65.170  75.920  1.00  0.00           H
ATOM   1932  HB3 ALA A 126      84.960  66.390  75.320  1.00  0.00           H
ATOM   1933  C   ALA A 126      86.350  64.650  76.900  1.00  0.00           C
ATOM   1934  O   ALA A 126      87.230  65.450  77.210  1.00  0.00           O
ATOM   1935  N   ASP A 127      85.910  63.800  77.820  1.00  0.00           N
ATOM   1936  H   ASP A 127      85.190  63.150  77.540  1.00  0.00           H
ATOM   1937  CA  ASP A 127      86.180  63.700  79.160  1.00  0.00           C
ATOM   1938  HA  ASP A 127      85.970  64.640  79.670  1.00  0.00           H
ATOM   1939  CB  ASP A 127      85.250  62.610  79.820  1.00  0.00           C
ATOM   1940  HB1 ASP A 127      85.650  62.370  80.800  1.00  0.00           H
ATOM   1941  HB2 ASP A 127      85.170  61.680  79.260  1.00  0.00           H
ATOM   1942  CG  ASP A 127      83.770  63.080  80.090  1.00  0.00           C
ATOM   1943  OD1 ASP A 127      83.570  64.250  80.250  1.00  0.00           O
ATOM   1944  OD2 ASP A 127      82.870  62.210  80.170  1.00  0.00           O
ATOM   1945  C   ASP A 127      87.670  63.370  79.440  1.00  0.00           C
ATOM   1946  O   ASP A 127      88.230  63.770  80.440  1.00  0.00           O
ATOM   1947  N   GLN A 128      88.360  62.720  78.470  1.00  0.00           N
ATOM   1948  H   GLN A 128      87.870  62.510  77.610  1.00  0.00           H
ATOM   1949  CA  GLN A 128      89.820  62.410  78.570  1.00  0.00           C
ATOM   1950  HA  GLN A 128      89.990  62.200  79.620  1.00  0.00           H
ATOM   1951  CB  GLN A 128      90.090  61.090  77.760  1.00  0.00           C
ATOM   1952  HB1 GLN A 128      91.160  60.920  77.690  1.00  0.00           H
ATOM   1953  HB2 GLN A 128      89.740  61.180  76.730  1.00  0.00           H
ATOM   1954  CG  GLN A 128      89.530  59.800  78.420  1.00  0.00           C
ATOM   1955  HG1 GLN A 128      88.450  59.780  78.280  1.00  0.00           H
ATOM   1956  HG2 GLN A 128      89.810  59.650  79.470  1.00  0.00           H
ATOM   1957  CD  GLN A 128      89.970  58.490  77.890  1.00  0.00           C
ATOM   1958  OE1 GLN A 128      90.800  58.410  76.980  1.00  0.00           O
ATOM   1959  NE2 GLN A 128      89.490  57.390  78.340  1.00  0.00           N
ATOM   1960 1HE2 GLN A 128      88.920  57.310  79.170  1.00  0.00           H
ATOM   1961 2HE2 GLN A 128      89.780  56.510  77.910  1.00  0.00           H
ATOM   1962  C   GLN A 128      90.690  63.590  78.070  1.00  0.00           C
ATOM   1963  O   GLN A 128      91.900  63.670  78.410  1.00  0.00           O
ATOM   1964  N   CYS A 129      90.080  64.450  77.230  1.00  0.00           N
ATOM   1965  H   CYS A 129      89.080  64.350  77.180  1.00  0.00           H
ATOM   1966  CA  CYS A 129      90.760  65.610  76.630  1.00  0.00           C
ATOM   1967  HA  CYS A 129      91.560  65.190  76.020  1.00  0.00           H
ATOM   1968  CB  CYS A 129      89.850  66.320  75.600  1.00  0.00           C
ATOM   1969  HB1 CYS A 129      90.390  67.190  75.240  1.00  0.00           H
ATOM   1970  HB2 CYS A 129      88.930  66.670  76.060  1.00  0.00           H
ATOM   1971  SG  CYS A 129      89.490  65.090  74.230  1.00  0.00           S
ATOM   1972  HG  CYS A 129      89.040  64.230  75.140  1.00  0.00           H
ATOM   1973  C   CYS A 129      91.260  66.710  77.600  1.00  0.00           C
ATOM   1974  O   CYS A 129      90.520  67.130  78.520  1.00  0.00           O
ATOM   1975  N   THR A 130      92.480  67.190  77.450  1.00  0.00           N
ATOM   1976  H   THR A 130      92.940  66.960  76.580  1.00  0.00           H
ATOM   1977  CA  THR A 130      93.130  68.180  78.310  1.00  0.00           C
ATOM   1978  HA  THR A 130      92.620  68.210  79.270  1.00  0.00           H
ATOM   1979  CB  THR A 130      94.600  67.930  78.560  1.00  0.00           C
ATOM   1980  HB  THR A 130      95.080  68.660  79.210  1.00  0.00           H
ATOM   1981  CG2 THR A 130      94.810  66.590  79.140  1.00  0.00           C
ATOM   1982 1HG2 THR A 130      95.840  66.420  79.460  1.00  0.00           H
ATOM   1983 2HG2 THR A 130      94.130  66.490  79.990  1.00  0.00           H
ATOM   1984 3HG2 THR A 130      94.590  65.850  78.370  1.00  0.00           H
ATOM   1985  OG1 THR A 130      95.190  68.070  77.340  1.00  0.00           O
ATOM   1986  HG1 THR A 130      94.900  67.400  76.710  1.00  0.00           H
ATOM   1987  C   THR A 130      92.950  69.570  77.740  1.00  0.00           C
ATOM   1988  O   THR A 130      93.090  70.590  78.430  1.00  0.00           O
ATOM   1989  N   GLY A 131      92.620  69.740  76.470  1.00  0.00           N
ATOM   1990  H   GLY A 131      92.700  68.990  75.800  1.00  0.00           H
ATOM   1991  CA  GLY A 131      92.300  71.060  75.870  1.00  0.00           C
ATOM   1992  HA1 GLY A 131      93.160  71.690  75.660  1.00  0.00           H
ATOM   1993  HA2 GLY A 131      91.640  71.540  76.600  1.00  0.00           H
ATOM   1994  C   GLY A 131      91.450  70.950  74.580  1.00  0.00           C
ATOM   1995  O   GLY A 131      91.860  71.580  73.570  1.00  0.00           O
ATOM   1996  N   LEU A 132      90.310  70.300  74.630  1.00  0.00           N
ATOM   1997  H   LEU A 132      89.920  69.920  75.470  1.00  0.00           H
ATOM   1998  CA  LEU A 132      89.540  70.020  73.330  1.00  0.00           C
ATOM   1999  HA  LEU A 132      90.190  69.240  72.920  1.00  0.00           H
ATOM   2000  CB  LEU A 132      88.220  69.280  73.590  1.00  0.00           C
ATOM   2001  HB1 LEU A 132      87.740  69.970  74.280  1.00  0.00           H
ATOM   2002  HB2 LEU A 132      88.450  68.360  74.120  1.00  0.00           H
ATOM   2003  CG  LEU A 132      87.240  68.940  72.490  1.00  0.00           C
ATOM   2004  HG  LEU A 132      86.980  69.840  71.930  1.00  0.00           H
ATOM   2005  CD1 LEU A 132      87.890  67.920  71.480  1.00  0.00           C
ATOM   2006 1HD1 LEU A 132      87.240  67.470  70.720  1.00  0.00           H
ATOM   2007 2HD1 LEU A 132      88.570  68.460  70.820  1.00  0.00           H
ATOM   2008 3HD1 LEU A 132      88.280  67.070  72.050  1.00  0.00           H
ATOM   2009  CD2 LEU A 132      85.940  68.220  73.080  1.00  0.00           C
ATOM   2010 1HD2 LEU A 132      85.060  68.640  72.590  1.00  0.00           H
ATOM   2011 2HD2 LEU A 132      85.900  67.130  73.080  1.00  0.00           H
ATOM   2012 3HD2 LEU A 132      85.810  68.560  74.110  1.00  0.00           H
ATOM   2013  C   LEU A 132      89.410  71.260  72.370  1.00  0.00           C
ATOM   2014  O   LEU A 132      88.800  72.200  72.660  1.00  0.00           O
ATOM   2015  N   GLN A 133      89.990  71.070  71.160  1.00  0.00           N
ATOM   2016  H   GLN A 133      90.480  70.210  70.940  1.00  0.00           H
ATOM   2017  CA  GLN A 133      89.870  72.120  70.110  1.00  0.00           C
ATOM   2018  HA  GLN A 133      90.110  73.090  70.540  1.00  0.00           H
ATOM   2019  CB  GLN A 133      90.820  71.850  68.910  1.00  0.00           C
ATOM   2020  HB1 GLN A 133      90.690  72.700  68.250  1.00  0.00           H
ATOM   2021  HB2 GLN A 133      90.520  70.930  68.410  1.00  0.00           H
ATOM   2022  CG  GLN A 133      92.240  71.790  69.370  1.00  0.00           C
ATOM   2023  HG1 GLN A 133      92.430  70.990  70.080  1.00  0.00           H
ATOM   2024  HG2 GLN A 133      92.340  72.800  69.780  1.00  0.00           H
ATOM   2025  CD  GLN A 133      93.140  71.680  68.110  1.00  0.00           C
ATOM   2026  OE1 GLN A 133      93.020  72.320  67.080  1.00  0.00           O
ATOM   2027  NE2 GLN A 133      94.230  70.940  68.290  1.00  0.00           N
ATOM   2028 1HE2 GLN A 133      94.340  70.320  69.080  1.00  0.00           H
ATOM   2029 2HE2 GLN A 133      94.900  70.930  67.530  1.00  0.00           H
ATOM   2030  C   GLN A 133      88.440  72.170  69.440  1.00  0.00           C
ATOM   2031  O   GLN A 133      87.820  73.190  69.260  1.00  0.00           O
ATOM   2032  N   GLY A 134      87.760  70.960  69.370  1.00  0.00           N
ATOM   2033  H   GLY A 134      88.170  70.060  69.580  1.00  0.00           H
ATOM   2034  CA  GLY A 134      86.450  70.770  68.660  1.00  0.00           C
ATOM   2035  HA1 GLY A 134      86.350  71.650  68.020  1.00  0.00           H
ATOM   2036  HA2 GLY A 134      85.530  70.800  69.250  1.00  0.00           H
ATOM   2037  C   GLY A 134      86.460  69.500  67.770  1.00  0.00           C
ATOM   2038  O   GLY A 134      87.040  68.420  68.150  1.00  0.00           O
ATOM   2039  N   PHE A 135      85.920  69.580  66.520  1.00  0.00           N
ATOM   2040  H   PHE A 135      85.680  70.530  66.280  1.00  0.00           H
ATOM   2041  CA  PHE A 135      85.380  68.460  65.800  1.00  0.00           C
ATOM   2042  HA  PHE A 135      85.890  67.590  66.220  1.00  0.00           H
ATOM   2043  CB  PHE A 135      83.790  68.270  66.080  1.00  0.00           C
ATOM   2044  HB1 PHE A 135      83.430  67.400  65.540  1.00  0.00           H
ATOM   2045  HB2 PHE A 135      83.260  69.110  65.630  1.00  0.00           H
ATOM   2046  CG  PHE A 135      83.400  68.260  67.510  1.00  0.00           C
ATOM   2047  CD1 PHE A 135      83.690  67.090  68.220  1.00  0.00           C
ATOM   2048  HD1 PHE A 135      84.120  66.210  67.760  1.00  0.00           H
ATOM   2049  CE1 PHE A 135      83.400  66.980  69.560  1.00  0.00           C
ATOM   2050  HE1 PHE A 135      83.510  66.040  70.080  1.00  0.00           H
ATOM   2051  CZ  PHE A 135      82.970  68.060  70.320  1.00  0.00           C
ATOM   2052  HZ  PHE A 135      82.900  68.100  71.400  1.00  0.00           H
ATOM   2053  CE2 PHE A 135      82.740  69.310  69.570  1.00  0.00           C
ATOM   2054  HE2 PHE A 135      82.470  70.230  70.070  1.00  0.00           H
ATOM   2055  CD2 PHE A 135      82.980  69.420  68.170  1.00  0.00           C
ATOM   2056  HD2 PHE A 135      82.850  70.340  67.620  1.00  0.00           H
ATOM   2057  C   PHE A 135      85.600  68.540  64.290  1.00  0.00           C
ATOM   2058  O   PHE A 135      85.540  69.560  63.680  1.00  0.00           O
ATOM   2059  N   LEU A 136      85.890  67.380  63.740  1.00  0.00           N
ATOM   2060  H   LEU A 136      86.110  66.600  64.350  1.00  0.00           H
ATOM   2061  CA  LEU A 136      85.760  67.100  62.350  1.00  0.00           C
ATOM   2062  HA  LEU A 136      85.660  68.060  61.840  1.00  0.00           H
ATOM   2063  CB  LEU A 136      86.940  66.390  61.720  1.00  0.00           C
ATOM   2064  HB1 LEU A 136      86.880  66.360  60.630  1.00  0.00           H
ATOM   2065  HB2 LEU A 136      86.910  65.370  62.090  1.00  0.00           H
ATOM   2066  CG  LEU A 136      88.260  67.030  62.000  1.00  0.00           C
ATOM   2067  HG  LEU A 136      88.390  66.900  63.080  1.00  0.00           H
ATOM   2068  CD1 LEU A 136      89.390  66.260  61.340  1.00  0.00           C
ATOM   2069 1HD1 LEU A 136      89.300  65.190  61.530  1.00  0.00           H
ATOM   2070 2HD1 LEU A 136      89.310  66.540  60.290  1.00  0.00           H
ATOM   2071 3HD1 LEU A 136      90.360  66.580  61.720  1.00  0.00           H
ATOM   2072  CD2 LEU A 136      88.450  68.500  61.710  1.00  0.00           C
ATOM   2073 1HD2 LEU A 136      87.850  69.020  62.460  1.00  0.00           H
ATOM   2074 2HD2 LEU A 136      89.480  68.780  61.950  1.00  0.00           H
ATOM   2075 3HD2 LEU A 136      88.290  68.810  60.670  1.00  0.00           H
ATOM   2076  C   LEU A 136      84.510  66.280  62.060  1.00  0.00           C
ATOM   2077  O   LEU A 136      84.280  65.250  62.680  1.00  0.00           O
ATOM   2078  N   VAL A 137      83.810  66.630  60.990  1.00  0.00           N
ATOM   2079  H   VAL A 137      84.100  67.340  60.340  1.00  0.00           H
ATOM   2080  CA  VAL A 137      82.510  66.110  60.710  1.00  0.00           C
ATOM   2081  HA  VAL A 137      82.410  65.300  61.430  1.00  0.00           H
ATOM   2082  CB  VAL A 137      81.410  67.070  61.090  1.00  0.00           C
ATOM   2083  HB  VAL A 137      81.600  68.000  60.540  1.00  0.00           H
ATOM   2084  CG1 VAL A 137      80.130  66.500  60.680  1.00  0.00           C
ATOM   2085 1HG1 VAL A 137      80.140  66.240  59.620  1.00  0.00           H
ATOM   2086 2HG1 VAL A 137      79.960  65.620  61.310  1.00  0.00           H
ATOM   2087 3HG1 VAL A 137      79.300  67.180  60.890  1.00  0.00           H
ATOM   2088  CG2 VAL A 137      81.430  67.380  62.610  1.00  0.00           C
ATOM   2089 1HG2 VAL A 137      81.400  66.400  63.090  1.00  0.00           H
ATOM   2090 2HG2 VAL A 137      82.290  68.000  62.860  1.00  0.00           H
ATOM   2091 3HG2 VAL A 137      80.570  67.990  62.900  1.00  0.00           H
ATOM   2092  C   VAL A 137      82.430  65.530  59.260  1.00  0.00           C
ATOM   2093  O   VAL A 137      82.280  66.230  58.260  1.00  0.00           O
ATOM   2094  N   PHE A 138      82.610  64.210  59.160  1.00  0.00           N
ATOM   2095  H   PHE A 138      82.840  63.610  59.940  1.00  0.00           H
ATOM   2096  CA  PHE A 138      82.500  63.500  57.910  1.00  0.00           C
ATOM   2097  HA  PHE A 138      82.780  64.120  57.060  1.00  0.00           H
ATOM   2098  CB  PHE A 138      83.460  62.310  57.990  1.00  0.00           C
ATOM   2099  HB1 PHE A 138      83.230  61.670  57.130  1.00  0.00           H
ATOM   2100  HB2 PHE A 138      83.210  61.720  58.870  1.00  0.00           H
ATOM   2101  CG  PHE A 138      84.980  62.680  58.080  1.00  0.00           C
ATOM   2102  CD1 PHE A 138      85.560  63.120  59.310  1.00  0.00           C
ATOM   2103  HD1 PHE A 138      85.060  63.090  60.260  1.00  0.00           H
ATOM   2104  CE1 PHE A 138      86.940  63.550  59.370  1.00  0.00           C
ATOM   2105  HE1 PHE A 138      87.320  63.840  60.340  1.00  0.00           H
ATOM   2106  CZ  PHE A 138      87.590  63.700  58.140  1.00  0.00           C
ATOM   2107  HZ  PHE A 138      88.580  64.120  58.090  1.00  0.00           H
ATOM   2108  CE2 PHE A 138      87.020  63.240  56.910  1.00  0.00           C
ATOM   2109  HE2 PHE A 138      87.600  63.240  56.000  1.00  0.00           H
ATOM   2110  CD2 PHE A 138      85.720  62.770  56.890  1.00  0.00           C
ATOM   2111  HD2 PHE A 138      85.320  62.530  55.920  1.00  0.00           H
ATOM   2112  C   PHE A 138      81.110  62.990  57.580  1.00  0.00           C
ATOM   2113  O   PHE A 138      80.550  62.200  58.350  1.00  0.00           O
ATOM   2114  N   HIS A 139      80.540  63.390  56.430  1.00  0.00           N
ATOM   2115  H   HIS A 139      81.040  64.120  55.940  1.00  0.00           H
ATOM   2116  CA  HIS A 139      79.150  63.030  55.990  1.00  0.00           C
ATOM   2117  HA  HIS A 139      78.990  61.970  56.130  1.00  0.00           H
ATOM   2118  CB  HIS A 139      78.160  63.940  56.760  1.00  0.00           C
ATOM   2119  HB1 HIS A 139      78.240  63.850  57.850  1.00  0.00           H
ATOM   2120  HB2 HIS A 139      77.220  63.420  56.620  1.00  0.00           H
ATOM   2121  CG  HIS A 139      77.990  65.380  56.380  1.00  0.00           C
ATOM   2122  ND1 HIS A 139      76.870  65.950  55.810  1.00  0.00           N
ATOM   2123  HD1 HIS A 139      76.060  65.450  55.450  1.00  0.00           H
ATOM   2124  CE1 HIS A 139      77.040  67.250  55.620  1.00  0.00           C
ATOM   2125  HE1 HIS A 139      76.390  67.960  55.140  1.00  0.00           H
ATOM   2126  NE2 HIS A 139      78.220  67.500  56.200  1.00  0.00           N
ATOM   2127  HE2 HIS A 139      78.470  68.470  56.360  1.00  0.00           H
ATOM   2128  CD2 HIS A 139      78.900  66.390  56.600  1.00  0.00           C
ATOM   2129  HD2 HIS A 139      79.940  66.270  56.890  1.00  0.00           H
ATOM   2130  C   HIS A 139      78.870  63.300  54.500  1.00  0.00           C
ATOM   2131  O   HIS A 139      79.610  64.020  53.950  1.00  0.00           O
ATOM   2132  N   SER A 140      77.740  62.860  54.060  1.00  0.00           N
ATOM   2133  H   SER A 140      77.090  62.320  54.620  1.00  0.00           H
ATOM   2134  CA  SER A 140      77.210  63.230  52.690  1.00  0.00           C
ATOM   2135  HA  SER A 140      77.970  63.790  52.140  1.00  0.00           H
ATOM   2136  CB  SER A 140      76.770  61.930  51.940  1.00  0.00           C
ATOM   2137  HB1 SER A 140      77.590  61.210  51.900  1.00  0.00           H
ATOM   2138  HB2 SER A 140      76.620  62.260  50.920  1.00  0.00           H
ATOM   2139  OG  SER A 140      75.570  61.400  52.430  1.00  0.00           O
ATOM   2140  HG  SER A 140      75.590  60.490  52.140  1.00  0.00           H
ATOM   2141  C   SER A 140      76.070  64.270  52.720  1.00  0.00           C
ATOM   2142  O   SER A 140      75.510  64.550  53.790  1.00  0.00           O
ATOM   2143  N   PHE A 141      75.640  64.820  51.580  1.00  0.00           N
ATOM   2144  H   PHE A 141      76.210  64.710  50.750  1.00  0.00           H
ATOM   2145  CA  PHE A 141      74.580  65.770  51.410  1.00  0.00           C
ATOM   2146  HA  PHE A 141      74.420  66.190  52.410  1.00  0.00           H
ATOM   2147  CB  PHE A 141      75.000  66.900  50.440  1.00  0.00           C
ATOM   2148  HB1 PHE A 141      74.130  67.380  49.980  1.00  0.00           H
ATOM   2149  HB2 PHE A 141      75.580  66.460  49.630  1.00  0.00           H
ATOM   2150  CG  PHE A 141      75.750  68.140  50.880  1.00  0.00           C
ATOM   2151  CD1 PHE A 141      75.970  68.460  52.200  1.00  0.00           C
ATOM   2152  HD1 PHE A 141      75.430  67.930  52.970  1.00  0.00           H
ATOM   2153  CE1 PHE A 141      76.590  69.660  52.580  1.00  0.00           C
ATOM   2154  HE1 PHE A 141      76.630  69.910  53.630  1.00  0.00           H
ATOM   2155  CZ  PHE A 141      77.110  70.490  51.600  1.00  0.00           C
ATOM   2156  HZ  PHE A 141      77.720  71.320  51.930  1.00  0.00           H
ATOM   2157  CE2 PHE A 141      77.030  70.190  50.270  1.00  0.00           C
ATOM   2158  HE2 PHE A 141      77.320  70.910  49.520  1.00  0.00           H
ATOM   2159  CD2 PHE A 141      76.290  69.010  49.920  1.00  0.00           C
ATOM   2160  HD2 PHE A 141      76.190  68.740  48.870  1.00  0.00           H
ATOM   2161  C   PHE A 141      73.220  65.160  50.990  1.00  0.00           C
ATOM   2162  O   PHE A 141      72.150  65.520  51.510  1.00  0.00           O
ATOM   2163  N   GLY A 142      73.290  64.200  50.030  1.00  0.00           N
ATOM   2164  H   GLY A 142      74.160  64.060  49.540  1.00  0.00           H
ATOM   2165  CA  GLY A 142      72.180  63.340  49.600  1.00  0.00           C
ATOM   2166  HA1 GLY A 142      72.280  63.020  48.560  1.00  0.00           H
ATOM   2167  HA2 GLY A 142      71.300  63.960  49.770  1.00  0.00           H
ATOM   2168  C   GLY A 142      71.800  62.180  50.580  1.00  0.00           C
ATOM   2169  O   GLY A 142      70.750  61.620  50.270  1.00  0.00           O
ATOM   2170  N   GLY A 143      72.600  61.880  51.600  1.00  0.00           N
ATOM   2171  H   GLY A 143      73.330  62.500  51.930  1.00  0.00           H
ATOM   2172  CA  GLY A 143      72.160  60.810  52.560  1.00  0.00           C
ATOM   2173  HA1 GLY A 143      73.050  60.620  53.160  1.00  0.00           H
ATOM   2174  HA2 GLY A 143      71.970  59.890  52.020  1.00  0.00           H
ATOM   2175  C   GLY A 143      71.120  61.250  53.580  1.00  0.00           C
ATOM   2176  O   GLY A 143      71.120  62.380  53.980  1.00  0.00           O
ATOM   2177  N   GLY A 144      70.180  60.400  53.960  1.00  0.00           N
ATOM   2178  H   GLY A 144      70.220  59.400  53.770  1.00  0.00           H
ATOM   2179  CA  GLY A 144      69.140  60.750  54.920  1.00  0.00           C
ATOM   2180  HA1 GLY A 144      68.480  59.880  54.900  1.00  0.00           H
ATOM   2181  HA2 GLY A 144      68.680  61.690  54.610  1.00  0.00           H
ATOM   2182  C   GLY A 144      69.730  60.860  56.310  1.00  0.00           C
ATOM   2183  O   GLY A 144      69.370  61.720  57.150  1.00  0.00           O
ATOM   2184  N   THR A 145      70.690  59.960  56.600  1.00  0.00           N
ATOM   2185  H   THR A 145      70.840  59.220  55.920  1.00  0.00           H
ATOM   2186  CA  THR A 145      71.610  59.980  57.770  1.00  0.00           C
ATOM   2187  HA  THR A 145      70.930  60.130  58.610  1.00  0.00           H
ATOM   2188  CB  THR A 145      72.340  58.750  58.000  1.00  0.00           C
ATOM   2189  HB  THR A 145      72.980  58.490  57.150  1.00  0.00           H
ATOM   2190  CG2 THR A 145      73.120  58.810  59.330  1.00  0.00           C
ATOM   2191 1HG2 THR A 145      73.450  57.820  59.650  1.00  0.00           H
ATOM   2192 2HG2 THR A 145      73.990  59.460  59.250  1.00  0.00           H
ATOM   2193 3HG2 THR A 145      72.450  59.160  60.120  1.00  0.00           H
ATOM   2194  OG1 THR A 145      71.460  57.710  58.100  1.00  0.00           O
ATOM   2195  HG1 THR A 145      71.610  57.130  57.350  1.00  0.00           H
ATOM   2196  C   THR A 145      72.570  61.120  57.720  1.00  0.00           C
ATOM   2197  O   THR A 145      72.550  62.040  58.630  1.00  0.00           O
ATOM   2198  N   GLY A 146      73.400  61.170  56.630  1.00  0.00           N
ATOM   2199  H   GLY A 146      73.340  60.430  55.940  1.00  0.00           H
ATOM   2200  CA  GLY A 146      74.400  62.230  56.400  1.00  0.00           C
ATOM   2201  HA1 GLY A 146      74.810  61.900  55.450  1.00  0.00           H
ATOM   2202  HA2 GLY A 146      75.140  62.150  57.200  1.00  0.00           H
ATOM   2203  C   GLY A 146      73.840  63.670  56.270  1.00  0.00           C
ATOM   2204  O   GLY A 146      74.510  64.580  56.690  1.00  0.00           O
ATOM   2205  N   SER A 147      72.630  63.890  55.720  1.00  0.00           N
ATOM   2206  H   SER A 147      72.130  63.040  55.540  1.00  0.00           H
ATOM   2207  CA  SER A 147      71.990  65.220  55.750  1.00  0.00           C
ATOM   2208  HA  SER A 147      72.820  65.930  55.720  1.00  0.00           H
ATOM   2209  CB  SER A 147      71.210  65.450  54.430  1.00  0.00           C
ATOM   2210  HB1 SER A 147      71.840  64.930  53.710  1.00  0.00           H
ATOM   2211  HB2 SER A 147      71.050  66.510  54.220  1.00  0.00           H
ATOM   2212  OG  SER A 147      69.940  64.770  54.450  1.00  0.00           O
ATOM   2213  HG  SER A 147      69.980  63.820  54.320  1.00  0.00           H
ATOM   2214  C   SER A 147      71.180  65.450  56.960  1.00  0.00           C
ATOM   2215  O   SER A 147      71.270  66.540  57.480  1.00  0.00           O
ATOM   2216  N   GLY A 148      70.400  64.480  57.510  1.00  0.00           N
ATOM   2217  H   GLY A 148      70.170  63.610  57.050  1.00  0.00           H
ATOM   2218  CA  GLY A 148      69.380  64.860  58.560  1.00  0.00           C
ATOM   2219  HA1 GLY A 148      68.510  64.220  58.480  1.00  0.00           H
ATOM   2220  HA2 GLY A 148      69.080  65.890  58.370  1.00  0.00           H
ATOM   2221  C   GLY A 148      69.890  64.820  59.990  1.00  0.00           C
ATOM   2222  O   GLY A 148      69.730  65.780  60.830  1.00  0.00           O
ATOM   2223  N   PHE A 149      70.640  63.750  60.210  1.00  0.00           N
ATOM   2224  H   PHE A 149      71.030  63.250  59.430  1.00  0.00           H
ATOM   2225  CA  PHE A 149      71.250  63.550  61.480  1.00  0.00           C
ATOM   2226  HA  PHE A 149      70.540  63.930  62.220  1.00  0.00           H
ATOM   2227  CB  PHE A 149      71.350  61.990  61.640  1.00  0.00           C
ATOM   2228  HB1 PHE A 149      72.220  61.650  61.080  1.00  0.00           H
ATOM   2229  HB2 PHE A 149      70.420  61.520  61.340  1.00  0.00           H
ATOM   2230  CG  PHE A 149      71.590  61.610  63.130  1.00  0.00           C
ATOM   2231  CD1 PHE A 149      70.680  62.000  64.070  1.00  0.00           C
ATOM   2232  HD1 PHE A 149      69.750  62.380  63.680  1.00  0.00           H
ATOM   2233  CE1 PHE A 149      70.740  61.630  65.460  1.00  0.00           C
ATOM   2234  HE1 PHE A 149      69.980  61.950  66.150  1.00  0.00           H
ATOM   2235  CZ  PHE A 149      71.940  60.930  65.870  1.00  0.00           C
ATOM   2236  HZ  PHE A 149      72.060  60.600  66.890  1.00  0.00           H
ATOM   2237  CE2 PHE A 149      72.930  60.560  64.920  1.00  0.00           C
ATOM   2238  HE2 PHE A 149      73.730  59.910  65.230  1.00  0.00           H
ATOM   2239  CD2 PHE A 149      72.790  60.940  63.590  1.00  0.00           C
ATOM   2240  HD2 PHE A 149      73.450  60.600  62.810  1.00  0.00           H
ATOM   2241  C   PHE A 149      72.580  64.250  61.760  1.00  0.00           C
ATOM   2242  O   PHE A 149      72.900  64.380  62.930  1.00  0.00           O
ATOM   2243  N   THR A 150      73.330  64.730  60.820  1.00  0.00           N
ATOM   2244  H   THR A 150      73.050  64.430  59.900  1.00  0.00           H
ATOM   2245  CA  THR A 150      74.550  65.550  60.940  1.00  0.00           C
ATOM   2246  HA  THR A 150      75.180  65.220  61.770  1.00  0.00           H
ATOM   2247  CB  THR A 150      75.430  65.550  59.610  1.00  0.00           C
ATOM   2248  HB  THR A 150      75.000  66.120  58.790  1.00  0.00           H
ATOM   2249  CG2 THR A 150      76.800  66.110  59.870  1.00  0.00           C
ATOM   2250 1HG2 THR A 150      77.450  66.140  59.000  1.00  0.00           H
ATOM   2251 2HG2 THR A 150      76.740  67.180  60.070  1.00  0.00           H
ATOM   2252 3HG2 THR A 150      77.330  65.710  60.740  1.00  0.00           H
ATOM   2253  OG1 THR A 150      75.780  64.350  59.160  1.00  0.00           O
ATOM   2254  HG1 THR A 150      75.440  64.300  58.260  1.00  0.00           H
ATOM   2255  C   THR A 150      74.160  66.940  61.280  1.00  0.00           C
ATOM   2256  O   THR A 150      74.770  67.470  62.170  1.00  0.00           O
ATOM   2257  N   SER A 151      73.100  67.480  60.660  1.00  0.00           N
ATOM   2258  H   SER A 151      72.580  66.930  59.990  1.00  0.00           H
ATOM   2259  CA  SER A 151      72.600  68.860  61.030  1.00  0.00           C
ATOM   2260  HA  SER A 151      73.480  69.490  61.140  1.00  0.00           H
ATOM   2261  CB  SER A 151      71.670  69.470  59.940  1.00  0.00           C
ATOM   2262  HB1 SER A 151      71.930  69.170  58.920  1.00  0.00           H
ATOM   2263  HB2 SER A 151      71.560  70.550  60.060  1.00  0.00           H
ATOM   2264  OG  SER A 151      70.430  68.820  60.060  1.00  0.00           O
ATOM   2265  HG  SER A 151      69.780  69.350  59.590  1.00  0.00           H
ATOM   2266  C   SER A 151      72.110  68.940  62.470  1.00  0.00           C
ATOM   2267  O   SER A 151      72.420  69.910  63.210  1.00  0.00           O
ATOM   2268  N   LEU A 152      71.390  67.940  62.950  1.00  0.00           N
ATOM   2269  H   LEU A 152      71.130  67.270  62.240  1.00  0.00           H
ATOM   2270  CA  LEU A 152      70.980  67.800  64.330  1.00  0.00           C
ATOM   2271  HA  LEU A 152      70.480  68.700  64.680  1.00  0.00           H
ATOM   2272  CB  LEU A 152      70.100  66.580  64.430  1.00  0.00           C
ATOM   2273  HB1 LEU A 152      70.750  65.740  64.160  1.00  0.00           H
ATOM   2274  HB2 LEU A 152      69.290  66.640  63.710  1.00  0.00           H
ATOM   2275  CG  LEU A 152      69.310  66.350  65.800  1.00  0.00           C
ATOM   2276  HG  LEU A 152      70.020  66.040  66.560  1.00  0.00           H
ATOM   2277  CD1 LEU A 152      68.620  67.590  66.350  1.00  0.00           C
ATOM   2278 1HD1 LEU A 152      68.150  67.450  67.320  1.00  0.00           H
ATOM   2279 2HD1 LEU A 152      69.440  68.290  66.510  1.00  0.00           H
ATOM   2280 3HD1 LEU A 152      67.880  68.050  65.690  1.00  0.00           H
ATOM   2281  CD2 LEU A 152      68.280  65.190  65.620  1.00  0.00           C
ATOM   2282 1HD2 LEU A 152      67.810  64.950  66.570  1.00  0.00           H
ATOM   2283 2HD2 LEU A 152      67.600  65.570  64.860  1.00  0.00           H
ATOM   2284 3HD2 LEU A 152      68.780  64.260  65.340  1.00  0.00           H
ATOM   2285  C   LEU A 152      72.110  67.610  65.340  1.00  0.00           C
ATOM   2286  O   LEU A 152      72.040  68.150  66.460  1.00  0.00           O
ATOM   2287  N   LEU A 153      73.200  66.940  64.920  1.00  0.00           N
ATOM   2288  H   LEU A 153      73.120  66.400  64.070  1.00  0.00           H
ATOM   2289  CA  LEU A 153      74.460  66.980  65.690  1.00  0.00           C
ATOM   2290  HA  LEU A 153      74.210  66.670  66.700  1.00  0.00           H
ATOM   2291  CB  LEU A 153      75.280  65.890  64.980  1.00  0.00           C
ATOM   2292  HB1 LEU A 153      75.150  66.060  63.910  1.00  0.00           H
ATOM   2293  HB2 LEU A 153      74.780  64.940  65.110  1.00  0.00           H
ATOM   2294  CG  LEU A 153      76.780  65.820  65.450  1.00  0.00           C
ATOM   2295  HG  LEU A 153      77.270  66.750  65.180  1.00  0.00           H
ATOM   2296  CD1 LEU A 153      76.820  65.570  66.950  1.00  0.00           C
ATOM   2297 1HD1 LEU A 153      76.270  64.650  67.130  1.00  0.00           H
ATOM   2298 2HD1 LEU A 153      77.840  65.420  67.290  1.00  0.00           H
ATOM   2299 3HD1 LEU A 153      76.360  66.390  67.500  1.00  0.00           H
ATOM   2300  CD2 LEU A 153      77.680  64.790  64.800  1.00  0.00           C
ATOM   2301 1HD2 LEU A 153      77.510  64.700  63.730  1.00  0.00           H
ATOM   2302 2HD2 LEU A 153      78.670  65.240  64.900  1.00  0.00           H
ATOM   2303 3HD2 LEU A 153      77.600  63.810  65.270  1.00  0.00           H
ATOM   2304  C   LEU A 153      75.040  68.400  65.730  1.00  0.00           C
ATOM   2305  O   LEU A 153      75.540  68.850  66.740  1.00  0.00           O
ATOM   2306  N   MET A 154      74.900  69.200  64.650  1.00  0.00           N
ATOM   2307  H   MET A 154      74.580  68.710  63.830  1.00  0.00           H
ATOM   2308  CA  MET A 154      75.490  70.580  64.590  1.00  0.00           C
ATOM   2309  HA  MET A 154      76.480  70.530  65.040  1.00  0.00           H
ATOM   2310  CB  MET A 154      75.660  71.080  63.170  1.00  0.00           C
ATOM   2311  HB1 MET A 154      76.060  72.090  63.200  1.00  0.00           H
ATOM   2312  HB2 MET A 154      74.700  71.100  62.650  1.00  0.00           H
ATOM   2313  CG  MET A 154      76.680  70.390  62.260  1.00  0.00           C
ATOM   2314  HG1 MET A 154      76.700  70.950  61.330  1.00  0.00           H
ATOM   2315  HG2 MET A 154      76.260  69.470  61.840  1.00  0.00           H
ATOM   2316  SD  MET A 154      78.420  70.340  62.770  1.00  0.00           S
ATOM   2317  CE  MET A 154      79.270  70.750  61.220  1.00  0.00           C
ATOM   2318  HE1 MET A 154      79.170  71.820  61.050  1.00  0.00           H
ATOM   2319  HE2 MET A 154      80.320  70.460  61.270  1.00  0.00           H
ATOM   2320  HE3 MET A 154      78.900  70.170  60.380  1.00  0.00           H
ATOM   2321  C   MET A 154      74.710  71.590  65.530  1.00  0.00           C
ATOM   2322  O   MET A 154      75.400  72.290  66.210  1.00  0.00           O
ATOM   2323  N   GLU A 155      73.390  71.500  65.620  1.00  0.00           N
ATOM   2324  H   GLU A 155      72.950  70.890  64.950  1.00  0.00           H
ATOM   2325  CA  GLU A 155      72.560  72.210  66.610  1.00  0.00           C
ATOM   2326  HA  GLU A 155      72.780  73.270  66.580  1.00  0.00           H
ATOM   2327  CB  GLU A 155      71.110  71.900  66.320  1.00  0.00           C
ATOM   2328  HB1 GLU A 155      70.510  72.420  67.060  1.00  0.00           H
ATOM   2329  HB2 GLU A 155      70.890  70.840  66.380  1.00  0.00           H
ATOM   2330  CG  GLU A 155      70.600  72.370  64.950  1.00  0.00           C
ATOM   2331  HG1 GLU A 155      71.160  71.900  64.140  1.00  0.00           H
ATOM   2332  HG2 GLU A 155      70.790  73.440  64.910  1.00  0.00           H
ATOM   2333  CD  GLU A 155      69.090  72.230  64.650  1.00  0.00           C
ATOM   2334  OE1 GLU A 155      68.510  71.090  64.610  1.00  0.00           O
ATOM   2335  OE2 GLU A 155      68.480  73.270  64.540  1.00  0.00           O
ATOM   2336  C   GLU A 155      72.900  71.820  68.100  1.00  0.00           C
ATOM   2337  O   GLU A 155      73.220  72.660  68.940  1.00  0.00           O
ATOM   2338  N   ARG A 156      73.100  70.490  68.360  1.00  0.00           N
ATOM   2339  H   ARG A 156      72.960  69.770  67.670  1.00  0.00           H
ATOM   2340  CA  ARG A 156      73.470  70.040  69.710  1.00  0.00           C
ATOM   2341  HA  ARG A 156      72.840  70.500  70.480  1.00  0.00           H
ATOM   2342  CB  ARG A 156      73.120  68.530  69.830  1.00  0.00           C
ATOM   2343  HB1 ARG A 156      73.650  68.160  70.710  1.00  0.00           H
ATOM   2344  HB2 ARG A 156      73.620  67.980  69.040  1.00  0.00           H
ATOM   2345  CG  ARG A 156      71.680  68.150  69.950  1.00  0.00           C
ATOM   2346  HG1 ARG A 156      71.630  67.070  70.030  1.00  0.00           H
ATOM   2347  HG2 ARG A 156      71.160  68.320  69.010  1.00  0.00           H
ATOM   2348  CD  ARG A 156      70.770  68.920  71.000  1.00  0.00           C
ATOM   2349  HD1 ARG A 156      69.700  68.750  70.870  1.00  0.00           H
ATOM   2350  HD2 ARG A 156      70.960  69.990  70.940  1.00  0.00           H
ATOM   2351  NE  ARG A 156      71.110  68.450  72.350  1.00  0.00           N
ATOM   2352  HE  ARG A 156      71.830  68.950  72.850  1.00  0.00           H
ATOM   2353  CZ  ARG A 156      70.580  67.420  73.020  1.00  0.00           C
ATOM   2354  NH1 ARG A 156      69.790  66.610  72.480  1.00  0.00           N
ATOM   2355 1HH1 ARG A 156      69.300  66.700  71.600  1.00  0.00           H
ATOM   2356 2HH1 ARG A 156      69.420  65.880  73.080  1.00  0.00           H
ATOM   2357  NH2 ARG A 156      70.920  67.210  74.210  1.00  0.00           N
ATOM   2358 1HH2 ARG A 156      71.470  67.950  74.620  1.00  0.00           H
ATOM   2359 2HH2 ARG A 156      70.460  66.560  74.840  1.00  0.00           H
ATOM   2360  C   ARG A 156      74.900  70.310  70.090  1.00  0.00           C
ATOM   2361  O   ARG A 156      75.130  70.600  71.250  1.00  0.00           O
ATOM   2362  N   LEU A 157      75.830  70.230  69.100  1.00  0.00           N
ATOM   2363  H   LEU A 157      75.550  69.980  68.170  1.00  0.00           H
ATOM   2364  CA  LEU A 157      77.250  70.530  69.490  1.00  0.00           C
ATOM   2365  HA  LEU A 157      77.490  69.980  70.400  1.00  0.00           H
ATOM   2366  CB  LEU A 157      78.270  70.070  68.400  1.00  0.00           C
ATOM   2367  HB1 LEU A 157      79.150  70.680  68.580  1.00  0.00           H
ATOM   2368  HB2 LEU A 157      77.840  70.450  67.480  1.00  0.00           H
ATOM   2369  CG  LEU A 157      78.510  68.550  68.320  1.00  0.00           C
ATOM   2370  HG  LEU A 157      77.550  68.060  68.200  1.00  0.00           H
ATOM   2371  CD1 LEU A 157      79.440  68.290  67.050  1.00  0.00           C
ATOM   2372 1HD1 LEU A 157      78.940  68.730  66.190  1.00  0.00           H
ATOM   2373 2HD1 LEU A 157      80.360  68.880  67.050  1.00  0.00           H
ATOM   2374 3HD1 LEU A 157      79.650  67.240  66.880  1.00  0.00           H
ATOM   2375  CD2 LEU A 157      79.260  67.990  69.510  1.00  0.00           C
ATOM   2376 1HD2 LEU A 157      79.620  66.970  69.340  1.00  0.00           H
ATOM   2377 2HD2 LEU A 157      80.150  68.570  69.730  1.00  0.00           H
ATOM   2378 3HD2 LEU A 157      78.520  68.040  70.310  1.00  0.00           H
ATOM   2379  C   LEU A 157      77.410  72.020  69.890  1.00  0.00           C
ATOM   2380  O   LEU A 157      78.110  72.400  70.780  1.00  0.00           O
ATOM   2381  N   SER A 158      76.620  72.910  69.220  1.00  0.00           N
ATOM   2382  H   SER A 158      75.980  72.610  68.490  1.00  0.00           H
ATOM   2383  CA  SER A 158      76.670  74.410  69.390  1.00  0.00           C
ATOM   2384  HA  SER A 158      77.720  74.710  69.370  1.00  0.00           H
ATOM   2385  CB  SER A 158      75.850  75.080  68.340  1.00  0.00           C
ATOM   2386  HB1 SER A 158      75.750  76.140  68.560  1.00  0.00           H
ATOM   2387  HB2 SER A 158      74.900  74.560  68.320  1.00  0.00           H
ATOM   2388  OG  SER A 158      76.510  74.780  67.140  1.00  0.00           O
ATOM   2389  HG  SER A 158      75.960  74.120  66.700  1.00  0.00           H
ATOM   2390  C   SER A 158      76.180  74.790  70.810  1.00  0.00           C
ATOM   2391  O   SER A 158      76.370  75.870  71.300  1.00  0.00           O
ATOM   2392  N   VAL A 159      75.520  73.820  71.500  1.00  0.00           N
ATOM   2393  H   VAL A 159      75.480  72.920  71.040  1.00  0.00           H
ATOM   2394  CA  VAL A 159      74.930  73.970  72.820  1.00  0.00           C
ATOM   2395  HA  VAL A 159      74.720  75.030  72.950  1.00  0.00           H
ATOM   2396  CB  VAL A 159      73.520  73.340  72.880  1.00  0.00           C
ATOM   2397  HB  VAL A 159      73.610  72.330  72.480  1.00  0.00           H
ATOM   2398  CG1 VAL A 159      73.060  73.330  74.300  1.00  0.00           C
ATOM   2399 1HG1 VAL A 159      73.670  72.670  74.910  1.00  0.00           H
ATOM   2400 2HG1 VAL A 159      73.100  74.310  74.790  1.00  0.00           H
ATOM   2401 3HG1 VAL A 159      72.010  73.030  74.320  1.00  0.00           H
ATOM   2402  CG2 VAL A 159      72.580  74.150  71.970  1.00  0.00           C
ATOM   2403 1HG2 VAL A 159      71.540  73.970  72.240  1.00  0.00           H
ATOM   2404 2HG2 VAL A 159      72.660  75.230  72.110  1.00  0.00           H
ATOM   2405 3HG2 VAL A 159      72.640  73.910  70.910  1.00  0.00           H
ATOM   2406  C   VAL A 159      75.870  73.340  73.820  1.00  0.00           C
ATOM   2407  O   VAL A 159      76.170  74.000  74.840  1.00  0.00           O
ATOM   2408  N   ASP A 160      76.260  72.080  73.670  1.00  0.00           N
ATOM   2409  H   ASP A 160      76.120  71.740  72.730  1.00  0.00           H
ATOM   2410  CA  ASP A 160      77.120  71.390  74.580  1.00  0.00           C
ATOM   2411  HA  ASP A 160      76.830  71.560  75.620  1.00  0.00           H
ATOM   2412  CB  ASP A 160      77.070  69.820  74.480  1.00  0.00           C
ATOM   2413  HB1 ASP A 160      78.060  69.370  74.550  1.00  0.00           H
ATOM   2414  HB2 ASP A 160      76.580  69.470  73.570  1.00  0.00           H
ATOM   2415  CG  ASP A 160      76.160  69.150  75.620  1.00  0.00           C
ATOM   2416  OD1 ASP A 160      74.980  69.510  75.790  1.00  0.00           O
ATOM   2417  OD2 ASP A 160      76.660  68.280  76.330  1.00  0.00           O
ATOM   2418  C   ASP A 160      78.590  71.840  74.600  1.00  0.00           C
ATOM   2419  O   ASP A 160      79.140  71.820  75.650  1.00  0.00           O
ATOM   2420  N   TYR A 161      79.090  72.340  73.500  1.00  0.00           N
ATOM   2421  H   TYR A 161      78.480  72.400  72.700  1.00  0.00           H
ATOM   2422  CA  TYR A 161      80.460  72.550  73.200  1.00  0.00           C
ATOM   2423  HA  TYR A 161      81.020  72.630  74.130  1.00  0.00           H
ATOM   2424  CB  TYR A 161      80.960  71.320  72.360  1.00  0.00           C
ATOM   2425  HB1 TYR A 161      81.990  71.540  72.070  1.00  0.00           H
ATOM   2426  HB2 TYR A 161      80.460  71.310  71.400  1.00  0.00           H
ATOM   2427  CG  TYR A 161      80.880  70.000  73.050  1.00  0.00           C
ATOM   2428  CD1 TYR A 161      81.890  69.680  73.940  1.00  0.00           C
ATOM   2429  HD1 TYR A 161      82.660  70.380  74.230  1.00  0.00           H
ATOM   2430  CE1 TYR A 161      81.950  68.360  74.520  1.00  0.00           C
ATOM   2431  HE1 TYR A 161      82.730  68.020  75.170  1.00  0.00           H
ATOM   2432  CZ  TYR A 161      80.980  67.430  74.170  1.00  0.00           C
ATOM   2433  OH  TYR A 161      81.020  66.140  74.620  1.00  0.00           O
ATOM   2434  HH  TYR A 161      80.260  65.630  74.330  1.00  0.00           H
ATOM   2435  CE2 TYR A 161      79.940  67.720  73.250  1.00  0.00           C
ATOM   2436  HE2 TYR A 161      79.140  67.060  72.960  1.00  0.00           H
ATOM   2437  CD2 TYR A 161      79.930  69.010  72.670  1.00  0.00           C
ATOM   2438  HD2 TYR A 161      79.190  69.230  71.920  1.00  0.00           H
ATOM   2439  C   TYR A 161      80.650  73.960  72.510  1.00  0.00           C
ATOM   2440  O   TYR A 161      81.610  74.120  71.660  1.00  0.00           O
ATOM   2441  N   GLY A 162      79.760  74.880  72.780  1.00  0.00           N
ATOM   2442  H   GLY A 162      78.980  74.630  73.370  1.00  0.00           H
ATOM   2443  CA  GLY A 162      79.590  76.030  71.850  1.00  0.00           C
ATOM   2444  HA1 GLY A 162      78.790  76.690  72.200  1.00  0.00           H
ATOM   2445  HA2 GLY A 162      79.260  75.660  70.880  1.00  0.00           H
ATOM   2446  C   GLY A 162      80.770  77.010  71.690  1.00  0.00           C
ATOM   2447  O   GLY A 162      80.790  77.830  70.750  1.00  0.00           O
ATOM   2448  N   LYS A 163      81.780  76.980  72.550  1.00  0.00           N
ATOM   2449  H   LYS A 163      81.730  76.350  73.340  1.00  0.00           H
ATOM   2450  CA  LYS A 163      83.110  77.700  72.410  1.00  0.00           C
ATOM   2451  HA  LYS A 163      83.000  78.620  71.830  1.00  0.00           H
ATOM   2452  CB  LYS A 163      83.830  78.090  73.750  1.00  0.00           C
ATOM   2453  HB1 LYS A 163      84.650  78.740  73.440  1.00  0.00           H
ATOM   2454  HB2 LYS A 163      84.170  77.210  74.310  1.00  0.00           H
ATOM   2455  CG  LYS A 163      82.880  78.930  74.570  1.00  0.00           C
ATOM   2456  HG1 LYS A 163      82.000  78.350  74.840  1.00  0.00           H
ATOM   2457  HG2 LYS A 163      82.510  79.710  73.910  1.00  0.00           H
ATOM   2458  CD  LYS A 163      83.620  79.400  75.910  1.00  0.00           C
ATOM   2459  HD1 LYS A 163      84.420  80.090  75.630  1.00  0.00           H
ATOM   2460  HD2 LYS A 163      84.100  78.490  76.280  1.00  0.00           H
ATOM   2461  CE  LYS A 163      82.620  80.090  76.810  1.00  0.00           C
ATOM   2462  HE1 LYS A 163      83.170  80.380  77.710  1.00  0.00           H
ATOM   2463  HE2 LYS A 163      81.780  79.430  77.020  1.00  0.00           H
ATOM   2464  NZ  LYS A 163      82.050  81.310  76.210  1.00  0.00           N
ATOM   2465  HZ1 LYS A 163      81.530  81.060  75.380  1.00  0.00           H
ATOM   2466  HZ2 LYS A 163      81.460  81.810  76.870  1.00  0.00           H
ATOM   2467  HZ3 LYS A 163      82.750  81.960  75.910  1.00  0.00           H
ATOM   2468  C   LYS A 163      84.060  77.030  71.470  1.00  0.00           C
ATOM   2469  O   LYS A 163      85.070  77.650  71.080  1.00  0.00           O
ATOM   2470  N   LYS A 164      83.900  75.780  71.140  1.00  0.00           N
ATOM   2471  H   LYS A 164      83.070  75.320  71.470  1.00  0.00           H
ATOM   2472  CA  LYS A 164      84.810  74.900  70.380  1.00  0.00           C
ATOM   2473  HA  LYS A 164      85.840  75.240  70.540  1.00  0.00           H
ATOM   2474  CB  LYS A 164      84.620  73.460  70.960  1.00  0.00           C
ATOM   2475  HB1 LYS A 164      85.410  72.910  70.450  1.00  0.00           H
ATOM   2476  HB2 LYS A 164      83.680  72.980  70.680  1.00  0.00           H
ATOM   2477  CG  LYS A 164      84.840  73.300  72.530  1.00  0.00           C
ATOM   2478  HG1 LYS A 164      85.130  72.280  72.790  1.00  0.00           H
ATOM   2479  HG2 LYS A 164      83.880  73.600  72.950  1.00  0.00           H
ATOM   2480  CD  LYS A 164      85.970  74.260  73.050  1.00  0.00           C
ATOM   2481  HD1 LYS A 164      85.630  75.300  73.030  1.00  0.00           H
ATOM   2482  HD2 LYS A 164      86.790  74.230  72.340  1.00  0.00           H
ATOM   2483  CE  LYS A 164      86.400  74.000  74.470  1.00  0.00           C
ATOM   2484  HE1 LYS A 164      85.640  74.230  75.210  1.00  0.00           H
ATOM   2485  HE2 LYS A 164      87.190  74.730  74.650  1.00  0.00           H
ATOM   2486  NZ  LYS A 164      87.060  72.690  74.680  1.00  0.00           N
ATOM   2487  HZ1 LYS A 164      87.460  72.650  75.610  1.00  0.00           H
ATOM   2488  HZ2 LYS A 164      86.390  71.930  74.700  1.00  0.00           H
ATOM   2489  HZ3 LYS A 164      87.810  72.410  74.060  1.00  0.00           H
ATOM   2490  C   LYS A 164      84.510  74.860  68.850  1.00  0.00           C
ATOM   2491  O   LYS A 164      83.530  75.430  68.460  1.00  0.00           O
ATOM   2492  N   SER A 165      85.410  74.250  68.050  1.00  0.00           N
ATOM   2493  H   SER A 165      86.150  73.760  68.530  1.00  0.00           H
ATOM   2494  CA  SER A 165      85.460  74.410  66.600  1.00  0.00           C
ATOM   2495  HA  SER A 165      84.860  75.260  66.270  1.00  0.00           H
ATOM   2496  CB  SER A 165      86.830  74.680  66.110  1.00  0.00           C
ATOM   2497  HB1 SER A 165      86.850  74.990  65.070  1.00  0.00           H
ATOM   2498  HB2 SER A 165      87.370  73.740  66.150  1.00  0.00           H
ATOM   2499  OG  SER A 165      87.470  75.700  66.850  1.00  0.00           O
ATOM   2500  HG  SER A 165      86.890  76.450  66.760  1.00  0.00           H
ATOM   2501  C   SER A 165      84.660  73.220  65.980  1.00  0.00           C
ATOM   2502  O   SER A 165      84.760  72.080  66.430  1.00  0.00           O
ATOM   2503  N   LYS A 166      83.950  73.500  64.860  1.00  0.00           N
ATOM   2504  H   LYS A 166      83.840  74.490  64.670  1.00  0.00           H
ATOM   2505  CA  LYS A 166      83.280  72.430  64.100  1.00  0.00           C
ATOM   2506  HA  LYS A 166      83.600  71.450  64.450  1.00  0.00           H
ATOM   2507  CB  LYS A 166      81.720  72.470  64.300  1.00  0.00           C
ATOM   2508  HB1 LYS A 166      81.270  71.710  63.660  1.00  0.00           H
ATOM   2509  HB2 LYS A 166      81.290  73.410  63.960  1.00  0.00           H
ATOM   2510  CG  LYS A 166      81.260  72.260  65.640  1.00  0.00           C
ATOM   2511  HG1 LYS A 166      81.810  72.850  66.370  1.00  0.00           H
ATOM   2512  HG2 LYS A 166      81.610  71.290  66.000  1.00  0.00           H
ATOM   2513  CD  LYS A 166      79.750  72.220  65.730  1.00  0.00           C
ATOM   2514  HD1 LYS A 166      79.620  71.250  66.210  1.00  0.00           H
ATOM   2515  HD2 LYS A 166      79.190  72.430  64.820  1.00  0.00           H
ATOM   2516  CE  LYS A 166      79.130  73.130  66.810  1.00  0.00           C
ATOM   2517  HE1 LYS A 166      79.510  72.770  67.770  1.00  0.00           H
ATOM   2518  HE2 LYS A 166      78.060  72.950  66.930  1.00  0.00           H
ATOM   2519  NZ  LYS A 166      79.400  74.550  66.610  1.00  0.00           N
ATOM   2520  HZ1 LYS A 166      80.330  74.780  66.940  1.00  0.00           H
ATOM   2521  HZ2 LYS A 166      79.350  74.820  65.640  1.00  0.00           H
ATOM   2522  HZ3 LYS A 166      78.780  75.080  67.210  1.00  0.00           H
ATOM   2523  C   LYS A 166      83.770  72.560  62.640  1.00  0.00           C
ATOM   2524  O   LYS A 166      83.580  73.620  62.080  1.00  0.00           O
ATOM   2525  N   LEU A 167      84.320  71.510  61.990  1.00  0.00           N
ATOM   2526  H   LEU A 167      84.350  70.680  62.570  1.00  0.00           H
ATOM   2527  CA  LEU A 167      84.830  71.550  60.600  1.00  0.00           C
ATOM   2528  HA  LEU A 167      84.570  72.510  60.140  1.00  0.00           H
ATOM   2529  CB  LEU A 167      86.330  71.630  60.660  1.00  0.00           C
ATOM   2530  HB1 LEU A 167      86.660  71.280  59.680  1.00  0.00           H
ATOM   2531  HB2 LEU A 167      86.710  70.960  61.430  1.00  0.00           H
ATOM   2532  CG  LEU A 167      87.020  72.990  60.930  1.00  0.00           C
ATOM   2533  HG  LEU A 167      86.430  73.750  60.430  1.00  0.00           H
ATOM   2534  CD1 LEU A 167      87.070  73.440  62.420  1.00  0.00           C
ATOM   2535 1HD1 LEU A 167      86.070  73.740  62.740  1.00  0.00           H
ATOM   2536 2HD1 LEU A 167      87.280  72.560  63.020  1.00  0.00           H
ATOM   2537 3HD1 LEU A 167      87.800  74.210  62.680  1.00  0.00           H
ATOM   2538  CD2 LEU A 167      88.450  73.030  60.350  1.00  0.00           C
ATOM   2539 1HD2 LEU A 167      88.970  73.900  60.750  1.00  0.00           H
ATOM   2540 2HD2 LEU A 167      88.960  72.100  60.600  1.00  0.00           H
ATOM   2541 3HD2 LEU A 167      88.450  73.090  59.260  1.00  0.00           H
ATOM   2542  C   LEU A 167      84.240  70.370  59.720  1.00  0.00           C
ATOM   2543  O   LEU A 167      84.600  69.230  60.070  1.00  0.00           O
ATOM   2544  N   GLU A 168      83.590  70.620  58.650  1.00  0.00           N
ATOM   2545  H   GLU A 168      83.470  71.590  58.420  1.00  0.00           H
ATOM   2546  CA  GLU A 168      83.130  69.490  57.810  1.00  0.00           C
ATOM   2547  HA  GLU A 168      82.830  68.680  58.470  1.00  0.00           H
ATOM   2548  CB  GLU A 168      81.860  69.910  57.180  1.00  0.00           C
ATOM   2549  HB1 GLU A 168      81.640  69.190  56.390  1.00  0.00           H
ATOM   2550  HB2 GLU A 168      82.140  70.860  56.720  1.00  0.00           H
ATOM   2551  CG  GLU A 168      80.700  70.030  58.200  1.00  0.00           C
ATOM   2552  HG1 GLU A 168      81.110  70.630  59.010  1.00  0.00           H
ATOM   2553  HG2 GLU A 168      80.230  69.110  58.520  1.00  0.00           H
ATOM   2554  CD  GLU A 168      79.670  70.820  57.400  1.00  0.00           C
ATOM   2555  OE1 GLU A 168      78.770  70.240  56.700  1.00  0.00           O
ATOM   2556  OE2 GLU A 168      79.730  72.060  57.400  1.00  0.00           O
ATOM   2557  C   GLU A 168      84.140  69.020  56.780  1.00  0.00           C
ATOM   2558  O   GLU A 168      84.900  69.740  56.150  1.00  0.00           O
ATOM   2559  N   PHE A 169      84.010  67.730  56.450  1.00  0.00           N
ATOM   2560  H   PHE A 169      83.300  67.180  56.920  1.00  0.00           H
ATOM   2561  CA  PHE A 169      84.360  67.150  55.170  1.00  0.00           C
ATOM   2562  HA  PHE A 169      84.760  67.910  54.500  1.00  0.00           H
ATOM   2563  CB  PHE A 169      85.520  66.190  55.540  1.00  0.00           C
ATOM   2564  HB1 PHE A 169      85.780  65.530  54.710  1.00  0.00           H
ATOM   2565  HB2 PHE A 169      85.050  65.700  56.390  1.00  0.00           H
ATOM   2566  CG  PHE A 169      86.840  66.860  55.920  1.00  0.00           C
ATOM   2567  CD1 PHE A 169      87.750  67.130  54.910  1.00  0.00           C
ATOM   2568  HD1 PHE A 169      87.670  66.840  53.870  1.00  0.00           H
ATOM   2569  CE1 PHE A 169      89.030  67.430  55.280  1.00  0.00           C
ATOM   2570  HE1 PHE A 169      89.760  67.560  54.490  1.00  0.00           H
ATOM   2571  CZ  PHE A 169      89.320  67.800  56.640  1.00  0.00           C
ATOM   2572  HZ  PHE A 169      90.310  68.060  56.980  1.00  0.00           H
ATOM   2573  CE2 PHE A 169      88.340  67.710  57.590  1.00  0.00           C
ATOM   2574  HE2 PHE A 169      88.550  67.970  58.620  1.00  0.00           H
ATOM   2575  CD2 PHE A 169      87.050  67.260  57.240  1.00  0.00           C
ATOM   2576  HD2 PHE A 169      86.340  67.070  58.030  1.00  0.00           H
ATOM   2577  C   PHE A 169      83.070  66.690  54.470  1.00  0.00           C
ATOM   2578  O   PHE A 169      82.460  65.660  54.840  1.00  0.00           O
ATOM   2579  N   SER A 170      82.640  67.420  53.430  1.00  0.00           N
ATOM   2580  H   SER A 170      83.210  68.120  52.990  1.00  0.00           H
ATOM   2581  CA  SER A 170      81.330  67.250  52.850  1.00  0.00           C
ATOM   2582  HA  SER A 170      80.790  66.600  53.550  1.00  0.00           H
ATOM   2583  CB  SER A 170      80.520  68.530  52.700  1.00  0.00           C
ATOM   2584  HB1 SER A 170      79.830  68.630  51.860  1.00  0.00           H
ATOM   2585  HB2 SER A 170      81.190  69.380  52.630  1.00  0.00           H
ATOM   2586  OG  SER A 170      79.660  68.640  53.850  1.00  0.00           O
ATOM   2587  HG  SER A 170      79.510  69.590  53.850  1.00  0.00           H
ATOM   2588  C   SER A 170      81.450  66.550  51.480  1.00  0.00           C
ATOM   2589  O   SER A 170      82.220  67.010  50.600  1.00  0.00           O
ATOM   2590  N   ILE A 171      80.580  65.560  51.240  1.00  0.00           N
ATOM   2591  H   ILE A 171      79.870  65.390  51.940  1.00  0.00           H
ATOM   2592  CA  ILE A 171      80.350  64.960  49.920  1.00  0.00           C
ATOM   2593  HA  ILE A 171      81.220  65.120  49.280  1.00  0.00           H
ATOM   2594  CB  ILE A 171      80.340  63.380  49.980  1.00  0.00           C
ATOM   2595  HB  ILE A 171      79.510  63.100  50.630  1.00  0.00           H
ATOM   2596  CG2 ILE A 171      80.180  62.670  48.670  1.00  0.00           C
ATOM   2597 1HG2 ILE A 171      81.000  63.000  48.030  1.00  0.00           H
ATOM   2598 2HG2 ILE A 171      80.160  61.590  48.800  1.00  0.00           H
ATOM   2599 3HG2 ILE A 171      79.250  63.000  48.200  1.00  0.00           H
ATOM   2600  CG1 ILE A 171      81.630  62.860  50.710  1.00  0.00           C
ATOM   2601 1HG1 ILE A 171      81.580  61.780  50.610  1.00  0.00           H
ATOM   2602 2HG1 ILE A 171      81.550  63.070  51.780  1.00  0.00           H
ATOM   2603  CD  ILE A 171      82.990  63.350  50.140  1.00  0.00           C
ATOM   2604  HD1 ILE A 171      83.020  63.210  49.060  1.00  0.00           H
ATOM   2605  HD2 ILE A 171      83.210  64.400  50.310  1.00  0.00           H
ATOM   2606  HD3 ILE A 171      83.770  62.770  50.650  1.00  0.00           H
ATOM   2607  C   ILE A 171      79.100  65.500  49.230  1.00  0.00           C
ATOM   2608  O   ILE A 171      78.030  65.280  49.770  1.00  0.00           O
ATOM   2609  N   TYR A 172      79.280  66.100  48.070  1.00  0.00           N
ATOM   2610  H   TYR A 172      80.240  66.260  47.780  1.00  0.00           H
ATOM   2611  CA  TYR A 172      78.330  66.760  47.230  1.00  0.00           C
ATOM   2612  HA  TYR A 172      77.530  67.150  47.860  1.00  0.00           H
ATOM   2613  CB  TYR A 172      79.000  68.100  46.800  1.00  0.00           C
ATOM   2614  HB1 TYR A 172      79.970  67.920  46.330  1.00  0.00           H
ATOM   2615  HB2 TYR A 172      79.060  68.760  47.660  1.00  0.00           H
ATOM   2616  CG  TYR A 172      78.230  68.970  45.760  1.00  0.00           C
ATOM   2617  CD1 TYR A 172      78.130  68.580  44.350  1.00  0.00           C
ATOM   2618  HD1 TYR A 172      78.540  67.660  43.990  1.00  0.00           H
ATOM   2619  CE1 TYR A 172      77.370  69.440  43.420  1.00  0.00           C
ATOM   2620  HE1 TYR A 172      77.300  69.190  42.370  1.00  0.00           H
ATOM   2621  CZ  TYR A 172      76.690  70.490  43.930  1.00  0.00           C
ATOM   2622  OH  TYR A 172      75.910  71.260  43.070  1.00  0.00           O
ATOM   2623  HH  TYR A 172      75.730  72.160  43.350  1.00  0.00           H
ATOM   2624  CE2 TYR A 172      76.920  70.980  45.240  1.00  0.00           C
ATOM   2625  HE2 TYR A 172      76.460  71.880  45.620  1.00  0.00           H
ATOM   2626  CD2 TYR A 172      77.670  70.240  46.160  1.00  0.00           C
ATOM   2627  HD2 TYR A 172      77.730  70.580  47.180  1.00  0.00           H
ATOM   2628  C   TYR A 172      77.860  65.830  46.150  1.00  0.00           C
ATOM   2629  O   TYR A 172      78.590  65.080  45.520  1.00  0.00           O
ATOM   2630  N   PRO A 173      76.500  65.890  45.800  1.00  0.00           N
ATOM   2631  CD  PRO A 173      75.470  66.670  46.490  1.00  0.00           C
ATOM   2632  HD1 PRO A 173      75.620  67.720  46.230  1.00  0.00           H
ATOM   2633  HD2 PRO A 173      75.440  66.460  47.560  1.00  0.00           H
ATOM   2634  CG  PRO A 173      74.120  66.320  45.760  1.00  0.00           C
ATOM   2635  HG1 PRO A 173      73.980  66.900  44.850  1.00  0.00           H
ATOM   2636  HG2 PRO A 173      73.350  66.570  46.490  1.00  0.00           H
ATOM   2637  CB  PRO A 173      74.380  64.830  45.440  1.00  0.00           C
ATOM   2638  HB1 PRO A 173      73.670  64.540  44.670  1.00  0.00           H
ATOM   2639  HB2 PRO A 173      74.310  64.280  46.380  1.00  0.00           H
ATOM   2640  CA  PRO A 173      75.850  64.830  45.010  1.00  0.00           C
ATOM   2641  HA  PRO A 173      76.270  63.880  45.350  1.00  0.00           H
ATOM   2642  C   PRO A 173      76.080  64.970  43.540  1.00  0.00           C
ATOM   2643  O   PRO A 173      76.140  66.070  43.030  1.00  0.00           O
ATOM   2644  N   ALA A 174      76.110  63.900  42.820  1.00  0.00           N
ATOM   2645  H   ALA A 174      75.780  63.120  43.380  1.00  0.00           H
ATOM   2646  CA  ALA A 174      76.480  63.740  41.390  1.00  0.00           C
ATOM   2647  HA  ALA A 174      76.390  64.710  40.890  1.00  0.00           H
ATOM   2648  CB  ALA A 174      77.990  63.380  41.340  1.00  0.00           C
ATOM   2649  HB1 ALA A 174      78.340  63.360  40.300  1.00  0.00           H
ATOM   2650  HB2 ALA A 174      78.550  64.190  41.810  1.00  0.00           H
ATOM   2651  HB3 ALA A 174      78.130  62.450  41.870  1.00  0.00           H
ATOM   2652  C   ALA A 174      75.580  62.590  40.810  1.00  0.00           C
ATOM   2653  O   ALA A 174      75.960  61.410  41.060  1.00  0.00           O
ATOM   2654  N   PRO A 175      74.780  62.830  39.760  1.00  0.00           N
ATOM   2655  CD  PRO A 175      74.380  64.220  39.540  1.00  0.00           C
ATOM   2656  HD1 PRO A 175      75.190  64.780  39.080  1.00  0.00           H
ATOM   2657  HD2 PRO A 175      73.980  64.750  40.410  1.00  0.00           H
ATOM   2658  CG  PRO A 175      73.310  64.100  38.490  1.00  0.00           C
ATOM   2659  HG1 PRO A 175      73.430  64.830  37.680  1.00  0.00           H
ATOM   2660  HG2 PRO A 175      72.370  64.040  39.040  1.00  0.00           H
ATOM   2661  CB  PRO A 175      73.360  62.750  37.900  1.00  0.00           C
ATOM   2662  HB1 PRO A 175      74.090  62.820  37.100  1.00  0.00           H
ATOM   2663  HB2 PRO A 175      72.350  62.470  37.600  1.00  0.00           H
ATOM   2664  CA  PRO A 175      73.950  61.870  39.050  1.00  0.00           C
ATOM   2665  HA  PRO A 175      73.070  61.570  39.610  1.00  0.00           H
ATOM   2666  C   PRO A 175      74.660  60.550  38.560  1.00  0.00           C
ATOM   2667  O   PRO A 175      74.060  59.460  38.690  1.00  0.00           O
ATOM   2668  N   GLN A 176      75.940  60.550  38.140  1.00  0.00           N
ATOM   2669  H   GLN A 176      76.410  61.430  38.000  1.00  0.00           H
ATOM   2670  CA  GLN A 176      76.650  59.360  37.720  1.00  0.00           C
ATOM   2671  HA  GLN A 176      76.030  58.790  37.040  1.00  0.00           H
ATOM   2672  CB  GLN A 176      77.890  59.860  36.900  1.00  0.00           C
ATOM   2673  HB1 GLN A 176      78.610  60.280  37.600  1.00  0.00           H
ATOM   2674  HB2 GLN A 176      77.580  60.600  36.160  1.00  0.00           H
ATOM   2675  CG  GLN A 176      78.600  58.600  36.200  1.00  0.00           C
ATOM   2676  HG1 GLN A 176      77.760  58.000  35.850  1.00  0.00           H
ATOM   2677  HG2 GLN A 176      79.080  58.000  36.970  1.00  0.00           H
ATOM   2678  CD  GLN A 176      79.420  59.110  35.010  1.00  0.00           C
ATOM   2679  OE1 GLN A 176      79.890  60.230  35.020  1.00  0.00           O
ATOM   2680  NE2 GLN A 176      79.480  58.410  33.880  1.00  0.00           N
ATOM   2681 1HE2 GLN A 176      79.150  57.470  34.050  1.00  0.00           H
ATOM   2682 2HE2 GLN A 176      79.840  58.720  32.990  1.00  0.00           H
ATOM   2683  C   GLN A 176      76.940  58.320  38.900  1.00  0.00           C
ATOM   2684  O   GLN A 176      77.030  57.130  38.580  1.00  0.00           O
ATOM   2685  N   VAL A 177      76.940  58.740  40.130  1.00  0.00           N
ATOM   2686  H   VAL A 177      76.770  59.700  40.380  1.00  0.00           H
ATOM   2687  CA  VAL A 177      77.250  57.890  41.320  1.00  0.00           C
ATOM   2688  HA  VAL A 177      77.120  56.820  41.190  1.00  0.00           H
ATOM   2689  CB  VAL A 177      78.700  58.060  41.730  1.00  0.00           C
ATOM   2690  HB  VAL A 177      78.820  57.400  42.590  1.00  0.00           H
ATOM   2691  CG1 VAL A 177      79.760  57.620  40.720  1.00  0.00           C
ATOM   2692 1HG1 VAL A 177      80.730  57.870  41.160  1.00  0.00           H
ATOM   2693 2HG1 VAL A 177      79.740  56.540  40.560  1.00  0.00           H
ATOM   2694 3HG1 VAL A 177      79.690  58.150  39.780  1.00  0.00           H
ATOM   2695  CG2 VAL A 177      79.030  59.410  42.170  1.00  0.00           C
ATOM   2696 1HG2 VAL A 177      79.130  60.030  41.280  1.00  0.00           H
ATOM   2697 2HG2 VAL A 177      78.270  59.820  42.840  1.00  0.00           H
ATOM   2698 3HG2 VAL A 177      79.950  59.380  42.750  1.00  0.00           H
ATOM   2699  C   VAL A 177      76.160  58.160  42.330  1.00  0.00           C
ATOM   2700  O   VAL A 177      76.410  57.950  43.520  1.00  0.00           O
ATOM   2701  N   SER A 178      74.990  58.630  41.820  1.00  0.00           N
ATOM   2702  H   SER A 178      74.910  58.750  40.820  1.00  0.00           H
ATOM   2703  CA  SER A 178      73.860  58.930  42.700  1.00  0.00           C
ATOM   2704  HA  SER A 178      74.190  59.750  43.330  1.00  0.00           H
ATOM   2705  CB  SER A 178      72.660  59.540  41.910  1.00  0.00           C
ATOM   2706  HB1 SER A 178      73.040  60.280  41.200  1.00  0.00           H
ATOM   2707  HB2 SER A 178      72.080  60.140  42.610  1.00  0.00           H
ATOM   2708  OG  SER A 178      71.910  58.530  41.270  1.00  0.00           O
ATOM   2709  HG  SER A 178      72.510  58.030  40.700  1.00  0.00           H
ATOM   2710  C   SER A 178      73.360  57.800  43.610  1.00  0.00           C
ATOM   2711  O   SER A 178      73.750  56.650  43.420  1.00  0.00           O
ATOM   2712  N   THR A 179      72.400  58.170  44.500  1.00  0.00           N
ATOM   2713  H   THR A 179      71.990  59.090  44.380  1.00  0.00           H
ATOM   2714  CA  THR A 179      71.780  57.280  45.530  1.00  0.00           C
ATOM   2715  HA  THR A 179      71.910  56.220  45.300  1.00  0.00           H
ATOM   2716  CB  THR A 179      72.380  57.550  46.940  1.00  0.00           C
ATOM   2717  HB  THR A 179      72.960  58.480  46.870  1.00  0.00           H
ATOM   2718  CG2 THR A 179      71.450  57.830  48.170  1.00  0.00           C
ATOM   2719 1HG2 THR A 179      72.010  58.000  49.090  1.00  0.00           H
ATOM   2720 2HG2 THR A 179      70.750  58.660  48.020  1.00  0.00           H
ATOM   2721 3HG2 THR A 179      70.770  56.990  48.320  1.00  0.00           H
ATOM   2722  OG1 THR A 179      73.170  56.490  47.330  1.00  0.00           O
ATOM   2723  HG1 THR A 179      73.040  56.280  48.260  1.00  0.00           H
ATOM   2724  C   THR A 179      70.280  57.660  45.570  1.00  0.00           C
ATOM   2725  O   THR A 179      69.460  56.750  45.690  1.00  0.00           O
ATOM   2726  N   ALA A 180      69.960  58.920  45.390  1.00  0.00           N
ATOM   2727  H   ALA A 180      70.620  59.680  45.430  1.00  0.00           H
ATOM   2728  CA  ALA A 180      68.560  59.210  45.220  1.00  0.00           C
ATOM   2729  HA  ALA A 180      67.990  58.300  45.050  1.00  0.00           H
ATOM   2730  CB  ALA A 180      67.950  59.790  46.530  1.00  0.00           C
ATOM   2731  HB1 ALA A 180      67.450  58.970  47.050  1.00  0.00           H
ATOM   2732  HB2 ALA A 180      68.810  60.030  47.150  1.00  0.00           H
ATOM   2733  HB3 ALA A 180      67.260  60.620  46.430  1.00  0.00           H
ATOM   2734  C   ALA A 180      68.340  60.190  44.060  1.00  0.00           C
ATOM   2735  O   ALA A 180      69.280  60.760  43.510  1.00  0.00           O
ATOM   2736  N   VAL A 181      67.090  60.470  43.780  1.00  0.00           N
ATOM   2737  H   VAL A 181      66.390  59.890  44.230  1.00  0.00           H
ATOM   2738  CA  VAL A 181      66.610  61.610  42.910  1.00  0.00           C
ATOM   2739  HA  VAL A 181      67.350  61.650  42.110  1.00  0.00           H
ATOM   2740  CB  VAL A 181      65.410  61.120  42.130  1.00  0.00           C
ATOM   2741  HB  VAL A 181      65.670  60.190  41.620  1.00  0.00           H
ATOM   2742  CG1 VAL A 181      64.140  60.910  42.910  1.00  0.00           C
ATOM   2743 1HG1 VAL A 181      64.360  60.340  43.820  1.00  0.00           H
ATOM   2744 2HG1 VAL A 181      63.830  61.900  43.230  1.00  0.00           H
ATOM   2745 3HG1 VAL A 181      63.360  60.470  42.290  1.00  0.00           H
ATOM   2746  CG2 VAL A 181      65.210  62.170  41.050  1.00  0.00           C
ATOM   2747 1HG2 VAL A 181      64.370  61.870  40.420  1.00  0.00           H
ATOM   2748 2HG2 VAL A 181      65.030  63.170  41.450  1.00  0.00           H
ATOM   2749 3HG2 VAL A 181      65.980  62.220  40.290  1.00  0.00           H
ATOM   2750  C   VAL A 181      66.460  62.840  43.740  1.00  0.00           C
ATOM   2751  O   VAL A 181      66.750  63.930  43.260  1.00  0.00           O
ATOM   2752  N   VAL A 182      66.050  62.760  45.050  1.00  0.00           N
ATOM   2753  H   VAL A 182      65.690  61.850  45.300  1.00  0.00           H
ATOM   2754  CA  VAL A 182      65.880  63.970  45.950  1.00  0.00           C
ATOM   2755  HA  VAL A 182      65.400  64.760  45.360  1.00  0.00           H
ATOM   2756  CB  VAL A 182      64.800  63.600  46.980  1.00  0.00           C
ATOM   2757  HB  VAL A 182      64.740  64.440  47.680  1.00  0.00           H
ATOM   2758  CG1 VAL A 182      63.420  63.530  46.340  1.00  0.00           C
ATOM   2759 1HG1 VAL A 182      63.160  64.530  45.980  1.00  0.00           H
ATOM   2760 2HG1 VAL A 182      63.290  62.850  45.490  1.00  0.00           H
ATOM   2761 3HG1 VAL A 182      62.650  63.110  46.980  1.00  0.00           H
ATOM   2762  CG2 VAL A 182      65.080  62.290  47.840  1.00  0.00           C
ATOM   2763 1HG2 VAL A 182      64.670  62.330  48.840  1.00  0.00           H
ATOM   2764 2HG2 VAL A 182      64.700  61.410  47.320  1.00  0.00           H
ATOM   2765 3HG2 VAL A 182      66.150  62.160  48.020  1.00  0.00           H
ATOM   2766  C   VAL A 182      67.090  64.580  46.640  1.00  0.00           C
ATOM   2767  O   VAL A 182      66.890  65.450  47.500  1.00  0.00           O
ATOM   2768  N   GLU A 183      68.270  64.180  46.270  1.00  0.00           N
ATOM   2769  H   GLU A 183      68.270  63.580  45.460  1.00  0.00           H
ATOM   2770  CA  GLU A 183      69.560  64.640  46.830  1.00  0.00           C
ATOM   2771  HA  GLU A 183      69.540  64.340  47.880  1.00  0.00           H
ATOM   2772  CB  GLU A 183      70.800  63.910  46.170  1.00  0.00           C
ATOM   2773  HB1 GLU A 183      71.740  64.270  46.570  1.00  0.00           H
ATOM   2774  HB2 GLU A 183      70.870  64.130  45.100  1.00  0.00           H
ATOM   2775  CG  GLU A 183      70.690  62.380  46.360  1.00  0.00           C
ATOM   2776  HG1 GLU A 183      69.790  62.160  45.790  1.00  0.00           H
ATOM   2777  HG2 GLU A 183      70.440  62.070  47.370  1.00  0.00           H
ATOM   2778  CD  GLU A 183      71.980  61.690  45.950  1.00  0.00           C
ATOM   2779  OE1 GLU A 183      73.010  61.980  46.620  1.00  0.00           O
ATOM   2780  OE2 GLU A 183      71.990  61.000  44.930  1.00  0.00           O
ATOM   2781  C   GLU A 183      69.650  66.150  46.820  1.00  0.00           C
ATOM   2782  O   GLU A 183      70.090  66.750  47.740  1.00  0.00           O
ATOM   2783  N   PRO A 184      69.200  66.920  45.760  1.00  0.00           N
ATOM   2784  CD  PRO A 184      68.770  66.350  44.450  1.00  0.00           C
ATOM   2785  HD1 PRO A 184      67.750  65.970  44.430  1.00  0.00           H
ATOM   2786  HD2 PRO A 184      69.410  65.580  44.030  1.00  0.00           H
ATOM   2787  CG  PRO A 184      68.740  67.550  43.560  1.00  0.00           C
ATOM   2788  HG1 PRO A 184      68.020  67.470  42.740  1.00  0.00           H
ATOM   2789  HG2 PRO A 184      69.710  67.680  43.080  1.00  0.00           H
ATOM   2790  CB  PRO A 184      68.460  68.760  44.470  1.00  0.00           C
ATOM   2791  HB1 PRO A 184      67.390  68.950  44.610  1.00  0.00           H
ATOM   2792  HB2 PRO A 184      68.880  69.660  44.020  1.00  0.00           H
ATOM   2793  CA  PRO A 184      69.080  68.390  45.840  1.00  0.00           C
ATOM   2794  HA  PRO A 184      70.080  68.840  45.800  1.00  0.00           H
ATOM   2795  C   PRO A 184      68.320  68.990  47.040  1.00  0.00           C
ATOM   2796  O   PRO A 184      68.690  70.010  47.610  1.00  0.00           O
ATOM   2797  N   TYR A 185      67.220  68.340  47.490  1.00  0.00           N
ATOM   2798  H   TYR A 185      67.060  67.390  47.180  1.00  0.00           H
ATOM   2799  CA  TYR A 185      66.450  68.910  48.650  1.00  0.00           C
ATOM   2800  HA  TYR A 185      66.230  69.980  48.560  1.00  0.00           H
ATOM   2801  CB  TYR A 185      65.130  68.200  48.840  1.00  0.00           C
ATOM   2802  HB1 TYR A 185      64.700  68.460  49.810  1.00  0.00           H
ATOM   2803  HB2 TYR A 185      65.360  67.130  48.850  1.00  0.00           H
ATOM   2804  CG  TYR A 185      64.030  68.350  47.740  1.00  0.00           C
ATOM   2805  CD1 TYR A 185      64.010  69.470  46.810  1.00  0.00           C
ATOM   2806  HD1 TYR A 185      64.910  70.040  46.640  1.00  0.00           H
ATOM   2807  CE1 TYR A 185      63.000  69.570  45.840  1.00  0.00           C
ATOM   2808  HE1 TYR A 185      62.940  70.400  45.150  1.00  0.00           H
ATOM   2809  CZ  TYR A 185      61.910  68.630  45.860  1.00  0.00           C
ATOM   2810  OH  TYR A 185      60.740  68.850  45.170  1.00  0.00           O
ATOM   2811  HH  TYR A 185      60.000  68.250  45.330  1.00  0.00           H
ATOM   2812  CE2 TYR A 185      61.920  67.620  46.840  1.00  0.00           C
ATOM   2813  HE2 TYR A 185      61.020  67.040  47.010  1.00  0.00           H
ATOM   2814  CD2 TYR A 185      63.000  67.380  47.670  1.00  0.00           C
ATOM   2815  HD2 TYR A 185      62.950  66.590  48.400  1.00  0.00           H
ATOM   2816  C   TYR A 185      67.180  68.660  50.000  1.00  0.00           C
ATOM   2817  O   TYR A 185      67.320  69.490  50.860  1.00  0.00           O
ATOM   2818  N   ASN A 186      67.800  67.480  50.020  1.00  0.00           N
ATOM   2819  H   ASN A 186      67.620  66.890  49.220  1.00  0.00           H
ATOM   2820  CA  ASN A 186      68.390  66.980  51.290  1.00  0.00           C
ATOM   2821  HA  ASN A 186      67.790  67.220  52.180  1.00  0.00           H
ATOM   2822  CB  ASN A 186      68.560  65.470  51.280  1.00  0.00           C
ATOM   2823  HB1 ASN A 186      69.020  65.210  52.230  1.00  0.00           H
ATOM   2824  HB2 ASN A 186      69.270  65.250  50.490  1.00  0.00           H
ATOM   2825  CG  ASN A 186      67.220  64.700  51.210  1.00  0.00           C
ATOM   2826  OD1 ASN A 186      66.240  65.060  51.810  1.00  0.00           O
ATOM   2827  ND2 ASN A 186      67.070  63.770  50.300  1.00  0.00           N
ATOM   2828 1HD2 ASN A 186      67.880  63.560  49.730  1.00  0.00           H
ATOM   2829 2HD2 ASN A 186      66.270  63.150  50.340  1.00  0.00           H
ATOM   2830  C   ASN A 186      69.710  67.740  51.650  1.00  0.00           C
ATOM   2831  O   ASN A 186      70.000  68.160  52.760  1.00  0.00           O
ATOM   2832  N   SER A 187      70.450  67.960  50.560  1.00  0.00           N
ATOM   2833  H   SER A 187      70.110  67.630  49.670  1.00  0.00           H
ATOM   2834  CA  SER A 187      71.640  68.870  50.560  1.00  0.00           C
ATOM   2835  HA  SER A 187      72.310  68.430  51.300  1.00  0.00           H
ATOM   2836  CB  SER A 187      72.250  69.080  49.180  1.00  0.00           C
ATOM   2837  HB1 SER A 187      73.260  69.490  49.180  1.00  0.00           H
ATOM   2838  HB2 SER A 187      71.720  69.890  48.680  1.00  0.00           H
ATOM   2839  OG  SER A 187      72.350  67.850  48.430  1.00  0.00           O
ATOM   2840  HG  SER A 187      71.440  67.550  48.350  1.00  0.00           H
ATOM   2841  C   SER A 187      71.250  70.330  51.020  1.00  0.00           C
ATOM   2842  O   SER A 187      72.040  70.930  51.760  1.00  0.00           O
ATOM   2843  N   ILE A 188      70.170  70.840  50.560  1.00  0.00           N
ATOM   2844  H   ILE A 188      69.520  70.250  50.070  1.00  0.00           H
ATOM   2845  CA  ILE A 188      69.770  72.220  50.850  1.00  0.00           C
ATOM   2846  HA  ILE A 188      70.650  72.860  50.850  1.00  0.00           H
ATOM   2847  CB  ILE A 188      68.930  72.760  49.720  1.00  0.00           C
ATOM   2848  HB  ILE A 188      68.320  71.970  49.290  1.00  0.00           H
ATOM   2849  CG2 ILE A 188      68.030  73.930  50.050  1.00  0.00           C
ATOM   2850 1HG2 ILE A 188      67.560  74.330  49.150  1.00  0.00           H
ATOM   2851 2HG2 ILE A 188      67.300  73.490  50.740  1.00  0.00           H
ATOM   2852 3HG2 ILE A 188      68.680  74.630  50.580  1.00  0.00           H
ATOM   2853  CG1 ILE A 188      69.980  73.330  48.640  1.00  0.00           C
ATOM   2854 1HG1 ILE A 188      70.570  72.430  48.460  1.00  0.00           H
ATOM   2855 2HG1 ILE A 188      70.540  74.170  49.060  1.00  0.00           H
ATOM   2856  CD  ILE A 188      69.340  73.810  47.390  1.00  0.00           C
ATOM   2857  HD1 ILE A 188      68.750  74.690  47.620  1.00  0.00           H
ATOM   2858  HD2 ILE A 188      70.170  74.070  46.740  1.00  0.00           H
ATOM   2859  HD3 ILE A 188      68.690  73.140  46.820  1.00  0.00           H
ATOM   2860  C   ILE A 188      69.160  72.370  52.140  1.00  0.00           C
ATOM   2861  O   ILE A 188      69.510  73.280  52.960  1.00  0.00           O
ATOM   2862  N   LEU A 189      68.320  71.400  52.500  1.00  0.00           N
ATOM   2863  H   LEU A 189      68.100  70.700  51.800  1.00  0.00           H
ATOM   2864  CA  LEU A 189      67.800  71.340  53.890  1.00  0.00           C
ATOM   2865  HA  LEU A 189      67.370  72.330  54.040  1.00  0.00           H
ATOM   2866  CB  LEU A 189      66.780  70.280  54.040  1.00  0.00           C
ATOM   2867  HB1 LEU A 189      66.540  70.150  55.100  1.00  0.00           H
ATOM   2868  HB2 LEU A 189      67.150  69.340  53.630  1.00  0.00           H
ATOM   2869  CG  LEU A 189      65.450  70.600  53.320  1.00  0.00           C
ATOM   2870  HG  LEU A 189      65.600  71.070  52.350  1.00  0.00           H
ATOM   2871  CD1 LEU A 189      64.630  69.320  53.050  1.00  0.00           C
ATOM   2872 1HD1 LEU A 189      63.900  69.500  52.260  1.00  0.00           H
ATOM   2873 2HD1 LEU A 189      65.250  68.450  52.860  1.00  0.00           H
ATOM   2874 3HD1 LEU A 189      63.990  69.030  53.890  1.00  0.00           H
ATOM   2875  CD2 LEU A 189      64.640  71.610  54.110  1.00  0.00           C
ATOM   2876 1HD2 LEU A 189      65.240  72.510  54.240  1.00  0.00           H
ATOM   2877 2HD2 LEU A 189      63.660  71.820  53.670  1.00  0.00           H
ATOM   2878 3HD2 LEU A 189      64.560  71.160  55.100  1.00  0.00           H
ATOM   2879  C   LEU A 189      68.940  71.150  54.930  1.00  0.00           C
ATOM   2880  O   LEU A 189      68.900  71.900  55.960  1.00  0.00           O
ATOM   2881  N   THR A 190      69.990  70.310  54.700  1.00  0.00           N
ATOM   2882  H   THR A 190      70.000  69.780  53.840  1.00  0.00           H
ATOM   2883  CA  THR A 190      71.120  70.190  55.700  1.00  0.00           C
ATOM   2884  HA  THR A 190      70.610  70.150  56.670  1.00  0.00           H
ATOM   2885  CB  THR A 190      71.890  68.900  55.500  1.00  0.00           C
ATOM   2886  HB  THR A 190      71.090  68.160  55.390  1.00  0.00           H
ATOM   2887  CG2 THR A 190      72.920  68.710  54.330  1.00  0.00           C
ATOM   2888 1HG2 THR A 190      73.760  69.400  54.350  1.00  0.00           H
ATOM   2889 2HG2 THR A 190      73.270  67.680  54.270  1.00  0.00           H
ATOM   2890 3HG2 THR A 190      72.360  68.900  53.410  1.00  0.00           H
ATOM   2891  OG1 THR A 190      72.510  68.660  56.690  1.00  0.00           O
ATOM   2892  HG1 THR A 190      71.970  67.920  56.990  1.00  0.00           H
ATOM   2893  C   THR A 190      72.100  71.310  55.670  1.00  0.00           C
ATOM   2894  O   THR A 190      72.540  71.730  56.680  1.00  0.00           O
ATOM   2895  N   THR A 191      72.310  71.960  54.510  1.00  0.00           N
ATOM   2896  H   THR A 191      71.860  71.740  53.630  1.00  0.00           H
ATOM   2897  CA  THR A 191      73.080  73.240  54.480  1.00  0.00           C
ATOM   2898  HA  THR A 191      74.020  73.030  54.990  1.00  0.00           H
ATOM   2899  CB  THR A 191      73.360  73.600  53.050  1.00  0.00           C
ATOM   2900  HB  THR A 191      72.430  73.780  52.510  1.00  0.00           H
ATOM   2901  CG2 THR A 191      74.190  74.930  53.100  1.00  0.00           C
ATOM   2902 1HG2 THR A 191      75.030  74.810  53.790  1.00  0.00           H
ATOM   2903 2HG2 THR A 191      74.590  75.100  52.100  1.00  0.00           H
ATOM   2904 3HG2 THR A 191      73.670  75.790  53.530  1.00  0.00           H
ATOM   2905  OG1 THR A 191      74.150  72.680  52.330  1.00  0.00           O
ATOM   2906  HG1 THR A 191      73.530  72.010  52.020  1.00  0.00           H
ATOM   2907  C   THR A 191      72.500  74.440  55.220  1.00  0.00           C
ATOM   2908  O   THR A 191      73.150  74.990  56.100  1.00  0.00           O
ATOM   2909  N   HIS A 192      71.160  74.700  55.070  1.00  0.00           N
ATOM   2910  H   HIS A 192      70.610  74.050  54.520  1.00  0.00           H
ATOM   2911  CA  HIS A 192      70.470  75.800  55.790  1.00  0.00           C
ATOM   2912  HA  HIS A 192      71.040  76.700  55.540  1.00  0.00           H
ATOM   2913  CB  HIS A 192      69.000  75.810  55.310  1.00  0.00           C
ATOM   2914  HB1 HIS A 192      68.620  74.800  55.220  1.00  0.00           H
ATOM   2915  HB2 HIS A 192      68.920  76.210  54.300  1.00  0.00           H
ATOM   2916  CG  HIS A 192      68.100  76.590  56.220  1.00  0.00           C
ATOM   2917  ND1 HIS A 192      68.230  77.910  56.600  1.00  0.00           N
ATOM   2918  HD1 HIS A 192      68.990  78.520  56.340  1.00  0.00           H
ATOM   2919  CE1 HIS A 192      67.420  78.090  57.590  1.00  0.00           C
ATOM   2920  HE1 HIS A 192      67.400  79.010  58.150  1.00  0.00           H
ATOM   2921  NE2 HIS A 192      66.510  77.070  57.710  1.00  0.00           N
ATOM   2922  HE2 HIS A 192      65.740  77.060  58.350  1.00  0.00           H
ATOM   2923  CD2 HIS A 192      67.020  76.020  56.950  1.00  0.00           C
ATOM   2924  HD2 HIS A 192      66.590  75.030  57.000  1.00  0.00           H
ATOM   2925  C   HIS A 192      70.530  75.610  57.360  1.00  0.00           C
ATOM   2926  O   HIS A 192      70.940  76.580  58.010  1.00  0.00           O
ATOM   2927  N   THR A 193      70.140  74.430  57.850  1.00  0.00           N
ATOM   2928  H   THR A 193      69.910  73.740  57.140  1.00  0.00           H
ATOM   2929  CA  THR A 193      70.130  74.140  59.270  1.00  0.00           C
ATOM   2930  HA  THR A 193      69.510  74.890  59.770  1.00  0.00           H
ATOM   2931  CB  THR A 193      69.280  72.830  59.480  1.00  0.00           C
ATOM   2932  HB  THR A 193      69.810  72.000  59.010  1.00  0.00           H
ATOM   2933  CG2 THR A 193      69.090  72.380  60.960  1.00  0.00           C
ATOM   2934 1HG2 THR A 193      68.630  71.390  61.000  1.00  0.00           H
ATOM   2935 2HG2 THR A 193      70.050  72.410  61.470  1.00  0.00           H
ATOM   2936 3HG2 THR A 193      68.290  73.000  61.360  1.00  0.00           H
ATOM   2937  OG1 THR A 193      68.040  73.010  58.990  1.00  0.00           O
ATOM   2938  HG1 THR A 193      67.900  72.150  58.560  1.00  0.00           H
ATOM   2939  C   THR A 193      71.470  74.120  59.900  1.00  0.00           C
ATOM   2940  O   THR A 193      71.630  74.470  61.100  1.00  0.00           O
ATOM   2941  N   THR A 194      72.570  73.720  59.190  1.00  0.00           N
ATOM   2942  H   THR A 194      72.440  73.200  58.340  1.00  0.00           H
ATOM   2943  CA  THR A 194      74.000  73.650  59.740  1.00  0.00           C
ATOM   2944  HA  THR A 194      73.940  73.650  60.830  1.00  0.00           H
ATOM   2945  CB  THR A 194      74.750  72.440  59.140  1.00  0.00           C
ATOM   2946  HB  THR A 194      74.560  72.410  58.060  1.00  0.00           H
ATOM   2947  CG2 THR A 194      76.290  72.500  59.260  1.00  0.00           C
ATOM   2948 1HG2 THR A 194      76.600  71.470  59.140  1.00  0.00           H
ATOM   2949 2HG2 THR A 194      76.740  73.090  58.460  1.00  0.00           H
ATOM   2950 3HG2 THR A 194      76.720  72.780  60.220  1.00  0.00           H
ATOM   2951  OG1 THR A 194      74.320  71.270  59.820  1.00  0.00           O
ATOM   2952  HG1 THR A 194      74.620  70.570  59.230  1.00  0.00           H
ATOM   2953  C   THR A 194      74.770  74.950  59.470  1.00  0.00           C
ATOM   2954  O   THR A 194      75.750  75.140  60.150  1.00  0.00           O
ATOM   2955  N   LEU A 195      74.260  75.900  58.640  1.00  0.00           N
ATOM   2956  H   LEU A 195      73.420  75.670  58.150  1.00  0.00           H
ATOM   2957  CA  LEU A 195      75.030  77.100  58.180  1.00  0.00           C
ATOM   2958  HA  LEU A 195      75.920  76.700  57.690  1.00  0.00           H
ATOM   2959  CB  LEU A 195      74.280  77.840  57.070  1.00  0.00           C
ATOM   2960  HB1 LEU A 195      73.420  78.320  57.540  1.00  0.00           H
ATOM   2961  HB2 LEU A 195      74.000  77.160  56.260  1.00  0.00           H
ATOM   2962  CG  LEU A 195      75.080  78.970  56.320  1.00  0.00           C
ATOM   2963  HG  LEU A 195      75.450  79.740  57.000  1.00  0.00           H
ATOM   2964  CD1 LEU A 195      76.160  78.250  55.450  1.00  0.00           C
ATOM   2965 1HD1 LEU A 195      76.540  78.970  54.720  1.00  0.00           H
ATOM   2966 2HD1 LEU A 195      76.970  77.840  56.060  1.00  0.00           H
ATOM   2967 3HD1 LEU A 195      75.650  77.420  54.940  1.00  0.00           H
ATOM   2968  CD2 LEU A 195      74.070  79.720  55.370  1.00  0.00           C
ATOM   2969 1HD2 LEU A 195      74.680  80.560  55.040  1.00  0.00           H
ATOM   2970 2HD2 LEU A 195      73.900  79.140  54.460  1.00  0.00           H
ATOM   2971 3HD2 LEU A 195      73.100  79.880  55.840  1.00  0.00           H
ATOM   2972  C   LEU A 195      75.440  78.020  59.310  1.00  0.00           C
ATOM   2973  O   LEU A 195      76.470  78.670  59.200  1.00  0.00           O
ATOM   2974  N   GLU A 196      74.710  78.130  60.420  1.00  0.00           N
ATOM   2975  H   GLU A 196      73.850  77.590  60.500  1.00  0.00           H
ATOM   2976  CA  GLU A 196      75.160  78.940  61.640  1.00  0.00           C
ATOM   2977  HA  GLU A 196      75.910  79.690  61.360  1.00  0.00           H
ATOM   2978  CB  GLU A 196      73.960  79.670  62.270  1.00  0.00           C
ATOM   2979  HB1 GLU A 196      73.540  80.240  61.440  1.00  0.00           H
ATOM   2980  HB2 GLU A 196      74.310  80.320  63.070  1.00  0.00           H
ATOM   2981  CG  GLU A 196      72.980  78.560  62.790  1.00  0.00           C
ATOM   2982  HG1 GLU A 196      73.470  77.910  63.510  1.00  0.00           H
ATOM   2983  HG2 GLU A 196      72.720  78.010  61.890  1.00  0.00           H
ATOM   2984  CD  GLU A 196      71.720  79.190  63.450  1.00  0.00           C
ATOM   2985  OE1 GLU A 196      71.850  79.730  64.560  1.00  0.00           O
ATOM   2986  OE2 GLU A 196      70.630  79.170  62.870  1.00  0.00           O
ATOM   2987  C   GLU A 196      75.820  78.070  62.770  1.00  0.00           C
ATOM   2988  O   GLU A 196      76.050  78.550  63.880  1.00  0.00           O
ATOM   2989  N   HIS A 197      76.110  76.800  62.500  1.00  0.00           N
ATOM   2990  H   HIS A 197      75.730  76.370  61.660  1.00  0.00           H
ATOM   2991  CA  HIS A 197      76.770  75.820  63.400  1.00  0.00           C
ATOM   2992  HA  HIS A 197      76.990  76.320  64.340  1.00  0.00           H
ATOM   2993  CB  HIS A 197      75.770  74.710  63.710  1.00  0.00           C
ATOM   2994  HB1 HIS A 197      76.190  73.940  64.360  1.00  0.00           H
ATOM   2995  HB2 HIS A 197      75.510  74.170  62.790  1.00  0.00           H
ATOM   2996  CG  HIS A 197      74.420  75.100  64.340  1.00  0.00           C
ATOM   2997  ND1 HIS A 197      74.280  75.890  65.500  1.00  0.00           N
ATOM   2998  HD1 HIS A 197      75.050  76.230  66.060  1.00  0.00           H
ATOM   2999  CE1 HIS A 197      73.030  76.150  65.630  1.00  0.00           C
ATOM   3000  HE1 HIS A 197      72.570  76.770  66.380  1.00  0.00           H
ATOM   3001  NE2 HIS A 197      72.330  75.570  64.690  1.00  0.00           N
ATOM   3002  CD2 HIS A 197      73.190  74.990  63.790  1.00  0.00           C
ATOM   3003  HD2 HIS A 197      72.910  74.340  62.980  1.00  0.00           H
ATOM   3004  C   HIS A 197      78.090  75.200  62.960  1.00  0.00           C
ATOM   3005  O   HIS A 197      78.660  74.380  63.690  1.00  0.00           O
ATOM   3006  N   SER A 198      78.570  75.630  61.790  1.00  0.00           N
ATOM   3007  H   SER A 198      78.020  76.400  61.430  1.00  0.00           H
ATOM   3008  CA  SER A 198      79.850  75.160  61.190  1.00  0.00           C
ATOM   3009  HA  SER A 198      80.220  74.310  61.770  1.00  0.00           H
ATOM   3010  CB  SER A 198      79.500  74.610  59.800  1.00  0.00           C
ATOM   3011  HB1 SER A 198      79.210  75.360  59.070  1.00  0.00           H
ATOM   3012  HB2 SER A 198      78.600  74.010  59.940  1.00  0.00           H
ATOM   3013  OG  SER A 198      80.560  73.840  59.220  1.00  0.00           O
ATOM   3014  HG  SER A 198      80.160  73.210  58.620  1.00  0.00           H
ATOM   3015  C   SER A 198      80.920  76.280  61.040  1.00  0.00           C
ATOM   3016  O   SER A 198      80.420  77.320  60.740  1.00  0.00           O
ATOM   3017  N   ASP A 199      82.170  76.040  61.380  1.00  0.00           N
ATOM   3018  H   ASP A 199      82.480  75.160  61.770  1.00  0.00           H
ATOM   3019  CA  ASP A 199      83.160  77.040  61.190  1.00  0.00           C
ATOM   3020  HA  ASP A 199      82.650  78.000  61.090  1.00  0.00           H
ATOM   3021  CB  ASP A 199      84.130  77.050  62.390  1.00  0.00           C
ATOM   3022  HB1 ASP A 199      84.810  77.900  62.300  1.00  0.00           H
ATOM   3023  HB2 ASP A 199      84.710  76.130  62.340  1.00  0.00           H
ATOM   3024  CG  ASP A 199      83.400  77.170  63.710  1.00  0.00           C
ATOM   3025  OD1 ASP A 199      82.750  78.190  64.010  1.00  0.00           O
ATOM   3026  OD2 ASP A 199      83.640  76.290  64.540  1.00  0.00           O
ATOM   3027  C   ASP A 199      83.990  76.990  59.830  1.00  0.00           C
ATOM   3028  O   ASP A 199      84.540  78.060  59.490  1.00  0.00           O
ATOM   3029  N   CYS A 200      84.070  75.850  59.160  1.00  0.00           N
ATOM   3030  H   CYS A 200      83.600  75.070  59.590  1.00  0.00           H
ATOM   3031  CA  CYS A 200      84.710  75.680  57.830  1.00  0.00           C
ATOM   3032  HA  CYS A 200      84.450  76.560  57.240  1.00  0.00           H
ATOM   3033  CB  CYS A 200      86.270  75.670  57.940  1.00  0.00           C
ATOM   3034  HB1 CYS A 200      86.650  74.670  58.170  1.00  0.00           H
ATOM   3035  HB2 CYS A 200      86.490  76.370  58.750  1.00  0.00           H
ATOM   3036  SG  CYS A 200      87.180  76.230  56.520  1.00  0.00           S
ATOM   3037  HG  CYS A 200      86.360  75.620  55.660  1.00  0.00           H
ATOM   3038  C   CYS A 200      84.330  74.300  57.240  1.00  0.00           C
ATOM   3039  O   CYS A 200      84.290  73.280  57.970  1.00  0.00           O
ATOM   3040  N   ALA A 201      84.120  74.230  55.910  1.00  0.00           N
ATOM   3041  H   ALA A 201      84.160  75.080  55.360  1.00  0.00           H
ATOM   3042  CA  ALA A 201      83.640  73.160  55.120  1.00  0.00           C
ATOM   3043  HA  ALA A 201      83.650  72.210  55.650  1.00  0.00           H
ATOM   3044  CB  ALA A 201      82.160  73.460  54.870  1.00  0.00           C
ATOM   3045  HB1 ALA A 201      81.770  73.450  55.890  1.00  0.00           H
ATOM   3046  HB2 ALA A 201      81.960  74.400  54.360  1.00  0.00           H
ATOM   3047  HB3 ALA A 201      81.750  72.700  54.210  1.00  0.00           H
ATOM   3048  C   ALA A 201      84.580  72.850  53.860  1.00  0.00           C
ATOM   3049  O   ALA A 201      84.560  73.530  52.810  1.00  0.00           O
ATOM   3050  N   PHE A 202      85.150  71.660  53.910  1.00  0.00           N
ATOM   3051  H   PHE A 202      85.010  71.110  54.750  1.00  0.00           H
ATOM   3052  CA  PHE A 202      85.770  71.150  52.650  1.00  0.00           C
ATOM   3053  HA  PHE A 202      86.050  71.970  51.990  1.00  0.00           H
ATOM   3054  CB  PHE A 202      87.070  70.460  52.960  1.00  0.00           C
ATOM   3055  HB1 PHE A 202      87.500  70.020  52.060  1.00  0.00           H
ATOM   3056  HB2 PHE A 202      86.810  69.630  53.620  1.00  0.00           H
ATOM   3057  CG  PHE A 202      88.060  71.400  53.600  1.00  0.00           C
ATOM   3058  CD1 PHE A 202      88.670  72.400  52.850  1.00  0.00           C
ATOM   3059  HD1 PHE A 202      88.490  72.540  51.790  1.00  0.00           H
ATOM   3060  CE1 PHE A 202      89.520  73.270  53.580  1.00  0.00           C
ATOM   3061  HE1 PHE A 202      90.040  74.050  53.050  1.00  0.00           H
ATOM   3062  CZ  PHE A 202      89.850  73.120  54.900  1.00  0.00           C
ATOM   3063  HZ  PHE A 202      90.410  73.920  55.360  1.00  0.00           H
ATOM   3064  CE2 PHE A 202      89.300  72.070  55.580  1.00  0.00           C
ATOM   3065  HE2 PHE A 202      89.610  71.930  56.610  1.00  0.00           H
ATOM   3066  CD2 PHE A 202      88.410  71.180  54.930  1.00  0.00           C
ATOM   3067  HD2 PHE A 202      87.930  70.400  55.500  1.00  0.00           H
ATOM   3068  C   PHE A 202      84.780  70.260  51.840  1.00  0.00           C
ATOM   3069  O   PHE A 202      84.650  69.040  52.100  1.00  0.00           O
ATOM   3070  N   MET A 203      84.160  70.790  50.790  1.00  0.00           N
ATOM   3071  H   MET A 203      84.360  71.770  50.610  1.00  0.00           H
ATOM   3072  CA  MET A 203      83.270  70.080  49.890  1.00  0.00           C
ATOM   3073  HA  MET A 203      82.760  69.320  50.470  1.00  0.00           H
ATOM   3074  CB  MET A 203      82.220  71.080  49.300  1.00  0.00           C
ATOM   3075  HB1 MET A 203      81.460  70.510  48.760  1.00  0.00           H
ATOM   3076  HB2 MET A 203      82.600  71.810  48.590  1.00  0.00           H
ATOM   3077  CG  MET A 203      81.430  71.810  50.360  1.00  0.00           C
ATOM   3078  HG1 MET A 203      82.080  72.500  50.890  1.00  0.00           H
ATOM   3079  HG2 MET A 203      81.080  71.070  51.080  1.00  0.00           H
ATOM   3080  SD  MET A 203      79.950  72.670  49.740  1.00  0.00           S
ATOM   3081  CE  MET A 203      80.760  74.080  48.810  1.00  0.00           C
ATOM   3082  HE1 MET A 203      81.650  74.300  49.410  1.00  0.00           H
ATOM   3083  HE2 MET A 203      81.010  73.970  47.750  1.00  0.00           H
ATOM   3084  HE3 MET A 203      80.110  74.950  48.890  1.00  0.00           H
ATOM   3085  C   MET A 203      84.070  69.330  48.750  1.00  0.00           C
ATOM   3086  O   MET A 203      85.070  69.830  48.240  1.00  0.00           O
ATOM   3087  N   VAL A 204      83.430  68.230  48.380  1.00  0.00           N
ATOM   3088  H   VAL A 204      82.720  67.980  49.060  1.00  0.00           H
ATOM   3089  CA  VAL A 204      83.890  67.350  47.300  1.00  0.00           C
ATOM   3090  HA  VAL A 204      84.610  67.830  46.650  1.00  0.00           H
ATOM   3091  CB  VAL A 204      84.540  66.050  47.830  1.00  0.00           C
ATOM   3092  HB  VAL A 204      83.830  65.660  48.560  1.00  0.00           H
ATOM   3093  CG1 VAL A 204      84.870  65.150  46.650  1.00  0.00           C
ATOM   3094 1HG1 VAL A 204      85.440  64.310  47.040  1.00  0.00           H
ATOM   3095 2HG1 VAL A 204      84.020  64.790  46.060  1.00  0.00           H
ATOM   3096 3HG1 VAL A 204      85.540  65.680  45.990  1.00  0.00           H
ATOM   3097  CG2 VAL A 204      85.930  66.420  48.450  1.00  0.00           C
ATOM   3098 1HG2 VAL A 204      86.410  65.640  49.050  1.00  0.00           H
ATOM   3099 2HG2 VAL A 204      86.600  66.600  47.610  1.00  0.00           H
ATOM   3100 3HG2 VAL A 204      85.960  67.290  49.110  1.00  0.00           H
ATOM   3101  C   VAL A 204      82.650  67.100  46.500  1.00  0.00           C
ATOM   3102  O   VAL A 204      81.750  66.470  47.000  1.00  0.00           O
ATOM   3103  N   ASP A 205      82.730  67.480  45.210  1.00  0.00           N
ATOM   3104  H   ASP A 205      83.440  68.080  44.810  1.00  0.00           H
ATOM   3105  CA  ASP A 205      81.760  67.070  44.190  1.00  0.00           C
ATOM   3106  HA  ASP A 205      80.730  66.970  44.560  1.00  0.00           H
ATOM   3107  CB  ASP A 205      81.660  68.090  43.050  1.00  0.00           C
ATOM   3108  HB1 ASP A 205      82.600  68.180  42.510  1.00  0.00           H
ATOM   3109  HB2 ASP A 205      81.550  69.070  43.510  1.00  0.00           H
ATOM   3110  CG  ASP A 205      80.500  67.820  42.070  1.00  0.00           C
ATOM   3111  OD1 ASP A 205      79.820  66.790  42.100  1.00  0.00           O
ATOM   3112  OD2 ASP A 205      80.330  68.650  41.200  1.00  0.00           O
ATOM   3113  C   ASP A 205      82.190  65.630  43.720  1.00  0.00           C
ATOM   3114  O   ASP A 205      83.360  65.490  43.370  1.00  0.00           O
ATOM   3115  N   ASN A 206      81.380  64.620  43.900  1.00  0.00           N
ATOM   3116  H   ASN A 206      80.540  64.700  44.450  1.00  0.00           H
ATOM   3117  CA  ASN A 206      81.700  63.260  43.380  1.00  0.00           C
ATOM   3118  HA  ASN A 206      82.650  62.900  43.760  1.00  0.00           H
ATOM   3119  CB  ASN A 206      80.630  62.250  43.730  1.00  0.00           C
ATOM   3120  HB1 ASN A 206      80.880  61.370  43.130  1.00  0.00           H
ATOM   3121  HB2 ASN A 206      79.660  62.610  43.390  1.00  0.00           H
ATOM   3122  CG  ASN A 206      80.860  61.780  45.200  1.00  0.00           C
ATOM   3123  OD1 ASN A 206      81.950  61.630  45.710  1.00  0.00           O
ATOM   3124  ND2 ASN A 206      79.820  61.400  45.900  1.00  0.00           N
ATOM   3125 1HD2 ASN A 206      78.880  61.240  45.570  1.00  0.00           H
ATOM   3126 2HD2 ASN A 206      80.170  60.970  46.740  1.00  0.00           H
ATOM   3127  C   ASN A 206      81.910  63.220  41.850  1.00  0.00           C
ATOM   3128  O   ASN A 206      82.570  62.260  41.400  1.00  0.00           O
ATOM   3129  N   GLU A 207      81.470  64.200  41.060  1.00  0.00           N
ATOM   3130  H   GLU A 207      80.970  65.000  41.400  1.00  0.00           H
ATOM   3131  CA  GLU A 207      81.780  64.110  39.640  1.00  0.00           C
ATOM   3132  HA  GLU A 207      81.560  63.130  39.220  1.00  0.00           H
ATOM   3133  CB  GLU A 207      80.940  65.260  38.970  1.00  0.00           C
ATOM   3134  HB1 GLU A 207      81.350  66.240  39.240  1.00  0.00           H
ATOM   3135  HB2 GLU A 207      79.880  65.090  39.130  1.00  0.00           H
ATOM   3136  CG  GLU A 207      81.000  65.190  37.440  1.00  0.00           C
ATOM   3137  HG1 GLU A 207      80.470  64.320  37.030  1.00  0.00           H
ATOM   3138  HG2 GLU A 207      82.060  65.120  37.190  1.00  0.00           H
ATOM   3139  CD  GLU A 207      80.300  66.410  36.910  1.00  0.00           C
ATOM   3140  OE1 GLU A 207      80.930  67.420  36.700  1.00  0.00           O
ATOM   3141  OE2 GLU A 207      79.030  66.370  36.700  1.00  0.00           O
ATOM   3142  C   GLU A 207      83.290  64.370  39.370  1.00  0.00           C
ATOM   3143  O   GLU A 207      83.990  63.630  38.680  1.00  0.00           O
ATOM   3144  N   ALA A 208      83.870  65.200  40.180  1.00  0.00           N
ATOM   3145  H   ALA A 208      83.360  65.790  40.820  1.00  0.00           H
ATOM   3146  CA  ALA A 208      85.280  65.530  40.150  1.00  0.00           C
ATOM   3147  HA  ALA A 208      85.610  65.830  39.160  1.00  0.00           H
ATOM   3148  CB  ALA A 208      85.560  66.760  41.030  1.00  0.00           C
ATOM   3149  HB1 ALA A 208      84.970  66.650  41.940  1.00  0.00           H
ATOM   3150  HB2 ALA A 208      86.640  66.810  41.160  1.00  0.00           H
ATOM   3151  HB3 ALA A 208      85.230  67.690  40.560  1.00  0.00           H
ATOM   3152  C   ALA A 208      86.220  64.370  40.500  1.00  0.00           C
ATOM   3153  O   ALA A 208      87.300  64.220  39.910  1.00  0.00           O
ATOM   3154  N   ILE A 209      85.900  63.550  41.550  1.00  0.00           N
ATOM   3155  H   ILE A 209      84.990  63.680  41.960  1.00  0.00           H
ATOM   3156  CA  ILE A 209      86.810  62.480  41.960  1.00  0.00           C
ATOM   3157  HA  ILE A 209      87.830  62.840  41.820  1.00  0.00           H
ATOM   3158  CB  ILE A 209      86.440  62.130  43.420  1.00  0.00           C
ATOM   3159  HB  ILE A 209      85.410  61.750  43.380  1.00  0.00           H
ATOM   3160  CG2 ILE A 209      87.450  61.150  44.000  1.00  0.00           C
ATOM   3161 1HG2 ILE A 209      88.390  61.700  44.120  1.00  0.00           H
ATOM   3162 2HG2 ILE A 209      87.120  60.750  44.950  1.00  0.00           H
ATOM   3163 3HG2 ILE A 209      87.500  60.300  43.320  1.00  0.00           H
ATOM   3164  CG1 ILE A 209      86.430  63.390  44.290  1.00  0.00           C
ATOM   3165 1HG1 ILE A 209      86.300  62.860  45.240  1.00  0.00           H
ATOM   3166 2HG1 ILE A 209      85.480  63.910  44.130  1.00  0.00           H
ATOM   3167  CD  ILE A 209      87.650  64.310  44.290  1.00  0.00           C
ATOM   3168  HD1 ILE A 209      88.630  63.860  44.400  1.00  0.00           H
ATOM   3169  HD2 ILE A 209      87.680  64.830  43.340  1.00  0.00           H
ATOM   3170  HD3 ILE A 209      87.510  65.110  45.020  1.00  0.00           H
ATOM   3171  C   ILE A 209      86.510  61.320  40.980  1.00  0.00           C
ATOM   3172  O   ILE A 209      87.370  60.520  40.770  1.00  0.00           O
ATOM   3173  N   TYR A 210      85.300  61.230  40.350  1.00  0.00           N
ATOM   3174  H   TYR A 210      84.510  61.820  40.600  1.00  0.00           H
ATOM   3175  CA  TYR A 210      85.020  60.080  39.530  1.00  0.00           C
ATOM   3176  HA  TYR A 210      85.460  59.180  39.960  1.00  0.00           H
ATOM   3177  CB  TYR A 210      83.510  59.940  39.340  1.00  0.00           C
ATOM   3178  HB1 TYR A 210      83.170  60.830  38.810  1.00  0.00           H
ATOM   3179  HB2 TYR A 210      83.030  59.870  40.310  1.00  0.00           H
ATOM   3180  CG  TYR A 210      82.980  58.670  38.660  1.00  0.00           C
ATOM   3181  CD1 TYR A 210      82.740  57.480  39.440  1.00  0.00           C
ATOM   3182  HD1 TYR A 210      83.060  57.500  40.470  1.00  0.00           H
ATOM   3183  CE1 TYR A 210      82.120  56.360  38.830  1.00  0.00           C
ATOM   3184  HE1 TYR A 210      81.820  55.530  39.450  1.00  0.00           H
ATOM   3185  CZ  TYR A 210      81.670  56.530  37.510  1.00  0.00           C
ATOM   3186  OH  TYR A 210      81.010  55.520  36.990  1.00  0.00           O
ATOM   3187  HH  TYR A 210      80.650  55.620  36.110  1.00  0.00           H
ATOM   3188  CE2 TYR A 210      82.030  57.580  36.660  1.00  0.00           C
ATOM   3189  HE2 TYR A 210      81.750  57.560  35.620  1.00  0.00           H
ATOM   3190  CD2 TYR A 210      82.730  58.700  37.240  1.00  0.00           C
ATOM   3191  HD2 TYR A 210      83.020  59.570  36.670  1.00  0.00           H
ATOM   3192  C   TYR A 210      85.690  60.280  38.170  1.00  0.00           C
ATOM   3193  O   TYR A 210      86.390  59.420  37.720  1.00  0.00           O
ATOM   3194  N   ASP A 211      85.670  61.490  37.690  1.00  0.00           N
ATOM   3195  H   ASP A 211      85.150  62.190  38.200  1.00  0.00           H
ATOM   3196  CA  ASP A 211      86.350  62.030  36.500  1.00  0.00           C
ATOM   3197  HA  ASP A 211      86.190  61.280  35.720  1.00  0.00           H
ATOM   3198  CB  ASP A 211      85.860  63.420  36.130  1.00  0.00           C
ATOM   3199  HB1 ASP A 211      86.390  64.190  36.680  1.00  0.00           H
ATOM   3200  HB2 ASP A 211      84.800  63.450  36.410  1.00  0.00           H
ATOM   3201  CG  ASP A 211      85.720  63.730  34.600  1.00  0.00           C
ATOM   3202  OD1 ASP A 211      85.510  62.700  33.870  1.00  0.00           O
ATOM   3203  OD2 ASP A 211      85.860  64.880  34.220  1.00  0.00           O
ATOM   3204  C   ASP A 211      87.920  62.090  36.600  1.00  0.00           C
ATOM   3205  O   ASP A 211      88.690  61.670  35.650  1.00  0.00           O
ATOM   3206  N   ILE A 212      88.480  62.460  37.720  1.00  0.00           N
ATOM   3207  H   ILE A 212      87.900  62.720  38.500  1.00  0.00           H
ATOM   3208  CA  ILE A 212      89.910  62.280  38.080  1.00  0.00           C
ATOM   3209  HA  ILE A 212      90.470  62.770  37.290  1.00  0.00           H
ATOM   3210  CB  ILE A 212      90.270  62.970  39.450  1.00  0.00           C
ATOM   3211  HB  ILE A 212      89.510  62.740  40.200  1.00  0.00           H
ATOM   3212  CG2 ILE A 212      91.720  62.610  39.960  1.00  0.00           C
ATOM   3213 1HG2 ILE A 212      92.520  62.780  39.240  1.00  0.00           H
ATOM   3214 2HG2 ILE A 212      91.920  63.100  40.920  1.00  0.00           H
ATOM   3215 3HG2 ILE A 212      91.770  61.560  40.230  1.00  0.00           H
ATOM   3216  CG1 ILE A 212      90.240  64.570  39.220  1.00  0.00           C
ATOM   3217 1HG1 ILE A 212      89.420  64.830  38.550  1.00  0.00           H
ATOM   3218 2HG1 ILE A 212      91.060  64.920  38.590  1.00  0.00           H
ATOM   3219  CD  ILE A 212      90.430  65.410  40.550  1.00  0.00           C
ATOM   3220  HD1 ILE A 212      91.510  65.540  40.610  1.00  0.00           H
ATOM   3221  HD2 ILE A 212      90.200  66.470  40.410  1.00  0.00           H
ATOM   3222  HD3 ILE A 212      90.130  64.830  41.420  1.00  0.00           H
ATOM   3223  C   ILE A 212      90.310  60.830  38.120  1.00  0.00           C
ATOM   3224  O   ILE A 212      91.360  60.470  37.600  1.00  0.00           O
ATOM   3225  N   CYS A 213      89.530  59.890  38.740  1.00  0.00           N
ATOM   3226  H   CYS A 213      88.750  60.140  39.330  1.00  0.00           H
ATOM   3227  CA  CYS A 213      89.810  58.460  38.780  1.00  0.00           C
ATOM   3228  HA  CYS A 213      90.850  58.360  39.120  1.00  0.00           H
ATOM   3229  CB  CYS A 213      88.890  57.730  39.800  1.00  0.00           C
ATOM   3230  HB1 CYS A 213      89.090  56.690  39.570  1.00  0.00           H
ATOM   3231  HB2 CYS A 213      87.840  58.000  39.750  1.00  0.00           H
ATOM   3232  SG  CYS A 213      89.290  58.100  41.580  1.00  0.00           S
ATOM   3233  HG  CYS A 213      88.790  59.330  41.710  1.00  0.00           H
ATOM   3234  C   CYS A 213      89.680  57.800  37.400  1.00  0.00           C
ATOM   3235  O   CYS A 213      90.330  56.790  37.080  1.00  0.00           O
ATOM   3236  N   ARG A 214      88.920  58.350  36.440  1.00  0.00           N
ATOM   3237  H   ARG A 214      88.190  58.950  36.790  1.00  0.00           H
ATOM   3238  CA  ARG A 214      88.880  57.980  35.050  1.00  0.00           C
ATOM   3239  HA  ARG A 214      88.930  56.890  35.100  1.00  0.00           H
ATOM   3240  CB  ARG A 214      87.530  58.430  34.460  1.00  0.00           C
ATOM   3241  HB1 ARG A 214      87.620  58.480  33.370  1.00  0.00           H
ATOM   3242  HB2 ARG A 214      87.290  59.460  34.730  1.00  0.00           H
ATOM   3243  CG  ARG A 214      86.320  57.450  34.840  1.00  0.00           C
ATOM   3244  HG1 ARG A 214      86.040  57.680  35.870  1.00  0.00           H
ATOM   3245  HG2 ARG A 214      86.710  56.430  34.870  1.00  0.00           H
ATOM   3246  CD  ARG A 214      85.110  57.730  33.900  1.00  0.00           C
ATOM   3247  HD1 ARG A 214      84.310  57.060  34.230  1.00  0.00           H
ATOM   3248  HD2 ARG A 214      85.430  57.440  32.900  1.00  0.00           H
ATOM   3249  NE  ARG A 214      84.650  59.130  33.980  1.00  0.00           N
ATOM   3250  HE  ARG A 214      85.260  59.800  34.430  1.00  0.00           H
ATOM   3251  CZ  ARG A 214      83.720  59.630  33.180  1.00  0.00           C
ATOM   3252  NH1 ARG A 214      82.860  58.840  32.560  1.00  0.00           N
ATOM   3253 1HH1 ARG A 214      83.130  57.880  32.480  1.00  0.00           H
ATOM   3254 2HH1 ARG A 214      82.060  59.210  32.060  1.00  0.00           H
ATOM   3255  NH2 ARG A 214      83.570  60.930  33.040  1.00  0.00           N
ATOM   3256 1HH2 ARG A 214      84.280  61.560  33.390  1.00  0.00           H
ATOM   3257 2HH2 ARG A 214      82.870  61.290  32.410  1.00  0.00           H
ATOM   3258  C   ARG A 214      90.000  58.500  34.170  1.00  0.00           C
ATOM   3259  O   ARG A 214      90.500  57.840  33.290  1.00  0.00           O
ATOM   3260  N   ARG A 215      90.470  59.700  34.440  1.00  0.00           N
ATOM   3261  H   ARG A 215      90.070  60.200  35.220  1.00  0.00           H
ATOM   3262  CA  ARG A 215      91.450  60.430  33.530  1.00  0.00           C
ATOM   3263  HA  ARG A 215      91.310  60.060  32.510  1.00  0.00           H
ATOM   3264  CB  ARG A 215      91.180  61.980  33.560  1.00  0.00           C
ATOM   3265  HB1 ARG A 215      91.590  62.280  34.520  1.00  0.00           H
ATOM   3266  HB2 ARG A 215      90.130  62.270  33.580  1.00  0.00           H
ATOM   3267  CG  ARG A 215      91.940  62.780  32.480  1.00  0.00           C
ATOM   3268  HG1 ARG A 215      91.740  62.300  31.520  1.00  0.00           H
ATOM   3269  HG2 ARG A 215      93.020  62.840  32.610  1.00  0.00           H
ATOM   3270  CD  ARG A 215      91.490  64.250  32.490  1.00  0.00           C
ATOM   3271  HD1 ARG A 215      90.400  64.220  32.410  1.00  0.00           H
ATOM   3272  HD2 ARG A 215      91.940  64.880  31.720  1.00  0.00           H
ATOM   3273  NE  ARG A 215      91.850  64.810  33.750  1.00  0.00           N
ATOM   3274  HE  ARG A 215      92.830  65.030  33.860  1.00  0.00           H
ATOM   3275  CZ  ARG A 215      91.100  65.240  34.760  1.00  0.00           C
ATOM   3276  NH1 ARG A 215      89.840  65.560  34.700  1.00  0.00           N
ATOM   3277 1HH1 ARG A 215      89.370  65.260  33.860  1.00  0.00           H
ATOM   3278 2HH1 ARG A 215      89.430  66.090  35.460  1.00  0.00           H
ATOM   3279  NH2 ARG A 215      91.640  65.480  35.930  1.00  0.00           N
ATOM   3280 1HH2 ARG A 215      92.510  65.010  36.090  1.00  0.00           H
ATOM   3281 2HH2 ARG A 215      91.270  66.110  36.630  1.00  0.00           H
ATOM   3282  C   ARG A 215      92.890  60.190  33.960  1.00  0.00           C
ATOM   3283  O   ARG A 215      93.660  59.890  33.090  1.00  0.00           O
ATOM   3284  N   ASN A 216      93.220  60.300  35.260  1.00  0.00           N
ATOM   3285  H   ASN A 216      92.610  60.630  35.990  1.00  0.00           H
ATOM   3286  CA  ASN A 216      94.570  60.230  35.800  1.00  0.00           C
ATOM   3287  HA  ASN A 216      95.290  60.650  35.100  1.00  0.00           H
ATOM   3288  CB  ASN A 216      94.510  61.190  37.050  1.00  0.00           C
ATOM   3289  HB1 ASN A 216      95.440  61.010  37.580  1.00  0.00           H
ATOM   3290  HB2 ASN A 216      93.770  60.820  37.770  1.00  0.00           H
ATOM   3291  CG  ASN A 216      94.370  62.680  36.700  1.00  0.00           C
ATOM   3292  OD1 ASN A 216      93.360  63.120  36.130  1.00  0.00           O
ATOM   3293  ND2 ASN A 216      95.330  63.450  37.040  1.00  0.00           N
ATOM   3294 1HD2 ASN A 216      96.160  62.990  37.390  1.00  0.00           H
ATOM   3295 2HD2 ASN A 216      95.350  64.430  36.770  1.00  0.00           H
ATOM   3296  C   ASN A 216      95.060  58.860  36.200  1.00  0.00           C
ATOM   3297  O   ASN A 216      96.230  58.610  36.460  1.00  0.00           O
ATOM   3298  N   LEU A 217      94.150  57.960  36.420  1.00  0.00           N
ATOM   3299  H   LEU A 217      93.210  58.190  36.130  1.00  0.00           H
ATOM   3300  CA  LEU A 217      94.390  56.530  36.880  1.00  0.00           C
ATOM   3301  HA  LEU A 217      95.430  56.270  37.120  1.00  0.00           H
ATOM   3302  CB  LEU A 217      93.710  56.420  38.240  1.00  0.00           C
ATOM   3303  HB1 LEU A 217      93.660  55.390  38.590  1.00  0.00           H
ATOM   3304  HB2 LEU A 217      92.640  56.590  38.130  1.00  0.00           H
ATOM   3305  CG  LEU A 217      94.190  57.350  39.390  1.00  0.00           C
ATOM   3306  HG  LEU A 217      93.910  58.360  39.070  1.00  0.00           H
ATOM   3307  CD1 LEU A 217      93.420  57.010  40.690  1.00  0.00           C
ATOM   3308 1HD1 LEU A 217      93.660  57.730  41.470  1.00  0.00           H
ATOM   3309 2HD1 LEU A 217      92.350  57.000  40.460  1.00  0.00           H
ATOM   3310 3HD1 LEU A 217      93.640  56.010  41.080  1.00  0.00           H
ATOM   3311  CD2 LEU A 217      95.660  57.260  39.800  1.00  0.00           C
ATOM   3312 1HD2 LEU A 217      95.860  58.010  40.570  1.00  0.00           H
ATOM   3313 2HD2 LEU A 217      95.990  56.300  40.200  1.00  0.00           H
ATOM   3314 3HD2 LEU A 217      96.280  57.410  38.920  1.00  0.00           H
ATOM   3315  C   LEU A 217      93.920  55.380  35.980  1.00  0.00           C
ATOM   3316  O   LEU A 217      94.110  54.210  36.350  1.00  0.00           O
ATOM   3317  N   ASP A 218      93.250  55.750  34.850  1.00  0.00           N
ATOM   3318  H   ASP A 218      93.380  56.680  34.470  1.00  0.00           H
ATOM   3319  CA  ASP A 218      92.580  54.930  33.830  1.00  0.00           C
ATOM   3320  HA  ASP A 218      92.050  55.690  33.240  1.00  0.00           H
ATOM   3321  CB  ASP A 218      93.690  54.470  32.810  1.00  0.00           C
ATOM   3322  HB1 ASP A 218      93.030  54.060  32.030  1.00  0.00           H
ATOM   3323  HB2 ASP A 218      94.250  53.690  33.320  1.00  0.00           H
ATOM   3324  CG  ASP A 218      94.610  55.570  32.210  1.00  0.00           C
ATOM   3325  OD1 ASP A 218      94.340  56.790  32.430  1.00  0.00           O
ATOM   3326  OD2 ASP A 218      95.630  55.190  31.610  1.00  0.00           O
ATOM   3327  C   ASP A 218      91.520  53.890  34.270  1.00  0.00           C
ATOM   3328  O   ASP A 218      91.280  52.880  33.620  1.00  0.00           O
ATOM   3329  N   ILE A 219      90.930  54.180  35.440  1.00  0.00           N
ATOM   3330  H   ILE A 219      91.220  55.030  35.900  1.00  0.00           H
ATOM   3331  CA  ILE A 219      89.880  53.350  36.040  1.00  0.00           C
ATOM   3332  HA  ILE A 219      90.120  52.290  36.000  1.00  0.00           H
ATOM   3333  CB  ILE A 219      89.780  53.500  37.560  1.00  0.00           C
ATOM   3334  HB  ILE A 219      89.450  54.530  37.700  1.00  0.00           H
ATOM   3335  CG2 ILE A 219      88.720  52.600  38.230  1.00  0.00           C
ATOM   3336 1HG2 ILE A 219      88.720  52.820  39.300  1.00  0.00           H
ATOM   3337 2HG2 ILE A 219      87.770  52.700  37.700  1.00  0.00           H
ATOM   3338 3HG2 ILE A 219      89.080  51.570  38.210  1.00  0.00           H
ATOM   3339  CG1 ILE A 219      91.070  53.260  38.340  1.00  0.00           C
ATOM   3340 1HG1 ILE A 219      91.910  53.750  37.860  1.00  0.00           H
ATOM   3341 2HG1 ILE A 219      91.220  52.190  38.460  1.00  0.00           H
ATOM   3342  CD  ILE A 219      91.170  53.900  39.690  1.00  0.00           C
ATOM   3343  HD1 ILE A 219      90.520  53.460  40.450  1.00  0.00           H
ATOM   3344  HD2 ILE A 219      92.210  53.770  39.970  1.00  0.00           H
ATOM   3345  HD3 ILE A 219      90.890  54.950  39.630  1.00  0.00           H
ATOM   3346  C   ILE A 219      88.570  53.680  35.390  1.00  0.00           C
ATOM   3347  O   ILE A 219      87.890  54.680  35.610  1.00  0.00           O
ATOM   3348  N   GLU A 220      88.150  52.730  34.490  1.00  0.00           N
ATOM   3349  H   GLU A 220      88.550  51.800  34.510  1.00  0.00           H
ATOM   3350  CA  GLU A 220      87.070  52.950  33.560  1.00  0.00           C
ATOM   3351  HA  GLU A 220      87.400  53.730  32.870  1.00  0.00           H
ATOM   3352  CB  GLU A 220      86.880  51.680  32.660  1.00  0.00           C
ATOM   3353  HB1 GLU A 220      85.820  51.530  32.420  1.00  0.00           H
ATOM   3354  HB2 GLU A 220      87.070  50.720  33.130  1.00  0.00           H
ATOM   3355  CG  GLU A 220      87.660  51.510  31.350  1.00  0.00           C
ATOM   3356  HG1 GLU A 220      88.720  51.580  31.570  1.00  0.00           H
ATOM   3357  HG2 GLU A 220      87.290  52.260  30.660  1.00  0.00           H
ATOM   3358  CD  GLU A 220      87.370  50.160  30.700  1.00  0.00           C
ATOM   3359  OE1 GLU A 220      87.400  49.120  31.370  1.00  0.00           O
ATOM   3360  OE2 GLU A 220      86.950  50.130  29.560  1.00  0.00           O
ATOM   3361  C   GLU A 220      85.740  53.250  34.260  1.00  0.00           C
ATOM   3362  O   GLU A 220      84.950  54.030  33.730  1.00  0.00           O
ATOM   3363  N   ARG A 221      85.460  52.660  35.440  1.00  0.00           N
ATOM   3364  H   ARG A 221      86.210  52.090  35.820  1.00  0.00           H
ATOM   3365  CA  ARG A 221      84.130  52.660  36.100  1.00  0.00           C
ATOM   3366  HA  ARG A 221      83.710  53.650  35.940  1.00  0.00           H
ATOM   3367  CB  ARG A 221      83.200  51.610  35.410  1.00  0.00           C
ATOM   3368  HB1 ARG A 221      83.420  50.690  35.950  1.00  0.00           H
ATOM   3369  HB2 ARG A 221      83.320  51.370  34.350  1.00  0.00           H
ATOM   3370  CG  ARG A 221      81.730  51.990  35.450  1.00  0.00           C
ATOM   3371  HG1 ARG A 221      81.000  51.270  35.090  1.00  0.00           H
ATOM   3372  HG2 ARG A 221      81.510  52.950  34.970  1.00  0.00           H
ATOM   3373  CD  ARG A 221      81.410  52.100  36.880  1.00  0.00           C
ATOM   3374  HD1 ARG A 221      81.960  52.930  37.330  1.00  0.00           H
ATOM   3375  HD2 ARG A 221      81.590  51.110  37.310  1.00  0.00           H
ATOM   3376  NE  ARG A 221      80.030  52.480  36.990  1.00  0.00           N
ATOM   3377  HE  ARG A 221      79.540  52.560  36.110  1.00  0.00           H
ATOM   3378  CZ  ARG A 221      79.410  52.820  38.130  1.00  0.00           C
ATOM   3379  NH1 ARG A 221      79.960  52.610  39.310  1.00  0.00           N
ATOM   3380 1HH1 ARG A 221      80.840  52.100  39.370  1.00  0.00           H
ATOM   3381 2HH1 ARG A 221      79.590  53.090  40.120  1.00  0.00           H
ATOM   3382  NH2 ARG A 221      78.160  53.180  38.130  1.00  0.00           N
ATOM   3383 1HH2 ARG A 221      77.770  53.400  37.220  1.00  0.00           H
ATOM   3384 2HH2 ARG A 221      77.630  53.420  38.960  1.00  0.00           H
ATOM   3385  C   ARG A 221      84.380  52.620  37.720  1.00  0.00           C
ATOM   3386  O   ARG A 221      84.420  51.520  38.280  1.00  0.00           O
ATOM   3387  N   PRO A 222      84.740  53.720  38.380  1.00  0.00           N
ATOM   3388  CD  PRO A 222      85.070  55.030  37.770  1.00  0.00           C
ATOM   3389  HD1 PRO A 222      84.180  55.650  37.730  1.00  0.00           H
ATOM   3390  HD2 PRO A 222      85.510  54.860  36.780  1.00  0.00           H
ATOM   3391  CG  PRO A 222      86.100  55.680  38.710  1.00  0.00           C
ATOM   3392  HG1 PRO A 222      85.960  56.760  38.700  1.00  0.00           H
ATOM   3393  HG2 PRO A 222      87.120  55.510  38.390  1.00  0.00           H
ATOM   3394  CB  PRO A 222      85.890  55.040  40.020  1.00  0.00           C
ATOM   3395  HB1 PRO A 222      85.090  55.590  40.510  1.00  0.00           H
ATOM   3396  HB2 PRO A 222      86.830  55.090  40.570  1.00  0.00           H
ATOM   3397  CA  PRO A 222      85.330  53.680  39.740  1.00  0.00           C
ATOM   3398  HA  PRO A 222      86.120  52.940  39.620  1.00  0.00           H
ATOM   3399  C   PRO A 222      84.320  53.150  40.780  1.00  0.00           C
ATOM   3400  O   PRO A 222      83.120  53.570  40.800  1.00  0.00           O
ATOM   3401  N   THR A 223      84.810  52.350  41.730  1.00  0.00           N
ATOM   3402  H   THR A 223      85.770  52.060  41.740  1.00  0.00           H
ATOM   3403  CA  THR A 223      84.040  52.080  42.960  1.00  0.00           C
ATOM   3404  HA  THR A 223      82.970  52.090  42.780  1.00  0.00           H
ATOM   3405  CB  THR A 223      84.600  50.750  43.510  1.00  0.00           C
ATOM   3406  HB  THR A 223      84.200  50.560  44.510  1.00  0.00           H
ATOM   3407  CG2 THR A 223      84.280  49.460  42.650  1.00  0.00           C
ATOM   3408 1HG2 THR A 223      84.710  48.550  43.080  1.00  0.00           H
ATOM   3409 2HG2 THR A 223      83.220  49.230  42.760  1.00  0.00           H
ATOM   3410 3HG2 THR A 223      84.570  49.530  41.610  1.00  0.00           H
ATOM   3411  OG1 THR A 223      85.980  50.800  43.670  1.00  0.00           O
ATOM   3412  HG1 THR A 223      86.400  49.980  43.410  1.00  0.00           H
ATOM   3413  C   THR A 223      84.200  53.060  44.080  1.00  0.00           C
ATOM   3414  O   THR A 223      85.170  53.790  44.180  1.00  0.00           O
ATOM   3415  N   TYR A 224      83.380  52.890  45.140  1.00  0.00           N
ATOM   3416  H   TYR A 224      82.680  52.170  45.120  1.00  0.00           H
ATOM   3417  CA  TYR A 224      83.560  53.730  46.340  1.00  0.00           C
ATOM   3418  HA  TYR A 224      83.520  54.800  46.170  1.00  0.00           H
ATOM   3419  CB  TYR A 224      82.490  53.430  47.380  1.00  0.00           C
ATOM   3420  HB1 TYR A 224      82.760  54.030  48.240  1.00  0.00           H
ATOM   3421  HB2 TYR A 224      82.460  52.370  47.600  1.00  0.00           H
ATOM   3422  CG  TYR A 224      81.030  53.880  47.060  1.00  0.00           C
ATOM   3423  CD1 TYR A 224      80.730  55.200  46.770  1.00  0.00           C
ATOM   3424  HD1 TYR A 224      81.520  55.910  46.610  1.00  0.00           H
ATOM   3425  CE1 TYR A 224      79.400  55.620  46.730  1.00  0.00           C
ATOM   3426  HE1 TYR A 224      79.140  56.650  46.560  1.00  0.00           H
ATOM   3427  CZ  TYR A 224      78.350  54.680  47.000  1.00  0.00           C
ATOM   3428  OH  TYR A 224      77.050  54.980  46.910  1.00  0.00           O
ATOM   3429  HH  TYR A 224      76.520  54.280  47.300  1.00  0.00           H
ATOM   3430  CE2 TYR A 224      78.680  53.370  47.310  1.00  0.00           C
ATOM   3431  HE2 TYR A 224      77.910  52.620  47.410  1.00  0.00           H
ATOM   3432  CD2 TYR A 224      80.000  52.970  47.390  1.00  0.00           C
ATOM   3433  HD2 TYR A 224      80.240  51.920  47.520  1.00  0.00           H
ATOM   3434  C   TYR A 224      84.990  53.550  46.890  1.00  0.00           C
ATOM   3435  O   TYR A 224      85.690  54.520  47.250  1.00  0.00           O
ATOM   3436  N   THR A 225      85.590  52.330  47.000  1.00  0.00           N
ATOM   3437  H   THR A 225      84.940  51.560  46.920  1.00  0.00           H
ATOM   3438  CA  THR A 225      87.000  52.100  47.300  1.00  0.00           C
ATOM   3439  HA  THR A 225      87.150  52.300  48.360  1.00  0.00           H
ATOM   3440  CB  THR A 225      87.340  50.600  46.930  1.00  0.00           C
ATOM   3441  HB  THR A 225      87.320  50.560  45.840  1.00  0.00           H
ATOM   3442  CG2 THR A 225      88.640  50.130  47.570  1.00  0.00           C
ATOM   3443 1HG2 THR A 225      89.520  50.710  47.290  1.00  0.00           H
ATOM   3444 2HG2 THR A 225      88.590  50.290  48.650  1.00  0.00           H
ATOM   3445 3HG2 THR A 225      88.810  49.090  47.300  1.00  0.00           H
ATOM   3446  OG1 THR A 225      86.370  49.730  47.480  1.00  0.00           O
ATOM   3447  HG1 THR A 225      86.580  48.880  47.100  1.00  0.00           H
ATOM   3448  C   THR A 225      87.990  53.000  46.530  1.00  0.00           C
ATOM   3449  O   THR A 225      88.890  53.610  47.060  1.00  0.00           O
ATOM   3450  N   ASN A 226      87.870  53.180  45.230  1.00  0.00           N
ATOM   3451  H   ASN A 226      87.040  52.790  44.810  1.00  0.00           H
ATOM   3452  CA  ASN A 226      88.800  53.980  44.440  1.00  0.00           C
ATOM   3453  HA  ASN A 226      89.810  53.710  44.760  1.00  0.00           H
ATOM   3454  CB  ASN A 226      88.640  53.710  42.860  1.00  0.00           C
ATOM   3455  HB1 ASN A 226      89.240  54.410  42.290  1.00  0.00           H
ATOM   3456  HB2 ASN A 226      87.610  53.940  42.590  1.00  0.00           H
ATOM   3457  CG  ASN A 226      88.790  52.260  42.380  1.00  0.00           C
ATOM   3458  OD1 ASN A 226      87.830  51.800  41.710  1.00  0.00           O
ATOM   3459  ND2 ASN A 226      89.780  51.540  42.690  1.00  0.00           N
ATOM   3460 1HD2 ASN A 226      90.630  51.870  43.130  1.00  0.00           H
ATOM   3461 2HD2 ASN A 226      89.880  50.700  42.150  1.00  0.00           H
ATOM   3462  C   ASN A 226      88.660  55.480  44.680  1.00  0.00           C
ATOM   3463  O   ASN A 226      89.710  56.130  44.800  1.00  0.00           O
ATOM   3464  N   LEU A 227      87.420  56.010  44.870  1.00  0.00           N
ATOM   3465  H   LEU A 227      86.640  55.390  44.710  1.00  0.00           H
ATOM   3466  CA  LEU A 227      87.160  57.460  45.210  1.00  0.00           C
ATOM   3467  HA  LEU A 227      87.720  58.060  44.500  1.00  0.00           H
ATOM   3468  CB  LEU A 227      85.670  57.770  45.160  1.00  0.00           C
ATOM   3469  HB1 LEU A 227      85.660  58.850  45.310  1.00  0.00           H
ATOM   3470  HB2 LEU A 227      85.200  57.360  46.060  1.00  0.00           H
ATOM   3471  CG  LEU A 227      84.920  57.530  43.790  1.00  0.00           C
ATOM   3472  HG  LEU A 227      85.100  56.500  43.450  1.00  0.00           H
ATOM   3473  CD1 LEU A 227      83.370  57.710  43.950  1.00  0.00           C
ATOM   3474 1HD1 LEU A 227      83.020  57.050  44.750  1.00  0.00           H
ATOM   3475 2HD1 LEU A 227      83.270  58.770  44.190  1.00  0.00           H
ATOM   3476 3HD1 LEU A 227      82.880  57.480  43.010  1.00  0.00           H
ATOM   3477  CD2 LEU A 227      85.360  58.430  42.650  1.00  0.00           C
ATOM   3478 1HD2 LEU A 227      84.770  58.180  41.770  1.00  0.00           H
ATOM   3479 2HD2 LEU A 227      85.290  59.490  42.880  1.00  0.00           H
ATOM   3480 3HD2 LEU A 227      86.390  58.190  42.380  1.00  0.00           H
ATOM   3481  C   LEU A 227      87.740  57.660  46.610  1.00  0.00           C
ATOM   3482  O   LEU A 227      88.390  58.680  46.760  1.00  0.00           O
ATOM   3483  N   ASN A 228      87.560  56.760  47.560  1.00  0.00           N
ATOM   3484  H   ASN A 228      87.000  55.940  47.350  1.00  0.00           H
ATOM   3485  CA  ASN A 228      87.940  56.920  48.980  1.00  0.00           C
ATOM   3486  HA  ASN A 228      87.540  57.840  49.400  1.00  0.00           H
ATOM   3487  CB  ASN A 228      87.180  55.850  49.890  1.00  0.00           C
ATOM   3488  HB1 ASN A 228      87.380  55.800  50.960  1.00  0.00           H
ATOM   3489  HB2 ASN A 228      87.390  54.880  49.430  1.00  0.00           H
ATOM   3490  CG  ASN A 228      85.730  56.040  49.680  1.00  0.00           C
ATOM   3491  OD1 ASN A 228      85.240  57.050  49.140  1.00  0.00           O
ATOM   3492  ND2 ASN A 228      84.970  55.070  50.080  1.00  0.00           N
ATOM   3493 1HD2 ASN A 228      85.350  54.210  50.450  1.00  0.00           H
ATOM   3494 2HD2 ASN A 228      83.980  55.180  49.950  1.00  0.00           H
ATOM   3495  C   ASN A 228      89.460  56.990  49.180  1.00  0.00           C
ATOM   3496  O   ASN A 228      90.020  57.650  50.020  1.00  0.00           O
ATOM   3497  N   ARG A 229      90.200  56.170  48.390  1.00  0.00           N
ATOM   3498  H   ARG A 229      89.750  55.520  47.770  1.00  0.00           H
ATOM   3499  CA  ARG A 229      91.720  56.130  48.350  1.00  0.00           C
ATOM   3500  HA  ARG A 229      92.190  56.190  49.330  1.00  0.00           H
ATOM   3501  CB  ARG A 229      92.180  54.740  47.860  1.00  0.00           C
ATOM   3502  HB1 ARG A 229      93.260  54.810  47.770  1.00  0.00           H
ATOM   3503  HB2 ARG A 229      91.730  54.610  46.880  1.00  0.00           H
ATOM   3504  CG  ARG A 229      91.850  53.550  48.740  1.00  0.00           C
ATOM   3505  HG1 ARG A 229      90.770  53.440  48.720  1.00  0.00           H
ATOM   3506  HG2 ARG A 229      92.240  53.680  49.750  1.00  0.00           H
ATOM   3507  CD  ARG A 229      92.510  52.310  48.090  1.00  0.00           C
ATOM   3508  HD1 ARG A 229      93.450  52.620  47.630  1.00  0.00           H
ATOM   3509  HD2 ARG A 229      91.790  52.060  47.310  1.00  0.00           H
ATOM   3510  NE  ARG A 229      92.580  51.190  49.010  1.00  0.00           N
ATOM   3511  HE  ARG A 229      92.400  51.380  49.990  1.00  0.00           H
ATOM   3512  CZ  ARG A 229      92.850  49.940  48.660  1.00  0.00           C
ATOM   3513  NH1 ARG A 229      93.020  49.540  47.480  1.00  0.00           N
ATOM   3514 1HH1 ARG A 229      92.640  50.150  46.770  1.00  0.00           H
ATOM   3515 2HH1 ARG A 229      93.230  48.580  47.240  1.00  0.00           H
ATOM   3516  NH2 ARG A 229      92.980  49.120  49.670  1.00  0.00           N
ATOM   3517 1HH2 ARG A 229      92.860  49.460  50.610  1.00  0.00           H
ATOM   3518 2HH2 ARG A 229      93.260  48.160  49.520  1.00  0.00           H
ATOM   3519  C   ARG A 229      92.270  57.380  47.610  1.00  0.00           C
ATOM   3520  O   ARG A 229      93.350  57.750  47.920  1.00  0.00           O
ATOM   3521  N   LEU A 230      91.580  58.130  46.770  1.00  0.00           N
ATOM   3522  H   LEU A 230      90.700  57.680  46.560  1.00  0.00           H
ATOM   3523  CA  LEU A 230      91.840  59.540  46.340  1.00  0.00           C
ATOM   3524  HA  LEU A 230      92.890  59.640  46.060  1.00  0.00           H
ATOM   3525  CB  LEU A 230      90.960  59.880  45.090  1.00  0.00           C
ATOM   3526  HB1 LEU A 230      89.900  59.970  45.330  1.00  0.00           H
ATOM   3527  HB2 LEU A 230      91.150  59.010  44.460  1.00  0.00           H
ATOM   3528  CG  LEU A 230      91.380  61.110  44.370  1.00  0.00           C
ATOM   3529  HG  LEU A 230      90.920  62.010  44.790  1.00  0.00           H
ATOM   3530  CD1 LEU A 230      92.850  61.400  44.190  1.00  0.00           C
ATOM   3531 1HD1 LEU A 230      93.290  61.770  45.120  1.00  0.00           H
ATOM   3532 2HD1 LEU A 230      93.350  60.480  43.890  1.00  0.00           H
ATOM   3533 3HD1 LEU A 230      93.000  62.260  43.540  1.00  0.00           H
ATOM   3534  CD2 LEU A 230      90.840  61.010  42.940  1.00  0.00           C
ATOM   3535 1HD2 LEU A 230      89.830  60.610  42.970  1.00  0.00           H
ATOM   3536 2HD2 LEU A 230      90.740  62.010  42.500  1.00  0.00           H
ATOM   3537 3HD2 LEU A 230      91.440  60.290  42.380  1.00  0.00           H
ATOM   3538  C   LEU A 230      91.590  60.450  47.510  1.00  0.00           C
ATOM   3539  O   LEU A 230      92.560  60.970  48.090  1.00  0.00           O
ATOM   3540  N   ILE A 231      90.300  60.560  47.830  1.00  0.00           N
ATOM   3541  H   ILE A 231      89.660  59.960  47.330  1.00  0.00           H
ATOM   3542  CA  ILE A 231      89.750  61.560  48.820  1.00  0.00           C
ATOM   3543  HA  ILE A 231      89.730  62.510  48.290  1.00  0.00           H
ATOM   3544  CB  ILE A 231      88.310  61.250  49.200  1.00  0.00           C
ATOM   3545  HB  ILE A 231      88.410  60.220  49.560  1.00  0.00           H
ATOM   3546  CG2 ILE A 231      87.790  62.130  50.260  1.00  0.00           C
ATOM   3547 1HG2 ILE A 231      88.380  62.130  51.170  1.00  0.00           H
ATOM   3548 2HG2 ILE A 231      87.840  63.160  49.920  1.00  0.00           H
ATOM   3549 3HG2 ILE A 231      86.790  61.790  50.530  1.00  0.00           H
ATOM   3550  CG1 ILE A 231      87.400  61.400  47.980  1.00  0.00           C
ATOM   3551 1HG1 ILE A 231      87.910  60.980  47.110  1.00  0.00           H
ATOM   3552 2HG1 ILE A 231      87.290  62.460  47.740  1.00  0.00           H
ATOM   3553  CD  ILE A 231      86.040  60.640  48.300  1.00  0.00           C
ATOM   3554  HD1 ILE A 231      85.380  60.710  47.440  1.00  0.00           H
ATOM   3555  HD2 ILE A 231      86.240  59.590  48.470  1.00  0.00           H
ATOM   3556  HD3 ILE A 231      85.540  61.140  49.130  1.00  0.00           H
ATOM   3557  C   ILE A 231      90.610  61.580  50.070  1.00  0.00           C
ATOM   3558  O   ILE A 231      90.880  62.670  50.610  1.00  0.00           O
ATOM   3559  N   SER A 232      91.040  60.450  50.650  1.00  0.00           N
ATOM   3560  H   SER A 232      90.870  59.540  50.240  1.00  0.00           H
ATOM   3561  CA  SER A 232      91.740  60.390  51.880  1.00  0.00           C
ATOM   3562  HA  SER A 232      91.070  60.880  52.580  1.00  0.00           H
ATOM   3563  CB  SER A 232      91.800  58.940  52.320  1.00  0.00           C
ATOM   3564  HB1 SER A 232      90.780  58.570  52.490  1.00  0.00           H
ATOM   3565  HB2 SER A 232      92.380  58.900  53.240  1.00  0.00           H
ATOM   3566  OG  SER A 232      92.500  58.190  51.280  1.00  0.00           O
ATOM   3567  HG  SER A 232      91.750  57.990  50.710  1.00  0.00           H
ATOM   3568  C   SER A 232      93.090  61.100  51.850  1.00  0.00           C
ATOM   3569  O   SER A 232      93.420  61.750  52.830  1.00  0.00           O
ATOM   3570  N   GLN A 233      93.780  61.190  50.710  1.00  0.00           N
ATOM   3571  H   GLN A 233      93.510  60.760  49.830  1.00  0.00           H
ATOM   3572  CA  GLN A 233      95.040  61.960  50.600  1.00  0.00           C
ATOM   3573  HA  GLN A 233      95.760  61.620  51.330  1.00  0.00           H
ATOM   3574  CB  GLN A 233      95.610  61.600  49.200  1.00  0.00           C
ATOM   3575  HB1 GLN A 233      96.460  62.240  48.970  1.00  0.00           H
ATOM   3576  HB2 GLN A 233      94.940  62.000  48.440  1.00  0.00           H
ATOM   3577  CG  GLN A 233      95.820  60.170  48.870  1.00  0.00           C
ATOM   3578  HG1 GLN A 233      96.040  59.990  47.820  1.00  0.00           H
ATOM   3579  HG2 GLN A 233      94.940  59.650  49.260  1.00  0.00           H
ATOM   3580  CD  GLN A 233      97.100  59.700  49.710  1.00  0.00           C
ATOM   3581  OE1 GLN A 233      97.890  60.510  50.230  1.00  0.00           O
ATOM   3582  NE2 GLN A 233      97.390  58.410  49.790  1.00  0.00           N
ATOM   3583 1HE2 GLN A 233      96.670  57.770  49.490  1.00  0.00           H
ATOM   3584 2HE2 GLN A 233      98.070  58.020  50.420  1.00  0.00           H
ATOM   3585  C   GLN A 233      94.720  63.460  50.760  1.00  0.00           C
ATOM   3586  O   GLN A 233      95.540  64.150  51.320  1.00  0.00           O
ATOM   3587  N   ILE A 234      93.570  63.950  50.220  1.00  0.00           N
ATOM   3588  H   ILE A 234      92.990  63.310  49.710  1.00  0.00           H
ATOM   3589  CA  ILE A 234      93.150  65.340  50.290  1.00  0.00           C
ATOM   3590  HA  ILE A 234      94.070  65.860  50.010  1.00  0.00           H
ATOM   3591  CB  ILE A 234      92.070  65.630  49.240  1.00  0.00           C
ATOM   3592  HB  ILE A 234      91.160  65.050  49.260  1.00  0.00           H
ATOM   3593  CG2 ILE A 234      91.630  67.070  49.450  1.00  0.00           C
ATOM   3594 1HG2 ILE A 234      92.380  67.740  49.030  1.00  0.00           H
ATOM   3595 2HG2 ILE A 234      90.730  67.310  48.890  1.00  0.00           H
ATOM   3596 3HG2 ILE A 234      91.500  67.340  50.490  1.00  0.00           H
ATOM   3597  CG1 ILE A 234      92.680  65.610  47.770  1.00  0.00           C
ATOM   3598 1HG1 ILE A 234      93.730  65.820  47.920  1.00  0.00           H
ATOM   3599 2HG1 ILE A 234      92.320  66.330  47.020  1.00  0.00           H
ATOM   3600  CD  ILE A 234      92.590  64.300  47.070  1.00  0.00           C
ATOM   3601  HD1 ILE A 234      92.970  64.410  46.060  1.00  0.00           H
ATOM   3602  HD2 ILE A 234      93.280  63.500  47.340  1.00  0.00           H
ATOM   3603  HD3 ILE A 234      91.590  63.880  47.080  1.00  0.00           H
ATOM   3604  C   ILE A 234      92.860  65.770  51.730  1.00  0.00           C
ATOM   3605  O   ILE A 234      93.380  66.720  52.170  1.00  0.00           O
ATOM   3606  N   VAL A 235      92.050  64.920  52.390  1.00  0.00           N
ATOM   3607  H   VAL A 235      91.630  64.260  51.760  1.00  0.00           H
ATOM   3608  CA  VAL A 235      91.790  64.980  53.860  1.00  0.00           C
ATOM   3609  HA  VAL A 235      91.240  65.880  54.160  1.00  0.00           H
ATOM   3610  CB  VAL A 235      90.900  63.890  54.300  1.00  0.00           C
ATOM   3611  HB  VAL A 235      91.500  63.000  54.090  1.00  0.00           H
ATOM   3612  CG1 VAL A 235      90.640  63.910  55.780  1.00  0.00           C
ATOM   3613 1HG1 VAL A 235      89.780  63.280  56.050  1.00  0.00           H
ATOM   3614 2HG1 VAL A 235      91.500  63.670  56.400  1.00  0.00           H
ATOM   3615 3HG1 VAL A 235      90.370  64.890  56.170  1.00  0.00           H
ATOM   3616  CG2 VAL A 235      89.650  63.950  53.560  1.00  0.00           C
ATOM   3617 1HG2 VAL A 235      89.140  64.890  53.760  1.00  0.00           H
ATOM   3618 2HG2 VAL A 235      89.780  63.830  52.480  1.00  0.00           H
ATOM   3619 3HG2 VAL A 235      89.050  63.070  53.820  1.00  0.00           H
ATOM   3620  C   VAL A 235      93.130  64.920  54.650  1.00  0.00           C
ATOM   3621  O   VAL A 235      93.290  65.690  55.580  1.00  0.00           O
ATOM   3622  N   SER A 236      93.990  64.020  54.340  1.00  0.00           N
ATOM   3623  H   SER A 236      93.840  63.310  53.640  1.00  0.00           H
ATOM   3624  CA  SER A 236      95.220  63.750  55.080  1.00  0.00           C
ATOM   3625  HA  SER A 236      95.000  63.550  56.130  1.00  0.00           H
ATOM   3626  CB  SER A 236      95.900  62.510  54.460  1.00  0.00           C
ATOM   3627  HB1 SER A 236      95.970  62.710  53.390  1.00  0.00           H
ATOM   3628  HB2 SER A 236      95.270  61.650  54.710  1.00  0.00           H
ATOM   3629  OG  SER A 236      97.200  62.440  54.980  1.00  0.00           O
ATOM   3630  HG  SER A 236      97.560  61.560  54.910  1.00  0.00           H
ATOM   3631  C   SER A 236      96.050  65.030  54.920  1.00  0.00           C
ATOM   3632  O   SER A 236      96.530  65.510  55.890  1.00  0.00           O
ATOM   3633  N   SER A 237      96.140  65.580  53.750  1.00  0.00           N
ATOM   3634  H   SER A 237      95.850  65.030  52.960  1.00  0.00           H
ATOM   3635  CA  SER A 237      96.830  66.870  53.460  1.00  0.00           C
ATOM   3636  HA  SER A 237      97.890  66.790  53.700  1.00  0.00           H
ATOM   3637  CB  SER A 237      96.770  67.170  51.940  1.00  0.00           C
ATOM   3638  HB1 SER A 237      97.190  68.140  51.680  1.00  0.00           H
ATOM   3639  HB2 SER A 237      95.730  67.250  51.620  1.00  0.00           H
ATOM   3640  OG  SER A 237      97.530  66.130  51.310  1.00  0.00           O
ATOM   3641  HG  SER A 237      96.800  65.610  50.950  1.00  0.00           H
ATOM   3642  C   SER A 237      96.230  68.050  54.180  1.00  0.00           C
ATOM   3643  O   SER A 237      96.930  68.990  54.560  1.00  0.00           O
ATOM   3644  N   ILE A 238      94.960  68.040  54.480  1.00  0.00           N
ATOM   3645  H   ILE A 238      94.340  67.320  54.160  1.00  0.00           H
ATOM   3646  CA  ILE A 238      94.400  69.130  55.280  1.00  0.00           C
ATOM   3647  HA  ILE A 238      94.820  70.080  54.940  1.00  0.00           H
ATOM   3648  CB  ILE A 238      92.950  69.260  54.760  1.00  0.00           C
ATOM   3649  HB  ILE A 238      92.470  68.280  54.750  1.00  0.00           H
ATOM   3650  CG2 ILE A 238      92.050  70.250  55.470  1.00  0.00           C
ATOM   3651 1HG2 ILE A 238      92.160  70.040  56.530  1.00  0.00           H
ATOM   3652 2HG2 ILE A 238      92.420  71.270  55.350  1.00  0.00           H
ATOM   3653 3HG2 ILE A 238      91.020  70.160  55.130  1.00  0.00           H
ATOM   3654  CG1 ILE A 238      92.940  69.760  53.290  1.00  0.00           C
ATOM   3655 1HG1 ILE A 238      93.470  69.140  52.570  1.00  0.00           H
ATOM   3656 2HG1 ILE A 238      93.410  70.740  53.280  1.00  0.00           H
ATOM   3657  CD  ILE A 238      91.640  69.770  52.550  1.00  0.00           C
ATOM   3658  HD1 ILE A 238      91.020  70.510  53.060  1.00  0.00           H
ATOM   3659  HD2 ILE A 238      91.800  70.060  51.510  1.00  0.00           H
ATOM   3660  HD3 ILE A 238      91.060  68.860  52.630  1.00  0.00           H
ATOM   3661  C   ILE A 238      94.550  68.940  56.790  1.00  0.00           C
ATOM   3662  O   ILE A 238      94.810  69.840  57.550  1.00  0.00           O
ATOM   3663  N   THR A 239      94.580  67.700  57.220  1.00  0.00           N
ATOM   3664  H   THR A 239      94.190  67.070  56.540  1.00  0.00           H
ATOM   3665  CA  THR A 239      94.800  67.360  58.600  1.00  0.00           C
ATOM   3666  HA  THR A 239      94.410  68.190  59.190  1.00  0.00           H
ATOM   3667  CB  THR A 239      94.210  66.030  59.090  1.00  0.00           C
ATOM   3668  HB  THR A 239      94.450  66.020  60.150  1.00  0.00           H
ATOM   3669  CG2 THR A 239      92.730  66.030  58.830  1.00  0.00           C
ATOM   3670 1HG2 THR A 239      92.180  66.960  58.960  1.00  0.00           H
ATOM   3671 2HG2 THR A 239      92.480  65.590  57.860  1.00  0.00           H
ATOM   3672 3HG2 THR A 239      92.320  65.200  59.400  1.00  0.00           H
ATOM   3673  OG1 THR A 239      94.750  64.990  58.440  1.00  0.00           O
ATOM   3674  HG1 THR A 239      94.070  64.840  57.780  1.00  0.00           H
ATOM   3675  C   THR A 239      96.330  67.220  58.970  1.00  0.00           C
ATOM   3676  O   THR A 239      96.660  67.270  60.170  1.00  0.00           O
ATOM   3677  N   ALA A 240      97.240  67.180  58.070  1.00  0.00           N
ATOM   3678  H   ALA A 240      96.890  67.350  57.140  1.00  0.00           H
ATOM   3679  CA  ALA A 240      98.710  67.030  58.290  1.00  0.00           C
ATOM   3680  HA  ALA A 240      98.930  66.080  58.770  1.00  0.00           H
ATOM   3681  CB  ALA A 240      99.420  67.030  56.950  1.00  0.00           C
ATOM   3682  HB1 ALA A 240      99.340  68.000  56.460  1.00  0.00           H
ATOM   3683  HB2 ALA A 240     100.490  66.820  56.990  1.00  0.00           H
ATOM   3684  HB3 ALA A 240      99.070  66.290  56.230  1.00  0.00           H
ATOM   3685  C   ALA A 240      99.230  68.080  59.230  1.00  0.00           C
ATOM   3686  O   ALA A 240      99.900  67.770  60.180  1.00  0.00           O
ATOM   3687  N   SER A 241      98.780  69.310  59.040  1.00  0.00           N
ATOM   3688  H   SER A 241      98.190  69.460  58.230  1.00  0.00           H
ATOM   3689  CA  SER A 241      99.140  70.340  60.020  1.00  0.00           C
ATOM   3690  HA  SER A 241     100.220  70.380  60.170  1.00  0.00           H
ATOM   3691  CB  SER A 241      98.680  71.720  59.560  1.00  0.00           C
ATOM   3692  HB1 SER A 241      99.140  71.900  58.580  1.00  0.00           H
ATOM   3693  HB2 SER A 241      99.180  72.390  60.250  1.00  0.00           H
ATOM   3694  OG  SER A 241      97.300  72.000  59.700  1.00  0.00           O
ATOM   3695  HG  SER A 241      97.110  72.410  60.540  1.00  0.00           H
ATOM   3696  C   SER A 241      98.590  70.260  61.410  1.00  0.00           C
ATOM   3697  O   SER A 241      99.150  70.880  62.300  1.00  0.00           O
ATOM   3698  N   LEU A 242      97.460  69.570  61.770  1.00  0.00           N
ATOM   3699  H   LEU A 242      97.000  69.160  60.970  1.00  0.00           H
ATOM   3700  CA  LEU A 242      97.090  69.180  63.140  1.00  0.00           C
ATOM   3701  HA  LEU A 242      97.210  70.060  63.780  1.00  0.00           H
ATOM   3702  CB  LEU A 242      95.580  68.800  63.040  1.00  0.00           C
ATOM   3703  HB1 LEU A 242      95.180  68.300  63.920  1.00  0.00           H
ATOM   3704  HB2 LEU A 242      95.600  68.070  62.230  1.00  0.00           H
ATOM   3705  CG  LEU A 242      94.600  69.920  62.590  1.00  0.00           C
ATOM   3706  HG  LEU A 242      94.820  70.250  61.570  1.00  0.00           H
ATOM   3707  CD1 LEU A 242      93.210  69.210  62.330  1.00  0.00           C
ATOM   3708 1HD1 LEU A 242      92.440  69.960  62.170  1.00  0.00           H
ATOM   3709 2HD1 LEU A 242      93.200  68.690  61.370  1.00  0.00           H
ATOM   3710 3HD1 LEU A 242      92.900  68.610  63.190  1.00  0.00           H
ATOM   3711  CD2 LEU A 242      94.530  71.040  63.580  1.00  0.00           C
ATOM   3712 1HD2 LEU A 242      93.720  71.700  63.260  1.00  0.00           H
ATOM   3713 2HD2 LEU A 242      94.320  70.680  64.580  1.00  0.00           H
ATOM   3714 3HD2 LEU A 242      95.360  71.750  63.600  1.00  0.00           H
ATOM   3715  C   LEU A 242      97.920  67.960  63.710  1.00  0.00           C
ATOM   3716  O   LEU A 242      97.870  67.620  64.860  1.00  0.00           O
ATOM   3717  N   ARG A 243      98.500  67.160  62.830  1.00  0.00           N
ATOM   3718  H   ARG A 243      98.570  67.500  61.880  1.00  0.00           H
ATOM   3719  CA  ARG A 243      99.040  65.790  63.200  1.00  0.00           C
ATOM   3720  HA  ARG A 243      98.650  65.510  64.180  1.00  0.00           H
ATOM   3721  CB  ARG A 243      98.630  64.820  62.100  1.00  0.00           C
ATOM   3722  HB1 ARG A 243      99.230  63.910  62.110  1.00  0.00           H
ATOM   3723  HB2 ARG A 243      98.890  65.240  61.120  1.00  0.00           H
ATOM   3724  CG  ARG A 243      97.150  64.360  62.320  1.00  0.00           C
ATOM   3725  HG1 ARG A 243      96.500  65.200  62.080  1.00  0.00           H
ATOM   3726  HG2 ARG A 243      96.990  64.160  63.380  1.00  0.00           H
ATOM   3727  CD  ARG A 243      96.680  63.170  61.450  1.00  0.00           C
ATOM   3728  HD1 ARG A 243      95.670  62.880  61.750  1.00  0.00           H
ATOM   3729  HD2 ARG A 243      97.260  62.260  61.610  1.00  0.00           H
ATOM   3730  NE  ARG A 243      96.820  63.400  60.040  1.00  0.00           N
ATOM   3731  HE  ARG A 243      95.990  63.820  59.630  1.00  0.00           H
ATOM   3732  CZ  ARG A 243      97.670  62.890  59.180  1.00  0.00           C
ATOM   3733  NH1 ARG A 243      98.710  62.120  59.460  1.00  0.00           N
ATOM   3734 1HH1 ARG A 243      99.150  62.050  60.360  1.00  0.00           H
ATOM   3735 2HH1 ARG A 243      99.180  61.800  58.620  1.00  0.00           H
ATOM   3736  NH2 ARG A 243      97.440  63.020  57.930  1.00  0.00           N
ATOM   3737 1HH2 ARG A 243      96.730  63.670  57.600  1.00  0.00           H
ATOM   3738 2HH2 ARG A 243      97.980  62.420  57.320  1.00  0.00           H
ATOM   3739  C   ARG A 243     100.570  65.720  63.360  1.00  0.00           C
ATOM   3740  O   ARG A 243     101.120  64.810  63.930  1.00  0.00           O
ATOM   3741  N   PHE A 244     101.250  66.680  62.790  1.00  0.00           N
ATOM   3742  H   PHE A 244     100.740  67.380  62.290  1.00  0.00           H
ATOM   3743  CA  PHE A 244     102.690  66.740  62.710  1.00  0.00           C
ATOM   3744  HA  PHE A 244     103.150  66.070  63.420  1.00  0.00           H
ATOM   3745  CB  PHE A 244     103.180  66.360  61.270  1.00  0.00           C
ATOM   3746  HB1 PHE A 244     104.270  66.390  61.280  1.00  0.00           H
ATOM   3747  HB2 PHE A 244     102.810  67.120  60.580  1.00  0.00           H
ATOM   3748  CG  PHE A 244     102.820  64.990  60.790  1.00  0.00           C
ATOM   3749  CD1 PHE A 244     103.470  63.810  61.260  1.00  0.00           C
ATOM   3750  HD1 PHE A 244     104.220  63.820  62.040  1.00  0.00           H
ATOM   3751  CE1 PHE A 244     103.220  62.590  60.550  1.00  0.00           C
ATOM   3752  HE1 PHE A 244     103.740  61.670  60.780  1.00  0.00           H
ATOM   3753  CZ  PHE A 244     102.320  62.500  59.460  1.00  0.00           C
ATOM   3754  HZ  PHE A 244     102.150  61.550  58.980  1.00  0.00           H
ATOM   3755  CE2 PHE A 244     101.560  63.660  59.060  1.00  0.00           C
ATOM   3756  HE2 PHE A 244     100.810  63.540  58.300  1.00  0.00           H
ATOM   3757  CD2 PHE A 244     101.910  64.900  59.690  1.00  0.00           C
ATOM   3758  HD2 PHE A 244     101.440  65.810  59.320  1.00  0.00           H
ATOM   3759  C   PHE A 244     103.210  68.160  63.040  1.00  0.00           C
ATOM   3760  O   PHE A 244     102.540  69.200  62.870  1.00  0.00           O
ATOM   3761  N   ASP A 245     104.490  68.140  63.530  1.00  0.00           N
ATOM   3762  H   ASP A 245     104.950  67.270  63.740  1.00  0.00           H
ATOM   3763  CA  ASP A 245     105.180  69.280  64.130  1.00  0.00           C
ATOM   3764  HA  ASP A 245     104.560  69.660  64.940  1.00  0.00           H
ATOM   3765  CB  ASP A 245     106.560  68.910  64.770  1.00  0.00           C
ATOM   3766  HB1 ASP A 245     107.180  68.550  63.960  1.00  0.00           H
ATOM   3767  HB2 ASP A 245     106.330  68.100  65.470  1.00  0.00           H
ATOM   3768  CG  ASP A 245     107.160  70.020  65.550  1.00  0.00           C
ATOM   3769  OD1 ASP A 245     106.560  71.110  65.660  1.00  0.00           O
ATOM   3770  OD2 ASP A 245     108.290  69.890  66.060  1.00  0.00           O
ATOM   3771  C   ASP A 245     105.340  70.360  63.000  1.00  0.00           C
ATOM   3772  O   ASP A 245     105.970  70.020  62.040  1.00  0.00           O
ATOM   3773  N   GLY A 246     104.680  71.520  63.150  1.00  0.00           N
ATOM   3774  H   GLY A 246     103.940  71.590  63.830  1.00  0.00           H
ATOM   3775  CA  GLY A 246     104.750  72.670  62.270  1.00  0.00           C
ATOM   3776  HA1 GLY A 246     104.330  72.430  61.300  1.00  0.00           H
ATOM   3777  HA2 GLY A 246     105.770  73.030  62.120  1.00  0.00           H
ATOM   3778  C   GLY A 246     104.080  73.930  62.880  1.00  0.00           C
ATOM   3779  O   GLY A 246     103.740  74.050  64.060  1.00  0.00           O
ATOM   3780  N   ALA A 247     103.960  74.970  62.040  1.00  0.00           N
ATOM   3781  H   ALA A 247     104.120  74.820  61.060  1.00  0.00           H
ATOM   3782  CA  ALA A 247     103.560  76.360  62.430  1.00  0.00           C
ATOM   3783  HA  ALA A 247     103.320  76.340  63.500  1.00  0.00           H
ATOM   3784  CB  ALA A 247     104.670  77.330  62.250  1.00  0.00           C
ATOM   3785  HB1 ALA A 247     105.580  77.040  62.770  1.00  0.00           H
ATOM   3786  HB2 ALA A 247     104.960  77.260  61.210  1.00  0.00           H
ATOM   3787  HB3 ALA A 247     104.340  78.290  62.650  1.00  0.00           H
ATOM   3788  C   ALA A 247     102.290  76.840  61.760  1.00  0.00           C
ATOM   3789  O   ALA A 247     101.450  77.500  62.350  1.00  0.00           O
ATOM   3790  N   LEU A 248     102.060  76.560  60.530  1.00  0.00           N
ATOM   3791  H   LEU A 248     102.720  75.990  60.010  1.00  0.00           H
ATOM   3792  CA  LEU A 248     100.850  76.900  59.780  1.00  0.00           C
ATOM   3793  HA  LEU A 248     100.620  77.940  60.000  1.00  0.00           H
ATOM   3794  CB  LEU A 248     101.110  76.780  58.250  1.00  0.00           C
ATOM   3795  HB1 LEU A 248     101.300  75.720  58.090  1.00  0.00           H
ATOM   3796  HB2 LEU A 248     102.050  77.270  57.970  1.00  0.00           H
ATOM   3797  CG  LEU A 248      99.980  77.340  57.410  1.00  0.00           C
ATOM   3798  HG  LEU A 248      99.140  76.690  57.660  1.00  0.00           H
ATOM   3799  CD1 LEU A 248      99.460  78.700  57.790  1.00  0.00           C
ATOM   3800 1HD1 LEU A 248      98.790  79.110  57.030  1.00  0.00           H
ATOM   3801 2HD1 LEU A 248      98.890  78.590  58.710  1.00  0.00           H
ATOM   3802 3HD1 LEU A 248     100.290  79.390  57.960  1.00  0.00           H
ATOM   3803  CD2 LEU A 248     100.200  77.250  55.870  1.00  0.00           C
ATOM   3804 1HD2 LEU A 248     100.490  76.220  55.700  1.00  0.00           H
ATOM   3805 2HD2 LEU A 248      99.290  77.500  55.330  1.00  0.00           H
ATOM   3806 3HD2 LEU A 248     101.040  77.910  55.640  1.00  0.00           H
ATOM   3807  C   LEU A 248      99.710  75.940  60.210  1.00  0.00           C
ATOM   3808  O   LEU A 248      99.980  74.760  60.320  1.00  0.00           O
ATOM   3809  N   ASN A 249      98.490  76.460  60.450  1.00  0.00           N
ATOM   3810  H   ASN A 249      98.420  77.460  60.370  1.00  0.00           H
ATOM   3811  CA  ASN A 249      97.290  75.720  60.600  1.00  0.00           C
ATOM   3812  HA  ASN A 249      96.590  76.490  60.930  1.00  0.00           H
ATOM   3813  CB  ASN A 249      96.880  75.010  59.300  1.00  0.00           C
ATOM   3814  HB1 ASN A 249      95.980  74.420  59.440  1.00  0.00           H
ATOM   3815  HB2 ASN A 249      97.680  74.390  58.900  1.00  0.00           H
ATOM   3816  CG  ASN A 249      96.420  75.880  58.140  1.00  0.00           C
ATOM   3817  OD1 ASN A 249      96.060  77.030  58.290  1.00  0.00           O
ATOM   3818  ND2 ASN A 249      96.340  75.320  56.980  1.00  0.00           N
ATOM   3819 1HD2 ASN A 249      96.500  74.320  56.930  1.00  0.00           H
ATOM   3820 2HD2 ASN A 249      96.340  75.870  56.130  1.00  0.00           H
ATOM   3821  C   ASN A 249      97.380  74.770  61.830  1.00  0.00           C
ATOM   3822  O   ASN A 249      96.840  73.660  61.780  1.00  0.00           O
ATOM   3823  N   VAL A 250      98.120  75.250  62.850  1.00  0.00           N
ATOM   3824  H   VAL A 250      98.560  76.160  62.830  1.00  0.00           H
ATOM   3825  CA  VAL A 250      98.580  74.430  63.960  1.00  0.00           C
ATOM   3826  HA  VAL A 250      98.900  73.500  63.490  1.00  0.00           H
ATOM   3827  CB  VAL A 250      99.830  75.070  64.590  1.00  0.00           C
ATOM   3828  HB  VAL A 250     100.540  75.330  63.810  1.00  0.00           H
ATOM   3829  CG1 VAL A 250      99.590  76.410  65.310  1.00  0.00           C
ATOM   3830 1HG1 VAL A 250      99.000  76.240  66.210  1.00  0.00           H
ATOM   3831 2HG1 VAL A 250     100.600  76.700  65.610  1.00  0.00           H
ATOM   3832 3HG1 VAL A 250      99.200  77.230  64.710  1.00  0.00           H
ATOM   3833  CG2 VAL A 250     100.590  74.130  65.530  1.00  0.00           C
ATOM   3834 1HG2 VAL A 250     101.010  73.280  64.980  1.00  0.00           H
ATOM   3835 2HG2 VAL A 250     101.460  74.610  65.970  1.00  0.00           H
ATOM   3836 3HG2 VAL A 250     100.010  73.870  66.420  1.00  0.00           H
ATOM   3837  C   VAL A 250      97.440  74.180  64.940  1.00  0.00           C
ATOM   3838  O   VAL A 250      97.700  73.260  65.740  1.00  0.00           O
ATOM   3839  N   ASP A 251      96.260  74.810  64.850  1.00  0.00           N
ATOM   3840  H   ASP A 251      96.220  75.330  63.980  1.00  0.00           H
ATOM   3841  CA  ASP A 251      94.960  74.490  65.520  1.00  0.00           C
ATOM   3842  HA  ASP A 251      94.980  73.440  65.810  1.00  0.00           H
ATOM   3843  CB  ASP A 251      94.710  75.300  66.830  1.00  0.00           C
ATOM   3844  HB1 ASP A 251      95.280  74.850  67.640  1.00  0.00           H
ATOM   3845  HB2 ASP A 251      93.710  75.170  67.230  1.00  0.00           H
ATOM   3846  CG  ASP A 251      95.000  76.800  66.820  1.00  0.00           C
ATOM   3847  OD1 ASP A 251      94.510  77.410  65.850  1.00  0.00           O
ATOM   3848  OD2 ASP A 251      95.590  77.280  67.800  1.00  0.00           O
ATOM   3849  C   ASP A 251      93.790  74.610  64.540  1.00  0.00           C
ATOM   3850  O   ASP A 251      93.970  75.120  63.390  1.00  0.00           O
ATOM   3851  N   LEU A 252      92.630  74.150  64.930  1.00  0.00           N
ATOM   3852  H   LEU A 252      92.550  73.680  65.820  1.00  0.00           H
ATOM   3853  CA  LEU A 252      91.370  74.370  64.220  1.00  0.00           C
ATOM   3854  HA  LEU A 252      91.420  74.080  63.160  1.00  0.00           H
ATOM   3855  CB  LEU A 252      90.170  73.640  64.960  1.00  0.00           C
ATOM   3856  HB1 LEU A 252      89.190  73.890  64.530  1.00  0.00           H
ATOM   3857  HB2 LEU A 252      90.140  74.070  65.960  1.00  0.00           H
ATOM   3858  CG  LEU A 252      90.260  72.090  64.940  1.00  0.00           C
ATOM   3859  HG  LEU A 252      91.210  71.730  65.350  1.00  0.00           H
ATOM   3860  CD1 LEU A 252      89.310  71.450  65.890  1.00  0.00           C
ATOM   3861 1HD1 LEU A 252      89.110  72.210  66.650  1.00  0.00           H
ATOM   3862 2HD1 LEU A 252      88.450  71.070  65.340  1.00  0.00           H
ATOM   3863 3HD1 LEU A 252      89.790  70.610  66.390  1.00  0.00           H
ATOM   3864  CD2 LEU A 252      90.350  71.560  63.490  1.00  0.00           C
ATOM   3865 1HD2 LEU A 252      90.450  70.480  63.410  1.00  0.00           H
ATOM   3866 2HD2 LEU A 252      89.430  71.850  62.980  1.00  0.00           H
ATOM   3867 3HD2 LEU A 252      91.220  72.000  63.010  1.00  0.00           H
ATOM   3868  C   LEU A 252      91.070  75.850  64.160  1.00  0.00           C
ATOM   3869  O   LEU A 252      90.350  76.330  63.260  1.00  0.00           O
ATOM   3870  N   THR A 253      91.410  76.570  65.190  1.00  0.00           N
ATOM   3871  H   THR A 253      92.020  76.270  65.940  1.00  0.00           H
ATOM   3872  CA  THR A 253      91.120  78.010  65.220  1.00  0.00           C
ATOM   3873  HA  THR A 253      90.070  78.180  64.980  1.00  0.00           H
ATOM   3874  CB  THR A 253      91.340  78.560  66.600  1.00  0.00           C
ATOM   3875  HB  THR A 253      92.360  78.280  66.850  1.00  0.00           H
ATOM   3876  CG2 THR A 253      91.190  80.090  66.740  1.00  0.00           C
ATOM   3877 1HG2 THR A 253      91.200  80.460  67.770  1.00  0.00           H
ATOM   3878 2HG2 THR A 253      91.940  80.600  66.140  1.00  0.00           H
ATOM   3879 3HG2 THR A 253      90.200  80.350  66.360  1.00  0.00           H
ATOM   3880  OG1 THR A 253      90.440  77.940  67.510  1.00  0.00           O
ATOM   3881  HG1 THR A 253      89.540  78.240  67.380  1.00  0.00           H
ATOM   3882  C   THR A 253      91.850  78.820  64.170  1.00  0.00           C
ATOM   3883  O   THR A 253      91.310  79.840  63.760  1.00  0.00           O
ATOM   3884  N   GLU A 254      92.960  78.310  63.690  1.00  0.00           N
ATOM   3885  H   GLU A 254      93.390  77.570  64.210  1.00  0.00           H
ATOM   3886  CA  GLU A 254      93.860  78.950  62.670  1.00  0.00           C
ATOM   3887  HA  GLU A 254      93.780  80.030  62.800  1.00  0.00           H
ATOM   3888  CB  GLU A 254      95.390  78.560  62.860  1.00  0.00           C
ATOM   3889  HB1 GLU A 254      95.680  77.740  62.210  1.00  0.00           H
ATOM   3890  HB2 GLU A 254      95.520  78.130  63.840  1.00  0.00           H
ATOM   3891  CG  GLU A 254      96.240  79.750  62.580  1.00  0.00           C
ATOM   3892  HG1 GLU A 254      96.180  80.460  63.410  1.00  0.00           H
ATOM   3893  HG2 GLU A 254      95.830  80.290  61.720  1.00  0.00           H
ATOM   3894  CD  GLU A 254      97.690  79.390  62.300  1.00  0.00           C
ATOM   3895  OE1 GLU A 254      98.480  79.450  63.250  1.00  0.00           O
ATOM   3896  OE2 GLU A 254      98.030  79.150  61.130  1.00  0.00           O
ATOM   3897  C   GLU A 254      93.370  78.660  61.220  1.00  0.00           C
ATOM   3898  O   GLU A 254      93.640  79.550  60.430  1.00  0.00           O
ATOM   3899  N   PHE A 255      92.420  77.680  61.010  1.00  0.00           N
ATOM   3900  H   PHE A 255      92.060  77.210  61.830  1.00  0.00           H
ATOM   3901  CA  PHE A 255      91.750  77.540  59.790  1.00  0.00           C
ATOM   3902  HA  PHE A 255      92.480  77.630  58.980  1.00  0.00           H
ATOM   3903  CB  PHE A 255      91.040  76.110  59.810  1.00  0.00           C
ATOM   3904  HB1 PHE A 255      90.300  76.090  59.020  1.00  0.00           H
ATOM   3905  HB2 PHE A 255      90.590  75.990  60.790  1.00  0.00           H
ATOM   3906  CG  PHE A 255      91.980  74.910  59.570  1.00  0.00           C
ATOM   3907  CD1 PHE A 255      92.710  74.410  60.650  1.00  0.00           C
ATOM   3908  HD1 PHE A 255      92.640  74.830  61.650  1.00  0.00           H
ATOM   3909  CE1 PHE A 255      93.580  73.270  60.480  1.00  0.00           C
ATOM   3910  HE1 PHE A 255      94.160  72.970  61.340  1.00  0.00           H
ATOM   3911  CZ  PHE A 255      93.720  72.670  59.190  1.00  0.00           C
ATOM   3912  HZ  PHE A 255      94.330  71.780  59.140  1.00  0.00           H
ATOM   3913  CE2 PHE A 255      93.010  73.220  58.100  1.00  0.00           C
ATOM   3914  HE2 PHE A 255      93.160  72.700  57.160  1.00  0.00           H
ATOM   3915  CD2 PHE A 255      92.170  74.340  58.320  1.00  0.00           C
ATOM   3916  HD2 PHE A 255      91.690  74.760  57.440  1.00  0.00           H
ATOM   3917  C   PHE A 255      90.790  78.720  59.550  1.00  0.00           C
ATOM   3918  O   PHE A 255      90.760  79.230  58.460  1.00  0.00           O
ATOM   3919  N   GLN A 256      90.080  79.270  60.570  1.00  0.00           N
ATOM   3920  H   GLN A 256      90.230  78.860  61.480  1.00  0.00           H
ATOM   3921  CA  GLN A 256      89.220  80.430  60.310  1.00  0.00           C
ATOM   3922  HA  GLN A 256      88.530  80.240  59.480  1.00  0.00           H
ATOM   3923  CB  GLN A 256      88.400  80.580  61.580  1.00  0.00           C
ATOM   3924  HB1 GLN A 256      89.070  80.610  62.430  1.00  0.00           H
ATOM   3925  HB2 GLN A 256      87.640  79.800  61.490  1.00  0.00           H
ATOM   3926  CG  GLN A 256      87.430  81.850  61.620  1.00  0.00           C
ATOM   3927  HG1 GLN A 256      86.650  81.730  62.380  1.00  0.00           H
ATOM   3928  HG2 GLN A 256      86.950  81.840  60.640  1.00  0.00           H
ATOM   3929  CD  GLN A 256      87.930  83.250  61.920  1.00  0.00           C
ATOM   3930  OE1 GLN A 256      89.060  83.410  62.360  1.00  0.00           O
ATOM   3931  NE2 GLN A 256      87.080  84.250  61.700  1.00  0.00           N
ATOM   3932 1HE2 GLN A 256      86.170  84.080  61.310  1.00  0.00           H
ATOM   3933 2HE2 GLN A 256      87.410  85.170  61.960  1.00  0.00           H
ATOM   3934  C   GLN A 256      90.130  81.620  60.000  1.00  0.00           C
ATOM   3935  O   GLN A 256      89.820  82.350  59.070  1.00  0.00           O
ATOM   3936  N   THR A 257      91.180  81.900  60.850  1.00  0.00           N
ATOM   3937  H   THR A 257      91.400  81.260  61.610  1.00  0.00           H
ATOM   3938  CA  THR A 257      92.230  82.910  60.690  1.00  0.00           C
ATOM   3939  HA  THR A 257      91.730  83.870  60.820  1.00  0.00           H
ATOM   3940  CB  THR A 257      93.190  82.870  61.890  1.00  0.00           C
ATOM   3941  HB  THR A 257      93.780  81.960  61.800  1.00  0.00           H
ATOM   3942  CG2 THR A 257      94.170  84.060  61.770  1.00  0.00           C
ATOM   3943 1HG2 THR A 257      93.550  84.930  61.540  1.00  0.00           H
ATOM   3944 2HG2 THR A 257      94.880  84.040  62.600  1.00  0.00           H
ATOM   3945 3HG2 THR A 257      94.840  83.940  60.930  1.00  0.00           H
ATOM   3946  OG1 THR A 257      92.550  82.820  63.160  1.00  0.00           O
ATOM   3947  HG1 THR A 257      93.240  82.530  63.760  1.00  0.00           H
ATOM   3948  C   THR A 257      92.870  82.950  59.320  1.00  0.00           C
ATOM   3949  O   THR A 257      93.110  84.000  58.880  1.00  0.00           O
ATOM   3950  N   ASN A 258      92.950  81.760  58.710  1.00  0.00           N
ATOM   3951  H   ASN A 258      92.780  80.940  59.280  1.00  0.00           H
ATOM   3952  CA  ASN A 258      93.660  81.630  57.420  1.00  0.00           C
ATOM   3953  HA  ASN A 258      94.170  82.560  57.160  1.00  0.00           H
ATOM   3954  CB  ASN A 258      94.770  80.530  57.560  1.00  0.00           C
ATOM   3955  HB1 ASN A 258      95.290  80.570  56.600  1.00  0.00           H
ATOM   3956  HB2 ASN A 258      94.360  79.540  57.750  1.00  0.00           H
ATOM   3957  CG  ASN A 258      95.810  80.780  58.620  1.00  0.00           C
ATOM   3958  OD1 ASN A 258      95.990  81.890  59.060  1.00  0.00           O
ATOM   3959  ND2 ASN A 258      96.460  79.720  58.970  1.00  0.00           N
ATOM   3960 1HD2 ASN A 258      96.150  78.830  58.610  1.00  0.00           H
ATOM   3961 2HD2 ASN A 258      97.140  79.740  59.730  1.00  0.00           H
ATOM   3962  C   ASN A 258      92.800  81.390  56.160  1.00  0.00           C
ATOM   3963  O   ASN A 258      93.170  81.590  55.010  1.00  0.00           O
ATOM   3964  N   LEU A 259      91.550  80.860  56.320  1.00  0.00           N
ATOM   3965  H   LEU A 259      91.310  80.570  57.260  1.00  0.00           H
ATOM   3966  CA  LEU A 259      90.640  80.530  55.210  1.00  0.00           C
ATOM   3967  HA  LEU A 259      91.240  80.710  54.320  1.00  0.00           H
ATOM   3968  CB  LEU A 259      90.340  78.970  55.240  1.00  0.00           C
ATOM   3969  HB1 LEU A 259      89.830  78.630  54.340  1.00  0.00           H
ATOM   3970  HB2 LEU A 259      89.680  78.800  56.090  1.00  0.00           H
ATOM   3971  CG  LEU A 259      91.580  78.110  55.340  1.00  0.00           C
ATOM   3972  HG  LEU A 259      92.200  78.500  56.140  1.00  0.00           H
ATOM   3973  CD1 LEU A 259      91.220  76.700  55.610  1.00  0.00           C
ATOM   3974 1HD1 LEU A 259      90.660  76.220  54.800  1.00  0.00           H
ATOM   3975 2HD1 LEU A 259      91.990  75.980  55.870  1.00  0.00           H
ATOM   3976 3HD1 LEU A 259      90.540  76.600  56.450  1.00  0.00           H
ATOM   3977  CD2 LEU A 259      92.410  78.170  54.020  1.00  0.00           C
ATOM   3978 1HD2 LEU A 259      93.280  77.510  54.040  1.00  0.00           H
ATOM   3979 2HD2 LEU A 259      91.850  77.730  53.200  1.00  0.00           H
ATOM   3980 3HD2 LEU A 259      92.700  79.200  53.800  1.00  0.00           H
ATOM   3981  C   LEU A 259      89.310  81.370  55.110  1.00  0.00           C
ATOM   3982  O   LEU A 259      88.760  81.480  54.070  1.00  0.00           O
ATOM   3983  N   VAL A 260      88.830  81.980  56.190  1.00  0.00           N
ATOM   3984  H   VAL A 260      89.350  81.880  57.050  1.00  0.00           H
ATOM   3985  CA  VAL A 260      87.410  82.440  56.330  1.00  0.00           C
ATOM   3986  HA  VAL A 260      87.020  82.460  55.310  1.00  0.00           H
ATOM   3987  CB  VAL A 260      86.590  81.410  57.100  1.00  0.00           C
ATOM   3988  HB  VAL A 260      86.950  81.430  58.130  1.00  0.00           H
ATOM   3989  CG1 VAL A 260      85.100  81.680  56.990  1.00  0.00           C
ATOM   3990 1HG1 VAL A 260      84.640  80.970  57.690  1.00  0.00           H
ATOM   3991 2HG1 VAL A 260      84.750  82.690  57.170  1.00  0.00           H
ATOM   3992 3HG1 VAL A 260      84.890  81.560  55.930  1.00  0.00           H
ATOM   3993  CG2 VAL A 260      86.900  79.960  56.680  1.00  0.00           C
ATOM   3994 1HG2 VAL A 260      86.180  79.200  57.000  1.00  0.00           H
ATOM   3995 2HG2 VAL A 260      86.860  79.910  55.590  1.00  0.00           H
ATOM   3996 3HG2 VAL A 260      87.890  79.650  57.000  1.00  0.00           H
ATOM   3997  C   VAL A 260      87.240  83.820  56.980  1.00  0.00           C
ATOM   3998  O   VAL A 260      86.870  83.950  58.150  1.00  0.00           O
ATOM   3999  N   PRO A 261      87.400  84.940  56.220  1.00  0.00           N
ATOM   4000  CD  PRO A 261      88.110  85.020  54.960  1.00  0.00           C
ATOM   4001  HD1 PRO A 261      87.350  85.080  54.180  1.00  0.00           H
ATOM   4002  HD2 PRO A 261      88.630  84.100  54.680  1.00  0.00           H
ATOM   4003  CG  PRO A 261      88.820  86.380  54.950  1.00  0.00           C
ATOM   4004  HG1 PRO A 261      89.130  86.720  53.960  1.00  0.00           H
ATOM   4005  HG2 PRO A 261      89.710  86.340  55.590  1.00  0.00           H
ATOM   4006  CB  PRO A 261      87.790  87.270  55.550  1.00  0.00           C
ATOM   4007  HB1 PRO A 261      87.100  87.610  54.770  1.00  0.00           H
ATOM   4008  HB2 PRO A 261      88.140  88.160  56.060  1.00  0.00           H
ATOM   4009  CA  PRO A 261      87.080  86.330  56.630  1.00  0.00           C
ATOM   4010  HA  PRO A 261      87.530  86.590  57.590  1.00  0.00           H
ATOM   4011  C   PRO A 261      85.560  86.630  56.820  1.00  0.00           C
ATOM   4012  O   PRO A 261      85.210  87.320  57.780  1.00  0.00           O
ATOM   4013  N   TYR A 262      84.680  86.030  56.040  1.00  0.00           N
ATOM   4014  H   TYR A 262      85.040  85.440  55.300  1.00  0.00           H
ATOM   4015  CA  TYR A 262      83.230  86.270  56.100  1.00  0.00           C
ATOM   4016  HA  TYR A 262      82.930  87.020  56.830  1.00  0.00           H
ATOM   4017  CB  TYR A 262      82.690  86.830  54.810  1.00  0.00           C
ATOM   4018  HB1 TYR A 262      82.810  86.140  53.970  1.00  0.00           H
ATOM   4019  HB2 TYR A 262      83.270  87.740  54.660  1.00  0.00           H
ATOM   4020  CG  TYR A 262      81.180  87.270  54.850  1.00  0.00           C
ATOM   4021  CD1 TYR A 262      80.820  88.430  55.520  1.00  0.00           C
ATOM   4022  HD1 TYR A 262      81.570  88.920  56.120  1.00  0.00           H
ATOM   4023  CE1 TYR A 262      79.520  88.960  55.350  1.00  0.00           C
ATOM   4024  HE1 TYR A 262      79.280  89.880  55.850  1.00  0.00           H
ATOM   4025  CZ  TYR A 262      78.610  88.280  54.480  1.00  0.00           C
ATOM   4026  OH  TYR A 262      77.370  88.840  54.360  1.00  0.00           O
ATOM   4027  HH  TYR A 262      76.690  88.410  53.840  1.00  0.00           H
ATOM   4028  CE2 TYR A 262      78.930  87.060  53.950  1.00  0.00           C
ATOM   4029  HE2 TYR A 262      78.200  86.550  53.340  1.00  0.00           H
ATOM   4030  CD2 TYR A 262      80.220  86.530  54.160  1.00  0.00           C
ATOM   4031  HD2 TYR A 262      80.550  85.590  53.740  1.00  0.00           H
ATOM   4032  C   TYR A 262      82.460  84.980  56.570  1.00  0.00           C
ATOM   4033  O   TYR A 262      82.420  84.000  55.810  1.00  0.00           O
ATOM   4034  N   PRO A 263      81.860  84.940  57.830  1.00  0.00           N
ATOM   4035  CD  PRO A 263      81.840  85.990  58.810  1.00  0.00           C
ATOM   4036  HD1 PRO A 263      81.080  86.750  58.630  1.00  0.00           H
ATOM   4037  HD2 PRO A 263      82.790  86.470  59.020  1.00  0.00           H
ATOM   4038  CG  PRO A 263      81.360  85.340  60.160  1.00  0.00           C
ATOM   4039  HG1 PRO A 263      80.780  85.940  60.860  1.00  0.00           H
ATOM   4040  HG2 PRO A 263      82.220  84.860  60.610  1.00  0.00           H
ATOM   4041  CB  PRO A 263      80.470  84.190  59.680  1.00  0.00           C
ATOM   4042  HB1 PRO A 263      79.410  84.430  59.600  1.00  0.00           H
ATOM   4043  HB2 PRO A 263      80.550  83.410  60.440  1.00  0.00           H
ATOM   4044  CA  PRO A 263      81.250  83.730  58.440  1.00  0.00           C
ATOM   4045  HA  PRO A 263      82.140  83.180  58.720  1.00  0.00           H
ATOM   4046  C   PRO A 263      80.350  82.760  57.620  1.00  0.00           C
ATOM   4047  O   PRO A 263      80.390  81.550  57.800  1.00  0.00           O
ATOM   4048  N   ARG A 264      79.620  83.260  56.650  1.00  0.00           N
ATOM   4049  H   ARG A 264      79.650  84.270  56.580  1.00  0.00           H
ATOM   4050  CA  ARG A 264      78.740  82.580  55.670  1.00  0.00           C
ATOM   4051  HA  ARG A 264      78.220  81.710  56.080  1.00  0.00           H
ATOM   4052  CB  ARG A 264      77.590  83.430  55.190  1.00  0.00           C
ATOM   4053  HB1 ARG A 264      77.260  83.050  54.220  1.00  0.00           H
ATOM   4054  HB2 ARG A 264      77.970  84.420  54.940  1.00  0.00           H
ATOM   4055  CG  ARG A 264      76.470  83.520  56.230  1.00  0.00           C
ATOM   4056  HG1 ARG A 264      76.840  83.580  57.260  1.00  0.00           H
ATOM   4057  HG2 ARG A 264      75.850  82.630  56.230  1.00  0.00           H
ATOM   4058  CD  ARG A 264      75.470  84.680  55.870  1.00  0.00           C
ATOM   4059  HD1 ARG A 264      76.040  85.590  55.730  1.00  0.00           H
ATOM   4060  HD2 ARG A 264      74.790  84.780  56.710  1.00  0.00           H
ATOM   4061  NE  ARG A 264      74.670  84.350  54.720  1.00  0.00           N
ATOM   4062  HE  ARG A 264      74.810  84.940  53.910  1.00  0.00           H
ATOM   4063  CZ  ARG A 264      73.620  83.570  54.630  1.00  0.00           C
ATOM   4064  NH1 ARG A 264      73.160  82.890  55.640  1.00  0.00           N
ATOM   4065 1HH1 ARG A 264      73.760  82.770  56.440  1.00  0.00           H
ATOM   4066 2HH1 ARG A 264      72.340  82.310  55.530  1.00  0.00           H
ATOM   4067  NH2 ARG A 264      73.100  83.530  53.410  1.00  0.00           N
ATOM   4068 1HH2 ARG A 264      73.500  84.210  52.780  1.00  0.00           H
ATOM   4069 2HH2 ARG A 264      72.360  82.870  53.260  1.00  0.00           H
ATOM   4070  C   ARG A 264      79.530  81.890  54.590  1.00  0.00           C
ATOM   4071  O   ARG A 264      79.200  80.810  54.160  1.00  0.00           O
ATOM   4072  N   ILE A 265      80.630  82.500  54.130  1.00  0.00           N
ATOM   4073  H   ILE A 265      80.900  83.350  54.610  1.00  0.00           H
ATOM   4074  CA  ILE A 265      81.520  82.120  52.980  1.00  0.00           C
ATOM   4075  HA  ILE A 265      81.000  81.460  52.290  1.00  0.00           H
ATOM   4076  CB  ILE A 265      81.860  83.390  52.100  1.00  0.00           C
ATOM   4077  HB  ILE A 265      82.280  84.140  52.770  1.00  0.00           H
ATOM   4078  CG2 ILE A 265      82.790  83.020  50.970  1.00  0.00           C
ATOM   4079 1HG2 ILE A 265      82.440  82.270  50.270  1.00  0.00           H
ATOM   4080 2HG2 ILE A 265      83.090  83.930  50.440  1.00  0.00           H
ATOM   4081 3HG2 ILE A 265      83.730  82.650  51.370  1.00  0.00           H
ATOM   4082  CG1 ILE A 265      80.560  83.870  51.400  1.00  0.00           C
ATOM   4083 1HG1 ILE A 265      79.850  84.010  52.220  1.00  0.00           H
ATOM   4084 2HG1 ILE A 265      80.180  83.020  50.820  1.00  0.00           H
ATOM   4085  CD  ILE A 265      80.540  85.100  50.470  1.00  0.00           C
ATOM   4086  HD1 ILE A 265      79.710  84.800  49.820  1.00  0.00           H
ATOM   4087  HD2 ILE A 265      80.300  86.000  51.030  1.00  0.00           H
ATOM   4088  HD3 ILE A 265      81.520  85.260  50.030  1.00  0.00           H
ATOM   4089  C   ILE A 265      82.700  81.420  53.630  1.00  0.00           C
ATOM   4090  O   ILE A 265      83.880  81.880  53.740  1.00  0.00           O
ATOM   4091  N   HIS A 266      82.290  80.280  54.130  1.00  0.00           N
ATOM   4092  H   HIS A 266      81.330  79.990  54.030  1.00  0.00           H
ATOM   4093  CA  HIS A 266      83.090  79.320  54.900  1.00  0.00           C
ATOM   4094  HA  HIS A 266      84.100  79.730  55.000  1.00  0.00           H
ATOM   4095  CB  HIS A 266      82.470  79.210  56.340  1.00  0.00           C
ATOM   4096  HB1 HIS A 266      82.280  80.200  56.770  1.00  0.00           H
ATOM   4097  HB2 HIS A 266      83.230  78.770  56.990  1.00  0.00           H
ATOM   4098  CG  HIS A 266      81.170  78.440  56.540  1.00  0.00           C
ATOM   4099  ND1 HIS A 266      80.030  78.780  57.200  1.00  0.00           N
ATOM   4100  HD1 HIS A 266      79.860  79.700  57.580  1.00  0.00           H
ATOM   4101  CE1 HIS A 266      79.240  77.720  57.400  1.00  0.00           C
ATOM   4102  HE1 HIS A 266      78.410  77.600  58.070  1.00  0.00           H
ATOM   4103  NE2 HIS A 266      79.700  76.700  56.680  1.00  0.00           N
ATOM   4104  CD2 HIS A 266      80.910  77.130  56.070  1.00  0.00           C
ATOM   4105  HD2 HIS A 266      81.590  76.530  55.480  1.00  0.00           H
ATOM   4106  C   HIS A 266      83.440  77.960  54.210  1.00  0.00           C
ATOM   4107  O   HIS A 266      83.810  77.010  54.820  1.00  0.00           O
ATOM   4108  N   PHE A 267      83.330  77.940  52.870  1.00  0.00           N
ATOM   4109  H   PHE A 267      83.070  78.810  52.440  1.00  0.00           H
ATOM   4110  CA  PHE A 267      83.630  76.860  51.960  1.00  0.00           C
ATOM   4111  HA  PHE A 267      83.740  76.020  52.650  1.00  0.00           H
ATOM   4112  CB  PHE A 267      82.340  76.640  51.150  1.00  0.00           C
ATOM   4113  HB1 PHE A 267      82.430  75.710  50.580  1.00  0.00           H
ATOM   4114  HB2 PHE A 267      82.250  77.420  50.400  1.00  0.00           H
ATOM   4115  CG  PHE A 267      81.010  76.520  51.860  1.00  0.00           C
ATOM   4116  CD1 PHE A 267      80.320  77.730  52.150  1.00  0.00           C
ATOM   4117  HD1 PHE A 267      80.720  78.680  51.830  1.00  0.00           H
ATOM   4118  CE1 PHE A 267      79.080  77.720  52.850  1.00  0.00           C
ATOM   4119  HE1 PHE A 267      78.520  78.610  53.070  1.00  0.00           H
ATOM   4120  CZ  PHE A 267      78.560  76.480  53.230  1.00  0.00           C
ATOM   4121  HZ  PHE A 267      77.620  76.430  53.760  1.00  0.00           H
ATOM   4122  CE2 PHE A 267      79.190  75.270  52.930  1.00  0.00           C
ATOM   4123  HE2 PHE A 267      78.730  74.330  53.220  1.00  0.00           H
ATOM   4124  CD2 PHE A 267      80.460  75.280  52.260  1.00  0.00           C
ATOM   4125  HD2 PHE A 267      81.010  74.380  52.050  1.00  0.00           H
ATOM   4126  C   PHE A 267      84.870  77.090  51.020  1.00  0.00           C
ATOM   4127  O   PHE A 267      84.710  77.240  49.820  1.00  0.00           O
ATOM   4128  N   PRO A 268      86.130  77.200  51.500  1.00  0.00           N
ATOM   4129  CD  PRO A 268      86.510  76.900  52.890  1.00  0.00           C
ATOM   4130  HD1 PRO A 268      85.930  76.050  53.250  1.00  0.00           H
ATOM   4131  HD2 PRO A 268      86.490  77.750  53.570  1.00  0.00           H
ATOM   4132  CG  PRO A 268      87.950  76.540  52.930  1.00  0.00           C
ATOM   4133  HG1 PRO A 268      88.070  75.460  52.800  1.00  0.00           H
ATOM   4134  HG2 PRO A 268      88.490  76.830  53.820  1.00  0.00           H
ATOM   4135  CB  PRO A 268      88.510  77.220  51.640  1.00  0.00           C
ATOM   4136  HB1 PRO A 268      89.370  76.620  51.370  1.00  0.00           H
ATOM   4137  HB2 PRO A 268      88.770  78.250  51.890  1.00  0.00           H
ATOM   4138  CA  PRO A 268      87.360  77.200  50.660  1.00  0.00           C
ATOM   4139  HA  PRO A 268      87.540  78.100  50.070  1.00  0.00           H
ATOM   4140  C   PRO A 268      87.530  75.990  49.650  1.00  0.00           C
ATOM   4141  O   PRO A 268      87.470  74.800  49.990  1.00  0.00           O
ATOM   4142  N   LEU A 269      87.710  76.280  48.380  1.00  0.00           N
ATOM   4143  H   LEU A 269      87.730  77.250  48.110  1.00  0.00           H
ATOM   4144  CA  LEU A 269      87.960  75.250  47.340  1.00  0.00           C
ATOM   4145  HA  LEU A 269      87.170  74.500  47.450  1.00  0.00           H
ATOM   4146  CB  LEU A 269      87.910  75.880  45.930  1.00  0.00           C
ATOM   4147  HB1 LEU A 269      88.660  76.660  45.910  1.00  0.00           H
ATOM   4148  HB2 LEU A 269      86.940  76.380  45.930  1.00  0.00           H
ATOM   4149  CG  LEU A 269      88.120  74.970  44.730  1.00  0.00           C
ATOM   4150  HG  LEU A 269      89.130  74.580  44.890  1.00  0.00           H
ATOM   4151  CD1 LEU A 269      87.240  73.690  44.750  1.00  0.00           C
ATOM   4152 1HD1 LEU A 269      87.490  72.990  43.940  1.00  0.00           H
ATOM   4153 2HD1 LEU A 269      87.260  73.250  45.750  1.00  0.00           H
ATOM   4154 3HD1 LEU A 269      86.230  74.070  44.640  1.00  0.00           H
ATOM   4155  CD2 LEU A 269      88.040  75.850  43.500  1.00  0.00           C
ATOM   4156 1HD2 LEU A 269      88.930  76.470  43.440  1.00  0.00           H
ATOM   4157 2HD2 LEU A 269      88.000  75.220  42.610  1.00  0.00           H
ATOM   4158 3HD2 LEU A 269      87.130  76.430  43.660  1.00  0.00           H
ATOM   4159  C   LEU A 269      89.360  74.490  47.530  1.00  0.00           C
ATOM   4160  O   LEU A 269      90.390  75.150  47.670  1.00  0.00           O
ATOM   4161  N   ALA A 270      89.300  73.160  47.530  1.00  0.00           N
ATOM   4162  H   ALA A 270      88.450  72.640  47.400  1.00  0.00           H
ATOM   4163  CA  ALA A 270      90.530  72.360  47.520  1.00  0.00           C
ATOM   4164  HA  ALA A 270      91.300  73.050  47.870  1.00  0.00           H
ATOM   4165  CB  ALA A 270      90.410  71.230  48.510  1.00  0.00           C
ATOM   4166  HB1 ALA A 270      91.210  70.510  48.370  1.00  0.00           H
ATOM   4167  HB2 ALA A 270      90.320  71.500  49.560  1.00  0.00           H
ATOM   4168  HB3 ALA A 270      89.480  70.730  48.230  1.00  0.00           H
ATOM   4169  C   ALA A 270      90.980  71.940  46.060  1.00  0.00           C
ATOM   4170  O   ALA A 270      90.150  71.510  45.250  1.00  0.00           O
ATOM   4171  N   THR A 271      92.280  72.200  45.670  1.00  0.00           N
ATOM   4172  H   THR A 271      92.890  72.750  46.250  1.00  0.00           H
ATOM   4173  CA  THR A 271      92.830  71.500  44.480  1.00  0.00           C
ATOM   4174  HA  THR A 271      92.060  70.850  44.070  1.00  0.00           H
ATOM   4175  CB  THR A 271      93.280  72.610  43.430  1.00  0.00           C
ATOM   4176  HB  THR A 271      94.110  73.170  43.870  1.00  0.00           H
ATOM   4177  CG2 THR A 271      93.700  71.960  42.130  1.00  0.00           C
ATOM   4178 1HG2 THR A 271      94.330  71.080  42.220  1.00  0.00           H
ATOM   4179 2HG2 THR A 271      92.800  71.790  41.540  1.00  0.00           H
ATOM   4180 3HG2 THR A 271      94.270  72.720  41.580  1.00  0.00           H
ATOM   4181  OG1 THR A 271      92.210  73.500  43.180  1.00  0.00           O
ATOM   4182  HG1 THR A 271      92.200  74.260  43.760  1.00  0.00           H
ATOM   4183  C   THR A 271      94.010  70.570  44.850  1.00  0.00           C
ATOM   4184  O   THR A 271      94.740  70.980  45.710  1.00  0.00           O
ATOM   4185  N   TYR A 272      94.230  69.420  44.190  1.00  0.00           N
ATOM   4186  H   TYR A 272      93.860  69.310  43.260  1.00  0.00           H
ATOM   4187  CA  TYR A 272      95.360  68.540  44.650  1.00  0.00           C
ATOM   4188  HA  TYR A 272      96.000  69.120  45.320  1.00  0.00           H
ATOM   4189  CB  TYR A 272      94.830  67.380  45.510  1.00  0.00           C
ATOM   4190  HB1 TYR A 272      94.120  66.730  44.980  1.00  0.00           H
ATOM   4191  HB2 TYR A 272      94.330  67.670  46.440  1.00  0.00           H
ATOM   4192  CG  TYR A 272      95.850  66.400  46.100  1.00  0.00           C
ATOM   4193  CD1 TYR A 272      96.430  66.760  47.330  1.00  0.00           C
ATOM   4194  HD1 TYR A 272      96.110  67.670  47.800  1.00  0.00           H
ATOM   4195  CE1 TYR A 272      97.450  65.960  47.870  1.00  0.00           C
ATOM   4196  HE1 TYR A 272      97.860  66.250  48.820  1.00  0.00           H
ATOM   4197  CZ  TYR A 272      97.920  64.840  47.130  1.00  0.00           C
ATOM   4198  OH  TYR A 272      98.890  64.100  47.670  1.00  0.00           O
ATOM   4199  HH  TYR A 272      99.230  63.620  46.910  1.00  0.00           H
ATOM   4200  CE2 TYR A 272      97.340  64.540  45.890  1.00  0.00           C
ATOM   4201  HE2 TYR A 272      97.650  63.660  45.350  1.00  0.00           H
ATOM   4202  CD2 TYR A 272      96.320  65.300  45.350  1.00  0.00           C
ATOM   4203  HD2 TYR A 272      95.730  64.990  44.500  1.00  0.00           H
ATOM   4204  C   TYR A 272      96.160  68.030  43.410  1.00  0.00           C
ATOM   4205  O   TYR A 272      95.520  67.700  42.360  1.00  0.00           O
ATOM   4206  N   ALA A 273      97.500  67.920  43.490  1.00  0.00           N
ATOM   4207  H   ALA A 273      97.830  68.620  44.140  1.00  0.00           H
ATOM   4208  CA  ALA A 273      98.390  67.390  42.480  1.00  0.00           C
ATOM   4209  HA  ALA A 273      97.780  66.590  42.070  1.00  0.00           H
ATOM   4210  CB  ALA A 273      98.660  68.480  41.470  1.00  0.00           C
ATOM   4211  HB1 ALA A 273      97.680  68.790  41.120  1.00  0.00           H
ATOM   4212  HB2 ALA A 273      99.170  69.350  41.880  1.00  0.00           H
ATOM   4213  HB3 ALA A 273      99.160  68.090  40.580  1.00  0.00           H
ATOM   4214  C   ALA A 273      99.740  66.830  43.040  1.00  0.00           C
ATOM   4215  O   ALA A 273     100.230  67.310  44.100  1.00  0.00           O
ATOM   4216  N   PRO A 274     100.440  65.930  42.330  1.00  0.00           N
ATOM   4217  CD  PRO A 274     101.820  65.540  42.750  1.00  0.00           C
ATOM   4218  HD1 PRO A 274     101.830  65.000  43.700  1.00  0.00           H
ATOM   4219  HD2 PRO A 274     102.510  66.360  42.900  1.00  0.00           H
ATOM   4220  CG  PRO A 274     102.300  64.620  41.650  1.00  0.00           C
ATOM   4221  HG1 PRO A 274     102.340  63.640  42.110  1.00  0.00           H
ATOM   4222  HG2 PRO A 274     103.290  64.940  41.320  1.00  0.00           H
ATOM   4223  CB  PRO A 274     101.270  64.650  40.500  1.00  0.00           C
ATOM   4224  HB1 PRO A 274     101.130  63.660  40.060  1.00  0.00           H
ATOM   4225  HB2 PRO A 274     101.630  65.360  39.750  1.00  0.00           H
ATOM   4226  CA  PRO A 274     100.000  65.160  41.170  1.00  0.00           C
ATOM   4227  HA  PRO A 274      99.390  65.780  40.510  1.00  0.00           H
ATOM   4228  C   PRO A 274      99.140  63.950  41.620  1.00  0.00           C
ATOM   4229  O   PRO A 274      99.390  63.400  42.720  1.00  0.00           O
ATOM   4230  N   VAL A 275      98.150  63.530  40.790  1.00  0.00           N
ATOM   4231  H   VAL A 275      97.970  64.020  39.930  1.00  0.00           H
ATOM   4232  CA  VAL A 275      97.440  62.290  41.010  1.00  0.00           C
ATOM   4233  HA  VAL A 275      97.890  61.820  41.880  1.00  0.00           H
ATOM   4234  CB  VAL A 275      95.900  62.410  41.110  1.00  0.00           C
ATOM   4235  HB  VAL A 275      95.480  62.870  40.220  1.00  0.00           H
ATOM   4236  CG1 VAL A 275      95.150  61.110  41.320  1.00  0.00           C
ATOM   4237 1HG1 VAL A 275      95.590  60.680  42.220  1.00  0.00           H
ATOM   4238 2HG1 VAL A 275      94.090  61.240  41.510  1.00  0.00           H
ATOM   4239 3HG1 VAL A 275      95.180  60.560  40.380  1.00  0.00           H
ATOM   4240  CG2 VAL A 275      95.660  63.330  42.350  1.00  0.00           C
ATOM   4241 1HG2 VAL A 275      94.630  63.270  42.720  1.00  0.00           H
ATOM   4242 2HG2 VAL A 275      96.320  62.950  43.130  1.00  0.00           H
ATOM   4243 3HG2 VAL A 275      95.830  64.400  42.190  1.00  0.00           H
ATOM   4244  C   VAL A 275      97.760  61.480  39.740  1.00  0.00           C
ATOM   4245  O   VAL A 275      97.460  62.000  38.660  1.00  0.00           O
ATOM   4246  N   ILE A 276      98.520  60.370  39.840  1.00  0.00           N
ATOM   4247  H   ILE A 276      98.540  60.020  40.790  1.00  0.00           H
ATOM   4248  CA  ILE A 276      99.340  59.800  38.740  1.00  0.00           C
ATOM   4249  HA  ILE A 276      98.770  60.090  37.860  1.00  0.00           H
ATOM   4250  CB  ILE A 276     100.690  60.520  38.750  1.00  0.00           C
ATOM   4251  HB  ILE A 276     100.480  61.580  38.910  1.00  0.00           H
ATOM   4252  CG2 ILE A 276     101.480  59.930  39.820  1.00  0.00           C
ATOM   4253 1HG2 ILE A 276     102.390  60.510  39.960  1.00  0.00           H
ATOM   4254 2HG2 ILE A 276     101.050  60.010  40.810  1.00  0.00           H
ATOM   4255 3HG2 ILE A 276     101.750  58.900  39.580  1.00  0.00           H
ATOM   4256  CG1 ILE A 276     101.320  60.350  37.360  1.00  0.00           C
ATOM   4257 1HG1 ILE A 276     100.550  60.360  36.590  1.00  0.00           H
ATOM   4258 2HG1 ILE A 276     101.820  59.380  37.410  1.00  0.00           H
ATOM   4259  CD  ILE A 276     102.330  61.530  37.050  1.00  0.00           C
ATOM   4260  HD1 ILE A 276     101.740  62.360  36.660  1.00  0.00           H
ATOM   4261  HD2 ILE A 276     102.920  61.790  37.930  1.00  0.00           H
ATOM   4262  HD3 ILE A 276     103.000  61.140  36.280  1.00  0.00           H
ATOM   4263  C   ILE A 276      99.370  58.270  38.630  1.00  0.00           C
ATOM   4264  O   ILE A 276      99.380  57.520  39.620  1.00  0.00           O
ATOM   4265  N   SER A 277      99.500  57.780  37.350  1.00  0.00           N
ATOM   4266  H   SER A 277      99.470  58.360  36.530  1.00  0.00           H
ATOM   4267  CA  SER A 277      99.870  56.450  36.910  1.00  0.00           C
ATOM   4268  HA  SER A 277      99.740  55.640  37.630  1.00  0.00           H
ATOM   4269  CB  SER A 277      98.890  56.010  35.740  1.00  0.00           C
ATOM   4270  HB1 SER A 277      99.280  56.360  34.780  1.00  0.00           H
ATOM   4271  HB2 SER A 277      97.900  56.450  35.820  1.00  0.00           H
ATOM   4272  OG  SER A 277      98.930  54.610  35.570  1.00  0.00           O
ATOM   4273  HG  SER A 277      98.340  54.370  34.850  1.00  0.00           H
ATOM   4274  C   SER A 277     101.360  56.290  36.410  1.00  0.00           C
ATOM   4275  O   SER A 277     101.730  56.340  35.230  1.00  0.00           O
ATOM   4276  N   ALA A 278     102.200  56.200  37.440  1.00  0.00           N
ATOM   4277  H   ALA A 278     101.790  56.100  38.350  1.00  0.00           H
ATOM   4278  CA  ALA A 278     103.740  56.320  37.420  1.00  0.00           C
ATOM   4279  HA  ALA A 278     104.010  56.590  38.440  1.00  0.00           H
ATOM   4280  CB  ALA A 278     104.250  54.900  37.310  1.00  0.00           C
ATOM   4281  HB1 ALA A 278     103.630  54.150  37.790  1.00  0.00           H
ATOM   4282  HB2 ALA A 278     104.250  54.560  36.270  1.00  0.00           H
ATOM   4283  HB3 ALA A 278     105.240  54.980  37.760  1.00  0.00           H
ATOM   4284  C   ALA A 278     104.310  57.340  36.420  1.00  0.00           C
ATOM   4285  O   ALA A 278     104.650  57.040  35.250  1.00  0.00           O
ATOM   4286  N   GLU A 284     104.500  58.560  36.930  1.00  0.00           N
ATOM   4287  H   GLU A 284     104.040  58.750  37.810  1.00  0.00           H
ATOM   4288  CA  GLU A 284     105.720  59.350  36.620  1.00  0.00           C
ATOM   4289  HA  GLU A 284     106.570  58.680  36.510  1.00  0.00           H
ATOM   4290  CB  GLU A 284     105.620  60.060  35.300  1.00  0.00           C
ATOM   4291  HB1 GLU A 284     105.300  61.100  35.400  1.00  0.00           H
ATOM   4292  HB2 GLU A 284     104.810  59.640  34.710  1.00  0.00           H
ATOM   4293  CG  GLU A 284     107.010  60.020  34.550  1.00  0.00           C
ATOM   4294  HG1 GLU A 284     107.000  59.050  34.060  1.00  0.00           H
ATOM   4295  HG2 GLU A 284     107.790  60.290  35.260  1.00  0.00           H
ATOM   4296  CD  GLU A 284     106.940  61.170  33.490  1.00  0.00           C
ATOM   4297  OE1 GLU A 284     107.800  62.080  33.440  1.00  0.00           O
ATOM   4298  OE2 GLU A 284     106.020  61.140  32.640  1.00  0.00           O
ATOM   4299  C   GLU A 284     106.080  60.290  37.800  1.00  0.00           C
ATOM   4300  O   GLU A 284     105.430  60.200  38.840  1.00  0.00           O
ATOM   4301  N   GLN A 285     107.110  61.190  37.730  1.00  0.00           N
ATOM   4302  H   GLN A 285     107.860  61.070  37.060  1.00  0.00           H
ATOM   4303  CA  GLN A 285     107.270  62.240  38.770  1.00  0.00           C
ATOM   4304  HA  GLN A 285     106.490  62.130  39.520  1.00  0.00           H
ATOM   4305  CB  GLN A 285     108.650  62.140  39.430  1.00  0.00           C
ATOM   4306  HB1 GLN A 285     108.730  62.960  40.140  1.00  0.00           H
ATOM   4307  HB2 GLN A 285     109.400  62.260  38.650  1.00  0.00           H
ATOM   4308  CG  GLN A 285     108.920  60.750  40.080  1.00  0.00           C
ATOM   4309  HG1 GLN A 285     109.920  60.890  40.480  1.00  0.00           H
ATOM   4310  HG2 GLN A 285     108.840  60.010  39.280  1.00  0.00           H
ATOM   4311  CD  GLN A 285     108.040  60.410  41.310  1.00  0.00           C
ATOM   4312  OE1 GLN A 285     107.960  61.180  42.240  1.00  0.00           O
ATOM   4313  NE2 GLN A 285     107.370  59.330  41.250  1.00  0.00           N
ATOM   4314 1HE2 GLN A 285     107.290  58.800  40.390  1.00  0.00           H
ATOM   4315 2HE2 GLN A 285     106.760  59.100  42.020  1.00  0.00           H
ATOM   4316  C   GLN A 285     107.180  63.630  38.090  1.00  0.00           C
ATOM   4317  O   GLN A 285     106.950  63.680  36.910  1.00  0.00           O
ATOM   4318  N   LEU A 286     107.190  64.770  38.870  1.00  0.00           N
ATOM   4319  H   LEU A 286     107.270  64.550  39.860  1.00  0.00           H
ATOM   4320  CA  LEU A 286     107.090  66.170  38.460  1.00  0.00           C
ATOM   4321  HA  LEU A 286     107.440  66.170  37.430  1.00  0.00           H
ATOM   4322  CB  LEU A 286     105.680  66.700  38.360  1.00  0.00           C
ATOM   4323  HB1 LEU A 286     105.850  67.710  37.980  1.00  0.00           H
ATOM   4324  HB2 LEU A 286     105.310  66.920  39.370  1.00  0.00           H
ATOM   4325  CG  LEU A 286     104.670  66.000  37.460  1.00  0.00           C
ATOM   4326  HG  LEU A 286     105.140  65.780  36.500  1.00  0.00           H
ATOM   4327  CD1 LEU A 286     104.110  64.710  38.120  1.00  0.00           C
ATOM   4328 1HD1 LEU A 286     103.060  64.560  37.880  1.00  0.00           H
ATOM   4329 2HD1 LEU A 286     104.700  63.920  37.650  1.00  0.00           H
ATOM   4330 3HD1 LEU A 286     104.260  64.670  39.200  1.00  0.00           H
ATOM   4331  CD2 LEU A 286     103.510  66.990  37.170  1.00  0.00           C
ATOM   4332 1HD2 LEU A 286     103.090  67.370  38.100  1.00  0.00           H
ATOM   4333 2HD2 LEU A 286     103.800  67.810  36.510  1.00  0.00           H
ATOM   4334 3HD2 LEU A 286     102.720  66.400  36.700  1.00  0.00           H
ATOM   4335  C   LEU A 286     107.870  67.170  39.400  1.00  0.00           C
ATOM   4336  O   LEU A 286     108.060  66.850  40.590  1.00  0.00           O
ATOM   4337  N   SER A 287     108.300  68.310  38.870  1.00  0.00           N
ATOM   4338  H   SER A 287     108.190  68.470  37.880  1.00  0.00           H
ATOM   4339  CA  SER A 287     109.010  69.290  39.630  1.00  0.00           C
ATOM   4340  HA  SER A 287     109.630  68.760  40.350  1.00  0.00           H
ATOM   4341  CB  SER A 287     109.870  70.070  38.680  1.00  0.00           C
ATOM   4342  HB1 SER A 287     110.460  69.420  38.040  1.00  0.00           H
ATOM   4343  HB2 SER A 287     110.550  70.620  39.340  1.00  0.00           H
ATOM   4344  OG  SER A 287     109.130  70.970  37.860  1.00  0.00           O
ATOM   4345  HG  SER A 287     108.610  70.390  37.300  1.00  0.00           H
ATOM   4346  C   SER A 287     108.110  70.280  40.390  1.00  0.00           C
ATOM   4347  O   SER A 287     106.920  70.400  40.110  1.00  0.00           O
ATOM   4348  N   VAL A 288     108.690  71.130  41.300  1.00  0.00           N
ATOM   4349  H   VAL A 288     109.620  70.940  41.610  1.00  0.00           H
ATOM   4350  CA  VAL A 288     107.850  72.120  42.060  1.00  0.00           C
ATOM   4351  HA  VAL A 288     107.120  71.490  42.560  1.00  0.00           H
ATOM   4352  CB  VAL A 288     108.570  72.810  43.190  1.00  0.00           C
ATOM   4353  HB  VAL A 288     109.470  73.290  42.780  1.00  0.00           H
ATOM   4354  CG1 VAL A 288     107.690  73.880  43.850  1.00  0.00           C
ATOM   4355 1HG1 VAL A 288     108.120  74.220  44.790  1.00  0.00           H
ATOM   4356 2HG1 VAL A 288     107.550  74.730  43.180  1.00  0.00           H
ATOM   4357 3HG1 VAL A 288     106.730  73.430  44.130  1.00  0.00           H
ATOM   4358  CG2 VAL A 288     109.020  71.870  44.280  1.00  0.00           C
ATOM   4359 1HG2 VAL A 288     109.670  72.280  45.060  1.00  0.00           H
ATOM   4360 2HG2 VAL A 288     108.110  71.460  44.700  1.00  0.00           H
ATOM   4361 3HG2 VAL A 288     109.480  71.030  43.760  1.00  0.00           H
ATOM   4362  C   VAL A 288     107.040  73.050  41.170  1.00  0.00           C
ATOM   4363  O   VAL A 288     105.860  73.330  41.480  1.00  0.00           O
ATOM   4364  N   ALA A 289     107.630  73.540  40.070  1.00  0.00           N
ATOM   4365  H   ALA A 289     108.640  73.510  40.080  1.00  0.00           H
ATOM   4366  CA  ALA A 289     106.970  74.450  39.100  1.00  0.00           C
ATOM   4367  HA  ALA A 289     106.680  75.410  39.540  1.00  0.00           H
ATOM   4368  CB  ALA A 289     107.950  74.690  37.940  1.00  0.00           C
ATOM   4369  HB1 ALA A 289     107.570  75.490  37.290  1.00  0.00           H
ATOM   4370  HB2 ALA A 289     108.950  74.930  38.290  1.00  0.00           H
ATOM   4371  HB3 ALA A 289     108.030  73.820  37.290  1.00  0.00           H
ATOM   4372  C   ALA A 289     105.730  73.840  38.520  1.00  0.00           C
ATOM   4373  O   ALA A 289     104.800  74.560  38.240  1.00  0.00           O
ATOM   4374  N   GLU A 290     105.710  72.530  38.290  1.00  0.00           N
ATOM   4375  H   GLU A 290     106.520  71.980  38.530  1.00  0.00           H
ATOM   4376  CA  GLU A 290     104.600  71.950  37.500  1.00  0.00           C
ATOM   4377  HA  GLU A 290     104.260  72.570  36.670  1.00  0.00           H
ATOM   4378  CB  GLU A 290     105.000  70.580  36.890  1.00  0.00           C
ATOM   4379  HB1 GLU A 290     104.050  70.180  36.550  1.00  0.00           H
ATOM   4380  HB2 GLU A 290     105.350  69.960  37.720  1.00  0.00           H
ATOM   4381  CG  GLU A 290     105.960  70.810  35.780  1.00  0.00           C
ATOM   4382  HG1 GLU A 290     106.530  71.680  36.100  1.00  0.00           H
ATOM   4383  HG2 GLU A 290     105.320  71.100  34.940  1.00  0.00           H
ATOM   4384  CD  GLU A 290     106.790  69.550  35.540  1.00  0.00           C
ATOM   4385  OE1 GLU A 290     106.250  68.580  34.900  1.00  0.00           O
ATOM   4386  OE2 GLU A 290     107.980  69.620  35.870  1.00  0.00           O
ATOM   4387  C   GLU A 290     103.490  71.710  38.530  1.00  0.00           C
ATOM   4388  O   GLU A 290     102.310  71.830  38.270  1.00  0.00           O
ATOM   4389  N   ILE A 291     103.810  71.270  39.770  1.00  0.00           N
ATOM   4390  H   ILE A 291     104.770  71.090  40.010  1.00  0.00           H
ATOM   4391  CA  ILE A 291     102.740  71.040  40.690  1.00  0.00           C
ATOM   4392  HA  ILE A 291     101.950  70.470  40.200  1.00  0.00           H
ATOM   4393  CB  ILE A 291     103.090  70.070  41.830  1.00  0.00           C
ATOM   4394  HB  ILE A 291     102.260  69.880  42.520  1.00  0.00           H
ATOM   4395  CG2 ILE A 291     103.430  68.690  41.180  1.00  0.00           C
ATOM   4396 1HG2 ILE A 291     102.510  68.250  40.790  1.00  0.00           H
ATOM   4397 2HG2 ILE A 291     104.240  68.750  40.450  1.00  0.00           H
ATOM   4398 3HG2 ILE A 291     103.790  68.010  41.950  1.00  0.00           H
ATOM   4399  CG1 ILE A 291     104.320  70.530  42.690  1.00  0.00           C
ATOM   4400 1HG1 ILE A 291     104.240  71.620  42.730  1.00  0.00           H
ATOM   4401 2HG1 ILE A 291     105.250  70.310  42.150  1.00  0.00           H
ATOM   4402  CD  ILE A 291     104.380  69.890  44.070  1.00  0.00           C
ATOM   4403  HD1 ILE A 291     104.510  68.810  44.010  1.00  0.00           H
ATOM   4404  HD2 ILE A 291     105.270  70.310  44.530  1.00  0.00           H
ATOM   4405  HD3 ILE A 291     103.410  70.110  44.520  1.00  0.00           H
ATOM   4406  C   ILE A 291     101.940  72.280  41.150  1.00  0.00           C
ATOM   4407  O   ILE A 291     100.720  72.070  41.260  1.00  0.00           O
ATOM   4408  N   THR A 292     102.570  73.440  41.280  1.00  0.00           N
ATOM   4409  H   THR A 292     103.570  73.430  41.200  1.00  0.00           H
ATOM   4410  CA  THR A 292     101.930  74.670  41.660  1.00  0.00           C
ATOM   4411  HA  THR A 292     101.160  74.550  42.420  1.00  0.00           H
ATOM   4412  CB  THR A 292     103.010  75.600  42.320  1.00  0.00           C
ATOM   4413  HB  THR A 292     103.620  76.050  41.540  1.00  0.00           H
ATOM   4414  CG2 THR A 292     102.490  76.740  43.200  1.00  0.00           C
ATOM   4415 1HG2 THR A 292     103.380  77.060  43.740  1.00  0.00           H
ATOM   4416 2HG2 THR A 292     102.090  77.510  42.530  1.00  0.00           H
ATOM   4417 3HG2 THR A 292     101.720  76.230  43.770  1.00  0.00           H
ATOM   4418  OG1 THR A 292     103.880  74.950  43.220  1.00  0.00           O
ATOM   4419  HG1 THR A 292     104.480  74.390  42.720  1.00  0.00           H
ATOM   4420  C   THR A 292     101.260  75.320  40.450  1.00  0.00           C
ATOM   4421  O   THR A 292     100.290  76.000  40.590  1.00  0.00           O
ATOM   4422  N   ASN A 293     101.600  74.910  39.230  1.00  0.00           N
ATOM   4423  H   ASN A 293     102.330  74.220  39.180  1.00  0.00           H
ATOM   4424  CA  ASN A 293     100.830  75.200  38.070  1.00  0.00           C
ATOM   4425  HA  ASN A 293     100.590  76.260  38.090  1.00  0.00           H
ATOM   4426  CB  ASN A 293     101.650  75.110  36.820  1.00  0.00           C
ATOM   4427  HB1 ASN A 293     101.710  74.040  36.620  1.00  0.00           H
ATOM   4428  HB2 ASN A 293     102.600  75.650  36.860  1.00  0.00           H
ATOM   4429  CG  ASN A 293     100.850  75.700  35.700  1.00  0.00           C
ATOM   4430  OD1 ASN A 293     100.170  76.640  35.850  1.00  0.00           O
ATOM   4431  ND2 ASN A 293     101.020  75.120  34.580  1.00  0.00           N
ATOM   4432 1HD2 ASN A 293     101.580  74.280  34.680  1.00  0.00           H
ATOM   4433 2HD2 ASN A 293     100.680  75.580  33.750  1.00  0.00           H
ATOM   4434  C   ASN A 293      99.550  74.390  37.990  1.00  0.00           C
ATOM   4435  O   ASN A 293      98.470  74.920  37.730  1.00  0.00           O
ATOM   4436  N   ALA A 294      99.550  73.110  38.340  1.00  0.00           N
ATOM   4437  H   ALA A 294     100.440  72.700  38.600  1.00  0.00           H
ATOM   4438  CA  ALA A 294      98.420  72.220  38.410  1.00  0.00           C
ATOM   4439  HA  ALA A 294      97.930  72.250  37.440  1.00  0.00           H
ATOM   4440  CB  ALA A 294      99.010  70.760  38.620  1.00  0.00           C
ATOM   4441  HB1 ALA A 294      98.200  70.100  38.930  1.00  0.00           H
ATOM   4442  HB2 ALA A 294      99.440  70.320  37.720  1.00  0.00           H
ATOM   4443  HB3 ALA A 294      99.870  70.880  39.290  1.00  0.00           H
ATOM   4444  C   ALA A 294      97.430  72.610  39.470  1.00  0.00           C
ATOM   4445  O   ALA A 294      96.330  72.100  39.430  1.00  0.00           O
ATOM   4446  N   CYS A 295      97.850  73.450  40.450  1.00  0.00           N
ATOM   4447  H   CYS A 295      98.820  73.730  40.500  1.00  0.00           H
ATOM   4448  CA  CYS A 295      96.950  73.970  41.440  1.00  0.00           C
ATOM   4449  HA  CYS A 295      96.410  73.140  41.880  1.00  0.00           H
ATOM   4450  CB  CYS A 295      97.710  74.710  42.540  1.00  0.00           C
ATOM   4451  HB1 CYS A 295      97.000  75.160  43.230  1.00  0.00           H
ATOM   4452  HB2 CYS A 295      98.330  75.430  42.020  1.00  0.00           H
ATOM   4453  SG  CYS A 295      98.860  73.620  43.470  1.00  0.00           S
ATOM   4454  HG  CYS A 295      99.250  72.790  42.500  1.00  0.00           H
ATOM   4455  C   CYS A 295      95.820  74.870  40.910  1.00  0.00           C
ATOM   4456  O   CYS A 295      94.860  75.080  41.710  1.00  0.00           O
ATOM   4457  N   PHE A 296      95.850  75.300  39.630  1.00  0.00           N
ATOM   4458  H   PHE A 296      96.680  75.060  39.100  1.00  0.00           H
ATOM   4459  CA  PHE A 296      94.940  76.250  39.000  1.00  0.00           C
ATOM   4460  HA  PHE A 296      94.190  76.480  39.760  1.00  0.00           H
ATOM   4461  CB  PHE A 296      95.710  77.540  38.730  1.00  0.00           C
ATOM   4462  HB1 PHE A 296      95.000  78.210  38.240  1.00  0.00           H
ATOM   4463  HB2 PHE A 296      96.470  77.340  37.980  1.00  0.00           H
ATOM   4464  CG  PHE A 296      96.240  78.180  39.960  1.00  0.00           C
ATOM   4465  CD1 PHE A 296      95.430  79.180  40.580  1.00  0.00           C
ATOM   4466  HD1 PHE A 296      94.410  79.360  40.270  1.00  0.00           H
ATOM   4467  CE1 PHE A 296      95.990  79.810  41.700  1.00  0.00           C
ATOM   4468  HE1 PHE A 296      95.420  80.620  42.130  1.00  0.00           H
ATOM   4469  CZ  PHE A 296      97.190  79.330  42.330  1.00  0.00           C
ATOM   4470  HZ  PHE A 296      97.500  79.800  43.260  1.00  0.00           H
ATOM   4471  CE2 PHE A 296      97.950  78.320  41.740  1.00  0.00           C
ATOM   4472  HE2 PHE A 296      98.930  78.020  42.090  1.00  0.00           H
ATOM   4473  CD2 PHE A 296      97.540  77.820  40.480  1.00  0.00           C
ATOM   4474  HD2 PHE A 296      98.120  77.060  39.990  1.00  0.00           H
ATOM   4475  C   PHE A 296      94.110  75.720  37.790  1.00  0.00           C
ATOM   4476  O   PHE A 296      93.490  76.510  37.110  1.00  0.00           O
ATOM   4477  N   GLU A 297      94.220  74.460  37.540  1.00  0.00           N
ATOM   4478  H   GLU A 297      94.820  73.870  38.100  1.00  0.00           H
ATOM   4479  CA  GLU A 297      93.400  73.920  36.440  1.00  0.00           C
ATOM   4480  HA  GLU A 297      93.260  74.710  35.700  1.00  0.00           H
ATOM   4481  CB  GLU A 297      94.310  72.920  35.610  1.00  0.00           C
ATOM   4482  HB1 GLU A 297      94.160  71.900  35.960  1.00  0.00           H
ATOM   4483  HB2 GLU A 297      95.340  73.170  35.870  1.00  0.00           H
ATOM   4484  CG  GLU A 297      94.080  73.310  34.130  1.00  0.00           C
ATOM   4485  HG1 GLU A 297      93.010  73.340  33.930  1.00  0.00           H
ATOM   4486  HG2 GLU A 297      94.450  72.450  33.570  1.00  0.00           H
ATOM   4487  CD  GLU A 297      94.740  74.540  33.620  1.00  0.00           C
ATOM   4488  OE1 GLU A 297      94.060  75.580  33.440  1.00  0.00           O
ATOM   4489  OE2 GLU A 297      95.950  74.520  33.330  1.00  0.00           O
ATOM   4490  C   GLU A 297      92.140  73.230  37.010  1.00  0.00           C
ATOM   4491  O   GLU A 297      92.280  72.350  37.870  1.00  0.00           O
ATOM   4492  N   PRO A 298      90.940  73.640  36.480  1.00  0.00           N
ATOM   4493  CD  PRO A 298      90.650  74.810  35.630  1.00  0.00           C
ATOM   4494  HD1 PRO A 298      90.930  74.580  34.600  1.00  0.00           H
ATOM   4495  HD2 PRO A 298      91.160  75.720  35.930  1.00  0.00           H
ATOM   4496  CG  PRO A 298      89.170  75.160  35.760  1.00  0.00           C
ATOM   4497  HG1 PRO A 298      88.710  75.640  34.900  1.00  0.00           H
ATOM   4498  HG2 PRO A 298      89.020  75.830  36.610  1.00  0.00           H
ATOM   4499  CB  PRO A 298      88.680  73.730  35.950  1.00  0.00           C
ATOM   4500  HB1 PRO A 298      88.660  73.290  34.950  1.00  0.00           H
ATOM   4501  HB2 PRO A 298      87.670  73.650  36.340  1.00  0.00           H
ATOM   4502  CA  PRO A 298      89.660  73.080  36.870  1.00  0.00           C
ATOM   4503  HA  PRO A 298      89.340  73.390  37.860  1.00  0.00           H
ATOM   4504  C   PRO A 298      89.560  71.580  36.790  1.00  0.00           C
ATOM   4505  O   PRO A 298      88.640  71.020  37.400  1.00  0.00           O
ATOM   4506  N   ALA A 299      90.430  70.890  36.050  1.00  0.00           N
ATOM   4507  H   ALA A 299      91.110  71.360  35.460  1.00  0.00           H
ATOM   4508  CA  ALA A 299      90.510  69.400  36.030  1.00  0.00           C
ATOM   4509  HA  ALA A 299      89.510  69.010  35.820  1.00  0.00           H
ATOM   4510  CB  ALA A 299      91.340  68.950  34.890  1.00  0.00           C
ATOM   4511  HB1 ALA A 299      91.140  67.900  34.700  1.00  0.00           H
ATOM   4512  HB2 ALA A 299      91.040  69.550  34.030  1.00  0.00           H
ATOM   4513  HB3 ALA A 299      92.350  69.300  35.120  1.00  0.00           H
ATOM   4514  C   ALA A 299      90.940  68.790  37.410  1.00  0.00           C
ATOM   4515  O   ALA A 299      90.640  67.640  37.610  1.00  0.00           O
ATOM   4516  N   ASN A 300      91.600  69.540  38.300  1.00  0.00           N
ATOM   4517  H   ASN A 300      91.940  70.460  38.070  1.00  0.00           H
ATOM   4518  CA  ASN A 300      92.230  69.070  39.500  1.00  0.00           C
ATOM   4519  HA  ASN A 300      92.430  68.000  39.460  1.00  0.00           H
ATOM   4520  CB  ASN A 300      93.680  69.600  39.460  1.00  0.00           C
ATOM   4521  HB1 ASN A 300      94.220  69.260  40.350  1.00  0.00           H
ATOM   4522  HB2 ASN A 300      93.650  70.690  39.490  1.00  0.00           H
ATOM   4523  CG  ASN A 300      94.460  69.160  38.240  1.00  0.00           C
ATOM   4524  OD1 ASN A 300      94.280  68.110  37.660  1.00  0.00           O
ATOM   4525  ND2 ASN A 300      95.460  70.000  37.940  1.00  0.00           N
ATOM   4526 1HD2 ASN A 300      95.690  70.740  38.590  1.00  0.00           H
ATOM   4527 2HD2 ASN A 300      96.110  69.720  37.220  1.00  0.00           H
ATOM   4528  C   ASN A 300      91.510  69.380  40.780  1.00  0.00           C
ATOM   4529  O   ASN A 300      91.880  68.970  41.870  1.00  0.00           O
ATOM   4530  N   GLN A 301      90.470  70.190  40.680  1.00  0.00           N
ATOM   4531  H   GLN A 301      90.180  70.500  39.770  1.00  0.00           H
ATOM   4532  CA  GLN A 301      89.630  70.700  41.790  1.00  0.00           C
ATOM   4533  HA  GLN A 301      90.230  71.110  42.600  1.00  0.00           H
ATOM   4534  CB  GLN A 301      88.850  71.890  41.180  1.00  0.00           C
ATOM   4535  HB1 GLN A 301      88.010  72.010  41.870  1.00  0.00           H
ATOM   4536  HB2 GLN A 301      88.380  71.590  40.240  1.00  0.00           H
ATOM   4537  CG  GLN A 301      89.670  73.200  41.070  1.00  0.00           C
ATOM   4538  HG1 GLN A 301      90.620  73.050  40.560  1.00  0.00           H
ATOM   4539  HG2 GLN A 301      90.050  73.540  42.030  1.00  0.00           H
ATOM   4540  CD  GLN A 301      88.910  74.230  40.310  1.00  0.00           C
ATOM   4541  OE1 GLN A 301      87.850  74.050  39.740  1.00  0.00           O
ATOM   4542  NE2 GLN A 301      89.460  75.410  40.200  1.00  0.00           N
ATOM   4543 1HE2 GLN A 301      90.320  75.680  40.640  1.00  0.00           H
ATOM   4544 2HE2 GLN A 301      88.970  76.140  39.690  1.00  0.00           H
ATOM   4545  C   GLN A 301      88.610  69.760  42.460  1.00  0.00           C
ATOM   4546  O   GLN A 301      87.900  68.940  41.840  1.00  0.00           O
ATOM   4547  N   MET A 302      88.420  69.850  43.770  1.00  0.00           N
ATOM   4548  H   MET A 302      89.030  70.480  44.270  1.00  0.00           H
ATOM   4549  CA  MET A 302      87.410  69.010  44.500  1.00  0.00           C
ATOM   4550  HA  MET A 302      87.620  67.980  44.210  1.00  0.00           H
ATOM   4551  CB  MET A 302      87.660  69.150  46.000  1.00  0.00           C
ATOM   4552  HB1 MET A 302      86.900  68.570  46.530  1.00  0.00           H
ATOM   4553  HB2 MET A 302      87.620  70.170  46.390  1.00  0.00           H
ATOM   4554  CG  MET A 302      89.030  68.520  46.510  1.00  0.00           C
ATOM   4555  HG1 MET A 302      89.220  68.800  47.550  1.00  0.00           H
ATOM   4556  HG2 MET A 302      89.860  69.030  46.040  1.00  0.00           H
ATOM   4557  SD  MET A 302      89.460  66.770  46.330  1.00  0.00           S
ATOM   4558  CE  MET A 302      90.420  66.880  44.820  1.00  0.00           C
ATOM   4559  HE1 MET A 302      89.780  67.060  43.950  1.00  0.00           H
ATOM   4560  HE2 MET A 302      91.180  67.660  44.750  1.00  0.00           H
ATOM   4561  HE3 MET A 302      90.830  65.900  44.590  1.00  0.00           H
ATOM   4562  C   MET A 302      85.980  69.330  44.030  1.00  0.00           C
ATOM   4563  O   MET A 302      85.100  68.480  44.030  1.00  0.00           O
ATOM   4564  N   VAL A 303      85.690  70.540  43.570  1.00  0.00           N
ATOM   4565  H   VAL A 303      86.380  71.280  43.580  1.00  0.00           H
ATOM   4566  CA  VAL A 303      84.400  71.040  43.010  1.00  0.00           C
ATOM   4567  HA  VAL A 303      83.780  70.180  42.740  1.00  0.00           H
ATOM   4568  CB  VAL A 303      83.610  71.960  43.970  1.00  0.00           C
ATOM   4569  HB  VAL A 303      84.020  72.950  44.180  1.00  0.00           H
ATOM   4570  CG1 VAL A 303      82.210  72.170  43.370  1.00  0.00           C
ATOM   4571 1HG1 VAL A 303      82.260  72.940  42.610  1.00  0.00           H
ATOM   4572 2HG1 VAL A 303      81.720  71.260  43.000  1.00  0.00           H
ATOM   4573 3HG1 VAL A 303      81.470  72.450  44.120  1.00  0.00           H
ATOM   4574  CG2 VAL A 303      83.390  71.310  45.290  1.00  0.00           C
ATOM   4575 1HG2 VAL A 303      84.250  71.170  45.940  1.00  0.00           H
ATOM   4576 2HG2 VAL A 303      82.610  71.760  45.910  1.00  0.00           H
ATOM   4577 3HG2 VAL A 303      83.100  70.280  45.060  1.00  0.00           H
ATOM   4578  C   VAL A 303      84.800  71.790  41.720  1.00  0.00           C
ATOM   4579  O   VAL A 303      85.440  72.800  41.840  1.00  0.00           O
ATOM   4580  N   LYS A 304      84.350  71.310  40.520  1.00  0.00           N
ATOM   4581  H   LYS A 304      83.910  70.400  40.530  1.00  0.00           H
ATOM   4582  CA  LYS A 304      84.750  71.990  39.260  1.00  0.00           C
ATOM   4583  HA  LYS A 304      85.830  72.150  39.230  1.00  0.00           H
ATOM   4584  CB  LYS A 304      84.260  71.250  38.060  1.00  0.00           C
ATOM   4585  HB1 LYS A 304      84.290  71.860  37.160  1.00  0.00           H
ATOM   4586  HB2 LYS A 304      83.180  71.090  38.120  1.00  0.00           H
ATOM   4587  CG  LYS A 304      85.120  69.960  37.820  1.00  0.00           C
ATOM   4588  HG1 LYS A 304      84.990  69.320  38.690  1.00  0.00           H
ATOM   4589  HG2 LYS A 304      86.180  70.210  37.820  1.00  0.00           H
ATOM   4590  CD  LYS A 304      84.700  69.190  36.580  1.00  0.00           C
ATOM   4591  HD1 LYS A 304      84.730  69.830  35.700  1.00  0.00           H
ATOM   4592  HD2 LYS A 304      83.650  68.930  36.700  1.00  0.00           H
ATOM   4593  CE  LYS A 304      85.600  67.960  36.290  1.00  0.00           C
ATOM   4594  HE1 LYS A 304      85.320  67.220  37.030  1.00  0.00           H
ATOM   4595  HE2 LYS A 304      86.600  68.340  36.490  1.00  0.00           H
ATOM   4596  NZ  LYS A 304      85.580  67.460  34.880  1.00  0.00           N
ATOM   4597  HZ1 LYS A 304      85.880  66.500  34.810  1.00  0.00           H
ATOM   4598  HZ2 LYS A 304      84.600  67.470  34.640  1.00  0.00           H
ATOM   4599  HZ3 LYS A 304      86.130  68.110  34.340  1.00  0.00           H
ATOM   4600  C   LYS A 304      84.160  73.350  39.190  1.00  0.00           C
ATOM   4601  O   LYS A 304      82.920  73.390  39.080  1.00  0.00           O
ATOM   4602  N   CYS A 305      84.960  74.460  39.070  1.00  0.00           N
ATOM   4603  H   CYS A 305      85.950  74.260  39.140  1.00  0.00           H
ATOM   4604  CA  CYS A 305      84.520  75.860  38.740  1.00  0.00           C
ATOM   4605  HA  CYS A 305      83.610  75.840  38.140  1.00  0.00           H
ATOM   4606  CB  CYS A 305      84.220  76.610  40.070  1.00  0.00           C
ATOM   4607  HB1 CYS A 305      83.450  76.140  40.680  1.00  0.00           H
ATOM   4608  HB2 CYS A 305      83.810  77.610  39.950  1.00  0.00           H
ATOM   4609  SG  CYS A 305      85.620  76.730  41.190  1.00  0.00           S
ATOM   4610  HG  CYS A 305      85.710  75.440  41.510  1.00  0.00           H
ATOM   4611  C   CYS A 305      85.610  76.520  37.940  1.00  0.00           C
ATOM   4612  O   CYS A 305      86.570  75.860  37.520  1.00  0.00           O
ATOM   4613  N   ASP A 306      85.420  77.760  37.590  1.00  0.00           N
ATOM   4614  H   ASP A 306      84.540  78.210  37.750  1.00  0.00           H
ATOM   4615  CA  ASP A 306      86.430  78.590  36.890  1.00  0.00           C
ATOM   4616  HA  ASP A 306      87.330  77.990  36.760  1.00  0.00           H
ATOM   4617  CB  ASP A 306      85.910  79.020  35.480  1.00  0.00           C
ATOM   4618  HB1 ASP A 306      85.050  79.670  35.540  1.00  0.00           H
ATOM   4619  HB2 ASP A 306      85.530  78.150  34.940  1.00  0.00           H
ATOM   4620  CG  ASP A 306      87.120  79.510  34.550  1.00  0.00           C
ATOM   4621  OD1 ASP A 306      88.250  79.750  35.080  1.00  0.00           O
ATOM   4622  OD2 ASP A 306      86.940  79.600  33.320  1.00  0.00           O
ATOM   4623  C   ASP A 306      86.870  79.860  37.690  1.00  0.00           C
ATOM   4624  O   ASP A 306      86.330  80.970  37.580  1.00  0.00           O
ATOM   4625  N   PRO A 307      87.860  79.750  38.620  1.00  0.00           N
ATOM   4626  CD  PRO A 307      88.360  78.490  39.090  1.00  0.00           C
ATOM   4627  HD1 PRO A 307      89.100  78.090  38.400  1.00  0.00           H
ATOM   4628  HD2 PRO A 307      87.510  77.830  39.260  1.00  0.00           H
ATOM   4629  CG  PRO A 307      89.060  78.800  40.450  1.00  0.00           C
ATOM   4630  HG1 PRO A 307      89.850  78.070  40.630  1.00  0.00           H
ATOM   4631  HG2 PRO A 307      88.310  78.870  41.240  1.00  0.00           H
ATOM   4632  CB  PRO A 307      89.570  80.220  40.180  1.00  0.00           C
ATOM   4633  HB1 PRO A 307      90.520  80.160  39.660  1.00  0.00           H
ATOM   4634  HB2 PRO A 307      89.680  80.750  41.130  1.00  0.00           H
ATOM   4635  CA  PRO A 307      88.440  80.870  39.390  1.00  0.00           C
ATOM   4636  HA  PRO A 307      87.750  81.230  40.150  1.00  0.00           H
ATOM   4637  C   PRO A 307      88.940  82.020  38.560  1.00  0.00           C
ATOM   4638  O   PRO A 307      89.070  83.100  39.130  1.00  0.00           O
ATOM   4639  N   ARG A 308      89.190  81.890  37.240  1.00  0.00           N
ATOM   4640  H   ARG A 308      89.030  80.990  36.800  1.00  0.00           H
ATOM   4641  CA  ARG A 308      89.490  83.100  36.480  1.00  0.00           C
ATOM   4642  HA  ARG A 308      90.310  83.660  36.930  1.00  0.00           H
ATOM   4643  CB  ARG A 308      89.810  82.810  35.040  1.00  0.00           C
ATOM   4644  HB1 ARG A 308      90.180  83.730  34.580  1.00  0.00           H
ATOM   4645  HB2 ARG A 308      88.920  82.520  34.480  1.00  0.00           H
ATOM   4646  CG  ARG A 308      90.910  81.690  34.850  1.00  0.00           C
ATOM   4647  HG1 ARG A 308      90.660  80.820  35.450  1.00  0.00           H
ATOM   4648  HG2 ARG A 308      91.910  82.060  35.090  1.00  0.00           H
ATOM   4649  CD  ARG A 308      91.140  81.220  33.440  1.00  0.00           C
ATOM   4650  HD1 ARG A 308      92.000  80.560  33.560  1.00  0.00           H
ATOM   4651  HD2 ARG A 308      91.290  82.110  32.830  1.00  0.00           H
ATOM   4652  NE  ARG A 308      89.940  80.520  32.870  1.00  0.00           N
ATOM   4653  HE  ARG A 308      89.140  80.430  33.490  1.00  0.00           H
ATOM   4654  CZ  ARG A 308      89.750  80.030  31.660  1.00  0.00           C
ATOM   4655  NH1 ARG A 308      90.670  79.970  30.750  1.00  0.00           N
ATOM   4656 1HH1 ARG A 308      91.660  80.110  30.920  1.00  0.00           H
ATOM   4657 2HH1 ARG A 308      90.330  79.440  29.970  1.00  0.00           H
ATOM   4658  NH2 ARG A 308      88.620  79.500  31.280  1.00  0.00           N
ATOM   4659 1HH2 ARG A 308      87.820  79.620  31.890  1.00  0.00           H
ATOM   4660 2HH2 ARG A 308      88.560  79.030  30.380  1.00  0.00           H
ATOM   4661  C   ARG A 308      88.310  84.180  36.570  1.00  0.00           C
ATOM   4662  O   ARG A 308      88.610  85.400  36.610  1.00  0.00           O
ATOM   4663  N   HIS A 309      87.070  83.770  36.520  1.00  0.00           N
ATOM   4664  H   HIS A 309      86.920  82.770  36.530  1.00  0.00           H
ATOM   4665  CA  HIS A 309      85.860  84.570  36.610  1.00  0.00           C
ATOM   4666  HA  HIS A 309      86.100  85.590  36.300  1.00  0.00           H
ATOM   4667  CB  HIS A 309      84.830  83.960  35.570  1.00  0.00           C
ATOM   4668  HB1 HIS A 309      84.000  84.650  35.420  1.00  0.00           H
ATOM   4669  HB2 HIS A 309      84.470  83.000  35.960  1.00  0.00           H
ATOM   4670  CG  HIS A 309      85.470  83.870  34.210  1.00  0.00           C
ATOM   4671  ND1 HIS A 309      85.900  82.670  33.600  1.00  0.00           N
ATOM   4672  CE1 HIS A 309      86.410  83.140  32.430  1.00  0.00           C
ATOM   4673  HE1 HIS A 309      86.950  82.510  31.740  1.00  0.00           H
ATOM   4674  NE2 HIS A 309      86.340  84.470  32.370  1.00  0.00           N
ATOM   4675  HE2 HIS A 309      86.660  84.880  31.510  1.00  0.00           H
ATOM   4676  CD2 HIS A 309      85.750  84.990  33.490  1.00  0.00           C
ATOM   4677  HD2 HIS A 309      85.550  86.030  33.680  1.00  0.00           H
ATOM   4678  C   HIS A 309      85.320  84.680  38.080  1.00  0.00           C
ATOM   4679  O   HIS A 309      84.170  84.980  38.430  1.00  0.00           O
ATOM   4680  N   GLY A 310      86.180  84.570  39.050  1.00  0.00           N
ATOM   4681  H   GLY A 310      87.170  84.550  38.860  1.00  0.00           H
ATOM   4682  CA  GLY A 310      85.950  84.740  40.510  1.00  0.00           C
ATOM   4683  HA1 GLY A 310      86.000  83.860  41.160  1.00  0.00           H
ATOM   4684  HA2 GLY A 310      84.920  85.090  40.550  1.00  0.00           H
ATOM   4685  C   GLY A 310      86.890  85.740  41.130  1.00  0.00           C
ATOM   4686  O   GLY A 310      87.760  86.370  40.480  1.00  0.00           O
ATOM   4687  N   LYS A 311      86.720  85.940  42.470  1.00  0.00           N
ATOM   4688  H   LYS A 311      85.950  85.470  42.940  1.00  0.00           H
ATOM   4689  CA  LYS A 311      87.700  86.670  43.260  1.00  0.00           C
ATOM   4690  HA  LYS A 311      88.540  86.830  42.580  1.00  0.00           H
ATOM   4691  CB  LYS A 311      87.200  87.960  43.840  1.00  0.00           C
ATOM   4692  HB1 LYS A 311      88.080  88.350  44.350  1.00  0.00           H
ATOM   4693  HB2 LYS A 311      86.450  87.860  44.630  1.00  0.00           H
ATOM   4694  CG  LYS A 311      86.820  88.950  42.770  1.00  0.00           C
ATOM   4695  HG1 LYS A 311      85.770  88.780  42.540  1.00  0.00           H
ATOM   4696  HG2 LYS A 311      87.390  88.690  41.870  1.00  0.00           H
ATOM   4697  CD  LYS A 311      87.110  90.480  43.100  1.00  0.00           C
ATOM   4698  HD1 LYS A 311      88.190  90.600  43.180  1.00  0.00           H
ATOM   4699  HD2 LYS A 311      86.520  90.780  43.970  1.00  0.00           H
ATOM   4700  CE  LYS A 311      86.550  91.200  41.880  1.00  0.00           C
ATOM   4701  HE1 LYS A 311      85.460  91.150  41.860  1.00  0.00           H
ATOM   4702  HE2 LYS A 311      86.920  90.740  40.970  1.00  0.00           H
ATOM   4703  NZ  LYS A 311      86.920  92.650  41.840  1.00  0.00           N
ATOM   4704  HZ1 LYS A 311      86.800  93.010  40.910  1.00  0.00           H
ATOM   4705  HZ2 LYS A 311      86.410  93.110  42.580  1.00  0.00           H
ATOM   4706  HZ3 LYS A 311      87.920  92.820  41.810  1.00  0.00           H
ATOM   4707  C   LYS A 311      88.190  85.810  44.440  1.00  0.00           C
ATOM   4708  O   LYS A 311      87.380  85.230  45.210  1.00  0.00           O
ATOM   4709  N   TYR A 312      89.480  85.750  44.700  1.00  0.00           N
ATOM   4710  H   TYR A 312      90.100  86.160  44.020  1.00  0.00           H
ATOM   4711  CA  TYR A 312      89.920  85.020  45.950  1.00  0.00           C
ATOM   4712  HA  TYR A 312      89.380  84.090  46.130  1.00  0.00           H
ATOM   4713  CB  TYR A 312      91.350  84.560  45.690  1.00  0.00           C
ATOM   4714  HB1 TYR A 312      91.670  84.290  46.700  1.00  0.00           H
ATOM   4715  HB2 TYR A 312      91.910  85.430  45.350  1.00  0.00           H
ATOM   4716  CG  TYR A 312      91.690  83.570  44.660  1.00  0.00           C
ATOM   4717  CD1 TYR A 312      92.140  82.280  45.080  1.00  0.00           C
ATOM   4718  HD1 TYR A 312      92.310  82.200  46.140  1.00  0.00           H
ATOM   4719  CE1 TYR A 312      92.430  81.260  44.140  1.00  0.00           C
ATOM   4720  HE1 TYR A 312      92.820  80.310  44.480  1.00  0.00           H
ATOM   4721  CZ  TYR A 312      92.300  81.560  42.800  1.00  0.00           C
ATOM   4722  OH  TYR A 312      92.470  80.650  41.840  1.00  0.00           O
ATOM   4723  HH  TYR A 312      92.290  80.910  40.940  1.00  0.00           H
ATOM   4724  CE2 TYR A 312      91.850  82.860  42.350  1.00  0.00           C
ATOM   4725  HE2 TYR A 312      91.740  83.050  41.290  1.00  0.00           H
ATOM   4726  CD2 TYR A 312      91.590  83.840  43.280  1.00  0.00           C
ATOM   4727  HD2 TYR A 312      91.360  84.850  42.980  1.00  0.00           H
ATOM   4728  C   TYR A 312      89.860  85.950  47.170  1.00  0.00           C
ATOM   4729  O   TYR A 312      90.140  87.210  47.040  1.00  0.00           O
ATOM   4730  N   MET A 313      89.590  85.420  48.370  1.00  0.00           N
ATOM   4731  H   MET A 313      89.360  84.440  48.390  1.00  0.00           H
ATOM   4732  CA  MET A 313      89.770  86.110  49.700  1.00  0.00           C
ATOM   4733  HA  MET A 313      89.930  87.170  49.520  1.00  0.00           H
ATOM   4734  CB  MET A 313      88.420  86.040  50.410  1.00  0.00           C
ATOM   4735  HB1 MET A 313      88.630  86.180  51.470  1.00  0.00           H
ATOM   4736  HB2 MET A 313      88.240  84.970  50.370  1.00  0.00           H
ATOM   4737  CG  MET A 313      87.200  86.770  49.890  1.00  0.00           C
ATOM   4738  HG1 MET A 313      87.350  87.180  48.890  1.00  0.00           H
ATOM   4739  HG2 MET A 313      87.200  87.670  50.510  1.00  0.00           H
ATOM   4740  SD  MET A 313      85.650  85.910  50.260  1.00  0.00           S
ATOM   4741  CE  MET A 313      85.420  84.690  48.870  1.00  0.00           C
ATOM   4742  HE1 MET A 313      86.370  84.150  48.860  1.00  0.00           H
ATOM   4743  HE2 MET A 313      84.600  83.970  48.950  1.00  0.00           H
ATOM   4744  HE3 MET A 313      85.310  85.160  47.890  1.00  0.00           H
ATOM   4745  C   MET A 313      91.020  85.680  50.480  1.00  0.00           C
ATOM   4746  O   MET A 313      91.610  86.420  51.210  1.00  0.00           O
ATOM   4747  N   ALA A 314      91.360  84.350  50.410  1.00  0.00           N
ATOM   4748  H   ALA A 314      91.020  83.630  49.790  1.00  0.00           H
ATOM   4749  CA  ALA A 314      92.640  83.950  50.870  1.00  0.00           C
ATOM   4750  HA  ALA A 314      93.250  84.860  50.810  1.00  0.00           H
ATOM   4751  CB  ALA A 314      92.520  83.630  52.420  1.00  0.00           C
ATOM   4752  HB1 ALA A 314      93.560  83.680  52.740  1.00  0.00           H
ATOM   4753  HB2 ALA A 314      91.800  84.320  52.860  1.00  0.00           H
ATOM   4754  HB3 ALA A 314      92.110  82.630  52.560  1.00  0.00           H
ATOM   4755  C   ALA A 314      93.150  82.820  49.930  1.00  0.00           C
ATOM   4756  O   ALA A 314      92.390  82.220  49.150  1.00  0.00           O
ATOM   4757  N   CYS A 315      94.470  82.490  50.040  1.00  0.00           N
ATOM   4758  H   CYS A 315      95.030  83.080  50.650  1.00  0.00           H
ATOM   4759  CA  CYS A 315      95.000  81.250  49.460  1.00  0.00           C
ATOM   4760  HA  CYS A 315      94.230  80.480  49.440  1.00  0.00           H
ATOM   4761  CB  CYS A 315      95.350  81.510  47.980  1.00  0.00           C
ATOM   4762  HB1 CYS A 315      96.280  82.070  47.890  1.00  0.00           H
ATOM   4763  HB2 CYS A 315      94.550  82.080  47.530  1.00  0.00           H
ATOM   4764  SG  CYS A 315      95.400  79.960  47.100  1.00  0.00           S
ATOM   4765  HG  CYS A 315      95.440  80.470  45.870  1.00  0.00           H
ATOM   4766  C   CYS A 315      96.270  80.770  50.230  1.00  0.00           C
ATOM   4767  O   CYS A 315      97.090  81.540  50.730  1.00  0.00           O
ATOM   4768  N   CYS A 316      96.400  79.450  50.340  1.00  0.00           N
ATOM   4769  H   CYS A 316      95.630  78.890  50.020  1.00  0.00           H
ATOM   4770  CA  CYS A 316      97.360  78.650  51.060  1.00  0.00           C
ATOM   4771  HA  CYS A 316      98.330  79.140  51.190  1.00  0.00           H
ATOM   4772  CB  CYS A 316      96.730  78.280  52.460  1.00  0.00           C
ATOM   4773  HB1 CYS A 316      97.450  77.670  53.010  1.00  0.00           H
ATOM   4774  HB2 CYS A 316      95.870  77.620  52.350  1.00  0.00           H
ATOM   4775  SG  CYS A 316      96.350  79.700  53.510  1.00  0.00           S
ATOM   4776  HG  CYS A 316      95.960  79.080  54.630  1.00  0.00           H
ATOM   4777  C   CYS A 316      97.710  77.290  50.440  1.00  0.00           C
ATOM   4778  O   CYS A 316      96.710  76.650  50.140  1.00  0.00           O
ATOM   4779  N   LEU A 317      99.020  76.920  50.430  1.00  0.00           N
ATOM   4780  H   LEU A 317      99.710  77.580  50.740  1.00  0.00           H
ATOM   4781  CA  LEU A 317      99.560  75.780  49.760  1.00  0.00           C
ATOM   4782  HA  LEU A 317      98.760  75.240  49.240  1.00  0.00           H
ATOM   4783  CB  LEU A 317     100.650  76.330  48.750  1.00  0.00           C
ATOM   4784  HB1 LEU A 317     101.260  75.480  48.440  1.00  0.00           H
ATOM   4785  HB2 LEU A 317     101.310  76.980  49.320  1.00  0.00           H
ATOM   4786  CG  LEU A 317     100.130  77.010  47.570  1.00  0.00           C
ATOM   4787  HG  LEU A 317      99.290  77.650  47.840  1.00  0.00           H
ATOM   4788  CD1 LEU A 317     101.240  77.890  46.920  1.00  0.00           C
ATOM   4789 1HD1 LEU A 317     102.000  77.230  46.490  1.00  0.00           H
ATOM   4790 2HD1 LEU A 317     100.760  78.420  46.100  1.00  0.00           H
ATOM   4791 3HD1 LEU A 317     101.600  78.650  47.610  1.00  0.00           H
ATOM   4792  CD2 LEU A 317      99.540  76.060  46.470  1.00  0.00           C
ATOM   4793 1HD2 LEU A 317      99.070  76.660  45.700  1.00  0.00           H
ATOM   4794 2HD2 LEU A 317     100.270  75.330  46.110  1.00  0.00           H
ATOM   4795 3HD2 LEU A 317      98.770  75.400  46.860  1.00  0.00           H
ATOM   4796  C   LEU A 317     100.170  74.990  50.890  1.00  0.00           C
ATOM   4797  O   LEU A 317     100.810  75.540  51.780  1.00  0.00           O
ATOM   4798  N   LEU A 318      99.970  73.680  50.750  1.00  0.00           N
ATOM   4799  H   LEU A 318      99.380  73.350  49.990  1.00  0.00           H
ATOM   4800  CA  LEU A 318     100.290  72.670  51.760  1.00  0.00           C
ATOM   4801  HA  LEU A 318     100.800  73.200  52.560  1.00  0.00           H
ATOM   4802  CB  LEU A 318      98.990  72.210  52.400  1.00  0.00           C
ATOM   4803  HB1 LEU A 318      99.200  71.340  53.030  1.00  0.00           H
ATOM   4804  HB2 LEU A 318      98.240  71.860  51.690  1.00  0.00           H
ATOM   4805  CG  LEU A 318      98.350  73.270  53.340  1.00  0.00           C
ATOM   4806  HG  LEU A 318      98.240  74.150  52.700  1.00  0.00           H
ATOM   4807  CD1 LEU A 318      96.860  72.810  53.650  1.00  0.00           C
ATOM   4808 1HD1 LEU A 318      96.460  73.440  54.440  1.00  0.00           H
ATOM   4809 2HD1 LEU A 318      96.370  72.880  52.680  1.00  0.00           H
ATOM   4810 3HD1 LEU A 318      96.880  71.740  53.840  1.00  0.00           H
ATOM   4811  CD2 LEU A 318      99.130  73.510  54.650  1.00  0.00           C
ATOM   4812 1HD2 LEU A 318      99.560  72.580  55.030  1.00  0.00           H
ATOM   4813 2HD2 LEU A 318      99.860  74.310  54.510  1.00  0.00           H
ATOM   4814 3HD2 LEU A 318      98.580  73.850  55.530  1.00  0.00           H
ATOM   4815  C   LEU A 318     101.090  71.570  51.010  1.00  0.00           C
ATOM   4816  O   LEU A 318     100.450  70.690  50.420  1.00  0.00           O
ATOM   4817  N   TYR A 319     102.390  71.540  51.290  1.00  0.00           N
ATOM   4818  H   TYR A 319     102.760  72.170  51.990  1.00  0.00           H
ATOM   4819  CA  TYR A 319     103.300  70.670  50.480  1.00  0.00           C
ATOM   4820  HA  TYR A 319     102.760  70.400  49.570  1.00  0.00           H
ATOM   4821  CB  TYR A 319     104.540  71.400  49.890  1.00  0.00           C
ATOM   4822  HB1 TYR A 319     105.180  70.700  49.360  1.00  0.00           H
ATOM   4823  HB2 TYR A 319     105.100  71.810  50.740  1.00  0.00           H
ATOM   4824  CG  TYR A 319     104.260  72.540  48.880  1.00  0.00           C
ATOM   4825  CD1 TYR A 319     104.140  73.880  49.220  1.00  0.00           C
ATOM   4826  HD1 TYR A 319     104.480  74.080  50.220  1.00  0.00           H
ATOM   4827  CE1 TYR A 319     103.790  74.880  48.270  1.00  0.00           C
ATOM   4828  HE1 TYR A 319     103.580  75.900  48.560  1.00  0.00           H
ATOM   4829  CZ  TYR A 319     103.700  74.470  46.920  1.00  0.00           C
ATOM   4830  OH  TYR A 319     103.650  75.410  45.920  1.00  0.00           O
ATOM   4831  HH  TYR A 319     103.800  75.000  45.070  1.00  0.00           H
ATOM   4832  CE2 TYR A 319     103.930  73.090  46.590  1.00  0.00           C
ATOM   4833  HE2 TYR A 319     103.920  72.790  45.550  1.00  0.00           H
ATOM   4834  CD2 TYR A 319     104.200  72.130  47.540  1.00  0.00           C
ATOM   4835  HD2 TYR A 319     104.280  71.090  47.280  1.00  0.00           H
ATOM   4836  C   TYR A 319     103.800  69.480  51.250  1.00  0.00           C
ATOM   4837  O   TYR A 319     103.970  69.510  52.470  1.00  0.00           O
ATOM   4838  N   ARG A 320     103.930  68.320  50.610  1.00  0.00           N
ATOM   4839  H   ARG A 320     103.850  68.280  49.600  1.00  0.00           H
ATOM   4840  CA  ARG A 320     104.410  67.090  51.290  1.00  0.00           C
ATOM   4841  HA  ARG A 320     104.720  67.280  52.320  1.00  0.00           H
ATOM   4842  CB  ARG A 320     103.290  66.000  51.360  1.00  0.00           C
ATOM   4843  HB1 ARG A 320     103.670  65.130  51.890  1.00  0.00           H
ATOM   4844  HB2 ARG A 320     103.060  65.710  50.330  1.00  0.00           H
ATOM   4845  CG  ARG A 320     102.070  66.570  52.160  1.00  0.00           C
ATOM   4846  HG1 ARG A 320     101.660  67.470  51.700  1.00  0.00           H
ATOM   4847  HG2 ARG A 320     102.370  66.930  53.150  1.00  0.00           H
ATOM   4848  CD  ARG A 320     101.030  65.570  52.370  1.00  0.00           C
ATOM   4849  HD1 ARG A 320     100.910  65.130  51.380  1.00  0.00           H
ATOM   4850  HD2 ARG A 320     100.120  66.120  52.590  1.00  0.00           H
ATOM   4851  NE  ARG A 320     101.240  64.450  53.340  1.00  0.00           N
ATOM   4852  HE  ARG A 320     102.180  64.380  53.720  1.00  0.00           H
ATOM   4853  CZ  ARG A 320     100.290  63.710  53.860  1.00  0.00           C
ATOM   4854  NH1 ARG A 320      99.150  63.630  53.270  1.00  0.00           N
ATOM   4855 1HH1 ARG A 320      99.120  63.910  52.300  1.00  0.00           H
ATOM   4856 2HH1 ARG A 320      98.460  63.040  53.710  1.00  0.00           H
ATOM   4857  NH2 ARG A 320     100.520  63.130  54.960  1.00  0.00           N
ATOM   4858 1HH2 ARG A 320     101.440  63.220  55.360  1.00  0.00           H
ATOM   4859 2HH2 ARG A 320      99.880  62.400  55.230  1.00  0.00           H
ATOM   4860  C   ARG A 320     105.580  66.510  50.490  1.00  0.00           C
ATOM   4861  O   ARG A 320     105.500  66.590  49.280  1.00  0.00           O
ATOM   4862  N   GLY A 321     106.600  65.890  51.140  1.00  0.00           N
ATOM   4863  H   GLY A 321     106.600  66.090  52.130  1.00  0.00           H
ATOM   4864  CA  GLY A 321     107.840  65.500  50.420  1.00  0.00           C
ATOM   4865  HA1 GLY A 321     107.560  65.070  49.460  1.00  0.00           H
ATOM   4866  HA2 GLY A 321     108.300  64.690  50.990  1.00  0.00           H
ATOM   4867  C   GLY A 321     108.860  66.660  50.290  1.00  0.00           C
ATOM   4868  O   GLY A 321     109.060  67.530  51.080  1.00  0.00           O
ATOM   4869  N   ASP A 322     109.600  66.560  49.100  1.00  0.00           N
ATOM   4870  H   ASP A 322     109.390  65.800  48.470  1.00  0.00           H
ATOM   4871  CA  ASP A 322     110.760  67.300  48.710  1.00  0.00           C
ATOM   4872  HA  ASP A 322     111.440  67.470  49.540  1.00  0.00           H
ATOM   4873  CB  ASP A 322     111.590  66.540  47.610  1.00  0.00           C
ATOM   4874  HB1 ASP A 322     110.820  66.500  46.830  1.00  0.00           H
ATOM   4875  HB2 ASP A 322     111.980  65.590  47.980  1.00  0.00           H
ATOM   4876  CG  ASP A 322     112.790  67.400  47.150  1.00  0.00           C
ATOM   4877  OD1 ASP A 322     113.520  67.990  47.990  1.00  0.00           O
ATOM   4878  OD2 ASP A 322     112.980  67.470  45.930  1.00  0.00           O
ATOM   4879  C   ASP A 322     110.320  68.650  48.120  1.00  0.00           C
ATOM   4880  O   ASP A 322     110.170  68.840  46.920  1.00  0.00           O
ATOM   4881  N   VAL A 323     110.140  69.620  49.010  1.00  0.00           N
ATOM   4882  H   VAL A 323     110.160  69.340  49.980  1.00  0.00           H
ATOM   4883  CA  VAL A 323     109.760  71.000  48.620  1.00  0.00           C
ATOM   4884  HA  VAL A 323     110.120  71.130  47.600  1.00  0.00           H
ATOM   4885  CB  VAL A 323     108.250  71.300  48.560  1.00  0.00           C
ATOM   4886  HB  VAL A 323     107.760  71.220  49.530  1.00  0.00           H
ATOM   4887  CG1 VAL A 323     107.980  72.660  47.950  1.00  0.00           C
ATOM   4888 1HG1 VAL A 323     106.940  72.970  48.050  1.00  0.00           H
ATOM   4889 2HG1 VAL A 323     108.710  73.350  48.370  1.00  0.00           H
ATOM   4890 3HG1 VAL A 323     108.120  72.530  46.880  1.00  0.00           H
ATOM   4891  CG2 VAL A 323     107.440  70.310  47.680  1.00  0.00           C
ATOM   4892 1HG2 VAL A 323     106.420  70.690  47.560  1.00  0.00           H
ATOM   4893 2HG2 VAL A 323     107.860  70.210  46.680  1.00  0.00           H
ATOM   4894 3HG2 VAL A 323     107.340  69.270  47.980  1.00  0.00           H
ATOM   4895  C   VAL A 323     110.650  71.890  49.500  1.00  0.00           C
ATOM   4896  O   VAL A 323     110.750  71.590  50.670  1.00  0.00           O
ATOM   4897  N   VAL A 324     111.140  72.970  48.890  1.00  0.00           N
ATOM   4898  H   VAL A 324     111.160  73.000  47.880  1.00  0.00           H
ATOM   4899  CA  VAL A 324     111.730  74.130  49.620  1.00  0.00           C
ATOM   4900  HA  VAL A 324     111.470  73.950  50.660  1.00  0.00           H
ATOM   4901  CB  VAL A 324     113.260  74.090  49.600  1.00  0.00           C
ATOM   4902  HB  VAL A 324     113.650  74.940  50.150  1.00  0.00           H
ATOM   4903  CG1 VAL A 324     113.840  72.830  50.170  1.00  0.00           C
ATOM   4904 1HG1 VAL A 324     113.460  71.970  49.630  1.00  0.00           H
ATOM   4905 2HG1 VAL A 324     114.910  72.660  50.090  1.00  0.00           H
ATOM   4906 3HG1 VAL A 324     113.690  72.650  51.240  1.00  0.00           H
ATOM   4907  CG2 VAL A 324     113.700  74.190  48.140  1.00  0.00           C
ATOM   4908 1HG2 VAL A 324     113.330  73.370  47.540  1.00  0.00           H
ATOM   4909 2HG2 VAL A 324     113.210  75.040  47.650  1.00  0.00           H
ATOM   4910 3HG2 VAL A 324     114.770  74.240  47.910  1.00  0.00           H
ATOM   4911  C   VAL A 324     111.160  75.580  49.310  1.00  0.00           C
ATOM   4912  O   VAL A 324     110.510  75.770  48.260  1.00  0.00           O
ATOM   4913  N   PRO A 325     111.310  76.570  50.220  1.00  0.00           N
ATOM   4914  CD  PRO A 325     111.920  76.440  51.540  1.00  0.00           C
ATOM   4915  HD1 PRO A 325     112.980  76.720  51.530  1.00  0.00           H
ATOM   4916  HD2 PRO A 325     111.780  75.440  51.950  1.00  0.00           H
ATOM   4917  CG  PRO A 325     111.230  77.510  52.330  1.00  0.00           C
ATOM   4918  HG1 PRO A 325     111.970  77.780  53.090  1.00  0.00           H
ATOM   4919  HG2 PRO A 325     110.450  77.020  52.920  1.00  0.00           H
ATOM   4920  CB  PRO A 325     110.740  78.610  51.400  1.00  0.00           C
ATOM   4921  HB1 PRO A 325     111.490  79.380  51.210  1.00  0.00           H
ATOM   4922  HB2 PRO A 325     109.820  79.140  51.670  1.00  0.00           H
ATOM   4923  CA  PRO A 325     110.620  77.830  50.080  1.00  0.00           C
ATOM   4924  HA  PRO A 325     109.550  77.620  49.950  1.00  0.00           H
ATOM   4925  C   PRO A 325     111.160  78.540  48.800  1.00  0.00           C
ATOM   4926  O   PRO A 325     110.370  79.170  48.120  1.00  0.00           O
ATOM   4927  N   LYS A 326     112.470  78.500  48.460  1.00  0.00           N
ATOM   4928  H   LYS A 326     113.150  77.880  48.870  1.00  0.00           H
ATOM   4929  CA  LYS A 326     112.900  79.130  47.200  1.00  0.00           C
ATOM   4930  HA  LYS A 326     112.680  80.200  47.270  1.00  0.00           H
ATOM   4931  CB  LYS A 326     114.400  78.930  47.090  1.00  0.00           C
ATOM   4932  HB1 LYS A 326     114.610  77.880  46.890  1.00  0.00           H
ATOM   4933  HB2 LYS A 326     114.800  79.200  48.070  1.00  0.00           H
ATOM   4934  CG  LYS A 326     115.100  79.780  46.090  1.00  0.00           C
ATOM   4935  HG1 LYS A 326     115.300  80.700  46.640  1.00  0.00           H
ATOM   4936  HG2 LYS A 326     114.490  79.980  45.210  1.00  0.00           H
ATOM   4937  CD  LYS A 326     116.430  79.170  45.590  1.00  0.00           C
ATOM   4938  HD1 LYS A 326     116.290  78.180  45.170  1.00  0.00           H
ATOM   4939  HD2 LYS A 326     117.060  78.950  46.450  1.00  0.00           H
ATOM   4940  CE  LYS A 326     116.980  80.240  44.630  1.00  0.00           C
ATOM   4941  HE1 LYS A 326     117.090  81.050  45.340  1.00  0.00           H
ATOM   4942  HE2 LYS A 326     116.250  80.540  43.880  1.00  0.00           H
ATOM   4943  NZ  LYS A 326     118.330  79.860  44.140  1.00  0.00           N
ATOM   4944  HZ1 LYS A 326     118.900  79.390  44.830  1.00  0.00           H
ATOM   4945  HZ2 LYS A 326     118.340  79.300  43.300  1.00  0.00           H
ATOM   4946  HZ3 LYS A 326     118.830  80.630  43.730  1.00  0.00           H
ATOM   4947  C   LYS A 326     112.190  78.560  45.950  1.00  0.00           C
ATOM   4948  O   LYS A 326     111.400  79.320  45.340  1.00  0.00           O
ATOM   4949  N   ASP A 327     112.220  77.270  45.680  1.00  0.00           N
ATOM   4950  H   ASP A 327     112.760  76.640  46.270  1.00  0.00           H
ATOM   4951  CA  ASP A 327     111.470  76.600  44.550  1.00  0.00           C
ATOM   4952  HA  ASP A 327     111.760  76.990  43.570  1.00  0.00           H
ATOM   4953  CB  ASP A 327     111.780  75.100  44.470  1.00  0.00           C
ATOM   4954  HB1 ASP A 327     111.140  74.550  43.780  1.00  0.00           H
ATOM   4955  HB2 ASP A 327     111.860  74.660  45.470  1.00  0.00           H
ATOM   4956  CG  ASP A 327     113.220  74.930  44.070  1.00  0.00           C
ATOM   4957  OD1 ASP A 327     113.510  75.240  42.850  1.00  0.00           O
ATOM   4958  OD2 ASP A 327     114.050  74.630  44.940  1.00  0.00           O
ATOM   4959  C   ASP A 327     109.950  76.820  44.550  1.00  0.00           C
ATOM   4960  O   ASP A 327     109.480  77.060  43.420  1.00  0.00           O
ATOM   4961  N   VAL A 328     109.320  76.900  45.720  1.00  0.00           N
ATOM   4962  H   VAL A 328     109.780  76.740  46.600  1.00  0.00           H
ATOM   4963  CA  VAL A 328     107.940  77.380  45.700  1.00  0.00           C
ATOM   4964  HA  VAL A 328     107.270  76.830  45.050  1.00  0.00           H
ATOM   4965  CB  VAL A 328     107.390  77.390  47.190  1.00  0.00           C
ATOM   4966  HB  VAL A 328     108.110  77.880  47.850  1.00  0.00           H
ATOM   4967  CG1 VAL A 328     106.000  78.110  47.350  1.00  0.00           C
ATOM   4968 1HG1 VAL A 328     105.800  78.190  48.420  1.00  0.00           H
ATOM   4969 2HG1 VAL A 328     106.090  79.170  47.100  1.00  0.00           H
ATOM   4970 3HG1 VAL A 328     105.260  77.550  46.790  1.00  0.00           H
ATOM   4971  CG2 VAL A 328     107.270  76.050  47.880  1.00  0.00           C
ATOM   4972 1HG2 VAL A 328     108.270  75.630  47.790  1.00  0.00           H
ATOM   4973 2HG2 VAL A 328     107.070  76.310  48.920  1.00  0.00           H
ATOM   4974 3HG2 VAL A 328     106.490  75.360  47.550  1.00  0.00           H
ATOM   4975  C   VAL A 328     107.870  78.850  45.230  1.00  0.00           C
ATOM   4976  O   VAL A 328     107.020  79.200  44.410  1.00  0.00           O
ATOM   4977  N   ASN A 329     108.640  79.810  45.750  1.00  0.00           N
ATOM   4978  H   ASN A 329     109.470  79.500  46.250  1.00  0.00           H
ATOM   4979  CA  ASN A 329     108.490  81.320  45.400  1.00  0.00           C
ATOM   4980  HA  ASN A 329     107.460  81.660  45.520  1.00  0.00           H
ATOM   4981  CB  ASN A 329     109.440  82.190  46.290  1.00  0.00           C
ATOM   4982  HB1 ASN A 329     109.550  83.190  45.880  1.00  0.00           H
ATOM   4983  HB2 ASN A 329     110.470  81.830  46.280  1.00  0.00           H
ATOM   4984  CG  ASN A 329     108.810  82.380  47.690  1.00  0.00           C
ATOM   4985  OD1 ASN A 329     108.400  83.460  48.050  1.00  0.00           O
ATOM   4986  ND2 ASN A 329     108.960  81.480  48.640  1.00  0.00           N
ATOM   4987 1HD2 ASN A 329     109.460  80.650  48.360  1.00  0.00           H
ATOM   4988 2HD2 ASN A 329     108.800  81.750  49.600  1.00  0.00           H
ATOM   4989  C   ASN A 329     108.810  81.540  43.930  1.00  0.00           C
ATOM   4990  O   ASN A 329     108.050  82.280  43.250  1.00  0.00           O
ATOM   4991  N   ALA A 330     109.800  80.790  43.320  1.00  0.00           N
ATOM   4992  H   ALA A 330     110.230  80.070  43.890  1.00  0.00           H
ATOM   4993  CA  ALA A 330     110.210  80.820  41.930  1.00  0.00           C
ATOM   4994  HA  ALA A 330     110.300  81.850  41.600  1.00  0.00           H
ATOM   4995  CB  ALA A 330     111.570  80.140  41.740  1.00  0.00           C
ATOM   4996  HB1 ALA A 330     112.260  80.460  42.530  1.00  0.00           H
ATOM   4997  HB2 ALA A 330     111.380  79.070  41.770  1.00  0.00           H
ATOM   4998  HB3 ALA A 330     111.950  80.240  40.730  1.00  0.00           H
ATOM   4999  C   ALA A 330     109.090  80.130  41.100  1.00  0.00           C
ATOM   5000  O   ALA A 330     109.000  80.360  39.920  1.00  0.00           O
ATOM   5001  N   ALA A 331     108.210  79.310  41.660  1.00  0.00           N
ATOM   5002  H   ALA A 331     108.250  79.210  42.660  1.00  0.00           H
ATOM   5003  CA  ALA A 331     107.030  78.780  40.950  1.00  0.00           C
ATOM   5004  HA  ALA A 331     107.280  78.550  39.920  1.00  0.00           H
ATOM   5005  CB  ALA A 331     106.720  77.410  41.660  1.00  0.00           C
ATOM   5006  HB1 ALA A 331     107.630  76.830  41.800  1.00  0.00           H
ATOM   5007  HB2 ALA A 331     106.330  77.580  42.660  1.00  0.00           H
ATOM   5008  HB3 ALA A 331     105.950  76.950  41.040  1.00  0.00           H
ATOM   5009  C   ALA A 331     105.860  79.770  41.090  1.00  0.00           C
ATOM   5010  O   ALA A 331     105.300  80.110  40.030  1.00  0.00           O
ATOM   5011  N   ILE A 332     105.550  80.250  42.300  1.00  0.00           N
ATOM   5012  H   ILE A 332     106.170  79.950  43.040  1.00  0.00           H
ATOM   5013  CA  ILE A 332     104.440  81.250  42.510  1.00  0.00           C
ATOM   5014  HA  ILE A 332     103.480  80.800  42.260  1.00  0.00           H
ATOM   5015  CB  ILE A 332     104.440  81.680  44.070  1.00  0.00           C
ATOM   5016  HB  ILE A 332     105.430  81.810  44.500  1.00  0.00           H
ATOM   5017  CG2 ILE A 332     103.640  83.010  44.320  1.00  0.00           C
ATOM   5018 1HG2 ILE A 332     104.030  83.740  43.610  1.00  0.00           H
ATOM   5019 2HG2 ILE A 332     102.580  82.760  44.190  1.00  0.00           H
ATOM   5020 3HG2 ILE A 332     103.620  83.380  45.340  1.00  0.00           H
ATOM   5021  CG1 ILE A 332     103.740  80.510  44.760  1.00  0.00           C
ATOM   5022 1HG1 ILE A 332     104.380  79.650  44.560  1.00  0.00           H
ATOM   5023 2HG1 ILE A 332     102.710  80.350  44.450  1.00  0.00           H
ATOM   5024  CD  ILE A 332     103.650  80.700  46.210  1.00  0.00           C
ATOM   5025  HD1 ILE A 332     102.900  81.430  46.490  1.00  0.00           H
ATOM   5026  HD2 ILE A 332     103.400  79.720  46.620  1.00  0.00           H
ATOM   5027  HD3 ILE A 332     104.540  81.030  46.750  1.00  0.00           H
ATOM   5028  C   ILE A 332     104.530  82.510  41.660  1.00  0.00           C
ATOM   5029  O   ILE A 332     103.500  82.930  41.100  1.00  0.00           O
ATOM   5030  N   ALA A 333     105.810  83.050  41.480  1.00  0.00           N
ATOM   5031  H   ALA A 333     106.540  82.760  42.120  1.00  0.00           H
ATOM   5032  CA  ALA A 333     106.010  84.080  40.460  1.00  0.00           C
ATOM   5033  HA  ALA A 333     105.410  84.960  40.700  1.00  0.00           H
ATOM   5034  CB  ALA A 333     107.430  84.550  40.590  1.00  0.00           C
ATOM   5035  HB1 ALA A 333     108.150  83.910  40.080  1.00  0.00           H
ATOM   5036  HB2 ALA A 333     107.450  85.430  39.940  1.00  0.00           H
ATOM   5037  HB3 ALA A 333     107.760  84.690  41.620  1.00  0.00           H
ATOM   5038  C   ALA A 333     105.660  83.790  38.960  1.00  0.00           C
ATOM   5039  O   ALA A 333     104.980  84.490  38.260  1.00  0.00           O
ATOM   5040  N   THR A 334     106.000  82.590  38.440  1.00  0.00           N
ATOM   5041  H   THR A 334     106.560  81.970  39.010  1.00  0.00           H
ATOM   5042  CA  THR A 334     105.840  82.220  37.020  1.00  0.00           C
ATOM   5043  HA  THR A 334     106.200  83.000  36.340  1.00  0.00           H
ATOM   5044  CB  THR A 334     106.620  80.960  36.620  1.00  0.00           C
ATOM   5045  HB  THR A 334     106.200  80.140  37.190  1.00  0.00           H
ATOM   5046  CG2 THR A 334     106.540  80.630  35.070  1.00  0.00           C
ATOM   5047 1HG2 THR A 334     105.570  80.280  34.730  1.00  0.00           H
ATOM   5048 2HG2 THR A 334     106.890  81.550  34.590  1.00  0.00           H
ATOM   5049 3HG2 THR A 334     107.240  79.810  34.910  1.00  0.00           H
ATOM   5050  OG1 THR A 334     108.010  81.190  37.020  1.00  0.00           O
ATOM   5051  HG1 THR A 334     108.300  81.890  36.430  1.00  0.00           H
ATOM   5052  C   THR A 334     104.350  81.940  36.740  1.00  0.00           C
ATOM   5053  O   THR A 334     103.810  82.120  35.630  1.00  0.00           O
ATOM   5054  N   ILE A 335     103.600  81.550  37.760  1.00  0.00           N
ATOM   5055  H   ILE A 335     104.050  81.610  38.660  1.00  0.00           H
ATOM   5056  CA  ILE A 335     102.160  81.390  37.720  1.00  0.00           C
ATOM   5057  HA  ILE A 335     101.950  80.950  36.740  1.00  0.00           H
ATOM   5058  CB  ILE A 335     101.610  80.360  38.790  1.00  0.00           C
ATOM   5059  HB  ILE A 335     101.530  80.920  39.720  1.00  0.00           H
ATOM   5060  CG2 ILE A 335     100.170  80.030  38.300  1.00  0.00           C
[truncated: 719,303 more chars]
