# Supplementary material for: Identification and validation of novel microtubule suppressors with an imidazopyridine scaffold through structure-based virtual screening and docking
Source: RSC Med Chem. 2022 May 18;13(8):929–43. doi: 10.1039/d1md00392e (PMC9384815; doi:10.1039/d1md00392e)
Supplement: MD-013-D1MD00392E-s035 [file MD-013-D1MD00392E-s035.pdb]

REMARK    GENERATED BY TRJCONV
TITLE     TUBULIN ALPHA-1B CHAIN t=   0.00000 step= 0
REMARK    THIS IS A SIMULATION BOX
CRYST1  135.567  109.915   96.367  90.00  90.00  90.00 P 1           1
MODEL        1
ATOM      1  N   MET A   1      99.580  70.430  73.590  1.00  0.00           N
ATOM      2  H1  MET A   1      99.030  70.560  74.430  1.00  0.00           H
ATOM      3  H2  MET A   1     100.520  70.100  73.750  1.00  0.00           H
ATOM      4  H3  MET A   1      99.730  71.340  73.190  1.00  0.00           H
ATOM      5  CA  MET A   1      98.820  69.610  72.650  1.00  0.00           C
ATOM      6  HA  MET A   1      99.050  69.910  71.630  1.00  0.00           H
ATOM      7  CB  MET A   1      99.180  68.140  72.790  1.00  0.00           C
ATOM      8  HB1 MET A   1      98.830  67.930  73.800  1.00  0.00           H
ATOM      9  HB2 MET A   1     100.250  68.040  72.580  1.00  0.00           H
ATOM     10  CG  MET A   1      98.520  67.140  71.810  1.00  0.00           C
ATOM     11  HG1 MET A   1      99.100  66.220  71.790  1.00  0.00           H
ATOM     12  HG2 MET A   1      98.600  67.570  70.810  1.00  0.00           H
ATOM     13  SD  MET A   1      96.890  66.450  72.150  1.00  0.00           S
ATOM     14  CE  MET A   1      97.210  65.470  73.690  1.00  0.00           C
ATOM     15  HE1 MET A   1      97.360  66.150  74.530  1.00  0.00           H
ATOM     16  HE2 MET A   1      96.480  64.700  73.940  1.00  0.00           H
ATOM     17  HE3 MET A   1      98.110  64.890  73.520  1.00  0.00           H
ATOM     18  C   MET A   1      97.350  69.880  73.050  1.00  0.00           C
ATOM     19  O   MET A   1      97.090  70.080  74.260  1.00  0.00           O
ATOM     20  N   ARG A   2      96.380  69.810  72.120  1.00  0.00           N
ATOM     21  H   ARG A   2      96.580  69.710  71.130  1.00  0.00           H
ATOM     22  CA  ARG A   2      94.910  69.910  72.440  1.00  0.00           C
ATOM     23  HA  ARG A   2      94.750  69.600  73.470  1.00  0.00           H
ATOM     24  CB  ARG A   2      94.310  71.320  72.190  1.00  0.00           C
ATOM     25  HB1 ARG A   2      93.240  71.230  72.000  1.00  0.00           H
ATOM     26  HB2 ARG A   2      94.790  71.720  71.300  1.00  0.00           H
ATOM     27  CG  ARG A   2      94.580  72.380  73.270  1.00  0.00           C
ATOM     28  HG1 ARG A   2      95.660  72.410  73.450  1.00  0.00           H
ATOM     29  HG2 ARG A   2      94.160  72.160  74.250  1.00  0.00           H
ATOM     30  CD  ARG A   2      94.120  73.730  72.800  1.00  0.00           C
ATOM     31  HD1 ARG A   2      94.650  74.070  71.910  1.00  0.00           H
ATOM     32  HD2 ARG A   2      94.460  74.390  73.600  1.00  0.00           H
ATOM     33  NE  ARG A   2      92.710  73.880  72.560  1.00  0.00           N
ATOM     34  HE  ARG A   2      92.030  73.260  72.960  1.00  0.00           H
ATOM     35  CZ  ARG A   2      92.160  74.880  71.910  1.00  0.00           C
ATOM     36  NH1 ARG A   2      92.810  75.650  71.020  1.00  0.00           N
ATOM     37 1HH1 ARG A   2      93.810  75.610  70.980  1.00  0.00           H
ATOM     38 2HH1 ARG A   2      92.450  76.560  70.760  1.00  0.00           H
ATOM     39  NH2 ARG A   2      90.920  75.080  72.030  1.00  0.00           N
ATOM     40 1HH2 ARG A   2      90.500  74.810  72.910  1.00  0.00           H
ATOM     41 2HH2 ARG A   2      90.420  75.760  71.490  1.00  0.00           H
ATOM     42  C   ARG A   2      94.190  68.910  71.440  1.00  0.00           C
ATOM     43  O   ARG A   2      94.540  68.820  70.250  1.00  0.00           O
ATOM     44  N   GLU A   3      93.210  68.120  71.910  1.00  0.00           N
ATOM     45  H   GLU A   3      92.920  68.230  72.870  1.00  0.00           H
ATOM     46  CA  GLU A   3      92.640  67.040  71.160  1.00  0.00           C
ATOM     47  HA  GLU A   3      93.480  66.490  70.730  1.00  0.00           H
ATOM     48  CB  GLU A   3      92.010  66.180  72.260  1.00  0.00           C
ATOM     49  HB1 GLU A   3      91.570  65.270  71.850  1.00  0.00           H
ATOM     50  HB2 GLU A   3      91.190  66.770  72.660  1.00  0.00           H
ATOM     51  CG  GLU A   3      92.900  65.610  73.290  1.00  0.00           C
ATOM     52  HG1 GLU A   3      93.820  65.280  72.820  1.00  0.00           H
ATOM     53  HG2 GLU A   3      92.440  64.710  73.700  1.00  0.00           H
ATOM     54  CD  GLU A   3      93.250  66.570  74.470  1.00  0.00           C
ATOM     55  OE1 GLU A   3      92.710  67.750  74.570  1.00  0.00           O
ATOM     56  OE2 GLU A   3      94.050  66.230  75.370  1.00  0.00           O
ATOM     57  C   GLU A   3      91.700  67.430  70.050  1.00  0.00           C
ATOM     58  O   GLU A   3      91.170  68.550  70.070  1.00  0.00           O
ATOM     59  N   CYS A   4      91.350  66.440  69.190  1.00  0.00           N
ATOM     60  H   CYS A   4      91.690  65.520  69.440  1.00  0.00           H
ATOM     61  CA  CYS A   4      90.440  66.590  68.100  1.00  0.00           C
ATOM     62  HA  CYS A   4      89.800  67.460  68.200  1.00  0.00           H
ATOM     63  CB  CYS A   4      91.350  66.770  66.900  1.00  0.00           C
ATOM     64  HB1 CYS A   4      90.880  66.430  65.980  1.00  0.00           H
ATOM     65  HB2 CYS A   4      92.200  66.090  67.020  1.00  0.00           H
ATOM     66  SG  CYS A   4      91.840  68.460  66.490  1.00  0.00           S
ATOM     67  HG  CYS A   4      92.550  68.830  67.560  1.00  0.00           H
ATOM     68  C   CYS A   4      89.570  65.310  68.080  1.00  0.00           C
ATOM     69  O   CYS A   4      90.120  64.210  68.310  1.00  0.00           O
ATOM     70  N   ILE A   5      88.230  65.420  67.860  1.00  0.00           N
ATOM     71  H   ILE A   5      87.900  66.340  67.590  1.00  0.00           H
ATOM     72  CA  ILE A   5      87.350  64.270  67.780  1.00  0.00           C
ATOM     73  HA  ILE A   5      87.970  63.400  68.010  1.00  0.00           H
ATOM     74  CB  ILE A   5      86.310  64.320  68.870  1.00  0.00           C
ATOM     75  HB  ILE A   5      85.900  65.320  68.950  1.00  0.00           H
ATOM     76  CG2 ILE A   5      85.070  63.460  68.680  1.00  0.00           C
ATOM     77 1HG2 ILE A   5      84.630  63.800  67.740  1.00  0.00           H
ATOM     78 2HG2 ILE A   5      85.270  62.390  68.600  1.00  0.00           H
ATOM     79 3HG2 ILE A   5      84.440  63.590  69.560  1.00  0.00           H
ATOM     80  CG1 ILE A   5      87.020  63.880  70.200  1.00  0.00           C
ATOM     81 1HG1 ILE A   5      88.040  64.250  70.300  1.00  0.00           H
ATOM     82 2HG1 ILE A   5      87.190  62.800  70.210  1.00  0.00           H
ATOM     83  CD  ILE A   5      86.220  64.280  71.420  1.00  0.00           C
ATOM     84  HD1 ILE A   5      85.360  63.630  71.560  1.00  0.00           H
ATOM     85  HD2 ILE A   5      86.890  64.170  72.270  1.00  0.00           H
ATOM     86  HD3 ILE A   5      85.990  65.350  71.440  1.00  0.00           H
ATOM     87  C   ILE A   5      86.800  64.190  66.360  1.00  0.00           C
ATOM     88  O   ILE A   5      86.240  65.190  65.980  1.00  0.00           O
ATOM     89  N   SER A   6      86.960  63.130  65.540  1.00  0.00           N
ATOM     90  H   SER A   6      87.470  62.350  65.920  1.00  0.00           H
ATOM     91  CA  SER A   6      86.230  62.910  64.260  1.00  0.00           C
ATOM     92  HA  SER A   6      86.030  63.870  63.790  1.00  0.00           H
ATOM     93  CB  SER A   6      87.100  62.180  63.270  1.00  0.00           C
ATOM     94  HB1 SER A   6      86.500  61.830  62.430  1.00  0.00           H
ATOM     95  HB2 SER A   6      87.450  61.260  63.750  1.00  0.00           H
ATOM     96  OG  SER A   6      88.180  63.030  62.930  1.00  0.00           O
ATOM     97  HG  SER A   6      88.340  63.850  63.410  1.00  0.00           H
ATOM     98  C   SER A   6      85.020  62.170  64.620  1.00  0.00           C
ATOM     99  O   SER A   6      85.050  61.360  65.480  1.00  0.00           O
ATOM    100  N   ILE A   7      84.000  62.430  63.760  1.00  0.00           N
ATOM    101  H   ILE A   7      84.280  63.130  63.090  1.00  0.00           H
ATOM    102  CA  ILE A   7      82.690  61.990  63.680  1.00  0.00           C
ATOM    103  HA  ILE A   7      82.680  61.140  64.370  1.00  0.00           H
ATOM    104  CB  ILE A   7      81.720  63.080  64.220  1.00  0.00           C
ATOM    105  HB  ILE A   7      81.840  63.980  63.630  1.00  0.00           H
ATOM    106  CG2 ILE A   7      80.320  62.560  64.090  1.00  0.00           C
ATOM    107 1HG2 ILE A   7      79.980  61.920  64.900  1.00  0.00           H
ATOM    108 2HG2 ILE A   7      79.580  63.360  64.040  1.00  0.00           H
ATOM    109 3HG2 ILE A   7      80.160  61.950  63.210  1.00  0.00           H
ATOM    110  CG1 ILE A   7      82.040  63.350  65.720  1.00  0.00           C
ATOM    111 1HG1 ILE A   7      83.090  63.550  65.900  1.00  0.00           H
ATOM    112 2HG1 ILE A   7      81.880  62.450  66.320  1.00  0.00           H
ATOM    113  CD  ILE A   7      81.290  64.480  66.390  1.00  0.00           C
ATOM    114  HD1 ILE A   7      81.520  65.450  65.940  1.00  0.00           H
ATOM    115  HD2 ILE A   7      80.200  64.400  66.450  1.00  0.00           H
ATOM    116  HD3 ILE A   7      81.700  64.600  67.390  1.00  0.00           H
ATOM    117  C   ILE A   7      82.290  61.570  62.280  1.00  0.00           C
ATOM    118  O   ILE A   7      82.430  62.390  61.390  1.00  0.00           O
ATOM    119  N   HIS A   8      81.950  60.290  62.150  1.00  0.00           N
ATOM    120  H   HIS A   8      82.290  59.640  62.840  1.00  0.00           H
ATOM    121  CA  HIS A   8      81.730  59.730  60.830  1.00  0.00           C
ATOM    122  HA  HIS A   8      81.920  60.470  60.050  1.00  0.00           H
ATOM    123  CB  HIS A   8      82.720  58.560  60.630  1.00  0.00           C
ATOM    124  HB1 HIS A   8      82.570  58.260  59.590  1.00  0.00           H
ATOM    125  HB2 HIS A   8      82.460  57.820  61.380  1.00  0.00           H
ATOM    126  CG  HIS A   8      84.190  58.880  60.900  1.00  0.00           C
ATOM    127  ND1 HIS A   8      85.010  59.820  60.330  1.00  0.00           N
ATOM    128  CE1 HIS A   8      86.230  59.730  60.800  1.00  0.00           C
ATOM    129  HE1 HIS A   8      86.940  60.490  60.530  1.00  0.00           H
ATOM    130  NE2 HIS A   8      86.330  58.650  61.570  1.00  0.00           N
ATOM    131  HE2 HIS A   8      87.170  58.340  62.040  1.00  0.00           H
ATOM    132  CD2 HIS A   8      84.990  58.100  61.700  1.00  0.00           C
ATOM    133  HD2 HIS A   8      84.570  57.270  62.250  1.00  0.00           H
ATOM    134  C   HIS A   8      80.240  59.280  60.760  1.00  0.00           C
ATOM    135  O   HIS A   8      79.810  58.260  61.330  1.00  0.00           O
ATOM    136  N   VAL A   9      79.390  59.910  59.920  1.00  0.00           N
ATOM    137  H   VAL A   9      79.810  60.640  59.370  1.00  0.00           H
ATOM    138  CA  VAL A   9      77.880  59.870  59.910  1.00  0.00           C
ATOM    139  HA  VAL A   9      77.480  59.270  60.730  1.00  0.00           H
ATOM    140  CB  VAL A   9      77.230  61.250  60.100  1.00  0.00           C
ATOM    141  HB  VAL A   9      77.360  61.850  59.200  1.00  0.00           H
ATOM    142  CG1 VAL A   9      75.740  61.110  60.190  1.00  0.00           C
ATOM    143 1HG1 VAL A   9      75.470  60.390  60.960  1.00  0.00           H
ATOM    144 2HG1 VAL A   9      75.340  62.060  60.560  1.00  0.00           H
ATOM    145 3HG1 VAL A   9      75.320  60.710  59.270  1.00  0.00           H
ATOM    146  CG2 VAL A   9      77.790  62.080  61.380  1.00  0.00           C
ATOM    147 1HG2 VAL A   9      77.490  61.510  62.260  1.00  0.00           H
ATOM    148 2HG2 VAL A   9      78.860  62.160  61.230  1.00  0.00           H
ATOM    149 3HG2 VAL A   9      77.270  63.030  61.370  1.00  0.00           H
ATOM    150  C   VAL A   9      77.340  59.220  58.620  1.00  0.00           C
ATOM    151  O   VAL A   9      77.410  59.910  57.580  1.00  0.00           O
ATOM    152  N   GLY A  10      76.710  58.060  58.640  1.00  0.00           N
ATOM    153  H   GLY A  10      76.540  57.690  59.570  1.00  0.00           H
ATOM    154  CA  GLY A  10      76.160  57.390  57.430  1.00  0.00           C
ATOM    155  HA1 GLY A  10      75.430  58.030  56.930  1.00  0.00           H
ATOM    156  HA2 GLY A  10      75.600  56.500  57.710  1.00  0.00           H
ATOM    157  C   GLY A  10      77.200  57.000  56.390  1.00  0.00           C
ATOM    158  O   GLY A  10      78.430  57.130  56.550  1.00  0.00           O
ATOM    159  N   GLN A  11      76.780  56.600  55.200  1.00  0.00           N
ATOM    160  H   GLN A  11      75.780  56.690  55.030  1.00  0.00           H
ATOM    161  CA  GLN A  11      77.620  55.610  54.470  1.00  0.00           C
ATOM    162  HA  GLN A  11      77.990  54.850  55.150  1.00  0.00           H
ATOM    163  CB  GLN A  11      76.870  54.800  53.410  1.00  0.00           C
ATOM    164  HB1 GLN A  11      76.270  55.550  52.900  1.00  0.00           H
ATOM    165  HB2 GLN A  11      76.150  54.200  53.960  1.00  0.00           H
ATOM    166  CG  GLN A  11      77.700  54.010  52.390  1.00  0.00           C
ATOM    167  HG1 GLN A  11      78.270  53.210  52.870  1.00  0.00           H
ATOM    168  HG2 GLN A  11      78.400  54.740  51.970  1.00  0.00           H
ATOM    169  CD  GLN A  11      76.980  53.510  51.190  1.00  0.00           C
ATOM    170  OE1 GLN A  11      76.930  52.310  50.890  1.00  0.00           O
ATOM    171  NE2 GLN A  11      76.440  54.420  50.370  1.00  0.00           N
ATOM    172 1HE2 GLN A  11      76.500  55.360  50.740  1.00  0.00           H
ATOM    173 2HE2 GLN A  11      75.860  54.300  49.560  1.00  0.00           H
ATOM    174  C   GLN A  11      78.900  56.280  53.920  1.00  0.00           C
ATOM    175  O   GLN A  11      79.940  55.700  54.020  1.00  0.00           O
ATOM    176  N   ALA A  12      78.730  57.510  53.380  1.00  0.00           N
ATOM    177  H   ALA A  12      77.810  57.890  53.210  1.00  0.00           H
ATOM    178  CA  ALA A  12      79.790  58.290  52.810  1.00  0.00           C
ATOM    179  HA  ALA A  12      80.290  57.670  52.060  1.00  0.00           H
ATOM    180  CB  ALA A  12      79.190  59.500  52.130  1.00  0.00           C
ATOM    181  HB1 ALA A  12      78.660  60.070  52.900  1.00  0.00           H
ATOM    182  HB2 ALA A  12      79.940  60.110  51.630  1.00  0.00           H
ATOM    183  HB3 ALA A  12      78.470  59.190  51.380  1.00  0.00           H
ATOM    184  C   ALA A  12      80.790  58.670  53.880  1.00  0.00           C
ATOM    185  O   ALA A  12      82.010  58.630  53.690  1.00  0.00           O
ATOM    186  N   GLY A  13      80.290  59.110  55.000  1.00  0.00           N
ATOM    187  H   GLY A  13      79.290  59.150  55.130  1.00  0.00           H
ATOM    188  CA  GLY A  13      81.140  59.440  56.190  1.00  0.00           C
ATOM    189  HA1 GLY A  13      80.470  59.880  56.930  1.00  0.00           H
ATOM    190  HA2 GLY A  13      81.940  60.120  55.890  1.00  0.00           H
ATOM    191  C   GLY A  13      81.810  58.250  56.760  1.00  0.00           C
ATOM    192  O   GLY A  13      83.050  58.220  56.830  1.00  0.00           O
ATOM    193  N   VAL A  14      81.160  57.140  57.000  1.00  0.00           N
ATOM    194  H   VAL A  14      80.180  57.180  56.730  1.00  0.00           H
ATOM    195  CA  VAL A  14      81.650  55.900  57.560  1.00  0.00           C
ATOM    196  HA  VAL A  14      82.150  56.170  58.490  1.00  0.00           H
ATOM    197  CB  VAL A  14      80.460  55.000  57.970  1.00  0.00           C
ATOM    198  HB  VAL A  14      79.630  55.070  57.260  1.00  0.00           H
ATOM    199  CG1 VAL A  14      80.820  53.560  58.240  1.00  0.00           C
ATOM    200 1HG1 VAL A  14      79.890  53.000  58.300  1.00  0.00           H
ATOM    201 2HG1 VAL A  14      81.410  53.160  57.420  1.00  0.00           H
ATOM    202 3HG1 VAL A  14      81.310  53.390  59.200  1.00  0.00           H
ATOM    203  CG2 VAL A  14      79.760  55.520  59.250  1.00  0.00           C
ATOM    204 1HG2 VAL A  14      79.810  56.600  59.170  1.00  0.00           H
ATOM    205 2HG2 VAL A  14      78.710  55.230  59.300  1.00  0.00           H
ATOM    206 3HG2 VAL A  14      80.300  55.340  60.180  1.00  0.00           H
ATOM    207  C   VAL A  14      82.740  55.240  56.740  1.00  0.00           C
ATOM    208  O   VAL A  14      83.720  54.770  57.320  1.00  0.00           O
ATOM    209  N   GLN A  15      82.550  55.230  55.390  1.00  0.00           N
ATOM    210  H   GLN A  15      81.760  55.640  54.910  1.00  0.00           H
ATOM    211  CA  GLN A  15      83.530  54.510  54.510  1.00  0.00           C
ATOM    212  HA  GLN A  15      83.850  53.600  55.010  1.00  0.00           H
ATOM    213  CB  GLN A  15      82.970  54.010  53.140  1.00  0.00           C
ATOM    214  HB1 GLN A  15      83.780  53.540  52.590  1.00  0.00           H
ATOM    215  HB2 GLN A  15      82.560  54.830  52.540  1.00  0.00           H
ATOM    216  CG  GLN A  15      81.830  52.970  53.280  1.00  0.00           C
ATOM    217  HG1 GLN A  15      80.940  53.510  53.600  1.00  0.00           H
ATOM    218  HG2 GLN A  15      82.080  52.220  54.020  1.00  0.00           H
ATOM    219  CD  GLN A  15      81.460  52.300  51.990  1.00  0.00           C
ATOM    220  OE1 GLN A  15      81.670  51.090  51.840  1.00  0.00           O
ATOM    221  NE2 GLN A  15      80.900  53.020  51.010  1.00  0.00           N
ATOM    222 1HE2 GLN A  15      80.760  54.010  51.180  1.00  0.00           H
ATOM    223 2HE2 GLN A  15      80.790  52.670  50.080  1.00  0.00           H
ATOM    224  C   GLN A  15      84.720  55.430  54.320  1.00  0.00           C
ATOM    225  O   GLN A  15      85.860  54.880  54.370  1.00  0.00           O
ATOM    226  N   ILE A  16      84.600  56.760  54.080  1.00  0.00           N
ATOM    227  H   ILE A  16      83.730  57.240  53.880  1.00  0.00           H
ATOM    228  CA  ILE A  16      85.690  57.730  54.030  1.00  0.00           C
ATOM    229  HA  ILE A  16      86.410  57.390  53.290  1.00  0.00           H
ATOM    230  CB  ILE A  16      85.210  59.130  53.550  1.00  0.00           C
ATOM    231  HB  ILE A  16      84.360  59.470  54.160  1.00  0.00           H
ATOM    232  CG2 ILE A  16      86.320  60.200  53.810  1.00  0.00           C
ATOM    233 1HG2 ILE A  16      85.890  61.110  53.390  1.00  0.00           H
ATOM    234 2HG2 ILE A  16      86.500  60.310  54.880  1.00  0.00           H
ATOM    235 3HG2 ILE A  16      87.320  59.960  53.460  1.00  0.00           H
ATOM    236  CG1 ILE A  16      84.880  59.010  52.070  1.00  0.00           C
ATOM    237 1HG1 ILE A  16      84.490  58.010  51.910  1.00  0.00           H
ATOM    238 2HG1 ILE A  16      85.790  59.030  51.480  1.00  0.00           H
ATOM    239  CD  ILE A  16      84.010  60.130  51.400  1.00  0.00           C
ATOM    240  HD1 ILE A  16      84.420  61.110  51.620  1.00  0.00           H
ATOM    241  HD2 ILE A  16      84.040  59.850  50.340  1.00  0.00           H
ATOM    242  HD3 ILE A  16      83.010  60.040  51.820  1.00  0.00           H
ATOM    243  C   ILE A  16      86.440  57.780  55.410  1.00  0.00           C
ATOM    244  O   ILE A  16      87.680  57.820  55.410  1.00  0.00           O
ATOM    245  N   GLY A  17      85.700  57.830  56.530  1.00  0.00           N
ATOM    246  H   GLY A  17      84.700  57.770  56.540  1.00  0.00           H
ATOM    247  CA  GLY A  17      86.270  57.860  57.870  1.00  0.00           C
ATOM    248  HA1 GLY A  17      85.450  57.790  58.590  1.00  0.00           H
ATOM    249  HA2 GLY A  17      86.870  58.750  58.070  1.00  0.00           H
ATOM    250  C   GLY A  17      87.230  56.690  58.160  1.00  0.00           C
ATOM    251  O   GLY A  17      88.360  56.950  58.560  1.00  0.00           O
ATOM    252  N   ASN A  18      86.930  55.400  57.790  1.00  0.00           N
ATOM    253  H   ASN A  18      86.030  55.210  57.370  1.00  0.00           H
ATOM    254  CA  ASN A  18      87.810  54.300  58.010  1.00  0.00           C
ATOM    255  HA  ASN A  18      88.190  54.570  59.000  1.00  0.00           H
ATOM    256  CB  ASN A  18      86.960  53.040  57.930  1.00  0.00           C
ATOM    257  HB1 ASN A  18      86.430  53.110  56.980  1.00  0.00           H
ATOM    258  HB2 ASN A  18      86.190  53.040  58.710  1.00  0.00           H
ATOM    259  CG  ASN A  18      87.630  51.730  57.980  1.00  0.00           C
ATOM    260  OD1 ASN A  18      88.380  51.510  58.930  1.00  0.00           O
ATOM    261  ND2 ASN A  18      87.330  50.860  57.040  1.00  0.00           N
ATOM    262 1HD2 ASN A  18      86.800  51.110  56.220  1.00  0.00           H
ATOM    263 2HD2 ASN A  18      87.850  49.990  57.050  1.00  0.00           H
ATOM    264  C   ASN A  18      88.960  54.400  57.020  1.00  0.00           C
ATOM    265  O   ASN A  18      90.130  54.260  57.430  1.00  0.00           O
ATOM    266  N   ALA A  19      88.710  54.760  55.760  1.00  0.00           N
ATOM    267  H   ALA A  19      87.750  54.850  55.440  1.00  0.00           H
ATOM    268  CA  ALA A  19      89.740  55.010  54.690  1.00  0.00           C
ATOM    269  HA  ALA A  19      90.300  54.080  54.610  1.00  0.00           H
ATOM    270  CB  ALA A  19      89.150  55.280  53.280  1.00  0.00           C
ATOM    271  HB1 ALA A  19      90.010  55.430  52.630  1.00  0.00           H
ATOM    272  HB2 ALA A  19      88.520  54.450  52.970  1.00  0.00           H
ATOM    273  HB3 ALA A  19      88.480  56.140  53.350  1.00  0.00           H
ATOM    274  C   ALA A  19      90.770  56.060  55.090  1.00  0.00           C
ATOM    275  O   ALA A  19      91.940  55.930  54.810  1.00  0.00           O
ATOM    276  N   CYS A  20      90.290  57.090  55.770  1.00  0.00           N
ATOM    277  H   CYS A  20      89.290  57.100  55.900  1.00  0.00           H
ATOM    278  CA  CYS A  20      91.120  58.160  56.360  1.00  0.00           C
ATOM    279  HA  CYS A  20      91.810  58.440  55.560  1.00  0.00           H
ATOM    280  CB  CYS A  20      90.310  59.420  56.730  1.00  0.00           C
ATOM    281  HB1 CYS A  20      90.850  60.180  57.300  1.00  0.00           H
ATOM    282  HB2 CYS A  20      89.360  59.200  57.210  1.00  0.00           H
ATOM    283  SG  CYS A  20      89.880  60.230  55.160  1.00  0.00           S
ATOM    284  HG  CYS A  20      88.890  59.410  54.820  1.00  0.00           H
ATOM    285  C   CYS A  20      92.010  57.820  57.530  1.00  0.00           C
ATOM    286  O   CYS A  20      93.150  58.170  57.500  1.00  0.00           O
ATOM    287  N   TRP A  21      91.500  56.920  58.430  1.00  0.00           N
ATOM    288  H   TRP A  21      90.560  56.620  58.260  1.00  0.00           H
ATOM    289  CA  TRP A  21      92.240  56.600  59.660  1.00  0.00           C
ATOM    290  HA  TRP A  21      92.930  57.400  59.930  1.00  0.00           H
ATOM    291  CB  TRP A  21      91.250  56.400  60.850  1.00  0.00           C
ATOM    292  HB1 TRP A  21      91.630  55.790  61.670  1.00  0.00           H
ATOM    293  HB2 TRP A  21      90.380  55.830  60.510  1.00  0.00           H
ATOM    294  CG  TRP A  21      90.630  57.700  61.410  1.00  0.00           C
ATOM    295  CD1 TRP A  21      89.830  58.670  60.820  1.00  0.00           C
ATOM    296  HD1 TRP A  21      89.330  58.420  59.890  1.00  0.00           H
ATOM    297  NE1 TRP A  21      89.590  59.650  61.690  1.00  0.00           N
ATOM    298  HE1 TRP A  21      88.870  60.340  61.610  1.00  0.00           H
ATOM    299  CE2 TRP A  21      90.390  59.580  62.770  1.00  0.00           C
ATOM    300  CZ2 TRP A  21      90.460  60.460  63.890  1.00  0.00           C
ATOM    301  HZ2 TRP A  21      89.770  61.270  64.060  1.00  0.00           H
ATOM    302  CH2 TRP A  21      91.490  60.200  64.800  1.00  0.00           C
ATOM    303  HH2 TRP A  21      91.700  60.890  65.610  1.00  0.00           H
ATOM    304  CZ3 TRP A  21      92.460  59.160  64.510  1.00  0.00           C
ATOM    305  HZ3 TRP A  21      93.350  58.990  65.100  1.00  0.00           H
ATOM    306  CE3 TRP A  21      92.300  58.270  63.400  1.00  0.00           C
ATOM    307  HE3 TRP A  21      93.030  57.480  63.280  1.00  0.00           H
ATOM    308  CD2 TRP A  21      91.200  58.410  62.600  1.00  0.00           C
ATOM    309  C   TRP A  21      93.090  55.340  59.420  1.00  0.00           C
ATOM    310  O   TRP A  21      94.050  55.130  60.170  1.00  0.00           O
ATOM    311  N   GLU A  22      92.880  54.590  58.400  1.00  0.00           N
ATOM    312  H   GLU A  22      92.080  54.820  57.830  1.00  0.00           H
ATOM    313  CA  GLU A  22      93.880  53.670  57.760  1.00  0.00           C
ATOM    314  HA  GLU A  22      94.270  52.900  58.420  1.00  0.00           H
ATOM    315  CB  GLU A  22      93.240  52.880  56.650  1.00  0.00           C
ATOM    316  HB1 GLU A  22      92.500  53.450  56.090  1.00  0.00           H
ATOM    317  HB2 GLU A  22      92.550  52.140  57.060  1.00  0.00           H
ATOM    318  CG  GLU A  22      94.280  52.240  55.700  1.00  0.00           C
ATOM    319  HG1 GLU A  22      95.020  51.670  56.260  1.00  0.00           H
ATOM    320  HG2 GLU A  22      94.830  52.980  55.120  1.00  0.00           H
ATOM    321  CD  GLU A  22      93.580  51.210  54.770  1.00  0.00           C
ATOM    322  OE1 GLU A  22      92.560  51.640  54.120  1.00  0.00           O
ATOM    323  OE2 GLU A  22      94.020  50.030  54.770  1.00  0.00           O
ATOM    324  C   GLU A  22      95.130  54.480  57.280  1.00  0.00           C
ATOM    325  O   GLU A  22      96.210  54.260  57.800  1.00  0.00           O
ATOM    326  N   LEU A  23      94.910  55.430  56.370  1.00  0.00           N
ATOM    327  H   LEU A  23      93.960  55.530  56.050  1.00  0.00           H
ATOM    328  CA  LEU A  23      96.000  56.260  55.770  1.00  0.00           C
ATOM    329  HA  LEU A  23      96.760  55.690  55.240  1.00  0.00           H
ATOM    330  CB  LEU A  23      95.300  57.210  54.760  1.00  0.00           C
ATOM    331  HB1 LEU A  23      94.480  57.700  55.290  1.00  0.00           H
ATOM    332  HB2 LEU A  23      94.940  56.560  53.960  1.00  0.00           H
ATOM    333  CG  LEU A  23      96.300  58.150  54.070  1.00  0.00           C
ATOM    334  HG  LEU A  23      96.750  58.820  54.800  1.00  0.00           H
ATOM    335  CD1 LEU A  23      97.440  57.530  53.320  1.00  0.00           C
ATOM    336 1HD1 LEU A  23      97.870  56.730  53.920  1.00  0.00           H
ATOM    337 2HD1 LEU A  23      97.270  57.090  52.340  1.00  0.00           H
ATOM    338 3HD1 LEU A  23      98.180  58.320  53.150  1.00  0.00           H
ATOM    339  CD2 LEU A  23      95.440  59.070  53.220  1.00  0.00           C
ATOM    340 1HD2 LEU A  23      96.000  59.910  52.810  1.00  0.00           H
ATOM    341 2HD2 LEU A  23      94.950  58.550  52.390  1.00  0.00           H
ATOM    342 3HD2 LEU A  23      94.670  59.510  53.860  1.00  0.00           H
ATOM    343  C   LEU A  23      96.710  57.030  56.900  1.00  0.00           C
ATOM    344  O   LEU A  23      97.930  57.160  56.820  1.00  0.00           O
ATOM    345  N   TYR A  24      95.970  57.590  57.900  1.00  0.00           N
ATOM    346  H   TYR A  24      94.970  57.690  57.890  1.00  0.00           H
ATOM    347  CA  TYR A  24      96.750  58.100  59.080  1.00  0.00           C
ATOM    348  HA  TYR A  24      97.430  58.870  58.720  1.00  0.00           H
ATOM    349  CB  TYR A  24      95.830  58.830  60.120  1.00  0.00           C
ATOM    350  HB1 TYR A  24      96.490  59.260  60.880  1.00  0.00           H
ATOM    351  HB2 TYR A  24      95.280  58.030  60.620  1.00  0.00           H
ATOM    352  CG  TYR A  24      94.870  59.890  59.680  1.00  0.00           C
ATOM    353  CD1 TYR A  24      95.040  60.750  58.600  1.00  0.00           C
ATOM    354  HD1 TYR A  24      95.900  60.680  57.940  1.00  0.00           H
ATOM    355  CE1 TYR A  24      94.030  61.700  58.280  1.00  0.00           C
ATOM    356  HE1 TYR A  24      94.020  62.170  57.310  1.00  0.00           H
ATOM    357  CZ  TYR A  24      92.880  61.800  59.110  1.00  0.00           C
ATOM    358  OH  TYR A  24      91.880  62.670  58.770  1.00  0.00           O
ATOM    359  HH  TYR A  24      91.120  62.520  59.340  1.00  0.00           H
ATOM    360  CE2 TYR A  24      92.740  61.000  60.250  1.00  0.00           C
ATOM    361  HE2 TYR A  24      91.810  60.990  60.800  1.00  0.00           H
ATOM    362  CD2 TYR A  24      93.820  60.090  60.510  1.00  0.00           C
ATOM    363  HD2 TYR A  24      93.740  59.490  61.410  1.00  0.00           H
ATOM    364  C   TYR A  24      97.660  57.040  59.770  1.00  0.00           C
ATOM    365  O   TYR A  24      98.700  57.470  60.170  1.00  0.00           O
ATOM    366  N   CYS A  25      97.220  55.810  60.040  1.00  0.00           N
ATOM    367  H   CYS A  25      96.340  55.400  59.760  1.00  0.00           H
ATOM    368  CA  CYS A  25      98.030  54.710  60.660  1.00  0.00           C
ATOM    369  HA  CYS A  25      98.280  55.070  61.660  1.00  0.00           H
ATOM    370  CB  CYS A  25      97.220  53.450  60.800  1.00  0.00           C
ATOM    371  HB1 CYS A  25      97.850  52.560  60.850  1.00  0.00           H
ATOM    372  HB2 CYS A  25      96.640  53.250  59.890  1.00  0.00           H
ATOM    373  SG  CYS A  25      96.080  53.720  62.240  1.00  0.00           S
ATOM    374  HG  CYS A  25      95.150  54.460  61.630  1.00  0.00           H
ATOM    375  C   CYS A  25      99.340  54.420  59.870  1.00  0.00           C
ATOM    376  O   CYS A  25     100.410  54.430  60.460  1.00  0.00           O
ATOM    377  N   LEU A  26      99.150  54.470  58.540  1.00  0.00           N
ATOM    378  H   LEU A  26      98.280  54.840  58.180  1.00  0.00           H
ATOM    379  CA  LEU A  26     100.180  54.230  57.560  1.00  0.00           C
ATOM    380  HA  LEU A  26     100.780  53.370  57.850  1.00  0.00           H
ATOM    381  CB  LEU A  26      99.470  53.920  56.210  1.00  0.00           C
ATOM    382  HB1 LEU A  26     100.290  54.010  55.490  1.00  0.00           H
ATOM    383  HB2 LEU A  26      98.720  54.670  55.960  1.00  0.00           H
ATOM    384  CG  LEU A  26      98.690  52.540  56.130  1.00  0.00           C
ATOM    385  HG  LEU A  26      97.870  52.510  56.850  1.00  0.00           H
ATOM    386  CD1 LEU A  26      98.040  52.410  54.770  1.00  0.00           C
ATOM    387 1HD1 LEU A  26      97.520  51.460  54.680  1.00  0.00           H
ATOM    388 2HD1 LEU A  26      97.300  53.210  54.690  1.00  0.00           H
ATOM    389 3HD1 LEU A  26      98.820  52.520  54.020  1.00  0.00           H
ATOM    390  CD2 LEU A  26      99.590  51.270  56.200  1.00  0.00           C
ATOM    391 1HD2 LEU A  26     100.230  51.220  57.080  1.00  0.00           H
ATOM    392 2HD2 LEU A  26      98.950  50.390  56.220  1.00  0.00           H
ATOM    393 3HD2 LEU A  26     100.310  51.270  55.380  1.00  0.00           H
ATOM    394  C   LEU A  26     101.210  55.350  57.460  1.00  0.00           C
ATOM    395  O   LEU A  26     102.430  55.090  57.340  1.00  0.00           O
ATOM    396  N   GLU A  27     100.780  56.590  57.640  1.00  0.00           N
ATOM    397  H   GLU A  27      99.800  56.830  57.640  1.00  0.00           H
ATOM    398  CA  GLU A  27     101.570  57.780  57.830  1.00  0.00           C
ATOM    399  HA  GLU A  27     102.300  57.810  57.020  1.00  0.00           H
ATOM    400  CB  GLU A  27     100.640  58.960  57.630  1.00  0.00           C
ATOM    401  HB1 GLU A  27     101.190  59.770  58.140  1.00  0.00           H
ATOM    402  HB2 GLU A  27      99.730  58.860  58.210  1.00  0.00           H
ATOM    403  CG  GLU A  27     100.290  59.310  56.120  1.00  0.00           C
ATOM    404  HG1 GLU A  27      99.710  58.480  55.710  1.00  0.00           H
ATOM    405  HG2 GLU A  27     101.200  59.450  55.540  1.00  0.00           H
ATOM    406  CD  GLU A  27      99.460  60.590  55.850  1.00  0.00           C
ATOM    407  OE1 GLU A  27      99.510  61.500  56.690  1.00  0.00           O
ATOM    408  OE2 GLU A  27      98.880  60.750  54.760  1.00  0.00           O
ATOM    409  C   GLU A  27     102.360  57.810  59.110  1.00  0.00           C
ATOM    410  O   GLU A  27     103.520  58.310  59.080  1.00  0.00           O
ATOM    411  N   HIS A  28     101.790  57.290  60.200  1.00  0.00           N
ATOM    412  H   HIS A  28     100.810  57.050  60.130  1.00  0.00           H
ATOM    413  CA  HIS A  28     102.480  57.350  61.490  1.00  0.00           C
ATOM    414  HA  HIS A  28     103.230  58.140  61.450  1.00  0.00           H
ATOM    415  CB  HIS A  28     101.460  57.810  62.520  1.00  0.00           C
ATOM    416  HB1 HIS A  28     102.020  57.740  63.460  1.00  0.00           H
ATOM    417  HB2 HIS A  28     100.610  57.140  62.690  1.00  0.00           H
ATOM    418  CG  HIS A  28     100.990  59.170  62.290  1.00  0.00           C
ATOM    419  ND1 HIS A  28     101.840  60.240  61.910  1.00  0.00           N
ATOM    420  CE1 HIS A  28     101.220  61.400  62.210  1.00  0.00           C
ATOM    421  HE1 HIS A  28     101.580  62.360  61.870  1.00  0.00           H
ATOM    422  NE2 HIS A  28     100.020  61.140  62.670  1.00  0.00           N
ATOM    423  HE2 HIS A  28      99.330  61.840  62.900  1.00  0.00           H
ATOM    424  CD2 HIS A  28      99.810  59.770  62.700  1.00  0.00           C
ATOM    425  HD2 HIS A  28      98.980  59.250  63.140  1.00  0.00           H
ATOM    426  C   HIS A  28     103.170  56.050  61.890  1.00  0.00           C
ATOM    427  O   HIS A  28     103.730  55.930  62.950  1.00  0.00           O
ATOM    428  N   GLY A  29     103.150  55.000  61.020  1.00  0.00           N
ATOM    429  H   GLY A  29     102.820  55.220  60.100  1.00  0.00           H
ATOM    430  CA  GLY A  29     103.720  53.660  61.380  1.00  0.00           C
ATOM    431  HA1 GLY A  29     104.770  53.800  61.630  1.00  0.00           H
ATOM    432  HA2 GLY A  29     103.770  52.970  60.530  1.00  0.00           H
ATOM    433  C   GLY A  29     102.990  52.950  62.480  1.00  0.00           C
ATOM    434  O   GLY A  29     103.620  52.090  63.170  1.00  0.00           O
ATOM    435  N   ILE A  30     101.720  53.310  62.770  1.00  0.00           N
ATOM    436  H   ILE A  30     101.230  53.930  62.140  1.00  0.00           H
ATOM    437  CA  ILE A  30     100.790  52.510  63.620  1.00  0.00           C
ATOM    438  HA  ILE A  30     101.460  52.290  64.460  1.00  0.00           H
ATOM    439  CB  ILE A  30      99.590  53.270  64.090  1.00  0.00           C
ATOM    440  HB  ILE A  30      99.010  53.580  63.230  1.00  0.00           H
ATOM    441  CG2 ILE A  30      98.690  52.410  65.040  1.00  0.00           C
ATOM    442 1HG2 ILE A  30      99.120  52.150  66.010  1.00  0.00           H
ATOM    443 2HG2 ILE A  30      97.870  53.070  65.330  1.00  0.00           H
ATOM    444 3HG2 ILE A  30      98.270  51.540  64.540  1.00  0.00           H
ATOM    445  CG1 ILE A  30     100.060  54.520  64.860  1.00  0.00           C
ATOM    446 1HG1 ILE A  30     100.850  54.980  64.250  1.00  0.00           H
ATOM    447 2HG1 ILE A  30     100.520  54.300  65.820  1.00  0.00           H
ATOM    448  CD  ILE A  30      99.040  55.580  65.040  1.00  0.00           C
ATOM    449  HD1 ILE A  30      99.410  56.470  65.550  1.00  0.00           H
ATOM    450  HD2 ILE A  30      98.670  56.020  64.110  1.00  0.00           H
ATOM    451  HD3 ILE A  30      98.120  55.240  65.520  1.00  0.00           H
ATOM    452  C   ILE A  30     100.430  51.220  62.890  1.00  0.00           C
ATOM    453  O   ILE A  30     100.110  51.280  61.670  1.00  0.00           O
ATOM    454  N   GLN A  31     100.620  50.120  63.610  1.00  0.00           N
ATOM    455  H   GLN A  31     101.160  50.130  64.470  1.00  0.00           H
ATOM    456  CA  GLN A  31     100.260  48.850  63.120  1.00  0.00           C
ATOM    457  HA  GLN A  31     100.470  48.830  62.050  1.00  0.00           H
ATOM    458  CB  GLN A  31     101.190  47.820  63.770  1.00  0.00           C
ATOM    459  HB1 GLN A  31     100.780  46.810  63.750  1.00  0.00           H
ATOM    460  HB2 GLN A  31     101.420  48.120  64.790  1.00  0.00           H
ATOM    461  CG  GLN A  31     102.480  47.820  62.940  1.00  0.00           C
ATOM    462  HG1 GLN A  31     102.850  48.840  62.900  1.00  0.00           H
ATOM    463  HG2 GLN A  31     102.230  47.410  61.960  1.00  0.00           H
ATOM    464  CD  GLN A  31     103.640  47.050  63.640  1.00  0.00           C
ATOM    465  OE1 GLN A  31     103.360  46.080  64.340  1.00  0.00           O
ATOM    466  NE2 GLN A  31     104.860  47.450  63.460  1.00  0.00           N
ATOM    467 1HE2 GLN A  31     105.030  48.120  62.730  1.00  0.00           H
ATOM    468 2HE2 GLN A  31     105.590  46.770  63.620  1.00  0.00           H
ATOM    469  C   GLN A  31      98.740  48.570  63.320  1.00  0.00           C
ATOM    470  O   GLN A  31      98.120  49.270  64.120  1.00  0.00           O
ATOM    471  N   PRO A  32      98.150  47.520  62.690  1.00  0.00           N
ATOM    472  CD  PRO A  32      98.720  46.820  61.590  1.00  0.00           C
ATOM    473  HD1 PRO A  32      99.520  46.170  61.960  1.00  0.00           H
ATOM    474  HD2 PRO A  32      99.230  47.610  61.030  1.00  0.00           H
ATOM    475  CG  PRO A  32      97.620  46.180  60.730  1.00  0.00           C
ATOM    476  HG1 PRO A  32      97.980  45.220  60.340  1.00  0.00           H
ATOM    477  HG2 PRO A  32      97.340  46.830  59.900  1.00  0.00           H
ATOM    478  CB  PRO A  32      96.500  46.040  61.820  1.00  0.00           C
ATOM    479  HB1 PRO A  32      96.480  45.050  62.260  1.00  0.00           H
ATOM    480  HB2 PRO A  32      95.580  46.080  61.230  1.00  0.00           H
ATOM    481  CA  PRO A  32      96.730  47.170  62.780  1.00  0.00           C
ATOM    482  HA  PRO A  32      96.090  48.010  62.500  1.00  0.00           H
ATOM    483  C   PRO A  32      96.160  46.700  64.150  1.00  0.00           C
ATOM    484  O   PRO A  32      94.920  46.660  64.310  1.00  0.00           O
ATOM    485  N   ASP A  33      97.020  46.340  65.110  1.00  0.00           N
ATOM    486  H   ASP A  33      98.020  46.350  64.950  1.00  0.00           H
ATOM    487  CA  ASP A  33      96.640  46.010  66.490  1.00  0.00           C
ATOM    488  HA  ASP A  33      95.690  45.480  66.380  1.00  0.00           H
ATOM    489  CB  ASP A  33      97.540  44.840  67.110  1.00  0.00           C
ATOM    490  HB1 ASP A  33      97.290  44.010  66.450  1.00  0.00           H
ATOM    491  HB2 ASP A  33      97.180  44.650  68.130  1.00  0.00           H
ATOM    492  CG  ASP A  33      99.040  44.950  67.060  1.00  0.00           C
ATOM    493  OD1 ASP A  33      99.550  45.850  66.330  1.00  0.00           O
ATOM    494  OD2 ASP A  33      99.690  44.170  67.750  1.00  0.00           O
ATOM    495  C   ASP A  33      96.780  47.330  67.390  1.00  0.00           C
ATOM    496  O   ASP A  33      96.680  47.260  68.580  1.00  0.00           O
ATOM    497  N   GLY A  34      97.170  48.440  66.730  1.00  0.00           N
ATOM    498  H   GLY A  34      97.310  48.400  65.730  1.00  0.00           H
ATOM    499  CA  GLY A  34      97.350  49.770  67.320  1.00  0.00           C
ATOM    500  HA1 GLY A  34      96.540  50.050  68.000  1.00  0.00           H
ATOM    501  HA2 GLY A  34      97.370  50.540  66.550  1.00  0.00           H
ATOM    502  C   GLY A  34      98.740  49.950  68.010  1.00  0.00           C
ATOM    503  O   GLY A  34      98.870  50.840  68.800  1.00  0.00           O
ATOM    504  N   GLN A  35      99.710  49.050  67.790  1.00  0.00           N
ATOM    505  H   GLN A  35      99.600  48.280  67.140  1.00  0.00           H
ATOM    506  CA  GLN A  35     101.030  49.230  68.410  1.00  0.00           C
ATOM    507  HA  GLN A  35     100.890  49.670  69.400  1.00  0.00           H
ATOM    508  CB  GLN A  35     101.730  47.840  68.570  1.00  0.00           C
ATOM    509  HB1 GLN A  35     102.720  47.970  69.010  1.00  0.00           H
ATOM    510  HB2 GLN A  35     101.800  47.340  67.600  1.00  0.00           H
ATOM    511  CG  GLN A  35     100.980  46.950  69.530  1.00  0.00           C
ATOM    512  HG1 GLN A  35     101.270  45.910  69.400  1.00  0.00           H
ATOM    513  HG2 GLN A  35      99.900  46.950  69.370  1.00  0.00           H
ATOM    514  CD  GLN A  35     101.140  47.250  71.040  1.00  0.00           C
ATOM    515  OE1 GLN A  35     102.260  47.430  71.600  1.00  0.00           O
ATOM    516  NE2 GLN A  35     100.050  47.210  71.780  1.00  0.00           N
ATOM    517 1HE2 GLN A  35      99.140  47.030  71.370  1.00  0.00           H
ATOM    518 2HE2 GLN A  35     100.240  47.380  72.760  1.00  0.00           H
ATOM    519  C   GLN A  35     101.800  50.100  67.460  1.00  0.00           C
ATOM    520  O   GLN A  35     101.820  49.980  66.230  1.00  0.00           O
ATOM    521  N   MET A  36     102.650  51.000  67.990  1.00  0.00           N
ATOM    522  H   MET A  36     102.560  51.120  68.990  1.00  0.00           H
ATOM    523  CA  MET A  36     103.500  51.920  67.250  1.00  0.00           C
ATOM    524  HA  MET A  36     103.510  51.720  66.180  1.00  0.00           H
ATOM    525  CB  MET A  36     102.930  53.330  67.430  1.00  0.00           C
ATOM    526  HB1 MET A  36     102.920  53.640  68.470  1.00  0.00           H
ATOM    527  HB2 MET A  36     101.950  53.080  67.030  1.00  0.00           H
ATOM    528  CG  MET A  36     103.490  54.500  66.600  1.00  0.00           C
ATOM    529  HG1 MET A  36     103.470  54.320  65.530  1.00  0.00           H
ATOM    530  HG2 MET A  36     104.540  54.670  66.840  1.00  0.00           H
ATOM    531  SD  MET A  36     102.510  56.060  66.830  1.00  0.00           S
ATOM    532  CE  MET A  36     103.820  57.150  66.020  1.00  0.00           C
ATOM    533  HE1 MET A  36     104.260  56.580  65.210  1.00  0.00           H
ATOM    534  HE2 MET A  36     103.440  58.070  65.560  1.00  0.00           H
ATOM    535  HE3 MET A  36     104.710  57.340  66.610  1.00  0.00           H
ATOM    536  C   MET A  36     105.010  51.860  67.760  1.00  0.00           C
ATOM    537  O   MET A  36     105.410  52.710  68.500  1.00  0.00           O
ATOM    538  N   PRO A  37     105.890  50.910  67.350  1.00  0.00           N
ATOM    539  CD  PRO A  37     105.570  49.960  66.300  1.00  0.00           C
ATOM    540  HD1 PRO A  37     105.300  50.430  65.350  1.00  0.00           H
ATOM    541  HD2 PRO A  37     104.710  49.390  66.650  1.00  0.00           H
ATOM    542  CG  PRO A  37     106.790  49.040  66.230  1.00  0.00           C
ATOM    543  HG1 PRO A  37     106.920  48.760  65.180  1.00  0.00           H
ATOM    544  HG2 PRO A  37     106.610  48.130  66.810  1.00  0.00           H
ATOM    545  CB  PRO A  37     107.960  49.840  66.810  1.00  0.00           C
ATOM    546  HB1 PRO A  37     108.360  50.500  66.040  1.00  0.00           H
ATOM    547  HB2 PRO A  37     108.660  49.140  67.270  1.00  0.00           H
ATOM    548  CA  PRO A  37     107.300  50.720  67.830  1.00  0.00           C
ATOM    549  HA  PRO A  37     107.360  50.210  68.790  1.00  0.00           H
ATOM    550  C   PRO A  37     108.180  51.950  67.870  1.00  0.00           C
ATOM    551  O   PRO A  37     109.110  51.960  68.630  1.00  0.00           O
ATOM    552  N   SER A  38     107.870  53.010  67.070  1.00  0.00           N
ATOM    553  H   SER A  38     107.100  52.990  66.420  1.00  0.00           H
ATOM    554  CA  SER A  38     108.570  54.260  67.160  1.00  0.00           C
ATOM    555  HA  SER A  38     109.580  53.910  67.350  1.00  0.00           H
ATOM    556  CB  SER A  38     108.500  55.040  65.870  1.00  0.00           C
ATOM    557  HB1 SER A  38     108.500  54.350  65.030  1.00  0.00           H
ATOM    558  HB2 SER A  38     109.360  55.690  65.750  1.00  0.00           H
ATOM    559  OG  SER A  38     107.320  55.800  65.820  1.00  0.00           O
ATOM    560  HG  SER A  38     107.110  55.800  64.890  1.00  0.00           H
ATOM    561  C   SER A  38     108.260  55.220  68.300  1.00  0.00           C
ATOM    562  O   SER A  38     109.060  56.020  68.750  1.00  0.00           O
ATOM    563  N   ASP A  39     107.070  55.090  68.890  1.00  0.00           N
ATOM    564  H   ASP A  39     106.470  54.330  68.600  1.00  0.00           H
ATOM    565  CA  ASP A  39     106.620  55.840  70.030  1.00  0.00           C
ATOM    566  HA  ASP A  39     107.010  56.860  69.960  1.00  0.00           H
ATOM    567  CB  ASP A  39     105.060  55.910  70.120  1.00  0.00           C
ATOM    568  HB1 ASP A  39     104.520  54.960  70.120  1.00  0.00           H
ATOM    569  HB2 ASP A  39     104.700  56.330  69.170  1.00  0.00           H
ATOM    570  CG  ASP A  39     104.550  56.720  71.280  1.00  0.00           C
ATOM    571  OD1 ASP A  39     105.310  57.290  72.120  1.00  0.00           O
ATOM    572  OD2 ASP A  39     103.320  56.900  71.410  1.00  0.00           O
ATOM    573  C   ASP A  39     107.190  55.220  71.260  1.00  0.00           C
ATOM    574  O   ASP A  39     106.690  54.120  71.700  1.00  0.00           O
ATOM    575  N   LYS A  40     108.030  55.900  72.020  1.00  0.00           N
ATOM    576  H   LYS A  40     108.300  56.810  71.670  1.00  0.00           H
ATOM    577  CA  LYS A  40     108.680  55.380  73.210  1.00  0.00           C
ATOM    578  HA  LYS A  40     108.620  54.300  73.260  1.00  0.00           H
ATOM    579  CB  LYS A  40     110.200  55.620  73.080  1.00  0.00           C
ATOM    580  HB1 LYS A  40     110.640  54.980  73.850  1.00  0.00           H
ATOM    581  HB2 LYS A  40     110.410  56.670  73.300  1.00  0.00           H
ATOM    582  CG  LYS A  40     110.880  55.290  71.780  1.00  0.00           C
ATOM    583  HG1 LYS A  40     111.930  55.580  71.820  1.00  0.00           H
ATOM    584  HG2 LYS A  40     110.500  55.920  70.980  1.00  0.00           H
ATOM    585  CD  LYS A  40     110.730  53.750  71.460  1.00  0.00           C
ATOM    586  HD1 LYS A  40     109.720  53.390  71.280  1.00  0.00           H
ATOM    587  HD2 LYS A  40     111.180  53.150  72.250  1.00  0.00           H
ATOM    588  CE  LYS A  40     111.470  53.530  70.150  1.00  0.00           C
ATOM    589  HE1 LYS A  40     112.450  53.990  70.270  1.00  0.00           H
ATOM    590  HE2 LYS A  40     110.900  54.050  69.380  1.00  0.00           H
ATOM    591  NZ  LYS A  40     111.560  52.070  69.890  1.00  0.00           N
ATOM    592  HZ1 LYS A  40     112.070  51.570  70.600  1.00  0.00           H
ATOM    593  HZ2 LYS A  40     110.650  51.680  69.660  1.00  0.00           H
ATOM    594  HZ3 LYS A  40     112.050  51.930  69.010  1.00  0.00           H
ATOM    595  C   LYS A  40     108.100  55.870  74.550  1.00  0.00           C
ATOM    596  O   LYS A  40     108.640  55.450  75.560  1.00  0.00           O
ATOM    597  N   THR A  41     106.970  56.640  74.600  1.00  0.00           N
ATOM    598  H   THR A  41     106.520  56.740  73.700  1.00  0.00           H
ATOM    599  CA  THR A  41     106.270  56.910  75.870  1.00  0.00           C
ATOM    600  HA  THR A  41     106.770  56.520  76.750  1.00  0.00           H
ATOM    601  CB  THR A  41     106.120  58.470  76.050  1.00  0.00           C
ATOM    602  HB  THR A  41     105.650  58.640  77.020  1.00  0.00           H
ATOM    603  CG2 THR A  41     107.500  59.190  76.060  1.00  0.00           C
ATOM    604 1HG2 THR A  41     107.320  60.250  76.260  1.00  0.00           H
ATOM    605 2HG2 THR A  41     108.160  58.850  76.860  1.00  0.00           H
ATOM    606 3HG2 THR A  41     108.000  59.060  75.100  1.00  0.00           H
ATOM    607  OG1 THR A  41     105.310  59.070  75.060  1.00  0.00           O
ATOM    608  HG1 THR A  41     105.500  60.010  75.040  1.00  0.00           H
ATOM    609  C   THR A  41     104.970  56.130  75.910  1.00  0.00           C
ATOM    610  O   THR A  41     103.970  56.400  75.210  1.00  0.00           O
ATOM    611  N   ILE A  42     104.810  55.190  76.870  1.00  0.00           N
ATOM    612  H   ILE A  42     105.630  54.910  77.390  1.00  0.00           H
ATOM    613  CA  ILE A  42     103.670  54.210  76.840  1.00  0.00           C
ATOM    614  HA  ILE A  42     103.280  54.090  75.830  1.00  0.00           H
ATOM    615  CB  ILE A  42     104.100  52.760  77.340  1.00  0.00           C
ATOM    616  HB  ILE A  42     104.460  52.900  78.360  1.00  0.00           H
ATOM    617  CG2 ILE A  42     102.840  51.820  77.380  1.00  0.00           C
ATOM    618 1HG2 ILE A  42     102.540  51.690  76.330  1.00  0.00           H
ATOM    619 2HG2 ILE A  42     103.050  50.860  77.860  1.00  0.00           H
ATOM    620 3HG2 ILE A  42     102.050  52.330  77.920  1.00  0.00           H
ATOM    621  CG1 ILE A  42     105.320  52.170  76.510  1.00  0.00           C
ATOM    622 1HG1 ILE A  42     106.220  52.780  76.470  1.00  0.00           H
ATOM    623 2HG1 ILE A  42     105.000  51.980  75.480  1.00  0.00           H
ATOM    624  CD  ILE A  42     105.810  50.850  77.040  1.00  0.00           C
ATOM    625  HD1 ILE A  42     106.250  50.900  78.030  1.00  0.00           H
ATOM    626  HD2 ILE A  42     105.050  50.090  76.860  1.00  0.00           H
ATOM    627  HD3 ILE A  42     106.560  50.490  76.330  1.00  0.00           H
ATOM    628  C   ILE A  42     102.410  54.860  77.480  1.00  0.00           C
ATOM    629  O   ILE A  42     102.550  55.480  78.570  1.00  0.00           O
ATOM    630  N   GLY A  43     101.210  54.680  76.910  1.00  0.00           N
ATOM    631  H   GLY A  43     101.250  54.110  76.080  1.00  0.00           H
ATOM    632  CA  GLY A  43      99.900  55.030  77.500  1.00  0.00           C
ATOM    633  HA1 GLY A  43      99.710  54.520  78.440  1.00  0.00           H
ATOM    634  HA2 GLY A  43      99.190  54.620  76.790  1.00  0.00           H
ATOM    635  C   GLY A  43      99.740  56.520  77.800  1.00  0.00           C
ATOM    636  O   GLY A  43      99.140  56.840  78.830  1.00  0.00           O
ATOM    637  N   GLY A  44     100.350  57.440  77.040  1.00  0.00           N
ATOM    638  H   GLY A  44     100.760  57.190  76.150  1.00  0.00           H
ATOM    639  CA  GLY A  44     100.240  58.850  77.200  1.00  0.00           C
ATOM    640  HA1 GLY A  44     100.410  59.120  78.240  1.00  0.00           H
ATOM    641  HA2 GLY A  44      99.270  59.120  76.790  1.00  0.00           H
ATOM    642  C   GLY A  44     101.350  59.650  76.450  1.00  0.00           C
ATOM    643  O   GLY A  44     101.780  59.170  75.440  1.00  0.00           O
ATOM    644  N   GLY A  45     101.770  60.800  76.890  1.00  0.00           N
ATOM    645  H   GLY A  45     101.510  60.960  77.850  1.00  0.00           H
ATOM    646  CA  GLY A  45     102.480  61.850  76.190  1.00  0.00           C
ATOM    647  HA1 GLY A  45     103.280  61.460  75.560  1.00  0.00           H
ATOM    648  HA2 GLY A  45     102.950  62.530  76.900  1.00  0.00           H
ATOM    649  C   GLY A  45     101.560  62.710  75.350  1.00  0.00           C
ATOM    650  O   GLY A  45     100.490  62.340  74.980  1.00  0.00           O
ATOM    651  N   ASP A  46     102.100  63.900  74.990  1.00  0.00           N
ATOM    652  H   ASP A  46     103.040  64.140  75.250  1.00  0.00           H
ATOM    653  CA  ASP A  46     101.400  64.980  74.300  1.00  0.00           C
ATOM    654  HA  ASP A  46     100.420  64.570  74.050  1.00  0.00           H
ATOM    655  CB  ASP A  46     101.200  66.160  75.260  1.00  0.00           C
ATOM    656  HB1 ASP A  46     100.680  65.770  76.140  1.00  0.00           H
ATOM    657  HB2 ASP A  46     100.520  66.890  74.820  1.00  0.00           H
ATOM    658  CG  ASP A  46     102.550  66.860  75.730  1.00  0.00           C
ATOM    659  OD1 ASP A  46     103.630  66.230  75.660  1.00  0.00           O
ATOM    660  OD2 ASP A  46     102.550  67.980  76.330  1.00  0.00           O
ATOM    661  C   ASP A  46     102.140  65.340  72.930  1.00  0.00           C
ATOM    662  O   ASP A  46     102.600  66.480  72.780  1.00  0.00           O
ATOM    663  N   ASP A  47     102.510  64.370  72.070  1.00  0.00           N
ATOM    664  H   ASP A  47     102.170  63.440  72.250  1.00  0.00           H
ATOM    665  CA  ASP A  47     103.280  64.650  70.800  1.00  0.00           C
ATOM    666  HA  ASP A  47     103.990  65.480  70.870  1.00  0.00           H
ATOM    667  CB  ASP A  47     104.130  63.420  70.430  1.00  0.00           C
ATOM    668  HB1 ASP A  47     104.790  63.710  69.600  1.00  0.00           H
ATOM    669  HB2 ASP A  47     103.450  62.600  70.220  1.00  0.00           H
ATOM    670  CG  ASP A  47     105.010  62.960  71.580  1.00  0.00           C
ATOM    671  OD1 ASP A  47     105.170  61.790  71.770  1.00  0.00           O
ATOM    672  OD2 ASP A  47     105.540  63.780  72.290  1.00  0.00           O
ATOM    673  C   ASP A  47     102.230  64.940  69.760  1.00  0.00           C
ATOM    674  O   ASP A  47     100.990  64.720  69.950  1.00  0.00           O
ATOM    675  N   SER A  48     102.530  65.390  68.490  1.00  0.00           N
ATOM    676  H   SER A  48     103.500  65.620  68.360  1.00  0.00           H
ATOM    677  CA  SER A  48     101.600  65.920  67.490  1.00  0.00           C
ATOM    678  HA  SER A  48     101.010  66.690  67.980  1.00  0.00           H
ATOM    679  CB  SER A  48     102.240  66.510  66.260  1.00  0.00           C
ATOM    680  HB1 SER A  48     101.480  67.150  65.810  1.00  0.00           H
ATOM    681  HB2 SER A  48     102.520  65.710  65.570  1.00  0.00           H
ATOM    682  OG  SER A  48     103.360  67.360  66.500  1.00  0.00           O
ATOM    683  HG  SER A  48     103.960  66.790  67.000  1.00  0.00           H
ATOM    684  C   SER A  48     100.590  64.890  66.980  1.00  0.00           C
ATOM    685  O   SER A  48      99.440  65.190  66.860  1.00  0.00           O
ATOM    686  N   PHE A  49     100.990  63.600  66.890  1.00  0.00           N
ATOM    687  H   PHE A  49     101.950  63.340  67.040  1.00  0.00           H
ATOM    688  CA  PHE A  49     100.070  62.520  66.530  1.00  0.00           C
ATOM    689  HA  PHE A  49      99.600  62.770  65.570  1.00  0.00           H
ATOM    690  CB  PHE A  49     100.840  61.240  66.230  1.00  0.00           C
ATOM    691  HB1 PHE A  49     101.470  61.280  65.340  1.00  0.00           H
ATOM    692  HB2 PHE A  49     100.150  60.410  66.060  1.00  0.00           H
ATOM    693  CG  PHE A  49     101.690  60.740  67.350  1.00  0.00           C
ATOM    694  CD1 PHE A  49     101.160  59.850  68.300  1.00  0.00           C
ATOM    695  HD1 PHE A  49     100.150  59.480  68.210  1.00  0.00           H
ATOM    696  CE1 PHE A  49     101.860  59.490  69.460  1.00  0.00           C
ATOM    697  HE1 PHE A  49     101.320  58.940  70.210  1.00  0.00           H
ATOM    698  CZ  PHE A  49     103.160  59.930  69.620  1.00  0.00           C
ATOM    699  HZ  PHE A  49     103.690  59.670  70.530  1.00  0.00           H
ATOM    700  CE2 PHE A  49     103.820  60.590  68.560  1.00  0.00           C
ATOM    701  HE2 PHE A  49     104.870  60.840  68.590  1.00  0.00           H
ATOM    702  CD2 PHE A  49     103.090  61.030  67.430  1.00  0.00           C
ATOM    703  HD2 PHE A  49     103.670  61.590  66.710  1.00  0.00           H
ATOM    704  C   PHE A  49      98.900  62.320  67.580  1.00  0.00           C
ATOM    705  O   PHE A  49      97.810  61.890  67.220  1.00  0.00           O
ATOM    706  N   ASN A  50      99.110  62.670  68.880  1.00  0.00           N
ATOM    707  H   ASN A  50      99.980  63.110  69.160  1.00  0.00           H
ATOM    708  CA  ASN A  50      98.130  62.430  69.900  1.00  0.00           C
ATOM    709  HA  ASN A  50      97.720  61.420  69.860  1.00  0.00           H
ATOM    710  CB  ASN A  50      98.760  62.740  71.260  1.00  0.00           C
ATOM    711  HB1 ASN A  50      97.950  62.690  71.990  1.00  0.00           H
ATOM    712  HB2 ASN A  50      99.220  63.730  71.250  1.00  0.00           H
ATOM    713  CG  ASN A  50      99.640  61.600  71.800  1.00  0.00           C
ATOM    714  OD1 ASN A  50     100.860  61.760  71.920  1.00  0.00           O
ATOM    715  ND2 ASN A  50      99.160  60.390  72.040  1.00  0.00           N
ATOM    716 1HD2 ASN A  50      98.170  60.230  71.910  1.00  0.00           H
ATOM    717 2HD2 ASN A  50      99.740  59.590  72.230  1.00  0.00           H
ATOM    718  C   ASN A  50      96.890  63.280  69.840  1.00  0.00           C
ATOM    719  O   ASN A  50      95.770  62.930  70.360  1.00  0.00           O
ATOM    720  N   THR A  51      96.910  64.360  69.050  1.00  0.00           N
ATOM    721  H   THR A  51      97.780  64.570  68.590  1.00  0.00           H
ATOM    722  CA  THR A  51      95.780  65.190  68.700  1.00  0.00           C
ATOM    723  HA  THR A  51      95.320  65.520  69.630  1.00  0.00           H
ATOM    724  CB  THR A  51      96.230  66.320  67.800  1.00  0.00           C
ATOM    725  HB  THR A  51      95.340  66.930  67.680  1.00  0.00           H
ATOM    726  CG2 THR A  51      97.310  67.210  68.420  1.00  0.00           C
ATOM    727 1HG2 THR A  51      97.260  68.160  67.890  1.00  0.00           H
ATOM    728 2HG2 THR A  51      96.950  67.470  69.420  1.00  0.00           H
ATOM    729 3HG2 THR A  51      98.310  66.810  68.530  1.00  0.00           H
ATOM    730  OG1 THR A  51      96.660  65.870  66.570  1.00  0.00           O
ATOM    731  HG1 THR A  51      97.280  66.510  66.200  1.00  0.00           H
ATOM    732  C   THR A  51      94.620  64.380  68.130  1.00  0.00           C
ATOM    733  O   THR A  51      93.450  64.640  68.350  1.00  0.00           O
ATOM    734  N   PHE A  52      94.950  63.290  67.420  1.00  0.00           N
ATOM    735  H   PHE A  52      95.900  63.270  67.080  1.00  0.00           H
ATOM    736  CA  PHE A  52      94.090  62.290  66.790  1.00  0.00           C
ATOM    737  HA  PHE A  52      93.070  62.690  66.810  1.00  0.00           H
ATOM    738  CB  PHE A  52      94.420  62.140  65.280  1.00  0.00           C
ATOM    739  HB1 PHE A  52      94.200  61.130  64.940  1.00  0.00           H
ATOM    740  HB2 PHE A  52      95.510  62.110  65.330  1.00  0.00           H
ATOM    741  CG  PHE A  52      93.850  63.150  64.340  1.00  0.00           C
ATOM    742  CD1 PHE A  52      94.070  64.550  64.600  1.00  0.00           C
ATOM    743  HD1 PHE A  52      94.670  64.950  65.410  1.00  0.00           H
ATOM    744  CE1 PHE A  52      93.290  65.470  63.730  1.00  0.00           C
ATOM    745  HE1 PHE A  52      93.420  66.530  63.890  1.00  0.00           H
ATOM    746  CZ  PHE A  52      92.470  64.990  62.690  1.00  0.00           C
ATOM    747  HZ  PHE A  52      91.950  65.680  62.050  1.00  0.00           H
ATOM    748  CE2 PHE A  52      92.340  63.620  62.470  1.00  0.00           C
ATOM    749  HE2 PHE A  52      91.770  63.330  61.600  1.00  0.00           H
ATOM    750  CD2 PHE A  52      92.980  62.730  63.280  1.00  0.00           C
ATOM    751  HD2 PHE A  52      92.940  61.670  63.080  1.00  0.00           H
ATOM    752  C   PHE A  52      94.080  60.890  67.520  1.00  0.00           C
ATOM    753  O   PHE A  52      93.110  60.140  67.350  1.00  0.00           O
ATOM    754  N   PHE A  53      95.060  60.520  68.370  1.00  0.00           N
ATOM    755  H   PHE A  53      95.830  61.150  68.510  1.00  0.00           H
ATOM    756  CA  PHE A  53      95.050  59.220  69.060  1.00  0.00           C
ATOM    757  HA  PHE A  53      94.090  58.740  68.860  1.00  0.00           H
ATOM    758  CB  PHE A  53      96.060  58.210  68.470  1.00  0.00           C
ATOM    759  HB1 PHE A  53      95.900  57.280  69.010  1.00  0.00           H
ATOM    760  HB2 PHE A  53      97.100  58.530  68.540  1.00  0.00           H
ATOM    761  CG  PHE A  53      95.810  57.960  66.950  1.00  0.00           C
ATOM    762  CD1 PHE A  53      96.270  58.900  66.000  1.00  0.00           C
ATOM    763  HD1 PHE A  53      96.640  59.870  66.310  1.00  0.00           H
ATOM    764  CE1 PHE A  53      96.370  58.620  64.640  1.00  0.00           C
ATOM    765  HE1 PHE A  53      96.660  59.390  63.940  1.00  0.00           H
ATOM    766  CZ  PHE A  53      95.950  57.380  64.220  1.00  0.00           C
ATOM    767  HZ  PHE A  53      95.920  57.150  63.170  1.00  0.00           H
ATOM    768  CE2 PHE A  53      95.560  56.380  65.120  1.00  0.00           C
ATOM    769  HE2 PHE A  53      95.160  55.460  64.740  1.00  0.00           H
ATOM    770  CD2 PHE A  53      95.460  56.640  66.490  1.00  0.00           C
ATOM    771  HD2 PHE A  53      95.050  55.860  67.110  1.00  0.00           H
ATOM    772  C   PHE A  53      95.240  59.390  70.510  1.00  0.00           C
ATOM    773  O   PHE A  53      96.180  60.080  70.900  1.00  0.00           O
ATOM    774  N   SER A  54      94.380  58.690  71.250  1.00  0.00           N
ATOM    775  H   SER A  54      93.700  58.130  70.750  1.00  0.00           H
ATOM    776  CA  SER A  54      94.540  58.390  72.650  1.00  0.00           C
ATOM    777  HA  SER A  54      95.240  59.130  73.050  1.00  0.00           H
ATOM    778  CB  SER A  54      93.200  58.390  73.470  1.00  0.00           C
ATOM    779  HB1 SER A  54      92.690  59.360  73.450  1.00  0.00           H
ATOM    780  HB2 SER A  54      93.500  58.160  74.490  1.00  0.00           H
ATOM    781  OG  SER A  54      92.270  57.550  73.000  1.00  0.00           O
ATOM    782  HG  SER A  54      91.440  57.590  73.480  1.00  0.00           H
ATOM    783  C   SER A  54      95.340  57.090  72.830  1.00  0.00           C
ATOM    784  O   SER A  54      95.610  56.340  71.840  1.00  0.00           O
ATOM    785  N   GLU A  55      95.840  56.800  74.050  1.00  0.00           N
ATOM    786  H   GLU A  55      95.690  57.420  74.830  1.00  0.00           H
ATOM    787  CA  GLU A  55      96.810  55.760  74.370  1.00  0.00           C
ATOM    788  HA  GLU A  55      97.020  55.060  73.560  1.00  0.00           H
ATOM    789  CB  GLU A  55      98.140  56.380  74.560  1.00  0.00           C
ATOM    790  HB1 GLU A  55      98.870  55.670  74.940  1.00  0.00           H
ATOM    791  HB2 GLU A  55      98.070  57.280  75.170  1.00  0.00           H
ATOM    792  CG  GLU A  55      98.720  56.830  73.230  1.00  0.00           C
ATOM    793  HG1 GLU A  55      98.150  57.690  72.880  1.00  0.00           H
ATOM    794  HG2 GLU A  55      98.640  56.000  72.520  1.00  0.00           H
ATOM    795  CD  GLU A  55     100.200  57.260  73.430  1.00  0.00           C
ATOM    796  OE1 GLU A  55     100.990  56.700  74.230  1.00  0.00           O
ATOM    797  OE2 GLU A  55     100.630  58.160  72.730  1.00  0.00           O
ATOM    798  C   GLU A  55      96.260  54.830  75.440  1.00  0.00           C
ATOM    799  O   GLU A  55      95.180  55.050  76.040  1.00  0.00           O
ATOM    800  N   THR A  56      96.860  53.650  75.650  1.00  0.00           N
ATOM    801  H   THR A  56      97.730  53.400  75.190  1.00  0.00           H
ATOM    802  CA  THR A  56      96.480  52.740  76.730  1.00  0.00           C
ATOM    803  HA  THR A  56      95.890  53.280  77.470  1.00  0.00           H
ATOM    804  CB  THR A  56      95.550  51.620  76.210  1.00  0.00           C
ATOM    805  HB  THR A  56      95.180  51.010  77.040  1.00  0.00           H
ATOM    806  CG2 THR A  56      94.250  52.160  75.540  1.00  0.00           C
ATOM    807 1HG2 THR A  56      94.410  52.720  74.620  1.00  0.00           H
ATOM    808 2HG2 THR A  56      93.680  51.300  75.190  1.00  0.00           H
ATOM    809 3HG2 THR A  56      93.560  52.630  76.250  1.00  0.00           H
ATOM    810  OG1 THR A  56      96.250  50.730  75.330  1.00  0.00           O
ATOM    811  HG1 THR A  56      95.570  50.230  74.890  1.00  0.00           H
ATOM    812  C   THR A  56      97.780  52.110  77.290  1.00  0.00           C
ATOM    813  O   THR A  56      98.870  52.070  76.650  1.00  0.00           O
ATOM    814  N   GLY A  57      97.690  51.520  78.460  1.00  0.00           N
ATOM    815  H   GLY A  57      96.860  51.600  79.020  1.00  0.00           H
ATOM    816  CA  GLY A  57      98.770  50.840  79.110  1.00  0.00           C
ATOM    817  HA1 GLY A  57      98.590  50.670  80.170  1.00  0.00           H
ATOM    818  HA2 GLY A  57      99.660  51.430  78.900  1.00  0.00           H
ATOM    819  C   GLY A  57      99.130  49.450  78.510  1.00  0.00           C
ATOM    820  O   GLY A  57     100.140  48.880  78.920  1.00  0.00           O
ATOM    821  N   ALA A  58      98.430  49.060  77.470  1.00  0.00           N
ATOM    822  H   ALA A  58      97.640  49.600  77.160  1.00  0.00           H
ATOM    823  CA  ALA A  58      98.750  47.900  76.640  1.00  0.00           C
ATOM    824  HA  ALA A  58      99.290  47.140  77.210  1.00  0.00           H
ATOM    825  CB  ALA A  58      97.380  47.380  76.150  1.00  0.00           C
ATOM    826  HB1 ALA A  58      96.800  47.000  77.000  1.00  0.00           H
ATOM    827  HB2 ALA A  58      96.850  48.170  75.610  1.00  0.00           H
ATOM    828  HB3 ALA A  58      97.580  46.600  75.410  1.00  0.00           H
ATOM    829  C   ALA A  58      99.620  48.290  75.510  1.00  0.00           C
ATOM    830  O   ALA A  58      99.960  47.450  74.700  1.00  0.00           O
ATOM    831  N   GLY A  59      99.750  49.540  75.290  1.00  0.00           N
ATOM    832  H   GLY A  59      99.330  50.260  75.860  1.00  0.00           H
ATOM    833  CA  GLY A  59     100.400  50.170  74.140  1.00  0.00           C
ATOM    834  HA1 GLY A  59     101.200  49.510  73.810  1.00  0.00           H
ATOM    835  HA2 GLY A  59     100.950  51.070  74.400  1.00  0.00           H
ATOM    836  C   GLY A  59      99.590  50.430  72.910  1.00  0.00           C
ATOM    837  O   GLY A  59     100.190  50.520  71.830  1.00  0.00           O
ATOM    838  N   LYS A  60      98.260  50.340  72.950  1.00  0.00           N
ATOM    839  H   LYS A  60      97.820  50.150  73.840  1.00  0.00           H
ATOM    840  CA  LYS A  60      97.420  50.610  71.890  1.00  0.00           C
ATOM    841  HA  LYS A  60      97.970  50.330  70.990  1.00  0.00           H
ATOM    842  CB  LYS A  60      96.130  49.750  71.980  1.00  0.00           C
ATOM    843  HB1 LYS A  60      95.630  50.080  72.890  1.00  0.00           H
ATOM    844  HB2 LYS A  60      96.360  48.690  72.150  1.00  0.00           H
ATOM    845  CG  LYS A  60      95.340  49.850  70.690  1.00  0.00           C
ATOM    846  HG1 LYS A  60      95.960  49.370  69.930  1.00  0.00           H
ATOM    847  HG2 LYS A  60      95.170  50.910  70.490  1.00  0.00           H
ATOM    848  CD  LYS A  60      94.020  49.070  70.950  1.00  0.00           C
ATOM    849  HD1 LYS A  60      93.430  49.240  70.050  1.00  0.00           H
ATOM    850  HD2 LYS A  60      93.510  49.520  71.800  1.00  0.00           H
ATOM    851  CE  LYS A  60      94.020  47.550  71.170  1.00  0.00           C
ATOM    852  HE1 LYS A  60      94.460  47.260  72.130  1.00  0.00           H
ATOM    853  HE2 LYS A  60      94.580  47.010  70.400  1.00  0.00           H
ATOM    854  NZ  LYS A  60      92.630  47.030  71.180  1.00  0.00           N
ATOM    855  HZ1 LYS A  60      92.150  47.050  70.290  1.00  0.00           H
ATOM    856  HZ2 LYS A  60      92.740  46.050  71.360  1.00  0.00           H
ATOM    857  HZ3 LYS A  60      92.090  47.340  71.980  1.00  0.00           H
ATOM    858  C   LYS A  60      97.080  52.140  71.750  1.00  0.00           C
ATOM    859  O   LYS A  60      96.460  52.790  72.610  1.00  0.00           O
ATOM    860  N   HIS A  61      97.460  52.630  70.580  1.00  0.00           N
ATOM    861  H   HIS A  61      97.980  52.030  69.950  1.00  0.00           H
ATOM    862  CA  HIS A  61      97.020  53.900  69.970  1.00  0.00           C
ATOM    863  HA  HIS A  61      97.060  54.690  70.730  1.00  0.00           H
ATOM    864  CB  HIS A  61      97.910  54.200  68.800  1.00  0.00           C
ATOM    865  HB1 HIS A  61      97.480  54.960  68.150  1.00  0.00           H
ATOM    866  HB2 HIS A  61      98.020  53.260  68.240  1.00  0.00           H
ATOM    867  CG  HIS A  61      99.200  54.800  69.340  1.00  0.00           C
ATOM    868  ND1 HIS A  61      99.810  54.520  70.570  1.00  0.00           N
ATOM    869  CE1 HIS A  61     100.800  55.440  70.660  1.00  0.00           C
ATOM    870  HE1 HIS A  61     101.470  55.480  71.500  1.00  0.00           H
ATOM    871  NE2 HIS A  61     100.750  56.320  69.690  1.00  0.00           N
ATOM    872  HE2 HIS A  61     101.430  57.040  69.510  1.00  0.00           H
ATOM    873  CD2 HIS A  61      99.810  55.890  68.820  1.00  0.00           C
ATOM    874  HD2 HIS A  61      99.560  56.340  67.870  1.00  0.00           H
ATOM    875  C   HIS A  61      95.600  53.800  69.470  1.00  0.00           C
ATOM    876  O   HIS A  61      95.290  53.060  68.590  1.00  0.00           O
ATOM    877  N   VAL A  62      94.710  54.560  70.050  1.00  0.00           N
ATOM    878  H   VAL A  62      95.040  55.080  70.850  1.00  0.00           H
ATOM    879  CA  VAL A  62      93.310  54.630  69.800  1.00  0.00           C
ATOM    880  HA  VAL A  62      93.000  53.850  69.110  1.00  0.00           H
ATOM    881  CB  VAL A  62      92.600  54.240  71.160  1.00  0.00           C
ATOM    882  HB  VAL A  62      92.820  55.050  71.840  1.00  0.00           H
ATOM    883  CG1 VAL A  62      91.090  54.240  70.920  1.00  0.00           C
ATOM    884 1HG1 VAL A  62      90.640  54.070  71.900  1.00  0.00           H
ATOM    885 2HG1 VAL A  62      90.740  55.160  70.440  1.00  0.00           H
ATOM    886 3HG1 VAL A  62      90.830  53.430  70.250  1.00  0.00           H
ATOM    887  CG2 VAL A  62      92.930  52.930  71.930  1.00  0.00           C
ATOM    888 1HG2 VAL A  62      92.400  52.870  72.880  1.00  0.00           H
ATOM    889 2HG2 VAL A  62      92.740  52.070  71.290  1.00  0.00           H
ATOM    890 3HG2 VAL A  62      94.000  52.880  72.120  1.00  0.00           H
ATOM    891  C   VAL A  62      92.830  55.930  69.140  1.00  0.00           C
ATOM    892  O   VAL A  62      92.660  56.940  69.830  1.00  0.00           O
ATOM    893  N   PRO A  63      92.370  55.850  67.870  1.00  0.00           N
ATOM    894  CD  PRO A  63      92.460  54.690  67.000  1.00  0.00           C
ATOM    895  HD1 PRO A  63      91.740  53.910  67.250  1.00  0.00           H
ATOM    896  HD2 PRO A  63      93.410  54.150  66.970  1.00  0.00           H
ATOM    897  CG  PRO A  63      92.110  55.200  65.630  1.00  0.00           C
ATOM    898  HG1 PRO A  63      91.580  54.350  65.210  1.00  0.00           H
ATOM    899  HG2 PRO A  63      92.980  55.480  65.030  1.00  0.00           H
ATOM    900  CB  PRO A  63      91.180  56.280  65.950  1.00  0.00           C
ATOM    901  HB1 PRO A  63      90.240  55.940  66.370  1.00  0.00           H
ATOM    902  HB2 PRO A  63      91.030  57.080  65.230  1.00  0.00           H
ATOM    903  CA  PRO A  63      91.740  56.950  67.180  1.00  0.00           C
ATOM    904  HA  PRO A  63      92.460  57.680  66.810  1.00  0.00           H
ATOM    905  C   PRO A  63      90.600  57.630  67.950  1.00  0.00           C
ATOM    906  O   PRO A  63      89.760  57.050  68.610  1.00  0.00           O
ATOM    907  N   ARG A  64      90.590  58.960  67.940  1.00  0.00           N
ATOM    908  H   ARG A  64      91.450  59.420  67.700  1.00  0.00           H
ATOM    909  CA  ARG A  64      89.530  59.770  68.590  1.00  0.00           C
ATOM    910  HA  ARG A  64      89.170  59.270  69.490  1.00  0.00           H
ATOM    911  CB  ARG A  64      90.050  61.120  69.020  1.00  0.00           C
ATOM    912  HB1 ARG A  64      89.280  61.670  69.560  1.00  0.00           H
ATOM    913  HB2 ARG A  64      90.450  61.680  68.180  1.00  0.00           H
ATOM    914  CG  ARG A  64      91.240  61.030  70.070  1.00  0.00           C
ATOM    915  HG1 ARG A  64      92.010  60.390  69.630  1.00  0.00           H
ATOM    916  HG2 ARG A  64      90.860  60.540  70.960  1.00  0.00           H
ATOM    917  CD  ARG A  64      91.800  62.440  70.320  1.00  0.00           C
ATOM    918  HD1 ARG A  64      91.110  63.060  70.900  1.00  0.00           H
ATOM    919  HD2 ARG A  64      91.990  62.920  69.360  1.00  0.00           H
ATOM    920  NE  ARG A  64      93.120  62.280  71.070  1.00  0.00           N
ATOM    921  HE  ARG A  64      93.930  62.250  70.470  1.00  0.00           H
ATOM    922  CZ  ARG A  64      93.360  61.950  72.360  1.00  0.00           C
ATOM    923  NH1 ARG A  64      92.430  61.890  73.250  1.00  0.00           N
ATOM    924 1HH1 ARG A  64      91.470  61.970  72.950  1.00  0.00           H
ATOM    925 2HH1 ARG A  64      92.550  61.760  74.250  1.00  0.00           H
ATOM    926  NH2 ARG A  64      94.580  61.940  72.730  1.00  0.00           N
ATOM    927 1HH2 ARG A  64      95.250  61.920  71.970  1.00  0.00           H
ATOM    928 2HH2 ARG A  64      94.740  61.640  73.680  1.00  0.00           H
ATOM    929  C   ARG A  64      88.320  59.820  67.680  1.00  0.00           C
ATOM    930  O   ARG A  64      88.040  60.850  67.010  1.00  0.00           O
ATOM    931  N   ALA A  65      87.590  58.700  67.540  1.00  0.00           N
ATOM    932  H   ALA A  65      87.750  57.890  68.130  1.00  0.00           H
ATOM    933  CA  ALA A  65      86.570  58.520  66.530  1.00  0.00           C
ATOM    934  HA  ALA A  65      86.460  59.460  65.990  1.00  0.00           H
ATOM    935  CB  ALA A  65      87.090  57.430  65.570  1.00  0.00           C
ATOM    936  HB1 ALA A  65      86.420  57.180  64.750  1.00  0.00           H
ATOM    937  HB2 ALA A  65      88.010  57.760  65.080  1.00  0.00           H
ATOM    938  HB3 ALA A  65      87.400  56.570  66.170  1.00  0.00           H
ATOM    939  C   ALA A  65      85.300  58.050  67.070  1.00  0.00           C
ATOM    940  O   ALA A  65      85.270  57.230  68.010  1.00  0.00           O
ATOM    941  N   VAL A  66      84.160  58.540  66.490  1.00  0.00           N
ATOM    942  H   VAL A  66      84.170  59.240  65.760  1.00  0.00           H
ATOM    943  CA  VAL A  66      82.820  57.920  66.680  1.00  0.00           C
ATOM    944  HA  VAL A  66      83.010  56.960  67.160  1.00  0.00           H
ATOM    945  CB  VAL A  66      81.880  58.830  67.520  1.00  0.00           C
ATOM    946  HB  VAL A  66      81.680  59.760  66.980  1.00  0.00           H
ATOM    947  CG1 VAL A  66      80.630  58.100  67.960  1.00  0.00           C
ATOM    948 1HG1 VAL A  66      79.950  58.840  68.380  1.00  0.00           H
ATOM    949 2HG1 VAL A  66      80.190  57.550  67.120  1.00  0.00           H
ATOM    950 3HG1 VAL A  66      80.730  57.340  68.730  1.00  0.00           H
ATOM    951  CG2 VAL A  66      82.510  59.360  68.790  1.00  0.00           C
ATOM    952 1HG2 VAL A  66      81.800  59.910  69.400  1.00  0.00           H
ATOM    953 2HG2 VAL A  66      82.830  58.550  69.440  1.00  0.00           H
ATOM    954 3HG2 VAL A  66      83.220  60.120  68.480  1.00  0.00           H
ATOM    955  C   VAL A  66      82.390  57.630  65.270  1.00  0.00           C
ATOM    956  O   VAL A  66      82.500  58.560  64.470  1.00  0.00           O
ATOM    957  N   PHE A  67      81.810  56.460  64.960  1.00  0.00           N
ATOM    958  H   PHE A  67      81.600  55.810  65.700  1.00  0.00           H
ATOM    959  CA  PHE A  67      81.070  56.160  63.770  1.00  0.00           C
ATOM    960  HA  PHE A  67      81.080  57.050  63.140  1.00  0.00           H
ATOM    961  CB  PHE A  67      81.550  54.890  63.020  1.00  0.00           C
ATOM    962  HB1 PHE A  67      80.840  54.760  62.210  1.00  0.00           H
ATOM    963  HB2 PHE A  67      81.360  54.050  63.690  1.00  0.00           H
ATOM    964  CG  PHE A  67      82.980  54.870  62.460  1.00  0.00           C
ATOM    965  CD1 PHE A  67      84.070  54.680  63.370  1.00  0.00           C
ATOM    966  HD1 PHE A  67      83.980  54.710  64.450  1.00  0.00           H
ATOM    967  CE1 PHE A  67      85.330  54.440  62.840  1.00  0.00           C
ATOM    968  HE1 PHE A  67      86.180  54.210  63.480  1.00  0.00           H
ATOM    969  CZ  PHE A  67      85.580  54.480  61.440  1.00  0.00           C
ATOM    970  HZ  PHE A  67      86.550  54.250  61.030  1.00  0.00           H
ATOM    971  CE2 PHE A  67      84.560  54.850  60.600  1.00  0.00           C
ATOM    972  HE2 PHE A  67      84.780  54.810  59.550  1.00  0.00           H
ATOM    973  CD2 PHE A  67      83.210  54.880  61.080  1.00  0.00           C
ATOM    974  HD2 PHE A  67      82.380  55.000  60.400  1.00  0.00           H
ATOM    975  C   PHE A  67      79.540  55.980  64.070  1.00  0.00           C
ATOM    976  O   PHE A  67      79.160  55.470  65.130  1.00  0.00           O
ATOM    977  N   VAL A  68      78.600  56.500  63.270  1.00  0.00           N
ATOM    978  H   VAL A  68      78.800  57.030  62.430  1.00  0.00           H
ATOM    979  CA  VAL A  68      77.170  56.510  63.600  1.00  0.00           C
ATOM    980  HA  VAL A  68      77.020  55.620  64.230  1.00  0.00           H
ATOM    981  CB  VAL A  68      76.710  57.730  64.420  1.00  0.00           C
ATOM    982  HB  VAL A  68      77.370  57.880  65.270  1.00  0.00           H
ATOM    983  CG1 VAL A  68      76.640  59.070  63.780  1.00  0.00           C
ATOM    984 1HG1 VAL A  68      75.760  59.200  63.160  1.00  0.00           H
ATOM    985 2HG1 VAL A  68      76.760  59.750  64.620  1.00  0.00           H
ATOM    986 3HG1 VAL A  68      77.480  59.170  63.090  1.00  0.00           H
ATOM    987  CG2 VAL A  68      75.380  57.420  65.110  1.00  0.00           C
ATOM    988 1HG2 VAL A  68      74.520  57.850  64.590  1.00  0.00           H
ATOM    989 2HG2 VAL A  68      75.270  56.360  65.360  1.00  0.00           H
ATOM    990 3HG2 VAL A  68      75.450  58.000  66.030  1.00  0.00           H
ATOM    991  C   VAL A  68      76.350  56.310  62.360  1.00  0.00           C
ATOM    992  O   VAL A  68      76.340  57.160  61.510  1.00  0.00           O
ATOM    993  N   ASP A  69      75.560  55.240  62.310  1.00  0.00           N
ATOM    994  H   ASP A  69      75.480  54.550  63.050  1.00  0.00           H
ATOM    995  CA  ASP A  69      74.640  54.960  61.160  1.00  0.00           C
ATOM    996  HA  ASP A  69      74.290  55.820  60.600  1.00  0.00           H
ATOM    997  CB  ASP A  69      75.360  54.030  60.160  1.00  0.00           C
ATOM    998  HB1 ASP A  69      75.440  53.040  60.600  1.00  0.00           H
ATOM    999  HB2 ASP A  69      76.350  54.490  60.110  1.00  0.00           H
ATOM   1000  CG  ASP A  69      74.730  53.890  58.810  1.00  0.00           C
ATOM   1001  OD1 ASP A  69      73.660  54.520  58.590  1.00  0.00           O
ATOM   1002  OD2 ASP A  69      75.350  53.240  57.940  1.00  0.00           O
ATOM   1003  C   ASP A  69      73.340  54.270  61.620  1.00  0.00           C
ATOM   1004  O   ASP A  69      73.290  53.620  62.650  1.00  0.00           O
ATOM   1005  N   LEU A  70      72.230  54.640  60.960  1.00  0.00           N
ATOM   1006  H   LEU A  70      72.330  55.310  60.210  1.00  0.00           H
ATOM   1007  CA  LEU A  70      70.850  54.220  61.300  1.00  0.00           C
ATOM   1008  HA  LEU A  70      70.780  54.220  62.390  1.00  0.00           H
ATOM   1009  CB  LEU A  70      69.810  55.270  60.860  1.00  0.00           C
ATOM   1010  HB1 LEU A  70      68.820  54.850  61.030  1.00  0.00           H
ATOM   1011  HB2 LEU A  70      70.030  55.320  59.790  1.00  0.00           H
ATOM   1012  CG  LEU A  70      69.910  56.580  61.620  1.00  0.00           C
ATOM   1013  HG  LEU A  70      70.970  56.840  61.590  1.00  0.00           H
ATOM   1014  CD1 LEU A  70      68.960  57.640  60.980  1.00  0.00           C
ATOM   1015 1HD1 LEU A  70      67.920  57.310  61.050  1.00  0.00           H
ATOM   1016 2HD1 LEU A  70      69.050  58.610  61.460  1.00  0.00           H
ATOM   1017 3HD1 LEU A  70      69.160  57.780  59.920  1.00  0.00           H
ATOM   1018  CD2 LEU A  70      69.660  56.490  63.130  1.00  0.00           C
ATOM   1019 1HD2 LEU A  70      69.400  57.490  63.480  1.00  0.00           H
ATOM   1020 2HD2 LEU A  70      68.930  55.720  63.350  1.00  0.00           H
ATOM   1021 3HD2 LEU A  70      70.530  56.030  63.610  1.00  0.00           H
ATOM   1022  C   LEU A  70      70.430  52.800  60.800  1.00  0.00           C
ATOM   1023  O   LEU A  70      69.560  52.280  61.410  1.00  0.00           O
ATOM   1024  N   GLU A  71      71.130  52.200  59.860  1.00  0.00           N
ATOM   1025  H   GLU A  71      71.860  52.710  59.380  1.00  0.00           H
ATOM   1026  CA  GLU A  71      71.220  50.750  59.590  1.00  0.00           C
ATOM   1027  HA  GLU A  71      70.630  50.180  60.310  1.00  0.00           H
ATOM   1028  CB  GLU A  71      70.580  50.370  58.170  1.00  0.00           C
ATOM   1029  HB1 GLU A  71      69.620  50.880  58.090  1.00  0.00           H
ATOM   1030  HB2 GLU A  71      70.460  49.330  57.900  1.00  0.00           H
ATOM   1031  CG  GLU A  71      71.470  50.820  56.890  1.00  0.00           C
ATOM   1032  HG1 GLU A  71      71.810  51.850  56.910  1.00  0.00           H
ATOM   1033  HG2 GLU A  71      70.810  50.720  56.030  1.00  0.00           H
ATOM   1034  CD  GLU A  71      72.650  49.930  56.530  1.00  0.00           C
ATOM   1035  OE1 GLU A  71      72.790  48.800  57.000  1.00  0.00           O
ATOM   1036  OE2 GLU A  71      73.370  50.390  55.610  1.00  0.00           O
ATOM   1037  C   GLU A  71      72.660  50.140  59.820  1.00  0.00           C
ATOM   1038  O   GLU A  71      73.630  50.930  59.920  1.00  0.00           O
ATOM   1039  N   PRO A  72      72.840  48.800  60.040  1.00  0.00           N
ATOM   1040  CD  PRO A  72      71.880  47.750  60.090  1.00  0.00           C
ATOM   1041  HD1 PRO A  72      71.500  47.540  59.090  1.00  0.00           H
ATOM   1042  HD2 PRO A  72      71.110  47.960  60.830  1.00  0.00           H
ATOM   1043  CG  PRO A  72      72.710  46.520  60.630  1.00  0.00           C
ATOM   1044  HG1 PRO A  72      73.060  45.960  59.760  1.00  0.00           H
ATOM   1045  HG2 PRO A  72      71.990  45.930  61.190  1.00  0.00           H
ATOM   1046  CB  PRO A  72      73.750  47.170  61.580  1.00  0.00           C
ATOM   1047  HB1 PRO A  72      74.630  46.600  61.900  1.00  0.00           H
ATOM   1048  HB2 PRO A  72      73.050  47.440  62.370  1.00  0.00           H
ATOM   1049  CA  PRO A  72      74.120  48.350  60.660  1.00  0.00           C
ATOM   1050  HA  PRO A  72      74.390  49.160  61.340  1.00  0.00           H
ATOM   1051  C   PRO A  72      75.280  47.990  59.690  1.00  0.00           C
ATOM   1052  O   PRO A  72      76.380  47.860  60.160  1.00  0.00           O
ATOM   1053  N   THR A  73      74.900  47.710  58.460  1.00  0.00           N
ATOM   1054  H   THR A  73      74.020  48.080  58.140  1.00  0.00           H
ATOM   1055  CA  THR A  73      75.840  46.980  57.560  1.00  0.00           C
ATOM   1056  HA  THR A  73      75.900  46.060  58.150  1.00  0.00           H
ATOM   1057  CB  THR A  73      75.250  46.560  56.240  1.00  0.00           C
ATOM   1058  HB  THR A  73      76.020  46.110  55.620  1.00  0.00           H
ATOM   1059  CG2 THR A  73      74.070  45.680  56.440  1.00  0.00           C
ATOM   1060 1HG2 THR A  73      74.510  44.690  56.460  1.00  0.00           H
ATOM   1061 2HG2 THR A  73      73.460  46.010  57.280  1.00  0.00           H
ATOM   1062 3HG2 THR A  73      73.430  45.730  55.560  1.00  0.00           H
ATOM   1063  OG1 THR A  73      74.870  47.700  55.550  1.00  0.00           O
ATOM   1064  HG1 THR A  73      74.330  48.190  56.180  1.00  0.00           H
ATOM   1065  C   THR A  73      77.210  47.580  57.250  1.00  0.00           C
ATOM   1066  O   THR A  73      78.130  46.750  57.060  1.00  0.00           O
ATOM   1067  N   VAL A  74      77.390  48.870  57.320  1.00  0.00           N
ATOM   1068  H   VAL A  74      76.550  49.410  57.460  1.00  0.00           H
ATOM   1069  CA  VAL A  74      78.560  49.530  56.770  1.00  0.00           C
ATOM   1070  HA  VAL A  74      79.050  48.940  56.000  1.00  0.00           H
ATOM   1071  CB  VAL A  74      78.120  50.760  55.890  1.00  0.00           C
ATOM   1072  HB  VAL A  74      77.500  51.400  56.510  1.00  0.00           H
ATOM   1073  CG1 VAL A  74      79.340  51.410  55.300  1.00  0.00           C
ATOM   1074 1HG1 VAL A  74      79.710  50.750  54.510  1.00  0.00           H
ATOM   1075 2HG1 VAL A  74      79.000  52.390  54.950  1.00  0.00           H
ATOM   1076 3HG1 VAL A  74      80.090  51.540  56.080  1.00  0.00           H
ATOM   1077  CG2 VAL A  74      77.260  50.280  54.730  1.00  0.00           C
ATOM   1078 1HG2 VAL A  74      77.670  49.400  54.230  1.00  0.00           H
ATOM   1079 2HG2 VAL A  74      76.250  50.080  55.080  1.00  0.00           H
ATOM   1080 3HG2 VAL A  74      77.270  51.020  53.920  1.00  0.00           H
ATOM   1081  C   VAL A  74      79.490  49.840  57.950  1.00  0.00           C
ATOM   1082  O   VAL A  74      80.620  49.920  57.680  1.00  0.00           O
ATOM   1083  N   ILE A  75      79.050  49.870  59.170  1.00  0.00           N
ATOM   1084  H   ILE A  75      78.050  49.930  59.300  1.00  0.00           H
ATOM   1085  CA  ILE A  75      79.850  49.970  60.400  1.00  0.00           C
ATOM   1086  HA  ILE A  75      80.790  50.460  60.160  1.00  0.00           H
ATOM   1087  CB  ILE A  75      79.170  50.820  61.550  1.00  0.00           C
ATOM   1088  HB  ILE A  75      78.110  50.560  61.570  1.00  0.00           H
ATOM   1089  CG2 ILE A  75      79.540  50.510  63.000  1.00  0.00           C
ATOM   1090 1HG2 ILE A  75      80.600  50.700  63.180  1.00  0.00           H
ATOM   1091 2HG2 ILE A  75      78.890  51.160  63.600  1.00  0.00           H
ATOM   1092 3HG2 ILE A  75      79.360  49.470  63.240  1.00  0.00           H
ATOM   1093  CG1 ILE A  75      79.130  52.280  61.190  1.00  0.00           C
ATOM   1094 1HG1 ILE A  75      78.720  52.310  60.180  1.00  0.00           H
ATOM   1095 2HG1 ILE A  75      80.120  52.720  61.050  1.00  0.00           H
ATOM   1096  CD  ILE A  75      78.170  53.130  62.090  1.00  0.00           C
ATOM   1097  HD1 ILE A  75      78.070  54.140  61.720  1.00  0.00           H
ATOM   1098  HD2 ILE A  75      77.190  52.660  62.120  1.00  0.00           H
ATOM   1099  HD3 ILE A  75      78.630  53.250  63.070  1.00  0.00           H
ATOM   1100  C   ILE A  75      80.220  48.520  60.860  1.00  0.00           C
ATOM   1101  O   ILE A  75      81.290  48.290  61.340  1.00  0.00           O
ATOM   1102  N   ASP A  76      79.360  47.500  60.740  1.00  0.00           N
ATOM   1103  H   ASP A  76      78.400  47.680  60.480  1.00  0.00           H
ATOM   1104  CA  ASP A  76      79.850  46.070  60.770  1.00  0.00           C
ATOM   1105  HA  ASP A  76      80.140  45.830  61.790  1.00  0.00           H
ATOM   1106  CB  ASP A  76      78.720  45.190  60.330  1.00  0.00           C
ATOM   1107  HB1 ASP A  76      79.120  44.230  60.000  1.00  0.00           H
ATOM   1108  HB2 ASP A  76      78.300  45.690  59.460  1.00  0.00           H
ATOM   1109  CG  ASP A  76      77.580  44.880  61.320  1.00  0.00           C
ATOM   1110  OD1 ASP A  76      77.940  44.820  62.520  1.00  0.00           O
ATOM   1111  OD2 ASP A  76      76.460  44.450  60.880  1.00  0.00           O
ATOM   1112  C   ASP A  76      81.160  45.820  59.910  1.00  0.00           C
ATOM   1113  O   ASP A  76      82.060  45.110  60.310  1.00  0.00           O
ATOM   1114  N   GLU A  77      81.420  46.420  58.750  1.00  0.00           N
ATOM   1115  H   GLU A  77      80.670  47.060  58.540  1.00  0.00           H
ATOM   1116  CA  GLU A  77      82.680  46.410  58.030  1.00  0.00           C
ATOM   1117  HA  GLU A  77      82.890  45.360  57.810  1.00  0.00           H
ATOM   1118  CB  GLU A  77      82.550  47.090  56.650  1.00  0.00           C
ATOM   1119  HB1 GLU A  77      83.530  46.890  56.210  1.00  0.00           H
ATOM   1120  HB2 GLU A  77      82.450  48.160  56.800  1.00  0.00           H
ATOM   1121  CG  GLU A  77      81.450  46.670  55.660  1.00  0.00           C
ATOM   1122  HG1 GLU A  77      81.530  47.350  54.810  1.00  0.00           H
ATOM   1123  HG2 GLU A  77      80.480  46.810  56.140  1.00  0.00           H
ATOM   1124  CD  GLU A  77      81.630  45.280  55.070  1.00  0.00           C
ATOM   1125  OE1 GLU A  77      81.750  44.290  55.810  1.00  0.00           O
ATOM   1126  OE2 GLU A  77      81.810  45.120  53.820  1.00  0.00           O
ATOM   1127  C   GLU A  77      83.860  47.040  58.810  1.00  0.00           C
ATOM   1128  O   GLU A  77      85.020  46.770  58.440  1.00  0.00           O
ATOM   1129  N   VAL A  78      83.590  47.900  59.790  1.00  0.00           N
ATOM   1130  H   VAL A  78      82.590  47.930  59.900  1.00  0.00           H
ATOM   1131  CA  VAL A  78      84.570  48.540  60.740  1.00  0.00           C
ATOM   1132  HA  VAL A  78      85.570  48.460  60.320  1.00  0.00           H
ATOM   1133  CB  VAL A  78      84.190  49.980  61.010  1.00  0.00           C
ATOM   1134  HB  VAL A  78      83.290  50.000  61.620  1.00  0.00           H
ATOM   1135  CG1 VAL A  78      85.270  50.760  61.720  1.00  0.00           C
ATOM   1136 1HG1 VAL A  78      85.530  50.370  62.710  1.00  0.00           H
ATOM   1137 2HG1 VAL A  78      86.160  50.880  61.110  1.00  0.00           H
ATOM   1138 3HG1 VAL A  78      84.900  51.780  61.800  1.00  0.00           H
ATOM   1139  CG2 VAL A  78      83.900  50.660  59.600  1.00  0.00           C
ATOM   1140 1HG2 VAL A  78      83.820  51.740  59.690  1.00  0.00           H
ATOM   1141 2HG2 VAL A  78      84.670  50.450  58.850  1.00  0.00           H
ATOM   1142 3HG2 VAL A  78      82.980  50.230  59.200  1.00  0.00           H
ATOM   1143  C   VAL A  78      84.680  47.740  62.000  1.00  0.00           C
ATOM   1144  O   VAL A  78      85.840  47.550  62.400  1.00  0.00           O
ATOM   1145  N   ARG A  79      83.670  47.080  62.480  1.00  0.00           N
ATOM   1146  H   ARG A  79      82.750  47.170  62.050  1.00  0.00           H
ATOM   1147  CA  ARG A  79      83.840  46.130  63.600  1.00  0.00           C
ATOM   1148  HA  ARG A  79      84.660  46.380  64.280  1.00  0.00           H
ATOM   1149  CB  ARG A  79      82.610  46.100  64.570  1.00  0.00           C
ATOM   1150  HB1 ARG A  79      82.490  47.080  65.040  1.00  0.00           H
ATOM   1151  HB2 ARG A  79      82.860  45.460  65.420  1.00  0.00           H
ATOM   1152  CG  ARG A  79      81.310  45.740  63.980  1.00  0.00           C
ATOM   1153  HG1 ARG A  79      81.490  44.820  63.430  1.00  0.00           H
ATOM   1154  HG2 ARG A  79      81.100  46.580  63.310  1.00  0.00           H
ATOM   1155  CD  ARG A  79      80.200  45.500  65.030  1.00  0.00           C
ATOM   1156  HD1 ARG A  79      80.640  44.900  65.830  1.00  0.00           H
ATOM   1157  HD2 ARG A  79      79.360  44.920  64.660  1.00  0.00           H
ATOM   1158  NE  ARG A  79      79.640  46.800  65.470  1.00  0.00           N
ATOM   1159  HE  ARG A  79      80.010  47.120  66.360  1.00  0.00           H
ATOM   1160  CZ  ARG A  79      78.470  47.400  65.050  1.00  0.00           C
ATOM   1161  NH1 ARG A  79      77.740  46.870  64.150  1.00  0.00           N
ATOM   1162 1HH1 ARG A  79      78.150  46.060  63.700  1.00  0.00           H
ATOM   1163 2HH1 ARG A  79      76.820  47.240  63.940  1.00  0.00           H
ATOM   1164  NH2 ARG A  79      78.050  48.430  65.620  1.00  0.00           N
ATOM   1165 1HH2 ARG A  79      78.470  48.780  66.470  1.00  0.00           H
ATOM   1166 2HH2 ARG A  79      77.070  48.680  65.520  1.00  0.00           H
ATOM   1167  C   ARG A  79      84.420  44.740  63.220  1.00  0.00           C
ATOM   1168  O   ARG A  79      84.800  43.850  64.030  1.00  0.00           O
ATOM   1169  N   THR A  80      84.650  44.540  61.920  1.00  0.00           N
ATOM   1170  H   THR A  80      84.270  45.220  61.270  1.00  0.00           H
ATOM   1171  CA  THR A  80      85.160  43.230  61.310  1.00  0.00           C
ATOM   1172  HA  THR A  80      85.680  42.600  62.030  1.00  0.00           H
ATOM   1173  CB  THR A  80      84.060  42.320  60.780  1.00  0.00           C
ATOM   1174  HB  THR A  80      84.410  41.360  60.410  1.00  0.00           H
ATOM   1175  CG2 THR A  80      83.000  42.020  61.870  1.00  0.00           C
ATOM   1176 1HG2 THR A  80      82.180  41.420  61.480  1.00  0.00           H
ATOM   1177 2HG2 THR A  80      83.430  41.600  62.770  1.00  0.00           H
ATOM   1178 3HG2 THR A  80      82.350  42.880  62.060  1.00  0.00           H
ATOM   1179  OG1 THR A  80      83.460  42.940  59.590  1.00  0.00           O
ATOM   1180  HG1 THR A  80      83.060  43.740  59.950  1.00  0.00           H
ATOM   1181  C   THR A  80      86.120  43.400  60.200  1.00  0.00           C
ATOM   1182  O   THR A  80      86.440  42.400  59.570  1.00  0.00           O
ATOM   1183  N   GLY A  81      86.640  44.590  59.880  1.00  0.00           N
ATOM   1184  H   GLY A  81      86.450  45.370  60.500  1.00  0.00           H
ATOM   1185  CA  GLY A  81      87.630  44.950  58.810  1.00  0.00           C
ATOM   1186  HA1 GLY A  81      87.390  45.970  58.510  1.00  0.00           H
ATOM   1187  HA2 GLY A  81      87.340  44.340  57.960  1.00  0.00           H
ATOM   1188  C   GLY A  81      89.110  44.850  59.240  1.00  0.00           C
ATOM   1189  O   GLY A  81      89.320  44.440  60.430  1.00  0.00           O
ATOM   1190  N   THR A  82      90.070  45.300  58.450  1.00  0.00           N
ATOM   1191  H   THR A  82      89.810  45.720  57.570  1.00  0.00           H
ATOM   1192  CA  THR A  82      91.480  45.060  58.720  1.00  0.00           C
ATOM   1193  HA  THR A  82      91.610  43.980  58.860  1.00  0.00           H
ATOM   1194  CB  THR A  82      92.270  45.480  57.490  1.00  0.00           C
ATOM   1195  HB  THR A  82      93.290  45.680  57.830  1.00  0.00           H
ATOM   1196  CG2 THR A  82      92.400  44.240  56.610  1.00  0.00           C
ATOM   1197 1HG2 THR A  82      91.500  43.630  56.680  1.00  0.00           H
ATOM   1198 2HG2 THR A  82      92.550  44.600  55.590  1.00  0.00           H
ATOM   1199 3HG2 THR A  82      93.280  43.700  56.960  1.00  0.00           H
ATOM   1200  OG1 THR A  82      91.840  46.630  56.810  1.00  0.00           O
ATOM   1201  HG1 THR A  82      92.570  46.910  56.260  1.00  0.00           H
ATOM   1202  C   THR A  82      92.110  45.820  59.910  1.00  0.00           C
ATOM   1203  O   THR A  82      93.140  45.430  60.430  1.00  0.00           O
ATOM   1204  N   TYR A  83      91.520  47.020  60.250  1.00  0.00           N
ATOM   1205  H   TYR A  83      90.630  47.230  59.820  1.00  0.00           H
ATOM   1206  CA  TYR A  83      91.830  47.760  61.470  1.00  0.00           C
ATOM   1207  HA  TYR A  83      92.790  47.460  61.900  1.00  0.00           H
ATOM   1208  CB  TYR A  83      91.930  49.240  61.160  1.00  0.00           C
ATOM   1209  HB1 TYR A  83      91.940  49.830  62.080  1.00  0.00           H
ATOM   1210  HB2 TYR A  83      91.070  49.620  60.600  1.00  0.00           H
ATOM   1211  CG  TYR A  83      93.200  49.460  60.380  1.00  0.00           C
ATOM   1212  CD1 TYR A  83      93.180  49.390  58.950  1.00  0.00           C
ATOM   1213  HD1 TYR A  83      92.210  49.180  58.510  1.00  0.00           H
ATOM   1214  CE1 TYR A  83      94.370  49.430  58.210  1.00  0.00           C
ATOM   1215  HE1 TYR A  83      94.500  49.210  57.160  1.00  0.00           H
ATOM   1216  CZ  TYR A  83      95.570  49.790  58.950  1.00  0.00           C
ATOM   1217  OH  TYR A  83      96.700  49.840  58.260  1.00  0.00           O
ATOM   1218  HH  TYR A  83      97.410  50.090  58.860  1.00  0.00           H
ATOM   1219  CE2 TYR A  83      95.520  49.930  60.360  1.00  0.00           C
ATOM   1220  HE2 TYR A  83      96.450  50.190  60.840  1.00  0.00           H
ATOM   1221  CD2 TYR A  83      94.350  49.750  61.120  1.00  0.00           C
ATOM   1222  HD2 TYR A  83      94.440  49.720  62.190  1.00  0.00           H
ATOM   1223  C   TYR A  83      90.870  47.600  62.660  1.00  0.00           C
ATOM   1224  O   TYR A  83      91.000  48.310  63.670  1.00  0.00           O
ATOM   1225  N   ARG A  84      89.870  46.710  62.670  1.00  0.00           N
ATOM   1226  H   ARG A  84      89.680  46.240  61.800  1.00  0.00           H
ATOM   1227  CA  ARG A  84      88.800  46.460  63.760  1.00  0.00           C
ATOM   1228  HA  ARG A  84      88.120  47.300  63.830  1.00  0.00           H
ATOM   1229  CB  ARG A  84      88.140  45.100  63.360  1.00  0.00           C
ATOM   1230  HB1 ARG A  84      87.950  45.080  62.290  1.00  0.00           H
ATOM   1231  HB2 ARG A  84      87.260  44.900  63.970  1.00  0.00           H
ATOM   1232  CG  ARG A  84      89.080  43.900  63.510  1.00  0.00           C
ATOM   1233  HG1 ARG A  84      89.360  43.810  64.570  1.00  0.00           H
ATOM   1234  HG2 ARG A  84      90.000  44.160  62.990  1.00  0.00           H
ATOM   1235  CD  ARG A  84      88.430  42.630  62.960  1.00  0.00           C
ATOM   1236  HD1 ARG A  84      88.150  42.700  61.910  1.00  0.00           H
ATOM   1237  HD2 ARG A  84      87.530  42.390  63.520  1.00  0.00           H
ATOM   1238  NE  ARG A  84      89.510  41.640  63.030  1.00  0.00           N
ATOM   1239  HE  ARG A  84      89.710  41.200  63.910  1.00  0.00           H
ATOM   1240  CZ  ARG A  84      90.450  41.310  62.110  1.00  0.00           C
ATOM   1241  NH1 ARG A  84      90.710  42.050  61.080  1.00  0.00           N
ATOM   1242 1HH1 ARG A  84      90.090  42.830  60.950  1.00  0.00           H
ATOM   1243 2HH1 ARG A  84      91.440  41.800  60.430  1.00  0.00           H
ATOM   1244  NH2 ARG A  84      91.250  40.290  62.260  1.00  0.00           N
ATOM   1245 1HH2 ARG A  84      91.130  39.680  63.060  1.00  0.00           H
ATOM   1246 2HH2 ARG A  84      91.810  40.010  61.470  1.00  0.00           H
ATOM   1247  C   ARG A  84      89.340  46.480  65.170  1.00  0.00           C
ATOM   1248  O   ARG A  84      88.590  46.950  66.050  1.00  0.00           O
ATOM   1249  N   GLN A  85      90.590  46.080  65.390  1.00  0.00           N
ATOM   1250  H   GLN A  85      91.070  45.790  64.550  1.00  0.00           H
ATOM   1251  CA  GLN A  85      91.380  46.000  66.690  1.00  0.00           C
ATOM   1252  HA  GLN A  85      90.720  45.490  67.380  1.00  0.00           H
ATOM   1253  CB  GLN A  85      92.620  45.190  66.320  1.00  0.00           C
ATOM   1254  HB1 GLN A  85      93.380  45.400  67.070  1.00  0.00           H
ATOM   1255  HB2 GLN A  85      92.950  45.550  65.350  1.00  0.00           H
ATOM   1256  CG  GLN A  85      92.450  43.670  66.250  1.00  0.00           C
ATOM   1257  HG1 GLN A  85      91.810  43.370  65.420  1.00  0.00           H
ATOM   1258  HG2 GLN A  85      92.080  43.470  67.260  1.00  0.00           H
ATOM   1259  CD  GLN A  85      93.850  43.120  66.090  1.00  0.00           C
ATOM   1260  OE1 GLN A  85      94.400  42.550  67.020  1.00  0.00           O
ATOM   1261  NE2 GLN A  85      94.490  43.250  65.000  1.00  0.00           N
ATOM   1262 1HE2 GLN A  85      94.010  43.640  64.200  1.00  0.00           H
ATOM   1263 2HE2 GLN A  85      95.490  43.110  65.030  1.00  0.00           H
ATOM   1264  C   GLN A  85      91.800  47.360  67.190  1.00  0.00           C
ATOM   1265  O   GLN A  85      92.090  47.440  68.370  1.00  0.00           O
ATOM   1266  N   LEU A  86      91.790  48.430  66.430  1.00  0.00           N
ATOM   1267  H   LEU A  86      91.330  48.350  65.540  1.00  0.00           H
ATOM   1268  CA  LEU A  86      91.840  49.830  66.940  1.00  0.00           C
ATOM   1269  HA  LEU A  86      92.700  50.020  67.580  1.00  0.00           H
ATOM   1270  CB  LEU A  86      91.990  50.810  65.820  1.00  0.00           C
ATOM   1271  HB1 LEU A  86      91.850  51.810  66.230  1.00  0.00           H
ATOM   1272  HB2 LEU A  86      91.110  50.640  65.190  1.00  0.00           H
ATOM   1273  CG  LEU A  86      93.290  50.630  65.010  1.00  0.00           C
ATOM   1274  HG  LEU A  86      93.210  49.710  64.430  1.00  0.00           H
ATOM   1275  CD1 LEU A  86      93.470  51.830  64.080  1.00  0.00           C
ATOM   1276 1HD1 LEU A  86      93.530  52.700  64.730  1.00  0.00           H
ATOM   1277 2HD1 LEU A  86      94.230  51.730  63.300  1.00  0.00           H
ATOM   1278 3HD1 LEU A  86      92.530  51.890  63.540  1.00  0.00           H
ATOM   1279  CD2 LEU A  86      94.600  50.600  65.880  1.00  0.00           C
ATOM   1280 1HD2 LEU A  86      95.460  50.410  65.230  1.00  0.00           H
ATOM   1281 2HD2 LEU A  86      94.790  51.530  66.420  1.00  0.00           H
ATOM   1282 3HD2 LEU A  86      94.550  49.770  66.580  1.00  0.00           H
ATOM   1283  C   LEU A  86      90.610  50.290  67.790  1.00  0.00           C
ATOM   1284  O   LEU A  86      90.810  51.150  68.650  1.00  0.00           O
ATOM   1285  N   PHE A  87      89.400  49.770  67.570  1.00  0.00           N
ATOM   1286  H   PHE A  87      89.460  48.850  67.160  1.00  0.00           H
ATOM   1287  CA  PHE A  87      88.180  50.450  68.120  1.00  0.00           C
ATOM   1288  HA  PHE A  87      88.270  51.500  68.390  1.00  0.00           H
ATOM   1289  CB  PHE A  87      87.100  50.450  66.950  1.00  0.00           C
ATOM   1290  HB1 PHE A  87      86.250  51.010  67.340  1.00  0.00           H
ATOM   1291  HB2 PHE A  87      86.870  49.440  66.610  1.00  0.00           H
ATOM   1292  CG  PHE A  87      87.590  51.170  65.650  1.00  0.00           C
ATOM   1293  CD1 PHE A  87      87.870  52.530  65.580  1.00  0.00           C
ATOM   1294  HD1 PHE A  87      87.640  53.180  66.410  1.00  0.00           H
ATOM   1295  CE1 PHE A  87      88.440  53.090  64.440  1.00  0.00           C
ATOM   1296  HE1 PHE A  87      88.670  54.150  64.460  1.00  0.00           H
ATOM   1297  CZ  PHE A  87      88.780  52.210  63.350  1.00  0.00           C
ATOM   1298  HZ  PHE A  87      89.260  52.550  62.440  1.00  0.00           H
ATOM   1299  CE2 PHE A  87      88.490  50.850  63.450  1.00  0.00           C
ATOM   1300  HE2 PHE A  87      88.850  50.260  62.620  1.00  0.00           H
ATOM   1301  CD2 PHE A  87      87.920  50.360  64.570  1.00  0.00           C
ATOM   1302  HD2 PHE A  87      87.830  49.280  64.650  1.00  0.00           H
ATOM   1303  C   PHE A  87      87.660  49.670  69.330  1.00  0.00           C
ATOM   1304  O   PHE A  87      87.640  48.460  69.420  1.00  0.00           O
ATOM   1305  N   HIS A  88      87.260  50.450  70.300  1.00  0.00           N
ATOM   1306  H   HIS A  88      87.270  51.450  70.150  1.00  0.00           H
ATOM   1307  CA  HIS A  88      86.450  49.950  71.420  1.00  0.00           C
ATOM   1308  HA  HIS A  88      86.650  48.890  71.600  1.00  0.00           H
ATOM   1309  CB  HIS A  88      86.770  50.610  72.750  1.00  0.00           C
ATOM   1310  HB1 HIS A  88      87.850  50.490  72.790  1.00  0.00           H
ATOM   1311  HB2 HIS A  88      86.360  49.990  73.540  1.00  0.00           H
ATOM   1312  CG  HIS A  88      86.420  52.080  72.860  1.00  0.00           C
ATOM   1313  ND1 HIS A  88      85.270  52.540  73.490  1.00  0.00           N
ATOM   1314  HD1 HIS A  88      84.560  51.950  73.900  1.00  0.00           H
ATOM   1315  CE1 HIS A  88      85.290  53.850  73.470  1.00  0.00           C
ATOM   1316  HE1 HIS A  88      84.530  54.510  73.890  1.00  0.00           H
ATOM   1317  NE2 HIS A  88      86.440  54.300  72.950  1.00  0.00           N
ATOM   1318  CD2 HIS A  88      87.050  53.190  72.390  1.00  0.00           C
ATOM   1319  HD2 HIS A  88      88.010  53.200  71.880  1.00  0.00           H
ATOM   1320  C   HIS A  88      84.930  50.090  71.080  1.00  0.00           C
ATOM   1321  O   HIS A  88      84.580  51.050  70.360  1.00  0.00           O
ATOM   1322  N   PRO A  89      83.980  49.200  71.520  1.00  0.00           N
ATOM   1323  CD  PRO A  89      84.250  48.050  72.310  1.00  0.00           C
ATOM   1324  HD1 PRO A  89      84.230  48.350  73.360  1.00  0.00           H
ATOM   1325  HD2 PRO A  89      85.110  47.450  72.030  1.00  0.00           H
ATOM   1326  CG  PRO A  89      83.100  47.010  72.010  1.00  0.00           C
ATOM   1327  HG1 PRO A  89      82.960  46.320  72.840  1.00  0.00           H
ATOM   1328  HG2 PRO A  89      83.290  46.440  71.100  1.00  0.00           H
ATOM   1329  CB  PRO A  89      81.930  47.860  71.640  1.00  0.00           C
ATOM   1330  HB1 PRO A  89      81.340  48.220  72.490  1.00  0.00           H
ATOM   1331  HB2 PRO A  89      81.290  47.340  70.930  1.00  0.00           H
ATOM   1332  CA  PRO A  89      82.640  49.080  70.980  1.00  0.00           C
ATOM   1333  HA  PRO A  89      82.820  48.800  69.940  1.00  0.00           H
ATOM   1334  C   PRO A  89      81.840  50.370  70.990  1.00  0.00           C
ATOM   1335  O   PRO A  89      80.920  50.640  70.220  1.00  0.00           O
ATOM   1336  N   GLU A  90      82.100  51.230  71.980  1.00  0.00           N
ATOM   1337  H   GLU A  90      82.820  51.120  72.680  1.00  0.00           H
ATOM   1338  CA  GLU A  90      81.250  52.380  72.140  1.00  0.00           C
ATOM   1339  HA  GLU A  90      80.210  52.060  72.140  1.00  0.00           H
ATOM   1340  CB  GLU A  90      81.600  53.020  73.470  1.00  0.00           C
ATOM   1341  HB1 GLU A  90      81.040  53.920  73.710  1.00  0.00           H
ATOM   1342  HB2 GLU A  90      82.630  53.390  73.430  1.00  0.00           H
ATOM   1343  CG  GLU A  90      81.220  52.100  74.690  1.00  0.00           C
ATOM   1344  HG1 GLU A  90      80.190  51.750  74.660  1.00  0.00           H
ATOM   1345  HG2 GLU A  90      81.380  52.690  75.590  1.00  0.00           H
ATOM   1346  CD  GLU A  90      82.110  50.850  74.980  1.00  0.00           C
ATOM   1347  OE1 GLU A  90      83.260  50.790  74.660  1.00  0.00           O
ATOM   1348  OE2 GLU A  90      81.700  49.920  75.680  1.00  0.00           O
ATOM   1349  C   GLU A  90      81.270  53.350  71.000  1.00  0.00           C
ATOM   1350  O   GLU A  90      80.290  54.020  70.780  1.00  0.00           O
ATOM   1351  N   GLN A  91      82.430  53.400  70.270  1.00  0.00           N
ATOM   1352  H   GLN A  91      83.160  52.820  70.660  1.00  0.00           H
ATOM   1353  CA  GLN A  91      82.770  54.230  69.180  1.00  0.00           C
ATOM   1354  HA  GLN A  91      82.540  55.260  69.420  1.00  0.00           H
ATOM   1355  CB  GLN A  91      84.270  54.090  68.790  1.00  0.00           C
ATOM   1356  HB1 GLN A  91      84.520  54.760  67.970  1.00  0.00           H
ATOM   1357  HB2 GLN A  91      84.400  53.040  68.510  1.00  0.00           H
ATOM   1358  CG  GLN A  91      85.270  54.380  69.910  1.00  0.00           C
ATOM   1359  HG1 GLN A  91      85.050  53.610  70.650  1.00  0.00           H
ATOM   1360  HG2 GLN A  91      84.900  55.290  70.380  1.00  0.00           H
ATOM   1361  CD  GLN A  91      86.720  54.350  69.490  1.00  0.00           C
ATOM   1362  OE1 GLN A  91      87.450  53.350  69.430  1.00  0.00           O
ATOM   1363  NE2 GLN A  91      87.130  55.520  69.020  1.00  0.00           N
ATOM   1364 1HE2 GLN A  91      86.470  56.280  69.130  1.00  0.00           H
ATOM   1365 2HE2 GLN A  91      88.110  55.620  68.830  1.00  0.00           H
ATOM   1366  C   GLN A  91      81.920  53.880  67.940  1.00  0.00           C
ATOM   1367  O   GLN A  91      81.990  54.660  67.040  1.00  0.00           O
ATOM   1368  N   LEU A  92      81.310  52.680  67.910  1.00  0.00           N
ATOM   1369  H   LEU A  92      81.140  52.100  68.730  1.00  0.00           H
ATOM   1370  CA  LEU A  92      80.650  52.140  66.680  1.00  0.00           C
ATOM   1371  HA  LEU A  92      80.750  52.850  65.860  1.00  0.00           H
ATOM   1372  CB  LEU A  92      81.380  50.870  66.280  1.00  0.00           C
ATOM   1373  HB1 LEU A  92      80.820  50.300  65.550  1.00  0.00           H
ATOM   1374  HB2 LEU A  92      81.300  50.330  67.220  1.00  0.00           H
ATOM   1375  CG  LEU A  92      82.910  51.040  66.060  1.00  0.00           C
ATOM   1376  HG  LEU A  92      83.360  51.420  66.970  1.00  0.00           H
ATOM   1377  CD1 LEU A  92      83.550  49.670  65.720  1.00  0.00           C
ATOM   1378 1HD1 LEU A  92      83.100  49.260  64.820  1.00  0.00           H
ATOM   1379 2HD1 LEU A  92      84.620  49.810  65.580  1.00  0.00           H
ATOM   1380 3HD1 LEU A  92      83.490  48.910  66.500  1.00  0.00           H
ATOM   1381  CD2 LEU A  92      83.270  51.910  64.860  1.00  0.00           C
ATOM   1382 1HD2 LEU A  92      84.350  52.020  64.760  1.00  0.00           H
ATOM   1383 2HD2 LEU A  92      82.810  51.540  63.950  1.00  0.00           H
ATOM   1384 3HD2 LEU A  92      82.900  52.910  65.080  1.00  0.00           H
ATOM   1385  C   LEU A  92      79.130  51.940  66.840  1.00  0.00           C
ATOM   1386  O   LEU A  92      78.590  51.070  67.510  1.00  0.00           O
ATOM   1387  N   ILE A  93      78.410  52.960  66.420  1.00  0.00           N
ATOM   1388  H   ILE A  93      78.910  53.730  65.990  1.00  0.00           H
ATOM   1389  CA  ILE A  93      76.980  53.100  66.830  1.00  0.00           C
ATOM   1390  HA  ILE A  93      76.740  52.450  67.660  1.00  0.00           H
ATOM   1391  CB  ILE A  93      76.700  54.570  67.310  1.00  0.00           C
ATOM   1392  HB  ILE A  93      76.900  55.190  66.440  1.00  0.00           H
ATOM   1393  CG2 ILE A  93      75.210  54.710  67.740  1.00  0.00           C
ATOM   1394 1HG2 ILE A  93      74.990  54.070  68.590  1.00  0.00           H
ATOM   1395 2HG2 ILE A  93      74.870  55.740  67.860  1.00  0.00           H
ATOM   1396 3HG2 ILE A  93      74.560  54.200  67.030  1.00  0.00           H
ATOM   1397  CG1 ILE A  93      77.650  54.920  68.480  1.00  0.00           C
ATOM   1398 1HG1 ILE A  93      78.690  54.730  68.230  1.00  0.00           H
ATOM   1399 2HG1 ILE A  93      77.420  54.250  69.310  1.00  0.00           H
ATOM   1400  CD  ILE A  93      77.580  56.420  68.950  1.00  0.00           C
ATOM   1401  HD1 ILE A  93      78.480  56.720  69.490  1.00  0.00           H
ATOM   1402  HD2 ILE A  93      77.490  57.070  68.080  1.00  0.00           H
ATOM   1403  HD3 ILE A  93      76.740  56.550  69.630  1.00  0.00           H
ATOM   1404  C   ILE A  93      76.100  52.670  65.660  1.00  0.00           C
ATOM   1405  O   ILE A  93      76.110  53.270  64.560  1.00  0.00           O
ATOM   1406  N   THR A  94      75.260  51.630  65.940  1.00  0.00           N
ATOM   1407  H   THR A  94      75.270  51.340  66.910  1.00  0.00           H
ATOM   1408  CA  THR A  94      74.310  51.190  64.840  1.00  0.00           C
ATOM   1409  HA  THR A  94      74.340  51.970  64.080  1.00  0.00           H
ATOM   1410  CB  THR A  94      74.680  49.770  64.220  1.00  0.00           C
ATOM   1411  HB  THR A  94      73.860  49.320  63.660  1.00  0.00           H
ATOM   1412  CG2 THR A  94      75.870  49.960  63.370  1.00  0.00           C
ATOM   1413 1HG2 THR A  94      76.320  49.070  62.930  1.00  0.00           H
ATOM   1414 2HG2 THR A  94      75.700  50.600  62.500  1.00  0.00           H
ATOM   1415 3HG2 THR A  94      76.720  50.390  63.900  1.00  0.00           H
ATOM   1416  OG1 THR A  94      75.110  48.880  65.290  1.00  0.00           O
ATOM   1417  HG1 THR A  94      74.430  48.240  65.520  1.00  0.00           H
ATOM   1418  C   THR A  94      72.840  51.160  65.220  1.00  0.00           C
ATOM   1419  O   THR A  94      72.400  50.670  66.280  1.00  0.00           O
ATOM   1420  N   GLY A  95      71.990  51.700  64.320  1.00  0.00           N
ATOM   1421  H   GLY A  95      72.350  52.090  63.460  1.00  0.00           H
ATOM   1422  CA  GLY A  95      70.490  51.590  64.440  1.00  0.00           C
ATOM   1423  HA1 GLY A  95      70.080  52.460  63.940  1.00  0.00           H
ATOM   1424  HA2 GLY A  95      70.270  51.750  65.500  1.00  0.00           H
ATOM   1425  C   GLY A  95      69.830  50.320  64.000  1.00  0.00           C
ATOM   1426  O   GLY A  95      70.500  49.320  63.760  1.00  0.00           O
ATOM   1427  N   LYS A  96      68.510  50.340  63.910  1.00  0.00           N
ATOM   1428  H   LYS A  96      68.100  51.240  64.100  1.00  0.00           H
ATOM   1429  CA  LYS A  96      67.570  49.350  63.410  1.00  0.00           C
ATOM   1430  HA  LYS A  96      68.160  48.440  63.310  1.00  0.00           H
ATOM   1431  CB  LYS A  96      66.390  49.080  64.350  1.00  0.00           C
ATOM   1432  HB1 LYS A  96      65.670  48.390  63.910  1.00  0.00           H
ATOM   1433  HB2 LYS A  96      65.780  49.960  64.590  1.00  0.00           H
ATOM   1434  CG  LYS A  96      66.810  48.470  65.670  1.00  0.00           C
ATOM   1435  HG1 LYS A  96      67.570  49.070  66.170  1.00  0.00           H
ATOM   1436  HG2 LYS A  96      67.370  47.540  65.530  1.00  0.00           H
ATOM   1437  CD  LYS A  96      65.550  48.360  66.500  1.00  0.00           C
ATOM   1438  HD1 LYS A  96      64.850  47.720  65.970  1.00  0.00           H
ATOM   1439  HD2 LYS A  96      65.100  49.350  66.540  1.00  0.00           H
ATOM   1440  CE  LYS A  96      65.760  47.820  67.900  1.00  0.00           C
ATOM   1441  HE1 LYS A  96      66.610  48.250  68.430  1.00  0.00           H
ATOM   1442  HE2 LYS A  96      65.950  46.750  67.830  1.00  0.00           H
ATOM   1443  NZ  LYS A  96      64.550  48.020  68.750  1.00  0.00           N
ATOM   1444  HZ1 LYS A  96      64.400  48.970  69.060  1.00  0.00           H
ATOM   1445  HZ2 LYS A  96      63.670  47.850  68.290  1.00  0.00           H
ATOM   1446  HZ3 LYS A  96      64.570  47.380  69.530  1.00  0.00           H
ATOM   1447  C   LYS A  96      67.100  49.450  61.940  1.00  0.00           C
ATOM   1448  O   LYS A  96      67.280  48.510  61.110  1.00  0.00           O
ATOM   1449  N   GLU A  97      66.540  50.630  61.630  1.00  0.00           N
ATOM   1450  H   GLU A  97      66.240  51.250  62.370  1.00  0.00           H
ATOM   1451  CA  GLU A  97      66.220  51.040  60.240  1.00  0.00           C
ATOM   1452  HA  GLU A  97      66.740  50.370  59.560  1.00  0.00           H
ATOM   1453  CB  GLU A  97      64.720  50.790  59.970  1.00  0.00           C
ATOM   1454  HB1 GLU A  97      64.530  49.760  60.240  1.00  0.00           H
ATOM   1455  HB2 GLU A  97      64.520  50.840  58.900  1.00  0.00           H
ATOM   1456  CG  GLU A  97      63.720  51.650  60.660  1.00  0.00           C
ATOM   1457  HG1 GLU A  97      63.940  52.650  60.300  1.00  0.00           H
ATOM   1458  HG2 GLU A  97      63.940  51.450  61.710  1.00  0.00           H
ATOM   1459  CD  GLU A  97      62.320  51.250  60.400  1.00  0.00           C
ATOM   1460  OE1 GLU A  97      61.960  50.040  60.720  1.00  0.00           O
ATOM   1461  OE2 GLU A  97      61.560  52.090  59.820  1.00  0.00           O
ATOM   1462  C   GLU A  97      66.750  52.460  59.940  1.00  0.00           C
ATOM   1463  O   GLU A  97      66.670  53.410  60.750  1.00  0.00           O
ATOM   1464  N   ASP A  98      67.230  52.660  58.680  1.00  0.00           N
ATOM   1465  H   ASP A  98      67.210  51.880  58.050  1.00  0.00           H
ATOM   1466  CA  ASP A  98      67.830  53.950  58.140  1.00  0.00           C
ATOM   1467  HA  ASP A  98      68.460  54.430  58.890  1.00  0.00           H
ATOM   1468  CB  ASP A  98      68.780  53.640  56.950  1.00  0.00           C
ATOM   1469  HB1 ASP A  98      69.550  52.990  57.360  1.00  0.00           H
ATOM   1470  HB2 ASP A  98      69.150  54.560  56.510  1.00  0.00           H
ATOM   1471  CG  ASP A  98      68.120  52.940  55.790  1.00  0.00           C
ATOM   1472  OD1 ASP A  98      67.170  53.480  55.230  1.00  0.00           O
ATOM   1473  OD2 ASP A  98      68.690  51.930  55.320  1.00  0.00           O
ATOM   1474  C   ASP A  98      66.830  55.080  57.830  1.00  0.00           C
ATOM   1475  O   ASP A  98      65.600  54.890  57.850  1.00  0.00           O
ATOM   1476  N   ALA A  99      67.320  56.180  57.280  1.00  0.00           N
ATOM   1477  H   ALA A  99      68.270  56.300  56.940  1.00  0.00           H
ATOM   1478  CA  ALA A  99      66.450  57.410  56.970  1.00  0.00           C
ATOM   1479  HA  ALA A  99      65.680  57.570  57.730  1.00  0.00           H
ATOM   1480  CB  ALA A  99      67.330  58.670  57.120  1.00  0.00           C
ATOM   1481  HB1 ALA A  99      66.700  59.510  56.820  1.00  0.00           H
ATOM   1482  HB2 ALA A  99      67.620  58.730  58.160  1.00  0.00           H
ATOM   1483  HB3 ALA A  99      68.200  58.570  56.470  1.00  0.00           H
ATOM   1484  C   ALA A  99      65.870  57.360  55.570  1.00  0.00           C
ATOM   1485  O   ALA A  99      65.280  58.280  55.090  1.00  0.00           O
ATOM   1486  N   ALA A 100      66.020  56.240  54.860  1.00  0.00           N
ATOM   1487  H   ALA A 100      66.560  55.470  55.240  1.00  0.00           H
ATOM   1488  CA  ALA A 100      65.490  56.080  53.480  1.00  0.00           C
ATOM   1489  HA  ALA A 100      65.930  55.200  53.020  1.00  0.00           H
ATOM   1490  CB  ALA A 100      63.990  55.790  53.580  1.00  0.00           C
ATOM   1491  HB1 ALA A 100      63.520  55.590  52.620  1.00  0.00           H
ATOM   1492  HB2 ALA A 100      63.830  54.970  54.290  1.00  0.00           H
ATOM   1493  HB3 ALA A 100      63.580  56.720  53.970  1.00  0.00           H
ATOM   1494  C   ALA A 100      65.900  57.200  52.510  1.00  0.00           C
ATOM   1495  O   ALA A 100      65.090  57.480  51.630  1.00  0.00           O
ATOM   1496  N   ASN A 101      67.080  57.890  52.630  1.00  0.00           N
ATOM   1497  H   ASN A 101      67.730  57.670  53.380  1.00  0.00           H
ATOM   1498  CA  ASN A 101      67.440  59.070  51.810  1.00  0.00           C
ATOM   1499  HA  ASN A 101      68.320  59.510  52.290  1.00  0.00           H
ATOM   1500  CB  ASN A 101      68.090  58.560  50.470  1.00  0.00           C
ATOM   1501  HB1 ASN A 101      68.600  59.380  49.960  1.00  0.00           H
ATOM   1502  HB2 ASN A 101      67.280  58.260  49.810  1.00  0.00           H
ATOM   1503  CG  ASN A 101      69.020  57.380  50.680  1.00  0.00           C
ATOM   1504  OD1 ASN A 101      68.640  56.250  50.460  1.00  0.00           O
ATOM   1505  ND2 ASN A 101      70.190  57.640  51.220  1.00  0.00           N
ATOM   1506 1HD2 ASN A 101      70.370  58.610  51.410  1.00  0.00           H
ATOM   1507 2HD2 ASN A 101      70.870  56.990  51.610  1.00  0.00           H
ATOM   1508  C   ASN A 101      66.440  60.170  51.850  1.00  0.00           C
ATOM   1509  O   ASN A 101      66.480  61.080  51.020  1.00  0.00           O
ATOM   1510  N   ASN A 102      65.680  60.220  52.970  1.00  0.00           N
ATOM   1511  H   ASN A 102      65.770  59.410  53.570  1.00  0.00           H
ATOM   1512  CA  ASN A 102      64.820  61.350  53.440  1.00  0.00           C
ATOM   1513  HA  ASN A 102      64.650  62.060  52.630  1.00  0.00           H
ATOM   1514  CB  ASN A 102      63.490  60.710  53.770  1.00  0.00           C
ATOM   1515  HB1 ASN A 102      63.600  60.130  54.690  1.00  0.00           H
ATOM   1516  HB2 ASN A 102      63.060  59.940  53.120  1.00  0.00           H
ATOM   1517  CG  ASN A 102      62.400  61.630  54.290  1.00  0.00           C
ATOM   1518  OD1 ASN A 102      62.470  62.780  54.690  1.00  0.00           O
ATOM   1519  ND2 ASN A 102      61.180  61.170  54.330  1.00  0.00           N
ATOM   1520 1HD2 ASN A 102      60.970  60.190  54.160  1.00  0.00           H
ATOM   1521 2HD2 ASN A 102      60.410  61.760  54.600  1.00  0.00           H
ATOM   1522  C   ASN A 102      65.470  62.120  54.600  1.00  0.00           C
ATOM   1523  O   ASN A 102      65.540  61.650  55.770  1.00  0.00           O
ATOM   1524  N   TYR A 103      65.920  63.430  54.470  1.00  0.00           N
ATOM   1525  H   TYR A 103      65.950  63.840  53.550  1.00  0.00           H
ATOM   1526  CA  TYR A 103      66.320  64.320  55.580  1.00  0.00           C
ATOM   1527  HA  TYR A 103      67.320  64.060  55.910  1.00  0.00           H
ATOM   1528  CB  TYR A 103      66.310  65.740  54.910  1.00  0.00           C
ATOM   1529  HB1 TYR A 103      65.280  65.970  54.630  1.00  0.00           H
ATOM   1530  HB2 TYR A 103      66.910  65.750  54.000  1.00  0.00           H
ATOM   1531  CG  TYR A 103      66.750  66.890  55.830  1.00  0.00           C
ATOM   1532  CD1 TYR A 103      65.820  67.770  56.300  1.00  0.00           C
ATOM   1533  HD1 TYR A 103      64.830  67.600  55.920  1.00  0.00           H
ATOM   1534  CE1 TYR A 103      66.120  68.770  57.250  1.00  0.00           C
ATOM   1535  HE1 TYR A 103      65.280  69.280  57.700  1.00  0.00           H
ATOM   1536  CZ  TYR A 103      67.460  68.880  57.750  1.00  0.00           C
ATOM   1537  OH  TYR A 103      67.980  69.750  58.670  1.00  0.00           O
ATOM   1538  HH  TYR A 103      67.230  70.200  59.060  1.00  0.00           H
ATOM   1539  CE2 TYR A 103      68.410  67.980  57.260  1.00  0.00           C
ATOM   1540  HE2 TYR A 103      69.420  68.040  57.640  1.00  0.00           H
ATOM   1541  CD2 TYR A 103      68.070  67.000  56.300  1.00  0.00           C
ATOM   1542  HD2 TYR A 103      68.730  66.200  56.020  1.00  0.00           H
ATOM   1543  C   TYR A 103      65.350  64.330  56.800  1.00  0.00           C
ATOM   1544  O   TYR A 103      65.770  64.160  57.930  1.00  0.00           O
ATOM   1545  N   ALA A 104      64.060  64.370  56.520  1.00  0.00           N
ATOM   1546  H   ALA A 104      63.870  64.190  55.540  1.00  0.00           H
ATOM   1547  CA  ALA A 104      63.010  64.500  57.510  1.00  0.00           C
ATOM   1548  HA  ALA A 104      63.430  65.270  58.160  1.00  0.00           H
ATOM   1549  CB  ALA A 104      61.650  64.920  56.870  1.00  0.00           C
ATOM   1550  HB1 ALA A 104      61.020  65.130  57.740  1.00  0.00           H
ATOM   1551  HB2 ALA A 104      61.690  65.880  56.360  1.00  0.00           H
ATOM   1552  HB3 ALA A 104      61.190  64.110  56.300  1.00  0.00           H
ATOM   1553  C   ALA A 104      62.970  63.300  58.350  1.00  0.00           C
ATOM   1554  O   ALA A 104      62.960  63.470  59.560  1.00  0.00           O
ATOM   1555  N   ARG A 105      63.080  62.070  57.770  1.00  0.00           N
ATOM   1556  H   ARG A 105      63.460  62.040  56.840  1.00  0.00           H
ATOM   1557  CA  ARG A 105      63.220  60.810  58.500  1.00  0.00           C
ATOM   1558  HA  ARG A 105      62.350  60.470  59.060  1.00  0.00           H
ATOM   1559  CB  ARG A 105      63.250  59.530  57.480  1.00  0.00           C
ATOM   1560  HB1 ARG A 105      64.270  59.290  57.190  1.00  0.00           H
ATOM   1561  HB2 ARG A 105      62.560  59.730  56.660  1.00  0.00           H
ATOM   1562  CG  ARG A 105      62.770  58.220  58.260  1.00  0.00           C
ATOM   1563  HG1 ARG A 105      61.840  58.410  58.800  1.00  0.00           H
ATOM   1564  HG2 ARG A 105      63.480  57.850  59.000  1.00  0.00           H
ATOM   1565  CD  ARG A 105      62.590  57.040  57.330  1.00  0.00           C
ATOM   1566  HD1 ARG A 105      63.540  56.810  56.840  1.00  0.00           H
ATOM   1567  HD2 ARG A 105      61.860  57.290  56.560  1.00  0.00           H
ATOM   1568  NE  ARG A 105      62.080  55.830  58.060  1.00  0.00           N
ATOM   1569  HE  ARG A 105      62.710  55.040  57.950  1.00  0.00           H
ATOM   1570  CZ  ARG A 105      61.050  55.770  58.880  1.00  0.00           C
ATOM   1571  NH1 ARG A 105      60.050  56.650  58.910  1.00  0.00           N
ATOM   1572 1HH1 ARG A 105      60.110  57.540  58.450  1.00  0.00           H
ATOM   1573 2HH1 ARG A 105      59.240  56.530  59.500  1.00  0.00           H
ATOM   1574  NH2 ARG A 105      60.790  54.740  59.580  1.00  0.00           N
ATOM   1575 1HH2 ARG A 105      61.320  53.880  59.620  1.00  0.00           H
ATOM   1576 2HH2 ARG A 105      60.140  54.870  60.340  1.00  0.00           H
ATOM   1577  C   ARG A 105      64.430  60.840  59.420  1.00  0.00           C
ATOM   1578  O   ARG A 105      64.320  60.440  60.580  1.00  0.00           O
ATOM   1579  N   GLY A 106      65.600  61.170  58.870  1.00  0.00           N
ATOM   1580  H   GLY A 106      65.480  61.400  57.890  1.00  0.00           H
ATOM   1581  CA  GLY A 106      66.920  61.210  59.520  1.00  0.00           C
ATOM   1582  HA1 GLY A 106      67.770  61.290  58.840  1.00  0.00           H
ATOM   1583  HA2 GLY A 106      66.960  60.200  59.950  1.00  0.00           H
ATOM   1584  C   GLY A 106      67.040  62.180  60.650  1.00  0.00           C
ATOM   1585  O   GLY A 106      67.680  61.830  61.620  1.00  0.00           O
ATOM   1586  N   HIS A 107      66.530  63.430  60.470  1.00  0.00           N
ATOM   1587  H   HIS A 107      66.020  63.600  59.620  1.00  0.00           H
ATOM   1588  CA  HIS A 107      66.460  64.560  61.520  1.00  0.00           C
ATOM   1589  HA  HIS A 107      67.380  64.430  62.100  1.00  0.00           H
ATOM   1590  CB  HIS A 107      66.300  65.950  60.780  1.00  0.00           C
ATOM   1591  HB1 HIS A 107      65.380  66.100  60.220  1.00  0.00           H
ATOM   1592  HB2 HIS A 107      67.070  65.930  60.010  1.00  0.00           H
ATOM   1593  CG  HIS A 107      66.530  67.190  61.520  1.00  0.00           C
ATOM   1594  ND1 HIS A 107      67.730  67.920  61.550  1.00  0.00           N
ATOM   1595  HD1 HIS A 107      68.490  67.830  60.890  1.00  0.00           H
ATOM   1596  CE1 HIS A 107      67.490  68.990  62.240  1.00  0.00           C
ATOM   1597  HE1 HIS A 107      68.300  69.690  62.370  1.00  0.00           H
ATOM   1598  NE2 HIS A 107      66.250  69.110  62.690  1.00  0.00           N
ATOM   1599  CD2 HIS A 107      65.600  67.930  62.150  1.00  0.00           C
ATOM   1600  HD2 HIS A 107      64.580  67.630  62.320  1.00  0.00           H
ATOM   1601  C   HIS A 107      65.320  64.390  62.520  1.00  0.00           C
ATOM   1602  O   HIS A 107      65.610  64.200  63.710  1.00  0.00           O
ATOM   1603  N   TYR A 108      64.040  64.360  62.040  1.00  0.00           N
ATOM   1604  H   TYR A 108      63.810  64.360  61.060  1.00  0.00           H
ATOM   1605  CA  TYR A 108      62.860  64.470  62.910  1.00  0.00           C
ATOM   1606  HA  TYR A 108      63.110  65.130  63.740  1.00  0.00           H
ATOM   1607  CB  TYR A 108      61.870  65.300  62.150  1.00  0.00           C
ATOM   1608  HB1 TYR A 108      60.970  65.200  62.760  1.00  0.00           H
ATOM   1609  HB2 TYR A 108      61.460  64.930  61.210  1.00  0.00           H
ATOM   1610  CG  TYR A 108      62.080  66.780  61.980  1.00  0.00           C
ATOM   1611  CD1 TYR A 108      62.110  67.670  63.030  1.00  0.00           C
ATOM   1612  HD1 TYR A 108      61.930  67.250  64.010  1.00  0.00           H
ATOM   1613  CE1 TYR A 108      62.350  69.060  62.840  1.00  0.00           C
ATOM   1614  HE1 TYR A 108      62.430  69.770  63.650  1.00  0.00           H
ATOM   1615  CZ  TYR A 108      62.480  69.550  61.510  1.00  0.00           C
ATOM   1616  OH  TYR A 108      62.640  70.870  61.420  1.00  0.00           O
ATOM   1617  HH  TYR A 108      62.710  71.050  60.480  1.00  0.00           H
ATOM   1618  CE2 TYR A 108      62.400  68.670  60.430  1.00  0.00           C
ATOM   1619  HE2 TYR A 108      62.630  69.060  59.450  1.00  0.00           H
ATOM   1620  CD2 TYR A 108      62.150  67.280  60.670  1.00  0.00           C
ATOM   1621  HD2 TYR A 108      62.070  66.550  59.880  1.00  0.00           H
ATOM   1622  C   TYR A 108      62.360  63.100  63.420  1.00  0.00           C
ATOM   1623  O   TYR A 108      62.070  63.020  64.610  1.00  0.00           O
ATOM   1624  N   THR A 109      62.130  62.140  62.540  1.00  0.00           N
ATOM   1625  H   THR A 109      62.290  62.300  61.560  1.00  0.00           H
ATOM   1626  CA  THR A 109      61.460  60.820  62.930  1.00  0.00           C
ATOM   1627  HA  THR A 109      60.640  60.970  63.640  1.00  0.00           H
ATOM   1628  CB  THR A 109      60.920  60.090  61.670  1.00  0.00           C
ATOM   1629  HB  THR A 109      61.670  59.950  60.890  1.00  0.00           H
ATOM   1630  CG2 THR A 109      60.370  58.670  62.060  1.00  0.00           C
ATOM   1631 1HG2 THR A 109      61.150  58.000  62.420  1.00  0.00           H
ATOM   1632 2HG2 THR A 109      59.620  58.890  62.820  1.00  0.00           H
ATOM   1633 3HG2 THR A 109      59.830  58.270  61.210  1.00  0.00           H
ATOM   1634  OG1 THR A 109      59.870  60.930  61.170  1.00  0.00           O
ATOM   1635  HG1 THR A 109      59.640  60.670  60.280  1.00  0.00           H
ATOM   1636  C   THR A 109      62.440  60.000  63.810  1.00  0.00           C
ATOM   1637  O   THR A 109      62.210  59.780  64.970  1.00  0.00           O
ATOM   1638  N   ILE A 110      63.540  59.440  63.270  1.00  0.00           N
ATOM   1639  H   ILE A 110      63.670  59.540  62.270  1.00  0.00           H
ATOM   1640  CA  ILE A 110      64.460  58.420  63.760  1.00  0.00           C
ATOM   1641  HA  ILE A 110      63.940  57.770  64.460  1.00  0.00           H
ATOM   1642  CB  ILE A 110      65.080  57.580  62.640  1.00  0.00           C
ATOM   1643  HB  ILE A 110      65.690  58.170  61.960  1.00  0.00           H
ATOM   1644  CG2 ILE A 110      66.010  56.440  63.040  1.00  0.00           C
ATOM   1645 1HG2 ILE A 110      66.200  55.840  62.150  1.00  0.00           H
ATOM   1646 2HG2 ILE A 110      66.980  56.780  63.410  1.00  0.00           H
ATOM   1647 3HG2 ILE A 110      65.600  55.800  63.830  1.00  0.00           H
ATOM   1648  CG1 ILE A 110      64.060  56.820  61.760  1.00  0.00           C
ATOM   1649 1HG1 ILE A 110      64.610  56.290  60.980  1.00  0.00           H
ATOM   1650 2HG1 ILE A 110      63.430  57.590  61.310  1.00  0.00           H
ATOM   1651  CD  ILE A 110      63.090  55.850  62.430  1.00  0.00           C
ATOM   1652  HD1 ILE A 110      62.440  55.330  61.720  1.00  0.00           H
ATOM   1653  HD2 ILE A 110      63.620  55.030  62.910  1.00  0.00           H
ATOM   1654  HD3 ILE A 110      62.540  56.390  63.210  1.00  0.00           H
ATOM   1655  C   ILE A 110      65.460  59.110  64.730  1.00  0.00           C
ATOM   1656  O   ILE A 110      65.590  58.720  65.890  1.00  0.00           O
ATOM   1657  N   GLY A 111      66.150  60.140  64.200  1.00  0.00           N
ATOM   1658  H   GLY A 111      66.190  60.250  63.200  1.00  0.00           H
ATOM   1659  CA  GLY A 111      67.190  60.940  64.990  1.00  0.00           C
ATOM   1660  HA1 GLY A 111      67.280  61.790  64.310  1.00  0.00           H
ATOM   1661  HA2 GLY A 111      68.180  60.490  65.060  1.00  0.00           H
ATOM   1662  C   GLY A 111      66.900  61.380  66.380  1.00  0.00           C
ATOM   1663  O   GLY A 111      67.800  61.410  67.190  1.00  0.00           O
ATOM   1664  N   LYS A 112      65.610  61.450  66.790  1.00  0.00           N
ATOM   1665  H   LYS A 112      64.930  61.180  66.100  1.00  0.00           H
ATOM   1666  CA  LYS A 112      65.070  61.920  68.150  1.00  0.00           C
ATOM   1667  HA  LYS A 112      65.620  62.790  68.520  1.00  0.00           H
ATOM   1668  CB  LYS A 112      63.590  62.250  68.060  1.00  0.00           C
ATOM   1669  HB1 LYS A 112      63.380  62.680  67.080  1.00  0.00           H
ATOM   1670  HB2 LYS A 112      63.280  63.000  68.780  1.00  0.00           H
ATOM   1671  CG  LYS A 112      62.670  60.950  68.300  1.00  0.00           C
ATOM   1672  HG1 LYS A 112      62.720  60.620  69.340  1.00  0.00           H
ATOM   1673  HG2 LYS A 112      63.210  60.240  67.680  1.00  0.00           H
ATOM   1674  CD  LYS A 112      61.210  61.080  67.860  1.00  0.00           C
ATOM   1675  HD1 LYS A 112      61.310  61.520  66.870  1.00  0.00           H
ATOM   1676  HD2 LYS A 112      60.610  61.690  68.540  1.00  0.00           H
ATOM   1677  CE  LYS A 112      60.600  59.690  67.790  1.00  0.00           C
ATOM   1678  HE1 LYS A 112      61.430  59.030  67.550  1.00  0.00           H
ATOM   1679  HE2 LYS A 112      59.860  59.530  67.000  1.00  0.00           H
ATOM   1680  NZ  LYS A 112      59.990  59.260  69.060  1.00  0.00           N
ATOM   1681  HZ1 LYS A 112      60.690  59.400  69.780  1.00  0.00           H
ATOM   1682  HZ2 LYS A 112      59.120  59.740  69.260  1.00  0.00           H
ATOM   1683  HZ3 LYS A 112      59.710  58.300  68.930  1.00  0.00           H
ATOM   1684  C   LYS A 112      65.500  60.940  69.320  1.00  0.00           C
ATOM   1685  O   LYS A 112      65.670  61.390  70.430  1.00  0.00           O
ATOM   1686  N   GLU A 113      65.570  59.630  69.080  1.00  0.00           N
ATOM   1687  H   GLU A 113      65.260  59.310  68.170  1.00  0.00           H
ATOM   1688  CA  GLU A 113      65.730  58.590  70.150  1.00  0.00           C
ATOM   1689  HA  GLU A 113      65.300  58.860  71.120  1.00  0.00           H
ATOM   1690  CB  GLU A 113      64.960  57.400  69.760  1.00  0.00           C
ATOM   1691  HB1 GLU A 113      65.360  56.610  70.400  1.00  0.00           H
ATOM   1692  HB2 GLU A 113      65.240  57.180  68.730  1.00  0.00           H
ATOM   1693  CG  GLU A 113      63.450  57.430  69.970  1.00  0.00           C
ATOM   1694  HG1 GLU A 113      63.160  56.630  69.290  1.00  0.00           H
ATOM   1695  HG2 GLU A 113      63.120  58.330  69.450  1.00  0.00           H
ATOM   1696  CD  GLU A 113      62.920  57.170  71.410  1.00  0.00           C
ATOM   1697  OE1 GLU A 113      63.690  57.470  72.340  1.00  0.00           O
ATOM   1698  OE2 GLU A 113      61.740  56.860  71.560  1.00  0.00           O
ATOM   1699  C   GLU A 113      67.160  58.270  70.390  1.00  0.00           C
ATOM   1700  O   GLU A 113      67.520  57.630  71.420  1.00  0.00           O
ATOM   1701  N   ILE A 114      68.010  58.610  69.440  1.00  0.00           N
ATOM   1702  H   ILE A 114      67.640  59.170  68.690  1.00  0.00           H
ATOM   1703  CA  ILE A 114      69.420  58.310  69.370  1.00  0.00           C
ATOM   1704  HA  ILE A 114      69.660  57.720  70.250  1.00  0.00           H
ATOM   1705  CB  ILE A 114      69.590  57.480  68.060  1.00  0.00           C
ATOM   1706  HB  ILE A 114      69.020  56.560  68.180  1.00  0.00           H
ATOM   1707  CG2 ILE A 114      69.000  58.180  66.820  1.00  0.00           C
ATOM   1708 1HG2 ILE A 114      69.190  59.260  66.870  1.00  0.00           H
ATOM   1709 2HG2 ILE A 114      69.400  57.700  65.930  1.00  0.00           H
ATOM   1710 3HG2 ILE A 114      67.920  58.070  66.860  1.00  0.00           H
ATOM   1711  CG1 ILE A 114      71.030  57.080  67.730  1.00  0.00           C
ATOM   1712 1HG1 ILE A 114      71.490  58.050  67.600  1.00  0.00           H
ATOM   1713 2HG1 ILE A 114      70.960  56.470  66.820  1.00  0.00           H
ATOM   1714  CD  ILE A 114      71.790  56.110  68.640  1.00  0.00           C
ATOM   1715  HD1 ILE A 114      72.180  56.590  69.540  1.00  0.00           H
ATOM   1716  HD2 ILE A 114      71.120  55.290  68.890  1.00  0.00           H
ATOM   1717  HD3 ILE A 114      72.620  55.600  68.140  1.00  0.00           H
ATOM   1718  C   ILE A 114      70.350  59.530  69.690  1.00  0.00           C
ATOM   1719  O   ILE A 114      71.440  59.250  70.200  1.00  0.00           O
ATOM   1720  N   ILE A 115      69.940  60.780  69.470  1.00  0.00           N
ATOM   1721  H   ILE A 115      69.060  60.900  69.000  1.00  0.00           H
ATOM   1722  CA  ILE A 115      70.790  61.960  69.550  1.00  0.00           C
ATOM   1723  HA  ILE A 115      71.610  61.670  68.900  1.00  0.00           H
ATOM   1724  CB  ILE A 115      70.080  63.160  69.000  1.00  0.00           C
ATOM   1725  HB  ILE A 115      69.790  62.930  67.970  1.00  0.00           H
ATOM   1726  CG2 ILE A 115      68.690  63.540  69.690  1.00  0.00           C
ATOM   1727 1HG2 ILE A 115      68.210  64.200  68.970  1.00  0.00           H
ATOM   1728 2HG2 ILE A 115      68.080  62.630  69.710  1.00  0.00           H
ATOM   1729 3HG2 ILE A 115      68.830  64.080  70.620  1.00  0.00           H
ATOM   1730  CG1 ILE A 115      70.880  64.450  69.000  1.00  0.00           C
ATOM   1731 1HG1 ILE A 115      71.410  64.740  69.910  1.00  0.00           H
ATOM   1732 2HG1 ILE A 115      70.250  65.320  68.800  1.00  0.00           H
ATOM   1733  CD  ILE A 115      72.020  64.330  67.980  1.00  0.00           C
ATOM   1734  HD1 ILE A 115      72.530  63.410  68.270  1.00  0.00           H
ATOM   1735  HD2 ILE A 115      71.760  64.320  66.920  1.00  0.00           H
ATOM   1736  HD3 ILE A 115      72.630  65.200  68.220  1.00  0.00           H
ATOM   1737  C   ILE A 115      71.430  62.140  71.000  1.00  0.00           C
ATOM   1738  O   ILE A 115      72.580  62.550  71.050  1.00  0.00           O
ATOM   1739  N   ASP A 116      70.650  61.920  72.020  1.00  0.00           N
ATOM   1740  H   ASP A 116      69.730  61.540  71.840  1.00  0.00           H
ATOM   1741  CA  ASP A 116      71.180  61.960  73.410  1.00  0.00           C
ATOM   1742  HA  ASP A 116      71.880  62.800  73.460  1.00  0.00           H
ATOM   1743  CB  ASP A 116      70.020  62.190  74.340  1.00  0.00           C
ATOM   1744  HB1 ASP A 116      70.370  62.330  75.360  1.00  0.00           H
ATOM   1745  HB2 ASP A 116      69.430  61.280  74.380  1.00  0.00           H
ATOM   1746  CG  ASP A 116      69.150  63.360  74.080  1.00  0.00           C
ATOM   1747  OD1 ASP A 116      69.460  64.510  74.590  1.00  0.00           O
ATOM   1748  OD2 ASP A 116      68.240  63.200  73.190  1.00  0.00           O
ATOM   1749  C   ASP A 116      72.110  60.810  73.780  1.00  0.00           C
ATOM   1750  O   ASP A 116      72.930  60.990  74.680  1.00  0.00           O
ATOM   1751  N   LEU A 117      71.940  59.640  73.120  1.00  0.00           N
ATOM   1752  H   LEU A 117      71.290  59.570  72.350  1.00  0.00           H
ATOM   1753  CA  LEU A 117      72.870  58.520  73.310  1.00  0.00           C
ATOM   1754  HA  LEU A 117      73.050  58.410  74.380  1.00  0.00           H
ATOM   1755  CB  LEU A 117      72.270  57.160  72.780  1.00  0.00           C
ATOM   1756  HB1 LEU A 117      72.150  57.210  71.700  1.00  0.00           H
ATOM   1757  HB2 LEU A 117      71.270  57.060  73.200  1.00  0.00           H
ATOM   1758  CG  LEU A 117      73.190  55.940  73.150  1.00  0.00           C
ATOM   1759  HG  LEU A 117      74.180  56.050  72.710  1.00  0.00           H
ATOM   1760  CD1 LEU A 117      73.450  55.720  74.670  1.00  0.00           C
ATOM   1761 1HD1 LEU A 117      72.530  55.700  75.260  1.00  0.00           H
ATOM   1762 2HD1 LEU A 117      73.960  54.790  74.910  1.00  0.00           H
ATOM   1763 3HD1 LEU A 117      74.030  56.550  75.080  1.00  0.00           H
ATOM   1764  CD2 LEU A 117      72.480  54.660  72.650  1.00  0.00           C
ATOM   1765 1HD2 LEU A 117      72.020  54.830  71.680  1.00  0.00           H
ATOM   1766 2HD2 LEU A 117      73.210  53.840  72.630  1.00  0.00           H
ATOM   1767 3HD2 LEU A 117      71.740  54.370  73.390  1.00  0.00           H
ATOM   1768  C   LEU A 117      74.180  58.850  72.590  1.00  0.00           C
ATOM   1769  O   LEU A 117      75.260  58.630  73.230  1.00  0.00           O
ATOM   1770  N   VAL A 118      74.250  59.430  71.370  1.00  0.00           N
ATOM   1771  H   VAL A 118      73.360  59.760  71.010  1.00  0.00           H
ATOM   1772  CA  VAL A 118      75.500  59.830  70.650  1.00  0.00           C
ATOM   1773  HA  VAL A 118      76.130  58.940  70.690  1.00  0.00           H
ATOM   1774  CB  VAL A 118      75.240  60.210  69.200  1.00  0.00           C
ATOM   1775  HB  VAL A 118      74.440  60.960  69.270  1.00  0.00           H
ATOM   1776  CG1 VAL A 118      76.460  60.790  68.520  1.00  0.00           C
ATOM   1777 1HG1 VAL A 118      76.240  61.070  67.490  1.00  0.00           H
ATOM   1778 2HG1 VAL A 118      76.740  61.660  69.120  1.00  0.00           H
ATOM   1779 3HG1 VAL A 118      77.340  60.170  68.670  1.00  0.00           H
ATOM   1780  CG2 VAL A 118      74.670  59.000  68.440  1.00  0.00           C
ATOM   1781 1HG2 VAL A 118      73.710  58.690  68.860  1.00  0.00           H
ATOM   1782 2HG2 VAL A 118      74.500  59.390  67.440  1.00  0.00           H
ATOM   1783 3HG2 VAL A 118      75.390  58.180  68.400  1.00  0.00           H
ATOM   1784  C   VAL A 118      76.270  60.910  71.460  1.00  0.00           C
ATOM   1785  O   VAL A 118      77.500  60.860  71.570  1.00  0.00           O
ATOM   1786  N   LEU A 119      75.560  61.830  72.020  1.00  0.00           N
ATOM   1787  H   LEU A 119      74.580  61.940  71.810  1.00  0.00           H
ATOM   1788  CA  LEU A 119      76.200  62.730  72.980  1.00  0.00           C
ATOM   1789  HA  LEU A 119      76.950  63.290  72.430  1.00  0.00           H
ATOM   1790  CB  LEU A 119      75.080  63.590  73.630  1.00  0.00           C
ATOM   1791  HB1 LEU A 119      75.360  63.850  74.650  1.00  0.00           H
ATOM   1792  HB2 LEU A 119      74.220  62.910  73.700  1.00  0.00           H
ATOM   1793  CG  LEU A 119      74.680  64.910  72.920  1.00  0.00           C
ATOM   1794  HG  LEU A 119      74.110  64.740  72.000  1.00  0.00           H
ATOM   1795  CD1 LEU A 119      73.620  65.590  73.730  1.00  0.00           C
ATOM   1796 1HD1 LEU A 119      73.210  66.400  73.130  1.00  0.00           H
ATOM   1797 2HD1 LEU A 119      72.840  64.880  74.000  1.00  0.00           H
ATOM   1798 3HD1 LEU A 119      74.050  65.970  74.660  1.00  0.00           H
ATOM   1799  CD2 LEU A 119      75.760  65.800  72.440  1.00  0.00           C
ATOM   1800 1HD2 LEU A 119      75.400  66.710  71.950  1.00  0.00           H
ATOM   1801 2HD2 LEU A 119      76.350  66.190  73.270  1.00  0.00           H
ATOM   1802 3HD2 LEU A 119      76.340  65.270  71.690  1.00  0.00           H
ATOM   1803  C   LEU A 119      76.940  62.000  74.160  1.00  0.00           C
ATOM   1804  O   LEU A 119      78.060  62.360  74.500  1.00  0.00           O
ATOM   1805  N   ASP A 120      76.290  60.970  74.740  1.00  0.00           N
ATOM   1806  H   ASP A 120      75.380  60.700  74.400  1.00  0.00           H
ATOM   1807  CA  ASP A 120      76.940  60.110  75.720  1.00  0.00           C
ATOM   1808  HA  ASP A 120      77.170  60.840  76.500  1.00  0.00           H
ATOM   1809  CB  ASP A 120      76.020  58.990  76.380  1.00  0.00           C
ATOM   1810  HB1 ASP A 120      76.000  58.130  75.700  1.00  0.00           H
ATOM   1811  HB2 ASP A 120      75.020  59.340  76.610  1.00  0.00           H
ATOM   1812  CG  ASP A 120      76.740  58.550  77.670  1.00  0.00           C
ATOM   1813  OD1 ASP A 120      77.140  57.360  77.630  1.00  0.00           O
ATOM   1814  OD2 ASP A 120      76.900  59.240  78.720  1.00  0.00           O
ATOM   1815  C   ASP A 120      78.300  59.530  75.270  1.00  0.00           C
ATOM   1816  O   ASP A 120      79.330  59.590  75.990  1.00  0.00           O
ATOM   1817  N   ARG A 121      78.440  59.080  73.990  1.00  0.00           N
ATOM   1818  H   ARG A 121      77.610  59.030  73.410  1.00  0.00           H
ATOM   1819  CA  ARG A 121      79.590  58.480  73.320  1.00  0.00           C
ATOM   1820  HA  ARG A 121      80.110  57.830  74.020  1.00  0.00           H
ATOM   1821  CB  ARG A 121      79.090  57.590  72.160  1.00  0.00           C
ATOM   1822  HB1 ARG A 121      79.970  57.110  71.750  1.00  0.00           H
ATOM   1823  HB2 ARG A 121      78.650  58.250  71.410  1.00  0.00           H
ATOM   1824  CG  ARG A 121      78.120  56.480  72.600  1.00  0.00           C
ATOM   1825  HG1 ARG A 121      77.640  55.990  71.750  1.00  0.00           H
ATOM   1826  HG2 ARG A 121      77.310  56.920  73.180  1.00  0.00           H
ATOM   1827  CD  ARG A 121      78.860  55.490  73.580  1.00  0.00           C
ATOM   1828  HD1 ARG A 121      79.050  56.050  74.500  1.00  0.00           H
ATOM   1829  HD2 ARG A 121      79.800  55.220  73.100  1.00  0.00           H
ATOM   1830  NE  ARG A 121      78.030  54.420  73.870  1.00  0.00           N
ATOM   1831  HE  ARG A 121      77.450  54.570  74.690  1.00  0.00           H
ATOM   1832  CZ  ARG A 121      77.580  53.450  73.160  1.00  0.00           C
ATOM   1833  NH1 ARG A 121      77.890  53.240  71.930  1.00  0.00           N
ATOM   1834 1HH1 ARG A 121      78.620  53.820  71.540  1.00  0.00           H
ATOM   1835 2HH1 ARG A 121      77.530  52.460  71.390  1.00  0.00           H
ATOM   1836  NH2 ARG A 121      76.710  52.590  73.720  1.00  0.00           N
ATOM   1837 1HH2 ARG A 121      76.130  52.860  74.510  1.00  0.00           H
ATOM   1838 2HH2 ARG A 121      76.410  51.760  73.220  1.00  0.00           H
ATOM   1839  C   ARG A 121      80.650  59.480  72.980  1.00  0.00           C
ATOM   1840  O   ARG A 121      81.840  59.160  73.220  1.00  0.00           O
ATOM   1841  N   ILE A 122      80.310  60.670  72.500  1.00  0.00           N
ATOM   1842  H   ILE A 122      79.340  60.890  72.360  1.00  0.00           H
ATOM   1843  CA  ILE A 122      81.260  61.770  72.220  1.00  0.00           C
ATOM   1844  HA  ILE A 122      82.070  61.370  71.610  1.00  0.00           H
ATOM   1845  CB  ILE A 122      80.530  62.930  71.420  1.00  0.00           C
ATOM   1846  HB  ILE A 122      79.640  63.230  71.970  1.00  0.00           H
ATOM   1847  CG2 ILE A 122      81.480  64.170  71.330  1.00  0.00           C
ATOM   1848 1HG2 ILE A 122      82.440  63.860  70.910  1.00  0.00           H
ATOM   1849 2HG2 ILE A 122      81.040  64.930  70.690  1.00  0.00           H
ATOM   1850 3HG2 ILE A 122      81.590  64.740  72.250  1.00  0.00           H
ATOM   1851  CG1 ILE A 122      80.050  62.570  70.050  1.00  0.00           C
ATOM   1852 1HG1 ILE A 122      79.480  61.640  70.160  1.00  0.00           H
ATOM   1853 2HG1 ILE A 122      80.840  62.480  69.310  1.00  0.00           H
ATOM   1854  CD  ILE A 122      79.120  63.520  69.400  1.00  0.00           C
ATOM   1855  HD1 ILE A 122      78.910  63.210  68.380  1.00  0.00           H
ATOM   1856  HD2 ILE A 122      78.250  63.590  70.060  1.00  0.00           H
ATOM   1857  HD3 ILE A 122      79.580  64.490  69.260  1.00  0.00           H
ATOM   1858  C   ILE A 122      81.780  62.360  73.540  1.00  0.00           C
ATOM   1859  O   ILE A 122      82.990  62.650  73.710  1.00  0.00           O
ATOM   1860  N   ARG A 123      80.920  62.550  74.500  1.00  0.00           N
ATOM   1861  H   ARG A 123      79.930  62.550  74.300  1.00  0.00           H
ATOM   1862  CA  ARG A 123      81.360  62.880  75.860  1.00  0.00           C
ATOM   1863  HA  ARG A 123      81.880  63.830  75.770  1.00  0.00           H
ATOM   1864  CB  ARG A 123      80.190  62.990  76.880  1.00  0.00           C
ATOM   1865  HB1 ARG A 123      79.670  62.030  76.970  1.00  0.00           H
ATOM   1866  HB2 ARG A 123      79.510  63.730  76.460  1.00  0.00           H
ATOM   1867  CG  ARG A 123      80.460  63.540  78.250  1.00  0.00           C
ATOM   1868  HG1 ARG A 123      81.170  62.870  78.730  1.00  0.00           H
ATOM   1869  HG2 ARG A 123      79.470  63.580  78.710  1.00  0.00           H
ATOM   1870  CD  ARG A 123      80.920  65.020  78.160  1.00  0.00           C
ATOM   1871  HD1 ARG A 123      81.900  65.080  77.700  1.00  0.00           H
ATOM   1872  HD2 ARG A 123      81.050  65.390  79.170  1.00  0.00           H
ATOM   1873  NE  ARG A 123      79.960  65.920  77.450  1.00  0.00           N
ATOM   1874  HE  ARG A 123      79.190  65.480  76.950  1.00  0.00           H
ATOM   1875  CZ  ARG A 123      80.060  67.230  77.500  1.00  0.00           C
ATOM   1876  NH1 ARG A 123      80.940  67.860  78.220  1.00  0.00           N
ATOM   1877 1HH1 ARG A 123      81.400  67.360  78.960  1.00  0.00           H
ATOM   1878 2HH1 ARG A 123      81.040  68.860  78.090  1.00  0.00           H
ATOM   1879  NH2 ARG A 123      79.250  67.980  76.850  1.00  0.00           N
ATOM   1880 1HH2 ARG A 123      78.510  67.540  76.310  1.00  0.00           H
ATOM   1881 2HH2 ARG A 123      79.400  68.980  76.860  1.00  0.00           H
ATOM   1882  C   ARG A 123      82.380  61.870  76.520  1.00  0.00           C
ATOM   1883  O   ARG A 123      83.350  62.320  77.110  1.00  0.00           O
ATOM   1884  N   LYS A 124      82.260  60.590  76.240  1.00  0.00           N
ATOM   1885  H   LYS A 124      81.370  60.320  75.840  1.00  0.00           H
ATOM   1886  CA  LYS A 124      83.290  59.570  76.670  1.00  0.00           C
ATOM   1887  HA  LYS A 124      83.480  59.860  77.710  1.00  0.00           H
ATOM   1888  CB  LYS A 124      82.640  58.170  76.530  1.00  0.00           C
ATOM   1889  HB1 LYS A 124      83.380  57.380  76.520  1.00  0.00           H
ATOM   1890  HB2 LYS A 124      82.180  58.170  75.540  1.00  0.00           H
ATOM   1891  CG  LYS A 124      81.680  57.970  77.760  1.00  0.00           C
ATOM   1892  HG1 LYS A 124      81.050  58.840  77.940  1.00  0.00           H
ATOM   1893  HG2 LYS A 124      82.340  57.840  78.630  1.00  0.00           H
ATOM   1894  CD  LYS A 124      80.750  56.820  77.550  1.00  0.00           C
ATOM   1895  HD1 LYS A 124      81.300  56.030  77.040  1.00  0.00           H
ATOM   1896  HD2 LYS A 124      80.040  57.160  76.800  1.00  0.00           H
ATOM   1897  CE  LYS A 124      80.130  56.300  78.810  1.00  0.00           C
ATOM   1898  HE1 LYS A 124      80.860  56.000  79.560  1.00  0.00           H
ATOM   1899  HE2 LYS A 124      79.630  55.420  78.390  1.00  0.00           H
ATOM   1900  NZ  LYS A 124      79.300  57.340  79.420  1.00  0.00           N
ATOM   1901  HZ1 LYS A 124      78.960  57.000  80.310  1.00  0.00           H
ATOM   1902  HZ2 LYS A 124      79.900  58.080  79.760  1.00  0.00           H
ATOM   1903  HZ3 LYS A 124      78.450  57.610  78.940  1.00  0.00           H
ATOM   1904  C   LYS A 124      84.630  59.600  75.890  1.00  0.00           C
ATOM   1905  O   LYS A 124      85.550  58.920  76.210  1.00  0.00           O
ATOM   1906  N   LEU A 125      84.770  60.450  74.870  1.00  0.00           N
ATOM   1907  H   LEU A 125      83.960  60.960  74.550  1.00  0.00           H
ATOM   1908  CA  LEU A 125      86.070  60.920  74.240  1.00  0.00           C
ATOM   1909  HA  LEU A 125      86.850  60.230  74.560  1.00  0.00           H
ATOM   1910  CB  LEU A 125      85.900  60.800  72.740  1.00  0.00           C
ATOM   1911  HB1 LEU A 125      86.810  61.140  72.250  1.00  0.00           H
ATOM   1912  HB2 LEU A 125      85.140  61.550  72.500  1.00  0.00           H
ATOM   1913  CG  LEU A 125      85.340  59.520  72.050  1.00  0.00           C
ATOM   1914  HG  LEU A 125      84.290  59.330  72.290  1.00  0.00           H
ATOM   1915  CD1 LEU A 125      85.390  59.640  70.480  1.00  0.00           C
ATOM   1916 1HD1 LEU A 125      84.960  60.610  70.210  1.00  0.00           H
ATOM   1917 2HD1 LEU A 125      86.360  59.530  70.010  1.00  0.00           H
ATOM   1918 3HD1 LEU A 125      84.730  58.870  70.060  1.00  0.00           H
ATOM   1919  CD2 LEU A 125      86.120  58.300  72.470  1.00  0.00           C
ATOM   1920 1HD2 LEU A 125      87.150  58.330  72.130  1.00  0.00           H
ATOM   1921 2HD2 LEU A 125      86.040  58.170  73.550  1.00  0.00           H
ATOM   1922 3HD2 LEU A 125      85.680  57.450  71.960  1.00  0.00           H
ATOM   1923  C   LEU A 125      86.520  62.350  74.650  1.00  0.00           C
ATOM   1924  O   LEU A 125      87.750  62.660  74.880  1.00  0.00           O
ATOM   1925  N   ALA A 126      85.530  63.190  74.850  1.00  0.00           N
ATOM   1926  H   ALA A 126      84.610  62.770  74.830  1.00  0.00           H
ATOM   1927  CA  ALA A 126      85.700  64.550  75.350  1.00  0.00           C
ATOM   1928  HA  ALA A 126      86.450  65.110  74.790  1.00  0.00           H
ATOM   1929  CB  ALA A 126      84.350  65.350  75.250  1.00  0.00           C
ATOM   1930  HB1 ALA A 126      83.620  64.780  75.820  1.00  0.00           H
ATOM   1931  HB2 ALA A 126      84.380  66.350  75.700  1.00  0.00           H
ATOM   1932  HB3 ALA A 126      84.000  65.350  74.220  1.00  0.00           H
ATOM   1933  C   ALA A 126      86.170  64.530  76.830  1.00  0.00           C
ATOM   1934  O   ALA A 126      87.090  65.280  77.140  1.00  0.00           O
ATOM   1935  N   ASP A 127      85.650  63.740  77.750  1.00  0.00           N
ATOM   1936  H   ASP A 127      84.700  63.450  77.600  1.00  0.00           H
ATOM   1937  CA  ASP A 127      86.040  63.690  79.190  1.00  0.00           C
ATOM   1938  HA  ASP A 127      85.870  64.700  79.580  1.00  0.00           H
ATOM   1939  CB  ASP A 127      85.220  62.710  79.970  1.00  0.00           C
ATOM   1940  HB1 ASP A 127      85.600  62.640  80.990  1.00  0.00           H
ATOM   1941  HB2 ASP A 127      85.290  61.740  79.480  1.00  0.00           H
ATOM   1942  CG  ASP A 127      83.730  63.110  80.130  1.00  0.00           C
ATOM   1943  OD1 ASP A 127      83.400  64.250  79.930  1.00  0.00           O
ATOM   1944  OD2 ASP A 127      82.870  62.280  80.590  1.00  0.00           O
ATOM   1945  C   ASP A 127      87.510  63.360  79.450  1.00  0.00           C
ATOM   1946  O   ASP A 127      88.020  63.790  80.520  1.00  0.00           O
ATOM   1947  N   GLN A 128      88.240  62.710  78.490  1.00  0.00           N
ATOM   1948  H   GLN A 128      87.760  62.440  77.650  1.00  0.00           H
ATOM   1949  CA  GLN A 128      89.770  62.430  78.510  1.00  0.00           C
ATOM   1950  HA  GLN A 128      90.160  62.350  79.530  1.00  0.00           H
ATOM   1951  CB  GLN A 128      90.170  61.110  77.870  1.00  0.00           C
ATOM   1952  HB1 GLN A 128      91.240  61.020  78.050  1.00  0.00           H
ATOM   1953  HB2 GLN A 128      90.030  61.120  76.790  1.00  0.00           H
ATOM   1954  CG  GLN A 128      89.420  59.860  78.500  1.00  0.00           C
ATOM   1955  HG1 GLN A 128      88.370  59.950  78.220  1.00  0.00           H
ATOM   1956  HG2 GLN A 128      89.490  59.990  79.580  1.00  0.00           H
ATOM   1957  CD  GLN A 128      89.940  58.550  77.940  1.00  0.00           C
ATOM   1958  OE1 GLN A 128      90.730  58.480  77.020  1.00  0.00           O
ATOM   1959  NE2 GLN A 128      89.580  57.500  78.580  1.00  0.00           N
ATOM   1960 1HE2 GLN A 128      88.990  57.560  79.400  1.00  0.00           H
ATOM   1961 2HE2 GLN A 128      89.880  56.580  78.290  1.00  0.00           H
ATOM   1962  C   GLN A 128      90.660  63.560  77.910  1.00  0.00           C
ATOM   1963  O   GLN A 128      91.860  63.660  78.150  1.00  0.00           O
ATOM   1964  N   CYS A 129      90.080  64.410  77.070  1.00  0.00           N
ATOM   1965  H   CYS A 129      89.080  64.420  76.900  1.00  0.00           H
ATOM   1966  CA  CYS A 129      90.750  65.630  76.550  1.00  0.00           C
ATOM   1967  HA  CYS A 129      91.650  65.260  76.060  1.00  0.00           H
ATOM   1968  CB  CYS A 129      89.850  66.360  75.540  1.00  0.00           C
ATOM   1969  HB1 CYS A 129      90.510  67.150  75.180  1.00  0.00           H
ATOM   1970  HB2 CYS A 129      89.020  66.810  76.090  1.00  0.00           H
ATOM   1971  SG  CYS A 129      89.360  65.310  74.110  1.00  0.00           S
ATOM   1972  HG  CYS A 129      88.820  64.310  74.810  1.00  0.00           H
ATOM   1973  C   CYS A 129      91.190  66.530  77.720  1.00  0.00           C
ATOM   1974  O   CYS A 129      90.420  66.970  78.570  1.00  0.00           O
ATOM   1975  N   THR A 130      92.420  66.930  77.630  1.00  0.00           N
ATOM   1976  H   THR A 130      93.020  66.440  76.980  1.00  0.00           H
ATOM   1977  CA  THR A 130      93.040  67.960  78.490  1.00  0.00           C
ATOM   1978  HA  THR A 130      92.640  67.810  79.490  1.00  0.00           H
ATOM   1979  CB  THR A 130      94.560  67.720  78.570  1.00  0.00           C
ATOM   1980  HB  THR A 130      94.950  68.560  79.160  1.00  0.00           H
ATOM   1981  CG2 THR A 130      94.770  66.380  79.330  1.00  0.00           C
ATOM   1982 1HG2 THR A 130      95.810  66.130  79.550  1.00  0.00           H
ATOM   1983 2HG2 THR A 130      94.240  66.520  80.270  1.00  0.00           H
ATOM   1984 3HG2 THR A 130      94.400  65.550  78.740  1.00  0.00           H
ATOM   1985  OG1 THR A 130      95.130  67.780  77.340  1.00  0.00           O
ATOM   1986  HG1 THR A 130      94.630  67.340  76.650  1.00  0.00           H
ATOM   1987  C   THR A 130      92.630  69.360  78.080  1.00  0.00           C
ATOM   1988  O   THR A 130      92.560  70.200  79.000  1.00  0.00           O
ATOM   1989  N   GLY A 131      92.340  69.630  76.790  1.00  0.00           N
ATOM   1990  H   GLY A 131      92.590  68.870  76.170  1.00  0.00           H
ATOM   1991  CA  GLY A 131      92.080  70.910  76.230  1.00  0.00           C
ATOM   1992  HA1 GLY A 131      93.020  71.420  76.000  1.00  0.00           H
ATOM   1993  HA2 GLY A 131      91.640  71.550  76.990  1.00  0.00           H
ATOM   1994  C   GLY A 131      91.350  70.980  74.840  1.00  0.00           C
ATOM   1995  O   GLY A 131      91.340  72.020  74.180  1.00  0.00           O
ATOM   1996  N   LEU A 132      90.720  69.830  74.420  1.00  0.00           N
ATOM   1997  H   LEU A 132      90.770  69.040  75.040  1.00  0.00           H
ATOM   1998  CA  LEU A 132      89.890  69.620  73.180  1.00  0.00           C
ATOM   1999  HA  LEU A 132      90.370  68.890  72.530  1.00  0.00           H
ATOM   2000  CB  LEU A 132      88.550  69.100  73.610  1.00  0.00           C
ATOM   2001  HB1 LEU A 132      88.230  69.840  74.350  1.00  0.00           H
ATOM   2002  HB2 LEU A 132      88.750  68.240  74.250  1.00  0.00           H
ATOM   2003  CG  LEU A 132      87.450  68.890  72.530  1.00  0.00           C
ATOM   2004  HG  LEU A 132      87.240  69.850  72.050  1.00  0.00           H
ATOM   2005  CD1 LEU A 132      87.840  67.900  71.510  1.00  0.00           C
ATOM   2006 1HD1 LEU A 132      88.760  68.260  71.060  1.00  0.00           H
ATOM   2007 2HD1 LEU A 132      88.020  66.900  71.900  1.00  0.00           H
ATOM   2008 3HD1 LEU A 132      87.080  67.960  70.740  1.00  0.00           H
ATOM   2009  CD2 LEU A 132      86.160  68.510  73.250  1.00  0.00           C
ATOM   2010 1HD2 LEU A 132      85.280  68.420  72.620  1.00  0.00           H
ATOM   2011 2HD2 LEU A 132      86.260  67.500  73.650  1.00  0.00           H
ATOM   2012 3HD2 LEU A 132      85.950  69.210  74.060  1.00  0.00           H
ATOM   2013  C   LEU A 132      89.650  70.890  72.290  1.00  0.00           C
ATOM   2014  O   LEU A 132      88.920  71.790  72.720  1.00  0.00           O
ATOM   2015  N   GLN A 133      90.220  70.940  71.100  1.00  0.00           N
ATOM   2016  H   GLN A 133      90.620  70.090  70.740  1.00  0.00           H
ATOM   2017  CA  GLN A 133      89.940  71.990  70.080  1.00  0.00           C
ATOM   2018  HA  GLN A 133      90.270  72.960  70.450  1.00  0.00           H
ATOM   2019  CB  GLN A 133      90.770  71.690  68.820  1.00  0.00           C
ATOM   2020  HB1 GLN A 133      90.650  72.570  68.200  1.00  0.00           H
ATOM   2021  HB2 GLN A 133      90.480  70.790  68.280  1.00  0.00           H
ATOM   2022  CG  GLN A 133      92.330  71.530  69.170  1.00  0.00           C
ATOM   2023  HG1 GLN A 133      92.530  70.620  69.750  1.00  0.00           H
ATOM   2024  HG2 GLN A 133      92.780  72.280  69.830  1.00  0.00           H
ATOM   2025  CD  GLN A 133      93.300  71.450  68.000  1.00  0.00           C
ATOM   2026  OE1 GLN A 133      93.110  72.060  66.950  1.00  0.00           O
ATOM   2027  NE2 GLN A 133      94.440  70.920  68.240  1.00  0.00           N
ATOM   2028 1HE2 GLN A 133      94.710  70.420  69.070  1.00  0.00           H
ATOM   2029 2HE2 GLN A 133      95.070  70.820  67.450  1.00  0.00           H
ATOM   2030  C   GLN A 133      88.470  72.130  69.660  1.00  0.00           C
ATOM   2031  O   GLN A 133      87.850  73.200  69.620  1.00  0.00           O
ATOM   2032  N   GLY A 134      87.910  71.030  69.290  1.00  0.00           N
ATOM   2033  H   GLY A 134      88.440  70.180  69.420  1.00  0.00           H
ATOM   2034  CA  GLY A 134      86.660  70.840  68.610  1.00  0.00           C
ATOM   2035  HA1 GLY A 134      86.430  71.700  67.980  1.00  0.00           H
ATOM   2036  HA2 GLY A 134      85.770  70.720  69.230  1.00  0.00           H
ATOM   2037  C   GLY A 134      86.610  69.650  67.660  1.00  0.00           C
ATOM   2038  O   GLY A 134      87.420  68.740  67.880  1.00  0.00           O
ATOM   2039  N   PHE A 135      85.800  69.700  66.680  1.00  0.00           N
ATOM   2040  H   PHE A 135      85.200  70.490  66.470  1.00  0.00           H
ATOM   2041  CA  PHE A 135      85.360  68.510  65.940  1.00  0.00           C
ATOM   2042  HA  PHE A 135      86.010  67.710  66.300  1.00  0.00           H
ATOM   2043  CB  PHE A 135      83.880  68.210  66.280  1.00  0.00           C
ATOM   2044  HB1 PHE A 135      83.500  67.260  65.920  1.00  0.00           H
ATOM   2045  HB2 PHE A 135      83.310  68.980  65.750  1.00  0.00           H
ATOM   2046  CG  PHE A 135      83.530  68.260  67.720  1.00  0.00           C
ATOM   2047  CD1 PHE A 135      83.720  67.110  68.470  1.00  0.00           C
ATOM   2048  HD1 PHE A 135      84.040  66.190  68.010  1.00  0.00           H
ATOM   2049  CE1 PHE A 135      83.430  67.010  69.790  1.00  0.00           C
ATOM   2050  HE1 PHE A 135      83.680  66.070  70.260  1.00  0.00           H
ATOM   2051  CZ  PHE A 135      82.950  68.120  70.530  1.00  0.00           C
ATOM   2052  HZ  PHE A 135      82.640  67.940  71.560  1.00  0.00           H
ATOM   2053  CE2 PHE A 135      82.780  69.370  69.820  1.00  0.00           C
ATOM   2054  HE2 PHE A 135      82.400  70.270  70.260  1.00  0.00           H
ATOM   2055  CD2 PHE A 135      83.000  69.370  68.420  1.00  0.00           C
ATOM   2056  HD2 PHE A 135      82.690  70.200  67.810  1.00  0.00           H
ATOM   2057  C   PHE A 135      85.550  68.490  64.430  1.00  0.00           C
ATOM   2058  O   PHE A 135      85.380  69.540  63.870  1.00  0.00           O
ATOM   2059  N   LEU A 136      85.940  67.320  63.840  1.00  0.00           N
ATOM   2060  H   LEU A 136      86.060  66.450  64.340  1.00  0.00           H
ATOM   2061  CA  LEU A 136      85.780  67.210  62.410  1.00  0.00           C
ATOM   2062  HA  LEU A 136      85.600  68.190  61.980  1.00  0.00           H
ATOM   2063  CB  LEU A 136      87.060  66.570  61.800  1.00  0.00           C
ATOM   2064  HB1 LEU A 136      86.850  66.390  60.750  1.00  0.00           H
ATOM   2065  HB2 LEU A 136      87.200  65.670  62.390  1.00  0.00           H
ATOM   2066  CG  LEU A 136      88.330  67.480  61.960  1.00  0.00           C
ATOM   2067  HG  LEU A 136      88.590  67.520  63.020  1.00  0.00           H
ATOM   2068  CD1 LEU A 136      89.480  66.710  61.260  1.00  0.00           C
ATOM   2069 1HD1 LEU A 136      89.420  66.690  60.170  1.00  0.00           H
ATOM   2070 2HD1 LEU A 136      90.360  67.300  61.500  1.00  0.00           H
ATOM   2071 3HD1 LEU A 136      89.570  65.730  61.730  1.00  0.00           H
ATOM   2072  CD2 LEU A 136      88.230  68.920  61.470  1.00  0.00           C
ATOM   2073 1HD2 LEU A 136      87.600  69.500  62.140  1.00  0.00           H
ATOM   2074 2HD2 LEU A 136      89.230  69.340  61.400  1.00  0.00           H
ATOM   2075 3HD2 LEU A 136      87.770  69.030  60.490  1.00  0.00           H
ATOM   2076  C   LEU A 136      84.550  66.350  62.080  1.00  0.00           C
ATOM   2077  O   LEU A 136      84.350  65.290  62.740  1.00  0.00           O
ATOM   2078  N   VAL A 137      83.720  66.600  61.050  1.00  0.00           N
ATOM   2079  H   VAL A 137      84.030  67.350  60.440  1.00  0.00           H
ATOM   2080  CA  VAL A 137      82.470  65.930  60.750  1.00  0.00           C
ATOM   2081  HA  VAL A 137      82.330  65.020  61.320  1.00  0.00           H
ATOM   2082  CB  VAL A 137      81.270  66.880  61.030  1.00  0.00           C
ATOM   2083  HB  VAL A 137      81.380  67.660  60.280  1.00  0.00           H
ATOM   2084  CG1 VAL A 137      79.900  66.210  60.880  1.00  0.00           C
ATOM   2085 1HG1 VAL A 137      79.910  65.400  61.620  1.00  0.00           H
ATOM   2086 2HG1 VAL A 137      79.110  66.950  60.990  1.00  0.00           H
ATOM   2087 3HG1 VAL A 137      79.700  65.860  59.870  1.00  0.00           H
ATOM   2088  CG2 VAL A 137      81.350  67.410  62.450  1.00  0.00           C
ATOM   2089 1HG2 VAL A 137      82.360  67.790  62.640  1.00  0.00           H
ATOM   2090 2HG2 VAL A 137      80.750  68.300  62.650  1.00  0.00           H
ATOM   2091 3HG2 VAL A 137      81.160  66.540  63.080  1.00  0.00           H
ATOM   2092  C   VAL A 137      82.390  65.450  59.240  1.00  0.00           C
ATOM   2093  O   VAL A 137      82.370  66.250  58.320  1.00  0.00           O
ATOM   2094  N   PHE A 138      82.480  64.130  59.040  1.00  0.00           N
ATOM   2095  H   PHE A 138      82.550  63.550  59.860  1.00  0.00           H
ATOM   2096  CA  PHE A 138      82.530  63.430  57.750  1.00  0.00           C
ATOM   2097  HA  PHE A 138      82.730  64.150  56.960  1.00  0.00           H
ATOM   2098  CB  PHE A 138      83.580  62.220  57.740  1.00  0.00           C
ATOM   2099  HB1 PHE A 138      83.540  61.750  56.770  1.00  0.00           H
ATOM   2100  HB2 PHE A 138      83.330  61.440  58.470  1.00  0.00           H
ATOM   2101  CG  PHE A 138      85.010  62.710  58.130  1.00  0.00           C
ATOM   2102  CD1 PHE A 138      85.340  63.030  59.450  1.00  0.00           C
ATOM   2103  HD1 PHE A 138      84.650  62.800  60.260  1.00  0.00           H
ATOM   2104  CE1 PHE A 138      86.560  63.660  59.730  1.00  0.00           C
ATOM   2105  HE1 PHE A 138      86.770  63.860  60.770  1.00  0.00           H
ATOM   2106  CZ  PHE A 138      87.370  64.050  58.690  1.00  0.00           C
ATOM   2107  HZ  PHE A 138      88.310  64.570  58.850  1.00  0.00           H
ATOM   2108  CE2 PHE A 138      87.040  63.690  57.440  1.00  0.00           C
ATOM   2109  HE2 PHE A 138      87.730  63.930  56.650  1.00  0.00           H
ATOM   2110  CD2 PHE A 138      85.850  63.050  57.120  1.00  0.00           C
ATOM   2111  HD2 PHE A 138      85.590  62.820  56.100  1.00  0.00           H
ATOM   2112  C   PHE A 138      81.200  62.900  57.390  1.00  0.00           C
ATOM   2113  O   PHE A 138      80.670  62.010  58.100  1.00  0.00           O
ATOM   2114  N   HIS A 139      80.530  63.450  56.320  1.00  0.00           N
ATOM   2115  H   HIS A 139      80.970  64.150  55.750  1.00  0.00           H
ATOM   2116  CA  HIS A 139      79.250  63.030  55.870  1.00  0.00           C
ATOM   2117  HA  HIS A 139      79.020  61.990  56.100  1.00  0.00           H
ATOM   2118  CB  HIS A 139      78.200  63.790  56.690  1.00  0.00           C
ATOM   2119  HB1 HIS A 139      78.420  63.810  57.750  1.00  0.00           H
ATOM   2120  HB2 HIS A 139      77.240  63.280  56.620  1.00  0.00           H
ATOM   2121  CG  HIS A 139      78.090  65.210  56.420  1.00  0.00           C
ATOM   2122  ND1 HIS A 139      77.100  65.670  55.550  1.00  0.00           N
ATOM   2123  HD1 HIS A 139      76.380  65.080  55.150  1.00  0.00           H
ATOM   2124  CE1 HIS A 139      77.150  66.990  55.630  1.00  0.00           C
ATOM   2125  HE1 HIS A 139      76.340  67.600  55.240  1.00  0.00           H
ATOM   2126  NE2 HIS A 139      78.270  67.350  56.290  1.00  0.00           N
ATOM   2127  HE2 HIS A 139      78.450  68.320  56.480  1.00  0.00           H
ATOM   2128  CD2 HIS A 139      78.850  66.250  56.820  1.00  0.00           C
ATOM   2129  HD2 HIS A 139      79.760  66.160  57.390  1.00  0.00           H
ATOM   2130  C   HIS A 139      78.890  63.220  54.360  1.00  0.00           C
ATOM   2131  O   HIS A 139      79.710  63.920  53.740  1.00  0.00           O
ATOM   2132  N   SER A 140      77.780  62.750  53.840  1.00  0.00           N
ATOM   2133  H   SER A 140      77.190  62.200  54.450  1.00  0.00           H
ATOM   2134  CA  SER A 140      77.220  63.140  52.560  1.00  0.00           C
ATOM   2135  HA  SER A 140      77.980  63.690  52.000  1.00  0.00           H
ATOM   2136  CB  SER A 140      76.730  61.870  51.820  1.00  0.00           C
ATOM   2137  HB1 SER A 140      77.580  61.340  51.400  1.00  0.00           H
ATOM   2138  HB2 SER A 140      76.360  62.240  50.860  1.00  0.00           H
ATOM   2139  OG  SER A 140      75.800  61.140  52.580  1.00  0.00           O
ATOM   2140  HG  SER A 140      75.770  60.240  52.240  1.00  0.00           H
ATOM   2141  C   SER A 140      76.050  64.160  52.650  1.00  0.00           C
ATOM   2142  O   SER A 140      75.450  64.290  53.720  1.00  0.00           O
ATOM   2143  N   PHE A 141      75.760  65.030  51.680  1.00  0.00           N
ATOM   2144  H   PHE A 141      76.420  64.990  50.910  1.00  0.00           H
ATOM   2145  CA  PHE A 141      74.610  65.900  51.570  1.00  0.00           C
ATOM   2146  HA  PHE A 141      74.280  66.280  52.530  1.00  0.00           H
ATOM   2147  CB  PHE A 141      74.890  67.050  50.650  1.00  0.00           C
ATOM   2148  HB1 PHE A 141      73.960  67.610  50.570  1.00  0.00           H
ATOM   2149  HB2 PHE A 141      75.220  66.790  49.650  1.00  0.00           H
ATOM   2150  CG  PHE A 141      75.990  68.010  51.160  1.00  0.00           C
ATOM   2151  CD1 PHE A 141      75.880  68.640  52.430  1.00  0.00           C
ATOM   2152  HD1 PHE A 141      75.170  68.330  53.190  1.00  0.00           H
ATOM   2153  CE1 PHE A 141      76.770  69.710  52.740  1.00  0.00           C
ATOM   2154  HE1 PHE A 141      76.770  70.200  53.700  1.00  0.00           H
ATOM   2155  CZ  PHE A 141      77.680  70.190  51.800  1.00  0.00           C
ATOM   2156  HZ  PHE A 141      78.280  71.080  51.910  1.00  0.00           H
ATOM   2157  CE2 PHE A 141      77.870  69.520  50.600  1.00  0.00           C
ATOM   2158  HE2 PHE A 141      78.600  69.890  49.900  1.00  0.00           H
ATOM   2159  CD2 PHE A 141      77.090  68.380  50.310  1.00  0.00           C
ATOM   2160  HD2 PHE A 141      77.250  67.840  49.390  1.00  0.00           H
ATOM   2161  C   PHE A 141      73.350  65.110  50.990  1.00  0.00           C
ATOM   2162  O   PHE A 141      72.250  65.570  51.340  1.00  0.00           O
ATOM   2163  N   GLY A 142      73.400  64.000  50.220  1.00  0.00           N
ATOM   2164  H   GLY A 142      74.340  63.670  50.020  1.00  0.00           H
ATOM   2165  CA  GLY A 142      72.220  63.370  49.620  1.00  0.00           C
ATOM   2166  HA1 GLY A 142      72.590  63.010  48.660  1.00  0.00           H
ATOM   2167  HA2 GLY A 142      71.430  64.110  49.510  1.00  0.00           H
ATOM   2168  C   GLY A 142      71.690  62.180  50.440  1.00  0.00           C
ATOM   2169  O   GLY A 142      70.620  61.650  50.090  1.00  0.00           O
ATOM   2170  N   GLY A 143      72.440  61.690  51.390  1.00  0.00           N
ATOM   2171  H   GLY A 143      73.210  62.260  51.740  1.00  0.00           H
ATOM   2172  CA  GLY A 143      71.920  60.660  52.350  1.00  0.00           C
ATOM   2173  HA1 GLY A 143      72.750  60.240  52.920  1.00  0.00           H
ATOM   2174  HA2 GLY A 143      71.430  59.850  51.820  1.00  0.00           H
ATOM   2175  C   GLY A 143      70.960  61.150  53.400  1.00  0.00           C
ATOM   2176  O   GLY A 143      71.180  62.260  53.860  1.00  0.00           O
ATOM   2177  N   GLY A 144      69.990  60.470  53.900  1.00  0.00           N
ATOM   2178  H   GLY A 144      69.990  59.470  53.760  1.00  0.00           H
ATOM   2179  CA  GLY A 144      69.000  61.000  54.800  1.00  0.00           C
ATOM   2180  HA1 GLY A 144      68.140  60.330  54.780  1.00  0.00           H
ATOM   2181  HA2 GLY A 144      68.660  62.000  54.510  1.00  0.00           H
ATOM   2182  C   GLY A 144      69.620  60.960  56.190  1.00  0.00           C
ATOM   2183  O   GLY A 144      69.370  61.830  56.950  1.00  0.00           O
ATOM   2184  N   THR A 145      70.530  60.030  56.520  1.00  0.00           N
ATOM   2185  H   THR A 145      70.520  59.230  55.900  1.00  0.00           H
ATOM   2186  CA  THR A 145      71.360  60.070  57.730  1.00  0.00           C
ATOM   2187  HA  THR A 145      70.790  60.500  58.550  1.00  0.00           H
ATOM   2188  CB  THR A 145      71.990  58.700  58.060  1.00  0.00           C
ATOM   2189  HB  THR A 145      72.800  58.380  57.410  1.00  0.00           H
ATOM   2190  CG2 THR A 145      72.510  58.680  59.530  1.00  0.00           C
ATOM   2191 1HG2 THR A 145      72.950  57.710  59.720  1.00  0.00           H
ATOM   2192 2HG2 THR A 145      73.300  59.430  59.530  1.00  0.00           H
ATOM   2193 3HG2 THR A 145      71.640  58.800  60.180  1.00  0.00           H
ATOM   2194  OG1 THR A 145      71.100  57.630  58.080  1.00  0.00           O
ATOM   2195  HG1 THR A 145      71.060  57.270  57.190  1.00  0.00           H
ATOM   2196  C   THR A 145      72.370  61.210  57.620  1.00  0.00           C
ATOM   2197  O   THR A 145      72.380  62.120  58.450  1.00  0.00           O
ATOM   2198  N   GLY A 146      73.210  61.220  56.540  1.00  0.00           N
ATOM   2199  H   GLY A 146      73.240  60.500  55.840  1.00  0.00           H
ATOM   2200  CA  GLY A 146      74.340  62.120  56.400  1.00  0.00           C
ATOM   2201  HA1 GLY A 146      74.910  61.900  55.500  1.00  0.00           H
ATOM   2202  HA2 GLY A 146      75.010  62.160  57.260  1.00  0.00           H
ATOM   2203  C   GLY A 146      73.850  63.540  56.150  1.00  0.00           C
ATOM   2204  O   GLY A 146      74.580  64.470  56.440  1.00  0.00           O
ATOM   2205  N   SER A 147      72.660  63.760  55.670  1.00  0.00           N
ATOM   2206  H   SER A 147      72.230  62.980  55.200  1.00  0.00           H
ATOM   2207  CA  SER A 147      72.040  65.090  55.700  1.00  0.00           C
ATOM   2208  HA  SER A 147      72.840  65.820  55.620  1.00  0.00           H
ATOM   2209  CB  SER A 147      71.180  65.350  54.490  1.00  0.00           C
ATOM   2210  HB1 SER A 147      71.750  65.040  53.610  1.00  0.00           H
ATOM   2211  HB2 SER A 147      70.950  66.410  54.390  1.00  0.00           H
ATOM   2212  OG  SER A 147      70.010  64.550  54.640  1.00  0.00           O
ATOM   2213  HG  SER A 147      70.250  63.670  54.350  1.00  0.00           H
ATOM   2214  C   SER A 147      71.320  65.340  57.070  1.00  0.00           C
ATOM   2215  O   SER A 147      71.510  66.440  57.630  1.00  0.00           O
ATOM   2216  N   GLY A 148      70.410  64.500  57.540  1.00  0.00           N
ATOM   2217  H   GLY A 148      70.400  63.540  57.230  1.00  0.00           H
ATOM   2218  CA  GLY A 148      69.310  64.820  58.500  1.00  0.00           C
ATOM   2219  HA1 GLY A 148      68.440  64.170  58.420  1.00  0.00           H
ATOM   2220  HA2 GLY A 148      68.970  65.840  58.340  1.00  0.00           H
ATOM   2221  C   GLY A 148      69.780  64.780  59.920  1.00  0.00           C
ATOM   2222  O   GLY A 148      69.740  65.730  60.690  1.00  0.00           O
ATOM   2223  N   PHE A 149      70.370  63.640  60.220  1.00  0.00           N
ATOM   2224  H   PHE A 149      70.600  62.940  59.530  1.00  0.00           H
ATOM   2225  CA  PHE A 149      70.940  63.490  61.550  1.00  0.00           C
ATOM   2226  HA  PHE A 149      70.200  63.870  62.260  1.00  0.00           H
ATOM   2227  CB  PHE A 149      71.090  61.990  61.680  1.00  0.00           C
ATOM   2228  HB1 PHE A 149      71.870  61.620  61.010  1.00  0.00           H
ATOM   2229  HB2 PHE A 149      70.210  61.410  61.420  1.00  0.00           H
ATOM   2230  CG  PHE A 149      71.540  61.550  63.030  1.00  0.00           C
ATOM   2231  CD1 PHE A 149      70.640  61.310  64.050  1.00  0.00           C
ATOM   2232  HD1 PHE A 149      69.590  61.420  63.830  1.00  0.00           H
ATOM   2233  CE1 PHE A 149      71.050  60.950  65.330  1.00  0.00           C
ATOM   2234  HE1 PHE A 149      70.320  60.870  66.120  1.00  0.00           H
ATOM   2235  CZ  PHE A 149      72.420  60.850  65.620  1.00  0.00           C
ATOM   2236  HZ  PHE A 149      72.730  60.680  66.640  1.00  0.00           H
ATOM   2237  CE2 PHE A 149      73.350  60.830  64.570  1.00  0.00           C
ATOM   2238  HE2 PHE A 149      74.390  60.620  64.770  1.00  0.00           H
ATOM   2239  CD2 PHE A 149      72.920  61.250  63.280  1.00  0.00           C
ATOM   2240  HD2 PHE A 149      73.610  61.300  62.460  1.00  0.00           H
ATOM   2241  C   PHE A 149      72.210  64.300  61.810  1.00  0.00           C
ATOM   2242  O   PHE A 149      72.380  64.780  62.910  1.00  0.00           O
ATOM   2243  N   THR A 150      73.050  64.600  60.760  1.00  0.00           N
ATOM   2244  H   THR A 150      72.910  64.070  59.900  1.00  0.00           H
ATOM   2245  CA  THR A 150      74.220  65.500  60.780  1.00  0.00           C
ATOM   2246  HA  THR A 150      74.920  65.110  61.530  1.00  0.00           H
ATOM   2247  CB  THR A 150      74.920  65.580  59.450  1.00  0.00           C
ATOM   2248  HB  THR A 150      74.240  65.980  58.690  1.00  0.00           H
ATOM   2249  CG2 THR A 150      76.240  66.350  59.530  1.00  0.00           C
ATOM   2250 1HG2 THR A 150      76.730  66.010  60.440  1.00  0.00           H
ATOM   2251 2HG2 THR A 150      76.940  66.220  58.710  1.00  0.00           H
ATOM   2252 3HG2 THR A 150      76.010  67.350  59.900  1.00  0.00           H
ATOM   2253  OG1 THR A 150      75.280  64.380  59.060  1.00  0.00           O
ATOM   2254  HG1 THR A 150      75.210  64.330  58.100  1.00  0.00           H
ATOM   2255  C   THR A 150      73.800  66.890  61.200  1.00  0.00           C
ATOM   2256  O   THR A 150      74.380  67.280  62.200  1.00  0.00           O
ATOM   2257  N   SER A 151      72.730  67.450  60.630  1.00  0.00           N
ATOM   2258  H   SER A 151      72.090  66.910  60.070  1.00  0.00           H
ATOM   2259  CA  SER A 151      72.280  68.740  61.070  1.00  0.00           C
ATOM   2260  HA  SER A 151      73.130  69.420  60.990  1.00  0.00           H
ATOM   2261  CB  SER A 151      71.260  69.320  60.060  1.00  0.00           C
ATOM   2262  HB1 SER A 151      71.710  69.600  59.110  1.00  0.00           H
ATOM   2263  HB2 SER A 151      71.090  70.310  60.490  1.00  0.00           H
ATOM   2264  OG  SER A 151      70.020  68.560  59.960  1.00  0.00           O
ATOM   2265  HG  SER A 151      69.500  69.110  59.370  1.00  0.00           H
ATOM   2266  C   SER A 151      71.740  68.860  62.540  1.00  0.00           C
ATOM   2267  O   SER A 151      72.050  69.790  63.280  1.00  0.00           O
ATOM   2268  N   LEU A 152      71.100  67.780  63.040  1.00  0.00           N
ATOM   2269  H   LEU A 152      70.680  67.150  62.370  1.00  0.00           H
ATOM   2270  CA  LEU A 152      70.720  67.640  64.510  1.00  0.00           C
ATOM   2271  HA  LEU A 152      70.290  68.620  64.710  1.00  0.00           H
ATOM   2272  CB  LEU A 152      69.590  66.600  64.640  1.00  0.00           C
ATOM   2273  HB1 LEU A 152      69.890  65.620  64.250  1.00  0.00           H
ATOM   2274  HB2 LEU A 152      68.790  66.850  63.940  1.00  0.00           H
ATOM   2275  CG  LEU A 152      69.180  66.220  66.040  1.00  0.00           C
ATOM   2276  HG  LEU A 152      70.000  65.820  66.640  1.00  0.00           H
ATOM   2277  CD1 LEU A 152      68.690  67.470  66.850  1.00  0.00           C
ATOM   2278 1HD1 LEU A 152      69.490  68.210  66.790  1.00  0.00           H
ATOM   2279 2HD1 LEU A 152      67.820  67.800  66.280  1.00  0.00           H
ATOM   2280 3HD1 LEU A 152      68.330  67.260  67.860  1.00  0.00           H
ATOM   2281  CD2 LEU A 152      68.050  65.200  65.960  1.00  0.00           C
ATOM   2282 1HD2 LEU A 152      67.700  65.090  66.980  1.00  0.00           H
ATOM   2283 2HD2 LEU A 152      67.170  65.620  65.470  1.00  0.00           H
ATOM   2284 3HD2 LEU A 152      68.350  64.230  65.570  1.00  0.00           H
ATOM   2285  C   LEU A 152      71.950  67.420  65.440  1.00  0.00           C
ATOM   2286  O   LEU A 152      71.960  67.970  66.560  1.00  0.00           O
ATOM   2287  N   LEU A 153      73.080  66.760  65.000  1.00  0.00           N
ATOM   2288  H   LEU A 153      73.110  66.430  64.050  1.00  0.00           H
ATOM   2289  CA  LEU A 153      74.320  66.800  65.840  1.00  0.00           C
ATOM   2290  HA  LEU A 153      74.130  66.480  66.860  1.00  0.00           H
ATOM   2291  CB  LEU A 153      75.270  65.770  65.210  1.00  0.00           C
ATOM   2292  HB1 LEU A 153      75.390  65.970  64.150  1.00  0.00           H
ATOM   2293  HB2 LEU A 153      74.800  64.790  65.100  1.00  0.00           H
ATOM   2294  CG  LEU A 153      76.700  65.670  65.760  1.00  0.00           C
ATOM   2295  HG  LEU A 153      77.360  66.530  65.650  1.00  0.00           H
ATOM   2296  CD1 LEU A 153      76.670  65.150  67.220  1.00  0.00           C
ATOM   2297 1HD1 LEU A 153      76.140  64.220  67.450  1.00  0.00           H
ATOM   2298 2HD1 LEU A 153      77.700  65.130  67.570  1.00  0.00           H
ATOM   2299 3HD1 LEU A 153      76.160  65.910  67.820  1.00  0.00           H
ATOM   2300  CD2 LEU A 153      77.450  64.540  65.020  1.00  0.00           C
ATOM   2301 1HD2 LEU A 153      76.880  63.620  65.140  1.00  0.00           H
ATOM   2302 2HD2 LEU A 153      77.470  64.620  63.930  1.00  0.00           H
ATOM   2303 3HD2 LEU A 153      78.410  64.420  65.510  1.00  0.00           H
ATOM   2304  C   LEU A 153      74.910  68.170  65.840  1.00  0.00           C
ATOM   2305  O   LEU A 153      75.270  68.660  66.890  1.00  0.00           O
ATOM   2306  N   MET A 154      74.980  68.820  64.690  1.00  0.00           N
ATOM   2307  H   MET A 154      74.650  68.250  63.930  1.00  0.00           H
ATOM   2308  CA  MET A 154      75.510  70.180  64.480  1.00  0.00           C
ATOM   2309  HA  MET A 154      76.500  70.310  64.920  1.00  0.00           H
ATOM   2310  CB  MET A 154      75.620  70.620  63.070  1.00  0.00           C
ATOM   2311  HB1 MET A 154      76.130  71.590  63.090  1.00  0.00           H
ATOM   2312  HB2 MET A 154      74.660  70.640  62.550  1.00  0.00           H
ATOM   2313  CG  MET A 154      76.590  69.700  62.230  1.00  0.00           C
ATOM   2314  HG1 MET A 154      76.550  69.940  61.170  1.00  0.00           H
ATOM   2315  HG2 MET A 154      76.310  68.650  62.340  1.00  0.00           H
ATOM   2316  SD  MET A 154      78.330  69.980  62.670  1.00  0.00           S
ATOM   2317  CE  MET A 154      78.950  71.340  61.530  1.00  0.00           C
ATOM   2318  HE1 MET A 154      78.360  72.220  61.790  1.00  0.00           H
ATOM   2319  HE2 MET A 154      80.000  71.560  61.670  1.00  0.00           H
ATOM   2320  HE3 MET A 154      78.870  71.080  60.470  1.00  0.00           H
ATOM   2321  C   MET A 154      74.790  71.210  65.330  1.00  0.00           C
ATOM   2322  O   MET A 154      75.410  71.990  66.120  1.00  0.00           O
ATOM   2323  N   GLU A 155      73.450  71.170  65.340  1.00  0.00           N
ATOM   2324  H   GLU A 155      72.940  70.630  64.650  1.00  0.00           H
ATOM   2325  CA  GLU A 155      72.690  71.840  66.350  1.00  0.00           C
ATOM   2326  HA  GLU A 155      72.930  72.900  66.300  1.00  0.00           H
ATOM   2327  CB  GLU A 155      71.290  71.610  66.030  1.00  0.00           C
ATOM   2328  HB1 GLU A 155      70.740  71.900  66.930  1.00  0.00           H
ATOM   2329  HB2 GLU A 155      71.030  70.550  65.950  1.00  0.00           H
ATOM   2330  CG  GLU A 155      70.690  72.360  64.840  1.00  0.00           C
ATOM   2331  HG1 GLU A 155      71.020  71.930  63.890  1.00  0.00           H
ATOM   2332  HG2 GLU A 155      71.120  73.350  64.950  1.00  0.00           H
ATOM   2333  CD  GLU A 155      69.200  72.420  64.930  1.00  0.00           C
ATOM   2334  OE1 GLU A 155      68.450  71.470  64.640  1.00  0.00           O
ATOM   2335  OE2 GLU A 155      68.710  73.510  65.350  1.00  0.00           O
ATOM   2336  C   GLU A 155      72.990  71.490  67.840  1.00  0.00           C
ATOM   2337  O   GLU A 155      73.210  72.460  68.630  1.00  0.00           O
ATOM   2338  N   ARG A 156      73.090  70.200  68.270  1.00  0.00           N
ATOM   2339  H   ARG A 156      73.160  69.490  67.560  1.00  0.00           H
ATOM   2340  CA  ARG A 156      73.440  69.900  69.680  1.00  0.00           C
ATOM   2341  HA  ARG A 156      73.000  70.590  70.400  1.00  0.00           H
ATOM   2342  CB  ARG A 156      73.020  68.460  70.070  1.00  0.00           C
ATOM   2343  HB1 ARG A 156      73.430  68.180  71.040  1.00  0.00           H
ATOM   2344  HB2 ARG A 156      73.460  67.680  69.440  1.00  0.00           H
ATOM   2345  CG  ARG A 156      71.430  68.210  70.000  1.00  0.00           C
ATOM   2346  HG1 ARG A 156      71.200  67.150  70.120  1.00  0.00           H
ATOM   2347  HG2 ARG A 156      71.140  68.500  69.000  1.00  0.00           H
ATOM   2348  CD  ARG A 156      70.580  68.940  71.030  1.00  0.00           C
ATOM   2349  HD1 ARG A 156      69.500  68.900  70.890  1.00  0.00           H
ATOM   2350  HD2 ARG A 156      71.020  69.930  71.150  1.00  0.00           H
ATOM   2351  NE  ARG A 156      70.920  68.260  72.310  1.00  0.00           N
ATOM   2352  HE  ARG A 156      71.710  68.640  72.810  1.00  0.00           H
ATOM   2353  CZ  ARG A 156      70.240  67.230  72.900  1.00  0.00           C
ATOM   2354  NH1 ARG A 156      69.200  66.630  72.420  1.00  0.00           N
ATOM   2355 1HH1 ARG A 156      68.680  66.950  71.620  1.00  0.00           H
ATOM   2356 2HH1 ARG A 156      68.850  65.850  72.950  1.00  0.00           H
ATOM   2357  NH2 ARG A 156      70.540  66.910  74.090  1.00  0.00           N
ATOM   2358 1HH2 ARG A 156      71.220  67.470  74.590  1.00  0.00           H
ATOM   2359 2HH2 ARG A 156      70.180  66.040  74.460  1.00  0.00           H
ATOM   2360  C   ARG A 156      74.890  70.150  70.130  1.00  0.00           C
ATOM   2361  O   ARG A 156      75.100  70.400  71.340  1.00  0.00           O
ATOM   2362  N   LEU A 157      75.820  70.120  69.160  1.00  0.00           N
ATOM   2363  H   LEU A 157      75.640  69.930  68.180  1.00  0.00           H
ATOM   2364  CA  LEU A 157      77.210  70.440  69.480  1.00  0.00           C
ATOM   2365  HA  LEU A 157      77.420  69.810  70.340  1.00  0.00           H
ATOM   2366  CB  LEU A 157      78.080  70.020  68.290  1.00  0.00           C
ATOM   2367  HB1 LEU A 157      79.030  70.530  68.450  1.00  0.00           H
ATOM   2368  HB2 LEU A 157      77.710  70.550  67.410  1.00  0.00           H
ATOM   2369  CG  LEU A 157      78.360  68.440  68.140  1.00  0.00           C
ATOM   2370  HG  LEU A 157      77.520  67.870  67.740  1.00  0.00           H
ATOM   2371  CD1 LEU A 157      79.580  68.240  67.230  1.00  0.00           C
ATOM   2372 1HD1 LEU A 157      79.890  67.200  67.140  1.00  0.00           H
ATOM   2373 2HD1 LEU A 157      79.440  68.590  66.210  1.00  0.00           H
ATOM   2374 3HD1 LEU A 157      80.400  68.890  67.520  1.00  0.00           H
ATOM   2375  CD2 LEU A 157      78.890  67.770  69.450  1.00  0.00           C
ATOM   2376 1HD2 LEU A 157      79.100  66.720  69.250  1.00  0.00           H
ATOM   2377 2HD2 LEU A 157      79.820  68.270  69.760  1.00  0.00           H
ATOM   2378 3HD2 LEU A 157      78.140  67.870  70.230  1.00  0.00           H
ATOM   2379  C   LEU A 157      77.350  71.900  69.770  1.00  0.00           C
ATOM   2380  O   LEU A 157      78.080  72.180  70.710  1.00  0.00           O
ATOM   2381  N   SER A 158      76.650  72.800  69.050  1.00  0.00           N
ATOM   2382  H   SER A 158      75.940  72.520  68.390  1.00  0.00           H
ATOM   2383  CA  SER A 158      76.650  74.280  69.390  1.00  0.00           C
ATOM   2384  HA  SER A 158      77.680  74.640  69.410  1.00  0.00           H
ATOM   2385  CB  SER A 158      75.980  74.860  68.100  1.00  0.00           C
ATOM   2386  HB1 SER A 158      76.220  75.920  68.070  1.00  0.00           H
ATOM   2387  HB2 SER A 158      74.890  74.780  68.080  1.00  0.00           H
ATOM   2388  OG  SER A 158      76.530  74.430  66.920  1.00  0.00           O
ATOM   2389  HG  SER A 158      76.030  73.660  66.630  1.00  0.00           H
ATOM   2390  C   SER A 158      75.920  74.650  70.740  1.00  0.00           C
ATOM   2391  O   SER A 158      76.000  75.790  71.070  1.00  0.00           O
ATOM   2392  N   VAL A 159      75.220  73.750  71.400  1.00  0.00           N
ATOM   2393  H   VAL A 159      75.230  72.820  71.020  1.00  0.00           H
ATOM   2394  CA  VAL A 159      74.740  73.820  72.800  1.00  0.00           C
ATOM   2395  HA  VAL A 159      74.650  74.870  73.060  1.00  0.00           H
ATOM   2396  CB  VAL A 159      73.410  73.070  72.870  1.00  0.00           C
ATOM   2397  HB  VAL A 159      73.590  72.040  72.560  1.00  0.00           H
ATOM   2398  CG1 VAL A 159      72.840  72.890  74.230  1.00  0.00           C
ATOM   2399 1HG1 VAL A 159      72.950  73.780  74.850  1.00  0.00           H
ATOM   2400 2HG1 VAL A 159      71.770  72.710  74.340  1.00  0.00           H
ATOM   2401 3HG1 VAL A 159      73.330  72.030  74.690  1.00  0.00           H
ATOM   2402  CG2 VAL A 159      72.360  73.660  71.930  1.00  0.00           C
ATOM   2403 1HG2 VAL A 159      71.350  73.240  72.030  1.00  0.00           H
ATOM   2404 2HG2 VAL A 159      72.220  74.740  71.940  1.00  0.00           H
ATOM   2405 3HG2 VAL A 159      72.760  73.380  70.960  1.00  0.00           H
ATOM   2406  C   VAL A 159      75.800  73.300  73.750  1.00  0.00           C
ATOM   2407  O   VAL A 159      76.400  74.020  74.470  1.00  0.00           O
ATOM   2408  N   ASP A 160      76.110  72.000  73.750  1.00  0.00           N
ATOM   2409  H   ASP A 160      75.640  71.470  73.030  1.00  0.00           H
ATOM   2410  CA  ASP A 160      77.040  71.290  74.660  1.00  0.00           C
ATOM   2411  HA  ASP A 160      76.790  71.580  75.680  1.00  0.00           H
ATOM   2412  CB  ASP A 160      76.830  69.770  74.570  1.00  0.00           C
ATOM   2413  HB1 ASP A 160      77.760  69.280  74.870  1.00  0.00           H
ATOM   2414  HB2 ASP A 160      76.650  69.480  73.530  1.00  0.00           H
ATOM   2415  CG  ASP A 160      75.710  69.100  75.350  1.00  0.00           C
ATOM   2416  OD1 ASP A 160      74.560  69.640  75.540  1.00  0.00           O
ATOM   2417  OD2 ASP A 160      75.950  67.920  75.750  1.00  0.00           O
ATOM   2418  C   ASP A 160      78.470  71.700  74.600  1.00  0.00           C
ATOM   2419  O   ASP A 160      79.110  71.670  75.650  1.00  0.00           O
ATOM   2420  N   TYR A 161      79.000  72.100  73.450  1.00  0.00           N
ATOM   2421  H   TYR A 161      78.380  72.180  72.650  1.00  0.00           H
ATOM   2422  CA  TYR A 161      80.420  72.370  73.150  1.00  0.00           C
ATOM   2423  HA  TYR A 161      80.980  72.360  74.090  1.00  0.00           H
ATOM   2424  CB  TYR A 161      81.020  71.200  72.360  1.00  0.00           C
ATOM   2425  HB1 TYR A 161      82.040  71.460  72.070  1.00  0.00           H
ATOM   2426  HB2 TYR A 161      80.330  71.190  71.520  1.00  0.00           H
ATOM   2427  CG  TYR A 161      81.050  69.840  73.070  1.00  0.00           C
ATOM   2428  CD1 TYR A 161      82.010  69.570  74.090  1.00  0.00           C
ATOM   2429  HD1 TYR A 161      82.670  70.340  74.470  1.00  0.00           H
ATOM   2430  CE1 TYR A 161      82.030  68.280  74.630  1.00  0.00           C
ATOM   2431  HE1 TYR A 161      82.810  67.990  75.320  1.00  0.00           H
ATOM   2432  CZ  TYR A 161      81.110  67.290  74.140  1.00  0.00           C
ATOM   2433  OH  TYR A 161      81.090  66.090  74.670  1.00  0.00           O
ATOM   2434  HH  TYR A 161      80.520  65.490  74.190  1.00  0.00           H
ATOM   2435  CE2 TYR A 161      80.090  67.620  73.190  1.00  0.00           C
ATOM   2436  HE2 TYR A 161      79.420  66.860  72.800  1.00  0.00           H
ATOM   2437  CD2 TYR A 161      80.100  68.890  72.700  1.00  0.00           C
ATOM   2438  HD2 TYR A 161      79.360  69.220  71.990  1.00  0.00           H
ATOM   2439  C   TYR A 161      80.600  73.750  72.520  1.00  0.00           C
ATOM   2440  O   TYR A 161      81.440  73.950  71.690  1.00  0.00           O
ATOM   2441  N   GLY A 162      79.770  74.710  72.900  1.00  0.00           N
ATOM   2442  H   GLY A 162      79.010  74.530  73.550  1.00  0.00           H
ATOM   2443  CA  GLY A 162      79.560  75.940  72.160  1.00  0.00           C
ATOM   2444  HA1 GLY A 162      79.110  76.650  72.850  1.00  0.00           H
ATOM   2445  HA2 GLY A 162      78.880  75.760  71.320  1.00  0.00           H
ATOM   2446  C   GLY A 162      80.730  76.820  71.740  1.00  0.00           C
ATOM   2447  O   GLY A 162      80.690  77.390  70.690  1.00  0.00           O
ATOM   2448  N   LYS A 163      81.750  76.930  72.550  1.00  0.00           N
ATOM   2449  H   LYS A 163      81.730  76.450  73.440  1.00  0.00           H
ATOM   2450  CA  LYS A 163      82.960  77.640  72.350  1.00  0.00           C
ATOM   2451  HA  LYS A 163      82.690  78.600  71.920  1.00  0.00           H
ATOM   2452  CB  LYS A 163      83.670  78.110  73.650  1.00  0.00           C
ATOM   2453  HB1 LYS A 163      84.560  78.690  73.390  1.00  0.00           H
ATOM   2454  HB2 LYS A 163      84.110  77.240  74.130  1.00  0.00           H
ATOM   2455  CG  LYS A 163      82.700  78.980  74.560  1.00  0.00           C
ATOM   2456  HG1 LYS A 163      81.920  78.360  74.990  1.00  0.00           H
ATOM   2457  HG2 LYS A 163      82.100  79.720  74.030  1.00  0.00           H
ATOM   2458  CD  LYS A 163      83.490  79.740  75.680  1.00  0.00           C
ATOM   2459  HD1 LYS A 163      84.310  80.410  75.420  1.00  0.00           H
ATOM   2460  HD2 LYS A 163      83.870  78.930  76.310  1.00  0.00           H
ATOM   2461  CE  LYS A 163      82.420  80.510  76.430  1.00  0.00           C
ATOM   2462  HE1 LYS A 163      82.740  80.640  77.460  1.00  0.00           H
ATOM   2463  HE2 LYS A 163      81.420  80.090  76.460  1.00  0.00           H
ATOM   2464  NZ  LYS A 163      82.230  81.820  75.810  1.00  0.00           N
ATOM   2465  HZ1 LYS A 163      81.720  82.420  76.450  1.00  0.00           H
ATOM   2466  HZ2 LYS A 163      83.140  82.220  75.630  1.00  0.00           H
ATOM   2467  HZ3 LYS A 163      81.630  81.790  75.000  1.00  0.00           H
ATOM   2468  C   LYS A 163      84.030  76.920  71.500  1.00  0.00           C
ATOM   2469  O   LYS A 163      85.060  77.480  71.160  1.00  0.00           O
ATOM   2470  N   LYS A 164      83.830  75.640  71.120  1.00  0.00           N
ATOM   2471  H   LYS A 164      83.050  75.180  71.570  1.00  0.00           H
ATOM   2472  CA  LYS A 164      84.760  74.730  70.390  1.00  0.00           C
ATOM   2473  HA  LYS A 164      85.760  75.060  70.650  1.00  0.00           H
ATOM   2474  CB  LYS A 164      84.620  73.270  70.750  1.00  0.00           C
ATOM   2475  HB1 LYS A 164      85.420  72.740  70.240  1.00  0.00           H
ATOM   2476  HB2 LYS A 164      83.660  72.960  70.330  1.00  0.00           H
ATOM   2477  CG  LYS A 164      84.610  72.830  72.170  1.00  0.00           C
ATOM   2478  HG1 LYS A 164      84.630  71.740  72.160  1.00  0.00           H
ATOM   2479  HG2 LYS A 164      83.790  73.300  72.700  1.00  0.00           H
ATOM   2480  CD  LYS A 164      85.920  73.260  72.830  1.00  0.00           C
ATOM   2481  HD1 LYS A 164      86.000  74.350  72.850  1.00  0.00           H
ATOM   2482  HD2 LYS A 164      86.730  72.780  72.270  1.00  0.00           H
ATOM   2483  CE  LYS A 164      86.060  72.640  74.210  1.00  0.00           C
ATOM   2484  HE1 LYS A 164      86.070  71.550  74.110  1.00  0.00           H
ATOM   2485  HE2 LYS A 164      85.270  73.010  74.870  1.00  0.00           H
ATOM   2486  NZ  LYS A 164      87.420  72.970  74.730  1.00  0.00           N
ATOM   2487  HZ1 LYS A 164      87.530  73.970  74.820  1.00  0.00           H
ATOM   2488  HZ2 LYS A 164      87.710  72.610  75.630  1.00  0.00           H
ATOM   2489  HZ3 LYS A 164      88.170  72.800  74.070  1.00  0.00           H
ATOM   2490  C   LYS A 164      84.570  74.910  68.850  1.00  0.00           C
ATOM   2491  O   LYS A 164      83.520  75.270  68.300  1.00  0.00           O
ATOM   2492  N   SER A 165      85.540  74.480  68.080  1.00  0.00           N
ATOM   2493  H   SER A 165      86.210  73.870  68.540  1.00  0.00           H
ATOM   2494  CA  SER A 165      85.500  74.430  66.570  1.00  0.00           C
ATOM   2495  HA  SER A 165      85.080  75.390  66.270  1.00  0.00           H
ATOM   2496  CB  SER A 165      86.910  74.310  66.050  1.00  0.00           C
ATOM   2497  HB1 SER A 165      86.910  74.410  64.970  1.00  0.00           H
ATOM   2498  HB2 SER A 165      87.330  73.340  66.340  1.00  0.00           H
ATOM   2499  OG  SER A 165      87.660  75.350  66.640  1.00  0.00           O
ATOM   2500  HG  SER A 165      87.250  76.130  66.240  1.00  0.00           H
ATOM   2501  C   SER A 165      84.660  73.290  66.040  1.00  0.00           C
ATOM   2502  O   SER A 165      84.630  72.190  66.590  1.00  0.00           O
ATOM   2503  N   LYS A 166      84.070  73.450  64.860  1.00  0.00           N
ATOM   2504  H   LYS A 166      83.990  74.410  64.580  1.00  0.00           H
ATOM   2505  CA  LYS A 166      83.410  72.360  64.040  1.00  0.00           C
ATOM   2506  HA  LYS A 166      83.640  71.340  64.350  1.00  0.00           H
ATOM   2507  CB  LYS A 166      81.900  72.340  64.200  1.00  0.00           C
ATOM   2508  HB1 LYS A 166      81.580  71.540  63.530  1.00  0.00           H
ATOM   2509  HB2 LYS A 166      81.410  73.290  63.970  1.00  0.00           H
ATOM   2510  CG  LYS A 166      81.450  71.960  65.590  1.00  0.00           C
ATOM   2511  HG1 LYS A 166      81.840  72.570  66.400  1.00  0.00           H
ATOM   2512  HG2 LYS A 166      81.750  70.940  65.810  1.00  0.00           H
ATOM   2513  CD  LYS A 166      79.880  71.920  65.720  1.00  0.00           C
ATOM   2514  HD1 LYS A 166      79.570  70.920  66.000  1.00  0.00           H
ATOM   2515  HD2 LYS A 166      79.410  72.110  64.750  1.00  0.00           H
ATOM   2516  CE  LYS A 166      79.220  72.910  66.690  1.00  0.00           C
ATOM   2517  HE1 LYS A 166      79.730  72.810  67.650  1.00  0.00           H
ATOM   2518  HE2 LYS A 166      78.150  72.700  66.720  1.00  0.00           H
ATOM   2519  NZ  LYS A 166      79.350  74.260  66.140  1.00  0.00           N
ATOM   2520  HZ1 LYS A 166      80.330  74.450  65.950  1.00  0.00           H
ATOM   2521  HZ2 LYS A 166      78.910  74.330  65.230  1.00  0.00           H
ATOM   2522  HZ3 LYS A 166      78.900  75.000  66.650  1.00  0.00           H
ATOM   2523  C   LYS A 166      83.730  72.570  62.550  1.00  0.00           C
ATOM   2524  O   LYS A 166      83.420  73.610  61.930  1.00  0.00           O
ATOM   2525  N   LEU A 167      84.210  71.510  61.910  1.00  0.00           N
ATOM   2526  H   LEU A 167      84.430  70.660  62.420  1.00  0.00           H
ATOM   2527  CA  LEU A 167      84.760  71.590  60.530  1.00  0.00           C
ATOM   2528  HA  LEU A 167      84.420  72.510  60.040  1.00  0.00           H
ATOM   2529  CB  LEU A 167      86.360  71.650  60.560  1.00  0.00           C
ATOM   2530  HB1 LEU A 167      86.690  71.240  59.600  1.00  0.00           H
ATOM   2531  HB2 LEU A 167      86.730  71.060  61.400  1.00  0.00           H
ATOM   2532  CG  LEU A 167      86.900  73.090  60.720  1.00  0.00           C
ATOM   2533  HG  LEU A 167      86.240  73.760  60.170  1.00  0.00           H
ATOM   2534  CD1 LEU A 167      86.980  73.430  62.250  1.00  0.00           C
ATOM   2535 1HD1 LEU A 167      87.360  72.530  62.750  1.00  0.00           H
ATOM   2536 2HD1 LEU A 167      87.740  74.140  62.560  1.00  0.00           H
ATOM   2537 3HD1 LEU A 167      86.010  73.570  62.710  1.00  0.00           H
ATOM   2538  CD2 LEU A 167      88.310  73.240  60.220  1.00  0.00           C
ATOM   2539 1HD2 LEU A 167      88.710  74.170  60.620  1.00  0.00           H
ATOM   2540 2HD2 LEU A 167      88.900  72.430  60.650  1.00  0.00           H
ATOM   2541 3HD2 LEU A 167      88.270  73.220  59.130  1.00  0.00           H
ATOM   2542  C   LEU A 167      84.320  70.480  59.650  1.00  0.00           C
ATOM   2543  O   LEU A 167      84.620  69.350  59.940  1.00  0.00           O
ATOM   2544  N   GLU A 168      83.670  70.720  58.560  1.00  0.00           N
ATOM   2545  H   GLU A 168      83.500  71.650  58.210  1.00  0.00           H
ATOM   2546  CA  GLU A 168      83.130  69.610  57.910  1.00  0.00           C
ATOM   2547  HA  GLU A 168      82.840  68.800  58.580  1.00  0.00           H
ATOM   2548  CB  GLU A 168      81.730  69.980  57.350  1.00  0.00           C
ATOM   2549  HB1 GLU A 168      81.440  69.190  56.660  1.00  0.00           H
ATOM   2550  HB2 GLU A 168      81.900  70.920  56.820  1.00  0.00           H
ATOM   2551  CG  GLU A 168      80.580  70.080  58.290  1.00  0.00           C
ATOM   2552  HG1 GLU A 168      80.970  70.620  59.150  1.00  0.00           H
ATOM   2553  HG2 GLU A 168      80.310  69.080  58.640  1.00  0.00           H
ATOM   2554  CD  GLU A 168      79.400  70.810  57.630  1.00  0.00           C
ATOM   2555  OE1 GLU A 168      78.520  70.130  57.100  1.00  0.00           O
ATOM   2556  OE2 GLU A 168      79.480  72.060  57.550  1.00  0.00           O
ATOM   2557  C   GLU A 168      83.980  69.160  56.760  1.00  0.00           C
ATOM   2558  O   GLU A 168      84.520  69.960  56.030  1.00  0.00           O
ATOM   2559  N   PHE A 169      83.890  67.860  56.480  1.00  0.00           N
ATOM   2560  H   PHE A 169      83.490  67.190  57.130  1.00  0.00           H
ATOM   2561  CA  PHE A 169      84.380  67.200  55.280  1.00  0.00           C
ATOM   2562  HA  PHE A 169      84.880  67.890  54.590  1.00  0.00           H
ATOM   2563  CB  PHE A 169      85.410  66.120  55.660  1.00  0.00           C
ATOM   2564  HB1 PHE A 169      85.520  65.500  54.770  1.00  0.00           H
ATOM   2565  HB2 PHE A 169      85.030  65.420  56.400  1.00  0.00           H
ATOM   2566  CG  PHE A 169      86.730  66.710  56.100  1.00  0.00           C
ATOM   2567  CD1 PHE A 169      87.770  66.700  55.150  1.00  0.00           C
ATOM   2568  HD1 PHE A 169      87.560  66.400  54.140  1.00  0.00           H
ATOM   2569  CE1 PHE A 169      88.990  67.250  55.470  1.00  0.00           C
ATOM   2570  HE1 PHE A 169      89.780  67.440  54.760  1.00  0.00           H
ATOM   2571  CZ  PHE A 169      89.210  67.700  56.730  1.00  0.00           C
ATOM   2572  HZ  PHE A 169      90.130  68.220  56.960  1.00  0.00           H
ATOM   2573  CE2 PHE A 169      88.220  67.620  57.700  1.00  0.00           C
ATOM   2574  HE2 PHE A 169      88.520  68.040  58.650  1.00  0.00           H
ATOM   2575  CD2 PHE A 169      86.950  67.180  57.350  1.00  0.00           C
ATOM   2576  HD2 PHE A 169      86.200  67.130  58.120  1.00  0.00           H
ATOM   2577  C   PHE A 169      83.100  66.640  54.580  1.00  0.00           C
ATOM   2578  O   PHE A 169      82.470  65.680  55.120  1.00  0.00           O
ATOM   2579  N   SER A 170      82.680  67.250  53.480  1.00  0.00           N
ATOM   2580  H   SER A 170      83.390  67.860  53.110  1.00  0.00           H
ATOM   2581  CA  SER A 170      81.390  67.220  52.890  1.00  0.00           C
ATOM   2582  HA  SER A 170      80.780  66.560  53.510  1.00  0.00           H
ATOM   2583  CB  SER A 170      80.770  68.700  52.970  1.00  0.00           C
ATOM   2584  HB1 SER A 170      79.980  68.830  52.230  1.00  0.00           H
ATOM   2585  HB2 SER A 170      81.600  69.380  52.770  1.00  0.00           H
ATOM   2586  OG  SER A 170      80.120  68.830  54.200  1.00  0.00           O
ATOM   2587  HG  SER A 170      80.040  69.760  54.410  1.00  0.00           H
ATOM   2588  C   SER A 170      81.320  66.720  51.470  1.00  0.00           C
ATOM   2589  O   SER A 170      82.110  67.230  50.690  1.00  0.00           O
ATOM   2590  N   ILE A 171      80.320  65.840  51.140  1.00  0.00           N
ATOM   2591  H   ILE A 171      79.580  65.630  51.780  1.00  0.00           H
ATOM   2592  CA  ILE A 171      80.220  65.180  49.810  1.00  0.00           C
ATOM   2593  HA  ILE A 171      81.130  65.520  49.310  1.00  0.00           H
ATOM   2594  CB  ILE A 171      80.410  63.610  49.950  1.00  0.00           C
ATOM   2595  HB  ILE A 171      79.510  63.290  50.460  1.00  0.00           H
ATOM   2596  CG2 ILE A 171      80.520  62.840  48.620  1.00  0.00           C
ATOM   2597 1HG2 ILE A 171      81.220  63.310  47.930  1.00  0.00           H
ATOM   2598 2HG2 ILE A 171      80.940  61.890  48.940  1.00  0.00           H
ATOM   2599 3HG2 ILE A 171      79.550  62.780  48.120  1.00  0.00           H
ATOM   2600  CG1 ILE A 171      81.670  63.310  50.810  1.00  0.00           C
ATOM   2601 1HG1 ILE A 171      81.650  62.280  51.140  1.00  0.00           H
ATOM   2602 2HG1 ILE A 171      81.760  63.840  51.760  1.00  0.00           H
ATOM   2603  CD  ILE A 171      82.980  63.570  50.040  1.00  0.00           C
ATOM   2604  HD1 ILE A 171      83.880  63.360  50.610  1.00  0.00           H
ATOM   2605  HD2 ILE A 171      82.990  63.000  49.110  1.00  0.00           H
ATOM   2606  HD3 ILE A 171      83.160  64.620  49.830  1.00  0.00           H
ATOM   2607  C   ILE A 171      79.050  65.650  49.000  1.00  0.00           C
ATOM   2608  O   ILE A 171      77.850  65.490  49.290  1.00  0.00           O
ATOM   2609  N   TYR A 172      79.240  66.230  47.740  1.00  0.00           N
ATOM   2610  H   TYR A 172      80.180  66.250  47.380  1.00  0.00           H
ATOM   2611  CA  TYR A 172      78.220  66.830  46.890  1.00  0.00           C
ATOM   2612  HA  TYR A 172      77.390  67.060  47.570  1.00  0.00           H
ATOM   2613  CB  TYR A 172      78.710  68.210  46.400  1.00  0.00           C
ATOM   2614  HB1 TYR A 172      79.680  67.980  45.960  1.00  0.00           H
ATOM   2615  HB2 TYR A 172      78.870  68.960  47.180  1.00  0.00           H
ATOM   2616  CG  TYR A 172      77.840  68.880  45.350  1.00  0.00           C
ATOM   2617  CD1 TYR A 172      77.930  68.480  44.010  1.00  0.00           C
ATOM   2618  HD1 TYR A 172      78.380  67.530  43.790  1.00  0.00           H
ATOM   2619  CE1 TYR A 172      77.320  69.220  43.030  1.00  0.00           C
ATOM   2620  HE1 TYR A 172      77.290  68.930  41.990  1.00  0.00           H
ATOM   2621  CZ  TYR A 172      76.680  70.440  43.370  1.00  0.00           C
ATOM   2622  OH  TYR A 172      76.070  71.140  42.320  1.00  0.00           O
ATOM   2623  HH  TYR A 172      75.870  72.020  42.620  1.00  0.00           H
ATOM   2624  CE2 TYR A 172      76.600  70.870  44.720  1.00  0.00           C
ATOM   2625  HE2 TYR A 172      76.200  71.840  44.950  1.00  0.00           H
ATOM   2626  CD2 TYR A 172      77.220  70.070  45.680  1.00  0.00           C
ATOM   2627  HD2 TYR A 172      77.320  70.500  46.670  1.00  0.00           H
ATOM   2628  C   TYR A 172      77.660  65.830  45.870  1.00  0.00           C
ATOM   2629  O   TYR A 172      78.470  65.040  45.330  1.00  0.00           O
ATOM   2630  N   PRO A 173      76.330  65.850  45.670  1.00  0.00           N
ATOM   2631  CD  PRO A 173      75.320  66.700  46.140  1.00  0.00           C
ATOM   2632  HD1 PRO A 173      75.560  67.770  46.120  1.00  0.00           H
ATOM   2633  HD2 PRO A 173      74.950  66.470  47.140  1.00  0.00           H
ATOM   2634  CG  PRO A 173      74.070  66.450  45.320  1.00  0.00           C
ATOM   2635  HG1 PRO A 173      74.180  66.970  44.370  1.00  0.00           H
ATOM   2636  HG2 PRO A 173      73.190  66.740  45.900  1.00  0.00           H
ATOM   2637  CB  PRO A 173      74.210  64.990  45.070  1.00  0.00           C
ATOM   2638  HB1 PRO A 173      73.640  64.660  44.200  1.00  0.00           H
ATOM   2639  HB2 PRO A 173      73.930  64.430  45.960  1.00  0.00           H
ATOM   2640  CA  PRO A 173      75.700  64.810  44.830  1.00  0.00           C
ATOM   2641  HA  PRO A 173      76.000  63.940  45.410  1.00  0.00           H
ATOM   2642  C   PRO A 173      76.160  64.970  43.380  1.00  0.00           C
ATOM   2643  O   PRO A 173      76.140  66.050  42.780  1.00  0.00           O
ATOM   2644  N   ALA A 174      76.340  63.800  42.730  1.00  0.00           N
ATOM   2645  H   ALA A 174      76.220  62.990  43.320  1.00  0.00           H
ATOM   2646  CA  ALA A 174      76.710  63.560  41.280  1.00  0.00           C
ATOM   2647  HA  ALA A 174      76.570  64.520  40.770  1.00  0.00           H
ATOM   2648  CB  ALA A 174      78.170  63.230  41.070  1.00  0.00           C
ATOM   2649  HB1 ALA A 174      78.470  63.230  40.020  1.00  0.00           H
ATOM   2650  HB2 ALA A 174      78.710  63.930  41.700  1.00  0.00           H
ATOM   2651  HB3 ALA A 174      78.330  62.230  41.470  1.00  0.00           H
ATOM   2652  C   ALA A 174      75.880  62.490  40.640  1.00  0.00           C
ATOM   2653  O   ALA A 174      75.860  61.380  41.170  1.00  0.00           O
ATOM   2654  N   PRO A 175      74.960  62.850  39.690  1.00  0.00           N
ATOM   2655  CD  PRO A 175      74.690  64.190  39.210  1.00  0.00           C
ATOM   2656  HD1 PRO A 175      75.240  64.380  38.290  1.00  0.00           H
ATOM   2657  HD2 PRO A 175      74.790  65.050  39.880  1.00  0.00           H
ATOM   2658  CG  PRO A 175      73.240  64.110  38.800  1.00  0.00           C
ATOM   2659  HG1 PRO A 175      73.090  64.930  38.090  1.00  0.00           H
ATOM   2660  HG2 PRO A 175      72.600  64.140  39.680  1.00  0.00           H
ATOM   2661  CB  PRO A 175      73.160  62.730  38.240  1.00  0.00           C
ATOM   2662  HB1 PRO A 175      73.490  62.700  37.200  1.00  0.00           H
ATOM   2663  HB2 PRO A 175      72.140  62.350  38.330  1.00  0.00           H
ATOM   2664  CA  PRO A 175      74.060  61.860  39.170  1.00  0.00           C
ATOM   2665  HA  PRO A 175      73.500  61.580  40.060  1.00  0.00           H
ATOM   2666  C   PRO A 175      74.660  60.530  38.610  1.00  0.00           C
ATOM   2667  O   PRO A 175      74.010  59.510  38.790  1.00  0.00           O
ATOM   2668  N   GLN A 176      75.850  60.550  37.960  1.00  0.00           N
ATOM   2669  H   GLN A 176      76.240  61.490  37.940  1.00  0.00           H
ATOM   2670  CA  GLN A 176      76.650  59.340  37.600  1.00  0.00           C
ATOM   2671  HA  GLN A 176      76.120  58.870  36.770  1.00  0.00           H
ATOM   2672  CB  GLN A 176      78.000  59.940  37.220  1.00  0.00           C
ATOM   2673  HB1 GLN A 176      78.400  60.410  38.120  1.00  0.00           H
ATOM   2674  HB2 GLN A 176      77.850  60.680  36.440  1.00  0.00           H
ATOM   2675  CG  GLN A 176      79.110  58.930  36.670  1.00  0.00           C
ATOM   2676  HG1 GLN A 176      78.840  57.940  37.030  1.00  0.00           H
ATOM   2677  HG2 GLN A 176      80.020  59.140  37.230  1.00  0.00           H
ATOM   2678  CD  GLN A 176      79.350  59.070  35.160  1.00  0.00           C
ATOM   2679  OE1 GLN A 176      80.250  59.800  34.740  1.00  0.00           O
ATOM   2680  NE2 GLN A 176      78.690  58.380  34.300  1.00  0.00           N
ATOM   2681 1HE2 GLN A 176      78.010  57.740  34.690  1.00  0.00           H
ATOM   2682 2HE2 GLN A 176      78.970  58.340  33.330  1.00  0.00           H
ATOM   2683  C   GLN A 176      76.760  58.330  38.730  1.00  0.00           C
ATOM   2684  O   GLN A 176      76.720  57.080  38.510  1.00  0.00           O
ATOM   2685  N   VAL A 177      76.760  58.830  39.990  1.00  0.00           N
ATOM   2686  H   VAL A 177      76.650  59.840  40.050  1.00  0.00           H
ATOM   2687  CA  VAL A 177      76.940  58.110  41.230  1.00  0.00           C
ATOM   2688  HA  VAL A 177      76.680  57.050  41.180  1.00  0.00           H
ATOM   2689  CB  VAL A 177      78.470  58.090  41.640  1.00  0.00           C
ATOM   2690  HB  VAL A 177      78.500  57.480  42.550  1.00  0.00           H
ATOM   2691  CG1 VAL A 177      79.290  57.350  40.590  1.00  0.00           C
ATOM   2692 1HG1 VAL A 177      80.300  57.180  40.960  1.00  0.00           H
ATOM   2693 2HG1 VAL A 177      78.810  56.420  40.300  1.00  0.00           H
ATOM   2694 3HG1 VAL A 177      79.470  57.950  39.700  1.00  0.00           H
ATOM   2695  CG2 VAL A 177      79.110  59.410  41.860  1.00  0.00           C
ATOM   2696 1HG2 VAL A 177      78.420  60.020  42.440  1.00  0.00           H
ATOM   2697 2HG2 VAL A 177      80.020  59.230  42.430  1.00  0.00           H
ATOM   2698 3HG2 VAL A 177      79.360  59.930  40.940  1.00  0.00           H
ATOM   2699  C   VAL A 177      75.950  58.500  42.350  1.00  0.00           C
ATOM   2700  O   VAL A 177      76.340  58.500  43.540  1.00  0.00           O
ATOM   2701  N   SER A 178      74.720  58.790  41.920  1.00  0.00           N
ATOM   2702  H   SER A 178      74.660  58.940  40.920  1.00  0.00           H
ATOM   2703  CA  SER A 178      73.520  58.960  42.750  1.00  0.00           C
ATOM   2704  HA  SER A 178      73.700  59.780  43.430  1.00  0.00           H
ATOM   2705  CB  SER A 178      72.380  59.340  41.860  1.00  0.00           C
ATOM   2706  HB1 SER A 178      72.430  60.380  41.540  1.00  0.00           H
ATOM   2707  HB2 SER A 178      71.490  59.250  42.480  1.00  0.00           H
ATOM   2708  OG  SER A 178      72.230  58.550  40.720  1.00  0.00           O
ATOM   2709  HG  SER A 178      72.860  58.790  40.030  1.00  0.00           H
ATOM   2710  C   SER A 178      73.180  57.680  43.540  1.00  0.00           C
ATOM   2711  O   SER A 178      73.620  56.610  43.130  1.00  0.00           O
ATOM   2712  N   THR A 179      72.470  57.970  44.630  1.00  0.00           N
ATOM   2713  H   THR A 179      72.180  58.940  44.770  1.00  0.00           H
ATOM   2714  CA  THR A 179      71.810  56.960  45.430  1.00  0.00           C
ATOM   2715  HA  THR A 179      72.030  55.990  44.980  1.00  0.00           H
ATOM   2716  CB  THR A 179      72.460  56.790  46.830  1.00  0.00           C
ATOM   2717  HB  THR A 179      73.470  57.190  46.800  1.00  0.00           H
ATOM   2718  CG2 THR A 179      71.690  57.410  47.940  1.00  0.00           C
ATOM   2719 1HG2 THR A 179      72.240  57.370  48.880  1.00  0.00           H
ATOM   2720 2HG2 THR A 179      71.600  58.460  47.660  1.00  0.00           H
ATOM   2721 3HG2 THR A 179      70.730  56.900  48.020  1.00  0.00           H
ATOM   2722  OG1 THR A 179      72.500  55.370  47.110  1.00  0.00           O
ATOM   2723  HG1 THR A 179      72.820  55.280  48.010  1.00  0.00           H
ATOM   2724  C   THR A 179      70.300  57.180  45.340  1.00  0.00           C
ATOM   2725  O   THR A 179      69.560  56.210  45.290  1.00  0.00           O
ATOM   2726  N   ALA A 180      69.890  58.420  45.280  1.00  0.00           N
ATOM   2727  H   ALA A 180      70.540  59.180  45.380  1.00  0.00           H
ATOM   2728  CA  ALA A 180      68.530  58.840  45.210  1.00  0.00           C
ATOM   2729  HA  ALA A 180      67.920  57.980  44.930  1.00  0.00           H
ATOM   2730  CB  ALA A 180      68.100  59.280  46.620  1.00  0.00           C
ATOM   2731  HB1 ALA A 180      68.900  59.710  47.220  1.00  0.00           H
ATOM   2732  HB2 ALA A 180      67.380  60.100  46.540  1.00  0.00           H
ATOM   2733  HB3 ALA A 180      67.540  58.510  47.160  1.00  0.00           H
ATOM   2734  C   ALA A 180      68.320  59.890  44.120  1.00  0.00           C
ATOM   2735  O   ALA A 180      69.290  60.280  43.430  1.00  0.00           O
ATOM   2736  N   VAL A 181      67.050  60.340  43.900  1.00  0.00           N
ATOM   2737  H   VAL A 181      66.280  59.910  44.390  1.00  0.00           H
ATOM   2738  CA  VAL A 181      66.690  61.480  43.030  1.00  0.00           C
ATOM   2739  HA  VAL A 181      67.550  61.770  42.440  1.00  0.00           H
ATOM   2740  CB  VAL A 181      65.590  61.120  42.100  1.00  0.00           C
ATOM   2741  HB  VAL A 181      65.790  60.100  41.760  1.00  0.00           H
ATOM   2742  CG1 VAL A 181      64.150  61.130  42.740  1.00  0.00           C
ATOM   2743 1HG1 VAL A 181      64.120  62.010  43.370  1.00  0.00           H
ATOM   2744 2HG1 VAL A 181      63.330  61.150  42.020  1.00  0.00           H
ATOM   2745 3HG1 VAL A 181      64.160  60.200  43.300  1.00  0.00           H
ATOM   2746  CG2 VAL A 181      65.600  62.000  40.800  1.00  0.00           C
ATOM   2747 1HG2 VAL A 181      64.940  61.520  40.070  1.00  0.00           H
ATOM   2748 2HG2 VAL A 181      65.260  62.950  41.210  1.00  0.00           H
ATOM   2749 3HG2 VAL A 181      66.540  62.090  40.270  1.00  0.00           H
ATOM   2750  C   VAL A 181      66.390  62.730  43.840  1.00  0.00           C
ATOM   2751  O   VAL A 181      66.180  63.770  43.280  1.00  0.00           O
ATOM   2752  N   VAL A 182      66.240  62.580  45.170  1.00  0.00           N
ATOM   2753  H   VAL A 182      66.290  61.640  45.530  1.00  0.00           H
ATOM   2754  CA  VAL A 182      65.870  63.710  46.090  1.00  0.00           C
ATOM   2755  HA  VAL A 182      65.400  64.440  45.420  1.00  0.00           H
ATOM   2756  CB  VAL A 182      64.790  63.370  47.150  1.00  0.00           C
ATOM   2757  HB  VAL A 182      64.820  64.130  47.930  1.00  0.00           H
ATOM   2758  CG1 VAL A 182      63.400  63.640  46.580  1.00  0.00           C
ATOM   2759 1HG1 VAL A 182      62.570  63.270  47.180  1.00  0.00           H
ATOM   2760 2HG1 VAL A 182      63.180  64.690  46.400  1.00  0.00           H
ATOM   2761 3HG1 VAL A 182      63.250  63.070  45.660  1.00  0.00           H
ATOM   2762  CG2 VAL A 182      64.790  62.000  47.810  1.00  0.00           C
ATOM   2763 1HG2 VAL A 182      65.820  61.740  48.060  1.00  0.00           H
ATOM   2764 2HG2 VAL A 182      64.250  62.000  48.750  1.00  0.00           H
ATOM   2765 3HG2 VAL A 182      64.370  61.260  47.120  1.00  0.00           H
ATOM   2766  C   VAL A 182      67.120  64.370  46.770  1.00  0.00           C
ATOM   2767  O   VAL A 182      66.980  65.290  47.590  1.00  0.00           O
ATOM   2768  N   GLU A 183      68.320  64.000  46.300  1.00  0.00           N
ATOM   2769  H   GLU A 183      68.370  63.550  45.390  1.00  0.00           H
ATOM   2770  CA  GLU A 183      69.580  64.520  46.790  1.00  0.00           C
ATOM   2771  HA  GLU A 183      69.690  64.220  47.830  1.00  0.00           H
ATOM   2772  CB  GLU A 183      70.780  63.860  46.000  1.00  0.00           C
ATOM   2773  HB1 GLU A 183      71.660  64.220  46.530  1.00  0.00           H
ATOM   2774  HB2 GLU A 183      70.770  64.130  44.950  1.00  0.00           H
ATOM   2775  CG  GLU A 183      70.660  62.370  46.190  1.00  0.00           C
ATOM   2776  HG1 GLU A 183      69.770  61.940  45.730  1.00  0.00           H
ATOM   2777  HG2 GLU A 183      70.530  62.170  47.260  1.00  0.00           H
ATOM   2778  CD  GLU A 183      71.880  61.630  45.650  1.00  0.00           C
ATOM   2779  OE1 GLU A 183      73.010  61.980  46.010  1.00  0.00           O
ATOM   2780  OE2 GLU A 183      71.780  60.680  44.780  1.00  0.00           O
ATOM   2781  C   GLU A 183      69.630  66.040  46.840  1.00  0.00           C
ATOM   2782  O   GLU A 183      70.010  66.530  47.890  1.00  0.00           O
ATOM   2783  N   PRO A 184      69.160  66.820  45.840  1.00  0.00           N
ATOM   2784  CD  PRO A 184      68.710  66.420  44.530  1.00  0.00           C
ATOM   2785  HD1 PRO A 184      67.660  66.150  44.460  1.00  0.00           H
ATOM   2786  HD2 PRO A 184      69.230  65.520  44.200  1.00  0.00           H
ATOM   2787  CG  PRO A 184      68.950  67.610  43.670  1.00  0.00           C
ATOM   2788  HG1 PRO A 184      68.350  67.570  42.760  1.00  0.00           H
ATOM   2789  HG2 PRO A 184      69.980  67.660  43.310  1.00  0.00           H
ATOM   2790  CB  PRO A 184      68.720  68.800  44.620  1.00  0.00           C
ATOM   2791  HB1 PRO A 184      67.670  69.110  44.610  1.00  0.00           H
ATOM   2792  HB2 PRO A 184      69.310  69.630  44.220  1.00  0.00           H
ATOM   2793  CA  PRO A 184      69.170  68.250  45.960  1.00  0.00           C
ATOM   2794  HA  PRO A 184      70.210  68.540  46.050  1.00  0.00           H
ATOM   2795  C   PRO A 184      68.340  68.780  47.160  1.00  0.00           C
ATOM   2796  O   PRO A 184      68.840  69.640  47.860  1.00  0.00           O
ATOM   2797  N   TYR A 185      67.090  68.320  47.400  1.00  0.00           N
ATOM   2798  H   TYR A 185      66.690  67.580  46.840  1.00  0.00           H
ATOM   2799  CA  TYR A 185      66.340  68.740  48.610  1.00  0.00           C
ATOM   2800  HA  TYR A 185      65.980  69.770  48.510  1.00  0.00           H
ATOM   2801  CB  TYR A 185      64.980  68.020  48.720  1.00  0.00           C
ATOM   2802  HB1 TYR A 185      64.640  68.300  49.710  1.00  0.00           H
ATOM   2803  HB2 TYR A 185      65.120  66.940  48.790  1.00  0.00           H
ATOM   2804  CG  TYR A 185      63.930  68.160  47.650  1.00  0.00           C
ATOM   2805  CD1 TYR A 185      63.860  69.230  46.780  1.00  0.00           C
ATOM   2806  HD1 TYR A 185      64.730  69.860  46.730  1.00  0.00           H
ATOM   2807  CE1 TYR A 185      62.680  69.480  46.040  1.00  0.00           C
ATOM   2808  HE1 TYR A 185      62.620  70.340  45.390  1.00  0.00           H
ATOM   2809  CZ  TYR A 185      61.570  68.610  46.100  1.00  0.00           C
ATOM   2810  OH  TYR A 185      60.530  68.830  45.280  1.00  0.00           O
ATOM   2811  HH  TYR A 185      59.970  68.050  45.310  1.00  0.00           H
ATOM   2812  CE2 TYR A 185      61.660  67.550  47.000  1.00  0.00           C
ATOM   2813  HE2 TYR A 185      60.780  66.980  47.270  1.00  0.00           H
ATOM   2814  CD2 TYR A 185      62.790  67.370  47.810  1.00  0.00           C
ATOM   2815  HD2 TYR A 185      62.790  66.660  48.630  1.00  0.00           H
ATOM   2816  C   TYR A 185      67.170  68.580  49.880  1.00  0.00           C
ATOM   2817  O   TYR A 185      67.280  69.440  50.690  1.00  0.00           O
ATOM   2818  N   ASN A 186      67.580  67.330  50.180  1.00  0.00           N
ATOM   2819  H   ASN A 186      67.360  66.620  49.490  1.00  0.00           H
ATOM   2820  CA  ASN A 186      68.240  66.940  51.450  1.00  0.00           C
ATOM   2821  HA  ASN A 186      67.530  67.230  52.220  1.00  0.00           H
ATOM   2822  CB  ASN A 186      68.410  65.420  51.430  1.00  0.00           C
ATOM   2823  HB1 ASN A 186      68.890  65.030  52.330  1.00  0.00           H
ATOM   2824  HB2 ASN A 186      68.980  65.250  50.520  1.00  0.00           H
ATOM   2825  CG  ASN A 186      67.080  64.720  51.210  1.00  0.00           C
ATOM   2826  OD1 ASN A 186      66.060  64.870  51.860  1.00  0.00           O
ATOM   2827  ND2 ASN A 186      66.930  63.940  50.200  1.00  0.00           N
ATOM   2828 1HD2 ASN A 186      67.650  63.520  49.630  1.00  0.00           H
ATOM   2829 2HD2 ASN A 186      65.990  63.600  50.020  1.00  0.00           H
ATOM   2830  C   ASN A 186      69.520  67.680  51.750  1.00  0.00           C
ATOM   2831  O   ASN A 186      69.720  68.230  52.830  1.00  0.00           O
ATOM   2832  N   SER A 187      70.190  67.990  50.680  1.00  0.00           N
ATOM   2833  H   SER A 187      70.030  67.430  49.860  1.00  0.00           H
ATOM   2834  CA  SER A 187      71.330  68.920  50.650  1.00  0.00           C
ATOM   2835  HA  SER A 187      72.210  68.480  51.120  1.00  0.00           H
ATOM   2836  CB  SER A 187      71.790  68.980  49.140  1.00  0.00           C
ATOM   2837  HB1 SER A 187      72.490  69.820  49.090  1.00  0.00           H
ATOM   2838  HB2 SER A 187      71.010  69.380  48.500  1.00  0.00           H
ATOM   2839  OG  SER A 187      72.390  67.860  48.620  1.00  0.00           O
ATOM   2840  HG  SER A 187      71.680  67.320  48.280  1.00  0.00           H
ATOM   2841  C   SER A 187      71.070  70.330  51.060  1.00  0.00           C
ATOM   2842  O   SER A 187      71.630  70.790  52.060  1.00  0.00           O
ATOM   2843  N   ILE A 188      70.110  71.000  50.360  1.00  0.00           N
ATOM   2844  H   ILE A 188      69.610  70.580  49.590  1.00  0.00           H
ATOM   2845  CA  ILE A 188      69.730  72.340  50.760  1.00  0.00           C
ATOM   2846  HA  ILE A 188      70.640  72.940  50.740  1.00  0.00           H
ATOM   2847  CB  ILE A 188      68.760  72.760  49.600  1.00  0.00           C
ATOM   2848  HB  ILE A 188      68.270  71.870  49.210  1.00  0.00           H
ATOM   2849  CG2 ILE A 188      67.820  73.870  50.010  1.00  0.00           C
ATOM   2850 1HG2 ILE A 188      67.270  74.290  49.170  1.00  0.00           H
ATOM   2851 2HG2 ILE A 188      67.060  73.490  50.690  1.00  0.00           H
ATOM   2852 3HG2 ILE A 188      68.360  74.600  50.620  1.00  0.00           H
ATOM   2853  CG1 ILE A 188      69.720  73.280  48.460  1.00  0.00           C
ATOM   2854 1HG1 ILE A 188      70.660  72.730  48.520  1.00  0.00           H
ATOM   2855 2HG1 ILE A 188      70.010  74.300  48.730  1.00  0.00           H
ATOM   2856  CD  ILE A 188      69.210  73.150  47.010  1.00  0.00           C
ATOM   2857  HD1 ILE A 188      68.470  73.950  46.950  1.00  0.00           H
ATOM   2858  HD2 ILE A 188      69.960  73.270  46.220  1.00  0.00           H
ATOM   2859  HD3 ILE A 188      68.880  72.120  46.940  1.00  0.00           H
ATOM   2860  C   ILE A 188      69.150  72.420  52.180  1.00  0.00           C
ATOM   2861  O   ILE A 188      69.340  73.310  53.000  1.00  0.00           O
ATOM   2862  N   LEU A 189      68.450  71.360  52.650  1.00  0.00           N
ATOM   2863  H   LEU A 189      68.200  70.660  51.970  1.00  0.00           H
ATOM   2864  CA  LEU A 189      67.830  71.360  53.980  1.00  0.00           C
ATOM   2865  HA  LEU A 189      67.310  72.300  54.170  1.00  0.00           H
ATOM   2866  CB  LEU A 189      66.800  70.270  54.130  1.00  0.00           C
ATOM   2867  HB1 LEU A 189      66.570  70.100  55.180  1.00  0.00           H
ATOM   2868  HB2 LEU A 189      67.290  69.370  53.770  1.00  0.00           H
ATOM   2869  CG  LEU A 189      65.540  70.480  53.260  1.00  0.00           C
ATOM   2870  HG  LEU A 189      65.780  70.710  52.230  1.00  0.00           H
ATOM   2871  CD1 LEU A 189      64.660  69.110  53.170  1.00  0.00           C
ATOM   2872 1HD1 LEU A 189      65.340  68.280  53.010  1.00  0.00           H
ATOM   2873 2HD1 LEU A 189      64.050  68.930  54.050  1.00  0.00           H
ATOM   2874 3HD1 LEU A 189      64.000  69.240  52.310  1.00  0.00           H
ATOM   2875  CD2 LEU A 189      64.720  71.660  53.690  1.00  0.00           C
ATOM   2876 1HD2 LEU A 189      63.680  71.580  53.390  1.00  0.00           H
ATOM   2877 2HD2 LEU A 189      64.720  71.700  54.780  1.00  0.00           H
ATOM   2878 3HD2 LEU A 189      65.190  72.550  53.250  1.00  0.00           H
ATOM   2879  C   LEU A 189      68.950  71.220  55.030  1.00  0.00           C
ATOM   2880  O   LEU A 189      69.020  71.950  56.020  1.00  0.00           O
ATOM   2881  N   THR A 190      69.890  70.310  54.810  1.00  0.00           N
ATOM   2882  H   THR A 190      69.840  69.810  53.940  1.00  0.00           H
ATOM   2883  CA  THR A 190      71.000  70.130  55.790  1.00  0.00           C
ATOM   2884  HA  THR A 190      70.520  70.040  56.760  1.00  0.00           H
ATOM   2885  CB  THR A 190      71.720  68.760  55.580  1.00  0.00           C
ATOM   2886  HB  THR A 190      70.940  68.010  55.620  1.00  0.00           H
ATOM   2887  CG2 THR A 190      72.620  68.610  54.320  1.00  0.00           C
ATOM   2888 1HG2 THR A 190      71.980  68.500  53.440  1.00  0.00           H
ATOM   2889 2HG2 THR A 190      73.280  69.470  54.180  1.00  0.00           H
ATOM   2890 3HG2 THR A 190      73.280  67.750  54.430  1.00  0.00           H
ATOM   2891  OG1 THR A 190      72.520  68.470  56.700  1.00  0.00           O
ATOM   2892  HG1 THR A 190      72.170  67.670  57.090  1.00  0.00           H
ATOM   2893  C   THR A 190      71.980  71.350  55.720  1.00  0.00           C
ATOM   2894  O   THR A 190      72.340  71.870  56.750  1.00  0.00           O
ATOM   2895  N   THR A 191      72.170  71.990  54.540  1.00  0.00           N
ATOM   2896  H   THR A 191      71.750  71.790  53.650  1.00  0.00           H
ATOM   2897  CA  THR A 191      73.050  73.170  54.490  1.00  0.00           C
ATOM   2898  HA  THR A 191      74.030  72.960  54.920  1.00  0.00           H
ATOM   2899  CB  THR A 191      73.350  73.570  53.050  1.00  0.00           C
ATOM   2900  HB  THR A 191      72.470  73.910  52.510  1.00  0.00           H
ATOM   2901  CG2 THR A 191      74.420  74.650  52.860  1.00  0.00           C
ATOM   2902 1HG2 THR A 191      74.030  75.670  52.860  1.00  0.00           H
ATOM   2903 2HG2 THR A 191      75.290  74.480  53.500  1.00  0.00           H
ATOM   2904 3HG2 THR A 191      74.730  74.710  51.820  1.00  0.00           H
ATOM   2905  OG1 THR A 191      73.860  72.350  52.450  1.00  0.00           O
ATOM   2906  HG1 THR A 191      73.120  71.770  52.250  1.00  0.00           H
ATOM   2907  C   THR A 191      72.430  74.320  55.200  1.00  0.00           C
ATOM   2908  O   THR A 191      73.140  75.080  55.880  1.00  0.00           O
ATOM   2909  N   HIS A 192      71.110  74.480  55.170  1.00  0.00           N
ATOM   2910  H   HIS A 192      70.610  73.700  54.760  1.00  0.00           H
ATOM   2911  CA  HIS A 192      70.400  75.550  55.860  1.00  0.00           C
ATOM   2912  HA  HIS A 192      70.970  76.480  55.780  1.00  0.00           H
ATOM   2913  CB  HIS A 192      68.890  75.610  55.400  1.00  0.00           C
ATOM   2914  HB1 HIS A 192      68.450  74.620  55.320  1.00  0.00           H
ATOM   2915  HB2 HIS A 192      68.860  76.050  54.410  1.00  0.00           H
ATOM   2916  CG  HIS A 192      68.020  76.310  56.420  1.00  0.00           C
ATOM   2917  ND1 HIS A 192      68.180  77.580  56.990  1.00  0.00           N
ATOM   2918  HD1 HIS A 192      68.980  78.200  56.910  1.00  0.00           H
ATOM   2919  CE1 HIS A 192      67.170  77.850  57.800  1.00  0.00           C
ATOM   2920  HE1 HIS A 192      67.130  78.710  58.440  1.00  0.00           H
ATOM   2921  NE2 HIS A 192      66.290  76.850  57.700  1.00  0.00           N
ATOM   2922  HE2 HIS A 192      65.520  76.760  58.350  1.00  0.00           H
ATOM   2923  CD2 HIS A 192      66.770  75.920  56.830  1.00  0.00           C
ATOM   2924  HD2 HIS A 192      66.390  74.930  56.600  1.00  0.00           H
ATOM   2925  C   HIS A 192      70.510  75.360  57.390  1.00  0.00           C
ATOM   2926  O   HIS A 192      70.890  76.290  58.120  1.00  0.00           O
ATOM   2927  N   THR A 193      70.190  74.190  57.900  1.00  0.00           N
ATOM   2928  H   THR A 193      69.840  73.480  57.270  1.00  0.00           H
ATOM   2929  CA  THR A 193      70.210  73.930  59.370  1.00  0.00           C
ATOM   2930  HA  THR A 193      69.680  74.720  59.910  1.00  0.00           H
ATOM   2931  CB  THR A 193      69.530  72.570  59.570  1.00  0.00           C
ATOM   2932  HB  THR A 193      70.180  71.790  59.170  1.00  0.00           H
ATOM   2933  CG2 THR A 193      69.220  72.220  61.040  1.00  0.00           C
ATOM   2934 1HG2 THR A 193      70.030  71.660  61.510  1.00  0.00           H
ATOM   2935 2HG2 THR A 193      69.370  73.140  61.600  1.00  0.00           H
ATOM   2936 3HG2 THR A 193      68.260  71.750  61.270  1.00  0.00           H
ATOM   2937  OG1 THR A 193      68.270  72.610  58.900  1.00  0.00           O
ATOM   2938  HG1 THR A 193      67.630  73.070  59.450  1.00  0.00           H
ATOM   2939  C   THR A 193      71.570  73.790  60.060  1.00  0.00           C
ATOM   2940  O   THR A 193      71.760  74.030  61.230  1.00  0.00           O
ATOM   2941  N   THR A 194      72.610  73.530  59.250  1.00  0.00           N
ATOM   2942  H   THR A 194      72.380  73.220  58.310  1.00  0.00           H
ATOM   2943  CA  THR A 194      73.960  73.440  59.760  1.00  0.00           C
ATOM   2944  HA  THR A 194      73.970  73.150  60.810  1.00  0.00           H
ATOM   2945  CB  THR A 194      74.750  72.260  59.090  1.00  0.00           C
ATOM   2946  HB  THR A 194      74.740  72.460  58.020  1.00  0.00           H
ATOM   2947  CG2 THR A 194      76.190  71.980  59.560  1.00  0.00           C
ATOM   2948 1HG2 THR A 194      76.400  70.920  59.390  1.00  0.00           H
ATOM   2949 2HG2 THR A 194      76.970  72.610  59.120  1.00  0.00           H
ATOM   2950 3HG2 THR A 194      76.330  72.090  60.640  1.00  0.00           H
ATOM   2951  OG1 THR A 194      73.990  71.120  59.410  1.00  0.00           O
ATOM   2952  HG1 THR A 194      74.240  70.520  58.700  1.00  0.00           H
ATOM   2953  C   THR A 194      74.670  74.830  59.480  1.00  0.00           C
ATOM   2954  O   THR A 194      75.700  75.100  60.120  1.00  0.00           O
ATOM   2955  N   LEU A 195      74.170  75.740  58.660  1.00  0.00           N
ATOM   2956  H   LEU A 195      73.470  75.440  57.990  1.00  0.00           H
ATOM   2957  CA  LEU A 195      74.990  76.870  58.190  1.00  0.00           C
ATOM   2958  HA  LEU A 195      75.850  76.440  57.680  1.00  0.00           H
ATOM   2959  CB  LEU A 195      74.160  77.800  57.260  1.00  0.00           C
ATOM   2960  HB1 LEU A 195      73.590  78.520  57.840  1.00  0.00           H
ATOM   2961  HB2 LEU A 195      73.390  77.220  56.750  1.00  0.00           H
ATOM   2962  CG  LEU A 195      74.890  78.640  56.260  1.00  0.00           C
ATOM   2963  HG  LEU A 195      75.620  79.240  56.810  1.00  0.00           H
ATOM   2964  CD1 LEU A 195      75.460  77.890  55.160  1.00  0.00           C
ATOM   2965 1HD1 LEU A 195      74.700  77.540  54.470  1.00  0.00           H
ATOM   2966 2HD1 LEU A 195      76.280  78.340  54.590  1.00  0.00           H
ATOM   2967 3HD1 LEU A 195      75.920  77.020  55.620  1.00  0.00           H
ATOM   2968  CD2 LEU A 195      73.860  79.640  55.630  1.00  0.00           C
ATOM   2969 1HD2 LEU A 195      74.400  80.280  54.930  1.00  0.00           H
ATOM   2970 2HD2 LEU A 195      73.070  79.120  55.080  1.00  0.00           H
ATOM   2971 3HD2 LEU A 195      73.360  80.230  56.390  1.00  0.00           H
ATOM   2972  C   LEU A 195      75.460  77.750  59.370  1.00  0.00           C
ATOM   2973  O   LEU A 195      76.640  78.180  59.400  1.00  0.00           O
ATOM   2974  N   GLU A 196      74.550  78.060  60.290  1.00  0.00           N
ATOM   2975  H   GLU A 196      73.610  77.690  60.240  1.00  0.00           H
ATOM   2976  CA  GLU A 196      74.910  78.880  61.440  1.00  0.00           C
ATOM   2977  HA  GLU A 196      75.500  79.690  61.010  1.00  0.00           H
ATOM   2978  CB  GLU A 196      73.690  79.480  62.050  1.00  0.00           C
ATOM   2979  HB1 GLU A 196      73.000  79.820  61.270  1.00  0.00           H
ATOM   2980  HB2 GLU A 196      73.960  80.300  62.720  1.00  0.00           H
ATOM   2981  CG  GLU A 196      72.770  78.410  62.740  1.00  0.00           C
ATOM   2982  HG1 GLU A 196      73.230  77.790  63.510  1.00  0.00           H
ATOM   2983  HG2 GLU A 196      72.410  77.710  61.980  1.00  0.00           H
ATOM   2984  CD  GLU A 196      71.530  79.030  63.430  1.00  0.00           C
ATOM   2985  OE1 GLU A 196      71.720  79.870  64.320  1.00  0.00           O
ATOM   2986  OE2 GLU A 196      70.390  78.870  62.900  1.00  0.00           O
ATOM   2987  C   GLU A 196      75.760  78.100  62.560  1.00  0.00           C
ATOM   2988  O   GLU A 196      76.190  78.700  63.540  1.00  0.00           O
ATOM   2989  N   HIS A 197      76.060  76.810  62.300  1.00  0.00           N
ATOM   2990  H   HIS A 197      75.680  76.390  61.460  1.00  0.00           H
ATOM   2991  CA  HIS A 197      76.610  75.840  63.230  1.00  0.00           C
ATOM   2992  HA  HIS A 197      76.880  76.400  64.130  1.00  0.00           H
ATOM   2993  CB  HIS A 197      75.580  74.790  63.540  1.00  0.00           C
ATOM   2994  HB1 HIS A 197      76.120  74.000  64.060  1.00  0.00           H
ATOM   2995  HB2 HIS A 197      75.230  74.360  62.600  1.00  0.00           H
ATOM   2996  CG  HIS A 197      74.350  75.260  64.330  1.00  0.00           C
ATOM   2997  ND1 HIS A 197      74.430  76.140  65.350  1.00  0.00           N
ATOM   2998  HD1 HIS A 197      75.250  76.640  65.690  1.00  0.00           H
ATOM   2999  CE1 HIS A 197      73.230  76.480  65.780  1.00  0.00           C
ATOM   3000  HE1 HIS A 197      72.990  77.250  66.490  1.00  0.00           H
ATOM   3001  NE2 HIS A 197      72.270  75.830  65.050  1.00  0.00           N
ATOM   3002  CD2 HIS A 197      73.010  75.080  64.130  1.00  0.00           C
ATOM   3003  HD2 HIS A 197      72.550  74.400  63.420  1.00  0.00           H
ATOM   3004  C   HIS A 197      77.980  75.380  62.800  1.00  0.00           C
ATOM   3005  O   HIS A 197      78.540  74.570  63.530  1.00  0.00           O
ATOM   3006  N   SER A 198      78.570  75.760  61.650  1.00  0.00           N
ATOM   3007  H   SER A 198      78.200  76.540  61.130  1.00  0.00           H
ATOM   3008  CA  SER A 198      79.880  75.270  61.150  1.00  0.00           C
ATOM   3009  HA  SER A 198      80.450  74.630  61.820  1.00  0.00           H
ATOM   3010  CB  SER A 198      79.580  74.570  59.750  1.00  0.00           C
ATOM   3011  HB1 SER A 198      79.420  75.390  59.060  1.00  0.00           H
ATOM   3012  HB2 SER A 198      78.720  73.910  59.840  1.00  0.00           H
ATOM   3013  OG  SER A 198      80.580  73.710  59.420  1.00  0.00           O
ATOM   3014  HG  SER A 198      80.310  73.300  58.590  1.00  0.00           H
ATOM   3015  C   SER A 198      80.770  76.530  60.980  1.00  0.00           C
ATOM   3016  O   SER A 198      80.310  77.640  60.820  1.00  0.00           O
ATOM   3017  N   ASP A 199      82.100  76.210  61.060  1.00  0.00           N
ATOM   3018  H   ASP A 199      82.250  75.220  61.150  1.00  0.00           H
ATOM   3019  CA  ASP A 199      83.230  77.110  61.040  1.00  0.00           C
ATOM   3020  HA  ASP A 199      82.810  78.120  61.040  1.00  0.00           H
ATOM   3021  CB  ASP A 199      84.120  76.900  62.260  1.00  0.00           C
ATOM   3022  HB1 ASP A 199      84.970  77.590  62.260  1.00  0.00           H
ATOM   3023  HB2 ASP A 199      84.530  75.890  62.210  1.00  0.00           H
ATOM   3024  CG  ASP A 199      83.380  76.970  63.650  1.00  0.00           C
ATOM   3025  OD1 ASP A 199      82.590  77.910  63.900  1.00  0.00           O
ATOM   3026  OD2 ASP A 199      83.760  76.160  64.520  1.00  0.00           O
ATOM   3027  C   ASP A 199      84.100  76.990  59.750  1.00  0.00           C
ATOM   3028  O   ASP A 199      84.780  77.880  59.360  1.00  0.00           O
ATOM   3029  N   CYS A 200      84.080  75.840  59.100  1.00  0.00           N
ATOM   3030  H   CYS A 200      83.440  75.120  59.420  1.00  0.00           H
ATOM   3031  CA  CYS A 200      84.560  75.620  57.780  1.00  0.00           C
ATOM   3032  HA  CYS A 200      84.440  76.530  57.210  1.00  0.00           H
ATOM   3033  CB  CYS A 200      86.150  75.530  57.830  1.00  0.00           C
ATOM   3034  HB1 CYS A 200      86.390  74.640  58.410  1.00  0.00           H
ATOM   3035  HB2 CYS A 200      86.570  76.380  58.360  1.00  0.00           H
ATOM   3036  SG  CYS A 200      86.850  75.440  56.220  1.00  0.00           S
ATOM   3037  HG  CYS A 200      86.970  74.110  56.280  1.00  0.00           H
ATOM   3038  C   CYS A 200      83.930  74.380  57.100  1.00  0.00           C
ATOM   3039  O   CYS A 200      83.680  73.460  57.770  1.00  0.00           O
ATOM   3040  N   ALA A 201      83.800  74.300  55.820  1.00  0.00           N
ATOM   3041  H   ALA A 201      84.110  75.070  55.240  1.00  0.00           H
ATOM   3042  CA  ALA A 201      83.340  73.100  55.110  1.00  0.00           C
ATOM   3043  HA  ALA A 201      83.320  72.220  55.750  1.00  0.00           H
ATOM   3044  CB  ALA A 201      81.920  73.280  54.710  1.00  0.00           C
ATOM   3045  HB1 ALA A 201      81.690  72.580  53.910  1.00  0.00           H
ATOM   3046  HB2 ALA A 201      81.290  73.180  55.600  1.00  0.00           H
ATOM   3047  HB3 ALA A 201      81.810  74.270  54.260  1.00  0.00           H
ATOM   3048  C   ALA A 201      84.250  72.870  53.830  1.00  0.00           C
ATOM   3049  O   ALA A 201      84.330  73.730  52.900  1.00  0.00           O
ATOM   3050  N   PHE A 202      84.830  71.690  53.810  1.00  0.00           N
ATOM   3051  H   PHE A 202      84.560  71.070  54.570  1.00  0.00           H
ATOM   3052  CA  PHE A 202      85.570  71.030  52.740  1.00  0.00           C
ATOM   3053  HA  PHE A 202      85.970  71.830  52.110  1.00  0.00           H
ATOM   3054  CB  PHE A 202      86.800  70.220  53.380  1.00  0.00           C
ATOM   3055  HB1 PHE A 202      87.250  69.560  52.640  1.00  0.00           H
ATOM   3056  HB2 PHE A 202      86.580  69.520  54.190  1.00  0.00           H
ATOM   3057  CG  PHE A 202      87.850  71.140  54.030  1.00  0.00           C
ATOM   3058  CD1 PHE A 202      88.410  72.230  53.370  1.00  0.00           C
ATOM   3059  HD1 PHE A 202      88.190  72.280  52.310  1.00  0.00           H
ATOM   3060  CE1 PHE A 202      89.150  73.240  53.960  1.00  0.00           C
ATOM   3061  HE1 PHE A 202      89.540  74.060  53.370  1.00  0.00           H
ATOM   3062  CZ  PHE A 202      89.480  73.110  55.320  1.00  0.00           C
ATOM   3063  HZ  PHE A 202      90.050  73.910  55.770  1.00  0.00           H
ATOM   3064  CE2 PHE A 202      89.070  71.970  55.990  1.00  0.00           C
ATOM   3065  HE2 PHE A 202      89.330  71.890  57.040  1.00  0.00           H
ATOM   3066  CD2 PHE A 202      88.240  71.020  55.420  1.00  0.00           C
ATOM   3067  HD2 PHE A 202      87.940  70.190  56.050  1.00  0.00           H
ATOM   3068  C   PHE A 202      84.730  70.160  51.820  1.00  0.00           C
ATOM   3069  O   PHE A 202      84.610  68.980  52.070  1.00  0.00           O
ATOM   3070  N   MET A 203      84.150  70.780  50.780  1.00  0.00           N
ATOM   3071  H   MET A 203      84.260  71.780  50.660  1.00  0.00           H
ATOM   3072  CA  MET A 203      83.300  70.240  49.750  1.00  0.00           C
ATOM   3073  HA  MET A 203      82.590  69.540  50.200  1.00  0.00           H
ATOM   3074  CB  MET A 203      82.370  71.300  49.030  1.00  0.00           C
ATOM   3075  HB1 MET A 203      81.790  70.800  48.260  1.00  0.00           H
ATOM   3076  HB2 MET A 203      82.880  72.110  48.520  1.00  0.00           H
ATOM   3077  CG  MET A 203      81.300  71.870  49.990  1.00  0.00           C
ATOM   3078  HG1 MET A 203      81.810  72.590  50.620  1.00  0.00           H
ATOM   3079  HG2 MET A 203      80.990  71.070  50.670  1.00  0.00           H
ATOM   3080  SD  MET A 203      79.890  72.720  49.290  1.00  0.00           S
ATOM   3081  CE  MET A 203      80.580  73.960  48.150  1.00  0.00           C
ATOM   3082  HE1 MET A 203      81.320  74.550  48.680  1.00  0.00           H
ATOM   3083  HE2 MET A 203      81.130  73.450  47.360  1.00  0.00           H
ATOM   3084  HE3 MET A 203      79.830  74.650  47.750  1.00  0.00           H
ATOM   3085  C   MET A 203      84.100  69.370  48.740  1.00  0.00           C
ATOM   3086  O   MET A 203      85.170  69.740  48.270  1.00  0.00           O
ATOM   3087  N   VAL A 204      83.470  68.280  48.300  1.00  0.00           N
ATOM   3088  H   VAL A 204      82.710  67.910  48.860  1.00  0.00           H
ATOM   3089  CA  VAL A 204      83.990  67.400  47.270  1.00  0.00           C
ATOM   3090  HA  VAL A 204      84.690  67.910  46.600  1.00  0.00           H
ATOM   3091  CB  VAL A 204      84.830  66.220  47.940  1.00  0.00           C
ATOM   3092  HB  VAL A 204      84.190  65.690  48.650  1.00  0.00           H
ATOM   3093  CG1 VAL A 204      85.360  65.180  46.960  1.00  0.00           C
ATOM   3094 1HG1 VAL A 204      86.110  64.510  47.370  1.00  0.00           H
ATOM   3095 2HG1 VAL A 204      84.520  64.530  46.700  1.00  0.00           H
ATOM   3096 3HG1 VAL A 204      85.700  65.640  46.030  1.00  0.00           H
ATOM   3097  CG2 VAL A 204      86.100  66.680  48.740  1.00  0.00           C
ATOM   3098 1HG2 VAL A 204      85.790  67.240  49.620  1.00  0.00           H
ATOM   3099 2HG2 VAL A 204      86.660  65.780  48.990  1.00  0.00           H
ATOM   3100 3HG2 VAL A 204      86.650  67.350  48.070  1.00  0.00           H
ATOM   3101  C   VAL A 204      82.880  66.820  46.420  1.00  0.00           C
ATOM   3102  O   VAL A 204      81.960  66.170  46.850  1.00  0.00           O
ATOM   3103  N   ASP A 205      82.890  67.270  45.170  1.00  0.00           N
ATOM   3104  H   ASP A 205      83.690  67.760  44.790  1.00  0.00           H
ATOM   3105  CA  ASP A 205      81.900  66.830  44.300  1.00  0.00           C
ATOM   3106  HA  ASP A 205      80.900  66.870  44.730  1.00  0.00           H
ATOM   3107  CB  ASP A 205      81.850  67.740  43.060  1.00  0.00           C
ATOM   3108  HB1 ASP A 205      82.780  67.640  42.490  1.00  0.00           H
ATOM   3109  HB2 ASP A 205      81.760  68.760  43.440  1.00  0.00           H
ATOM   3110  CG  ASP A 205      80.600  67.510  42.230  1.00  0.00           C
ATOM   3111  OD1 ASP A 205      80.080  66.360  42.200  1.00  0.00           O
ATOM   3112  OD2 ASP A 205      80.140  68.490  41.610  1.00  0.00           O
ATOM   3113  C   ASP A 205      82.140  65.380  43.940  1.00  0.00           C
ATOM   3114  O   ASP A 205      83.250  65.060  43.510  1.00  0.00           O
ATOM   3115  N   ASN A 206      81.190  64.490  44.100  1.00  0.00           N
ATOM   3116  H   ASN A 206      80.350  64.710  44.630  1.00  0.00           H
ATOM   3117  CA  ASN A 206      81.400  63.120  43.500  1.00  0.00           C
ATOM   3118  HA  ASN A 206      82.310  62.790  44.000  1.00  0.00           H
ATOM   3119  CB  ASN A 206      80.190  62.230  43.790  1.00  0.00           C
ATOM   3120  HB1 ASN A 206      80.350  61.430  43.070  1.00  0.00           H
ATOM   3121  HB2 ASN A 206      79.230  62.610  43.440  1.00  0.00           H
ATOM   3122  CG  ASN A 206      80.210  61.550  45.160  1.00  0.00           C
ATOM   3123  OD1 ASN A 206      81.180  61.000  45.620  1.00  0.00           O
ATOM   3124  ND2 ASN A 206      78.960  61.450  45.760  1.00  0.00           N
ATOM   3125 1HD2 ASN A 206      78.180  61.900  45.290  1.00  0.00           H
ATOM   3126 2HD2 ASN A 206      78.990  60.930  46.620  1.00  0.00           H
ATOM   3127  C   ASN A 206      81.670  63.110  41.980  1.00  0.00           C
ATOM   3128  O   ASN A 206      82.290  62.170  41.550  1.00  0.00           O
ATOM   3129  N   GLU A 207      81.220  64.080  41.230  1.00  0.00           N
ATOM   3130  H   GLU A 207      80.670  64.770  41.730  1.00  0.00           H
ATOM   3131  CA  GLU A 207      81.560  64.190  39.770  1.00  0.00           C
ATOM   3132  HA  GLU A 207      81.290  63.310  39.200  1.00  0.00           H
ATOM   3133  CB  GLU A 207      80.860  65.310  39.050  1.00  0.00           C
ATOM   3134  HB1 GLU A 207      81.090  66.280  39.470  1.00  0.00           H
ATOM   3135  HB2 GLU A 207      79.810  65.030  39.080  1.00  0.00           H
ATOM   3136  CG  GLU A 207      81.130  65.380  37.550  1.00  0.00           C
ATOM   3137  HG1 GLU A 207      80.980  64.380  37.130  1.00  0.00           H
ATOM   3138  HG2 GLU A 207      82.150  65.750  37.480  1.00  0.00           H
ATOM   3139  CD  GLU A 207      80.150  66.320  36.830  1.00  0.00           C
ATOM   3140  OE1 GLU A 207      80.660  67.330  36.340  1.00  0.00           O
ATOM   3141  OE2 GLU A 207      78.930  66.110  36.710  1.00  0.00           O
ATOM   3142  C   GLU A 207      83.000  64.230  39.570  1.00  0.00           C
ATOM   3143  O   GLU A 207      83.550  63.300  38.940  1.00  0.00           O
ATOM   3144  N   ALA A 208      83.640  65.140  40.360  1.00  0.00           N
ATOM   3145  H   ALA A 208      83.120  65.840  40.890  1.00  0.00           H
ATOM   3146  CA  ALA A 208      85.080  65.480  40.210  1.00  0.00           C
ATOM   3147  HA  ALA A 208      85.380  65.940  39.270  1.00  0.00           H
ATOM   3148  CB  ALA A 208      85.310  66.580  41.230  1.00  0.00           C
ATOM   3149  HB1 ALA A 208      86.290  67.000  40.990  1.00  0.00           H
ATOM   3150  HB2 ALA A 208      84.650  67.420  41.030  1.00  0.00           H
ATOM   3151  HB3 ALA A 208      85.250  66.330  42.290  1.00  0.00           H
ATOM   3152  C   ALA A 208      86.040  64.310  40.530  1.00  0.00           C
ATOM   3153  O   ALA A 208      86.840  64.010  39.660  1.00  0.00           O
ATOM   3154  N   ILE A 209      85.890  63.700  41.680  1.00  0.00           N
ATOM   3155  H   ILE A 209      85.110  64.150  42.140  1.00  0.00           H
ATOM   3156  CA  ILE A 209      86.610  62.490  42.180  1.00  0.00           C
ATOM   3157  HA  ILE A 209      87.670  62.740  42.250  1.00  0.00           H
ATOM   3158  CB  ILE A 209      86.160  62.150  43.600  1.00  0.00           C
ATOM   3159  HB  ILE A 209      85.090  62.000  43.510  1.00  0.00           H
ATOM   3160  CG2 ILE A 209      86.700  60.810  44.140  1.00  0.00           C
ATOM   3161 1HG2 ILE A 209      86.590  60.090  43.330  1.00  0.00           H
ATOM   3162 2HG2 ILE A 209      87.780  60.920  44.280  1.00  0.00           H
ATOM   3163 3HG2 ILE A 209      86.110  60.700  45.050  1.00  0.00           H
ATOM   3164  CG1 ILE A 209      86.350  63.270  44.530  1.00  0.00           C
ATOM   3165 1HG1 ILE A 209      86.170  62.990  45.570  1.00  0.00           H
ATOM   3166 2HG1 ILE A 209      85.580  63.970  44.200  1.00  0.00           H
ATOM   3167  CD  ILE A 209      87.720  63.930  44.400  1.00  0.00           C
ATOM   3168  HD1 ILE A 209      88.440  63.160  44.680  1.00  0.00           H
ATOM   3169  HD2 ILE A 209      87.920  64.410  43.440  1.00  0.00           H
ATOM   3170  HD3 ILE A 209      87.760  64.550  45.290  1.00  0.00           H
ATOM   3171  C   ILE A 209      86.570  61.380  41.220  1.00  0.00           C
ATOM   3172  O   ILE A 209      87.610  60.850  40.830  1.00  0.00           O
ATOM   3173  N   TYR A 210      85.310  61.030  40.730  1.00  0.00           N
ATOM   3174  H   TYR A 210      84.460  61.430  41.100  1.00  0.00           H
ATOM   3175  CA  TYR A 210      85.050  59.930  39.800  1.00  0.00           C
ATOM   3176  HA  TYR A 210      85.380  58.950  40.140  1.00  0.00           H
ATOM   3177  CB  TYR A 210      83.520  59.740  39.630  1.00  0.00           C
ATOM   3178  HB1 TYR A 210      83.010  60.660  39.360  1.00  0.00           H
ATOM   3179  HB2 TYR A 210      83.150  59.510  40.630  1.00  0.00           H
ATOM   3180  CG  TYR A 210      83.130  58.640  38.750  1.00  0.00           C
ATOM   3181  CD1 TYR A 210      82.620  57.410  39.320  1.00  0.00           C
ATOM   3182  HD1 TYR A 210      82.550  57.350  40.400  1.00  0.00           H
ATOM   3183  CE1 TYR A 210      82.020  56.450  38.420  1.00  0.00           C
ATOM   3184  HE1 TYR A 210      81.640  55.540  38.880  1.00  0.00           H
ATOM   3185  CZ  TYR A 210      82.040  56.620  37.050  1.00  0.00           C
ATOM   3186  OH  TYR A 210      81.490  55.760  36.150  1.00  0.00           O
ATOM   3187  HH  TYR A 210      81.540  56.170  35.280  1.00  0.00           H
ATOM   3188  CE2 TYR A 210      82.530  57.820  36.540  1.00  0.00           C
ATOM   3189  HE2 TYR A 210      82.480  58.040  35.490  1.00  0.00           H
ATOM   3190  CD2 TYR A 210      83.100  58.840  37.360  1.00  0.00           C
ATOM   3191  HD2 TYR A 210      83.420  59.750  36.870  1.00  0.00           H
ATOM   3192  C   TYR A 210      85.730  60.290  38.450  1.00  0.00           C
ATOM   3193  O   TYR A 210      86.350  59.390  37.850  1.00  0.00           O
ATOM   3194  N   ASP A 211      85.680  61.550  37.940  1.00  0.00           N
ATOM   3195  H   ASP A 211      85.150  62.250  38.430  1.00  0.00           H
ATOM   3196  CA  ASP A 211      86.190  61.940  36.670  1.00  0.00           C
ATOM   3197  HA  ASP A 211      85.850  61.240  35.900  1.00  0.00           H
ATOM   3198  CB  ASP A 211      85.540  63.330  36.280  1.00  0.00           C
ATOM   3199  HB1 ASP A 211      86.100  64.110  36.800  1.00  0.00           H
ATOM   3200  HB2 ASP A 211      84.470  63.420  36.460  1.00  0.00           H
ATOM   3201  CG  ASP A 211      85.870  63.550  34.800  1.00  0.00           C
ATOM   3202  OD1 ASP A 211      85.690  62.640  33.930  1.00  0.00           O
ATOM   3203  OD2 ASP A 211      86.000  64.730  34.410  1.00  0.00           O
ATOM   3204  C   ASP A 211      87.690  62.000  36.650  1.00  0.00           C
ATOM   3205  O   ASP A 211      88.400  61.640  35.690  1.00  0.00           O
ATOM   3206  N   ILE A 212      88.360  62.450  37.760  1.00  0.00           N
ATOM   3207  H   ILE A 212      87.860  62.740  38.590  1.00  0.00           H
ATOM   3208  CA  ILE A 212      89.800  62.340  37.890  1.00  0.00           C
ATOM   3209  HA  ILE A 212      90.210  62.800  36.990  1.00  0.00           H
ATOM   3210  CB  ILE A 212      90.210  63.210  39.160  1.00  0.00           C
ATOM   3211  HB  ILE A 212      89.480  62.790  39.850  1.00  0.00           H
ATOM   3212  CG2 ILE A 212      91.680  62.910  39.640  1.00  0.00           C
ATOM   3213 1HG2 ILE A 212      92.020  63.410  40.550  1.00  0.00           H
ATOM   3214 2HG2 ILE A 212      91.790  61.830  39.700  1.00  0.00           H
ATOM   3215 3HG2 ILE A 212      92.300  63.150  38.780  1.00  0.00           H
ATOM   3216  CG1 ILE A 212      89.980  64.690  38.870  1.00  0.00           C
ATOM   3217 1HG1 ILE A 212      89.060  64.840  38.300  1.00  0.00           H
ATOM   3218 2HG1 ILE A 212      90.760  65.100  38.230  1.00  0.00           H
ATOM   3219  CD  ILE A 212      89.940  65.590  40.100  1.00  0.00           C
ATOM   3220  HD1 ILE A 212      89.520  66.570  39.870  1.00  0.00           H
ATOM   3221  HD2 ILE A 212      89.420  65.140  40.940  1.00  0.00           H
ATOM   3222  HD3 ILE A 212      90.990  65.720  40.360  1.00  0.00           H
ATOM   3223  C   ILE A 212      90.220  60.900  38.000  1.00  0.00           C
ATOM   3224  O   ILE A 212      91.150  60.510  37.320  1.00  0.00           O
ATOM   3225  N   CYS A 213      89.490  60.030  38.730  1.00  0.00           N
ATOM   3226  H   CYS A 213      88.720  60.410  39.250  1.00  0.00           H
ATOM   3227  CA  CYS A 213      89.820  58.570  38.770  1.00  0.00           C
ATOM   3228  HA  CYS A 213      90.870  58.380  39.020  1.00  0.00           H
ATOM   3229  CB  CYS A 213      88.970  57.730  39.750  1.00  0.00           C
ATOM   3230  HB1 CYS A 213      89.230  56.670  39.710  1.00  0.00           H
ATOM   3231  HB2 CYS A 213      87.920  57.870  39.490  1.00  0.00           H
ATOM   3232  SG  CYS A 213      89.360  58.270  41.400  1.00  0.00           S
ATOM   3233  HG  CYS A 213      88.470  59.270  41.530  1.00  0.00           H
ATOM   3234  C   CYS A 213      89.740  57.890  37.390  1.00  0.00           C
ATOM   3235  O   CYS A 213      90.690  57.130  37.050  1.00  0.00           O
ATOM   3236  N   ARG A 214      88.720  58.320  36.600  1.00  0.00           N
ATOM   3237  H   ARG A 214      88.110  59.020  37.000  1.00  0.00           H
ATOM   3238  CA  ARG A 214      88.660  57.990  35.170  1.00  0.00           C
ATOM   3239  HA  ARG A 214      88.720  56.900  35.070  1.00  0.00           H
ATOM   3240  CB  ARG A 214      87.440  58.540  34.400  1.00  0.00           C
ATOM   3241  HB1 ARG A 214      87.720  58.500  33.350  1.00  0.00           H
ATOM   3242  HB2 ARG A 214      87.240  59.510  34.850  1.00  0.00           H
ATOM   3243  CG  ARG A 214      86.130  57.740  34.490  1.00  0.00           C
ATOM   3244  HG1 ARG A 214      85.640  57.950  35.440  1.00  0.00           H
ATOM   3245  HG2 ARG A 214      86.300  56.670  34.360  1.00  0.00           H
ATOM   3246  CD  ARG A 214      85.200  58.170  33.360  1.00  0.00           C
ATOM   3247  HD1 ARG A 214      84.340  57.500  33.470  1.00  0.00           H
ATOM   3248  HD2 ARG A 214      85.690  58.010  32.400  1.00  0.00           H
ATOM   3249  NE  ARG A 214      84.780  59.570  33.470  1.00  0.00           N
ATOM   3250  HE  ARG A 214      85.580  60.180  33.590  1.00  0.00           H
ATOM   3251  CZ  ARG A 214      83.570  60.100  33.310  1.00  0.00           C
ATOM   3252  NH1 ARG A 214      82.510  59.360  33.270  1.00  0.00           N
ATOM   3253 1HH1 ARG A 214      82.600  58.370  33.110  1.00  0.00           H
ATOM   3254 2HH1 ARG A 214      81.630  59.850  33.390  1.00  0.00           H
ATOM   3255  NH2 ARG A 214      83.450  61.400  33.340  1.00  0.00           N
ATOM   3256 1HH2 ARG A 214      84.240  62.030  33.360  1.00  0.00           H
ATOM   3257 2HH2 ARG A 214      82.550  61.850  33.330  1.00  0.00           H
ATOM   3258  C   ARG A 214      89.910  58.420  34.410  1.00  0.00           C
ATOM   3259  O   ARG A 214      90.520  57.630  33.680  1.00  0.00           O
ATOM   3260  N   ARG A 215      90.330  59.650  34.550  1.00  0.00           N
ATOM   3261  H   ARG A 215      89.790  60.180  35.230  1.00  0.00           H
ATOM   3262  CA  ARG A 215      91.160  60.360  33.550  1.00  0.00           C
ATOM   3263  HA  ARG A 215      91.080  59.970  32.540  1.00  0.00           H
ATOM   3264  CB  ARG A 215      90.910  61.850  33.420  1.00  0.00           C
ATOM   3265  HB1 ARG A 215      91.270  62.190  34.400  1.00  0.00           H
ATOM   3266  HB2 ARG A 215      89.850  62.110  33.450  1.00  0.00           H
ATOM   3267  CG  ARG A 215      91.650  62.550  32.250  1.00  0.00           C
ATOM   3268  HG1 ARG A 215      91.330  62.120  31.310  1.00  0.00           H
ATOM   3269  HG2 ARG A 215      92.720  62.360  32.320  1.00  0.00           H
ATOM   3270  CD  ARG A 215      91.400  64.050  32.440  1.00  0.00           C
ATOM   3271  HD1 ARG A 215      90.360  64.340  32.300  1.00  0.00           H
ATOM   3272  HD2 ARG A 215      91.960  64.540  31.640  1.00  0.00           H
ATOM   3273  NE  ARG A 215      91.920  64.450  33.760  1.00  0.00           N
ATOM   3274  HE  ARG A 215      92.800  63.980  33.950  1.00  0.00           H
ATOM   3275  CZ  ARG A 215      91.250  65.120  34.650  1.00  0.00           C
ATOM   3276  NH1 ARG A 215      90.140  65.710  34.370  1.00  0.00           N
ATOM   3277 1HH1 ARG A 215      89.790  65.500  33.450  1.00  0.00           H
ATOM   3278 2HH1 ARG A 215      89.590  66.140  35.110  1.00  0.00           H
ATOM   3279  NH2 ARG A 215      91.610  65.100  35.850  1.00  0.00           N
ATOM   3280 1HH2 ARG A 215      92.500  64.680  36.070  1.00  0.00           H
ATOM   3281 2HH2 ARG A 215      91.030  65.640  36.470  1.00  0.00           H
ATOM   3282  C   ARG A 215      92.660  60.180  33.790  1.00  0.00           C
ATOM   3283  O   ARG A 215      93.420  59.900  32.830  1.00  0.00           O
ATOM   3284  N   ASN A 216      93.110  60.260  35.060  1.00  0.00           N
ATOM   3285  H   ASN A 216      92.400  60.420  35.760  1.00  0.00           H
ATOM   3286  CA  ASN A 216      94.490  60.180  35.540  1.00  0.00           C
ATOM   3287  HA  ASN A 216      95.120  60.590  34.740  1.00  0.00           H
ATOM   3288  CB  ASN A 216      94.720  61.000  36.840  1.00  0.00           C
ATOM   3289  HB1 ASN A 216      95.660  60.730  37.320  1.00  0.00           H
ATOM   3290  HB2 ASN A 216      93.960  60.510  37.460  1.00  0.00           H
ATOM   3291  CG  ASN A 216      94.370  62.550  36.760  1.00  0.00           C
ATOM   3292  OD1 ASN A 216      93.420  62.990  36.070  1.00  0.00           O
ATOM   3293  ND2 ASN A 216      94.970  63.420  37.520  1.00  0.00           N
ATOM   3294 1HD2 ASN A 216      95.810  63.190  38.040  1.00  0.00           H
ATOM   3295 2HD2 ASN A 216      94.780  64.410  37.490  1.00  0.00           H
ATOM   3296  C   ASN A 216      94.930  58.710  35.710  1.00  0.00           C
ATOM   3297  O   ASN A 216      96.030  58.360  35.380  1.00  0.00           O
ATOM   3298  N   LEU A 217      94.030  57.810  36.180  1.00  0.00           N
ATOM   3299  H   LEU A 217      93.080  58.160  36.250  1.00  0.00           H
ATOM   3300  CA  LEU A 217      94.280  56.410  36.620  1.00  0.00           C
ATOM   3301  HA  LEU A 217      95.370  56.400  36.650  1.00  0.00           H
ATOM   3302  CB  LEU A 217      93.870  56.230  38.140  1.00  0.00           C
ATOM   3303  HB1 LEU A 217      94.400  55.340  38.490  1.00  0.00           H
ATOM   3304  HB2 LEU A 217      92.780  56.140  38.180  1.00  0.00           H
ATOM   3305  CG  LEU A 217      94.270  57.330  39.130  1.00  0.00           C
ATOM   3306  HG  LEU A 217      93.690  58.210  38.850  1.00  0.00           H
ATOM   3307  CD1 LEU A 217      93.770  57.020  40.540  1.00  0.00           C
ATOM   3308 1HD1 LEU A 217      94.290  56.160  40.970  1.00  0.00           H
ATOM   3309 2HD1 LEU A 217      93.730  57.940  41.120  1.00  0.00           H
ATOM   3310 3HD1 LEU A 217      92.760  56.630  40.490  1.00  0.00           H
ATOM   3311  CD2 LEU A 217      95.760  57.560  39.190  1.00  0.00           C
ATOM   3312 1HD2 LEU A 217      95.960  58.180  40.060  1.00  0.00           H
ATOM   3313 2HD2 LEU A 217      96.260  56.600  39.330  1.00  0.00           H
ATOM   3314 3HD2 LEU A 217      96.140  58.000  38.270  1.00  0.00           H
ATOM   3315  C   LEU A 217      93.750  55.370  35.620  1.00  0.00           C
ATOM   3316  O   LEU A 217      93.870  54.190  35.950  1.00  0.00           O
ATOM   3317  N   ASP A 218      93.150  55.770  34.480  1.00  0.00           N
ATOM   3318  H   ASP A 218      93.040  56.760  34.340  1.00  0.00           H
ATOM   3319  CA  ASP A 218      92.420  54.990  33.470  1.00  0.00           C
ATOM   3320  HA  ASP A 218      91.810  55.660  32.870  1.00  0.00           H
ATOM   3321  CB  ASP A 218      93.420  54.390  32.380  1.00  0.00           C
ATOM   3322  HB1 ASP A 218      92.870  53.920  31.550  1.00  0.00           H
ATOM   3323  HB2 ASP A 218      94.030  53.650  32.890  1.00  0.00           H
ATOM   3324  CG  ASP A 218      94.350  55.490  31.870  1.00  0.00           C
ATOM   3325  OD1 ASP A 218      93.970  56.640  31.620  1.00  0.00           O
ATOM   3326  OD2 ASP A 218      95.450  54.940  31.570  1.00  0.00           O
ATOM   3327  C   ASP A 218      91.450  53.990  34.170  1.00  0.00           C
ATOM   3328  O   ASP A 218      91.220  52.870  33.670  1.00  0.00           O
ATOM   3329  N   ILE A 219      90.950  54.210  35.420  1.00  0.00           N
ATOM   3330  H   ILE A 219      91.170  55.020  35.990  1.00  0.00           H
ATOM   3331  CA  ILE A 219      89.950  53.370  36.000  1.00  0.00           C
ATOM   3332  HA  ILE A 219      90.260  52.330  35.930  1.00  0.00           H
ATOM   3333  CB  ILE A 219      89.740  53.660  37.540  1.00  0.00           C
ATOM   3334  HB  ILE A 219      89.440  54.700  37.700  1.00  0.00           H
ATOM   3335  CG2 ILE A 219      88.660  52.650  38.130  1.00  0.00           C
ATOM   3336 1HG2 ILE A 219      88.710  52.460  39.210  1.00  0.00           H
ATOM   3337 2HG2 ILE A 219      87.690  53.140  38.050  1.00  0.00           H
ATOM   3338 3HG2 ILE A 219      88.630  51.730  37.550  1.00  0.00           H
ATOM   3339  CG1 ILE A 219      91.060  53.460  38.330  1.00  0.00           C
ATOM   3340 1HG1 ILE A 219      91.930  53.810  37.770  1.00  0.00           H
ATOM   3341 2HG1 ILE A 219      91.270  52.400  38.500  1.00  0.00           H
ATOM   3342  CD  ILE A 219      91.040  54.170  39.660  1.00  0.00           C
ATOM   3343  HD1 ILE A 219      90.830  55.230  39.570  1.00  0.00           H
ATOM   3344  HD2 ILE A 219      90.350  53.650  40.330  1.00  0.00           H
ATOM   3345  HD3 ILE A 219      91.970  54.030  40.220  1.00  0.00           H
ATOM   3346  C   ILE A 219      88.640  53.600  35.250  1.00  0.00           C
ATOM   3347  O   ILE A 219      88.060  54.670  35.530  1.00  0.00           O
ATOM   3348  N   GLU A 220      88.190  52.690  34.320  1.00  0.00           N
ATOM   3349  H   GLU A 220      88.840  52.030  33.920  1.00  0.00           H
ATOM   3350  CA  GLU A 220      87.050  52.920  33.420  1.00  0.00           C
ATOM   3351  HA  GLU A 220      87.030  53.740  32.710  1.00  0.00           H
ATOM   3352  CB  GLU A 220      86.880  51.630  32.570  1.00  0.00           C
ATOM   3353  HB1 GLU A 220      85.860  51.560  32.160  1.00  0.00           H
ATOM   3354  HB2 GLU A 220      87.160  50.740  33.130  1.00  0.00           H
ATOM   3355  CG  GLU A 220      87.790  51.660  31.340  1.00  0.00           C
ATOM   3356  HG1 GLU A 220      88.820  51.730  31.660  1.00  0.00           H
ATOM   3357  HG2 GLU A 220      87.460  52.550  30.780  1.00  0.00           H
ATOM   3358  CD  GLU A 220      87.480  50.530  30.360  1.00  0.00           C
ATOM   3359  OE1 GLU A 220      87.560  49.310  30.810  1.00  0.00           O
ATOM   3360  OE2 GLU A 220      87.180  50.780  29.170  1.00  0.00           O
ATOM   3361  C   GLU A 220      85.700  53.130  34.160  1.00  0.00           C
ATOM   3362  O   GLU A 220      84.870  53.960  33.690  1.00  0.00           O
ATOM   3363  N   ARG A 221      85.430  52.340  35.230  1.00  0.00           N
ATOM   3364  H   ARG A 221      86.130  51.660  35.480  1.00  0.00           H
ATOM   3365  CA  ARG A 221      84.190  52.410  36.020  1.00  0.00           C
ATOM   3366  HA  ARG A 221      83.700  53.370  35.870  1.00  0.00           H
ATOM   3367  CB  ARG A 221      83.250  51.350  35.500  1.00  0.00           C
ATOM   3368  HB1 ARG A 221      83.440  50.350  35.900  1.00  0.00           H
ATOM   3369  HB2 ARG A 221      83.410  51.230  34.420  1.00  0.00           H
ATOM   3370  CG  ARG A 221      81.740  51.640  35.600  1.00  0.00           C
ATOM   3371  HG1 ARG A 221      81.170  50.810  35.200  1.00  0.00           H
ATOM   3372  HG2 ARG A 221      81.580  52.600  35.110  1.00  0.00           H
ATOM   3373  CD  ARG A 221      81.340  51.720  37.070  1.00  0.00           C
ATOM   3374  HD1 ARG A 221      81.870  52.530  37.570  1.00  0.00           H
ATOM   3375  HD2 ARG A 221      81.460  50.720  37.490  1.00  0.00           H
ATOM   3376  NE  ARG A 221      79.910  52.100  37.060  1.00  0.00           N
ATOM   3377  HE  ARG A 221      79.420  52.150  36.180  1.00  0.00           H
ATOM   3378  CZ  ARG A 221      79.210  52.680  38.060  1.00  0.00           C
ATOM   3379  NH1 ARG A 221      79.490  52.690  39.310  1.00  0.00           N
ATOM   3380 1HH1 ARG A 221      80.110  51.970  39.630  1.00  0.00           H
ATOM   3381 2HH1 ARG A 221      78.900  53.140  40.000  1.00  0.00           H
ATOM   3382  NH2 ARG A 221      78.140  53.270  37.720  1.00  0.00           N
ATOM   3383 1HH2 ARG A 221      77.930  53.350  36.740  1.00  0.00           H
ATOM   3384 2HH2 ARG A 221      77.650  53.820  38.410  1.00  0.00           H
ATOM   3385  C   ARG A 221      84.540  52.380  37.500  1.00  0.00           C
ATOM   3386  O   ARG A 221      84.350  51.300  38.090  1.00  0.00           O
ATOM   3387  N   PRO A 222      84.960  53.480  38.080  1.00  0.00           N
ATOM   3388  CD  PRO A 222      85.320  54.690  37.440  1.00  0.00           C
ATOM   3389  HD1 PRO A 222      84.490  55.230  36.990  1.00  0.00           H
ATOM   3390  HD2 PRO A 222      86.030  54.510  36.640  1.00  0.00           H
ATOM   3391  CG  PRO A 222      85.970  55.670  38.460  1.00  0.00           C
ATOM   3392  HG1 PRO A 222      85.590  56.680  38.310  1.00  0.00           H
ATOM   3393  HG2 PRO A 222      87.050  55.610  38.380  1.00  0.00           H
ATOM   3394  CB  PRO A 222      85.620  55.030  39.800  1.00  0.00           C
ATOM   3395  HB1 PRO A 222      84.720  55.530  40.160  1.00  0.00           H
ATOM   3396  HB2 PRO A 222      86.380  55.150  40.570  1.00  0.00           H
ATOM   3397  CA  PRO A 222      85.320  53.570  39.520  1.00  0.00           C
ATOM   3398  HA  PRO A 222      86.220  52.980  39.680  1.00  0.00           H
ATOM   3399  C   PRO A 222      84.260  52.960  40.470  1.00  0.00           C
ATOM   3400  O   PRO A 222      83.020  53.190  40.340  1.00  0.00           O
ATOM   3401  N   THR A 223      84.740  52.430  41.560  1.00  0.00           N
ATOM   3402  H   THR A 223      85.730  52.250  41.650  1.00  0.00           H
ATOM   3403  CA  THR A 223      83.910  52.150  42.780  1.00  0.00           C
ATOM   3404  HA  THR A 223      82.840  52.220  42.560  1.00  0.00           H
ATOM   3405  CB  THR A 223      84.050  50.770  43.320  1.00  0.00           C
ATOM   3406  HB  THR A 223      83.210  50.540  43.960  1.00  0.00           H
ATOM   3407  CG2 THR A 223      84.140  49.660  42.210  1.00  0.00           C
ATOM   3408 1HG2 THR A 223      83.320  49.820  41.510  1.00  0.00           H
ATOM   3409 2HG2 THR A 223      85.110  49.690  41.710  1.00  0.00           H
ATOM   3410 3HG2 THR A 223      83.970  48.640  42.560  1.00  0.00           H
ATOM   3411  OG1 THR A 223      85.230  50.700  44.050  1.00  0.00           O
ATOM   3412  HG1 THR A 223      85.310  49.850  44.500  1.00  0.00           H
ATOM   3413  C   THR A 223      84.150  53.090  43.980  1.00  0.00           C
ATOM   3414  O   THR A 223      85.140  53.880  44.010  1.00  0.00           O
ATOM   3415  N   TYR A 224      83.250  53.070  45.000  1.00  0.00           N
ATOM   3416  H   TYR A 224      82.330  52.670  44.850  1.00  0.00           H
ATOM   3417  CA  TYR A 224      83.420  53.740  46.240  1.00  0.00           C
ATOM   3418  HA  TYR A 224      83.290  54.810  46.070  1.00  0.00           H
ATOM   3419  CB  TYR A 224      82.330  53.300  47.270  1.00  0.00           C
ATOM   3420  HB1 TYR A 224      82.650  53.600  48.270  1.00  0.00           H
ATOM   3421  HB2 TYR A 224      82.250  52.210  47.250  1.00  0.00           H
ATOM   3422  CG  TYR A 224      80.940  53.780  47.110  1.00  0.00           C
ATOM   3423  CD1 TYR A 224      80.570  55.040  46.750  1.00  0.00           C
ATOM   3424  HD1 TYR A 224      81.400  55.730  46.640  1.00  0.00           H
ATOM   3425  CE1 TYR A 224      79.220  55.460  46.620  1.00  0.00           C
ATOM   3426  HE1 TYR A 224      78.950  56.490  46.420  1.00  0.00           H
ATOM   3427  CZ  TYR A 224      78.230  54.540  47.070  1.00  0.00           C
ATOM   3428  OH  TYR A 224      76.930  54.910  47.070  1.00  0.00           O
ATOM   3429  HH  TYR A 224      76.330  54.280  47.460  1.00  0.00           H
ATOM   3430  CE2 TYR A 224      78.570  53.220  47.460  1.00  0.00           C
ATOM   3431  HE2 TYR A 224      77.890  52.480  47.860  1.00  0.00           H
ATOM   3432  CD2 TYR A 224      79.930  52.830  47.450  1.00  0.00           C
ATOM   3433  HD2 TYR A 224      80.120  51.870  47.900  1.00  0.00           H
ATOM   3434  C   TYR A 224      84.870  53.550  46.850  1.00  0.00           C
ATOM   3435  O   TYR A 224      85.450  54.520  47.280  1.00  0.00           O
ATOM   3436  N   THR A 225      85.520  52.370  46.650  1.00  0.00           N
ATOM   3437  H   THR A 225      85.020  51.660  46.130  1.00  0.00           H
ATOM   3438  CA  THR A 225      86.890  52.120  47.120  1.00  0.00           C
ATOM   3439  HA  THR A 225      86.990  52.280  48.200  1.00  0.00           H
ATOM   3440  CB  THR A 225      87.220  50.640  46.780  1.00  0.00           C
ATOM   3441  HB  THR A 225      87.350  50.660  45.690  1.00  0.00           H
ATOM   3442  CG2 THR A 225      88.520  50.320  47.460  1.00  0.00           C
ATOM   3443 1HG2 THR A 225      88.820  49.290  47.300  1.00  0.00           H
ATOM   3444 2HG2 THR A 225      89.280  50.970  47.040  1.00  0.00           H
ATOM   3445 3HG2 THR A 225      88.440  50.480  48.540  1.00  0.00           H
ATOM   3446  OG1 THR A 225      86.120  49.890  47.190  1.00  0.00           O
ATOM   3447  HG1 THR A 225      85.870  49.140  46.640  1.00  0.00           H
ATOM   3448  C   THR A 225      87.870  53.090  46.420  1.00  0.00           C
ATOM   3449  O   THR A 225      88.550  53.820  47.160  1.00  0.00           O
ATOM   3450  N   ASN A 226      87.880  53.150  45.090  1.00  0.00           N
ATOM   3451  H   ASN A 226      87.290  52.510  44.580  1.00  0.00           H
ATOM   3452  CA  ASN A 226      88.740  53.980  44.310  1.00  0.00           C
ATOM   3453  HA  ASN A 226      89.770  53.740  44.570  1.00  0.00           H
ATOM   3454  CB  ASN A 226      88.570  53.700  42.860  1.00  0.00           C
ATOM   3455  HB1 ASN A 226      89.440  54.180  42.410  1.00  0.00           H
ATOM   3456  HB2 ASN A 226      87.590  54.050  42.550  1.00  0.00           H
ATOM   3457  CG  ASN A 226      88.580  52.270  42.430  1.00  0.00           C
ATOM   3458  OD1 ASN A 226      87.610  51.800  41.830  1.00  0.00           O
ATOM   3459  ND2 ASN A 226      89.700  51.660  42.630  1.00  0.00           N
ATOM   3460 1HD2 ASN A 226      90.530  52.050  43.050  1.00  0.00           H
ATOM   3461 2HD2 ASN A 226      89.800  50.730  42.270  1.00  0.00           H
ATOM   3462  C   ASN A 226      88.530  55.470  44.650  1.00  0.00           C
ATOM   3463  O   ASN A 226      89.460  56.210  44.820  1.00  0.00           O
ATOM   3464  N   LEU A 227      87.280  55.980  44.790  1.00  0.00           N
ATOM   3465  H   LEU A 227      86.550  55.280  44.760  1.00  0.00           H
ATOM   3466  CA  LEU A 227      86.940  57.370  45.130  1.00  0.00           C
ATOM   3467  HA  LEU A 227      87.460  57.930  44.350  1.00  0.00           H
ATOM   3468  CB  LEU A 227      85.430  57.610  45.060  1.00  0.00           C
ATOM   3469  HB1 LEU A 227      85.340  58.680  45.200  1.00  0.00           H
ATOM   3470  HB2 LEU A 227      84.990  57.100  45.920  1.00  0.00           H
ATOM   3471  CG  LEU A 227      84.670  57.300  43.760  1.00  0.00           C
ATOM   3472  HG  LEU A 227      84.280  56.290  43.800  1.00  0.00           H
ATOM   3473  CD1 LEU A 227      83.340  58.100  43.640  1.00  0.00           C
ATOM   3474 1HD1 LEU A 227      83.490  59.170  43.520  1.00  0.00           H
ATOM   3475 2HD1 LEU A 227      82.680  57.670  42.880  1.00  0.00           H
ATOM   3476 3HD1 LEU A 227      82.800  58.040  44.590  1.00  0.00           H
ATOM   3477  CD2 LEU A 227      85.420  57.370  42.490  1.00  0.00           C
ATOM   3478 1HD2 LEU A 227      84.780  57.500  41.620  1.00  0.00           H
ATOM   3479 2HD2 LEU A 227      86.030  58.270  42.420  1.00  0.00           H
ATOM   3480 3HD2 LEU A 227      85.930  56.420  42.360  1.00  0.00           H
ATOM   3481  C   LEU A 227      87.400  57.650  46.600  1.00  0.00           C
ATOM   3482  O   LEU A 227      88.120  58.650  46.740  1.00  0.00           O
ATOM   3483  N   ASN A 228      87.220  56.760  47.570  1.00  0.00           N
ATOM   3484  H   ASN A 228      86.650  55.950  47.380  1.00  0.00           H
ATOM   3485  CA  ASN A 228      87.770  56.990  48.940  1.00  0.00           C
ATOM   3486  HA  ASN A 228      87.490  58.030  49.100  1.00  0.00           H
ATOM   3487  CB  ASN A 228      87.030  56.110  49.990  1.00  0.00           C
ATOM   3488  HB1 ASN A 228      87.550  56.170  50.950  1.00  0.00           H
ATOM   3489  HB2 ASN A 228      87.270  55.070  49.780  1.00  0.00           H
ATOM   3490  CG  ASN A 228      85.510  56.280  50.030  1.00  0.00           C
ATOM   3491  OD1 ASN A 228      84.950  57.220  49.550  1.00  0.00           O
ATOM   3492  ND2 ASN A 228      84.830  55.320  50.620  1.00  0.00           N
ATOM   3493 1HD2 ASN A 228      85.350  54.480  50.860  1.00  0.00           H
ATOM   3494 2HD2 ASN A 228      83.830  55.420  50.590  1.00  0.00           H
ATOM   3495  C   ASN A 228      89.280  56.910  49.060  1.00  0.00           C
ATOM   3496  O   ASN A 228      89.820  57.620  49.930  1.00  0.00           O
ATOM   3497  N   ARG A 229      89.850  56.060  48.240  1.00  0.00           N
ATOM   3498  H   ARG A 229      89.320  55.400  47.690  1.00  0.00           H
ATOM   3499  CA  ARG A 229      91.320  55.950  48.210  1.00  0.00           C
ATOM   3500  HA  ARG A 229      91.730  55.910  49.220  1.00  0.00           H
ATOM   3501  CB  ARG A 229      91.750  54.630  47.440  1.00  0.00           C
ATOM   3502  HB1 ARG A 229      92.670  54.730  46.860  1.00  0.00           H
ATOM   3503  HB2 ARG A 229      90.970  54.330  46.750  1.00  0.00           H
ATOM   3504  CG  ARG A 229      91.860  53.450  48.530  1.00  0.00           C
ATOM   3505  HG1 ARG A 229      90.870  53.210  48.910  1.00  0.00           H
ATOM   3506  HG2 ARG A 229      92.560  53.820  49.280  1.00  0.00           H
ATOM   3507  CD  ARG A 229      92.400  52.200  47.810  1.00  0.00           C
ATOM   3508  HD1 ARG A 229      93.420  52.300  47.450  1.00  0.00           H
ATOM   3509  HD2 ARG A 229      91.740  51.960  46.980  1.00  0.00           H
ATOM   3510  NE  ARG A 229      92.460  51.080  48.740  1.00  0.00           N
ATOM   3511  HE  ARG A 229      92.220  51.250  49.710  1.00  0.00           H
ATOM   3512  CZ  ARG A 229      92.750  49.820  48.390  1.00  0.00           C
ATOM   3513  NH1 ARG A 229      92.910  49.360  47.180  1.00  0.00           N
ATOM   3514 1HH1 ARG A 229      92.650  49.840  46.330  1.00  0.00           H
ATOM   3515 2HH1 ARG A 229      93.410  48.480  47.190  1.00  0.00           H
ATOM   3516  NH2 ARG A 229      92.880  49.010  49.360  1.00  0.00           N
ATOM   3517 1HH2 ARG A 229      92.850  49.350  50.310  1.00  0.00           H
ATOM   3518 2HH2 ARG A 229      93.040  48.020  49.230  1.00  0.00           H
ATOM   3519  C   ARG A 229      91.980  57.150  47.580  1.00  0.00           C
ATOM   3520  O   ARG A 229      93.100  57.500  47.870  1.00  0.00           O
ATOM   3521  N   LEU A 230      91.210  57.990  46.830  1.00  0.00           N
ATOM   3522  H   LEU A 230      90.430  57.530  46.400  1.00  0.00           H
ATOM   3523  CA  LEU A 230      91.600  59.320  46.360  1.00  0.00           C
ATOM   3524  HA  LEU A 230      92.640  59.160  46.070  1.00  0.00           H
ATOM   3525  CB  LEU A 230      90.900  59.720  45.050  1.00  0.00           C
ATOM   3526  HB1 LEU A 230      89.810  59.620  45.110  1.00  0.00           H
ATOM   3527  HB2 LEU A 230      91.180  59.010  44.270  1.00  0.00           H
ATOM   3528  CG  LEU A 230      91.180  61.150  44.550  1.00  0.00           C
ATOM   3529  HG  LEU A 230      90.690  61.890  45.180  1.00  0.00           H
ATOM   3530  CD1 LEU A 230      92.710  61.410  44.600  1.00  0.00           C
ATOM   3531 1HD1 LEU A 230      93.240  60.740  43.920  1.00  0.00           H
ATOM   3532 2HD1 LEU A 230      92.810  62.440  44.270  1.00  0.00           H
ATOM   3533 3HD1 LEU A 230      93.130  61.390  45.610  1.00  0.00           H
ATOM   3534  CD2 LEU A 230      90.600  61.510  43.220  1.00  0.00           C
ATOM   3535 1HD2 LEU A 230      90.980  60.940  42.370  1.00  0.00           H
ATOM   3536 2HD2 LEU A 230      89.520  61.400  43.220  1.00  0.00           H
ATOM   3537 3HD2 LEU A 230      90.890  62.530  42.950  1.00  0.00           H
ATOM   3538  C   LEU A 230      91.370  60.340  47.470  1.00  0.00           C
ATOM   3539  O   LEU A 230      92.350  60.910  47.980  1.00  0.00           O
ATOM   3540  N   ILE A 231      90.140  60.500  47.980  1.00  0.00           N
ATOM   3541  H   ILE A 231      89.410  59.960  47.530  1.00  0.00           H
ATOM   3542  CA  ILE A 231      89.680  61.440  49.010  1.00  0.00           C
ATOM   3543  HA  ILE A 231      89.770  62.420  48.540  1.00  0.00           H
ATOM   3544  CB  ILE A 231      88.110  61.340  49.260  1.00  0.00           C
ATOM   3545  HB  ILE A 231      87.900  60.360  49.690  1.00  0.00           H
ATOM   3546  CG2 ILE A 231      87.670  62.350  50.270  1.00  0.00           C
ATOM   3547 1HG2 ILE A 231      86.590  62.390  50.410  1.00  0.00           H
ATOM   3548 2HG2 ILE A 231      88.120  62.110  51.240  1.00  0.00           H
ATOM   3549 3HG2 ILE A 231      88.020  63.320  49.940  1.00  0.00           H
ATOM   3550  CG1 ILE A 231      87.240  61.460  47.950  1.00  0.00           C
ATOM   3551 1HG1 ILE A 231      87.590  60.820  47.140  1.00  0.00           H
ATOM   3552 2HG1 ILE A 231      87.250  62.500  47.660  1.00  0.00           H
ATOM   3553  CD  ILE A 231      85.780  60.920  48.180  1.00  0.00           C
ATOM   3554  HD1 ILE A 231      85.280  61.480  48.980  1.00  0.00           H
ATOM   3555  HD2 ILE A 231      85.280  61.180  47.250  1.00  0.00           H
ATOM   3556  HD3 ILE A 231      85.730  59.860  48.430  1.00  0.00           H
ATOM   3557  C   ILE A 231      90.540  61.480  50.250  1.00  0.00           C
ATOM   3558  O   ILE A 231      90.850  62.570  50.790  1.00  0.00           O
ATOM   3559  N   SER A 232      91.020  60.350  50.650  1.00  0.00           N
ATOM   3560  H   SER A 232      90.580  59.560  50.210  1.00  0.00           H
ATOM   3561  CA  SER A 232      91.760  60.210  51.860  1.00  0.00           C
ATOM   3562  HA  SER A 232      91.230  60.800  52.610  1.00  0.00           H
ATOM   3563  CB  SER A 232      91.840  58.760  52.420  1.00  0.00           C
ATOM   3564  HB1 SER A 232      90.920  58.460  52.930  1.00  0.00           H
ATOM   3565  HB2 SER A 232      92.650  58.620  53.140  1.00  0.00           H
ATOM   3566  OG  SER A 232      92.060  57.870  51.390  1.00  0.00           O
ATOM   3567  HG  SER A 232      91.220  57.790  50.930  1.00  0.00           H
ATOM   3568  C   SER A 232      93.110  60.870  51.750  1.00  0.00           C
ATOM   3569  O   SER A 232      93.560  61.380  52.740  1.00  0.00           O
ATOM   3570  N   GLN A 233      93.720  60.930  50.630  1.00  0.00           N
ATOM   3571  H   GLN A 233      93.260  60.600  49.790  1.00  0.00           H
ATOM   3572  CA  GLN A 233      94.940  61.760  50.480  1.00  0.00           C
ATOM   3573  HA  GLN A 233      95.730  61.560  51.210  1.00  0.00           H
ATOM   3574  CB  GLN A 233      95.600  61.550  49.120  1.00  0.00           C
ATOM   3575  HB1 GLN A 233      96.530  62.110  49.140  1.00  0.00           H
ATOM   3576  HB2 GLN A 233      94.890  61.920  48.380  1.00  0.00           H
ATOM   3577  CG  GLN A 233      95.900  60.080  48.770  1.00  0.00           C
ATOM   3578  HG1 GLN A 233      96.310  60.000  47.760  1.00  0.00           H
ATOM   3579  HG2 GLN A 233      95.000  59.470  48.850  1.00  0.00           H
ATOM   3580  CD  GLN A 233      96.880  59.540  49.760  1.00  0.00           C
ATOM   3581  OE1 GLN A 233      97.810  60.260  50.210  1.00  0.00           O
ATOM   3582  NE2 GLN A 233      96.830  58.240  49.980  1.00  0.00           N
ATOM   3583 1HE2 GLN A 233      96.110  57.670  49.550  1.00  0.00           H
ATOM   3584 2HE2 GLN A 233      97.700  57.860  50.330  1.00  0.00           H
ATOM   3585  C   GLN A 233      94.690  63.290  50.610  1.00  0.00           C
ATOM   3586  O   GLN A 233      95.560  64.060  50.950  1.00  0.00           O
ATOM   3587  N   ILE A 234      93.520  63.750  50.040  1.00  0.00           N
ATOM   3588  H   ILE A 234      92.840  63.060  49.740  1.00  0.00           H
ATOM   3589  CA  ILE A 234      93.090  65.160  50.230  1.00  0.00           C
ATOM   3590  HA  ILE A 234      93.940  65.790  49.970  1.00  0.00           H
ATOM   3591  CB  ILE A 234      91.940  65.570  49.230  1.00  0.00           C
ATOM   3592  HB  ILE A 234      91.080  64.910  49.360  1.00  0.00           H
ATOM   3593  CG2 ILE A 234      91.470  66.990  49.480  1.00  0.00           C
ATOM   3594 1HG2 ILE A 234      90.980  67.120  50.450  1.00  0.00           H
ATOM   3595 2HG2 ILE A 234      92.310  67.680  49.410  1.00  0.00           H
ATOM   3596 3HG2 ILE A 234      90.720  67.210  48.720  1.00  0.00           H
ATOM   3597  CG1 ILE A 234      92.600  65.380  47.840  1.00  0.00           C
ATOM   3598 1HG1 ILE A 234      93.680  65.520  47.950  1.00  0.00           H
ATOM   3599 2HG1 ILE A 234      92.280  66.180  47.180  1.00  0.00           H
ATOM   3600  CD  ILE A 234      92.160  64.160  47.050  1.00  0.00           C
ATOM   3601  HD1 ILE A 234      91.080  64.010  47.100  1.00  0.00           H
ATOM   3602  HD2 ILE A 234      92.350  64.280  45.990  1.00  0.00           H
ATOM   3603  HD3 ILE A 234      92.590  63.280  47.520  1.00  0.00           H
ATOM   3604  C   ILE A 234      92.690  65.410  51.740  1.00  0.00           C
ATOM   3605  O   ILE A 234      93.160  66.360  52.330  1.00  0.00           O
ATOM   3606  N   VAL A 235      91.890  64.610  52.390  1.00  0.00           N
ATOM   3607  H   VAL A 235      91.390  64.030  51.740  1.00  0.00           H
ATOM   3608  CA  VAL A 235      91.650  64.730  53.830  1.00  0.00           C
ATOM   3609  HA  VAL A 235      91.180  65.700  54.030  1.00  0.00           H
ATOM   3610  CB  VAL A 235      90.840  63.620  54.310  1.00  0.00           C
ATOM   3611  HB  VAL A 235      91.330  62.670  54.080  1.00  0.00           H
ATOM   3612  CG1 VAL A 235      90.580  63.850  55.860  1.00  0.00           C
ATOM   3613 1HG1 VAL A 235      89.850  63.180  56.320  1.00  0.00           H
ATOM   3614 2HG1 VAL A 235      91.530  63.840  56.390  1.00  0.00           H
ATOM   3615 3HG1 VAL A 235      90.310  64.890  56.000  1.00  0.00           H
ATOM   3616  CG2 VAL A 235      89.480  63.560  53.680  1.00  0.00           C
ATOM   3617 1HG2 VAL A 235      88.850  62.820  54.190  1.00  0.00           H
ATOM   3618 2HG2 VAL A 235      88.970  64.520  53.750  1.00  0.00           H
ATOM   3619 3HG2 VAL A 235      89.530  63.440  52.600  1.00  0.00           H
ATOM   3620  C   VAL A 235      93.010  64.780  54.590  1.00  0.00           C
ATOM   3621  O   VAL A 235      93.290  65.720  55.380  1.00  0.00           O
ATOM   3622  N   SER A 236      93.880  63.780  54.360  1.00  0.00           N
ATOM   3623  H   SER A 236      93.550  63.030  53.770  1.00  0.00           H
ATOM   3624  CA  SER A 236      95.190  63.650  54.960  1.00  0.00           C
ATOM   3625  HA  SER A 236      95.060  63.640  56.040  1.00  0.00           H
ATOM   3626  CB  SER A 236      95.930  62.400  54.490  1.00  0.00           C
ATOM   3627  HB1 SER A 236      96.310  62.530  53.480  1.00  0.00           H
ATOM   3628  HB2 SER A 236      95.300  61.510  54.530  1.00  0.00           H
ATOM   3629  OG  SER A 236      96.970  62.240  55.440  1.00  0.00           O
ATOM   3630  HG  SER A 236      97.460  61.470  55.140  1.00  0.00           H
ATOM   3631  C   SER A 236      96.080  64.850  54.760  1.00  0.00           C
ATOM   3632  O   SER A 236      96.720  65.320  55.670  1.00  0.00           O
ATOM   3633  N   SER A 237      96.030  65.480  53.560  1.00  0.00           N
ATOM   3634  H   SER A 237      95.680  64.970  52.760  1.00  0.00           H
ATOM   3635  CA  SER A 237      96.780  66.690  53.310  1.00  0.00           C
ATOM   3636  HA  SER A 237      97.800  66.540  53.680  1.00  0.00           H
ATOM   3637  CB  SER A 237      96.830  66.930  51.820  1.00  0.00           C
ATOM   3638  HB1 SER A 237      97.260  67.890  51.530  1.00  0.00           H
ATOM   3639  HB2 SER A 237      95.860  67.000  51.320  1.00  0.00           H
ATOM   3640  OG  SER A 237      97.570  65.970  51.140  1.00  0.00           O
ATOM   3641  HG  SER A 237      96.910  65.360  50.800  1.00  0.00           H
ATOM   3642  C   SER A 237      96.190  67.920  53.950  1.00  0.00           C
ATOM   3643  O   SER A 237      96.960  68.880  54.210  1.00  0.00           O
ATOM   3644  N   ILE A 238      94.870  67.860  54.340  1.00  0.00           N
ATOM   3645  H   ILE A 238      94.310  67.100  53.980  1.00  0.00           H
ATOM   3646  CA  ILE A 238      94.170  68.870  55.130  1.00  0.00           C
ATOM   3647  HA  ILE A 238      94.600  69.820  54.810  1.00  0.00           H
ATOM   3648  CB  ILE A 238      92.710  68.930  54.670  1.00  0.00           C
ATOM   3649  HB  ILE A 238      92.180  67.990  54.800  1.00  0.00           H
ATOM   3650  CG2 ILE A 238      91.930  69.890  55.610  1.00  0.00           C
ATOM   3651 1HG2 ILE A 238      90.860  70.010  55.440  1.00  0.00           H
ATOM   3652 2HG2 ILE A 238      92.090  69.590  56.640  1.00  0.00           H
ATOM   3653 3HG2 ILE A 238      92.490  70.820  55.530  1.00  0.00           H
ATOM   3654  CG1 ILE A 238      92.610  69.450  53.220  1.00  0.00           C
ATOM   3655 1HG1 ILE A 238      93.310  68.850  52.640  1.00  0.00           H
ATOM   3656 2HG1 ILE A 238      92.880  70.480  53.000  1.00  0.00           H
ATOM   3657  CD  ILE A 238      91.280  69.250  52.530  1.00  0.00           C
ATOM   3658  HD1 ILE A 238      91.450  69.530  51.490  1.00  0.00           H
ATOM   3659  HD2 ILE A 238      90.890  68.240  52.500  1.00  0.00           H
ATOM   3660  HD3 ILE A 238      90.450  69.830  52.940  1.00  0.00           H
ATOM   3661  C   ILE A 238      94.410  68.830  56.650  1.00  0.00           C
ATOM   3662  O   ILE A 238      94.640  69.880  57.250  1.00  0.00           O
ATOM   3663  N   THR A 239      94.320  67.680  57.210  1.00  0.00           N
ATOM   3664  H   THR A 239      93.980  66.910  56.650  1.00  0.00           H
ATOM   3665  CA  THR A 239      94.620  67.430  58.570  1.00  0.00           C
ATOM   3666  HA  THR A 239      94.190  68.280  59.100  1.00  0.00           H
ATOM   3667  CB  THR A 239      93.870  66.160  59.070  1.00  0.00           C
ATOM   3668  HB  THR A 239      93.960  66.110  60.150  1.00  0.00           H
ATOM   3669  CG2 THR A 239      92.390  66.280  58.830  1.00  0.00           C
ATOM   3670 1HG2 THR A 239      92.130  66.300  57.770  1.00  0.00           H
ATOM   3671 2HG2 THR A 239      91.960  65.450  59.400  1.00  0.00           H
ATOM   3672 3HG2 THR A 239      92.080  67.230  59.260  1.00  0.00           H
ATOM   3673  OG1 THR A 239      94.430  64.990  58.510  1.00  0.00           O
ATOM   3674  HG1 THR A 239      93.710  64.510  58.090  1.00  0.00           H
ATOM   3675  C   THR A 239      96.050  67.360  58.930  1.00  0.00           C
ATOM   3676  O   THR A 239      96.330  67.520  60.140  1.00  0.00           O
ATOM   3677  N   ALA A 240      96.960  67.220  57.960  1.00  0.00           N
ATOM   3678  H   ALA A 240      96.670  66.990  57.020  1.00  0.00           H
ATOM   3679  CA  ALA A 240      98.340  66.870  58.220  1.00  0.00           C
ATOM   3680  HA  ALA A 240      98.450  65.870  58.630  1.00  0.00           H
ATOM   3681  CB  ALA A 240      99.100  66.930  56.830  1.00  0.00           C
ATOM   3682  HB1 ALA A 240      98.850  67.820  56.260  1.00  0.00           H
ATOM   3683  HB2 ALA A 240     100.170  66.960  57.030  1.00  0.00           H
ATOM   3684  HB3 ALA A 240      98.840  66.010  56.310  1.00  0.00           H
ATOM   3685  C   ALA A 240      98.990  67.890  59.230  1.00  0.00           C
ATOM   3686  O   ALA A 240      99.860  67.470  60.030  1.00  0.00           O
ATOM   3687  N   SER A 241      98.580  69.140  59.160  1.00  0.00           N
ATOM   3688  H   SER A 241      97.910  69.310  58.420  1.00  0.00           H
ATOM   3689  CA  SER A 241      98.970  70.300  60.030  1.00  0.00           C
ATOM   3690  HA  SER A 241     100.050  70.450  59.980  1.00  0.00           H
ATOM   3691  CB  SER A 241      98.270  71.630  59.470  1.00  0.00           C
ATOM   3692  HB1 SER A 241      98.480  71.740  58.410  1.00  0.00           H
ATOM   3693  HB2 SER A 241      98.660  72.420  60.120  1.00  0.00           H
ATOM   3694  OG  SER A 241      96.860  71.630  59.600  1.00  0.00           O
ATOM   3695  HG  SER A 241      96.680  72.100  60.420  1.00  0.00           H
ATOM   3696  C   SER A 241      98.590  70.130  61.490  1.00  0.00           C
ATOM   3697  O   SER A 241      99.350  70.650  62.350  1.00  0.00           O
ATOM   3698  N   LEU A 242      97.510  69.390  61.750  1.00  0.00           N
ATOM   3699  H   LEU A 242      97.020  69.070  60.930  1.00  0.00           H
ATOM   3700  CA  LEU A 242      97.160  68.990  63.120  1.00  0.00           C
ATOM   3701  HA  LEU A 242      97.470  69.830  63.740  1.00  0.00           H
ATOM   3702  CB  LEU A 242      95.650  68.820  63.170  1.00  0.00           C
ATOM   3703  HB1 LEU A 242      95.330  68.460  64.150  1.00  0.00           H
ATOM   3704  HB2 LEU A 242      95.450  68.020  62.460  1.00  0.00           H
ATOM   3705  CG  LEU A 242      94.670  69.950  62.730  1.00  0.00           C
ATOM   3706  HG  LEU A 242      94.980  70.230  61.720  1.00  0.00           H
ATOM   3707  CD1 LEU A 242      93.310  69.370  62.530  1.00  0.00           C
ATOM   3708 1HD1 LEU A 242      92.720  70.200  62.140  1.00  0.00           H
ATOM   3709 2HD1 LEU A 242      93.420  68.480  61.910  1.00  0.00           H
ATOM   3710 3HD1 LEU A 242      92.890  69.030  63.480  1.00  0.00           H
ATOM   3711  CD2 LEU A 242      94.680  71.100  63.730  1.00  0.00           C
ATOM   3712 1HD2 LEU A 242      95.670  71.550  63.660  1.00  0.00           H
ATOM   3713 2HD2 LEU A 242      93.920  71.820  63.450  1.00  0.00           H
ATOM   3714 3HD2 LEU A 242      94.520  70.810  64.770  1.00  0.00           H
ATOM   3715  C   LEU A 242      97.840  67.740  63.640  1.00  0.00           C
ATOM   3716  O   LEU A 242      98.060  67.540  64.810  1.00  0.00           O
ATOM   3717  N   ARG A 243      98.320  66.940  62.690  1.00  0.00           N
ATOM   3718  H   ARG A 243      98.310  67.220  61.720  1.00  0.00           H
ATOM   3719  CA  ARG A 243      98.940  65.640  63.030  1.00  0.00           C
ATOM   3720  HA  ARG A 243      98.610  65.420  64.050  1.00  0.00           H
ATOM   3721  CB  ARG A 243      98.430  64.700  61.950  1.00  0.00           C
ATOM   3722  HB1 ARG A 243      98.930  63.730  62.050  1.00  0.00           H
ATOM   3723  HB2 ARG A 243      98.670  65.000  60.930  1.00  0.00           H
ATOM   3724  CG  ARG A 243      96.860  64.420  62.120  1.00  0.00           C
ATOM   3725  HG1 ARG A 243      96.320  65.320  61.840  1.00  0.00           H
ATOM   3726  HG2 ARG A 243      96.730  64.110  63.160  1.00  0.00           H
ATOM   3727  CD  ARG A 243      96.510  63.290  61.100  1.00  0.00           C
ATOM   3728  HD1 ARG A 243      95.460  63.120  61.300  1.00  0.00           H
ATOM   3729  HD2 ARG A 243      97.030  62.390  61.440  1.00  0.00           H
ATOM   3730  NE  ARG A 243      96.740  63.560  59.690  1.00  0.00           N
ATOM   3731  HE  ARG A 243      96.060  64.150  59.240  1.00  0.00           H
ATOM   3732  CZ  ARG A 243      97.660  63.050  58.900  1.00  0.00           C
ATOM   3733  NH1 ARG A 243      98.470  62.070  59.220  1.00  0.00           N
ATOM   3734 1HH1 ARG A 243      98.550  61.750  60.170  1.00  0.00           H
ATOM   3735 2HH1 ARG A 243      99.120  61.830  58.480  1.00  0.00           H
ATOM   3736  NH2 ARG A 243      97.880  63.480  57.670  1.00  0.00           N
ATOM   3737 1HH2 ARG A 243      97.120  64.030  57.290  1.00  0.00           H
ATOM   3738 2HH2 ARG A 243      98.550  63.030  57.070  1.00  0.00           H
ATOM   3739  C   ARG A 243     100.490  65.620  63.120  1.00  0.00           C
ATOM   3740  O   ARG A 243     101.050  64.670  63.830  1.00  0.00           O
ATOM   3741  N   PHE A 244     101.240  66.490  62.490  1.00  0.00           N
ATOM   3742  H   PHE A 244     100.790  67.300  62.080  1.00  0.00           H
ATOM   3743  CA  PHE A 244     102.670  66.570  62.480  1.00  0.00           C
ATOM   3744  HA  PHE A 244     103.210  65.850  63.100  1.00  0.00           H
ATOM   3745  CB  PHE A 244     103.220  66.360  61.060  1.00  0.00           C
ATOM   3746  HB1 PHE A 244     104.290  66.560  61.100  1.00  0.00           H
ATOM   3747  HB2 PHE A 244     102.720  67.030  60.360  1.00  0.00           H
ATOM   3748  CG  PHE A 244     103.060  65.020  60.390  1.00  0.00           C
ATOM   3749  CD1 PHE A 244     103.850  63.910  60.740  1.00  0.00           C
ATOM   3750  HD1 PHE A 244     104.580  63.970  61.540  1.00  0.00           H
ATOM   3751  CE1 PHE A 244     103.530  62.660  60.260  1.00  0.00           C
ATOM   3752  HE1 PHE A 244     104.030  61.760  60.570  1.00  0.00           H
ATOM   3753  CZ  PHE A 244     102.540  62.590  59.250  1.00  0.00           C
ATOM   3754  HZ  PHE A 244     102.380  61.570  58.920  1.00  0.00           H
ATOM   3755  CE2 PHE A 244     101.700  63.660  58.840  1.00  0.00           C
ATOM   3756  HE2 PHE A 244     100.900  63.590  58.120  1.00  0.00           H
ATOM   3757  CD2 PHE A 244     102.030  64.900  59.400  1.00  0.00           C
ATOM   3758  HD2 PHE A 244     101.480  65.750  59.030  1.00  0.00           H
ATOM   3759  C   PHE A 244     103.150  67.920  62.900  1.00  0.00           C
ATOM   3760  O   PHE A 244     102.410  68.930  62.840  1.00  0.00           O
ATOM   3761  N   ASP A 245     104.410  68.070  63.290  1.00  0.00           N
ATOM   3762  H   ASP A 245     105.040  67.280  63.240  1.00  0.00           H
ATOM   3763  CA  ASP A 245     105.130  69.280  63.860  1.00  0.00           C
ATOM   3764  HA  ASP A 245     104.440  69.590  64.640  1.00  0.00           H
ATOM   3765  CB  ASP A 245     106.510  68.920  64.560  1.00  0.00           C
ATOM   3766  HB1 ASP A 245     107.290  68.630  63.850  1.00  0.00           H
ATOM   3767  HB2 ASP A 245     106.380  67.970  65.080  1.00  0.00           H
ATOM   3768  CG  ASP A 245     107.080  70.010  65.440  1.00  0.00           C
ATOM   3769  OD1 ASP A 245     106.350  70.880  65.840  1.00  0.00           O
ATOM   3770  OD2 ASP A 245     108.300  69.830  65.780  1.00  0.00           O
ATOM   3771  C   ASP A 245     105.220  70.420  62.860  1.00  0.00           C
ATOM   3772  O   ASP A 245     105.790  70.240  61.790  1.00  0.00           O
ATOM   3773  N   GLY A 246     104.580  71.610  63.180  1.00  0.00           N
ATOM   3774  H   GLY A 246     104.000  71.680  64.000  1.00  0.00           H
ATOM   3775  CA  GLY A 246     104.740  72.780  62.260  1.00  0.00           C
ATOM   3776  HA1 GLY A 246     104.270  72.490  61.320  1.00  0.00           H
ATOM   3777  HA2 GLY A 246     105.800  72.880  62.060  1.00  0.00           H
ATOM   3778  C   GLY A 246     104.130  73.970  62.970  1.00  0.00           C
ATOM   3779  O   GLY A 246     103.980  74.000  64.190  1.00  0.00           O
ATOM   3780  N   ALA A 247     103.930  75.000  62.190  1.00  0.00           N
ATOM   3781  H   ALA A 247     104.170  75.000  61.210  1.00  0.00           H
ATOM   3782  CA  ALA A 247     103.400  76.230  62.700  1.00  0.00           C
ATOM   3783  HA  ALA A 247     103.110  76.120  63.750  1.00  0.00           H
ATOM   3784  CB  ALA A 247     104.570  77.220  62.870  1.00  0.00           C
ATOM   3785  HB1 ALA A 247     104.130  78.200  63.110  1.00  0.00           H
ATOM   3786  HB2 ALA A 247     105.290  76.870  63.610  1.00  0.00           H
ATOM   3787  HB3 ALA A 247     105.170  77.330  61.970  1.00  0.00           H
ATOM   3788  C   ALA A 247     102.170  76.850  61.930  1.00  0.00           C
ATOM   3789  O   ALA A 247     101.540  77.760  62.520  1.00  0.00           O
ATOM   3790  N   LEU A 248     101.930  76.520  60.630  1.00  0.00           N
ATOM   3791  H   LEU A 248     102.520  75.860  60.150  1.00  0.00           H
ATOM   3792  CA  LEU A 248     100.700  76.900  59.920  1.00  0.00           C
ATOM   3793  HA  LEU A 248     100.380  77.840  60.380  1.00  0.00           H
ATOM   3794  CB  LEU A 248     101.090  77.110  58.450  1.00  0.00           C
ATOM   3795  HB1 LEU A 248     101.370  76.170  57.980  1.00  0.00           H
ATOM   3796  HB2 LEU A 248     101.860  77.880  58.510  1.00  0.00           H
ATOM   3797  CG  LEU A 248      99.890  77.610  57.580  1.00  0.00           C
ATOM   3798  HG  LEU A 248      98.960  77.060  57.710  1.00  0.00           H
ATOM   3799  CD1 LEU A 248      99.510  79.010  57.970  1.00  0.00           C
ATOM   3800 1HD1 LEU A 248      99.190  79.120  59.000  1.00  0.00           H
ATOM   3801 2HD1 LEU A 248     100.330  79.700  57.760  1.00  0.00           H
ATOM   3802 3HD1 LEU A 248      98.570  79.310  57.500  1.00  0.00           H
ATOM   3803  CD2 LEU A 248     100.290  77.480  56.140  1.00  0.00           C
ATOM   3804 1HD2 LEU A 248     101.250  77.910  55.860  1.00  0.00           H
ATOM   3805 2HD2 LEU A 248     100.300  76.470  55.740  1.00  0.00           H
ATOM   3806 3HD2 LEU A 248      99.460  77.980  55.640  1.00  0.00           H
ATOM   3807  C   LEU A 248      99.500  75.910  60.170  1.00  0.00           C
ATOM   3808  O   LEU A 248      99.690  74.740  60.120  1.00  0.00           O
ATOM   3809  N   ASN A 249      98.300  76.380  60.250  1.00  0.00           N
ATOM   3810  H   ASN A 249      98.200  77.380  60.190  1.00  0.00           H
ATOM   3811  CA  ASN A 249      97.030  75.600  60.420  1.00  0.00           C
ATOM   3812  HA  ASN A 249      96.170  76.260  60.570  1.00  0.00           H
ATOM   3813  CB  ASN A 249      96.770  74.860  59.080  1.00  0.00           C
ATOM   3814  HB1 ASN A 249      95.910  74.200  59.120  1.00  0.00           H
ATOM   3815  HB2 ASN A 249      97.580  74.260  58.680  1.00  0.00           H
ATOM   3816  CG  ASN A 249      96.530  75.800  57.920  1.00  0.00           C
ATOM   3817  OD1 ASN A 249      96.420  77.000  58.040  1.00  0.00           O
ATOM   3818  ND2 ASN A 249      96.360  75.260  56.740  1.00  0.00           N
ATOM   3819 1HD2 ASN A 249      96.290  74.250  56.660  1.00  0.00           H
ATOM   3820 2HD2 ASN A 249      96.030  75.870  56.010  1.00  0.00           H
ATOM   3821  C   ASN A 249      97.220  74.670  61.690  1.00  0.00           C
ATOM   3822  O   ASN A 249      96.850  73.510  61.630  1.00  0.00           O
ATOM   3823  N   VAL A 250      97.940  75.150  62.730  1.00  0.00           N
ATOM   3824  H   VAL A 250      98.240  76.100  62.560  1.00  0.00           H
ATOM   3825  CA  VAL A 250      98.400  74.450  63.920  1.00  0.00           C
ATOM   3826  HA  VAL A 250      98.890  73.580  63.490  1.00  0.00           H
ATOM   3827  CB  VAL A 250      99.520  75.290  64.670  1.00  0.00           C
ATOM   3828  HB  VAL A 250     100.150  75.830  63.970  1.00  0.00           H
ATOM   3829  CG1 VAL A 250      98.910  76.380  65.530  1.00  0.00           C
ATOM   3830 1HG1 VAL A 250      98.060  76.840  65.030  1.00  0.00           H
ATOM   3831 2HG1 VAL A 250      98.560  75.970  66.480  1.00  0.00           H
ATOM   3832 3HG1 VAL A 250      99.610  77.170  65.780  1.00  0.00           H
ATOM   3833  CG2 VAL A 250     100.440  74.290  65.450  1.00  0.00           C
ATOM   3834 1HG2 VAL A 250     100.060  73.950  66.420  1.00  0.00           H
ATOM   3835 2HG2 VAL A 250     100.680  73.390  64.890  1.00  0.00           H
ATOM   3836 3HG2 VAL A 250     101.300  74.900  65.720  1.00  0.00           H
ATOM   3837  C   VAL A 250      97.260  74.040  64.900  1.00  0.00           C
ATOM   3838  O   VAL A 250      97.460  73.170  65.670  1.00  0.00           O
ATOM   3839  N   ASP A 251      96.100  74.690  64.790  1.00  0.00           N
ATOM   3840  H   ASP A 251      95.920  75.420  64.120  1.00  0.00           H
ATOM   3841  CA  ASP A 251      94.920  74.190  65.420  1.00  0.00           C
ATOM   3842  HA  ASP A 251      95.000  73.110  65.580  1.00  0.00           H
ATOM   3843  CB  ASP A 251      94.760  74.860  66.790  1.00  0.00           C
ATOM   3844  HB1 ASP A 251      95.520  74.400  67.430  1.00  0.00           H
ATOM   3845  HB2 ASP A 251      93.820  74.570  67.250  1.00  0.00           H
ATOM   3846  CG  ASP A 251      94.940  76.440  66.810  1.00  0.00           C
ATOM   3847  OD1 ASP A 251      94.320  77.150  65.980  1.00  0.00           O
ATOM   3848  OD2 ASP A 251      95.680  76.890  67.710  1.00  0.00           O
ATOM   3849  C   ASP A 251      93.680  74.490  64.560  1.00  0.00           C
ATOM   3850  O   ASP A 251      93.700  75.220  63.540  1.00  0.00           O
ATOM   3851  N   LEU A 252      92.520  74.000  65.020  1.00  0.00           N
ATOM   3852  H   LEU A 252      92.530  73.550  65.920  1.00  0.00           H
ATOM   3853  CA  LEU A 252      91.190  74.110  64.390  1.00  0.00           C
ATOM   3854  HA  LEU A 252      91.330  73.630  63.420  1.00  0.00           H
ATOM   3855  CB  LEU A 252      90.080  73.300  65.180  1.00  0.00           C
ATOM   3856  HB1 LEU A 252      89.140  73.520  64.670  1.00  0.00           H
ATOM   3857  HB2 LEU A 252      90.110  73.560  66.230  1.00  0.00           H
ATOM   3858  CG  LEU A 252      90.220  71.760  65.080  1.00  0.00           C
ATOM   3859  HG  LEU A 252      91.150  71.430  65.560  1.00  0.00           H
ATOM   3860  CD1 LEU A 252      88.990  70.980  65.710  1.00  0.00           C
ATOM   3861 1HD1 LEU A 252      89.310  69.960  65.930  1.00  0.00           H
ATOM   3862 2HD1 LEU A 252      88.860  71.400  66.710  1.00  0.00           H
ATOM   3863 3HD1 LEU A 252      88.150  71.070  65.020  1.00  0.00           H
ATOM   3864  CD2 LEU A 252      90.250  71.150  63.670  1.00  0.00           C
ATOM   3865 1HD2 LEU A 252      91.200  71.470  63.230  1.00  0.00           H
ATOM   3866 2HD2 LEU A 252      90.190  70.060  63.730  1.00  0.00           H
ATOM   3867 3HD2 LEU A 252      89.540  71.500  62.930  1.00  0.00           H
ATOM   3868  C   LEU A 252      90.700  75.550  64.230  1.00  0.00           C
ATOM   3869  O   LEU A 252      89.860  75.810  63.370  1.00  0.00           O
ATOM   3870  N   THR A 253      91.110  76.450  65.120  1.00  0.00           N
ATOM   3871  H   THR A 253      91.650  76.150  65.920  1.00  0.00           H
ATOM   3872  CA  THR A 253      90.830  77.890  65.050  1.00  0.00           C
ATOM   3873  HA  THR A 253      89.750  78.070  65.030  1.00  0.00           H
ATOM   3874  CB  THR A 253      91.390  78.690  66.210  1.00  0.00           C
ATOM   3875  HB  THR A 253      92.420  78.320  66.160  1.00  0.00           H
ATOM   3876  CG2 THR A 253      91.350  80.190  66.280  1.00  0.00           C
ATOM   3877 1HG2 THR A 253      91.670  80.510  67.270  1.00  0.00           H
ATOM   3878 2HG2 THR A 253      92.020  80.670  65.560  1.00  0.00           H
ATOM   3879 3HG2 THR A 253      90.310  80.460  66.130  1.00  0.00           H
ATOM   3880  OG1 THR A 253      90.880  78.260  67.430  1.00  0.00           O
ATOM   3881  HG1 THR A 253      90.070  78.740  67.620  1.00  0.00           H
ATOM   3882  C   THR A 253      91.540  78.530  63.790  1.00  0.00           C
ATOM   3883  O   THR A 253      90.910  79.410  63.170  1.00  0.00           O
ATOM   3884  N   GLU A 254      92.780  78.170  63.600  1.00  0.00           N
ATOM   3885  H   GLU A 254      93.210  77.560  64.280  1.00  0.00           H
ATOM   3886  CA  GLU A 254      93.600  78.820  62.570  1.00  0.00           C
ATOM   3887  HA  GLU A 254      93.400  79.880  62.710  1.00  0.00           H
ATOM   3888  CB  GLU A 254      95.090  78.490  62.810  1.00  0.00           C
ATOM   3889  HB1 GLU A 254      95.270  77.440  62.600  1.00  0.00           H
ATOM   3890  HB2 GLU A 254      95.270  78.650  63.870  1.00  0.00           H
ATOM   3891  CG  GLU A 254      95.990  79.440  62.040  1.00  0.00           C
ATOM   3892  HG1 GLU A 254      95.650  80.460  62.170  1.00  0.00           H
ATOM   3893  HG2 GLU A 254      96.130  79.120  61.010  1.00  0.00           H
ATOM   3894  CD  GLU A 254      97.390  79.330  62.620  1.00  0.00           C
ATOM   3895  OE1 GLU A 254      97.630  79.960  63.660  1.00  0.00           O
ATOM   3896  OE2 GLU A 254      98.290  78.810  61.950  1.00  0.00           O
ATOM   3897  C   GLU A 254      93.110  78.530  61.110  1.00  0.00           C
ATOM   3898  O   GLU A 254      93.460  79.320  60.190  1.00  0.00           O
ATOM   3899  N   PHE A 255      92.270  77.500  60.790  1.00  0.00           N
ATOM   3900  H   PHE A 255      92.020  76.880  61.550  1.00  0.00           H
ATOM   3901  CA  PHE A 255      91.610  77.340  59.570  1.00  0.00           C
ATOM   3902  HA  PHE A 255      92.430  77.310  58.850  1.00  0.00           H
ATOM   3903  CB  PHE A 255      90.960  75.940  59.510  1.00  0.00           C
ATOM   3904  HB1 PHE A 255      90.410  75.880  58.560  1.00  0.00           H
ATOM   3905  HB2 PHE A 255      90.170  75.780  60.250  1.00  0.00           H
ATOM   3906  CG  PHE A 255      91.920  74.790  59.470  1.00  0.00           C
ATOM   3907  CD1 PHE A 255      92.410  74.110  60.610  1.00  0.00           C
ATOM   3908  HD1 PHE A 255      92.070  74.450  61.570  1.00  0.00           H
ATOM   3909  CE1 PHE A 255      93.280  73.060  60.470  1.00  0.00           C
ATOM   3910  HE1 PHE A 255      93.680  72.570  61.340  1.00  0.00           H
ATOM   3911  CZ  PHE A 255      93.610  72.580  59.180  1.00  0.00           C
ATOM   3912  HZ  PHE A 255      94.240  71.710  59.020  1.00  0.00           H
ATOM   3913  CE2 PHE A 255      93.090  73.210  58.050  1.00  0.00           C
ATOM   3914  HE2 PHE A 255      93.340  72.750  57.100  1.00  0.00           H
ATOM   3915  CD2 PHE A 255      92.270  74.300  58.170  1.00  0.00           C
ATOM   3916  HD2 PHE A 255      91.740  74.660  57.290  1.00  0.00           H
ATOM   3917  C   PHE A 255      90.600  78.450  59.210  1.00  0.00           C
ATOM   3918  O   PHE A 255      90.820  79.120  58.200  1.00  0.00           O
ATOM   3919  N   GLN A 256      89.850  79.000  60.200  1.00  0.00           N
ATOM   3920  H   GLN A 256      89.830  78.420  61.030  1.00  0.00           H
ATOM   3921  CA  GLN A 256      88.980  80.140  60.110  1.00  0.00           C
ATOM   3922  HA  GLN A 256      88.350  80.010  59.230  1.00  0.00           H
ATOM   3923  CB  GLN A 256      88.060  80.320  61.320  1.00  0.00           C
ATOM   3924  HB1 GLN A 256      88.650  80.390  62.240  1.00  0.00           H
ATOM   3925  HB2 GLN A 256      87.330  79.520  61.400  1.00  0.00           H
ATOM   3926  CG  GLN A 256      87.250  81.610  61.360  1.00  0.00           C
ATOM   3927  HG1 GLN A 256      86.430  81.420  62.050  1.00  0.00           H
ATOM   3928  HG2 GLN A 256      86.700  81.660  60.420  1.00  0.00           H
ATOM   3929  CD  GLN A 256      88.010  82.890  61.830  1.00  0.00           C
ATOM   3930  OE1 GLN A 256      88.690  82.980  62.840  1.00  0.00           O
ATOM   3931  NE2 GLN A 256      87.870  83.990  61.100  1.00  0.00           N
ATOM   3932 1HE2 GLN A 256      87.370  84.100  60.230  1.00  0.00           H
ATOM   3933 2HE2 GLN A 256      88.440  84.760  61.420  1.00  0.00           H
ATOM   3934  C   GLN A 256      89.790  81.390  59.870  1.00  0.00           C
ATOM   3935  O   GLN A 256      89.580  82.180  58.910  1.00  0.00           O
ATOM   3936  N   THR A 257      90.860  81.580  60.580  1.00  0.00           N
ATOM   3937  H   THR A 257      90.990  81.060  61.440  1.00  0.00           H
ATOM   3938  CA  THR A 257      91.760  82.810  60.420  1.00  0.00           C
ATOM   3939  HA  THR A 257      91.260  83.780  60.480  1.00  0.00           H
ATOM   3940  CB  THR A 257      92.820  82.760  61.560  1.00  0.00           C
ATOM   3941  HB  THR A 257      93.640  82.070  61.390  1.00  0.00           H
ATOM   3942  CG2 THR A 257      93.540  84.100  61.850  1.00  0.00           C
ATOM   3943 1HG2 THR A 257      92.920  84.850  62.340  1.00  0.00           H
ATOM   3944 2HG2 THR A 257      94.430  83.870  62.430  1.00  0.00           H
ATOM   3945 3HG2 THR A 257      93.850  84.490  60.870  1.00  0.00           H
ATOM   3946  OG1 THR A 257      92.290  82.380  62.790  1.00  0.00           O
ATOM   3947  HG1 THR A 257      93.040  82.240  63.370  1.00  0.00           H
ATOM   3948  C   THR A 257      92.520  82.900  59.100  1.00  0.00           C
ATOM   3949  O   THR A 257      93.000  83.950  58.720  1.00  0.00           O
ATOM   3950  N   ASN A 258      92.610  81.800  58.410  1.00  0.00           N
ATOM   3951  H   ASN A 258      92.400  80.920  58.860  1.00  0.00           H
ATOM   3952  CA  ASN A 258      93.410  81.700  57.160  1.00  0.00           C
ATOM   3953  HA  ASN A 258      93.940  82.640  57.050  1.00  0.00           H
ATOM   3954  CB  ASN A 258      94.460  80.580  57.360  1.00  0.00           C
ATOM   3955  HB1 ASN A 258      95.010  80.300  56.470  1.00  0.00           H
ATOM   3956  HB2 ASN A 258      93.870  79.720  57.710  1.00  0.00           H
ATOM   3957  CG  ASN A 258      95.590  80.920  58.310  1.00  0.00           C
ATOM   3958  OD1 ASN A 258      95.820  82.050  58.650  1.00  0.00           O
ATOM   3959  ND2 ASN A 258      96.390  79.970  58.730  1.00  0.00           N
ATOM   3960 1HD2 ASN A 258      96.300  79.010  58.450  1.00  0.00           H
ATOM   3961 2HD2 ASN A 258      96.990  80.310  59.470  1.00  0.00           H
ATOM   3962  C   ASN A 258      92.540  81.520  55.910  1.00  0.00           C
ATOM   3963  O   ASN A 258      93.070  81.740  54.850  1.00  0.00           O
ATOM   3964  N   LEU A 259      91.310  81.040  56.010  1.00  0.00           N
ATOM   3965  H   LEU A 259      90.900  80.950  56.930  1.00  0.00           H
ATOM   3966  CA  LEU A 259      90.490  80.630  54.930  1.00  0.00           C
ATOM   3967  HA  LEU A 259      90.930  80.850  53.960  1.00  0.00           H
ATOM   3968  CB  LEU A 259      90.310  79.150  55.000  1.00  0.00           C
ATOM   3969  HB1 LEU A 259      89.610  78.850  54.220  1.00  0.00           H
ATOM   3970  HB2 LEU A 259      89.700  78.920  55.880  1.00  0.00           H
ATOM   3971  CG  LEU A 259      91.480  78.190  54.960  1.00  0.00           C
ATOM   3972  HG  LEU A 259      92.090  78.310  55.860  1.00  0.00           H
ATOM   3973  CD1 LEU A 259      90.960  76.740  55.000  1.00  0.00           C
ATOM   3974 1HD1 LEU A 259      90.650  76.450  54.000  1.00  0.00           H
ATOM   3975 2HD1 LEU A 259      91.770  76.160  55.450  1.00  0.00           H
ATOM   3976 3HD1 LEU A 259      90.090  76.710  55.660  1.00  0.00           H
ATOM   3977  CD2 LEU A 259      92.460  78.120  53.820  1.00  0.00           C
ATOM   3978 1HD2 LEU A 259      92.090  77.850  52.830  1.00  0.00           H
ATOM   3979 2HD2 LEU A 259      92.920  79.100  53.780  1.00  0.00           H
ATOM   3980 3HD2 LEU A 259      93.300  77.440  53.960  1.00  0.00           H
ATOM   3981  C   LEU A 259      89.020  81.320  55.020  1.00  0.00           C
ATOM   3982  O   LEU A 259      88.320  81.320  54.040  1.00  0.00           O
ATOM   3983  N   VAL A 260      88.580  81.770  56.220  1.00  0.00           N
ATOM   3984  H   VAL A 260      89.160  81.810  57.040  1.00  0.00           H
ATOM   3985  CA  VAL A 260      87.140  82.220  56.340  1.00  0.00           C
ATOM   3986  HA  VAL A 260      86.720  82.370  55.340  1.00  0.00           H
ATOM   3987  CB  VAL A 260      86.200  81.120  56.960  1.00  0.00           C
ATOM   3988  HB  VAL A 260      86.450  81.130  58.020  1.00  0.00           H
ATOM   3989  CG1 VAL A 260      84.730  81.560  56.790  1.00  0.00           C
ATOM   3990 1HG1 VAL A 260      84.430  81.430  55.750  1.00  0.00           H
ATOM   3991 2HG1 VAL A 260      84.120  80.900  57.400  1.00  0.00           H
ATOM   3992 3HG1 VAL A 260      84.620  82.580  57.140  1.00  0.00           H
ATOM   3993  CG2 VAL A 260      86.470  79.680  56.340  1.00  0.00           C
ATOM   3994 1HG2 VAL A 260      85.720  78.970  56.680  1.00  0.00           H
ATOM   3995 2HG2 VAL A 260      86.510  79.770  55.250  1.00  0.00           H
ATOM   3996 3HG2 VAL A 260      87.480  79.490  56.690  1.00  0.00           H
ATOM   3997  C   VAL A 260      86.970  83.560  57.040  1.00  0.00           C
ATOM   3998  O   VAL A 260      86.890  83.590  58.300  1.00  0.00           O
ATOM   3999  N   PRO A 261      87.050  84.710  56.320  1.00  0.00           N
ATOM   4000  CD  PRO A 261      87.850  84.790  55.090  1.00  0.00           C
ATOM   4001  HD1 PRO A 261      87.550  84.140  54.270  1.00  0.00           H
ATOM   4002  HD2 PRO A 261      88.890  84.590  55.340  1.00  0.00           H
ATOM   4003  CG  PRO A 261      87.850  86.290  54.660  1.00  0.00           C
ATOM   4004  HG1 PRO A 261      87.010  86.420  53.970  1.00  0.00           H
ATOM   4005  HG2 PRO A 261      88.770  86.680  54.220  1.00  0.00           H
ATOM   4006  CB  PRO A 261      87.500  86.970  55.960  1.00  0.00           C
ATOM   4007  HB1 PRO A 261      87.050  87.960  55.860  1.00  0.00           H
ATOM   4008  HB2 PRO A 261      88.370  87.240  56.560  1.00  0.00           H
ATOM   4009  CA  PRO A 261      86.740  86.020  56.900  1.00  0.00           C
ATOM   4010  HA  PRO A 261      87.100  86.030  57.930  1.00  0.00           H
ATOM   4011  C   PRO A 261      85.280  86.310  56.880  1.00  0.00           C
ATOM   4012  O   PRO A 261      84.930  87.140  57.680  1.00  0.00           O
ATOM   4013  N   TYR A 262      84.450  85.670  56.040  1.00  0.00           N
ATOM   4014  H   TYR A 262      84.770  84.980  55.380  1.00  0.00           H
ATOM   4015  CA  TYR A 262      83.020  85.970  56.160  1.00  0.00           C
ATOM   4016  HA  TYR A 262      82.760  86.730  56.900  1.00  0.00           H
ATOM   4017  CB  TYR A 262      82.620  86.600  54.780  1.00  0.00           C
ATOM   4018  HB1 TYR A 262      82.860  85.870  54.000  1.00  0.00           H
ATOM   4019  HB2 TYR A 262      83.420  87.310  54.570  1.00  0.00           H
ATOM   4020  CG  TYR A 262      81.250  87.200  54.700  1.00  0.00           C
ATOM   4021  CD1 TYR A 262      81.130  88.410  55.380  1.00  0.00           C
ATOM   4022  HD1 TYR A 262      81.950  88.840  55.940  1.00  0.00           H
ATOM   4023  CE1 TYR A 262      79.870  89.050  55.310  1.00  0.00           C
ATOM   4024  HE1 TYR A 262      79.750  89.980  55.850  1.00  0.00           H
ATOM   4025  CZ  TYR A 262      78.800  88.530  54.550  1.00  0.00           C
ATOM   4026  OH  TYR A 262      77.700  89.340  54.580  1.00  0.00           O
ATOM   4027  HH  TYR A 262      77.010  88.910  54.060  1.00  0.00           H
ATOM   4028  CE2 TYR A 262      78.950  87.370  53.770  1.00  0.00           C
ATOM   4029  HE2 TYR A 262      78.160  87.070  53.100  1.00  0.00           H
ATOM   4030  CD2 TYR A 262      80.150  86.660  53.900  1.00  0.00           C
ATOM   4031  HD2 TYR A 262      80.350  85.680  53.500  1.00  0.00           H
ATOM   4032  C   TYR A 262      82.200  84.740  56.490  1.00  0.00           C
ATOM   4033  O   TYR A 262      82.080  83.860  55.690  1.00  0.00           O
ATOM   4034  N   PRO A 263      81.550  84.710  57.710  1.00  0.00           N
ATOM   4035  CD  PRO A 263      81.620  85.790  58.770  1.00  0.00           C
ATOM   4036  HD1 PRO A 263      81.020  86.660  58.500  1.00  0.00           H
ATOM   4037  HD2 PRO A 263      82.640  86.150  58.940  1.00  0.00           H
ATOM   4038  CG  PRO A 263      81.190  85.230  60.010  1.00  0.00           C
ATOM   4039  HG1 PRO A 263      80.460  85.910  60.470  1.00  0.00           H
ATOM   4040  HG2 PRO A 263      81.940  85.260  60.800  1.00  0.00           H
ATOM   4041  CB  PRO A 263      80.470  83.930  59.670  1.00  0.00           C
ATOM   4042  HB1 PRO A 263      79.390  84.020  59.570  1.00  0.00           H
ATOM   4043  HB2 PRO A 263      80.640  83.180  60.440  1.00  0.00           H
ATOM   4044  CA  PRO A 263      81.080  83.500  58.330  1.00  0.00           C
ATOM   4045  HA  PRO A 263      82.000  82.960  58.590  1.00  0.00           H
ATOM   4046  C   PRO A 263      80.160  82.500  57.640  1.00  0.00           C
ATOM   4047  O   PRO A 263      80.260  81.290  57.870  1.00  0.00           O
ATOM   4048  N   ARG A 264      79.350  83.050  56.780  1.00  0.00           N
ATOM   4049  H   ARG A 264      79.470  84.050  56.740  1.00  0.00           H
ATOM   4050  CA  ARG A 264      78.490  82.380  55.760  1.00  0.00           C
ATOM   4051  HA  ARG A 264      78.020  81.460  56.120  1.00  0.00           H
ATOM   4052  CB  ARG A 264      77.330  83.300  55.330  1.00  0.00           C
ATOM   4053  HB1 ARG A 264      76.760  82.760  54.570  1.00  0.00           H
ATOM   4054  HB2 ARG A 264      77.800  84.200  54.960  1.00  0.00           H
ATOM   4055  CG  ARG A 264      76.350  83.600  56.510  1.00  0.00           C
ATOM   4056  HG1 ARG A 264      76.960  84.220  57.180  1.00  0.00           H
ATOM   4057  HG2 ARG A 264      75.880  82.750  57.010  1.00  0.00           H
ATOM   4058  CD  ARG A 264      75.110  84.450  56.130  1.00  0.00           C
ATOM   4059  HD1 ARG A 264      75.310  85.520  56.130  1.00  0.00           H
ATOM   4060  HD2 ARG A 264      74.510  84.250  57.020  1.00  0.00           H
ATOM   4061  NE  ARG A 264      74.480  84.070  54.860  1.00  0.00           N
ATOM   4062  HE  ARG A 264      74.800  84.500  54.000  1.00  0.00           H
ATOM   4063  CZ  ARG A 264      73.390  83.420  54.730  1.00  0.00           C
ATOM   4064  NH1 ARG A 264      72.710  82.890  55.720  1.00  0.00           N
ATOM   4065 1HH1 ARG A 264      73.020  82.920  56.680  1.00  0.00           H
ATOM   4066 2HH1 ARG A 264      71.980  82.270  55.400  1.00  0.00           H
ATOM   4067  NH2 ARG A 264      72.960  83.160  53.520  1.00  0.00           N
ATOM   4068 1HH2 ARG A 264      73.380  83.700  52.770  1.00  0.00           H
ATOM   4069 2HH2 ARG A 264      72.140  82.600  53.320  1.00  0.00           H
ATOM   4070  C   ARG A 264      79.230  81.930  54.470  1.00  0.00           C
ATOM   4071  O   ARG A 264      78.860  80.910  53.910  1.00  0.00           O
ATOM   4072  N   ILE A 265      80.270  82.630  53.990  1.00  0.00           N
ATOM   4073  H   ILE A 265      80.540  83.410  54.570  1.00  0.00           H
ATOM   4074  CA  ILE A 265      81.160  82.130  52.880  1.00  0.00           C
ATOM   4075  HA  ILE A 265      80.590  81.440  52.250  1.00  0.00           H
ATOM   4076  CB  ILE A 265      81.480  83.350  52.070  1.00  0.00           C
ATOM   4077  HB  ILE A 265      81.920  84.180  52.620  1.00  0.00           H
ATOM   4078  CG2 ILE A 265      82.560  83.030  50.960  1.00  0.00           C
ATOM   4079 1HG2 ILE A 265      82.820  83.910  50.380  1.00  0.00           H
ATOM   4080 2HG2 ILE A 265      83.480  82.590  51.360  1.00  0.00           H
ATOM   4081 3HG2 ILE A 265      82.230  82.240  50.280  1.00  0.00           H
ATOM   4082  CG1 ILE A 265      80.230  83.770  51.290  1.00  0.00           C
ATOM   4083 1HG1 ILE A 265      79.450  84.110  51.980  1.00  0.00           H
ATOM   4084 2HG1 ILE A 265      79.900  82.990  50.610  1.00  0.00           H
ATOM   4085  CD  ILE A 265      80.450  84.960  50.430  1.00  0.00           C
ATOM   4086  HD1 ILE A 265      81.170  85.660  50.870  1.00  0.00           H
ATOM   4087  HD2 ILE A 265      80.910  84.640  49.500  1.00  0.00           H
ATOM   4088  HD3 ILE A 265      79.500  85.470  50.290  1.00  0.00           H
ATOM   4089  C   ILE A 265      82.330  81.360  53.480  1.00  0.00           C
ATOM   4090  O   ILE A 265      83.450  81.840  53.510  1.00  0.00           O
ATOM   4091  N   HIS A 266      81.980  80.200  54.040  1.00  0.00           N
ATOM   4092  H   HIS A 266      80.990  79.960  54.050  1.00  0.00           H
ATOM   4093  CA  HIS A 266      82.880  79.180  54.660  1.00  0.00           C
ATOM   4094  HA  HIS A 266      83.890  79.590  54.630  1.00  0.00           H
ATOM   4095  CB  HIS A 266      82.430  78.890  56.090  1.00  0.00           C
ATOM   4096  HB1 HIS A 266      82.310  79.860  56.570  1.00  0.00           H
ATOM   4097  HB2 HIS A 266      83.290  78.370  56.500  1.00  0.00           H
ATOM   4098  CG  HIS A 266      81.170  78.140  56.360  1.00  0.00           C
ATOM   4099  ND1 HIS A 266      80.080  78.710  56.880  1.00  0.00           N
ATOM   4100  HD1 HIS A 266      79.960  79.710  56.980  1.00  0.00           H
ATOM   4101  CE1 HIS A 266      79.160  77.740  57.070  1.00  0.00           C
ATOM   4102  HE1 HIS A 266      78.150  78.020  57.330  1.00  0.00           H
ATOM   4103  NE2 HIS A 266      79.610  76.550  56.710  1.00  0.00           N
ATOM   4104  CD2 HIS A 266      80.960  76.780  56.330  1.00  0.00           C
ATOM   4105  HD2 HIS A 266      81.580  75.970  55.960  1.00  0.00           H
ATOM   4106  C   HIS A 266      83.220  77.870  53.810  1.00  0.00           C
ATOM   4107  O   HIS A 266      83.170  76.820  54.420  1.00  0.00           O
ATOM   4108  N   PHE A 267      83.410  77.910  52.500  1.00  0.00           N
ATOM   4109  H   PHE A 267      83.480  78.830  52.080  1.00  0.00           H
ATOM   4110  CA  PHE A 267      83.560  76.680  51.700  1.00  0.00           C
ATOM   4111  HA  PHE A 267      83.740  75.840  52.380  1.00  0.00           H
ATOM   4112  CB  PHE A 267      82.220  76.400  50.980  1.00  0.00           C
ATOM   4113  HB1 PHE A 267      82.290  75.420  50.500  1.00  0.00           H
ATOM   4114  HB2 PHE A 267      82.060  77.050  50.120  1.00  0.00           H
ATOM   4115  CG  PHE A 267      80.990  76.400  51.830  1.00  0.00           C
ATOM   4116  CD1 PHE A 267      80.440  77.580  52.190  1.00  0.00           C
ATOM   4117  HD1 PHE A 267      80.890  78.510  51.870  1.00  0.00           H
ATOM   4118  CE1 PHE A 267      79.250  77.590  53.010  1.00  0.00           C
ATOM   4119  HE1 PHE A 267      78.840  78.550  53.250  1.00  0.00           H
ATOM   4120  CZ  PHE A 267      78.600  76.440  53.370  1.00  0.00           C
ATOM   4121  HZ  PHE A 267      77.720  76.400  53.990  1.00  0.00           H
ATOM   4122  CE2 PHE A 267      79.220  75.200  52.940  1.00  0.00           C
ATOM   4123  HE2 PHE A 267      78.700  74.280  53.180  1.00  0.00           H
ATOM   4124  CD2 PHE A 267      80.400  75.170  52.230  1.00  0.00           C
ATOM   4125  HD2 PHE A 267      80.710  74.180  51.940  1.00  0.00           H
ATOM   4126  C   PHE A 267      84.770  76.840  50.790  1.00  0.00           C
ATOM   4127  O   PHE A 267      84.530  77.010  49.570  1.00  0.00           O
ATOM   4128  N   PRO A 268      86.020  76.790  51.260  1.00  0.00           N
ATOM   4129  CD  PRO A 268      86.500  76.520  52.610  1.00  0.00           C
ATOM   4130  HD1 PRO A 268      86.210  75.580  53.080  1.00  0.00           H
ATOM   4131  HD2 PRO A 268      86.120  77.210  53.370  1.00  0.00           H
ATOM   4132  CG  PRO A 268      88.030  76.630  52.560  1.00  0.00           C
ATOM   4133  HG1 PRO A 268      88.510  75.670  52.420  1.00  0.00           H
ATOM   4134  HG2 PRO A 268      88.380  77.260  53.380  1.00  0.00           H
ATOM   4135  CB  PRO A 268      88.290  77.490  51.250  1.00  0.00           C
ATOM   4136  HB1 PRO A 268      89.180  77.100  50.770  1.00  0.00           H
ATOM   4137  HB2 PRO A 268      88.210  78.570  51.390  1.00  0.00           H
ATOM   4138  CA  PRO A 268      87.110  77.130  50.330  1.00  0.00           C
ATOM   4139  HA  PRO A 268      86.840  78.020  49.760  1.00  0.00           H
ATOM   4140  C   PRO A 268      87.350  75.940  49.420  1.00  0.00           C
ATOM   4141  O   PRO A 268      87.130  74.750  49.840  1.00  0.00           O
ATOM   4142  N   LEU A 269      87.700  76.170  48.190  1.00  0.00           N
ATOM   4143  H   LEU A 269      88.020  77.090  47.910  1.00  0.00           H
ATOM   4144  CA  LEU A 269      87.850  75.180  47.110  1.00  0.00           C
ATOM   4145  HA  LEU A 269      87.020  74.470  47.190  1.00  0.00           H
ATOM   4146  CB  LEU A 269      87.860  75.910  45.810  1.00  0.00           C
ATOM   4147  HB1 LEU A 269      88.530  76.760  45.840  1.00  0.00           H
ATOM   4148  HB2 LEU A 269      86.900  76.370  45.600  1.00  0.00           H
ATOM   4149  CG  LEU A 269      88.270  75.100  44.530  1.00  0.00           C
ATOM   4150  HG  LEU A 269      89.140  74.490  44.790  1.00  0.00           H
ATOM   4151  CD1 LEU A 269      87.130  74.170  44.210  1.00  0.00           C
ATOM   4152 1HD1 LEU A 269      86.950  73.510  45.060  1.00  0.00           H
ATOM   4153 2HD1 LEU A 269      86.170  74.680  44.100  1.00  0.00           H
ATOM   4154 3HD1 LEU A 269      87.360  73.530  43.350  1.00  0.00           H
ATOM   4155  CD2 LEU A 269      88.640  76.020  43.420  1.00  0.00           C
ATOM   4156 1HD2 LEU A 269      88.820  75.470  42.500  1.00  0.00           H
ATOM   4157 2HD2 LEU A 269      87.810  76.650  43.120  1.00  0.00           H
ATOM   4158 3HD2 LEU A 269      89.410  76.730  43.740  1.00  0.00           H
ATOM   4159  C   LEU A 269      89.130  74.330  47.290  1.00  0.00           C
ATOM   4160  O   LEU A 269      90.240  74.870  47.450  1.00  0.00           O
ATOM   4161  N   ALA A 270      89.110  73.050  47.230  1.00  0.00           N
ATOM   4162  H   ALA A 270      88.210  72.610  47.150  1.00  0.00           H
ATOM   4163  CA  ALA A 270      90.260  72.200  47.320  1.00  0.00           C
ATOM   4164  HA  ALA A 270      91.130  72.700  47.760  1.00  0.00           H
ATOM   4165  CB  ALA A 270      89.990  71.090  48.290  1.00  0.00           C
ATOM   4166  HB1 ALA A 270      89.060  70.540  48.160  1.00  0.00           H
ATOM   4167  HB2 ALA A 270      90.870  70.450  48.390  1.00  0.00           H
ATOM   4168  HB3 ALA A 270      89.850  71.560  49.270  1.00  0.00           H
ATOM   4169  C   ALA A 270      90.710  71.780  45.900  1.00  0.00           C
ATOM   4170  O   ALA A 270      89.920  71.560  45.060  1.00  0.00           O
ATOM   4171  N   THR A 271      91.970  71.680  45.600  1.00  0.00           N
ATOM   4172  H   THR A 271      92.570  71.860  46.390  1.00  0.00           H
ATOM   4173  CA  THR A 271      92.590  71.130  44.410  1.00  0.00           C
ATOM   4174  HA  THR A 271      91.810  70.580  43.880  1.00  0.00           H
ATOM   4175  CB  THR A 271      93.010  72.230  43.440  1.00  0.00           C
ATOM   4176  HB  THR A 271      93.770  72.860  43.910  1.00  0.00           H
ATOM   4177  CG2 THR A 271      93.390  71.750  42.050  1.00  0.00           C
ATOM   4178 1HG2 THR A 271      92.530  71.220  41.620  1.00  0.00           H
ATOM   4179 2HG2 THR A 271      93.630  72.570  41.380  1.00  0.00           H
ATOM   4180 3HG2 THR A 271      94.250  71.080  42.080  1.00  0.00           H
ATOM   4181  OG1 THR A 271      91.980  73.240  43.260  1.00  0.00           O
ATOM   4182  HG1 THR A 271      91.890  73.700  44.100  1.00  0.00           H
ATOM   4183  C   THR A 271      93.840  70.330  44.910  1.00  0.00           C
ATOM   4184  O   THR A 271      94.440  70.660  45.920  1.00  0.00           O
ATOM   4185  N   TYR A 272      94.120  69.210  44.250  1.00  0.00           N
ATOM   4186  H   TYR A 272      93.580  68.990  43.430  1.00  0.00           H
ATOM   4187  CA  TYR A 272      95.210  68.370  44.650  1.00  0.00           C
ATOM   4188  HA  TYR A 272      95.860  68.970  45.290  1.00  0.00           H
ATOM   4189  CB  TYR A 272      94.680  67.180  45.490  1.00  0.00           C
ATOM   4190  HB1 TYR A 272      94.100  66.540  44.830  1.00  0.00           H
ATOM   4191  HB2 TYR A 272      93.960  67.440  46.270  1.00  0.00           H
ATOM   4192  CG  TYR A 272      95.740  66.350  46.150  1.00  0.00           C
ATOM   4193  CD1 TYR A 272      96.430  66.830  47.270  1.00  0.00           C
ATOM   4194  HD1 TYR A 272      96.170  67.740  47.780  1.00  0.00           H
ATOM   4195  CE1 TYR A 272      97.510  66.170  47.820  1.00  0.00           C
ATOM   4196  HE1 TYR A 272      98.000  66.630  48.660  1.00  0.00           H
ATOM   4197  CZ  TYR A 272      97.990  64.950  47.260  1.00  0.00           C
ATOM   4198  OH  TYR A 272      99.120  64.340  47.690  1.00  0.00           O
ATOM   4199  HH  TYR A 272      99.450  63.630  47.130  1.00  0.00           H
ATOM   4200  CE2 TYR A 272      97.160  64.380  46.210  1.00  0.00           C
ATOM   4201  HE2 TYR A 272      97.450  63.400  45.850  1.00  0.00           H
ATOM   4202  CD2 TYR A 272      96.110  65.090  45.610  1.00  0.00           C
ATOM   4203  HD2 TYR A 272      95.610  64.720  44.740  1.00  0.00           H
ATOM   4204  C   TYR A 272      96.010  67.940  43.450  1.00  0.00           C
ATOM   4205  O   TYR A 272      95.450  67.740  42.360  1.00  0.00           O
ATOM   4206  N   ALA A 273      97.340  67.740  43.610  1.00  0.00           N
ATOM   4207  H   ALA A 273      97.790  68.200  44.390  1.00  0.00           H
ATOM   4208  CA  ALA A 273      98.270  67.420  42.550  1.00  0.00           C
ATOM   4209  HA  ALA A 273      97.760  66.710  41.890  1.00  0.00           H
ATOM   4210  CB  ALA A 273      98.700  68.680  41.690  1.00  0.00           C
ATOM   4211  HB1 ALA A 273      99.340  69.330  42.280  1.00  0.00           H
ATOM   4212  HB2 ALA A 273      99.380  68.440  40.880  1.00  0.00           H
ATOM   4213  HB3 ALA A 273      97.840  69.310  41.490  1.00  0.00           H
ATOM   4214  C   ALA A 273      99.580  66.800  43.090  1.00  0.00           C
ATOM   4215  O   ALA A 273     100.080  67.340  44.100  1.00  0.00           O
ATOM   4216  N   PRO A 274     100.180  65.770  42.470  1.00  0.00           N
ATOM   4217  CD  PRO A 274     101.550  65.430  42.810  1.00  0.00           C
ATOM   4218  HD1 PRO A 274     101.560  64.820  43.720  1.00  0.00           H
ATOM   4219  HD2 PRO A 274     102.060  66.370  43.030  1.00  0.00           H
ATOM   4220  CG  PRO A 274     102.150  64.500  41.680  1.00  0.00           C
ATOM   4221  HG1 PRO A 274     102.140  63.440  41.950  1.00  0.00           H
ATOM   4222  HG2 PRO A 274     103.160  64.780  41.370  1.00  0.00           H
ATOM   4223  CB  PRO A 274     101.100  64.810  40.550  1.00  0.00           C
ATOM   4224  HB1 PRO A 274     101.010  63.960  39.870  1.00  0.00           H
ATOM   4225  HB2 PRO A 274     101.440  65.680  39.980  1.00  0.00           H
ATOM   4226  CA  PRO A 274      99.760  65.050  41.340  1.00  0.00           C
ATOM   4227  HA  PRO A 274      99.080  65.590  40.690  1.00  0.00           H
ATOM   4228  C   PRO A 274      99.040  63.760  41.750  1.00  0.00           C
ATOM   4229  O   PRO A 274      99.620  62.870  42.410  1.00  0.00           O
ATOM   4230  N   VAL A 275      97.780  63.550  41.310  1.00  0.00           N
ATOM   4231  H   VAL A 275      97.640  64.310  40.650  1.00  0.00           H
ATOM   4232  CA  VAL A 275      97.120  62.320  41.020  1.00  0.00           C
ATOM   4233  HA  VAL A 275      97.370  61.600  41.800  1.00  0.00           H
ATOM   4234  CB  VAL A 275      95.590  62.530  40.900  1.00  0.00           C
ATOM   4235  HB  VAL A 275      95.320  63.300  40.180  1.00  0.00           H
ATOM   4236  CG1 VAL A 275      94.780  61.310  40.680  1.00  0.00           C
ATOM   4237 1HG1 VAL A 275      93.700  61.460  40.710  1.00  0.00           H
ATOM   4238 2HG1 VAL A 275      94.940  60.740  39.760  1.00  0.00           H
ATOM   4239 3HG1 VAL A 275      95.060  60.560  41.430  1.00  0.00           H
ATOM   4240  CG2 VAL A 275      95.230  63.040  42.320  1.00  0.00           C
ATOM   4241 1HG2 VAL A 275      94.140  62.960  42.340  1.00  0.00           H
ATOM   4242 2HG2 VAL A 275      95.630  62.380  43.080  1.00  0.00           H
ATOM   4243 3HG2 VAL A 275      95.450  64.100  42.460  1.00  0.00           H
ATOM   4244  C   VAL A 275      97.630  61.640  39.730  1.00  0.00           C
ATOM   4245  O   VAL A 275      97.450  62.220  38.680  1.00  0.00           O
ATOM   4246  N   ILE A 276      98.400  60.520  39.890  1.00  0.00           N
ATOM   4247  H   ILE A 276      98.440  60.000  40.750  1.00  0.00           H
ATOM   4248  CA  ILE A 276      99.230  60.000  38.790  1.00  0.00           C
ATOM   4249  HA  ILE A 276      98.780  60.390  37.880  1.00  0.00           H
ATOM   4250  CB  ILE A 276     100.680  60.610  38.920  1.00  0.00           C
ATOM   4251  HB  ILE A 276     100.570  61.540  39.470  1.00  0.00           H
ATOM   4252  CG2 ILE A 276     101.630  59.800  39.750  1.00  0.00           C
ATOM   4253 1HG2 ILE A 276     102.610  60.270  39.850  1.00  0.00           H
ATOM   4254 2HG2 ILE A 276     101.260  59.770  40.780  1.00  0.00           H
ATOM   4255 3HG2 ILE A 276     101.630  58.800  39.330  1.00  0.00           H
ATOM   4256  CG1 ILE A 276     101.160  60.890  37.500  1.00  0.00           C
ATOM   4257 1HG1 ILE A 276     100.470  61.570  37.000  1.00  0.00           H
ATOM   4258 2HG1 ILE A 276     101.290  59.960  36.950  1.00  0.00           H
ATOM   4259  CD  ILE A 276     102.440  61.700  37.650  1.00  0.00           C
ATOM   4260  HD1 ILE A 276     102.310  62.630  38.210  1.00  0.00           H
ATOM   4261  HD2 ILE A 276     103.240  61.130  38.110  1.00  0.00           H
ATOM   4262  HD3 ILE A 276     102.880  62.040  36.710  1.00  0.00           H
ATOM   4263  C   ILE A 276      99.220  58.470  38.690  1.00  0.00           C
ATOM   4264  O   ILE A 276      99.280  57.820  39.690  1.00  0.00           O
ATOM   4265  N   SER A 277      99.290  57.970  37.490  1.00  0.00           N
ATOM   4266  H   SER A 277      99.080  58.660  36.780  1.00  0.00           H
ATOM   4267  CA  SER A 277      99.520  56.590  37.100  1.00  0.00           C
ATOM   4268  HA  SER A 277      99.470  55.930  37.980  1.00  0.00           H
ATOM   4269  CB  SER A 277      98.440  56.170  36.120  1.00  0.00           C
ATOM   4270  HB1 SER A 277      98.580  56.620  35.130  1.00  0.00           H
ATOM   4271  HB2 SER A 277      97.490  56.530  36.500  1.00  0.00           H
ATOM   4272  OG  SER A 277      98.340  54.720  36.020  1.00  0.00           O
ATOM   4273  HG  SER A 277      97.920  54.410  36.820  1.00  0.00           H
ATOM   4274  C   SER A 277     100.920  56.560  36.420  1.00  0.00           C
ATOM   4275  O   SER A 277     101.100  56.540  35.210  1.00  0.00           O
ATOM   4276  N   ALA A 278     101.910  56.610  37.320  1.00  0.00           N
ATOM   4277  H   ALA A 278     101.630  56.800  38.280  1.00  0.00           H
ATOM   4278  CA  ALA A 278     103.330  56.290  37.110  1.00  0.00           C
ATOM   4279  HA  ALA A 278     103.820  56.310  38.090  1.00  0.00           H
ATOM   4280  CB  ALA A 278     103.500  54.890  36.780  1.00  0.00           C
ATOM   4281  HB1 ALA A 278     104.580  54.690  36.830  1.00  0.00           H
ATOM   4282  HB2 ALA A 278     103.070  54.290  37.580  1.00  0.00           H
ATOM   4283  HB3 ALA A 278     103.130  54.590  35.810  1.00  0.00           H
ATOM   4284  C   ALA A 278     104.150  57.340  36.340  1.00  0.00           C
ATOM   4285  O   ALA A 278     104.610  57.010  35.250  1.00  0.00           O
ATOM   4286  N   GLU A 284     104.410  58.530  36.930  1.00  0.00           N
ATOM   4287  H   GLU A 284     103.960  58.710  37.820  1.00  0.00           H
ATOM   4288  CA  GLU A 284     105.630  59.340  36.640  1.00  0.00           C
ATOM   4289  HA  GLU A 284     106.520  58.730  36.500  1.00  0.00           H
ATOM   4290  CB  GLU A 284     105.390  60.160  35.400  1.00  0.00           C
ATOM   4291  HB1 GLU A 284     104.810  61.030  35.700  1.00  0.00           H
ATOM   4292  HB2 GLU A 284     104.730  59.610  34.720  1.00  0.00           H
ATOM   4293  CG  GLU A 284     106.770  60.260  34.680  1.00  0.00           C
ATOM   4294  HG1 GLU A 284     106.930  59.280  34.220  1.00  0.00           H
ATOM   4295  HG2 GLU A 284     107.680  60.480  35.240  1.00  0.00           H
ATOM   4296  CD  GLU A 284     106.540  61.190  33.470  1.00  0.00           C
ATOM   4297  OE1 GLU A 284     107.060  62.330  33.550  1.00  0.00           O
ATOM   4298  OE2 GLU A 284     105.870  60.800  32.430  1.00  0.00           O
ATOM   4299  C   GLU A 284     105.870  60.360  37.760  1.00  0.00           C
ATOM   4300  O   GLU A 284     105.300  60.250  38.810  1.00  0.00           O
ATOM   4301  N   GLN A 285     106.760  61.450  37.600  1.00  0.00           N
ATOM   4302  H   GLN A 285     107.210  61.620  36.710  1.00  0.00           H
ATOM   4303  CA  GLN A 285     107.170  62.390  38.650  1.00  0.00           C
ATOM   4304  HA  GLN A 285     106.370  62.360  39.390  1.00  0.00           H
ATOM   4305  CB  GLN A 285     108.470  62.040  39.250  1.00  0.00           C
ATOM   4306  HB1 GLN A 285     108.790  62.740  40.030  1.00  0.00           H
ATOM   4307  HB2 GLN A 285     109.210  62.100  38.450  1.00  0.00           H
ATOM   4308  CG  GLN A 285     108.610  60.660  39.840  1.00  0.00           C
ATOM   4309  HG1 GLN A 285     109.630  60.510  40.170  1.00  0.00           H
ATOM   4310  HG2 GLN A 285     108.440  59.850  39.130  1.00  0.00           H
ATOM   4311  CD  GLN A 285     107.710  60.470  41.100  1.00  0.00           C
ATOM   4312  OE1 GLN A 285     107.730  61.280  42.070  1.00  0.00           O
ATOM   4313  NE2 GLN A 285     106.830  59.450  41.170  1.00  0.00           N
ATOM   4314 1HE2 GLN A 285     106.550  58.980  40.320  1.00  0.00           H
ATOM   4315 2HE2 GLN A 285     106.150  59.320  41.900  1.00  0.00           H
ATOM   4316  C   GLN A 285     107.240  63.800  38.090  1.00  0.00           C
ATOM   4317  O   GLN A 285     107.550  64.050  36.880  1.00  0.00           O
ATOM   4318  N   LEU A 286     106.960  64.800  38.930  1.00  0.00           N
ATOM   4319  H   LEU A 286     106.680  64.460  39.840  1.00  0.00           H
ATOM   4320  CA  LEU A 286     106.780  66.220  38.610  1.00  0.00           C
ATOM   4321  HA  LEU A 286     107.050  66.390  37.560  1.00  0.00           H
ATOM   4322  CB  LEU A 286     105.210  66.530  38.730  1.00  0.00           C
ATOM   4323  HB1 LEU A 286     105.150  67.610  38.760  1.00  0.00           H
ATOM   4324  HB2 LEU A 286     104.830  66.210  39.700  1.00  0.00           H
ATOM   4325  CG  LEU A 286     104.360  66.020  37.520  1.00  0.00           C
ATOM   4326  HG  LEU A 286     104.910  66.250  36.610  1.00  0.00           H
ATOM   4327  CD1 LEU A 286     103.910  64.580  37.590  1.00  0.00           C
ATOM   4328 1HD1 LEU A 286     104.820  63.990  37.620  1.00  0.00           H
ATOM   4329 2HD1 LEU A 286     103.190  64.360  38.380  1.00  0.00           H
ATOM   4330 3HD1 LEU A 286     103.710  64.200  36.580  1.00  0.00           H
ATOM   4331  CD2 LEU A 286     103.080  66.900  37.380  1.00  0.00           C
ATOM   4332 1HD2 LEU A 286     103.370  67.860  36.950  1.00  0.00           H
ATOM   4333 2HD2 LEU A 286     102.430  66.430  36.630  1.00  0.00           H
ATOM   4334 3HD2 LEU A 286     102.530  66.950  38.320  1.00  0.00           H
ATOM   4335  C   LEU A 286     107.730  67.150  39.450  1.00  0.00           C
ATOM   4336  O   LEU A 286     108.130  66.800  40.580  1.00  0.00           O
ATOM   4337  N   SER A 287     108.050  68.220  38.820  1.00  0.00           N
ATOM   4338  H   SER A 287     107.680  68.300  37.880  1.00  0.00           H
ATOM   4339  CA  SER A 287     108.600  69.330  39.460  1.00  0.00           C
ATOM   4340  HA  SER A 287     109.460  68.990  40.040  1.00  0.00           H
ATOM   4341  CB  SER A 287     109.190  70.340  38.390  1.00  0.00           C
ATOM   4342  HB1 SER A 287     109.560  69.770  37.530  1.00  0.00           H
ATOM   4343  HB2 SER A 287     110.050  70.830  38.840  1.00  0.00           H
ATOM   4344  OG  SER A 287     108.200  71.220  37.990  1.00  0.00           O
ATOM   4345  HG  SER A 287     108.490  71.660  37.180  1.00  0.00           H
ATOM   4346  C   SER A 287     107.630  70.090  40.400  1.00  0.00           C
ATOM   4347  O   SER A 287     106.400  70.160  40.200  1.00  0.00           O
ATOM   4348  N   VAL A 288     108.200  70.850  41.310  1.00  0.00           N
ATOM   4349  H   VAL A 288     109.180  70.670  41.470  1.00  0.00           H
ATOM   4350  CA  VAL A 288     107.510  71.910  42.050  1.00  0.00           C
ATOM   4351  HA  VAL A 288     106.710  71.500  42.670  1.00  0.00           H
ATOM   4352  CB  VAL A 288     108.330  72.670  43.070  1.00  0.00           C
ATOM   4353  HB  VAL A 288     109.170  73.220  42.630  1.00  0.00           H
ATOM   4354  CG1 VAL A 288     107.590  73.740  43.890  1.00  0.00           C
ATOM   4355 1HG1 VAL A 288     108.400  74.230  44.430  1.00  0.00           H
ATOM   4356 2HG1 VAL A 288     107.200  74.620  43.370  1.00  0.00           H
ATOM   4357 3HG1 VAL A 288     106.890  73.300  44.600  1.00  0.00           H
ATOM   4358  CG2 VAL A 288     108.990  71.660  44.040  1.00  0.00           C
ATOM   4359 1HG2 VAL A 288     109.580  70.990  43.420  1.00  0.00           H
ATOM   4360 2HG2 VAL A 288     109.820  71.990  44.670  1.00  0.00           H
ATOM   4361 3HG2 VAL A 288     108.200  71.210  44.640  1.00  0.00           H
ATOM   4362  C   VAL A 288     106.710  72.890  41.130  1.00  0.00           C
ATOM   4363  O   VAL A 288     105.530  73.120  41.470  1.00  0.00           O
ATOM   4364  N   ALA A 289     107.300  73.510  40.120  1.00  0.00           N
ATOM   4365  H   ALA A 289     108.300  73.410  40.050  1.00  0.00           H
ATOM   4366  CA  ALA A 289     106.700  74.360  39.130  1.00  0.00           C
ATOM   4367  HA  ALA A 289     106.360  75.300  39.580  1.00  0.00           H
ATOM   4368  CB  ALA A 289     107.860  74.710  38.140  1.00  0.00           C
ATOM   4369  HB1 ALA A 289     108.400  75.520  38.610  1.00  0.00           H
ATOM   4370  HB2 ALA A 289     108.590  73.910  37.960  1.00  0.00           H
ATOM   4371  HB3 ALA A 289     107.480  75.020  37.160  1.00  0.00           H
ATOM   4372  C   ALA A 289     105.480  73.830  38.380  1.00  0.00           C
ATOM   4373  O   ALA A 289     104.590  74.550  38.130  1.00  0.00           O
ATOM   4374  N   GLU A 290     105.520  72.510  38.110  1.00  0.00           N
ATOM   4375  H   GLU A 290     106.330  71.960  38.320  1.00  0.00           H
ATOM   4376  CA  GLU A 290     104.400  71.770  37.440  1.00  0.00           C
ATOM   4377  HA  GLU A 290     104.030  72.340  36.590  1.00  0.00           H
ATOM   4378  CB  GLU A 290     104.980  70.510  36.860  1.00  0.00           C
ATOM   4379  HB1 GLU A 290     104.130  69.840  36.750  1.00  0.00           H
ATOM   4380  HB2 GLU A 290     105.730  70.110  37.560  1.00  0.00           H
ATOM   4381  CG  GLU A 290     105.660  70.760  35.540  1.00  0.00           C
ATOM   4382  HG1 GLU A 290     106.060  71.770  35.600  1.00  0.00           H
ATOM   4383  HG2 GLU A 290     104.870  70.880  34.810  1.00  0.00           H
ATOM   4384  CD  GLU A 290     106.710  69.710  35.200  1.00  0.00           C
ATOM   4385  OE1 GLU A 290     106.640  68.490  35.580  1.00  0.00           O
ATOM   4386  OE2 GLU A 290     107.650  70.120  34.550  1.00  0.00           O
ATOM   4387  C   GLU A 290     103.260  71.500  38.390  1.00  0.00           C
ATOM   4388  O   GLU A 290     102.090  71.800  38.070  1.00  0.00           O
ATOM   4389  N   ILE A 291     103.560  71.060  39.590  1.00  0.00           N
ATOM   4390  H   ILE A 291     104.520  70.800  39.790  1.00  0.00           H
ATOM   4391  CA  ILE A 291     102.530  70.750  40.570  1.00  0.00           C
ATOM   4392  HA  ILE A 291     101.690  70.340  40.000  1.00  0.00           H
ATOM   4393  CB  ILE A 291     102.890  69.740  41.680  1.00  0.00           C
ATOM   4394  HB  ILE A 291     101.990  69.420  42.210  1.00  0.00           H
ATOM   4395  CG2 ILE A 291     103.480  68.510  41.080  1.00  0.00           C
ATOM   4396 1HG2 ILE A 291     103.160  67.690  41.720  1.00  0.00           H
ATOM   4397 2HG2 ILE A 291     103.010  68.030  40.220  1.00  0.00           H
ATOM   4398 3HG2 ILE A 291     104.550  68.630  40.860  1.00  0.00           H
ATOM   4399  CG1 ILE A 291     103.910  70.410  42.670  1.00  0.00           C
ATOM   4400 1HG1 ILE A 291     103.380  71.290  43.040  1.00  0.00           H
ATOM   4401 2HG1 ILE A 291     104.790  70.700  42.100  1.00  0.00           H
ATOM   4402  CD  ILE A 291     104.340  69.510  43.850  1.00  0.00           C
ATOM   4403  HD1 ILE A 291     103.580  69.430  44.630  1.00  0.00           H
ATOM   4404  HD2 ILE A 291     104.730  68.550  43.530  1.00  0.00           H
ATOM   4405  HD3 ILE A 291     105.170  69.960  44.400  1.00  0.00           H
ATOM   4406  C   ILE A 291     101.830  72.010  41.060  1.00  0.00           C
ATOM   4407  O   ILE A 291     100.620  72.010  41.230  1.00  0.00           O
ATOM   4408  N   THR A 292     102.580  73.120  41.120  1.00  0.00           N
ATOM   4409  H   THR A 292     103.540  73.070  40.820  1.00  0.00           H
ATOM   4410  CA  THR A 292     102.060  74.460  41.360  1.00  0.00           C
ATOM   4411  HA  THR A 292     101.520  74.400  42.310  1.00  0.00           H
ATOM   4412  CB  THR A 292     103.220  75.340  41.820  1.00  0.00           C
ATOM   4413  HB  THR A 292     103.870  75.550  40.970  1.00  0.00           H
ATOM   4414  CG2 THR A 292     102.610  76.630  42.360  1.00  0.00           C
ATOM   4415 1HG2 THR A 292     103.500  77.090  42.800  1.00  0.00           H
ATOM   4416 2HG2 THR A 292     102.230  77.300  41.590  1.00  0.00           H
ATOM   4417 3HG2 THR A 292     101.870  76.510  43.150  1.00  0.00           H
ATOM   4418  OG1 THR A 292     103.890  74.700  42.890  1.00  0.00           O
ATOM   4419  HG1 THR A 292     104.370  73.970  42.500  1.00  0.00           H
ATOM   4420  C   THR A 292     101.220  75.100  40.300  1.00  0.00           C
ATOM   4421  O   THR A 292     100.210  75.730  40.670  1.00  0.00           O
ATOM   4422  N   ASN A 293     101.470  74.890  39.020  1.00  0.00           N
ATOM   4423  H   ASN A 293     102.320  74.370  38.910  1.00  0.00           H
ATOM   4424  CA  ASN A 293     100.620  75.360  37.850  1.00  0.00           C
ATOM   4425  HA  ASN A 293     100.370  76.420  37.940  1.00  0.00           H
ATOM   4426  CB  ASN A 293     101.430  75.120  36.560  1.00  0.00           C
ATOM   4427  HB1 ASN A 293     101.630  74.050  36.580  1.00  0.00           H
ATOM   4428  HB2 ASN A 293     102.430  75.550  36.440  1.00  0.00           H
ATOM   4429  CG  ASN A 293     100.620  75.440  35.280  1.00  0.00           C
ATOM   4430  OD1 ASN A 293     100.130  76.570  35.020  1.00  0.00           O
ATOM   4431  ND2 ASN A 293     100.430  74.470  34.440  1.00  0.00           N
ATOM   4432 1HD2 ASN A 293     101.090  73.710  34.550  1.00  0.00           H
ATOM   4433 2HD2 ASN A 293     100.010  74.770  33.570  1.00  0.00           H
ATOM   4434  C   ASN A 293      99.370  74.510  37.890  1.00  0.00           C
ATOM   4435  O   ASN A 293      98.310  75.050  37.650  1.00  0.00           O
ATOM   4436  N   ALA A 294      99.490  73.210  38.230  1.00  0.00           N
ATOM   4437  H   ALA A 294     100.370  72.740  38.100  1.00  0.00           H
ATOM   4438  CA  ALA A 294      98.310  72.250  38.190  1.00  0.00           C
ATOM   4439  HA  ALA A 294      97.820  72.220  37.220  1.00  0.00           H
ATOM   4440  CB  ALA A 294      98.820  70.860  38.340  1.00  0.00           C
ATOM   4441  HB1 ALA A 294      99.640  70.640  37.650  1.00  0.00           H
ATOM   4442  HB2 ALA A 294      99.150  70.710  39.370  1.00  0.00           H
ATOM   4443  HB3 ALA A 294      98.060  70.100  38.160  1.00  0.00           H
ATOM   4444  C   ALA A 294      97.200  72.570  39.130  1.00  0.00           C
ATOM   4445  O   ALA A 294      96.090  72.170  38.890  1.00  0.00           O
ATOM   4446  N   CYS A 295      97.540  73.310  40.210  1.00  0.00           N
ATOM   4447  H   CYS A 295      98.490  73.630  40.320  1.00  0.00           H
ATOM   4448  CA  CYS A 295      96.720  73.710  41.370  1.00  0.00           C
ATOM   4449  HA  CYS A 295      96.240  72.800  41.730  1.00  0.00           H
ATOM   4450  CB  CYS A 295      97.620  74.370  42.460  1.00  0.00           C
ATOM   4451  HB1 CYS A 295      96.980  74.830  43.210  1.00  0.00           H
ATOM   4452  HB2 CYS A 295      98.270  75.150  42.070  1.00  0.00           H
ATOM   4453  SG  CYS A 295      98.620  73.200  43.350  1.00  0.00           S
ATOM   4454  HG  CYS A 295      99.590  73.200  42.430  1.00  0.00           H
ATOM   4455  C   CYS A 295      95.660  74.790  40.880  1.00  0.00           C
ATOM   4456  O   CYS A 295      94.700  75.130  41.570  1.00  0.00           O
ATOM   4457  N   PHE A 296      95.840  75.360  39.700  1.00  0.00           N
ATOM   4458  H   PHE A 296      96.660  75.060  39.200  1.00  0.00           H
ATOM   4459  CA  PHE A 296      94.980  76.420  39.090  1.00  0.00           C
ATOM   4460  HA  PHE A 296      94.260  76.680  39.870  1.00  0.00           H
ATOM   4461  CB  PHE A 296      95.780  77.670  38.700  1.00  0.00           C
ATOM   4462  HB1 PHE A 296      95.210  78.380  38.100  1.00  0.00           H
ATOM   4463  HB2 PHE A 296      96.570  77.320  38.030  1.00  0.00           H
ATOM   4464  CG  PHE A 296      96.350  78.260  39.960  1.00  0.00           C
ATOM   4465  CD1 PHE A 296      95.580  79.180  40.660  1.00  0.00           C
ATOM   4466  HD1 PHE A 296      94.650  79.600  40.290  1.00  0.00           H
ATOM   4467  CE1 PHE A 296      96.060  79.790  41.870  1.00  0.00           C
ATOM   4468  HE1 PHE A 296      95.580  80.640  42.320  1.00  0.00           H
ATOM   4469  CZ  PHE A 296      97.250  79.390  42.430  1.00  0.00           C
ATOM   4470  HZ  PHE A 296      97.560  79.640  43.430  1.00  0.00           H
ATOM   4471  CE2 PHE A 296      98.070  78.480  41.650  1.00  0.00           C
ATOM   4472  HE2 PHE A 296      98.970  78.020  42.030  1.00  0.00           H
ATOM   4473  CD2 PHE A 296      97.590  77.920  40.440  1.00  0.00           C
ATOM   4474  HD2 PHE A 296      98.170  77.220  39.870  1.00  0.00           H
ATOM   4475  C   PHE A 296      94.120  75.840  37.990  1.00  0.00           C
ATOM   4476  O   PHE A 296      93.470  76.600  37.260  1.00  0.00           O
ATOM   4477  N   GLU A 297      94.160  74.500  37.790  1.00  0.00           N
ATOM   4478  H   GLU A 297      94.690  73.890  38.410  1.00  0.00           H
ATOM   4479  CA  GLU A 297      93.590  73.870  36.510  1.00  0.00           C
ATOM   4480  HA  GLU A 297      93.310  74.620  35.770  1.00  0.00           H
ATOM   4481  CB  GLU A 297      94.600  72.980  35.820  1.00  0.00           C
ATOM   4482  HB1 GLU A 297      94.610  71.970  36.230  1.00  0.00           H
ATOM   4483  HB2 GLU A 297      95.630  73.330  35.970  1.00  0.00           H
ATOM   4484  CG  GLU A 297      94.400  72.850  34.310  1.00  0.00           C
ATOM   4485  HG1 GLU A 297      93.360  72.620  34.080  1.00  0.00           H
ATOM   4486  HG2 GLU A 297      94.990  72.020  33.940  1.00  0.00           H
ATOM   4487  CD  GLU A 297      94.910  74.190  33.640  1.00  0.00           C
ATOM   4488  OE1 GLU A 297      94.010  75.050  33.520  1.00  0.00           O
ATOM   4489  OE2 GLU A 297      96.070  74.210  33.180  1.00  0.00           O
ATOM   4490  C   GLU A 297      92.280  73.050  36.830  1.00  0.00           C
ATOM   4491  O   GLU A 297      92.380  72.120  37.590  1.00  0.00           O
ATOM   4492  N   PRO A 298      91.110  73.400  36.250  1.00  0.00           N
ATOM   4493  CD  PRO A 298      90.810  74.610  35.470  1.00  0.00           C
ATOM   4494  HD1 PRO A 298      91.150  74.530  34.440  1.00  0.00           H
ATOM   4495  HD2 PRO A 298      91.300  75.430  36.010  1.00  0.00           H
ATOM   4496  CG  PRO A 298      89.340  74.930  35.670  1.00  0.00           C
ATOM   4497  HG1 PRO A 298      88.880  75.530  34.880  1.00  0.00           H
ATOM   4498  HG2 PRO A 298      89.190  75.390  36.640  1.00  0.00           H
ATOM   4499  CB  PRO A 298      88.670  73.540  35.740  1.00  0.00           C
ATOM   4500  HB1 PRO A 298      88.510  73.070  34.770  1.00  0.00           H
ATOM   4501  HB2 PRO A 298      87.740  73.490  36.300  1.00  0.00           H
ATOM   4502  CA  PRO A 298      89.770  72.760  36.570  1.00  0.00           C
ATOM   4503  HA  PRO A 298      89.470  72.960  37.590  1.00  0.00           H
ATOM   4504  C   PRO A 298      89.630  71.260  36.380  1.00  0.00           C
ATOM   4505  O   PRO A 298      88.940  70.600  37.110  1.00  0.00           O
ATOM   4506  N   ALA A 299      90.450  70.660  35.490  1.00  0.00           N
ATOM   4507  H   ALA A 299      90.950  71.230  34.820  1.00  0.00           H
ATOM   4508  CA  ALA A 299      90.840  69.220  35.530  1.00  0.00           C
ATOM   4509  HA  ALA A 299      90.100  68.650  34.970  1.00  0.00           H
ATOM   4510  CB  ALA A 299      92.070  69.050  34.700  1.00  0.00           C
ATOM   4511  HB1 ALA A 299      91.800  69.530  33.750  1.00  0.00           H
ATOM   4512  HB2 ALA A 299      92.830  69.660  35.180  1.00  0.00           H
ATOM   4513  HB3 ALA A 299      92.400  68.020  34.570  1.00  0.00           H
ATOM   4514  C   ALA A 299      91.130  68.600  36.930  1.00  0.00           C
ATOM   4515  O   ALA A 299      90.800  67.390  37.080  1.00  0.00           O
ATOM   4516  N   ASN A 300      91.600  69.360  37.910  1.00  0.00           N
ATOM   4517  H   ASN A 300      91.700  70.350  37.720  1.00  0.00           H
ATOM   4518  CA  ASN A 300      92.180  68.880  39.210  1.00  0.00           C
ATOM   4519  HA  ASN A 300      92.310  67.800  39.110  1.00  0.00           H
ATOM   4520  CB  ASN A 300      93.610  69.410  39.340  1.00  0.00           C
ATOM   4521  HB1 ASN A 300      94.010  69.040  40.290  1.00  0.00           H
ATOM   4522  HB2 ASN A 300      93.610  70.500  39.360  1.00  0.00           H
ATOM   4523  CG  ASN A 300      94.490  69.000  38.220  1.00  0.00           C
ATOM   4524  OD1 ASN A 300      94.430  67.850  37.770  1.00  0.00           O
ATOM   4525  ND2 ASN A 300      95.270  69.860  37.670  1.00  0.00           N
ATOM   4526 1HD2 ASN A 300      95.300  70.770  38.110  1.00  0.00           H
ATOM   4527 2HD2 ASN A 300      95.750  69.710  36.790  1.00  0.00           H
ATOM   4528  C   ASN A 300      91.370  69.210  40.470  1.00  0.00           C
ATOM   4529  O   ASN A 300      91.790  68.780  41.570  1.00  0.00           O
ATOM   4530  N   GLN A 301      90.300  70.040  40.360  1.00  0.00           N
ATOM   4531  H   GLN A 301      90.050  70.510  39.500  1.00  0.00           H
ATOM   4532  CA  GLN A 301      89.560  70.560  41.520  1.00  0.00           C
ATOM   4533  HA  GLN A 301      90.170  70.810  42.390  1.00  0.00           H
ATOM   4534  CB  GLN A 301      88.740  71.770  40.980  1.00  0.00           C
ATOM   4535  HB1 GLN A 301      88.000  71.980  41.750  1.00  0.00           H
ATOM   4536  HB2 GLN A 301      88.350  71.580  39.980  1.00  0.00           H
ATOM   4537  CG  GLN A 301      89.590  73.070  40.780  1.00  0.00           C
ATOM   4538  HG1 GLN A 301      90.490  72.750  40.260  1.00  0.00           H
ATOM   4539  HG2 GLN A 301      89.800  73.370  41.800  1.00  0.00           H
ATOM   4540  CD  GLN A 301      88.950  74.170  39.990  1.00  0.00           C
ATOM   4541  OE1 GLN A 301      88.050  73.990  39.220  1.00  0.00           O
ATOM   4542  NE2 GLN A 301      89.480  75.370  39.950  1.00  0.00           N
ATOM   4543 1HE2 GLN A 301      90.260  75.650  40.510  1.00  0.00           H
ATOM   4544 2HE2 GLN A 301      89.060  76.020  39.290  1.00  0.00           H
ATOM   4545  C   GLN A 301      88.640  69.600  42.140  1.00  0.00           C
ATOM   4546  O   GLN A 301      88.150  68.690  41.420  1.00  0.00           O
ATOM   4547  N   MET A 302      88.390  69.740  43.450  1.00  0.00           N
ATOM   4548  H   MET A 302      88.770  70.590  43.830  1.00  0.00           H
ATOM   4549  CA  MET A 302      87.400  68.900  44.130  1.00  0.00           C
ATOM   4550  HA  MET A 302      87.490  67.860  43.820  1.00  0.00           H
ATOM   4551  CB  MET A 302      87.690  69.060  45.630  1.00  0.00           C
ATOM   4552  HB1 MET A 302      86.870  68.560  46.140  1.00  0.00           H
ATOM   4553  HB2 MET A 302      87.680  70.100  45.960  1.00  0.00           H
ATOM   4554  CG  MET A 302      89.040  68.520  46.060  1.00  0.00           C
ATOM   4555  HG1 MET A 302      89.210  68.720  47.120  1.00  0.00           H
ATOM   4556  HG2 MET A 302      89.840  69.060  45.550  1.00  0.00           H
ATOM   4557  SD  MET A 302      89.340  66.740  46.030  1.00  0.00           S
ATOM   4558  CE  MET A 302      90.530  66.650  44.680  1.00  0.00           C
ATOM   4559  HE1 MET A 302      90.120  67.300  43.910  1.00  0.00           H
ATOM   4560  HE2 MET A 302      91.420  67.180  45.000  1.00  0.00           H
ATOM   4561  HE3 MET A 302      90.620  65.610  44.380  1.00  0.00           H
ATOM   4562  C   MET A 302      85.930  69.390  43.780  1.00  0.00           C
ATOM   4563  O   MET A 302      85.020  68.610  43.860  1.00  0.00           O
ATOM   4564  N   VAL A 303      85.720  70.630  43.340  1.00  0.00           N
ATOM   4565  H   VAL A 303      86.450  71.310  43.470  1.00  0.00           H
ATOM   4566  CA  VAL A 303      84.480  71.120  42.700  1.00  0.00           C
ATOM   4567  HA  VAL A 303      83.910  70.230  42.430  1.00  0.00           H
ATOM   4568  CB  VAL A 303      83.640  71.960  43.670  1.00  0.00           C
ATOM   4569  HB  VAL A 303      84.030  72.970  43.860  1.00  0.00           H
ATOM   4570  CG1 VAL A 303      82.190  72.130  43.120  1.00  0.00           C
ATOM   4571 1HG1 VAL A 303      81.660  72.740  43.860  1.00  0.00           H
ATOM   4572 2HG1 VAL A 303      82.200  72.800  42.270  1.00  0.00           H
ATOM   4573 3HG1 VAL A 303      81.530  71.300  42.890  1.00  0.00           H
ATOM   4574  CG2 VAL A 303      83.460  71.290  45.050  1.00  0.00           C
ATOM   4575 1HG2 VAL A 303      82.900  70.360  44.930  1.00  0.00           H
ATOM   4576 2HG2 VAL A 303      84.380  71.220  45.620  1.00  0.00           H
ATOM   4577 3HG2 VAL A 303      82.680  71.840  45.590  1.00  0.00           H
ATOM   4578  C   VAL A 303      84.840  71.910  41.480  1.00  0.00           C
ATOM   4579  O   VAL A 303      85.320  73.010  41.590  1.00  0.00           O
ATOM   4580  N   LYS A 304      84.400  71.370  40.320  1.00  0.00           N
ATOM   4581  H   LYS A 304      84.000  70.450  40.410  1.00  0.00           H
ATOM   4582  CA  LYS A 304      84.720  72.010  39.040  1.00  0.00           C
ATOM   4583  HA  LYS A 304      85.800  72.200  39.000  1.00  0.00           H
ATOM   4584  CB  LYS A 304      84.290  71.250  37.770  1.00  0.00           C
ATOM   4585  HB1 LYS A 304      84.600  71.810  36.880  1.00  0.00           H
ATOM   4586  HB2 LYS A 304      83.220  71.050  37.830  1.00  0.00           H
ATOM   4587  CG  LYS A 304      84.910  69.850  37.720  1.00  0.00           C
ATOM   4588  HG1 LYS A 304      84.580  69.300  38.600  1.00  0.00           H
ATOM   4589  HG2 LYS A 304      85.990  69.910  37.730  1.00  0.00           H
ATOM   4590  CD  LYS A 304      84.340  69.140  36.440  1.00  0.00           C
ATOM   4591  HD1 LYS A 304      84.700  69.710  35.580  1.00  0.00           H
ATOM   4592  HD2 LYS A 304      83.260  69.190  36.500  1.00  0.00           H
ATOM   4593  CE  LYS A 304      84.810  67.690  36.470  1.00  0.00           C
ATOM   4594  HE1 LYS A 304      84.290  67.030  37.170  1.00  0.00           H
ATOM   4595  HE2 LYS A 304      85.830  67.690  36.880  1.00  0.00           H
ATOM   4596  NZ  LYS A 304      84.910  67.150  35.130  1.00  0.00           N
ATOM   4597  HZ1 LYS A 304      85.720  67.450  34.620  1.00  0.00           H
ATOM   4598  HZ2 LYS A 304      85.010  66.140  35.190  1.00  0.00           H
ATOM   4599  HZ3 LYS A 304      84.020  67.170  34.650  1.00  0.00           H
ATOM   4600  C   LYS A 304      84.030  73.380  38.990  1.00  0.00           C
ATOM   4601  O   LYS A 304      82.800  73.470  39.150  1.00  0.00           O
ATOM   4602  N   CYS A 305      84.820  74.430  38.820  1.00  0.00           N
ATOM   4603  H   CYS A 305      85.810  74.290  38.710  1.00  0.00           H
ATOM   4604  CA  CYS A 305      84.360  75.840  38.760  1.00  0.00           C
ATOM   4605  HA  CYS A 305      83.360  75.900  38.320  1.00  0.00           H
ATOM   4606  CB  CYS A 305      84.190  76.500  40.120  1.00  0.00           C
ATOM   4607  HB1 CYS A 305      83.500  75.930  40.750  1.00  0.00           H
ATOM   4608  HB2 CYS A 305      83.740  77.470  39.920  1.00  0.00           H
ATOM   4609  SG  CYS A 305      85.790  76.550  40.920  1.00  0.00           S
ATOM   4610  HG  CYS A 305      85.890  75.260  41.260  1.00  0.00           H
ATOM   4611  C   CYS A 305      85.270  76.580  37.810  1.00  0.00           C
ATOM   4612  O   CYS A 305      86.120  75.950  37.120  1.00  0.00           O
ATOM   4613  N   ASP A 306      85.080  77.890  37.650  1.00  0.00           N
ATOM   4614  H   ASP A 306      84.240  78.270  38.070  1.00  0.00           H
ATOM   4615  CA  ASP A 306      86.100  78.710  36.910  1.00  0.00           C
ATOM   4616  HA  ASP A 306      86.960  78.040  36.870  1.00  0.00           H
ATOM   4617  CB  ASP A 306      85.610  78.940  35.480  1.00  0.00           C
ATOM   4618  HB1 ASP A 306      84.970  79.800  35.310  1.00  0.00           H
ATOM   4619  HB2 ASP A 306      85.130  78.030  35.110  1.00  0.00           H
ATOM   4620  CG  ASP A 306      86.740  79.170  34.510  1.00  0.00           C
ATOM   4621  OD1 ASP A 306      87.880  79.530  34.920  1.00  0.00           O
ATOM   4622  OD2 ASP A 306      86.520  78.960  33.270  1.00  0.00           O
ATOM   4623  C   ASP A 306      86.580  79.990  37.680  1.00  0.00           C
ATOM   4624  O   ASP A 306      86.190  81.130  37.400  1.00  0.00           O
ATOM   4625  N   PRO A 307      87.560  79.850  38.630  1.00  0.00           N
ATOM   4626  CD  PRO A 307      88.060  78.590  39.200  1.00  0.00           C
ATOM   4627  HD1 PRO A 307      88.980  78.180  38.810  1.00  0.00           H
ATOM   4628  HD2 PRO A 307      87.350  77.770  39.160  1.00  0.00           H
ATOM   4629  CG  PRO A 307      88.390  78.950  40.650  1.00  0.00           C
ATOM   4630  HG1 PRO A 307      88.960  78.170  41.170  1.00  0.00           H
ATOM   4631  HG2 PRO A 307      87.490  79.250  41.180  1.00  0.00           H
ATOM   4632  CB  PRO A 307      89.130  80.220  40.330  1.00  0.00           C
ATOM   4633  HB1 PRO A 307      90.050  79.940  39.810  1.00  0.00           H
ATOM   4634  HB2 PRO A 307      89.450  80.780  41.210  1.00  0.00           H
ATOM   4635  CA  PRO A 307      88.110  80.960  39.440  1.00  0.00           C
ATOM   4636  HA  PRO A 307      87.420  81.470  40.100  1.00  0.00           H
ATOM   4637  C   PRO A 307      88.840  82.110  38.650  1.00  0.00           C
ATOM   4638  O   PRO A 307      89.010  83.220  39.240  1.00  0.00           O
ATOM   4639  N   ARG A 308      89.110  81.930  37.330  1.00  0.00           N
ATOM   4640  H   ARG A 308      88.960  81.040  36.870  1.00  0.00           H
ATOM   4641  CA  ARG A 308      89.450  83.050  36.380  1.00  0.00           C
ATOM   4642  HA  ARG A 308      90.390  83.480  36.720  1.00  0.00           H
ATOM   4643  CB  ARG A 308      89.690  82.590  34.920  1.00  0.00           C
ATOM   4644  HB1 ARG A 308      90.200  83.450  34.470  1.00  0.00           H
ATOM   4645  HB2 ARG A 308      88.720  82.280  34.540  1.00  0.00           H
ATOM   4646  CG  ARG A 308      90.770  81.430  34.910  1.00  0.00           C
ATOM   4647  HG1 ARG A 308      90.470  80.570  35.510  1.00  0.00           H
ATOM   4648  HG2 ARG A 308      91.700  81.750  35.370  1.00  0.00           H
ATOM   4649  CD  ARG A 308      90.890  81.060  33.450  1.00  0.00           C
ATOM   4650  HD1 ARG A 308      91.850  80.540  33.370  1.00  0.00           H
ATOM   4651  HD2 ARG A 308      90.880  81.940  32.810  1.00  0.00           H
ATOM   4652  NE  ARG A 308      89.760  80.140  32.960  1.00  0.00           N
ATOM   4653  HE  ARG A 308      88.960  79.860  33.510  1.00  0.00           H
ATOM   4654  CZ  ARG A 308      89.700  79.680  31.720  1.00  0.00           C
ATOM   4655  NH1 ARG A 308      90.570  79.950  30.810  1.00  0.00           N
ATOM   4656 1HH1 ARG A 308      91.410  80.470  31.020  1.00  0.00           H
ATOM   4657 2HH1 ARG A 308      90.390  79.580  29.890  1.00  0.00           H
ATOM   4658  NH2 ARG A 308      88.650  79.030  31.450  1.00  0.00           N
ATOM   4659 1HH2 ARG A 308      87.980  78.860  32.190  1.00  0.00           H
ATOM   4660 2HH2 ARG A 308      88.470  78.860  30.470  1.00  0.00           H
ATOM   4661  C   ARG A 308      88.380  84.180  36.280  1.00  0.00           C
ATOM   4662  O   ARG A 308      88.690  85.360  36.200  1.00  0.00           O
ATOM   4663  N   HIS A 309      87.090  83.740  36.450  1.00  0.00           N
ATOM   4664  H   HIS A 309      86.990  82.740  36.480  1.00  0.00           H
ATOM   4665  CA  HIS A 309      85.830  84.510  36.430  1.00  0.00           C
ATOM   4666  HA  HIS A 309      86.070  85.530  36.130  1.00  0.00           H
ATOM   4667  CB  HIS A 309      84.870  83.900  35.420  1.00  0.00           C
ATOM   4668  HB1 HIS A 309      83.850  84.260  35.380  1.00  0.00           H
ATOM   4669  HB2 HIS A 309      84.730  82.870  35.760  1.00  0.00           H
ATOM   4670  CG  HIS A 309      85.440  83.820  34.010  1.00  0.00           C
ATOM   4671  ND1 HIS A 309      85.840  82.640  33.420  1.00  0.00           N
ATOM   4672  CE1 HIS A 309      86.500  82.960  32.280  1.00  0.00           C
ATOM   4673  HE1 HIS A 309      86.900  82.320  31.500  1.00  0.00           H
ATOM   4674  NE2 HIS A 309      86.510  84.280  32.160  1.00  0.00           N
ATOM   4675  HE2 HIS A 309      86.750  84.840  31.350  1.00  0.00           H
ATOM   4676  CD2 HIS A 309      85.890  84.840  33.240  1.00  0.00           C
ATOM   4677  HD2 HIS A 309      85.800  85.890  33.480  1.00  0.00           H
ATOM   4678  C   HIS A 309      85.270  84.650  37.890  1.00  0.00           C
ATOM   4679  O   HIS A 309      84.100  84.950  38.070  1.00  0.00           O
ATOM   4680  N   GLY A 310      86.070  84.540  38.960  1.00  0.00           N
ATOM   4681  H   GLY A 310      87.040  84.340  38.760  1.00  0.00           H
ATOM   4682  CA  GLY A 310      85.670  84.830  40.340  1.00  0.00           C
ATOM   4683  HA1 GLY A 310      85.700  83.930  40.950  1.00  0.00           H
ATOM   4684  HA2 GLY A 310      84.690  85.300  40.300  1.00  0.00           H
ATOM   4685  C   GLY A 310      86.760  85.710  40.950  1.00  0.00           C
ATOM   4686  O   GLY A 310      87.500  86.370  40.270  1.00  0.00           O
ATOM   4687  N   LYS A 311      86.710  85.830  42.290  1.00  0.00           N
ATOM   4688  H   LYS A 311      86.040  85.250  42.780  1.00  0.00           H
ATOM   4689  CA  LYS A 311      87.660  86.590  43.130  1.00  0.00           C
ATOM   4690  HA  LYS A 311      88.610  86.580  42.590  1.00  0.00           H
ATOM   4691  CB  LYS A 311      87.290  87.970  43.700  1.00  0.00           C
ATOM   4692  HB1 LYS A 311      88.160  88.360  44.220  1.00  0.00           H
ATOM   4693  HB2 LYS A 311      86.440  88.010  44.370  1.00  0.00           H
ATOM   4694  CG  LYS A 311      87.040  88.940  42.520  1.00  0.00           C
ATOM   4695  HG1 LYS A 311      86.200  88.490  42.000  1.00  0.00           H
ATOM   4696  HG2 LYS A 311      87.940  88.880  41.910  1.00  0.00           H
ATOM   4697  CD  LYS A 311      86.800  90.410  42.980  1.00  0.00           C
ATOM   4698  HD1 LYS A 311      87.730  90.820  43.370  1.00  0.00           H
ATOM   4699  HD2 LYS A 311      86.070  90.450  43.790  1.00  0.00           H
ATOM   4700  CE  LYS A 311      86.410  91.250  41.750  1.00  0.00           C
ATOM   4701  HE1 LYS A 311      85.420  90.970  41.390  1.00  0.00           H
ATOM   4702  HE2 LYS A 311      87.070  91.050  40.900  1.00  0.00           H
ATOM   4703  NZ  LYS A 311      86.570  92.670  42.130  1.00  0.00           N
ATOM   4704  HZ1 LYS A 311      86.540  93.310  41.350  1.00  0.00           H
ATOM   4705  HZ2 LYS A 311      85.780  92.920  42.720  1.00  0.00           H
ATOM   4706  HZ3 LYS A 311      87.410  92.800  42.670  1.00  0.00           H
ATOM   4707  C   LYS A 311      88.070  85.740  44.370  1.00  0.00           C
ATOM   4708  O   LYS A 311      87.210  85.090  44.950  1.00  0.00           O
ATOM   4709  N   TYR A 312      89.390  85.760  44.620  1.00  0.00           N
ATOM   4710  H   TYR A 312      90.030  86.140  43.940  1.00  0.00           H
ATOM   4711  CA  TYR A 312      89.980  85.130  45.840  1.00  0.00           C
ATOM   4712  HA  TYR A 312      89.420  84.210  46.040  1.00  0.00           H
ATOM   4713  CB  TYR A 312      91.470  84.850  45.690  1.00  0.00           C
ATOM   4714  HB1 TYR A 312      91.920  84.620  46.660  1.00  0.00           H
ATOM   4715  HB2 TYR A 312      91.940  85.790  45.400  1.00  0.00           H
ATOM   4716  CG  TYR A 312      91.810  83.720  44.640  1.00  0.00           C
ATOM   4717  CD1 TYR A 312      92.140  82.480  45.060  1.00  0.00           C
ATOM   4718  HD1 TYR A 312      91.950  82.260  46.100  1.00  0.00           H
ATOM   4719  CE1 TYR A 312      92.430  81.400  44.200  1.00  0.00           C
ATOM   4720  HE1 TYR A 312      92.590  80.380  44.520  1.00  0.00           H
ATOM   4721  CZ  TYR A 312      92.550  81.650  42.840  1.00  0.00           C
ATOM   4722  OH  TYR A 312      92.820  80.680  41.970  1.00  0.00           O
ATOM   4723  HH  TYR A 312      93.010  81.120  41.140  1.00  0.00           H
ATOM   4724  CE2 TYR A 312      92.250  82.950  42.390  1.00  0.00           C
ATOM   4725  HE2 TYR A 312      92.210  83.220  41.350  1.00  0.00           H
ATOM   4726  CD2 TYR A 312      91.890  83.950  43.270  1.00  0.00           C
ATOM   4727  HD2 TYR A 312      91.670  84.940  42.910  1.00  0.00           H
ATOM   4728  C   TYR A 312      89.750  86.030  47.020  1.00  0.00           C
ATOM   4729  O   TYR A 312      89.680  87.270  46.850  1.00  0.00           O
ATOM   4730  N   MET A 313      89.540  85.450  48.190  1.00  0.00           N
ATOM   4731  H   MET A 313      89.550  84.440  48.180  1.00  0.00           H
ATOM   4732  CA  MET A 313      89.610  86.080  49.550  1.00  0.00           C
ATOM   4733  HA  MET A 313      89.630  87.160  49.420  1.00  0.00           H
ATOM   4734  CB  MET A 313      88.310  85.810  50.350  1.00  0.00           C
ATOM   4735  HB1 MET A 313      88.550  86.230  51.320  1.00  0.00           H
ATOM   4736  HB2 MET A 313      88.150  84.740  50.520  1.00  0.00           H
ATOM   4737  CG  MET A 313      86.980  86.390  49.740  1.00  0.00           C
ATOM   4738  HG1 MET A 313      87.070  86.390  48.660  1.00  0.00           H
ATOM   4739  HG2 MET A 313      86.890  87.450  49.970  1.00  0.00           H
ATOM   4740  SD  MET A 313      85.400  85.460  50.000  1.00  0.00           S
ATOM   4741  CE  MET A 313      85.430  84.160  48.740  1.00  0.00           C
ATOM   4742  HE1 MET A 313      84.670  83.400  48.930  1.00  0.00           H
ATOM   4743  HE2 MET A 313      85.190  84.620  47.780  1.00  0.00           H
ATOM   4744  HE3 MET A 313      86.430  83.740  48.680  1.00  0.00           H
ATOM   4745  C   MET A 313      90.920  85.670  50.280  1.00  0.00           C
ATOM   4746  O   MET A 313      91.550  86.530  50.880  1.00  0.00           O
ATOM   4747  N   ALA A 314      91.260  84.380  50.250  1.00  0.00           N
ATOM   4748  H   ALA A 314      90.670  83.730  49.750  1.00  0.00           H
ATOM   4749  CA  ALA A 314      92.450  83.800  50.790  1.00  0.00           C
ATOM   4750  HA  ALA A 314      93.270  84.520  50.830  1.00  0.00           H
ATOM   4751  CB  ALA A 314      92.040  83.360  52.250  1.00  0.00           C
ATOM   4752  HB1 ALA A 314      92.930  82.870  52.640  1.00  0.00           H
ATOM   4753  HB2 ALA A 314      91.980  84.330  52.760  1.00  0.00           H
ATOM   4754  HB3 ALA A 314      91.110  82.810  52.380  1.00  0.00           H
ATOM   4755  C   ALA A 314      92.930  82.600  49.880  1.00  0.00           C
ATOM   4756  O   ALA A 314      92.070  82.050  49.180  1.00  0.00           O
ATOM   4757  N   CYS A 315      94.230  82.310  49.890  1.00  0.00           N
ATOM   4758  H   CYS A 315      94.980  82.840  50.290  1.00  0.00           H
ATOM   4759  CA  CYS A 315      94.720  80.970  49.330  1.00  0.00           C
ATOM   4760  HA  CYS A 315      93.970  80.190  49.440  1.00  0.00           H
ATOM   4761  CB  CYS A 315      95.120  81.200  47.870  1.00  0.00           C
ATOM   4762  HB1 CYS A 315      95.990  81.870  47.820  1.00  0.00           H
ATOM   4763  HB2 CYS A 315      94.310  81.660  47.300  1.00  0.00           H
ATOM   4764  SG  CYS A 315      95.440  79.590  47.210  1.00  0.00           S
ATOM   4765  HG  CYS A 315      96.650  79.550  47.790  1.00  0.00           H
ATOM   4766  C   CYS A 315      95.900  80.480  50.120  1.00  0.00           C
ATOM   4767  O   CYS A 315      96.870  81.140  50.410  1.00  0.00           O
ATOM   4768  N   CYS A 316      95.880  79.200  50.310  1.00  0.00           N
ATOM   4769  H   CYS A 316      95.060  78.690  50.030  1.00  0.00           H
ATOM   4770  CA  CYS A 316      96.860  78.350  51.050  1.00  0.00           C
ATOM   4771  HA  CYS A 316      97.700  79.010  51.220  1.00  0.00           H
ATOM   4772  CB  CYS A 316      96.170  77.930  52.410  1.00  0.00           C
ATOM   4773  HB1 CYS A 316      96.860  77.280  52.970  1.00  0.00           H
ATOM   4774  HB2 CYS A 316      95.340  77.320  52.060  1.00  0.00           H
ATOM   4775  SG  CYS A 316      95.640  79.410  53.380  1.00  0.00           S
ATOM   4776  HG  CYS A 316      96.720  80.150  53.110  1.00  0.00           H
ATOM   4777  C   CYS A 316      97.320  77.160  50.220  1.00  0.00           C
ATOM   4778  O   CYS A 316      96.530  76.490  49.620  1.00  0.00           O
ATOM   4779  N   LEU A 317      98.620  76.880  50.210  1.00  0.00           N
ATOM   4780  H   LEU A 317      99.110  77.430  50.900  1.00  0.00           H
ATOM   4781  CA  LEU A 317      99.370  75.760  49.640  1.00  0.00           C
ATOM   4782  HA  LEU A 317      98.640  75.100  49.180  1.00  0.00           H
ATOM   4783  CB  LEU A 317     100.580  76.280  48.730  1.00  0.00           C
ATOM   4784  HB1 LEU A 317     101.130  75.390  48.420  1.00  0.00           H
ATOM   4785  HB2 LEU A 317     101.180  76.930  49.350  1.00  0.00           H
ATOM   4786  CG  LEU A 317     100.210  76.870  47.420  1.00  0.00           C
ATOM   4787  HG  LEU A 317      99.460  77.650  47.570  1.00  0.00           H
ATOM   4788  CD1 LEU A 317     101.340  77.580  46.630  1.00  0.00           C
ATOM   4789 1HD1 LEU A 317     101.330  77.580  45.540  1.00  0.00           H
ATOM   4790 2HD1 LEU A 317     101.340  78.590  47.030  1.00  0.00           H
ATOM   4791 3HD1 LEU A 317     102.320  77.220  46.950  1.00  0.00           H
ATOM   4792  CD2 LEU A 317      99.630  75.790  46.470  1.00  0.00           C
ATOM   4793 1HD2 LEU A 317     100.370  75.150  45.990  1.00  0.00           H
ATOM   4794 2HD2 LEU A 317      99.000  75.080  47.010  1.00  0.00           H
ATOM   4795 3HD2 LEU A 317      99.020  76.360  45.760  1.00  0.00           H
ATOM   4796  C   LEU A 317      99.900  74.980  50.840  1.00  0.00           C
ATOM   4797  O   LEU A 317     100.410  75.490  51.830  1.00  0.00           O
ATOM   4798  N   LEU A 318      99.820  73.650  50.780  1.00  0.00           N
ATOM   4799  H   LEU A 318      99.540  73.340  49.870  1.00  0.00           H
ATOM   4800  CA  LEU A 318     100.070  72.650  51.820  1.00  0.00           C
ATOM   4801  HA  LEU A 318     100.750  73.130  52.520  1.00  0.00           H
ATOM   4802  CB  LEU A 318      98.800  72.200  52.580  1.00  0.00           C
ATOM   4803  HB1 LEU A 318      98.990  71.410  53.310  1.00  0.00           H
ATOM   4804  HB2 LEU A 318      98.050  71.820  51.890  1.00  0.00           H
ATOM   4805  CG  LEU A 318      98.070  73.360  53.310  1.00  0.00           C
ATOM   4806  HG  LEU A 318      97.930  74.170  52.590  1.00  0.00           H
ATOM   4807  CD1 LEU A 318      96.660  72.970  53.700  1.00  0.00           C
ATOM   4808 1HD1 LEU A 318      96.360  73.790  54.360  1.00  0.00           H
ATOM   4809 2HD1 LEU A 318      95.950  72.950  52.870  1.00  0.00           H
ATOM   4810 3HD1 LEU A 318      96.580  72.030  54.240  1.00  0.00           H
ATOM   4811  CD2 LEU A 318      98.800  73.630  54.640  1.00  0.00           C
ATOM   4812 1HD2 LEU A 318      99.800  73.990  54.370  1.00  0.00           H
ATOM   4813 2HD2 LEU A 318      98.270  74.340  55.270  1.00  0.00           H
ATOM   4814 3HD2 LEU A 318      99.010  72.740  55.220  1.00  0.00           H
ATOM   4815  C   LEU A 318     100.830  71.480  51.090  1.00  0.00           C
ATOM   4816  O   LEU A 318     100.150  70.700  50.380  1.00  0.00           O
ATOM   4817  N   TYR A 319     102.110  71.540  51.070  1.00  0.00           N
ATOM   4818  H   TYR A 319     102.590  72.180  51.680  1.00  0.00           H
ATOM   4819  CA  TYR A 319     103.030  70.680  50.330  1.00  0.00           C
ATOM   4820  HA  TYR A 319     102.530  70.360  49.410  1.00  0.00           H
ATOM   4821  CB  TYR A 319     104.340  71.400  49.970  1.00  0.00           C
ATOM   4822  HB1 TYR A 319     105.150  70.720  49.720  1.00  0.00           H
ATOM   4823  HB2 TYR A 319     104.620  71.930  50.880  1.00  0.00           H
ATOM   4824  CG  TYR A 319     104.170  72.350  48.820  1.00  0.00           C
ATOM   4825  CD1 TYR A 319     103.760  73.700  49.050  1.00  0.00           C
ATOM   4826  HD1 TYR A 319     103.630  73.990  50.080  1.00  0.00           H
ATOM   4827  CE1 TYR A 319     103.520  74.570  47.900  1.00  0.00           C
ATOM   4828  HE1 TYR A 319     103.230  75.590  48.090  1.00  0.00           H
ATOM   4829  CZ  TYR A 319     103.790  74.100  46.630  1.00  0.00           C
ATOM   4830  OH  TYR A 319     103.670  75.000  45.590  1.00  0.00           O
ATOM   4831  HH  TYR A 319     103.990  74.760  44.720  1.00  0.00           H
ATOM   4832  CE2 TYR A 319     104.030  72.760  46.380  1.00  0.00           C
ATOM   4833  HE2 TYR A 319     104.050  72.450  45.350  1.00  0.00           H
ATOM   4834  CD2 TYR A 319     104.210  71.830  47.470  1.00  0.00           C
ATOM   4835  HD2 TYR A 319     104.420  70.780  47.300  1.00  0.00           H
ATOM   4836  C   TYR A 319     103.340  69.440  51.210  1.00  0.00           C
ATOM   4837  O   TYR A 319     103.390  69.590  52.420  1.00  0.00           O
ATOM   4838  N   ARG A 320     103.600  68.280  50.580  1.00  0.00           N
ATOM   4839  H   ARG A 320     103.510  68.190  49.580  1.00  0.00           H
ATOM   4840  CA  ARG A 320     104.150  67.030  51.250  1.00  0.00           C
ATOM   4841  HA  ARG A 320     104.570  67.320  52.210  1.00  0.00           H
ATOM   4842  CB  ARG A 320     102.980  66.060  51.520  1.00  0.00           C
ATOM   4843  HB1 ARG A 320     103.420  65.240  52.080  1.00  0.00           H
ATOM   4844  HB2 ARG A 320     102.650  65.690  50.550  1.00  0.00           H
ATOM   4845  CG  ARG A 320     101.730  66.680  52.290  1.00  0.00           C
ATOM   4846  HG1 ARG A 320     101.220  67.360  51.600  1.00  0.00           H
ATOM   4847  HG2 ARG A 320     102.020  67.200  53.200  1.00  0.00           H
ATOM   4848  CD  ARG A 320     100.760  65.620  52.640  1.00  0.00           C
ATOM   4849  HD1 ARG A 320     100.500  65.010  51.780  1.00  0.00           H
ATOM   4850  HD2 ARG A 320      99.810  66.030  52.970  1.00  0.00           H
ATOM   4851  NE  ARG A 320     101.330  64.740  53.730  1.00  0.00           N
ATOM   4852  HE  ARG A 320     102.240  64.990  54.080  1.00  0.00           H
ATOM   4853  CZ  ARG A 320     100.690  63.810  54.310  1.00  0.00           C
ATOM   4854  NH1 ARG A 320      99.510  63.380  53.900  1.00  0.00           N
ATOM   4855 1HH1 ARG A 320      99.200  63.730  53.000  1.00  0.00           H
ATOM   4856 2HH1 ARG A 320      99.100  62.520  54.220  1.00  0.00           H
ATOM   4857  NH2 ARG A 320     101.230  63.120  55.270  1.00  0.00           N
ATOM   4858 1HH2 ARG A 320     102.220  63.300  55.390  1.00  0.00           H
ATOM   4859 2HH2 ARG A 320     100.750  62.390  55.770  1.00  0.00           H
ATOM   4860  C   ARG A 320     105.320  66.440  50.430  1.00  0.00           C
ATOM   4861  O   ARG A 320     105.190  66.470  49.250  1.00  0.00           O
ATOM   4862  N   GLY A 321     106.400  65.950  51.010  1.00  0.00           N
ATOM   4863  H   GLY A 321     106.570  66.220  51.970  1.00  0.00           H
ATOM   4864  CA  GLY A 321     107.650  65.510  50.380  1.00  0.00           C
ATOM   4865  HA1 GLY A 321     107.380  65.000  49.460  1.00  0.00           H
ATOM   4866  HA2 GLY A 321     108.050  64.710  51.000  1.00  0.00           H
ATOM   4867  C   GLY A 321     108.830  66.480  50.070  1.00  0.00           C
ATOM   4868  O   GLY A 321     109.120  67.400  50.830  1.00  0.00           O
ATOM   4869  N   ASP A 322     109.550  66.380  48.980  1.00  0.00           N
ATOM   4870  H   ASP A 322     109.240  65.700  48.300  1.00  0.00           H
ATOM   4871  CA  ASP A 322     110.830  67.060  48.660  1.00  0.00           C
ATOM   4872  HA  ASP A 322     111.400  67.270  49.560  1.00  0.00           H
ATOM   4873  CB  ASP A 322     111.700  66.210  47.670  1.00  0.00           C
ATOM   4874  HB1 ASP A 322     111.090  66.050  46.780  1.00  0.00           H
ATOM   4875  HB2 ASP A 322     111.870  65.190  48.020  1.00  0.00           H
ATOM   4876  CG  ASP A 322     113.030  66.870  47.230  1.00  0.00           C
ATOM   4877  OD1 ASP A 322     113.880  67.010  48.150  1.00  0.00           O
ATOM   4878  OD2 ASP A 322     113.250  67.190  46.030  1.00  0.00           O
ATOM   4879  C   ASP A 322     110.470  68.440  48.140  1.00  0.00           C
ATOM   4880  O   ASP A 322     110.450  68.660  46.900  1.00  0.00           O
ATOM   4881  N   VAL A 323     110.230  69.400  48.990  1.00  0.00           N
ATOM   4882  H   VAL A 323     110.130  69.170  49.970  1.00  0.00           H
ATOM   4883  CA  VAL A 323     109.970  70.770  48.530  1.00  0.00           C
ATOM   4884  HA  VAL A 323     110.460  71.030  47.600  1.00  0.00           H
ATOM   4885  CB  VAL A 323     108.500  70.940  48.550  1.00  0.00           C
ATOM   4886  HB  VAL A 323     108.250  70.960  49.610  1.00  0.00           H
ATOM   4887  CG1 VAL A 323     108.060  72.260  47.960  1.00  0.00           C
ATOM   4888 1HG1 VAL A 323     107.000  72.400  48.160  1.00  0.00           H
ATOM   4889 2HG1 VAL A 323     108.540  73.080  48.500  1.00  0.00           H
ATOM   4890 3HG1 VAL A 323     108.270  72.280  46.890  1.00  0.00           H
ATOM   4891  CG2 VAL A 323     107.590  69.970  47.850  1.00  0.00           C
ATOM   4892 1HG2 VAL A 323     106.530  70.220  47.760  1.00  0.00           H
ATOM   4893 2HG2 VAL A 323     108.040  69.800  46.870  1.00  0.00           H
ATOM   4894 3HG2 VAL A 323     107.590  69.090  48.480  1.00  0.00           H
ATOM   4895  C   VAL A 323     110.630  71.690  49.520  1.00  0.00           C
ATOM   4896  O   VAL A 323     110.740  71.550  50.720  1.00  0.00           O
ATOM   4897  N   VAL A 324     111.050  72.810  48.970  1.00  0.00           N
ATOM   4898  H   VAL A 324     110.890  72.900  47.980  1.00  0.00           H
ATOM   4899  CA  VAL A 324     111.740  73.910  49.720  1.00  0.00           C
ATOM   4900  HA  VAL A 324     111.570  73.710  50.770  1.00  0.00           H
ATOM   4901  CB  VAL A 324     113.290  73.910  49.550  1.00  0.00           C
ATOM   4902  HB  VAL A 324     113.700  74.350  50.460  1.00  0.00           H
ATOM   4903  CG1 VAL A 324     113.900  72.550  49.580  1.00  0.00           C
ATOM   4904 1HG1 VAL A 324     114.980  72.680  49.560  1.00  0.00           H
ATOM   4905 2HG1 VAL A 324     113.610  71.990  50.470  1.00  0.00           H
ATOM   4906 3HG1 VAL A 324     113.480  71.950  48.770  1.00  0.00           H
ATOM   4907  CG2 VAL A 324     113.820  74.570  48.340  1.00  0.00           C
ATOM   4908 1HG2 VAL A 324     114.900  74.710  48.270  1.00  0.00           H
ATOM   4909 2HG2 VAL A 324     113.340  74.120  47.480  1.00  0.00           H
ATOM   4910 3HG2 VAL A 324     113.460  75.580  48.530  1.00  0.00           H
ATOM   4911  C   VAL A 324     111.090  75.310  49.430  1.00  0.00           C
ATOM   4912  O   VAL A 324     110.700  75.420  48.290  1.00  0.00           O
ATOM   4913  N   PRO A 325     111.120  76.350  50.270  1.00  0.00           N
ATOM   4914  CD  PRO A 325     111.610  76.250  51.660  1.00  0.00           C
ATOM   4915  HD1 PRO A 325     112.690  76.370  51.690  1.00  0.00           H
ATOM   4916  HD2 PRO A 325     111.280  75.370  52.220  1.00  0.00           H
ATOM   4917  CG  PRO A 325     111.040  77.490  52.400  1.00  0.00           C
ATOM   4918  HG1 PRO A 325     111.680  77.890  53.190  1.00  0.00           H
ATOM   4919  HG2 PRO A 325     110.070  77.260  52.820  1.00  0.00           H
ATOM   4920  CB  PRO A 325     110.920  78.540  51.320  1.00  0.00           C
ATOM   4921  HB1 PRO A 325     111.840  79.100  51.130  1.00  0.00           H
ATOM   4922  HB2 PRO A 325     110.060  79.110  51.670  1.00  0.00           H
ATOM   4923  CA  PRO A 325     110.530  77.720  50.050  1.00  0.00           C
ATOM   4924  HA  PRO A 325     109.450  77.640  49.980  1.00  0.00           H
ATOM   4925  C   PRO A 325     111.010  78.380  48.720  1.00  0.00           C
ATOM   4926  O   PRO A 325     110.210  79.070  48.050  1.00  0.00           O
ATOM   4927  N   LYS A 326     112.300  78.170  48.340  1.00  0.00           N
ATOM   4928  H   LYS A 326     112.890  77.580  48.910  1.00  0.00           H
ATOM   4929  CA  LYS A 326     112.960  78.630  47.130  1.00  0.00           C
ATOM   4930  HA  LYS A 326     112.860  79.710  47.170  1.00  0.00           H
ATOM   4931  CB  LYS A 326     114.490  78.290  47.020  1.00  0.00           C
ATOM   4932  HB1 LYS A 326     114.630  77.260  46.710  1.00  0.00           H
ATOM   4933  HB2 LYS A 326     115.010  78.500  47.960  1.00  0.00           H
ATOM   4934  CG  LYS A 326     115.110  79.250  45.980  1.00  0.00           C
ATOM   4935  HG1 LYS A 326     114.840  80.300  46.150  1.00  0.00           H
ATOM   4936  HG2 LYS A 326     114.760  78.990  44.980  1.00  0.00           H
ATOM   4937  CD  LYS A 326     116.630  79.210  45.970  1.00  0.00           C
ATOM   4938  HD1 LYS A 326     116.880  78.160  45.900  1.00  0.00           H
ATOM   4939  HD2 LYS A 326     117.050  79.560  46.910  1.00  0.00           H
ATOM   4940  CE  LYS A 326     117.280  79.930  44.770  1.00  0.00           C
ATOM   4941  HE1 LYS A 326     117.230  81.000  44.970  1.00  0.00           H
ATOM   4942  HE2 LYS A 326     116.690  79.750  43.870  1.00  0.00           H
ATOM   4943  NZ  LYS A 326     118.670  79.580  44.570  1.00  0.00           N
ATOM   4944  HZ1 LYS A 326     119.290  79.790  45.340  1.00  0.00           H
ATOM   4945  HZ2 LYS A 326     118.790  78.660  44.160  1.00  0.00           H
ATOM   4946  HZ3 LYS A 326     118.990  80.180  43.830  1.00  0.00           H
ATOM   4947  C   LYS A 326     112.210  78.130  45.870  1.00  0.00           C
ATOM   4948  O   LYS A 326     111.850  79.010  45.100  1.00  0.00           O
ATOM   4949  N   ASP A 327     111.960  76.830  45.750  1.00  0.00           N
ATOM   4950  H   ASP A 327     112.110  76.140  46.470  1.00  0.00           H
ATOM   4951  CA  ASP A 327     111.370  76.340  44.460  1.00  0.00           C
ATOM   4952  HA  ASP A 327     111.750  76.810  43.550  1.00  0.00           H
ATOM   4953  CB  ASP A 327     111.710  74.840  44.270  1.00  0.00           C
ATOM   4954  HB1 ASP A 327     110.990  74.480  43.540  1.00  0.00           H
ATOM   4955  HB2 ASP A 327     111.580  74.350  45.230  1.00  0.00           H
ATOM   4956  CG  ASP A 327     113.180  74.620  43.820  1.00  0.00           C
ATOM   4957  OD1 ASP A 327     113.690  75.380  42.970  1.00  0.00           O
ATOM   4958  OD2 ASP A 327     113.770  73.600  44.300  1.00  0.00           O
ATOM   4959  C   ASP A 327     109.840  76.590  44.440  1.00  0.00           C
ATOM   4960  O   ASP A 327     109.250  76.840  43.390  1.00  0.00           O
ATOM   4961  N   VAL A 328     109.260  76.770  45.650  1.00  0.00           N
ATOM   4962  H   VAL A 328     109.810  76.520  46.460  1.00  0.00           H
ATOM   4963  CA  VAL A 328     107.820  77.170  45.820  1.00  0.00           C
ATOM   4964  HA  VAL A 328     107.170  76.550  45.210  1.00  0.00           H
ATOM   4965  CB  VAL A 328     107.420  76.970  47.260  1.00  0.00           C
ATOM   4966  HB  VAL A 328     108.020  77.610  47.910  1.00  0.00           H
ATOM   4967  CG1 VAL A 328     105.980  77.260  47.610  1.00  0.00           C
ATOM   4968 1HG1 VAL A 328     105.690  76.830  48.570  1.00  0.00           H
ATOM   4969 2HG1 VAL A 328     105.770  78.330  47.670  1.00  0.00           H
ATOM   4970 3HG1 VAL A 328     105.290  76.820  46.890  1.00  0.00           H
ATOM   4971  CG2 VAL A 328     107.530  75.470  47.640  1.00  0.00           C
ATOM   4972 1HG2 VAL A 328     108.460  75.000  47.330  1.00  0.00           H
ATOM   4973 2HG2 VAL A 328     107.440  75.390  48.720  1.00  0.00           H
ATOM   4974 3HG2 VAL A 328     106.710  74.940  47.150  1.00  0.00           H
ATOM   4975  C   VAL A 328     107.600  78.650  45.470  1.00  0.00           C
ATOM   4976  O   VAL A 328     106.680  78.920  44.710  1.00  0.00           O
ATOM   4977  N   ASN A 329     108.550  79.560  45.890  1.00  0.00           N
ATOM   4978  H   ASN A 329     109.280  79.300  46.530  1.00  0.00           H
ATOM   4979  CA  ASN A 329     108.580  80.960  45.420  1.00  0.00           C
ATOM   4980  HA  ASN A 329     107.620  81.450  45.600  1.00  0.00           H
ATOM   4981  CB  ASN A 329     109.540  81.820  46.290  1.00  0.00           C
ATOM   4982  HB1 ASN A 329     109.770  82.750  45.780  1.00  0.00           H
ATOM   4983  HB2 ASN A 329     110.390  81.180  46.520  1.00  0.00           H
ATOM   4984  CG  ASN A 329     108.830  82.300  47.570  1.00  0.00           C
ATOM   4985  OD1 ASN A 329     108.100  83.290  47.600  1.00  0.00           O
ATOM   4986  ND2 ASN A 329     109.120  81.730  48.710  1.00  0.00           N
ATOM   4987 1HD2 ASN A 329     109.530  80.810  48.850  1.00  0.00           H
ATOM   4988 2HD2 ASN A 329     108.720  82.160  49.530  1.00  0.00           H
ATOM   4989  C   ASN A 329     108.900  81.170  43.940  1.00  0.00           C
ATOM   4990  O   ASN A 329     108.110  81.840  43.260  1.00  0.00           O
ATOM   4991  N   ALA A 330     109.870  80.510  43.380  1.00  0.00           N
ATOM   4992  H   ALA A 330     110.400  79.850  43.930  1.00  0.00           H
ATOM   4993  CA  ALA A 330     110.230  80.490  41.930  1.00  0.00           C
ATOM   4994  HA  ALA A 330     110.560  81.480  41.630  1.00  0.00           H
ATOM   4995  CB  ALA A 330     111.340  79.510  41.710  1.00  0.00           C
ATOM   4996  HB1 ALA A 330     111.600  79.560  40.650  1.00  0.00           H
ATOM   4997  HB2 ALA A 330     112.260  79.790  42.240  1.00  0.00           H
ATOM   4998  HB3 ALA A 330     111.050  78.530  42.070  1.00  0.00           H
ATOM   4999  C   ALA A 330     108.960  80.160  41.100  1.00  0.00           C
ATOM   5000  O   ALA A 330     108.690  80.810  40.080  1.00  0.00           O
ATOM   5001  N   ALA A 331     108.260  79.110  41.580  1.00  0.00           N
ATOM   5002  H   ALA A 331     108.560  78.690  42.450  1.00  0.00           H
ATOM   5003  CA  ALA A 331     107.060  78.640  40.870  1.00  0.00           C
ATOM   5004  HA  ALA A 331     107.320  78.520  39.820  1.00  0.00           H
ATOM   5005  CB  ALA A 331     106.460  77.330  41.300  1.00  0.00           C
ATOM   5006  HB1 ALA A 331     105.560  76.990  40.770  1.00  0.00           H
ATOM   5007  HB2 ALA A 331     107.170  76.520  41.150  1.00  0.00           H
ATOM   5008  HB3 ALA A 331     106.120  77.410  42.330  1.00  0.00           H
ATOM   5009  C   ALA A 331     105.970  79.740  40.920  1.00  0.00           C
ATOM   5010  O   ALA A 331     105.360  80.140  39.910  1.00  0.00           O
ATOM   5011  N   ILE A 332     105.590  80.220  42.100  1.00  0.00           N
ATOM   5012  H   ILE A 332     106.000  79.840  42.950  1.00  0.00           H
ATOM   5013  CA  ILE A 332     104.400  81.070  42.320  1.00  0.00           C
ATOM   5014  HA  ILE A 332     103.510  80.570  41.950  1.00  0.00           H
ATOM   5015  CB  ILE A 332     104.170  81.300  43.800  1.00  0.00           C
ATOM   5016  HB  ILE A 332     105.130  81.580  44.230  1.00  0.00           H
ATOM   5017  CG2 ILE A 332     103.060  82.380  44.140  1.00  0.00           C
ATOM   5018 1HG2 ILE A 332     102.150  82.190  43.580  1.00  0.00           H
ATOM   5019 2HG2 ILE A 332     102.770  82.440  45.190  1.00  0.00           H
ATOM   5020 3HG2 ILE A 332     103.480  83.340  43.860  1.00  0.00           H
ATOM   5021  CG1 ILE A 332     103.630  80.090  44.610  1.00  0.00           C
ATOM   5022 1HG1 ILE A 332     103.990  79.160  44.160  1.00  0.00           H
ATOM   5023 2HG1 ILE A 332     102.570  79.920  44.400  1.00  0.00           H
ATOM   5024  CD  ILE A 332     103.960  80.160  46.140  1.00  0.00           C
ATOM   5025  HD1 ILE A 332     103.970  79.120  46.460  1.00  0.00           H
ATOM   5026  HD2 ILE A 332     105.010  80.430  46.230  1.00  0.00           H
ATOM   5027  HD3 ILE A 332     103.320  80.740  46.800  1.00  0.00           H
ATOM   5028  C   ILE A 332     104.460  82.440  41.630  1.00  0.00           C
ATOM   5029  O   ILE A 332     103.420  83.000  41.240  1.00  0.00           O
ATOM   5030  N   ALA A 333     105.630  82.960  41.330  1.00  0.00           N
ATOM   5031  H   ALA A 333     106.470  82.470  41.620  1.00  0.00           H
ATOM   5032  CA  ALA A 333     105.890  83.990  40.350  1.00  0.00           C
ATOM   5033  HA  ALA A 333     105.250  84.860  40.540  1.00  0.00           H
ATOM   5034  CB  ALA A 333     107.320  84.480  40.510  1.00  0.00           C
ATOM   5035  HB1 ALA A 333     107.580  85.200  39.730  1.00  0.00           H
ATOM   5036  HB2 ALA A 333     107.460  84.750  41.560  1.00  0.00           H
ATOM   5037  HB3 ALA A 333     107.960  83.610  40.380  1.00  0.00           H
ATOM   5038  C   ALA A 333     105.490  83.640  38.910  1.00  0.00           C
ATOM   5039  O   ALA A 333     104.790  84.380  38.240  1.00  0.00           O
ATOM   5040  N   THR A 334     105.910  82.460  38.450  1.00  0.00           N
ATOM   5041  H   THR A 334     106.280  81.800  39.110  1.00  0.00           H
ATOM   5042  CA  THR A 334     105.710  81.910  37.130  1.00  0.00           C
ATOM   5043  HA  THR A 334     106.050  82.680  36.430  1.00  0.00           H
ATOM   5044  CB  THR A 334     106.690  80.780  36.840  1.00  0.00           C
ATOM   5045  HB  THR A 334     106.300  79.920  37.390  1.00  0.00           H
ATOM   5046  CG2 THR A 334     106.620  80.470  35.380  1.00  0.00           C
ATOM   5047 1HG2 THR A 334     107.310  79.680  35.080  1.00  0.00           H
ATOM   5048 2HG2 THR A 334     105.600  80.110  35.230  1.00  0.00           H
ATOM   5049 3HG2 THR A 334     106.790  81.320  34.710  1.00  0.00           H
ATOM   5050  OG1 THR A 334     108.000  81.040  37.180  1.00  0.00           O
ATOM   5051  HG1 THR A 334     108.120  80.870  38.110  1.00  0.00           H
ATOM   5052  C   THR A 334     104.230  81.800  36.710  1.00  0.00           C
ATOM   5053  O   THR A 334     103.820  82.230  35.630  1.00  0.00           O
ATOM   5054  N   ILE A 335     103.440  81.310  37.740  1.00  0.00           N
ATOM   5055  H   ILE A 335     103.830  80.800  38.520  1.00  0.00           H
ATOM   5056  CA  ILE A 335     101.970  81.280  37.610  1.00  0.00           C
ATOM   5057  HA  ILE A 335     101.730  80.810  36.660  1.00  0.00           H
ATOM   5058  CB  ILE A 335     101.420  80.460  38.720  1.00  0.00           C
ATOM   5059  HB  ILE A 335     101.460  81.070  39.630  1.00  0.00           H
ATOM   5060  CG2 ILE A 335      99.990  79.970  38.310  1.00  0.00           C
[truncated: 719,303 more chars]
