# Supplementary material for: Identification and validation of novel microtubule suppressors with an imidazopyridine scaffold through structure-based virtual screening and docking
Source: RSC Med Chem. 2022 May 18;13(8):929–43. doi: 10.1039/d1md00392e (PMC9384815; doi:10.1039/d1md00392e)
Supplement: MD-013-D1MD00392E-s036 [file MD-013-D1MD00392E-s036.pdb]

REMARK    GENERATED BY TRJCONV
TITLE     TUBULIN ALPHA-1B CHAIN t= 500000.00000 step= 250000000
REMARK    THIS IS A SIMULATION BOX
CRYST1  135.741  110.055   96.490  90.00  90.00  90.00 P 1           1
MODEL        1
ATOM      1  N   MET A   1      78.230 -18.630  68.410  1.00  0.00           N
ATOM      2  H1  MET A   1      78.460 -17.660  68.260  1.00  0.00           H
ATOM      3  H2  MET A   1      78.800 -19.160  67.760  1.00  0.00           H
ATOM      4  H3  MET A   1      77.250 -18.710  68.210  1.00  0.00           H
ATOM      5  CA  MET A   1      78.480 -19.100  69.840  1.00  0.00           C
ATOM      6  HA  MET A   1      78.390 -20.170  69.980  1.00  0.00           H
ATOM      7  CB  MET A   1      79.900 -18.950  70.420  1.00  0.00           C
ATOM      8  HB1 MET A   1      80.580 -19.500  69.770  1.00  0.00           H
ATOM      9  HB2 MET A   1      80.050 -19.470  71.360  1.00  0.00           H
ATOM     10  CG  MET A   1      80.530 -17.530  70.590  1.00  0.00           C
ATOM     11  HG1 MET A   1      79.940 -16.910  71.270  1.00  0.00           H
ATOM     12  HG2 MET A   1      80.510 -17.100  69.590  1.00  0.00           H
ATOM     13  SD  MET A   1      82.240 -17.640  71.080  1.00  0.00           S
ATOM     14  CE  MET A   1      82.580 -15.790  70.960  1.00  0.00           C
ATOM     15  HE1 MET A   1      82.510 -15.570  69.900  1.00  0.00           H
ATOM     16  HE2 MET A   1      81.670 -15.240  71.220  1.00  0.00           H
ATOM     17  HE3 MET A   1      83.530 -15.430  71.360  1.00  0.00           H
ATOM     18  C   MET A   1      77.380 -18.500  70.770  1.00  0.00           C
ATOM     19  O   MET A   1      77.270 -17.300  70.870  1.00  0.00           O
ATOM     20  N   ARG A   2      76.770 -19.310  71.630  1.00  0.00           N
ATOM     21  H   ARG A   2      76.790 -20.310  71.540  1.00  0.00           H
ATOM     22  CA  ARG A   2      75.810 -18.900  72.630  1.00  0.00           C
ATOM     23  HA  ARG A   2      75.510 -17.880  72.400  1.00  0.00           H
ATOM     24  CB  ARG A   2      74.550 -19.710  72.560  1.00  0.00           C
ATOM     25  HB1 ARG A   2      73.890 -19.340  73.330  1.00  0.00           H
ATOM     26  HB2 ARG A   2      74.740 -20.770  72.730  1.00  0.00           H
ATOM     27  CG  ARG A   2      73.810 -19.490  71.220  1.00  0.00           C
ATOM     28  HG1 ARG A   2      74.480 -19.840  70.430  1.00  0.00           H
ATOM     29  HG2 ARG A   2      73.520 -18.440  71.130  1.00  0.00           H
ATOM     30  CD  ARG A   2      72.560 -20.360  71.310  1.00  0.00           C
ATOM     31  HD1 ARG A   2      71.950 -20.030  70.470  1.00  0.00           H
ATOM     32  HD2 ARG A   2      72.080 -20.230  72.290  1.00  0.00           H
ATOM     33  NE  ARG A   2      72.870 -21.810  71.200  1.00  0.00           N
ATOM     34  HE  ARG A   2      73.660 -22.070  70.620  1.00  0.00           H
ATOM     35  CZ  ARG A   2      72.230 -22.870  71.680  1.00  0.00           C
ATOM     36  NH1 ARG A   2      71.310 -22.920  72.640  1.00  0.00           N
ATOM     37 1HH1 ARG A   2      70.960 -22.060  73.060  1.00  0.00           H
ATOM     38 2HH1 ARG A   2      71.010 -23.790  73.060  1.00  0.00           H
ATOM     39  NH2 ARG A   2      72.630 -24.080  71.230  1.00  0.00           N
ATOM     40 1HH2 ARG A   2      73.290 -24.070  70.460  1.00  0.00           H
ATOM     41 2HH2 ARG A   2      72.160 -24.870  71.640  1.00  0.00           H
ATOM     42  C   ARG A   2      76.440 -18.890  74.010  1.00  0.00           C
ATOM     43  O   ARG A   2      77.480 -19.480  74.180  1.00  0.00           O
ATOM     44  N   GLU A   3      75.820 -18.120  74.930  1.00  0.00           N
ATOM     45  H   GLU A   3      75.000 -17.580  74.710  1.00  0.00           H
ATOM     46  CA  GLU A   3      76.530 -17.690  76.120  1.00  0.00           C
ATOM     47  HA  GLU A   3      77.580 -17.510  75.890  1.00  0.00           H
ATOM     48  CB  GLU A   3      75.930 -16.310  76.490  1.00  0.00           C
ATOM     49  HB1 GLU A   3      76.120 -16.150  77.550  1.00  0.00           H
ATOM     50  HB2 GLU A   3      74.850 -16.400  76.360  1.00  0.00           H
ATOM     51  CG  GLU A   3      76.440 -15.150  75.630  1.00  0.00           C
ATOM     52  HG1 GLU A   3      76.640 -15.650  74.680  1.00  0.00           H
ATOM     53  HG2 GLU A   3      77.390 -14.910  76.100  1.00  0.00           H
ATOM     54  CD  GLU A   3      75.380 -14.000  75.450  1.00  0.00           C
ATOM     55  OE1 GLU A   3      74.210 -14.220  75.230  1.00  0.00           O
ATOM     56  OE2 GLU A   3      75.870 -12.840  75.390  1.00  0.00           O
ATOM     57  C   GLU A   3      76.620 -18.700  77.340  1.00  0.00           C
ATOM     58  O   GLU A   3      75.880 -19.690  77.360  1.00  0.00           O
ATOM     59  N   CYS A   4      77.510 -18.460  78.360  1.00  0.00           N
ATOM     60  H   CYS A   4      78.010 -17.580  78.350  1.00  0.00           H
ATOM     61  CA  CYS A   4      77.490 -19.210  79.650  1.00  0.00           C
ATOM     62  HA  CYS A   4      76.460 -19.570  79.680  1.00  0.00           H
ATOM     63  CB  CYS A   4      78.340 -20.440  79.380  1.00  0.00           C
ATOM     64  HB1 CYS A   4      79.270 -20.050  78.940  1.00  0.00           H
ATOM     65  HB2 CYS A   4      77.810 -21.060  78.650  1.00  0.00           H
ATOM     66  SG  CYS A   4      78.580 -21.420  80.910  1.00  0.00           S
ATOM     67  HG  CYS A   4      77.270 -21.300  81.160  1.00  0.00           H
ATOM     68  C   CYS A   4      77.810 -18.130  80.750  1.00  0.00           C
ATOM     69  O   CYS A   4      78.400 -17.110  80.430  1.00  0.00           O
ATOM     70  N   ILE A   5      77.460 -18.460  81.980  1.00  0.00           N
ATOM     71  H   ILE A   5      76.780 -19.200  82.020  1.00  0.00           H
ATOM     72  CA  ILE A   5      77.820 -17.760  83.230  1.00  0.00           C
ATOM     73  HA  ILE A   5      78.590 -17.030  82.980  1.00  0.00           H
ATOM     74  CB  ILE A   5      76.630 -16.980  83.840  1.00  0.00           C
ATOM     75  HB  ILE A   5      75.850 -17.730  83.720  1.00  0.00           H
ATOM     76  CG2 ILE A   5      76.920 -16.680  85.330  1.00  0.00           C
ATOM     77 1HG2 ILE A   5      76.970 -17.570  85.950  1.00  0.00           H
ATOM     78 2HG2 ILE A   5      77.910 -16.250  85.410  1.00  0.00           H
ATOM     79 3HG2 ILE A   5      76.130 -16.060  85.770  1.00  0.00           H
ATOM     80  CG1 ILE A   5      76.270 -15.720  82.930  1.00  0.00           C
ATOM     81 1HG1 ILE A   5      76.340 -15.920  81.860  1.00  0.00           H
ATOM     82 2HG1 ILE A   5      76.890 -14.830  83.070  1.00  0.00           H
ATOM     83  CD  ILE A   5      74.820 -15.360  83.210  1.00  0.00           C
ATOM     84  HD1 ILE A   5      74.270 -16.260  82.940  1.00  0.00           H
ATOM     85  HD2 ILE A   5      74.590 -15.420  84.270  1.00  0.00           H
ATOM     86  HD3 ILE A   5      74.510 -14.460  82.670  1.00  0.00           H
ATOM     87  C   ILE A   5      78.430 -18.770  84.200  1.00  0.00           C
ATOM     88  O   ILE A   5      77.940 -19.880  84.350  1.00  0.00           O
ATOM     89  N   SER A   6      79.610 -18.420  84.730  1.00  0.00           N
ATOM     90  H   SER A   6      80.120 -17.620  84.400  1.00  0.00           H
ATOM     91  CA  SER A   6      80.360 -19.330  85.650  1.00  0.00           C
ATOM     92  HA  SER A   6      79.880 -20.310  85.590  1.00  0.00           H
ATOM     93  CB  SER A   6      81.770 -19.650  85.170  1.00  0.00           C
ATOM     94  HB1 SER A   6      81.610 -20.230  84.250  1.00  0.00           H
ATOM     95  HB2 SER A   6      82.180 -20.340  85.910  1.00  0.00           H
ATOM     96  OG  SER A   6      82.550 -18.480  84.920  1.00  0.00           O
ATOM     97  HG  SER A   6      82.060 -18.070  84.200  1.00  0.00           H
ATOM     98  C   SER A   6      80.270 -18.880  87.080  1.00  0.00           C
ATOM     99  O   SER A   6      80.260 -17.660  87.290  1.00  0.00           O
ATOM    100  N   ILE A   7      80.170 -19.840  88.020  1.00  0.00           N
ATOM    101  H   ILE A   7      80.200 -20.800  87.710  1.00  0.00           H
ATOM    102  CA  ILE A   7      79.930 -19.700  89.460  1.00  0.00           C
ATOM    103  HA  ILE A   7      79.910 -18.650  89.770  1.00  0.00           H
ATOM    104  CB  ILE A   7      78.560 -20.210  89.900  1.00  0.00           C
ATOM    105  HB  ILE A   7      78.500 -21.280  89.730  1.00  0.00           H
ATOM    106  CG2 ILE A   7      78.350 -19.850  91.410  1.00  0.00           C
ATOM    107 1HG2 ILE A   7      78.980 -20.460  92.060  1.00  0.00           H
ATOM    108 2HG2 ILE A   7      78.450 -18.770  91.570  1.00  0.00           H
ATOM    109 3HG2 ILE A   7      77.350 -20.130  91.730  1.00  0.00           H
ATOM    110  CG1 ILE A   7      77.360 -19.600  89.150  1.00  0.00           C
ATOM    111 1HG1 ILE A   7      77.530 -18.550  88.890  1.00  0.00           H
ATOM    112 2HG1 ILE A   7      76.450 -19.540  89.730  1.00  0.00           H
ATOM    113  CD  ILE A   7      76.990 -20.270  87.830  1.00  0.00           C
ATOM    114  HD1 ILE A   7      76.960 -19.460  87.100  1.00  0.00           H
ATOM    115  HD2 ILE A   7      77.740 -20.970  87.450  1.00  0.00           H
ATOM    116  HD3 ILE A   7      76.070 -20.840  87.790  1.00  0.00           H
ATOM    117  C   ILE A   7      81.020 -20.430  90.160  1.00  0.00           C
ATOM    118  O   ILE A   7      81.170 -21.630  89.970  1.00  0.00           O
ATOM    119  N   HIS A   8      81.740 -19.770  91.080  1.00  0.00           N
ATOM    120  H   HIS A   8      81.490 -18.840  91.380  1.00  0.00           H
ATOM    121  CA  HIS A   8      83.050 -20.220  91.660  1.00  0.00           C
ATOM    122  HA  HIS A   8      83.140 -21.280  91.440  1.00  0.00           H
ATOM    123  CB  HIS A   8      84.230 -19.500  91.080  1.00  0.00           C
ATOM    124  HB1 HIS A   8      85.070 -20.150  91.340  1.00  0.00           H
ATOM    125  HB2 HIS A   8      84.370 -18.550  91.590  1.00  0.00           H
ATOM    126  CG  HIS A   8      84.140 -19.260  89.610  1.00  0.00           C
ATOM    127  ND1 HIS A   8      85.050 -19.870  88.740  1.00  0.00           N
ATOM    128  CE1 HIS A   8      84.880 -19.290  87.500  1.00  0.00           C
ATOM    129  HE1 HIS A   8      85.400 -19.510  86.580  1.00  0.00           H
ATOM    130  NE2 HIS A   8      83.910 -18.370  87.610  1.00  0.00           N
ATOM    131  HE2 HIS A   8      83.440 -17.980  86.800  1.00  0.00           H
ATOM    132  CD2 HIS A   8      83.500 -18.300  88.930  1.00  0.00           C
ATOM    133  HD2 HIS A   8      82.720 -17.660  89.320  1.00  0.00           H
ATOM    134  C   HIS A   8      83.020 -20.140  93.170  1.00  0.00           C
ATOM    135  O   HIS A   8      82.760 -19.130  93.790  1.00  0.00           O
ATOM    136  N   VAL A   9      83.000 -21.310  93.840  1.00  0.00           N
ATOM    137  H   VAL A   9      83.170 -22.140  93.290  1.00  0.00           H
ATOM    138  CA  VAL A   9      82.580 -21.490  95.270  1.00  0.00           C
ATOM    139  HA  VAL A   9      82.290 -20.510  95.650  1.00  0.00           H
ATOM    140  CB  VAL A   9      81.370 -22.510  95.400  1.00  0.00           C
ATOM    141  HB  VAL A   9      81.810 -23.380  94.920  1.00  0.00           H
ATOM    142  CG1 VAL A   9      81.030 -22.820  96.920  1.00  0.00           C
ATOM    143 1HG1 VAL A   9      81.980 -22.880  97.440  1.00  0.00           H
ATOM    144 2HG1 VAL A   9      80.460 -22.050  97.450  1.00  0.00           H
ATOM    145 3HG1 VAL A   9      80.400 -23.700  96.860  1.00  0.00           H
ATOM    146  CG2 VAL A   9      80.130 -22.140  94.540  1.00  0.00           C
ATOM    147 1HG2 VAL A   9      79.360 -22.910  94.630  1.00  0.00           H
ATOM    148 2HG2 VAL A   9      79.710 -21.180  94.840  1.00  0.00           H
ATOM    149 3HG2 VAL A   9      80.550 -22.070  93.530  1.00  0.00           H
ATOM    150  C   VAL A   9      83.770 -21.980  96.100  1.00  0.00           C
ATOM    151  O   VAL A   9      84.290 -23.050  95.720  1.00  0.00           O
ATOM    152  N   GLY A  10      84.040 -21.400  97.270  1.00  0.00           N
ATOM    153  H   GLY A  10      83.460 -20.610  97.520  1.00  0.00           H
ATOM    154  CA  GLY A  10      85.070 -21.840  98.170  1.00  0.00           C
ATOM    155  HA1 GLY A  10      84.860 -22.860  98.480  1.00  0.00           H
ATOM    156  HA2 GLY A  10      85.090 -21.180  99.030  1.00  0.00           H
ATOM    157  C   GLY A  10      86.500 -21.700  97.710  1.00  0.00           C
ATOM    158  O   GLY A  10      86.770 -21.150  96.640  1.00  0.00           O
ATOM    159  N   GLN A  11      87.500 -22.210  98.460  1.00  0.00           N
ATOM    160  H   GLN A  11      87.220 -22.870  99.160  1.00  0.00           H
ATOM    161  CA  GLN A  11      88.920 -21.900  98.380  1.00  0.00           C
ATOM    162  HA  GLN A  11      88.930 -20.810  98.320  1.00  0.00           H
ATOM    163  CB  GLN A  11      89.720 -22.470  99.570  1.00  0.00           C
ATOM    164  HB1 GLN A  11      89.830 -23.550  99.570  1.00  0.00           H
ATOM    165  HB2 GLN A  11      89.120 -22.170 100.430  1.00  0.00           H
ATOM    166  CG  GLN A  11      91.100 -21.800  99.790  1.00  0.00           C
ATOM    167  HG1 GLN A  11      91.050 -20.760  99.490  1.00  0.00           H
ATOM    168  HG2 GLN A  11      91.770 -22.270  99.070  1.00  0.00           H
ATOM    169  CD  GLN A  11      91.700 -21.890 101.210  1.00  0.00           C
ATOM    170  OE1 GLN A  11      91.120 -22.540 102.110  1.00  0.00           O
ATOM    171  NE2 GLN A  11      92.790 -21.260 101.490  1.00  0.00           N
ATOM    172 1HE2 GLN A  11      93.340 -20.930 100.700  1.00  0.00           H
ATOM    173 2HE2 GLN A  11      93.050 -21.300 102.460  1.00  0.00           H
ATOM    174  C   GLN A  11      89.560 -22.420  97.120  1.00  0.00           C
ATOM    175  O   GLN A  11      90.410 -21.710  96.560  1.00  0.00           O
ATOM    176  N   ALA A  12      89.150 -23.570  96.610  1.00  0.00           N
ATOM    177  H   ALA A  12      88.570 -24.250  97.100  1.00  0.00           H
ATOM    178  CA  ALA A  12      89.530 -23.980  95.300  1.00  0.00           C
ATOM    179  HA  ALA A  12      90.600 -23.820  95.160  1.00  0.00           H
ATOM    180  CB  ALA A  12      89.310 -25.520  95.070  1.00  0.00           C
ATOM    181  HB1 ALA A  12      89.650 -26.100  95.930  1.00  0.00           H
ATOM    182  HB2 ALA A  12      88.230 -25.640  95.000  1.00  0.00           H
ATOM    183  HB3 ALA A  12      89.910 -25.850  94.220  1.00  0.00           H
ATOM    184  C   ALA A  12      88.870 -23.150  94.170  1.00  0.00           C
ATOM    185  O   ALA A  12      89.460 -22.780  93.180  1.00  0.00           O
ATOM    186  N   GLY A  13      87.530 -23.060  94.260  1.00  0.00           N
ATOM    187  H   GLY A  13      87.090 -23.420  95.090  1.00  0.00           H
ATOM    188  CA  GLY A  13      86.700 -22.460  93.230  1.00  0.00           C
ATOM    189  HA1 GLY A  13      85.640 -22.350  93.480  1.00  0.00           H
ATOM    190  HA2 GLY A  13      86.650 -23.040  92.310  1.00  0.00           H
ATOM    191  C   GLY A  13      87.040 -21.000  92.960  1.00  0.00           C
ATOM    192  O   GLY A  13      87.510 -20.650  91.910  1.00  0.00           O
ATOM    193  N   VAL A  14      87.020 -20.050  93.940  1.00  0.00           N
ATOM    194  H   VAL A  14      86.850 -20.420  94.870  1.00  0.00           H
ATOM    195  CA  VAL A  14      87.140 -18.590  93.820  1.00  0.00           C
ATOM    196  HA  VAL A  14      86.500 -18.220  93.020  1.00  0.00           H
ATOM    197  CB  VAL A  14      86.920 -17.850  95.160  1.00  0.00           C
ATOM    198  HB  VAL A  14      87.620 -18.310  95.870  1.00  0.00           H
ATOM    199  CG1 VAL A  14      87.330 -16.320  95.110  1.00  0.00           C
ATOM    200 1HG1 VAL A  14      86.770 -15.850  94.300  1.00  0.00           H
ATOM    201 2HG1 VAL A  14      87.150 -15.860  96.080  1.00  0.00           H
ATOM    202 3HG1 VAL A  14      88.410 -16.220  95.010  1.00  0.00           H
ATOM    203  CG2 VAL A  14      85.540 -17.990  95.650  1.00  0.00           C
ATOM    204 1HG2 VAL A  14      84.890 -17.610  94.860  1.00  0.00           H
ATOM    205 2HG2 VAL A  14      85.380 -19.060  95.800  1.00  0.00           H
ATOM    206 3HG2 VAL A  14      85.460 -17.440  96.580  1.00  0.00           H
ATOM    207  C   VAL A  14      88.560 -18.270  93.290  1.00  0.00           C
ATOM    208  O   VAL A  14      88.640 -17.390  92.470  1.00  0.00           O
ATOM    209  N   GLN A  15      89.560 -19.090  93.640  1.00  0.00           N
ATOM    210  H   GLN A  15      89.260 -19.850  94.240  1.00  0.00           H
ATOM    211  CA  GLN A  15      90.990 -18.960  93.180  1.00  0.00           C
ATOM    212  HA  GLN A  15      91.240 -17.900  93.170  1.00  0.00           H
ATOM    213  CB  GLN A  15      92.070 -19.590  94.150  1.00  0.00           C
ATOM    214  HB1 GLN A  15      93.050 -19.630  93.690  1.00  0.00           H
ATOM    215  HB2 GLN A  15      91.840 -20.650  94.260  1.00  0.00           H
ATOM    216  CG  GLN A  15      92.040 -18.980  95.570  1.00  0.00           C
ATOM    217  HG1 GLN A  15      91.080 -19.110  96.070  1.00  0.00           H
ATOM    218  HG2 GLN A  15      92.150 -17.920  95.340  1.00  0.00           H
ATOM    219  CD  GLN A  15      93.080 -19.500  96.460  1.00  0.00           C
ATOM    220  OE1 GLN A  15      93.960 -18.700  96.820  1.00  0.00           O
ATOM    221  NE2 GLN A  15      93.080 -20.700  96.940  1.00  0.00           N
ATOM    222 1HE2 GLN A  15      92.320 -21.300  96.630  1.00  0.00           H
ATOM    223 2HE2 GLN A  15      93.840 -20.820  97.590  1.00  0.00           H
ATOM    224  C   GLN A  15      91.210 -19.500  91.750  1.00  0.00           C
ATOM    225  O   GLN A  15      91.740 -18.800  90.930  1.00  0.00           O
ATOM    226  N   ILE A  16      90.710 -20.670  91.400  1.00  0.00           N
ATOM    227  H   ILE A  16      90.410 -21.340  92.100  1.00  0.00           H
ATOM    228  CA  ILE A  16      90.760 -21.160  90.030  1.00  0.00           C
ATOM    229  HA  ILE A  16      91.760 -21.120  89.610  1.00  0.00           H
ATOM    230  CB  ILE A  16      90.290 -22.670  90.150  1.00  0.00           C
ATOM    231  HB  ILE A  16      89.410 -22.790  90.790  1.00  0.00           H
ATOM    232  CG2 ILE A  16      89.820 -23.130  88.740  1.00  0.00           C
ATOM    233 1HG2 ILE A  16      88.900 -22.660  88.400  1.00  0.00           H
ATOM    234 2HG2 ILE A  16      90.570 -23.020  87.950  1.00  0.00           H
ATOM    235 3HG2 ILE A  16      89.550 -24.180  88.670  1.00  0.00           H
ATOM    236  CG1 ILE A  16      91.500 -23.500  90.660  1.00  0.00           C
ATOM    237 1HG1 ILE A  16      91.970 -23.040  91.530  1.00  0.00           H
ATOM    238 2HG1 ILE A  16      92.330 -23.440  89.950  1.00  0.00           H
ATOM    239  CD  ILE A  16      90.990 -24.920  91.000  1.00  0.00           C
ATOM    240  HD1 ILE A  16      90.120 -24.890  91.650  1.00  0.00           H
ATOM    241  HD2 ILE A  16      90.800 -25.500  90.090  1.00  0.00           H
ATOM    242  HD3 ILE A  16      91.740 -25.510  91.520  1.00  0.00           H
ATOM    243  C   ILE A  16      89.940 -20.300  89.110  1.00  0.00           C
ATOM    244  O   ILE A  16      90.350 -20.150  87.980  1.00  0.00           O
ATOM    245  N   GLY A  17      88.810 -19.820  89.620  1.00  0.00           N
ATOM    246  H   GLY A  17      88.510 -20.060  90.550  1.00  0.00           H
ATOM    247  CA  GLY A  17      88.070 -18.790  88.800  1.00  0.00           C
ATOM    248  HA1 GLY A  17      87.160 -18.510  89.310  1.00  0.00           H
ATOM    249  HA2 GLY A  17      87.780 -19.210  87.830  1.00  0.00           H
ATOM    250  C   GLY A  17      88.870 -17.580  88.540  1.00  0.00           C
ATOM    251  O   GLY A  17      89.010 -17.150  87.370  1.00  0.00           O
ATOM    252  N   ASN A  18      89.550 -16.980  89.510  1.00  0.00           N
ATOM    253  H   ASN A  18      89.340 -17.280  90.450  1.00  0.00           H
ATOM    254  CA  ASN A  18      90.330 -15.760  89.310  1.00  0.00           C
ATOM    255  HA  ASN A  18      89.660 -15.150  88.700  1.00  0.00           H
ATOM    256  CB  ASN A  18      90.610 -15.160  90.670  1.00  0.00           C
ATOM    257  HB1 ASN A  18      91.270 -15.850  91.200  1.00  0.00           H
ATOM    258  HB2 ASN A  18      89.710 -15.170  91.300  1.00  0.00           H
ATOM    259  CG  ASN A  18      91.200 -13.760  90.720  1.00  0.00           C
ATOM    260  OD1 ASN A  18      90.980 -12.930  89.890  1.00  0.00           O
ATOM    261  ND2 ASN A  18      91.980 -13.520  91.750  1.00  0.00           N
ATOM    262 1HD2 ASN A  18      91.880 -13.950  92.650  1.00  0.00           H
ATOM    263 2HD2 ASN A  18      92.290 -12.560  91.660  1.00  0.00           H
ATOM    264  C   ASN A  18      91.560 -15.940  88.390  1.00  0.00           C
ATOM    265  O   ASN A  18      91.830 -15.020  87.580  1.00  0.00           O
ATOM    266  N   ALA A  19      92.290 -17.120  88.420  1.00  0.00           N
ATOM    267  H   ALA A  19      92.030 -17.730  89.180  1.00  0.00           H
ATOM    268  CA  ALA A  19      93.320 -17.600  87.540  1.00  0.00           C
ATOM    269  HA  ALA A  19      94.140 -16.880  87.580  1.00  0.00           H
ATOM    270  CB  ALA A  19      93.720 -18.990  88.150  1.00  0.00           C
ATOM    271  HB1 ALA A  19      93.930 -18.930  89.220  1.00  0.00           H
ATOM    272  HB2 ALA A  19      93.010 -19.780  87.910  1.00  0.00           H
ATOM    273  HB3 ALA A  19      94.760 -19.200  87.920  1.00  0.00           H
ATOM    274  C   ALA A  19      92.910 -17.840  86.100  1.00  0.00           C
ATOM    275  O   ALA A  19      93.620 -17.460  85.140  1.00  0.00           O
ATOM    276  N   CYS A  20      91.630 -18.220  85.860  1.00  0.00           N
ATOM    277  H   CYS A  20      91.120 -18.560  86.660  1.00  0.00           H
ATOM    278  CA  CYS A  20      91.010 -18.360  84.540  1.00  0.00           C
ATOM    279  HA  CYS A  20      91.760 -18.900  83.960  1.00  0.00           H
ATOM    280  CB  CYS A  20      89.750 -19.210  84.620  1.00  0.00           C
ATOM    281  HB1 CYS A  20      89.340 -19.230  83.610  1.00  0.00           H
ATOM    282  HB2 CYS A  20      89.140 -18.800  85.420  1.00  0.00           H
ATOM    283  SG  CYS A  20      90.060 -20.920  84.960  1.00  0.00           S
ATOM    284  HG  CYS A  20      90.040 -20.790  86.290  1.00  0.00           H
ATOM    285  C   CYS A  20      90.780 -17.010  83.860  1.00  0.00           C
ATOM    286  O   CYS A  20      91.110 -16.910  82.700  1.00  0.00           O
ATOM    287  N   TRP A  21      90.160 -16.040  84.490  1.00  0.00           N
ATOM    288  H   TRP A  21      89.800 -16.280  85.400  1.00  0.00           H
ATOM    289  CA  TRP A  21      90.060 -14.640  83.960  1.00  0.00           C
ATOM    290  HA  TRP A  21      89.660 -14.600  82.950  1.00  0.00           H
ATOM    291  CB  TRP A  21      89.230 -13.760  84.900  1.00  0.00           C
ATOM    292  HB1 TRP A  21      89.320 -12.730  84.550  1.00  0.00           H
ATOM    293  HB2 TRP A  21      89.590 -13.900  85.920  1.00  0.00           H
ATOM    294  CG  TRP A  21      87.810 -14.200  84.890  1.00  0.00           C
ATOM    295  CD1 TRP A  21      87.160 -14.920  85.830  1.00  0.00           C
ATOM    296  HD1 TRP A  21      87.630 -15.170  86.770  1.00  0.00           H
ATOM    297  NE1 TRP A  21      85.920 -15.240  85.430  1.00  0.00           N
ATOM    298  HE1 TRP A  21      85.250 -15.780  85.960  1.00  0.00           H
ATOM    299  CE2 TRP A  21      85.670 -14.770  84.130  1.00  0.00           C
ATOM    300  CZ2 TRP A  21      84.610 -14.890  83.230  1.00  0.00           C
ATOM    301  HZ2 TRP A  21      83.790 -15.490  83.570  1.00  0.00           H
ATOM    302  CH2 TRP A  21      84.670 -14.110  82.020  1.00  0.00           C
ATOM    303  HH2 TRP A  21      83.860 -14.150  81.310  1.00  0.00           H
ATOM    304  CZ3 TRP A  21      85.820 -13.420  81.660  1.00  0.00           C
ATOM    305  HZ3 TRP A  21      85.800 -12.780  80.800  1.00  0.00           H
ATOM    306  CE3 TRP A  21      86.920 -13.430  82.560  1.00  0.00           C
ATOM    307  HE3 TRP A  21      87.860 -12.940  82.330  1.00  0.00           H
ATOM    308  CD2 TRP A  21      86.890 -14.110  83.730  1.00  0.00           C
ATOM    309  C   TRP A  21      91.400 -14.010  83.730  1.00  0.00           C
ATOM    310  O   TRP A  21      91.510 -13.190  82.840  1.00  0.00           O
ATOM    311  N   GLU A  22      92.470 -14.310  84.540  1.00  0.00           N
ATOM    312  H   GLU A  22      92.430 -14.950  85.310  1.00  0.00           H
ATOM    313  CA  GLU A  22      93.790 -13.740  84.160  1.00  0.00           C
ATOM    314  HA  GLU A  22      93.740 -12.660  83.970  1.00  0.00           H
ATOM    315  CB  GLU A  22      94.730 -13.990  85.420  1.00  0.00           C
ATOM    316  HB1 GLU A  22      94.650 -15.060  85.610  1.00  0.00           H
ATOM    317  HB2 GLU A  22      94.550 -13.350  86.280  1.00  0.00           H
ATOM    318  CG  GLU A  22      96.170 -13.660  85.020  1.00  0.00           C
ATOM    319  HG1 GLU A  22      96.340 -12.760  84.440  1.00  0.00           H
ATOM    320  HG2 GLU A  22      96.600 -14.490  84.450  1.00  0.00           H
ATOM    321  CD  GLU A  22      97.020 -13.550  86.270  1.00  0.00           C
ATOM    322  OE1 GLU A  22      97.750 -12.510  86.440  1.00  0.00           O
ATOM    323  OE2 GLU A  22      96.900 -14.390  87.180  1.00  0.00           O
ATOM    324  C   GLU A  22      94.340 -14.280  82.780  1.00  0.00           C
ATOM    325  O   GLU A  22      95.200 -13.640  82.150  1.00  0.00           O
ATOM    326  N   LEU A  23      93.930 -15.460  82.300  1.00  0.00           N
ATOM    327  H   LEU A  23      93.220 -15.970  82.800  1.00  0.00           H
ATOM    328  CA  LEU A  23      94.320 -16.030  81.010  1.00  0.00           C
ATOM    329  HA  LEU A  23      95.220 -15.500  80.710  1.00  0.00           H
ATOM    330  CB  LEU A  23      94.720 -17.540  81.150  1.00  0.00           C
ATOM    331  HB1 LEU A  23      93.880 -18.030  81.640  1.00  0.00           H
ATOM    332  HB2 LEU A  23      95.540 -17.640  81.870  1.00  0.00           H
ATOM    333  CG  LEU A  23      95.020 -18.200  79.760  1.00  0.00           C
ATOM    334  HG  LEU A  23      94.120 -18.050  79.160  1.00  0.00           H
ATOM    335  CD1 LEU A  23      96.360 -17.810  79.090  1.00  0.00           C
ATOM    336 1HD1 LEU A  23      96.490 -18.470  78.230  1.00  0.00           H
ATOM    337 2HD1 LEU A  23      96.390 -16.780  78.730  1.00  0.00           H
ATOM    338 3HD1 LEU A  23      97.150 -17.970  79.830  1.00  0.00           H
ATOM    339  CD2 LEU A  23      95.270 -19.650  79.880  1.00  0.00           C
ATOM    340 1HD2 LEU A  23      94.380 -20.080  80.330  1.00  0.00           H
ATOM    341 2HD2 LEU A  23      95.420 -20.090  78.890  1.00  0.00           H
ATOM    342 3HD2 LEU A  23      96.100 -19.950  80.520  1.00  0.00           H
ATOM    343  C   LEU A  23      93.210 -15.670  80.010  1.00  0.00           C
ATOM    344  O   LEU A  23      93.580 -15.220  78.920  1.00  0.00           O
ATOM    345  N   TYR A  24      91.900 -15.590  80.250  1.00  0.00           N
ATOM    346  H   TYR A  24      91.660 -15.850  81.200  1.00  0.00           H
ATOM    347  CA  TYR A  24      90.900 -14.970  79.320  1.00  0.00           C
ATOM    348  HA  TYR A  24      90.930 -15.550  78.400  1.00  0.00           H
ATOM    349  CB  TYR A  24      89.460 -15.090  79.970  1.00  0.00           C
ATOM    350  HB1 TYR A  24      88.810 -14.670  79.200  1.00  0.00           H
ATOM    351  HB2 TYR A  24      89.480 -14.410  80.830  1.00  0.00           H
ATOM    352  CG  TYR A  24      88.870 -16.470  80.440  1.00  0.00           C
ATOM    353  CD1 TYR A  24      89.490 -17.670  80.190  1.00  0.00           C
ATOM    354  HD1 TYR A  24      90.390 -17.760  79.600  1.00  0.00           H
ATOM    355  CE1 TYR A  24      88.870 -18.910  80.610  1.00  0.00           C
ATOM    356  HE1 TYR A  24      89.270 -19.890  80.390  1.00  0.00           H
ATOM    357  CZ  TYR A  24      87.680 -18.920  81.300  1.00  0.00           C
ATOM    358  OH  TYR A  24      87.260 -19.950  82.040  1.00  0.00           O
ATOM    359  HH  TYR A  24      86.430 -19.860  82.500  1.00  0.00           H
ATOM    360  CE2 TYR A  24      87.100 -17.610  81.600  1.00  0.00           C
ATOM    361  HE2 TYR A  24      86.230 -17.610  82.250  1.00  0.00           H
ATOM    362  CD2 TYR A  24      87.690 -16.430  81.140  1.00  0.00           C
ATOM    363  HD2 TYR A  24      87.270 -15.460  81.360  1.00  0.00           H
ATOM    364  C   TYR A  24      91.200 -13.570  78.870  1.00  0.00           C
ATOM    365  O   TYR A  24      90.860 -13.130  77.810  1.00  0.00           O
ATOM    366  N   CYS A  25      91.850 -12.710  79.770  1.00  0.00           N
ATOM    367  H   CYS A  25      91.870 -13.010  80.730  1.00  0.00           H
ATOM    368  CA  CYS A  25      92.150 -11.330  79.410  1.00  0.00           C
ATOM    369  HA  CYS A  25      91.240 -10.880  79.020  1.00  0.00           H
ATOM    370  CB  CYS A  25      92.590 -10.520  80.630  1.00  0.00           C
ATOM    371  HB1 CYS A  25      93.110  -9.610  80.350  1.00  0.00           H
ATOM    372  HB2 CYS A  25      93.370 -11.140  81.050  1.00  0.00           H
ATOM    373  SG  CYS A  25      91.070 -10.190  81.620  1.00  0.00           S
ATOM    374  HG  CYS A  25      91.120 -11.350  82.280  1.00  0.00           H
ATOM    375  C   CYS A  25      93.180 -11.340  78.310  1.00  0.00           C
ATOM    376  O   CYS A  25      92.980 -10.750  77.190  1.00  0.00           O
ATOM    377  N   LEU A  26      94.330 -12.080  78.580  1.00  0.00           N
ATOM    378  H   LEU A  26      94.380 -12.560  79.470  1.00  0.00           H
ATOM    379  CA  LEU A  26      95.440 -12.270  77.680  1.00  0.00           C
ATOM    380  HA  LEU A  26      95.830 -11.280  77.450  1.00  0.00           H
ATOM    381  CB  LEU A  26      96.390 -13.190  78.480  1.00  0.00           C
ATOM    382  HB1 LEU A  26      95.870 -14.060  78.890  1.00  0.00           H
ATOM    383  HB2 LEU A  26      96.900 -12.550  79.210  1.00  0.00           H
ATOM    384  CG  LEU A  26      97.600 -13.640  77.640  1.00  0.00           C
ATOM    385  HG  LEU A  26      97.330 -14.140  76.710  1.00  0.00           H
ATOM    386  CD1 LEU A  26      98.600 -12.450  77.420  1.00  0.00           C
ATOM    387 1HD1 LEU A  26      99.450 -12.760  76.810  1.00  0.00           H
ATOM    388 2HD1 LEU A  26      98.160 -11.600  76.910  1.00  0.00           H
ATOM    389 3HD1 LEU A  26      98.980 -12.120  78.390  1.00  0.00           H
ATOM    390  CD2 LEU A  26      98.380 -14.560  78.540  1.00  0.00           C
ATOM    391 1HD2 LEU A  26      97.840 -15.490  78.700  1.00  0.00           H
ATOM    392 2HD2 LEU A  26      99.360 -14.760  78.100  1.00  0.00           H
ATOM    393 3HD2 LEU A  26      98.590 -14.180  79.530  1.00  0.00           H
ATOM    394  C   LEU A  26      94.970 -12.870  76.320  1.00  0.00           C
ATOM    395  O   LEU A  26      95.420 -12.500  75.240  1.00  0.00           O
ATOM    396  N   GLU A  27      94.050 -13.850  76.380  1.00  0.00           N
ATOM    397  H   GLU A  27      93.640 -14.030  77.280  1.00  0.00           H
ATOM    398  CA  GLU A  27      93.430 -14.520  75.200  1.00  0.00           C
ATOM    399  HA  GLU A  27      94.280 -14.920  74.640  1.00  0.00           H
ATOM    400  CB  GLU A  27      92.610 -15.680  75.760  1.00  0.00           C
ATOM    401  HB1 GLU A  27      91.870 -15.940  75.000  1.00  0.00           H
ATOM    402  HB2 GLU A  27      92.070 -15.340  76.640  1.00  0.00           H
ATOM    403  CG  GLU A  27      93.130 -16.990  76.220  1.00  0.00           C
ATOM    404  HG1 GLU A  27      92.410 -17.460  76.890  1.00  0.00           H
ATOM    405  HG2 GLU A  27      94.040 -16.860  76.800  1.00  0.00           H
ATOM    406  CD  GLU A  27      93.410 -17.900  75.030  1.00  0.00           C
ATOM    407  OE1 GLU A  27      94.240 -17.470  74.180  1.00  0.00           O
ATOM    408  OE2 GLU A  27      92.670 -18.840  74.740  1.00  0.00           O
ATOM    409  C   GLU A  27      92.620 -13.580  74.280  1.00  0.00           C
ATOM    410  O   GLU A  27      92.640 -13.780  73.080  1.00  0.00           O
ATOM    411  N   HIS A  28      91.930 -12.590  74.810  1.00  0.00           N
ATOM    412  H   HIS A  28      92.050 -12.410  75.800  1.00  0.00           H
ATOM    413  CA  HIS A  28      91.200 -11.650  74.090  1.00  0.00           C
ATOM    414  HA  HIS A  28      90.960 -12.050  73.110  1.00  0.00           H
ATOM    415  CB  HIS A  28      89.890 -11.450  74.790  1.00  0.00           C
ATOM    416  HB1 HIS A  28      89.430 -10.540  74.420  1.00  0.00           H
ATOM    417  HB2 HIS A  28      89.970 -11.270  75.860  1.00  0.00           H
ATOM    418  CG  HIS A  28      88.920 -12.510  74.450  1.00  0.00           C
ATOM    419  ND1 HIS A  28      87.820 -12.830  75.230  1.00  0.00           N
ATOM    420  CE1 HIS A  28      87.140 -13.700  74.520  1.00  0.00           C
ATOM    421  HE1 HIS A  28      86.220 -14.120  74.910  1.00  0.00           H
ATOM    422  NE2 HIS A  28      87.560 -13.870  73.250  1.00  0.00           N
ATOM    423  HE2 HIS A  28      87.120 -14.540  72.630  1.00  0.00           H
ATOM    424  CD2 HIS A  28      88.770 -13.160  73.200  1.00  0.00           C
ATOM    425  HD2 HIS A  28      89.410 -13.120  72.330  1.00  0.00           H
ATOM    426  C   HIS A  28      91.910 -10.350  73.760  1.00  0.00           C
ATOM    427  O   HIS A  28      91.390  -9.560  72.980  1.00  0.00           O
ATOM    428  N   GLY A  29      93.050 -10.000  74.420  1.00  0.00           N
ATOM    429  H   GLY A  29      93.320 -10.640  75.150  1.00  0.00           H
ATOM    430  CA  GLY A  29      93.750  -8.740  74.270  1.00  0.00           C
ATOM    431  HA1 GLY A  29      93.690  -8.380  73.250  1.00  0.00           H
ATOM    432  HA2 GLY A  29      94.790  -9.000  74.480  1.00  0.00           H
ATOM    433  C   GLY A  29      93.230  -7.630  75.280  1.00  0.00           C
ATOM    434  O   GLY A  29      93.460  -6.480  75.070  1.00  0.00           O
ATOM    435  N   ILE A  30      92.610  -8.010  76.380  1.00  0.00           N
ATOM    436  H   ILE A  30      92.670  -8.970  76.690  1.00  0.00           H
ATOM    437  CA  ILE A  30      92.060  -7.140  77.380  1.00  0.00           C
ATOM    438  HA  ILE A  30      91.660  -6.330  76.770  1.00  0.00           H
ATOM    439  CB  ILE A  30      90.930  -7.780  78.310  1.00  0.00           C
ATOM    440  HB  ILE A  30      91.320  -8.430  79.090  1.00  0.00           H
ATOM    441  CG2 ILE A  30      90.140  -6.690  79.100  1.00  0.00           C
ATOM    442 1HG2 ILE A  30      90.810  -6.200  79.800  1.00  0.00           H
ATOM    443 2HG2 ILE A  30      89.730  -5.930  78.440  1.00  0.00           H
ATOM    444 3HG2 ILE A  30      89.260  -7.120  79.580  1.00  0.00           H
ATOM    445  CG1 ILE A  30      89.980  -8.690  77.490  1.00  0.00           C
ATOM    446 1HG1 ILE A  30      89.390  -9.350  78.130  1.00  0.00           H
ATOM    447 2HG1 ILE A  30      90.630  -9.330  76.900  1.00  0.00           H
ATOM    448  CD  ILE A  30      89.090  -7.980  76.460  1.00  0.00           C
ATOM    449  HD1 ILE A  30      89.660  -7.350  75.780  1.00  0.00           H
ATOM    450  HD2 ILE A  30      88.470  -8.720  75.960  1.00  0.00           H
ATOM    451  HD3 ILE A  30      88.420  -7.360  77.050  1.00  0.00           H
ATOM    452  C   ILE A  30      93.170  -6.660  78.280  1.00  0.00           C
ATOM    453  O   ILE A  30      93.980  -7.490  78.700  1.00  0.00           O
ATOM    454  N   GLN A  31      93.270  -5.370  78.600  1.00  0.00           N
ATOM    455  H   GLN A  31      92.670  -4.690  78.160  1.00  0.00           H
ATOM    456  CA  GLN A  31      94.070  -4.840  79.690  1.00  0.00           C
ATOM    457  HA  GLN A  31      95.130  -5.100  79.590  1.00  0.00           H
ATOM    458  CB  GLN A  31      94.050  -3.280  79.730  1.00  0.00           C
ATOM    459  HB1 GLN A  31      94.560  -2.960  80.640  1.00  0.00           H
ATOM    460  HB2 GLN A  31      93.040  -2.880  79.810  1.00  0.00           H
ATOM    461  CG  GLN A  31      94.750  -2.640  78.480  1.00  0.00           C
ATOM    462  HG1 GLN A  31      94.440  -1.600  78.470  1.00  0.00           H
ATOM    463  HG2 GLN A  31      94.380  -3.090  77.550  1.00  0.00           H
ATOM    464  CD  GLN A  31      96.270  -2.690  78.440  1.00  0.00           C
ATOM    465  OE1 GLN A  31      96.910  -3.690  78.800  1.00  0.00           O
ATOM    466  NE2 GLN A  31      97.010  -1.650  78.120  1.00  0.00           N
ATOM    467 1HE2 GLN A  31      96.730  -0.750  77.740  1.00  0.00           H
ATOM    468 2HE2 GLN A  31      97.990  -1.880  78.070  1.00  0.00           H
ATOM    469  C   GLN A  31      93.750  -5.350  81.110  1.00  0.00           C
ATOM    470  O   GLN A  31      92.560  -5.530  81.420  1.00  0.00           O
ATOM    471  N   PRO A  32      94.780  -5.530  81.980  1.00  0.00           N
ATOM    472  CD  PRO A  32      96.200  -5.390  81.750  1.00  0.00           C
ATOM    473  HD1 PRO A  32      96.400  -4.320  81.850  1.00  0.00           H
ATOM    474  HD2 PRO A  32      96.580  -5.790  80.810  1.00  0.00           H
ATOM    475  CG  PRO A  32      97.010  -6.090  82.870  1.00  0.00           C
ATOM    476  HG1 PRO A  32      97.960  -5.570  82.990  1.00  0.00           H
ATOM    477  HG2 PRO A  32      97.090  -7.140  82.590  1.00  0.00           H
ATOM    478  CB  PRO A  32      96.010  -5.910  84.030  1.00  0.00           C
ATOM    479  HB1 PRO A  32      96.160  -4.960  84.540  1.00  0.00           H
ATOM    480  HB2 PRO A  32      96.200  -6.730  84.730  1.00  0.00           H
ATOM    481  CA  PRO A  32      94.650  -6.120  83.330  1.00  0.00           C
ATOM    482  HA  PRO A  32      94.400  -7.170  83.190  1.00  0.00           H
ATOM    483  C   PRO A  32      93.580  -5.550  84.230  1.00  0.00           C
ATOM    484  O   PRO A  32      93.010  -6.270  85.030  1.00  0.00           O
ATOM    485  N   ASP A  33      93.220  -4.290  83.990  1.00  0.00           N
ATOM    486  H   ASP A  33      93.800  -3.880  83.270  1.00  0.00           H
ATOM    487  CA  ASP A  33      92.330  -3.520  84.860  1.00  0.00           C
ATOM    488  HA  ASP A  33      92.300  -3.900  85.880  1.00  0.00           H
ATOM    489  CB  ASP A  33      92.640  -1.980  84.890  1.00  0.00           C
ATOM    490  HB1 ASP A  33      93.480  -1.860  85.560  1.00  0.00           H
ATOM    491  HB2 ASP A  33      91.870  -1.480  85.470  1.00  0.00           H
ATOM    492  CG  ASP A  33      92.870  -1.260  83.570  1.00  0.00           C
ATOM    493  OD1 ASP A  33      93.870  -1.500  82.840  1.00  0.00           O
ATOM    494  OD2 ASP A  33      92.080  -0.320  83.290  1.00  0.00           O
ATOM    495  C   ASP A  33      90.850  -3.640  84.370  1.00  0.00           C
ATOM    496  O   ASP A  33      89.970  -3.070  85.070  1.00  0.00           O
ATOM    497  N   GLY A  34      90.620  -4.330  83.250  1.00  0.00           N
ATOM    498  H   GLY A  34      91.420  -4.720  82.770  1.00  0.00           H
ATOM    499  CA  GLY A  34      89.310  -4.700  82.730  1.00  0.00           C
ATOM    500  HA1 GLY A  34      88.640  -4.620  83.590  1.00  0.00           H
ATOM    501  HA2 GLY A  34      89.390  -5.760  82.490  1.00  0.00           H
ATOM    502  C   GLY A  34      88.740  -3.870  81.600  1.00  0.00           C
ATOM    503  O   GLY A  34      87.620  -3.310  81.730  1.00  0.00           O
ATOM    504  N   GLN A  35      89.550  -3.520  80.590  1.00  0.00           N
ATOM    505  H   GLN A  35      90.530  -3.780  80.630  1.00  0.00           H
ATOM    506  CA  GLN A  35      89.180  -2.710  79.430  1.00  0.00           C
ATOM    507  HA  GLN A  35      88.140  -2.940  79.200  1.00  0.00           H
ATOM    508  CB  GLN A  35      89.330  -1.250  79.780  1.00  0.00           C
ATOM    509  HB1 GLN A  35      88.510  -0.920  80.410  1.00  0.00           H
ATOM    510  HB2 GLN A  35      89.220  -0.710  78.840  1.00  0.00           H
ATOM    511  CG  GLN A  35      90.540  -0.860  80.460  1.00  0.00           C
ATOM    512  HG1 GLN A  35      90.740  -1.560  81.270  1.00  0.00           H
ATOM    513  HG2 GLN A  35      90.400   0.130  80.910  1.00  0.00           H
ATOM    514  CD  GLN A  35      91.780  -0.490  79.740  1.00  0.00           C
ATOM    515  OE1 GLN A  35      91.860  -0.270  78.570  1.00  0.00           O
ATOM    516  NE2 GLN A  35      92.810  -0.140  80.410  1.00  0.00           N
ATOM    517 1HE2 GLN A  35      92.910  -0.260  81.410  1.00  0.00           H
ATOM    518 2HE2 GLN A  35      93.610   0.200  79.890  1.00  0.00           H
ATOM    519  C   GLN A  35      89.950  -3.110  78.210  1.00  0.00           C
ATOM    520  O   GLN A  35      91.220  -3.260  78.220  1.00  0.00           O
ATOM    521  N   MET A  36      89.320  -3.330  77.050  1.00  0.00           N
ATOM    522  H   MET A  36      88.340  -3.080  77.030  1.00  0.00           H
ATOM    523  CA  MET A  36      90.010  -3.630  75.790  1.00  0.00           C
ATOM    524  HA  MET A  36      90.790  -4.360  76.000  1.00  0.00           H
ATOM    525  CB  MET A  36      88.990  -4.470  74.930  1.00  0.00           C
ATOM    526  HB1 MET A  36      88.190  -3.920  74.430  1.00  0.00           H
ATOM    527  HB2 MET A  36      88.560  -5.190  75.630  1.00  0.00           H
ATOM    528  CG  MET A  36      89.710  -5.330  73.940  1.00  0.00           C
ATOM    529  HG1 MET A  36      89.090  -6.120  73.530  1.00  0.00           H
ATOM    530  HG2 MET A  36      90.590  -5.670  74.490  1.00  0.00           H
ATOM    531  SD  MET A  36      90.330  -4.650  72.420  1.00  0.00           S
ATOM    532  CE  MET A  36      91.490  -6.000  72.000  1.00  0.00           C
ATOM    533  HE1 MET A  36      92.170  -6.160  72.840  1.00  0.00           H
ATOM    534  HE2 MET A  36      90.980  -6.940  71.810  1.00  0.00           H
ATOM    535  HE3 MET A  36      92.110  -5.780  71.130  1.00  0.00           H
ATOM    536  C   MET A  36      90.480  -2.360  75.080  1.00  0.00           C
ATOM    537  O   MET A  36      89.630  -1.460  74.770  1.00  0.00           O
ATOM    538  N   PRO A  37      91.820  -2.220  74.830  1.00  0.00           N
ATOM    539  CD  PRO A  37      92.800  -3.260  74.900  1.00  0.00           C
ATOM    540  HD1 PRO A  37      92.520  -4.160  74.360  1.00  0.00           H
ATOM    541  HD2 PRO A  37      92.990  -3.460  75.960  1.00  0.00           H
ATOM    542  CG  PRO A  37      94.100  -2.610  74.480  1.00  0.00           C
ATOM    543  HG1 PRO A  37      94.220  -2.800  73.410  1.00  0.00           H
ATOM    544  HG2 PRO A  37      94.940  -3.080  74.990  1.00  0.00           H
ATOM    545  CB  PRO A  37      93.930  -1.150  74.910  1.00  0.00           C
ATOM    546  HB1 PRO A  37      94.620  -0.470  74.430  1.00  0.00           H
ATOM    547  HB2 PRO A  37      93.980  -1.130  76.000  1.00  0.00           H
ATOM    548  CA  PRO A  37      92.410  -0.910  74.530  1.00  0.00           C
ATOM    549  HA  PRO A  37      91.910  -0.140  75.110  1.00  0.00           H
ATOM    550  C   PRO A  37      92.240  -0.510  73.050  1.00  0.00           C
ATOM    551  O   PRO A  37      91.930   0.650  72.670  1.00  0.00           O
ATOM    552  N   SER A  38      92.170  -1.470  72.170  1.00  0.00           N
ATOM    553  H   SER A  38      92.410  -2.410  72.460  1.00  0.00           H
ATOM    554  CA  SER A  38      92.060  -1.290  70.720  1.00  0.00           C
ATOM    555  HA  SER A  38      92.440  -0.320  70.420  1.00  0.00           H
ATOM    556  CB  SER A  38      92.860  -2.360  69.920  1.00  0.00           C
ATOM    557  HB1 SER A  38      93.030  -1.970  68.910  1.00  0.00           H
ATOM    558  HB2 SER A  38      92.250  -3.260  69.800  1.00  0.00           H
ATOM    559  OG  SER A  38      94.090  -2.750  70.490  1.00  0.00           O
ATOM    560  HG  SER A  38      94.280  -3.670  70.260  1.00  0.00           H
ATOM    561  C   SER A  38      90.630  -1.310  70.150  1.00  0.00           C
ATOM    562  O   SER A  38      90.330  -1.030  68.980  1.00  0.00           O
ATOM    563  N   ASP A  39      89.660  -1.440  71.080  1.00  0.00           N
ATOM    564  H   ASP A  39      89.770  -1.680  72.050  1.00  0.00           H
ATOM    565  CA  ASP A  39      88.200  -1.260  70.790  1.00  0.00           C
ATOM    566  HA  ASP A  39      87.880  -2.030  70.090  1.00  0.00           H
ATOM    567  CB  ASP A  39      87.430  -1.500  72.080  1.00  0.00           C
ATOM    568  HB1 ASP A  39      87.390  -0.550  72.630  1.00  0.00           H
ATOM    569  HB2 ASP A  39      87.930  -2.300  72.610  1.00  0.00           H
ATOM    570  CG  ASP A  39      86.030  -2.020  71.790  1.00  0.00           C
ATOM    571  OD1 ASP A  39      85.360  -2.150  72.810  1.00  0.00           O
ATOM    572  OD2 ASP A  39      85.560  -2.180  70.650  1.00  0.00           O
ATOM    573  C   ASP A  39      87.910   0.170  70.290  1.00  0.00           C
ATOM    574  O   ASP A  39      88.260   1.160  70.940  1.00  0.00           O
ATOM    575  N   LYS A  40      87.310   0.300  69.140  1.00  0.00           N
ATOM    576  H   LYS A  40      87.280  -0.560  68.600  1.00  0.00           H
ATOM    577  CA  LYS A  40      86.990   1.530  68.410  1.00  0.00           C
ATOM    578  HA  LYS A  40      87.910   2.080  68.200  1.00  0.00           H
ATOM    579  CB  LYS A  40      86.400   1.240  67.050  1.00  0.00           C
ATOM    580  HB1 LYS A  40      86.190   2.190  66.560  1.00  0.00           H
ATOM    581  HB2 LYS A  40      85.460   0.730  67.220  1.00  0.00           H
ATOM    582  CG  LYS A  40      87.300   0.300  66.130  1.00  0.00           C
ATOM    583  HG1 LYS A  40      87.430  -0.650  66.660  1.00  0.00           H
ATOM    584  HG2 LYS A  40      88.250   0.740  65.830  1.00  0.00           H
ATOM    585  CD  LYS A  40      86.670  -0.150  64.790  1.00  0.00           C
ATOM    586  HD1 LYS A  40      86.240   0.690  64.250  1.00  0.00           H
ATOM    587  HD2 LYS A  40      85.920  -0.870  65.120  1.00  0.00           H
ATOM    588  CE  LYS A  40      87.780  -1.070  64.130  1.00  0.00           C
ATOM    589  HE1 LYS A  40      88.000  -1.970  64.710  1.00  0.00           H
ATOM    590  HE2 LYS A  40      88.680  -0.490  63.950  1.00  0.00           H
ATOM    591  NZ  LYS A  40      87.300  -1.520  62.790  1.00  0.00           N
ATOM    592  HZ1 LYS A  40      86.370  -1.910  62.840  1.00  0.00           H
ATOM    593  HZ2 LYS A  40      87.340  -0.840  62.050  1.00  0.00           H
ATOM    594  HZ3 LYS A  40      87.870  -2.270  62.440  1.00  0.00           H
ATOM    595  C   LYS A  40      86.150   2.490  69.280  1.00  0.00           C
ATOM    596  O   LYS A  40      86.470   3.680  69.390  1.00  0.00           O
ATOM    597  N   THR A  41      85.040   1.910  69.710  1.00  0.00           N
ATOM    598  H   THR A  41      84.830   0.960  69.430  1.00  0.00           H
ATOM    599  CA  THR A  41      84.130   2.550  70.740  1.00  0.00           C
ATOM    600  HA  THR A  41      84.690   3.260  71.360  1.00  0.00           H
ATOM    601  CB  THR A  41      82.890   3.150  70.120  1.00  0.00           C
ATOM    602  HB  THR A  41      82.160   3.450  70.870  1.00  0.00           H
ATOM    603  CG2 THR A  41      83.200   4.380  69.260  1.00  0.00           C
ATOM    604 1HG2 THR A  41      83.570   5.120  69.980  1.00  0.00           H
ATOM    605 2HG2 THR A  41      83.950   4.170  68.500  1.00  0.00           H
ATOM    606 3HG2 THR A  41      82.320   4.850  68.820  1.00  0.00           H
ATOM    607  OG1 THR A  41      82.280   2.230  69.250  1.00  0.00           O
ATOM    608  HG1 THR A  41      81.450   2.610  68.970  1.00  0.00           H
ATOM    609  C   THR A  41      83.690   1.460  71.720  1.00  0.00           C
ATOM    610  O   THR A  41      83.670   0.250  71.430  1.00  0.00           O
ATOM    611  N   ILE A  42      83.160   1.900  72.920  1.00  0.00           N
ATOM    612  H   ILE A  42      82.900   2.870  73.050  1.00  0.00           H
ATOM    613  CA  ILE A  42      82.780   1.010  74.090  1.00  0.00           C
ATOM    614  HA  ILE A  42      82.940  -0.060  73.890  1.00  0.00           H
ATOM    615  CB  ILE A  42      83.730   1.190  75.290  1.00  0.00           C
ATOM    616  HB  ILE A  42      83.550   2.180  75.700  1.00  0.00           H
ATOM    617  CG2 ILE A  42      83.400   0.070  76.310  1.00  0.00           C
ATOM    618 1HG2 ILE A  42      84.180   0.030  77.080  1.00  0.00           H
ATOM    619 2HG2 ILE A  42      82.370   0.180  76.630  1.00  0.00           H
ATOM    620 3HG2 ILE A  42      83.520  -0.910  75.830  1.00  0.00           H
ATOM    621  CG1 ILE A  42      85.290   1.090  74.890  1.00  0.00           C
ATOM    622 1HG1 ILE A  42      85.540   1.710  74.030  1.00  0.00           H
ATOM    623 2HG1 ILE A  42      85.430   0.040  74.640  1.00  0.00           H
ATOM    624  CD  ILE A  42      86.160   1.340  76.070  1.00  0.00           C
ATOM    625  HD1 ILE A  42      85.970   2.230  76.670  1.00  0.00           H
ATOM    626  HD2 ILE A  42      86.210   0.540  76.800  1.00  0.00           H
ATOM    627  HD3 ILE A  42      87.200   1.360  75.740  1.00  0.00           H
ATOM    628  C   ILE A  42      81.310   1.220  74.430  1.00  0.00           C
ATOM    629  O   ILE A  42      80.860   2.330  74.580  1.00  0.00           O
ATOM    630  N   GLY A  43      80.590   0.130  74.700  1.00  0.00           N
ATOM    631  H   GLY A  43      80.960  -0.760  74.380  1.00  0.00           H
ATOM    632  CA  GLY A  43      79.120   0.190  75.060  1.00  0.00           C
ATOM    633  HA1 GLY A  43      78.750   1.180  74.790  1.00  0.00           H
ATOM    634  HA2 GLY A  43      79.050   0.060  76.140  1.00  0.00           H
ATOM    635  C   GLY A  43      78.390  -0.930  74.360  1.00  0.00           C
ATOM    636  O   GLY A  43      77.220  -1.120  74.670  1.00  0.00           O
ATOM    637  N   GLY A  44      79.010  -1.710  73.370  1.00  0.00           N
ATOM    638  H   GLY A  44      80.010  -1.730  73.250  1.00  0.00           H
ATOM    639  CA  GLY A  44      78.340  -2.630  72.520  1.00  0.00           C
ATOM    640  HA1 GLY A  44      77.500  -2.110  72.050  1.00  0.00           H
ATOM    641  HA2 GLY A  44      77.830  -3.470  73.000  1.00  0.00           H
ATOM    642  C   GLY A  44      79.300  -3.160  71.450  1.00  0.00           C
ATOM    643  O   GLY A  44      80.530  -2.860  71.450  1.00  0.00           O
ATOM    644  N   GLY A  45      78.950  -4.200  70.640  1.00  0.00           N
ATOM    645  H   GLY A  45      78.000  -4.560  70.670  1.00  0.00           H
ATOM    646  CA  GLY A  45      79.820  -4.780  69.610  1.00  0.00           C
ATOM    647  HA1 GLY A  45      80.820  -4.740  70.030  1.00  0.00           H
ATOM    648  HA2 GLY A  45      79.850  -4.060  68.790  1.00  0.00           H
ATOM    649  C   GLY A  45      79.480  -6.190  69.100  1.00  0.00           C
ATOM    650  O   GLY A  45      78.420  -6.750  69.350  1.00  0.00           O
ATOM    651  N   ASP A  46      80.430  -6.740  68.310  1.00  0.00           N
ATOM    652  H   ASP A  46      81.290  -6.250  68.090  1.00  0.00           H
ATOM    653  CA  ASP A  46      80.350  -8.040  67.710  1.00  0.00           C
ATOM    654  HA  ASP A  46      79.650  -8.610  68.320  1.00  0.00           H
ATOM    655  CB  ASP A  46      79.810  -7.860  66.290  1.00  0.00           C
ATOM    656  HB1 ASP A  46      78.860  -7.350  66.440  1.00  0.00           H
ATOM    657  HB2 ASP A  46      79.630  -8.880  65.940  1.00  0.00           H
ATOM    658  CG  ASP A  46      80.560  -7.200  65.160  1.00  0.00           C
ATOM    659  OD1 ASP A  46      79.930  -6.840  64.120  1.00  0.00           O
ATOM    660  OD2 ASP A  46      81.770  -6.930  65.320  1.00  0.00           O
ATOM    661  C   ASP A  46      81.620  -8.880  67.770  1.00  0.00           C
ATOM    662  O   ASP A  46      81.720  -9.900  67.120  1.00  0.00           O
ATOM    663  N   ASP A  47      82.660  -8.430  68.500  1.00  0.00           N
ATOM    664  H   ASP A  47      82.430  -7.620  69.050  1.00  0.00           H
ATOM    665  CA  ASP A  47      83.990  -8.990  68.520  1.00  0.00           C
ATOM    666  HA  ASP A  47      84.170  -9.350  67.500  1.00  0.00           H
ATOM    667  CB  ASP A  47      84.990  -7.920  68.790  1.00  0.00           C
ATOM    668  HB1 ASP A  47      85.970  -8.380  68.720  1.00  0.00           H
ATOM    669  HB2 ASP A  47      84.900  -7.650  69.840  1.00  0.00           H
ATOM    670  CG  ASP A  47      84.980  -6.790  67.810  1.00  0.00           C
ATOM    671  OD1 ASP A  47      85.570  -7.080  66.710  1.00  0.00           O
ATOM    672  OD2 ASP A  47      84.380  -5.700  68.150  1.00  0.00           O
ATOM    673  C   ASP A  47      84.140 -10.170  69.560  1.00  0.00           C
ATOM    674  O   ASP A  47      83.300 -10.260  70.440  1.00  0.00           O
ATOM    675  N   SER A  48      85.140 -11.080  69.390  1.00  0.00           N
ATOM    676  H   SER A  48      85.720 -11.070  68.560  1.00  0.00           H
ATOM    677  CA  SER A  48      85.220 -12.340  70.100  1.00  0.00           C
ATOM    678  HA  SER A  48      84.400 -12.980  69.780  1.00  0.00           H
ATOM    679  CB  SER A  48      86.460 -13.100  69.720  1.00  0.00           C
ATOM    680  HB1 SER A  48      86.340 -13.310  68.660  1.00  0.00           H
ATOM    681  HB2 SER A  48      86.450 -13.950  70.400  1.00  0.00           H
ATOM    682  OG  SER A  48      87.540 -12.210  69.960  1.00  0.00           O
ATOM    683  HG  SER A  48      88.380 -12.580  69.690  1.00  0.00           H
ATOM    684  C   SER A  48      85.020 -12.290  71.640  1.00  0.00           C
ATOM    685  O   SER A  48      84.560 -13.280  72.180  1.00  0.00           O
ATOM    686  N   PHE A  49      85.390 -11.210  72.350  1.00  0.00           N
ATOM    687  H   PHE A  49      85.790 -10.420  71.860  1.00  0.00           H
ATOM    688  CA  PHE A  49      85.160 -11.070  73.790  1.00  0.00           C
ATOM    689  HA  PHE A  49      85.360 -12.010  74.310  1.00  0.00           H
ATOM    690  CB  PHE A  49      86.030  -9.950  74.400  1.00  0.00           C
ATOM    691  HB1 PHE A  49      87.050 -10.320  74.440  1.00  0.00           H
ATOM    692  HB2 PHE A  49      85.810  -9.630  75.420  1.00  0.00           H
ATOM    693  CG  PHE A  49      85.990  -8.660  73.660  1.00  0.00           C
ATOM    694  CD1 PHE A  49      85.060  -7.620  73.880  1.00  0.00           C
ATOM    695  HD1 PHE A  49      84.230  -7.730  74.570  1.00  0.00           H
ATOM    696  CE1 PHE A  49      85.250  -6.370  73.180  1.00  0.00           C
ATOM    697  HE1 PHE A  49      84.480  -5.650  73.400  1.00  0.00           H
ATOM    698  CZ  PHE A  49      86.350  -6.220  72.290  1.00  0.00           C
ATOM    699  HZ  PHE A  49      86.480  -5.250  71.830  1.00  0.00           H
ATOM    700  CE2 PHE A  49      87.210  -7.270  71.980  1.00  0.00           C
ATOM    701  HE2 PHE A  49      87.990  -7.210  71.220  1.00  0.00           H
ATOM    702  CD2 PHE A  49      87.010  -8.460  72.650  1.00  0.00           C
ATOM    703  HD2 PHE A  49      87.650  -9.320  72.540  1.00  0.00           H
ATOM    704  C   PHE A  49      83.720 -10.690  74.200  1.00  0.00           C
ATOM    705  O   PHE A  49      83.410 -10.830  75.390  1.00  0.00           O
ATOM    706  N   ASN A  50      82.850 -10.180  73.330  1.00  0.00           N
ATOM    707  H   ASN A  50      83.180 -10.090  72.390  1.00  0.00           H
ATOM    708  CA  ASN A  50      81.550  -9.700  73.710  1.00  0.00           C
ATOM    709  HA  ASN A  50      81.740  -8.950  74.480  1.00  0.00           H
ATOM    710  CB  ASN A  50      80.850  -8.920  72.540  1.00  0.00           C
ATOM    711  HB1 ASN A  50      79.800  -8.730  72.770  1.00  0.00           H
ATOM    712  HB2 ASN A  50      80.990  -9.490  71.610  1.00  0.00           H
ATOM    713  CG  ASN A  50      81.440  -7.560  72.300  1.00  0.00           C
ATOM    714  OD1 ASN A  50      81.970  -7.430  71.190  1.00  0.00           O
ATOM    715  ND2 ASN A  50      81.500  -6.650  73.250  1.00  0.00           N
ATOM    716 1HD2 ASN A  50      81.140  -6.830  74.180  1.00  0.00           H
ATOM    717 2HD2 ASN A  50      82.030  -5.800  73.120  1.00  0.00           H
ATOM    718  C   ASN A  50      80.570 -10.790  74.290  1.00  0.00           C
ATOM    719  O   ASN A  50      79.580 -10.390  74.920  1.00  0.00           O
ATOM    720  N   THR A  51      80.820 -12.120  74.230  1.00  0.00           N
ATOM    721  H   THR A  51      81.580 -12.360  73.610  1.00  0.00           H
ATOM    722  CA  THR A  51      80.070 -13.130  74.990  1.00  0.00           C
ATOM    723  HA  THR A  51      79.080 -12.690  75.120  1.00  0.00           H
ATOM    724  CB  THR A  51      79.830 -14.440  74.170  1.00  0.00           C
ATOM    725  HB  THR A  51      79.310 -15.150  74.830  1.00  0.00           H
ATOM    726  CG2 THR A  51      78.790 -14.320  73.070  1.00  0.00           C
ATOM    727 1HG2 THR A  51      77.830 -13.850  73.300  1.00  0.00           H
ATOM    728 2HG2 THR A  51      79.330 -13.690  72.360  1.00  0.00           H
ATOM    729 3HG2 THR A  51      78.630 -15.290  72.590  1.00  0.00           H
ATOM    730  OG1 THR A  51      81.140 -14.950  73.810  1.00  0.00           O
ATOM    731  HG1 THR A  51      81.120 -15.900  73.720  1.00  0.00           H
ATOM    732  C   THR A  51      80.500 -13.430  76.440  1.00  0.00           C
ATOM    733  O   THR A  51      79.780 -13.920  77.280  1.00  0.00           O
ATOM    734  N   PHE A  52      81.810 -13.240  76.760  1.00  0.00           N
ATOM    735  H   PHE A  52      82.480 -12.950  76.070  1.00  0.00           H
ATOM    736  CA  PHE A  52      82.420 -13.410  78.100  1.00  0.00           C
ATOM    737  HA  PHE A  52      81.760 -14.050  78.680  1.00  0.00           H
ATOM    738  CB  PHE A  52      83.740 -14.100  77.910  1.00  0.00           C
ATOM    739  HB1 PHE A  52      84.420 -13.670  78.650  1.00  0.00           H
ATOM    740  HB2 PHE A  52      84.130 -13.770  76.950  1.00  0.00           H
ATOM    741  CG  PHE A  52      83.740 -15.630  77.990  1.00  0.00           C
ATOM    742  CD1 PHE A  52      84.440 -16.320  79.080  1.00  0.00           C
ATOM    743  HD1 PHE A  52      85.050 -15.750  79.770  1.00  0.00           H
ATOM    744  CE1 PHE A  52      84.330 -17.710  79.190  1.00  0.00           C
ATOM    745  HE1 PHE A  52      84.740 -18.270  80.010  1.00  0.00           H
ATOM    746  CZ  PHE A  52      83.670 -18.420  78.190  1.00  0.00           C
ATOM    747  HZ  PHE A  52      83.710 -19.490  78.090  1.00  0.00           H
ATOM    748  CE2 PHE A  52      82.830 -17.780  77.280  1.00  0.00           C
ATOM    749  HE2 PHE A  52      82.160 -18.370  76.660  1.00  0.00           H
ATOM    750  CD2 PHE A  52      82.920 -16.350  77.140  1.00  0.00           C
ATOM    751  HD2 PHE A  52      82.290 -15.920  76.380  1.00  0.00           H
ATOM    752  C   PHE A  52      82.600 -12.080  78.870  1.00  0.00           C
ATOM    753  O   PHE A  52      82.740 -12.110  80.080  1.00  0.00           O
ATOM    754  N   PHE A  53      82.510 -10.910  78.210  1.00  0.00           N
ATOM    755  H   PHE A  53      82.400 -10.990  77.210  1.00  0.00           H
ATOM    756  CA  PHE A  53      82.640  -9.590  78.720  1.00  0.00           C
ATOM    757  HA  PHE A  53      82.570  -9.630  79.810  1.00  0.00           H
ATOM    758  CB  PHE A  53      83.980  -9.020  78.240  1.00  0.00           C
ATOM    759  HB1 PHE A  53      84.070  -7.980  78.550  1.00  0.00           H
ATOM    760  HB2 PHE A  53      84.160  -9.080  77.170  1.00  0.00           H
ATOM    761  CG  PHE A  53      85.180  -9.710  78.840  1.00  0.00           C
ATOM    762  CD1 PHE A  53      85.820 -10.770  78.150  1.00  0.00           C
ATOM    763  HD1 PHE A  53      85.450 -11.190  77.220  1.00  0.00           H
ATOM    764  CE1 PHE A  53      86.980 -11.330  78.640  1.00  0.00           C
ATOM    765  HE1 PHE A  53      87.410 -12.090  78.010  1.00  0.00           H
ATOM    766  CZ  PHE A  53      87.580 -10.730  79.750  1.00  0.00           C
ATOM    767  HZ  PHE A  53      88.560 -11.090  80.030  1.00  0.00           H
ATOM    768  CE2 PHE A  53      86.930  -9.740  80.500  1.00  0.00           C
ATOM    769  HE2 PHE A  53      87.510  -9.380  81.340  1.00  0.00           H
ATOM    770  CD2 PHE A  53      85.720  -9.210  80.050  1.00  0.00           C
ATOM    771  HD2 PHE A  53      85.240  -8.350  80.490  1.00  0.00           H
ATOM    772  C   PHE A  53      81.570  -8.700  78.230  1.00  0.00           C
ATOM    773  O   PHE A  53      81.460  -8.450  77.030  1.00  0.00           O
ATOM    774  N   SER A  54      80.780  -8.080  79.120  1.00  0.00           N
ATOM    775  H   SER A  54      80.960  -8.270  80.090  1.00  0.00           H
ATOM    776  CA  SER A  54      79.750  -7.140  78.860  1.00  0.00           C
ATOM    777  HA  SER A  54      79.210  -7.320  77.930  1.00  0.00           H
ATOM    778  CB  SER A  54      78.780  -7.170  80.070  1.00  0.00           C
ATOM    779  HB1 SER A  54      78.010  -6.400  80.090  1.00  0.00           H
ATOM    780  HB2 SER A  54      79.360  -7.080  80.980  1.00  0.00           H
ATOM    781  OG  SER A  54      77.970  -8.340  80.230  1.00  0.00           O
ATOM    782  HG  SER A  54      77.430  -8.240  81.020  1.00  0.00           H
ATOM    783  C   SER A  54      80.340  -5.750  78.700  1.00  0.00           C
ATOM    784  O   SER A  54      81.330  -5.520  79.390  1.00  0.00           O
ATOM    785  N   GLU A  55      79.820  -4.780  77.900  1.00  0.00           N
ATOM    786  H   GLU A  55      78.990  -4.890  77.330  1.00  0.00           H
ATOM    787  CA  GLU A  55      80.400  -3.470  77.770  1.00  0.00           C
ATOM    788  HA  GLU A  55      81.410  -3.430  78.180  1.00  0.00           H
ATOM    789  CB  GLU A  55      80.620  -3.060  76.350  1.00  0.00           C
ATOM    790  HB1 GLU A  55      80.850  -2.000  76.290  1.00  0.00           H
ATOM    791  HB2 GLU A  55      79.660  -3.150  75.830  1.00  0.00           H
ATOM    792  CG  GLU A  55      81.780  -3.780  75.630  1.00  0.00           C
ATOM    793  HG1 GLU A  55      81.450  -4.820  75.620  1.00  0.00           H
ATOM    794  HG2 GLU A  55      82.680  -3.640  76.220  1.00  0.00           H
ATOM    795  CD  GLU A  55      82.130  -3.310  74.200  1.00  0.00           C
ATOM    796  OE1 GLU A  55      81.970  -2.100  73.920  1.00  0.00           O
ATOM    797  OE2 GLU A  55      82.470  -4.070  73.280  1.00  0.00           O
ATOM    798  C   GLU A  55      79.570  -2.420  78.520  1.00  0.00           C
ATOM    799  O   GLU A  55      78.320  -2.360  78.400  1.00  0.00           O
ATOM    800  N   THR A  56      80.120  -1.530  79.340  1.00  0.00           N
ATOM    801  H   THR A  56      81.130  -1.510  79.400  1.00  0.00           H
ATOM    802  CA  THR A  56      79.380  -0.490  80.170  1.00  0.00           C
ATOM    803  HA  THR A  56      78.360  -0.850  80.290  1.00  0.00           H
ATOM    804  CB  THR A  56      80.020  -0.340  81.540  1.00  0.00           C
ATOM    805  HB  THR A  56      79.630   0.510  82.100  1.00  0.00           H
ATOM    806  CG2 THR A  56      79.730  -1.520  82.440  1.00  0.00           C
ATOM    807 1HG2 THR A  56      79.910  -2.490  81.970  1.00  0.00           H
ATOM    808 2HG2 THR A  56      80.340  -1.490  83.340  1.00  0.00           H
ATOM    809 3HG2 THR A  56      78.680  -1.420  82.730  1.00  0.00           H
ATOM    810  OG1 THR A  56      81.440  -0.080  81.430  1.00  0.00           O
ATOM    811  HG1 THR A  56      81.740   0.020  82.330  1.00  0.00           H
ATOM    812  C   THR A  56      79.290   0.910  79.540  1.00  0.00           C
ATOM    813  O   THR A  56      80.200   1.330  78.780  1.00  0.00           O
ATOM    814  N   GLY A  57      78.230   1.570  79.920  1.00  0.00           N
ATOM    815  H   GLY A  57      77.710   1.120  80.660  1.00  0.00           H
ATOM    816  CA  GLY A  57      78.010   3.020  79.590  1.00  0.00           C
ATOM    817  HA1 GLY A  57      77.090   3.300  80.110  1.00  0.00           H
ATOM    818  HA2 GLY A  57      77.910   3.100  78.510  1.00  0.00           H
ATOM    819  C   GLY A  57      79.120   4.030  80.120  1.00  0.00           C
ATOM    820  O   GLY A  57      79.040   5.220  79.860  1.00  0.00           O
ATOM    821  N   ALA A  58      80.140   3.480  80.860  1.00  0.00           N
ATOM    822  H   ALA A  58      79.940   2.500  80.980  1.00  0.00           H
ATOM    823  CA  ALA A  58      81.310   4.120  81.480  1.00  0.00           C
ATOM    824  HA  ALA A  58      81.230   5.130  81.080  1.00  0.00           H
ATOM    825  CB  ALA A  58      81.190   4.170  83.000  1.00  0.00           C
ATOM    826  HB1 ALA A  58      80.320   4.800  83.170  1.00  0.00           H
ATOM    827  HB2 ALA A  58      81.030   3.190  83.470  1.00  0.00           H
ATOM    828  HB3 ALA A  58      82.030   4.760  83.380  1.00  0.00           H
ATOM    829  C   ALA A  58      82.680   3.650  80.860  1.00  0.00           C
ATOM    830  O   ALA A  58      83.730   4.270  81.130  1.00  0.00           O
ATOM    831  N   GLY A  59      82.700   2.730  79.880  1.00  0.00           N
ATOM    832  H   GLY A  59      81.780   2.400  79.660  1.00  0.00           H
ATOM    833  CA  GLY A  59      83.880   2.430  79.110  1.00  0.00           C
ATOM    834  HA1 GLY A  59      84.460   3.350  78.980  1.00  0.00           H
ATOM    835  HA2 GLY A  59      83.560   1.960  78.180  1.00  0.00           H
ATOM    836  C   GLY A  59      84.780   1.390  79.680  1.00  0.00           C
ATOM    837  O   GLY A  59      85.970   1.560  79.610  1.00  0.00           O
ATOM    838  N   LYS A  60      84.240   0.300  80.190  1.00  0.00           N
ATOM    839  H   LYS A  60      83.280   0.130  79.920  1.00  0.00           H
ATOM    840  CA  LYS A  60      84.990  -0.890  80.630  1.00  0.00           C
ATOM    841  HA  LYS A  60      86.010  -0.810  80.260  1.00  0.00           H
ATOM    842  CB  LYS A  60      85.030  -0.890  82.130  1.00  0.00           C
ATOM    843  HB1 LYS A  60      85.170  -1.860  82.600  1.00  0.00           H
ATOM    844  HB2 LYS A  60      84.070  -0.600  82.560  1.00  0.00           H
ATOM    845  CG  LYS A  60      86.120  -0.120  82.850  1.00  0.00           C
ATOM    846  HG1 LYS A  60      85.990   0.940  82.630  1.00  0.00           H
ATOM    847  HG2 LYS A  60      87.060  -0.510  82.470  1.00  0.00           H
ATOM    848  CD  LYS A  60      85.990  -0.190  84.400  1.00  0.00           C
ATOM    849  HD1 LYS A  60      84.980   0.060  84.730  1.00  0.00           H
ATOM    850  HD2 LYS A  60      86.580   0.600  84.860  1.00  0.00           H
ATOM    851  CE  LYS A  60      86.280  -1.540  84.910  1.00  0.00           C
ATOM    852  HE1 LYS A  60      85.470  -2.180  84.590  1.00  0.00           H
ATOM    853  HE2 LYS A  60      86.220  -1.380  85.990  1.00  0.00           H
ATOM    854  NZ  LYS A  60      87.610  -2.040  84.460  1.00  0.00           N
ATOM    855  HZ1 LYS A  60      87.690  -1.930  83.460  1.00  0.00           H
ATOM    856  HZ2 LYS A  60      88.320  -1.460  84.890  1.00  0.00           H
ATOM    857  HZ3 LYS A  60      87.730  -2.980  84.820  1.00  0.00           H
ATOM    858  C   LYS A  60      84.250  -2.090  80.120  1.00  0.00           C
ATOM    859  O   LYS A  60      83.130  -2.020  79.570  1.00  0.00           O
ATOM    860  N   HIS A  61      84.960  -3.220  80.300  1.00  0.00           N
ATOM    861  H   HIS A  61      85.840  -3.100  80.780  1.00  0.00           H
ATOM    862  CA  HIS A  61      84.620  -4.620  79.850  1.00  0.00           C
ATOM    863  HA  HIS A  61      83.630  -4.690  79.390  1.00  0.00           H
ATOM    864  CB  HIS A  61      85.590  -5.040  78.740  1.00  0.00           C
ATOM    865  HB1 HIS A  61      85.200  -5.990  78.370  1.00  0.00           H
ATOM    866  HB2 HIS A  61      86.600  -5.320  79.050  1.00  0.00           H
ATOM    867  CG  HIS A  61      85.620  -4.120  77.520  1.00  0.00           C
ATOM    868  ND1 HIS A  61      86.320  -2.940  77.570  1.00  0.00           N
ATOM    869  CE1 HIS A  61      86.250  -2.480  76.240  1.00  0.00           C
ATOM    870  HE1 HIS A  61      86.390  -1.450  75.950  1.00  0.00           H
ATOM    871  NE2 HIS A  61      85.580  -3.350  75.460  1.00  0.00           N
ATOM    872  HE2 HIS A  61      85.140  -3.050  74.600  1.00  0.00           H
ATOM    873  CD2 HIS A  61      85.250  -4.410  76.280  1.00  0.00           C
ATOM    874  HD2 HIS A  61      84.800  -5.330  75.940  1.00  0.00           H
ATOM    875  C   HIS A  61      84.660  -5.570  81.020  1.00  0.00           C
ATOM    876  O   HIS A  61      85.680  -5.930  81.660  1.00  0.00           O
ATOM    877  N   VAL A  62      83.440  -5.880  81.460  1.00  0.00           N
ATOM    878  H   VAL A  62      82.630  -5.690  80.900  1.00  0.00           H
ATOM    879  CA  VAL A  62      83.160  -6.460  82.790  1.00  0.00           C
ATOM    880  HA  VAL A  62      84.090  -6.320  83.340  1.00  0.00           H
ATOM    881  CB  VAL A  62      82.060  -5.800  83.540  1.00  0.00           C
ATOM    882  HB  VAL A  62      81.150  -6.160  83.070  1.00  0.00           H
ATOM    883  CG1 VAL A  62      82.020  -6.270  85.020  1.00  0.00           C
ATOM    884 1HG1 VAL A  62      81.890  -7.350  85.010  1.00  0.00           H
ATOM    885 2HG1 VAL A  62      82.960  -6.020  85.500  1.00  0.00           H
ATOM    886 3HG1 VAL A  62      81.220  -5.800  85.590  1.00  0.00           H
ATOM    887  CG2 VAL A  62      82.200  -4.270  83.470  1.00  0.00           C
ATOM    888 1HG2 VAL A  62      82.030  -3.860  82.480  1.00  0.00           H
ATOM    889 2HG2 VAL A  62      81.390  -3.930  84.110  1.00  0.00           H
ATOM    890 3HG2 VAL A  62      83.140  -3.850  83.840  1.00  0.00           H
ATOM    891  C   VAL A  62      82.930  -8.010  82.630  1.00  0.00           C
ATOM    892  O   VAL A  62      82.070  -8.400  81.820  1.00  0.00           O
ATOM    893  N   PRO A  63      83.750  -8.890  83.240  1.00  0.00           N
ATOM    894  CD  PRO A  63      84.930  -8.590  84.080  1.00  0.00           C
ATOM    895  HD1 PRO A  63      84.640  -7.850  84.820  1.00  0.00           H
ATOM    896  HD2 PRO A  63      85.730  -8.210  83.450  1.00  0.00           H
ATOM    897  CG  PRO A  63      85.270  -9.860  84.820  1.00  0.00           C
ATOM    898  HG1 PRO A  63      84.710  -9.930  85.750  1.00  0.00           H
ATOM    899  HG2 PRO A  63      86.300  -9.940  85.140  1.00  0.00           H
ATOM    900  CB  PRO A  63      84.890 -11.060  83.920  1.00  0.00           C
ATOM    901  HB1 PRO A  63      84.490 -11.890  84.500  1.00  0.00           H
ATOM    902  HB2 PRO A  63      85.700 -11.390  83.270  1.00  0.00           H
ATOM    903  CA  PRO A  63      83.670 -10.420  83.160  1.00  0.00           C
ATOM    904  HA  PRO A  63      83.730 -10.640  82.100  1.00  0.00           H
ATOM    905  C   PRO A  63      82.330 -11.030  83.680  1.00  0.00           C
ATOM    906  O   PRO A  63      81.910 -10.660  84.800  1.00  0.00           O
ATOM    907  N   ARG A  64      81.730 -11.960  82.890  1.00  0.00           N
ATOM    908  H   ARG A  64      82.170 -12.220  82.020  1.00  0.00           H
ATOM    909  CA  ARG A  64      80.390 -12.500  83.320  1.00  0.00           C
ATOM    910  HA  ARG A  64      79.880 -11.780  83.970  1.00  0.00           H
ATOM    911  CB  ARG A  64      79.550 -12.690  82.080  1.00  0.00           C
ATOM    912  HB1 ARG A  64      78.540 -12.950  82.410  1.00  0.00           H
ATOM    913  HB2 ARG A  64      79.910 -13.560  81.530  1.00  0.00           H
ATOM    914  CG  ARG A  64      79.310 -11.460  81.180  1.00  0.00           C
ATOM    915  HG1 ARG A  64      80.260 -11.020  80.890  1.00  0.00           H
ATOM    916  HG2 ARG A  64      78.760 -10.720  81.770  1.00  0.00           H
ATOM    917  CD  ARG A  64      78.560 -11.910  79.900  1.00  0.00           C
ATOM    918  HD1 ARG A  64      77.530 -12.170  80.160  1.00  0.00           H
ATOM    919  HD2 ARG A  64      79.120 -12.730  79.440  1.00  0.00           H
ATOM    920  NE  ARG A  64      78.370 -10.770  78.920  1.00  0.00           N
ATOM    921  HE  ARG A  64      78.230  -9.850  79.330  1.00  0.00           H
ATOM    922  CZ  ARG A  64      77.820 -10.930  77.720  1.00  0.00           C
ATOM    923  NH1 ARG A  64      77.700 -12.110  77.180  1.00  0.00           N
ATOM    924 1HH1 ARG A  64      78.050 -12.900  77.700  1.00  0.00           H
ATOM    925 2HH1 ARG A  64      77.280 -12.220  76.270  1.00  0.00           H
ATOM    926  NH2 ARG A  64      77.220  -9.900  77.140  1.00  0.00           N
ATOM    927 1HH2 ARG A  64      77.230  -8.940  77.460  1.00  0.00           H
ATOM    928 2HH2 ARG A  64      76.820 -10.130  76.240  1.00  0.00           H
ATOM    929  C   ARG A  64      80.620 -13.710  84.180  1.00  0.00           C
ATOM    930  O   ARG A  64      80.300 -14.810  83.780  1.00  0.00           O
ATOM    931  N   ALA A  65      80.960 -13.490  85.430  1.00  0.00           N
ATOM    932  H   ALA A  65      80.890 -12.530  85.730  1.00  0.00           H
ATOM    933  CA  ALA A  65      81.150 -14.580  86.470  1.00  0.00           C
ATOM    934  HA  ALA A  65      80.590 -15.480  86.240  1.00  0.00           H
ATOM    935  CB  ALA A  65      82.620 -15.000  86.500  1.00  0.00           C
ATOM    936  HB1 ALA A  65      83.270 -14.130  86.390  1.00  0.00           H
ATOM    937  HB2 ALA A  65      82.770 -15.620  87.390  1.00  0.00           H
ATOM    938  HB3 ALA A  65      82.760 -15.630  85.630  1.00  0.00           H
ATOM    939  C   ALA A  65      80.610 -14.160  87.880  1.00  0.00           C
ATOM    940  O   ALA A  65      80.370 -13.000  88.110  1.00  0.00           O
ATOM    941  N   VAL A  66      80.440 -15.090  88.770  1.00  0.00           N
ATOM    942  H   VAL A  66      80.720 -16.030  88.540  1.00  0.00           H
ATOM    943  CA  VAL A  66      79.830 -14.970  90.110  1.00  0.00           C
ATOM    944  HA  VAL A  66      79.700 -13.910  90.310  1.00  0.00           H
ATOM    945  CB  VAL A  66      78.390 -15.610  90.160  1.00  0.00           C
ATOM    946  HB  VAL A  66      78.450 -16.700  90.250  1.00  0.00           H
ATOM    947  CG1 VAL A  66      77.680 -15.280  91.490  1.00  0.00           C
ATOM    948 1HG1 VAL A  66      76.630 -15.560  91.350  1.00  0.00           H
ATOM    949 2HG1 VAL A  66      78.150 -15.820  92.320  1.00  0.00           H
ATOM    950 3HG1 VAL A  66      77.750 -14.200  91.580  1.00  0.00           H
ATOM    951  CG2 VAL A  66      77.460 -15.170  88.970  1.00  0.00           C
ATOM    952 1HG2 VAL A  66      76.500 -15.680  89.030  1.00  0.00           H
ATOM    953 2HG2 VAL A  66      77.360 -14.090  88.880  1.00  0.00           H
ATOM    954 3HG2 VAL A  66      77.900 -15.630  88.080  1.00  0.00           H
ATOM    955  C   VAL A  66      80.720 -15.670  91.090  1.00  0.00           C
ATOM    956  O   VAL A  66      81.040 -16.860  90.830  1.00  0.00           O
ATOM    957  N   PHE A  67      81.080 -15.120  92.260  1.00  0.00           N
ATOM    958  H   PHE A  67      80.860 -14.170  92.500  1.00  0.00           H
ATOM    959  CA  PHE A  67      81.960 -15.710  93.270  1.00  0.00           C
ATOM    960  HA  PHE A  67      82.170 -16.760  93.060  1.00  0.00           H
ATOM    961  CB  PHE A  67      83.280 -14.920  93.270  1.00  0.00           C
ATOM    962  HB1 PHE A  67      84.030 -15.180  94.020  1.00  0.00           H
ATOM    963  HB2 PHE A  67      82.880 -13.940  93.500  1.00  0.00           H
ATOM    964  CG  PHE A  67      84.080 -14.920  91.970  1.00  0.00           C
ATOM    965  CD1 PHE A  67      84.900 -15.980  91.650  1.00  0.00           C
ATOM    966  HD1 PHE A  67      85.140 -16.680  92.430  1.00  0.00           H
ATOM    967  CE1 PHE A  67      85.530 -16.080  90.380  1.00  0.00           C
ATOM    968  HE1 PHE A  67      86.180 -16.940  90.340  1.00  0.00           H
ATOM    969  CZ  PHE A  67      85.310 -15.060  89.430  1.00  0.00           C
ATOM    970  HZ  PHE A  67      85.760 -15.160  88.460  1.00  0.00           H
ATOM    971  CE2 PHE A  67      84.420 -14.050  89.690  1.00  0.00           C
ATOM    972  HE2 PHE A  67      84.070 -13.350  88.950  1.00  0.00           H
ATOM    973  CD2 PHE A  67      83.830 -13.910  91.020  1.00  0.00           C
ATOM    974  HD2 PHE A  67      83.000 -13.250  91.250  1.00  0.00           H
ATOM    975  C   PHE A  67      81.360 -15.760  94.650  1.00  0.00           C
ATOM    976  O   PHE A  67      80.530 -14.940  94.940  1.00  0.00           O
ATOM    977  N   VAL A  68      81.770 -16.770  95.440  1.00  0.00           N
ATOM    978  H   VAL A  68      82.300 -17.560  95.100  1.00  0.00           H
ATOM    979  CA  VAL A  68      81.140 -17.140  96.670  1.00  0.00           C
ATOM    980  HA  VAL A  68      80.850 -16.210  97.160  1.00  0.00           H
ATOM    981  CB  VAL A  68      79.950 -18.120  96.470  1.00  0.00           C
ATOM    982  HB  VAL A  68      80.340 -19.140  96.460  1.00  0.00           H
ATOM    983  CG1 VAL A  68      79.040 -18.020  97.690  1.00  0.00           C
ATOM    984 1HG1 VAL A  68      79.580 -17.490  98.480  1.00  0.00           H
ATOM    985 2HG1 VAL A  68      78.150 -17.430  97.460  1.00  0.00           H
ATOM    986 3HG1 VAL A  68      78.720 -19.030  97.960  1.00  0.00           H
ATOM    987  CG2 VAL A  68      79.190 -18.020  95.160  1.00  0.00           C
ATOM    988 1HG2 VAL A  68      79.790 -18.420  94.340  1.00  0.00           H
ATOM    989 2HG2 VAL A  68      78.380 -18.750  95.250  1.00  0.00           H
ATOM    990 3HG2 VAL A  68      78.840 -17.010  94.940  1.00  0.00           H
ATOM    991  C   VAL A  68      82.200 -17.690  97.580  1.00  0.00           C
ATOM    992  O   VAL A  68      82.650 -18.830  97.330  1.00  0.00           O
ATOM    993  N   ASP A  69      82.410 -16.940  98.700  1.00  0.00           N
ATOM    994  H   ASP A  69      82.120 -15.970  98.620  1.00  0.00           H
ATOM    995  CA  ASP A  69      83.050 -17.540  99.870  1.00  0.00           C
ATOM    996  HA  ASP A  69      82.590 -18.520  99.930  1.00  0.00           H
ATOM    997  CB  ASP A  69      84.600 -17.710  99.660  1.00  0.00           C
ATOM    998  HB1 ASP A  69      85.120 -16.760  99.620  1.00  0.00           H
ATOM    999  HB2 ASP A  69      84.790 -18.250  98.730  1.00  0.00           H
ATOM   1000  CG  ASP A  69      85.230 -18.660 100.740  1.00  0.00           C
ATOM   1001  OD1 ASP A  69      86.480 -18.770 100.830  1.00  0.00           O
ATOM   1002  OD2 ASP A  69      84.410 -19.340 101.460  1.00  0.00           O
ATOM   1003  C   ASP A  69      82.680 -16.780 101.150  1.00  0.00           C
ATOM   1004  O   ASP A  69      82.780 -15.550 101.220  1.00  0.00           O
ATOM   1005  N   LEU A  70      82.440 -17.570 102.230  1.00  0.00           N
ATOM   1006  H   LEU A  70      82.590 -18.570 102.200  1.00  0.00           H
ATOM   1007  CA  LEU A  70      81.770 -16.960 103.370  1.00  0.00           C
ATOM   1008  HA  LEU A  70      81.260 -16.070 103.020  1.00  0.00           H
ATOM   1009  CB  LEU A  70      80.560 -17.750 103.890  1.00  0.00           C
ATOM   1010  HB1 LEU A  70      80.150 -17.360 104.810  1.00  0.00           H
ATOM   1011  HB2 LEU A  70      80.980 -18.700 104.210  1.00  0.00           H
ATOM   1012  CG  LEU A  70      79.310 -17.960 103.030  1.00  0.00           C
ATOM   1013  HG  LEU A  70      78.580 -18.660 103.430  1.00  0.00           H
ATOM   1014  CD1 LEU A  70      78.580 -16.680 102.630  1.00  0.00           C
ATOM   1015 1HD1 LEU A  70      79.230 -16.040 102.030  1.00  0.00           H
ATOM   1016 2HD1 LEU A  70      77.680 -16.930 102.070  1.00  0.00           H
ATOM   1017 3HD1 LEU A  70      78.230 -16.210 103.550  1.00  0.00           H
ATOM   1018  CD2 LEU A  70      79.740 -18.700 101.740  1.00  0.00           C
ATOM   1019 1HD2 LEU A  70      80.220 -18.010 101.040  1.00  0.00           H
ATOM   1020 2HD2 LEU A  70      80.450 -19.430 102.130  1.00  0.00           H
ATOM   1021 3HD2 LEU A  70      78.910 -19.210 101.240  1.00  0.00           H
ATOM   1022  C   LEU A  70      82.670 -16.250 104.380  1.00  0.00           C
ATOM   1023  O   LEU A  70      82.270 -16.060 105.480  1.00  0.00           O
ATOM   1024  N   GLU A  71      83.910 -15.850 103.940  1.00  0.00           N
ATOM   1025  H   GLU A  71      84.190 -16.180 103.030  1.00  0.00           H
ATOM   1026  CA  GLU A  71      85.020 -15.370 104.730  1.00  0.00           C
ATOM   1027  HA  GLU A  71      84.580 -14.710 105.490  1.00  0.00           H
ATOM   1028  CB  GLU A  71      85.640 -16.580 105.500  1.00  0.00           C
ATOM   1029  HB1 GLU A  71      84.920 -17.030 106.180  1.00  0.00           H
ATOM   1030  HB2 GLU A  71      86.430 -16.180 106.140  1.00  0.00           H
ATOM   1031  CG  GLU A  71      86.150 -17.630 104.480  1.00  0.00           C
ATOM   1032  HG1 GLU A  71      86.940 -17.140 103.910  1.00  0.00           H
ATOM   1033  HG2 GLU A  71      85.370 -17.960 103.800  1.00  0.00           H
ATOM   1034  CD  GLU A  71      86.750 -18.820 105.210  1.00  0.00           C
ATOM   1035  OE1 GLU A  71      86.030 -19.890 105.260  1.00  0.00           O
ATOM   1036  OE2 GLU A  71      87.910 -18.640 105.810  1.00  0.00           O
ATOM   1037  C   GLU A  71      85.980 -14.500 103.880  1.00  0.00           C
ATOM   1038  O   GLU A  71      85.950 -14.710 102.700  1.00  0.00           O
ATOM   1039  N   PRO A  72      86.800 -13.560 104.390  1.00  0.00           N
ATOM   1040  CD  PRO A  72      86.870 -13.220 105.770  1.00  0.00           C
ATOM   1041  HD1 PRO A  72      87.030 -14.050 106.460  1.00  0.00           H
ATOM   1042  HD2 PRO A  72      85.900 -12.850 106.090  1.00  0.00           H
ATOM   1043  CG  PRO A  72      87.910 -12.130 105.970  1.00  0.00           C
ATOM   1044  HG1 PRO A  72      88.870 -12.610 106.190  1.00  0.00           H
ATOM   1045  HG2 PRO A  72      87.670 -11.410 106.760  1.00  0.00           H
ATOM   1046  CB  PRO A  72      88.050 -11.520 104.540  1.00  0.00           C
ATOM   1047  HB1 PRO A  72      89.080 -11.170 104.430  1.00  0.00           H
ATOM   1048  HB2 PRO A  72      87.310 -10.740 104.390  1.00  0.00           H
ATOM   1049  CA  PRO A  72      87.700 -12.700 103.620  1.00  0.00           C
ATOM   1050  HA  PRO A  72      87.210 -12.300 102.730  1.00  0.00           H
ATOM   1051  C   PRO A  72      88.920 -13.460 102.990  1.00  0.00           C
ATOM   1052  O   PRO A  72      89.470 -12.910 102.030  1.00  0.00           O
ATOM   1053  N   THR A  73      89.330 -14.640 103.490  1.00  0.00           N
ATOM   1054  H   THR A  73      88.840 -15.090 104.250  1.00  0.00           H
ATOM   1055  CA  THR A  73      90.500 -15.400 103.260  1.00  0.00           C
ATOM   1056  HA  THR A  73      91.320 -15.000 103.860  1.00  0.00           H
ATOM   1057  CB  THR A  73      90.190 -16.870 103.630  1.00  0.00           C
ATOM   1058  HB  THR A  73      89.400 -17.290 103.010  1.00  0.00           H
ATOM   1059  CG2 THR A  73      91.460 -17.750 103.560  1.00  0.00           C
ATOM   1060 1HG2 THR A  73      91.580 -18.050 102.520  1.00  0.00           H
ATOM   1061 2HG2 THR A  73      92.430 -17.320 103.820  1.00  0.00           H
ATOM   1062 3HG2 THR A  73      91.310 -18.620 104.200  1.00  0.00           H
ATOM   1063  OG1 THR A  73      89.880 -16.940 104.990  1.00  0.00           O
ATOM   1064  HG1 THR A  73      89.250 -17.660 105.080  1.00  0.00           H
ATOM   1065  C   THR A  73      91.070 -15.380 101.830  1.00  0.00           C
ATOM   1066  O   THR A  73      92.250 -15.200 101.650  1.00  0.00           O
ATOM   1067  N   VAL A  74      90.250 -15.520 100.790  1.00  0.00           N
ATOM   1068  H   VAL A  74      89.260 -15.660 100.910  1.00  0.00           H
ATOM   1069  CA  VAL A  74      90.610 -15.410  99.330  1.00  0.00           C
ATOM   1070  HA  VAL A  74      91.630 -15.050  99.420  1.00  0.00           H
ATOM   1071  CB  VAL A  74      90.640 -16.720  98.560  1.00  0.00           C
ATOM   1072  HB  VAL A  74      91.130 -16.490  97.610  1.00  0.00           H
ATOM   1073  CG1 VAL A  74      91.610 -17.570  99.400  1.00  0.00           C
ATOM   1074 1HG1 VAL A  74      92.560 -17.030  99.470  1.00  0.00           H
ATOM   1075 2HG1 VAL A  74      91.110 -17.750 100.350  1.00  0.00           H
ATOM   1076 3HG1 VAL A  74      91.740 -18.550  98.950  1.00  0.00           H
ATOM   1077  CG2 VAL A  74      89.220 -17.320  98.310  1.00  0.00           C
ATOM   1078 1HG2 VAL A  74      88.750 -17.530  99.270  1.00  0.00           H
ATOM   1079 2HG2 VAL A  74      88.660 -16.600  97.720  1.00  0.00           H
ATOM   1080 3HG2 VAL A  74      89.370 -18.220  97.710  1.00  0.00           H
ATOM   1081  C   VAL A  74      89.750 -14.410  98.550  1.00  0.00           C
ATOM   1082  O   VAL A  74      90.310 -13.760  97.650  1.00  0.00           O
ATOM   1083  N   ILE A  75      88.520 -14.110  98.980  1.00  0.00           N
ATOM   1084  H   ILE A  75      88.030 -14.750  99.590  1.00  0.00           H
ATOM   1085  CA  ILE A  75      87.680 -13.030  98.390  1.00  0.00           C
ATOM   1086  HA  ILE A  75      87.660 -13.240  97.320  1.00  0.00           H
ATOM   1087  CB  ILE A  75      86.230 -13.070  99.010  1.00  0.00           C
ATOM   1088  HB  ILE A  75      86.450 -13.270 100.060  1.00  0.00           H
ATOM   1089  CG2 ILE A  75      85.420 -11.720  99.170  1.00  0.00           C
ATOM   1090 1HG2 ILE A  75      84.360 -11.970  99.210  1.00  0.00           H
ATOM   1091 2HG2 ILE A  75      85.640 -11.130 100.060  1.00  0.00           H
ATOM   1092 3HG2 ILE A  75      85.500 -11.130  98.260  1.00  0.00           H
ATOM   1093  CG1 ILE A  75      85.400 -14.240  98.400  1.00  0.00           C
ATOM   1094 1HG1 ILE A  75      84.620 -14.590  99.070  1.00  0.00           H
ATOM   1095 2HG1 ILE A  75      86.050 -15.110  98.290  1.00  0.00           H
ATOM   1096  CD  ILE A  75      84.720 -14.010  97.020  1.00  0.00           C
ATOM   1097  HD1 ILE A  75      84.330 -14.970  96.680  1.00  0.00           H
ATOM   1098  HD2 ILE A  75      84.060 -13.160  96.930  1.00  0.00           H
ATOM   1099  HD3 ILE A  75      85.430 -13.850  96.210  1.00  0.00           H
ATOM   1100  C   ILE A  75      88.330 -11.710  98.560  1.00  0.00           C
ATOM   1101  O   ILE A  75      88.200 -10.910  97.680  1.00  0.00           O
ATOM   1102  N   ASP A  76      88.960 -11.420  99.660  1.00  0.00           N
ATOM   1103  H   ASP A  76      89.010 -12.200 100.300  1.00  0.00           H
ATOM   1104  CA  ASP A  76      89.640 -10.150  99.890  1.00  0.00           C
ATOM   1105  HA  ASP A  76      88.840  -9.400  99.860  1.00  0.00           H
ATOM   1106  CB  ASP A  76      90.230 -10.130 101.260  1.00  0.00           C
ATOM   1107  HB1 ASP A  76      91.080 -10.820 101.300  1.00  0.00           H
ATOM   1108  HB2 ASP A  76      89.520 -10.410 102.030  1.00  0.00           H
ATOM   1109  CG  ASP A  76      90.700  -8.760 101.600  1.00  0.00           C
ATOM   1110  OD1 ASP A  76      89.790  -7.940 101.910  1.00  0.00           O
ATOM   1111  OD2 ASP A  76      91.880  -8.530 101.730  1.00  0.00           O
ATOM   1112  C   ASP A  76      90.680  -9.730  98.780  1.00  0.00           C
ATOM   1113  O   ASP A  76      90.830  -8.570  98.430  1.00  0.00           O
ATOM   1114  N   GLU A  77      91.370 -10.740  98.280  1.00  0.00           N
ATOM   1115  H   GLU A  77      91.250 -11.610  98.780  1.00  0.00           H
ATOM   1116  CA  GLU A  77      92.300 -10.560  97.210  1.00  0.00           C
ATOM   1117  HA  GLU A  77      93.070  -9.820  97.450  1.00  0.00           H
ATOM   1118  CB  GLU A  77      93.050 -11.850  96.900  1.00  0.00           C
ATOM   1119  HB1 GLU A  77      92.370 -12.590  96.490  1.00  0.00           H
ATOM   1120  HB2 GLU A  77      93.340 -12.270  97.870  1.00  0.00           H
ATOM   1121  CG  GLU A  77      94.330 -11.700  96.010  1.00  0.00           C
ATOM   1122  HG1 GLU A  77      94.990 -10.910  96.360  1.00  0.00           H
ATOM   1123  HG2 GLU A  77      93.940 -11.550  95.010  1.00  0.00           H
ATOM   1124  CD  GLU A  77      95.110 -13.030  95.850  1.00  0.00           C
ATOM   1125  OE1 GLU A  77      94.460 -14.080  95.560  1.00  0.00           O
ATOM   1126  OE2 GLU A  77      96.330 -13.030  96.140  1.00  0.00           O
ATOM   1127  C   GLU A  77      91.650 -10.090  95.890  1.00  0.00           C
ATOM   1128  O   GLU A  77      92.200  -9.280  95.170  1.00  0.00           O
ATOM   1129  N   VAL A  78      90.350 -10.440  95.580  1.00  0.00           N
ATOM   1130  H   VAL A  78      89.890 -11.080  96.210  1.00  0.00           H
ATOM   1131  CA  VAL A  78      89.610 -10.060  94.370  1.00  0.00           C
ATOM   1132  HA  VAL A  78      90.350  -9.770  93.620  1.00  0.00           H
ATOM   1133  CB  VAL A  78      88.690 -11.210  93.870  1.00  0.00           C
ATOM   1134  HB  VAL A  78      87.780 -11.190  94.470  1.00  0.00           H
ATOM   1135  CG1 VAL A  78      88.410 -11.070  92.370  1.00  0.00           C
ATOM   1136 1HG1 VAL A  78      89.350 -11.200  91.830  1.00  0.00           H
ATOM   1137 2HG1 VAL A  78      87.740 -11.880  92.090  1.00  0.00           H
ATOM   1138 3HG1 VAL A  78      87.860 -10.140  92.240  1.00  0.00           H
ATOM   1139  CG2 VAL A  78      89.350 -12.590  94.060  1.00  0.00           C
ATOM   1140 1HG2 VAL A  78      89.430 -12.740  95.140  1.00  0.00           H
ATOM   1141 2HG2 VAL A  78      88.640 -13.320  93.670  1.00  0.00           H
ATOM   1142 3HG2 VAL A  78      90.320 -12.530  93.560  1.00  0.00           H
ATOM   1143  C   VAL A  78      88.800  -8.750  94.540  1.00  0.00           C
ATOM   1144  O   VAL A  78      88.570  -8.050  93.530  1.00  0.00           O
ATOM   1145  N   ARG A  79      88.440  -8.370  95.810  1.00  0.00           N
ATOM   1146  H   ARG A  79      88.770  -8.980  96.540  1.00  0.00           H
ATOM   1147  CA  ARG A  79      87.690  -7.060  96.010  1.00  0.00           C
ATOM   1148  HA  ARG A  79      87.060  -6.860  95.140  1.00  0.00           H
ATOM   1149  CB  ARG A  79      86.650  -7.280  97.150  1.00  0.00           C
ATOM   1150  HB1 ARG A  79      86.070  -8.140  96.820  1.00  0.00           H
ATOM   1151  HB2 ARG A  79      85.890  -6.500  97.220  1.00  0.00           H
ATOM   1152  CG  ARG A  79      87.340  -7.530  98.480  1.00  0.00           C
ATOM   1153  HG1 ARG A  79      87.800  -6.580  98.760  1.00  0.00           H
ATOM   1154  HG2 ARG A  79      88.060  -8.340  98.430  1.00  0.00           H
ATOM   1155  CD  ARG A  79      86.370  -7.730  99.650  1.00  0.00           C
ATOM   1156  HD1 ARG A  79      85.680  -8.540  99.450  1.00  0.00           H
ATOM   1157  HD2 ARG A  79      85.740  -6.840  99.690  1.00  0.00           H
ATOM   1158  NE  ARG A  79      87.040  -8.030 100.970  1.00  0.00           N
ATOM   1159  HE  ARG A  79      88.040  -7.920 101.090  1.00  0.00           H
ATOM   1160  CZ  ARG A  79      86.240  -8.290 102.030  1.00  0.00           C
ATOM   1161  NH1 ARG A  79      84.990  -8.370 101.940  1.00  0.00           N
ATOM   1162 1HH1 ARG A  79      84.500  -7.920 101.180  1.00  0.00           H
ATOM   1163 2HH1 ARG A  79      84.500  -8.560 102.800  1.00  0.00           H
ATOM   1164  NH2 ARG A  79      86.810  -8.440 103.170  1.00  0.00           N
ATOM   1165 1HH2 ARG A  79      87.740  -8.180 103.440  1.00  0.00           H
ATOM   1166 2HH2 ARG A  79      86.140  -8.560 103.920  1.00  0.00           H
ATOM   1167  C   ARG A  79      88.600  -5.820  96.260  1.00  0.00           C
ATOM   1168  O   ARG A  79      88.010  -4.780  96.570  1.00  0.00           O
ATOM   1169  N   THR A  80      89.930  -6.080  96.060  1.00  0.00           N
ATOM   1170  H   THR A  80      90.240  -6.980  95.740  1.00  0.00           H
ATOM   1171  CA  THR A  80      90.950  -4.990  96.260  1.00  0.00           C
ATOM   1172  HA  THR A  80      90.510  -4.000  96.370  1.00  0.00           H
ATOM   1173  CB  THR A  80      91.610  -5.260  97.620  1.00  0.00           C
ATOM   1174  HB  THR A  80      92.250  -4.400  97.800  1.00  0.00           H
ATOM   1175  CG2 THR A  80      90.740  -5.280  98.840  1.00  0.00           C
ATOM   1176 1HG2 THR A  80      89.930  -6.000  98.820  1.00  0.00           H
ATOM   1177 2HG2 THR A  80      91.280  -5.580  99.730  1.00  0.00           H
ATOM   1178 3HG2 THR A  80      90.240  -4.330  99.050  1.00  0.00           H
ATOM   1179  OG1 THR A  80      92.370  -6.450  97.700  1.00  0.00           O
ATOM   1180  HG1 THR A  80      91.810  -7.140  98.070  1.00  0.00           H
ATOM   1181  C   THR A  80      91.940  -4.800  95.090  1.00  0.00           C
ATOM   1182  O   THR A  80      92.130  -5.670  94.190  1.00  0.00           O
ATOM   1183  N   GLY A  81      92.660  -3.710  94.960  1.00  0.00           N
ATOM   1184  H   GLY A  81      92.550  -3.110  95.770  1.00  0.00           H
ATOM   1185  CA  GLY A  81      93.660  -3.300  93.910  1.00  0.00           C
ATOM   1186  HA1 GLY A  81      94.510  -3.970  94.050  1.00  0.00           H
ATOM   1187  HA2 GLY A  81      93.930  -2.260  94.070  1.00  0.00           H
ATOM   1188  C   GLY A  81      93.220  -3.400  92.450  1.00  0.00           C
ATOM   1189  O   GLY A  81      92.140  -2.920  92.050  1.00  0.00           O
ATOM   1190  N   THR A  82      94.000  -3.970  91.550  1.00  0.00           N
ATOM   1191  H   THR A  82      94.890  -4.330  91.840  1.00  0.00           H
ATOM   1192  CA  THR A  82      93.620  -4.170  90.100  1.00  0.00           C
ATOM   1193  HA  THR A  82      93.400  -3.150  89.790  1.00  0.00           H
ATOM   1194  CB  THR A  82      94.890  -4.750  89.350  1.00  0.00           C
ATOM   1195  HB  THR A  82      95.040  -5.780  89.650  1.00  0.00           H
ATOM   1196  CG2 THR A  82      94.720  -4.700  87.820  1.00  0.00           C
ATOM   1197 1HG2 THR A  82      95.460  -5.360  87.370  1.00  0.00           H
ATOM   1198 2HG2 THR A  82      93.760  -5.120  87.510  1.00  0.00           H
ATOM   1199 3HG2 THR A  82      94.920  -3.700  87.430  1.00  0.00           H
ATOM   1200  OG1 THR A  82      96.050  -3.960  89.620  1.00  0.00           O
ATOM   1201  HG1 THR A  82      96.810  -4.410  89.220  1.00  0.00           H
ATOM   1202  C   THR A  82      92.480  -5.190  89.910  1.00  0.00           C
ATOM   1203  O   THR A  82      91.690  -4.950  89.060  1.00  0.00           O
ATOM   1204  N   TYR A  83      92.300  -6.220  90.750  1.00  0.00           N
ATOM   1205  H   TYR A  83      92.950  -6.400  91.500  1.00  0.00           H
ATOM   1206  CA  TYR A  83      90.980  -6.920  90.780  1.00  0.00           C
ATOM   1207  HA  TYR A  83      90.840  -7.270  89.760  1.00  0.00           H
ATOM   1208  CB  TYR A  83      91.070  -8.110  91.640  1.00  0.00           C
ATOM   1209  HB1 TYR A  83      90.180  -8.670  91.370  1.00  0.00           H
ATOM   1210  HB2 TYR A  83      91.010  -7.780  92.670  1.00  0.00           H
ATOM   1211  CG  TYR A  83      92.360  -8.960  91.330  1.00  0.00           C
ATOM   1212  CD1 TYR A  83      93.390  -8.960  92.260  1.00  0.00           C
ATOM   1213  HD1 TYR A  83      93.320  -8.220  93.040  1.00  0.00           H
ATOM   1214  CE1 TYR A  83      94.520  -9.810  92.140  1.00  0.00           C
ATOM   1215  HE1 TYR A  83      95.300  -9.760  92.880  1.00  0.00           H
ATOM   1216  CZ  TYR A  83      94.600 -10.740  91.130  1.00  0.00           C
ATOM   1217  OH  TYR A  83      95.650 -11.590  91.050  1.00  0.00           O
ATOM   1218  HH  TYR A  83      95.370 -12.360  90.550  1.00  0.00           H
ATOM   1219  CE2 TYR A  83      93.520 -10.800  90.210  1.00  0.00           C
ATOM   1220  HE2 TYR A  83      93.500 -11.670  89.570  1.00  0.00           H
ATOM   1221  CD2 TYR A  83      92.380  -9.930  90.330  1.00  0.00           C
ATOM   1222  HD2 TYR A  83      91.590 -10.150  89.640  1.00  0.00           H
ATOM   1223  C   TYR A  83      89.730  -6.050  91.130  1.00  0.00           C
ATOM   1224  O   TYR A  83      88.680  -6.300  90.560  1.00  0.00           O
ATOM   1225  N   ARG A  84      89.890  -4.940  91.880  1.00  0.00           N
ATOM   1226  H   ARG A  84      90.770  -4.640  92.280  1.00  0.00           H
ATOM   1227  CA  ARG A  84      88.850  -4.010  92.200  1.00  0.00           C
ATOM   1228  HA  ARG A  84      87.900  -4.520  92.370  1.00  0.00           H
ATOM   1229  CB  ARG A  84      89.190  -3.030  93.310  1.00  0.00           C
ATOM   1230  HB1 ARG A  84      89.790  -2.230  92.870  1.00  0.00           H
ATOM   1231  HB2 ARG A  84      89.740  -3.530  94.110  1.00  0.00           H
ATOM   1232  CG  ARG A  84      87.860  -2.540  94.020  1.00  0.00           C
ATOM   1233  HG1 ARG A  84      87.320  -3.360  94.490  1.00  0.00           H
ATOM   1234  HG2 ARG A  84      87.200  -2.100  93.270  1.00  0.00           H
ATOM   1235  CD  ARG A  84      88.330  -1.530  95.120  1.00  0.00           C
ATOM   1236  HD1 ARG A  84      88.940  -0.720  94.720  1.00  0.00           H
ATOM   1237  HD2 ARG A  84      88.960  -1.970  95.890  1.00  0.00           H
ATOM   1238  NE  ARG A  84      87.150  -0.880  95.780  1.00  0.00           N
ATOM   1239  HE  ARG A  84      86.700  -0.130  95.270  1.00  0.00           H
ATOM   1240  CZ  ARG A  84      86.500  -1.270  96.870  1.00  0.00           C
ATOM   1241  NH1 ARG A  84      86.750  -2.430  97.480  1.00  0.00           N
ATOM   1242 1HH1 ARG A  84      87.330  -3.140  97.060  1.00  0.00           H
ATOM   1243 2HH1 ARG A  84      86.420  -2.650  98.410  1.00  0.00           H
ATOM   1244  NH2 ARG A  84      85.550  -0.510  97.400  1.00  0.00           N
ATOM   1245 1HH2 ARG A  84      85.300   0.340  96.910  1.00  0.00           H
ATOM   1246 2HH2 ARG A  84      85.130  -0.780  98.280  1.00  0.00           H
ATOM   1247  C   ARG A  84      88.450  -3.150  90.940  1.00  0.00           C
ATOM   1248  O   ARG A  84      87.420  -2.480  90.890  1.00  0.00           O
ATOM   1249  N   GLN A  85      89.430  -3.030  90.100  1.00  0.00           N
ATOM   1250  H   GLN A  85      90.260  -3.570  90.290  1.00  0.00           H
ATOM   1251  CA  GLN A  85      89.270  -2.520  88.740  1.00  0.00           C
ATOM   1252  HA  GLN A  85      88.600  -1.660  88.820  1.00  0.00           H
ATOM   1253  CB  GLN A  85      90.600  -1.970  88.210  1.00  0.00           C
ATOM   1254  HB1 GLN A  85      90.410  -1.440  87.280  1.00  0.00           H
ATOM   1255  HB2 GLN A  85      91.250  -2.790  87.910  1.00  0.00           H
ATOM   1256  CG  GLN A  85      91.320  -0.990  89.200  1.00  0.00           C
ATOM   1257  HG1 GLN A  85      92.320  -0.860  88.780  1.00  0.00           H
ATOM   1258  HG2 GLN A  85      91.370  -1.340  90.230  1.00  0.00           H
ATOM   1259  CD  GLN A  85      90.620   0.400  89.290  1.00  0.00           C
ATOM   1260  OE1 GLN A  85      89.690   0.690  90.010  1.00  0.00           O
ATOM   1261  NE2 GLN A  85      90.940   1.390  88.490  1.00  0.00           N
ATOM   1262 1HE2 GLN A  85      91.760   1.310  87.890  1.00  0.00           H
ATOM   1263 2HE2 GLN A  85      90.340   2.200  88.430  1.00  0.00           H
ATOM   1264  C   GLN A  85      88.570  -3.460  87.710  1.00  0.00           C
ATOM   1265  O   GLN A  85      87.560  -3.160  87.110  1.00  0.00           O
ATOM   1266  N   LEU A  86      89.060  -4.670  87.640  1.00  0.00           N
ATOM   1267  H   LEU A  86      89.910  -4.840  88.160  1.00  0.00           H
ATOM   1268  CA  LEU A  86      88.680  -5.870  86.870  1.00  0.00           C
ATOM   1269  HA  LEU A  86      88.740  -5.650  85.800  1.00  0.00           H
ATOM   1270  CB  LEU A  86      89.740  -6.970  87.100  1.00  0.00           C
ATOM   1271  HB1 LEU A  86      89.720  -7.320  88.130  1.00  0.00           H
ATOM   1272  HB2 LEU A  86      90.660  -6.430  86.880  1.00  0.00           H
ATOM   1273  CG  LEU A  86      89.580  -8.250  86.270  1.00  0.00           C
ATOM   1274  HG  LEU A  86      88.660  -8.790  86.480  1.00  0.00           H
ATOM   1275  CD1 LEU A  86      89.680  -7.980  84.770  1.00  0.00           C
ATOM   1276 1HD1 LEU A  86      88.780  -7.550  84.320  1.00  0.00           H
ATOM   1277 2HD1 LEU A  86      90.570  -7.380  84.600  1.00  0.00           H
ATOM   1278 3HD1 LEU A  86      89.780  -8.830  84.090  1.00  0.00           H
ATOM   1279  CD2 LEU A  86      90.760  -9.220  86.520  1.00  0.00           C
ATOM   1280 1HD2 LEU A  86      90.870  -9.420  87.580  1.00  0.00           H
ATOM   1281 2HD2 LEU A  86      90.550 -10.070  85.880  1.00  0.00           H
ATOM   1282 3HD2 LEU A  86      91.660  -8.700  86.210  1.00  0.00           H
ATOM   1283  C   LEU A  86      87.310  -6.400  87.140  1.00  0.00           C
ATOM   1284  O   LEU A  86      86.630  -6.710  86.180  1.00  0.00           O
ATOM   1285  N   PHE A  87      86.860  -6.610  88.400  1.00  0.00           N
ATOM   1286  H   PHE A  87      87.360  -6.300  89.220  1.00  0.00           H
ATOM   1287  CA  PHE A  87      85.490  -7.170  88.750  1.00  0.00           C
ATOM   1288  HA  PHE A  87      85.020  -7.550  87.840  1.00  0.00           H
ATOM   1289  CB  PHE A  87      85.610  -8.380  89.680  1.00  0.00           C
ATOM   1290  HB1 PHE A  87      84.650  -8.790  89.990  1.00  0.00           H
ATOM   1291  HB2 PHE A  87      86.080  -8.030  90.600  1.00  0.00           H
ATOM   1292  CG  PHE A  87      86.320  -9.580  89.130  1.00  0.00           C
ATOM   1293  CD1 PHE A  87      85.570 -10.530  88.380  1.00  0.00           C
ATOM   1294  HD1 PHE A  87      84.580 -10.350  87.990  1.00  0.00           H
ATOM   1295  CE1 PHE A  87      86.280 -11.640  87.830  1.00  0.00           C
ATOM   1296  HE1 PHE A  87      85.820 -12.320  87.120  1.00  0.00           H
ATOM   1297  CZ  PHE A  87      87.680 -11.750  87.990  1.00  0.00           C
ATOM   1298  HZ  PHE A  87      88.310 -12.490  87.510  1.00  0.00           H
ATOM   1299  CE2 PHE A  87      88.360 -10.810  88.720  1.00  0.00           C
ATOM   1300  HE2 PHE A  87      89.400 -10.900  89.000  1.00  0.00           H
ATOM   1301  CD2 PHE A  87      87.690  -9.710  89.230  1.00  0.00           C
ATOM   1302  HD2 PHE A  87      88.290  -8.950  89.710  1.00  0.00           H
ATOM   1303  C   PHE A  87      84.670  -6.080  89.450  1.00  0.00           C
ATOM   1304  O   PHE A  87      85.260  -5.200  90.120  1.00  0.00           O
ATOM   1305  N   HIS A  88      83.310  -6.100  89.370  1.00  0.00           N
ATOM   1306  H   HIS A  88      82.890  -6.950  89.030  1.00  0.00           H
ATOM   1307  CA  HIS A  88      82.420  -5.290  90.200  1.00  0.00           C
ATOM   1308  HA  HIS A  88      82.710  -4.240  90.170  1.00  0.00           H
ATOM   1309  CB  HIS A  88      81.060  -5.140  89.420  1.00  0.00           C
ATOM   1310  HB1 HIS A  88      80.420  -4.810  90.240  1.00  0.00           H
ATOM   1311  HB2 HIS A  88      80.650  -6.050  89.010  1.00  0.00           H
ATOM   1312  CG  HIS A  88      81.090  -4.200  88.280  1.00  0.00           C
ATOM   1313  ND1 HIS A  88      82.150  -3.760  87.460  1.00  0.00           N
ATOM   1314  HD1 HIS A  88      83.060  -4.200  87.480  1.00  0.00           H
ATOM   1315  CE1 HIS A  88      81.670  -2.880  86.560  1.00  0.00           C
ATOM   1316  HE1 HIS A  88      82.260  -2.330  85.850  1.00  0.00           H
ATOM   1317  NE2 HIS A  88      80.320  -2.750  86.630  1.00  0.00           N
ATOM   1318  CD2 HIS A  88      79.940  -3.670  87.660  1.00  0.00           C
ATOM   1319  HD2 HIS A  88      78.900  -3.780  87.950  1.00  0.00           H
ATOM   1320  C   HIS A  88      82.190  -5.920  91.550  1.00  0.00           C
ATOM   1321  O   HIS A  88      81.800  -7.090  91.520  1.00  0.00           O
ATOM   1322  N   PRO A  89      82.550  -5.290  92.680  1.00  0.00           N
ATOM   1323  CD  PRO A  89      83.350  -4.090  92.860  1.00  0.00           C
ATOM   1324  HD1 PRO A  89      82.670  -3.270  92.620  1.00  0.00           H
ATOM   1325  HD2 PRO A  89      84.220  -4.060  92.210  1.00  0.00           H
ATOM   1326  CG  PRO A  89      83.820  -4.020  94.280  1.00  0.00           C
ATOM   1327  HG1 PRO A  89      83.940  -2.980  94.580  1.00  0.00           H
ATOM   1328  HG2 PRO A  89      84.770  -4.550  94.320  1.00  0.00           H
ATOM   1329  CB  PRO A  89      82.810  -4.830  95.010  1.00  0.00           C
ATOM   1330  HB1 PRO A  89      81.950  -4.190  95.210  1.00  0.00           H
ATOM   1331  HB2 PRO A  89      83.240  -5.210  95.930  1.00  0.00           H
ATOM   1332  CA  PRO A  89      82.560  -5.980  93.970  1.00  0.00           C
ATOM   1333  HA  PRO A  89      83.330  -6.740  94.100  1.00  0.00           H
ATOM   1334  C   PRO A  89      81.190  -6.670  94.230  1.00  0.00           C
ATOM   1335  O   PRO A  89      81.160  -7.730  94.830  1.00  0.00           O
ATOM   1336  N   GLU A  90      80.070  -6.260  93.740  1.00  0.00           N
ATOM   1337  H   GLU A  90      80.080  -5.410  93.190  1.00  0.00           H
ATOM   1338  CA  GLU A  90      78.790  -6.950  93.850  1.00  0.00           C
ATOM   1339  HA  GLU A  90      78.480  -6.860  94.890  1.00  0.00           H
ATOM   1340  CB  GLU A  90      77.660  -6.060  93.140  1.00  0.00           C
ATOM   1341  HB1 GLU A  90      77.640  -5.180  93.790  1.00  0.00           H
ATOM   1342  HB2 GLU A  90      76.720  -6.610  93.200  1.00  0.00           H
ATOM   1343  CG  GLU A  90      78.020  -5.550  91.760  1.00  0.00           C
ATOM   1344  HG1 GLU A  90      78.490  -6.290  91.100  1.00  0.00           H
ATOM   1345  HG2 GLU A  90      78.860  -4.860  91.880  1.00  0.00           H
ATOM   1346  CD  GLU A  90      76.930  -4.830  91.050  1.00  0.00           C
ATOM   1347  OE1 GLU A  90      76.850  -3.600  91.070  1.00  0.00           O
ATOM   1348  OE2 GLU A  90      76.020  -5.510  90.500  1.00  0.00           O
ATOM   1349  C   GLU A  90      78.780  -8.400  93.400  1.00  0.00           C
ATOM   1350  O   GLU A  90      77.890  -9.110  93.770  1.00  0.00           O
ATOM   1351  N   GLN A  91      79.690  -8.810  92.510  1.00  0.00           N
ATOM   1352  H   GLN A  91      80.320  -8.210  92.000  1.00  0.00           H
ATOM   1353  CA  GLN A  91      79.800 -10.180  92.050  1.00  0.00           C
ATOM   1354  HA  GLN A  91      78.910 -10.750  92.330  1.00  0.00           H
ATOM   1355  CB  GLN A  91      79.850 -10.190  90.490  1.00  0.00           C
ATOM   1356  HB1 GLN A  91      79.290  -9.330  90.130  1.00  0.00           H
ATOM   1357  HB2 GLN A  91      79.440 -11.080  90.010  1.00  0.00           H
ATOM   1358  CG  GLN A  91      81.310 -10.070  89.980  1.00  0.00           C
ATOM   1359  HG1 GLN A  91      81.730 -11.070  90.000  1.00  0.00           H
ATOM   1360  HG2 GLN A  91      81.900  -9.480  90.680  1.00  0.00           H
ATOM   1361  CD  GLN A  91      81.580  -9.570  88.560  1.00  0.00           C
ATOM   1362  OE1 GLN A  91      81.950  -8.450  88.310  1.00  0.00           O
ATOM   1363  NE2 GLN A  91      81.200 -10.390  87.520  1.00  0.00           N
ATOM   1364 1HE2 GLN A  91      80.640 -11.210  87.690  1.00  0.00           H
ATOM   1365 2HE2 GLN A  91      81.390 -10.240  86.540  1.00  0.00           H
ATOM   1366  C   GLN A  91      80.820 -10.970  92.800  1.00  0.00           C
ATOM   1367  O   GLN A  91      81.010 -12.140  92.420  1.00  0.00           O
ATOM   1368  N   LEU A  92      81.370 -10.460  93.860  1.00  0.00           N
ATOM   1369  H   LEU A  92      81.030  -9.540  94.090  1.00  0.00           H
ATOM   1370  CA  LEU A  92      82.280 -11.170  94.700  1.00  0.00           C
ATOM   1371  HA  LEU A  92      82.530 -12.180  94.360  1.00  0.00           H
ATOM   1372  CB  LEU A  92      83.530 -10.220  94.790  1.00  0.00           C
ATOM   1373  HB1 LEU A  92      84.230 -10.650  95.500  1.00  0.00           H
ATOM   1374  HB2 LEU A  92      83.270  -9.260  95.230  1.00  0.00           H
ATOM   1375  CG  LEU A  92      84.280  -9.950  93.520  1.00  0.00           C
ATOM   1376  HG  LEU A  92      83.700  -9.380  92.790  1.00  0.00           H
ATOM   1377  CD1 LEU A  92      85.510  -9.090  93.850  1.00  0.00           C
ATOM   1378 1HD1 LEU A  92      85.230  -8.040  93.940  1.00  0.00           H
ATOM   1379 2HD1 LEU A  92      85.970  -9.590  94.710  1.00  0.00           H
ATOM   1380 3HD1 LEU A  92      86.310  -9.120  93.110  1.00  0.00           H
ATOM   1381  CD2 LEU A  92      84.800 -11.250  92.870  1.00  0.00           C
ATOM   1382 1HD2 LEU A  92      83.940 -11.900  92.730  1.00  0.00           H
ATOM   1383 2HD2 LEU A  92      85.290 -10.990  91.940  1.00  0.00           H
ATOM   1384 3HD2 LEU A  92      85.540 -11.670  93.540  1.00  0.00           H
ATOM   1385  C   LEU A  92      81.460 -11.250  96.020  1.00  0.00           C
ATOM   1386  O   LEU A  92      81.610 -10.460  96.970  1.00  0.00           O
ATOM   1387  N   ILE A  93      80.590 -12.310  96.140  1.00  0.00           N
ATOM   1388  H   ILE A  93      80.560 -13.090  95.510  1.00  0.00           H
ATOM   1389  CA  ILE A  93      79.790 -12.610  97.370  1.00  0.00           C
ATOM   1390  HA  ILE A  93      79.440 -11.630  97.680  1.00  0.00           H
ATOM   1391  CB  ILE A  93      78.580 -13.580  97.110  1.00  0.00           C
ATOM   1392  HB  ILE A  93      78.840 -14.560  96.720  1.00  0.00           H
ATOM   1393  CG2 ILE A  93      77.730 -13.680  98.330  1.00  0.00           C
ATOM   1394 1HG2 ILE A  93      77.460 -12.720  98.770  1.00  0.00           H
ATOM   1395 2HG2 ILE A  93      76.790 -14.190  98.130  1.00  0.00           H
ATOM   1396 3HG2 ILE A  93      78.190 -14.370  99.050  1.00  0.00           H
ATOM   1397  CG1 ILE A  93      77.730 -13.070  95.950  1.00  0.00           C
ATOM   1398 1HG1 ILE A  93      76.860 -13.670  95.710  1.00  0.00           H
ATOM   1399 2HG1 ILE A  93      78.370 -13.120  95.070  1.00  0.00           H
ATOM   1400  CD  ILE A  93      77.240 -11.660  96.150  1.00  0.00           C
ATOM   1401  HD1 ILE A  93      76.590 -11.520  97.020  1.00  0.00           H
ATOM   1402  HD2 ILE A  93      78.090 -11.000  96.320  1.00  0.00           H
ATOM   1403  HD3 ILE A  93      76.700 -11.290  95.270  1.00  0.00           H
ATOM   1404  C   ILE A  93      80.630 -13.170  98.520  1.00  0.00           C
ATOM   1405  O   ILE A  93      81.240 -14.220  98.380  1.00  0.00           O
ATOM   1406  N   THR A  94      80.570 -12.560  99.730  1.00  0.00           N
ATOM   1407  H   THR A  94      80.010 -11.730  99.750  1.00  0.00           H
ATOM   1408  CA  THR A  94      80.920 -13.140 101.020  1.00  0.00           C
ATOM   1409  HA  THR A  94      80.870 -14.220 100.930  1.00  0.00           H
ATOM   1410  CB  THR A  94      82.310 -12.700 101.460  1.00  0.00           C
ATOM   1411  HB  THR A  94      83.010 -13.010 100.680  1.00  0.00           H
ATOM   1412  CG2 THR A  94      82.540 -11.170 101.620  1.00  0.00           C
ATOM   1413 1HG2 THR A  94      83.500 -11.000 102.110  1.00  0.00           H
ATOM   1414 2HG2 THR A  94      82.630 -10.710 100.640  1.00  0.00           H
ATOM   1415 3HG2 THR A  94      81.830 -10.710 102.310  1.00  0.00           H
ATOM   1416  OG1 THR A  94      82.780 -13.260 102.670  1.00  0.00           O
ATOM   1417  HG1 THR A  94      83.080 -14.140 102.440  1.00  0.00           H
ATOM   1418  C   THR A  94      79.890 -12.870 102.140  1.00  0.00           C
ATOM   1419  O   THR A  94      79.090 -11.960 101.950  1.00  0.00           O
ATOM   1420  N   GLY A  95      79.930 -13.570 103.240  1.00  0.00           N
ATOM   1421  H   GLY A  95      80.790 -14.100 103.330  1.00  0.00           H
ATOM   1422  CA  GLY A  95      79.030 -13.580 104.430  1.00  0.00           C
ATOM   1423  HA1 GLY A  95      78.790 -14.620 104.650  1.00  0.00           H
ATOM   1424  HA2 GLY A  95      78.020 -13.190 104.300  1.00  0.00           H
ATOM   1425  C   GLY A  95      79.570 -13.040 105.770  1.00  0.00           C
ATOM   1426  O   GLY A  95      80.660 -12.640 105.730  1.00  0.00           O
ATOM   1427  N   LYS A  96      78.890 -13.150 106.880  1.00  0.00           N
ATOM   1428  H   LYS A  96      77.890 -13.200 106.720  1.00  0.00           H
ATOM   1429  CA  LYS A  96      79.450 -12.900 108.220  1.00  0.00           C
ATOM   1430  HA  LYS A  96      80.320 -12.240 108.200  1.00  0.00           H
ATOM   1431  CB  LYS A  96      78.270 -12.200 109.030  1.00  0.00           C
ATOM   1432  HB1 LYS A  96      77.320 -12.730 109.010  1.00  0.00           H
ATOM   1433  HB2 LYS A  96      77.940 -11.340 108.450  1.00  0.00           H
ATOM   1434  CG  LYS A  96      78.620 -11.750 110.430  1.00  0.00           C
ATOM   1435  HG1 LYS A  96      79.440 -11.050 110.260  1.00  0.00           H
ATOM   1436  HG2 LYS A  96      79.020 -12.580 111.020  1.00  0.00           H
ATOM   1437  CD  LYS A  96      77.480 -10.960 111.060  1.00  0.00           C
ATOM   1438  HD1 LYS A  96      76.550 -11.510 110.890  1.00  0.00           H
ATOM   1439  HD2 LYS A  96      77.400 -10.000 110.550  1.00  0.00           H
ATOM   1440  CE  LYS A  96      77.680 -10.940 112.570  1.00  0.00           C
ATOM   1441  HE1 LYS A  96      78.670 -10.490 112.740  1.00  0.00           H
ATOM   1442  HE2 LYS A  96      77.590 -11.920 113.030  1.00  0.00           H
ATOM   1443  NZ  LYS A  96      76.650 -10.040 113.190  1.00  0.00           N
ATOM   1444  HZ1 LYS A  96      75.740 -10.210 112.800  1.00  0.00           H
ATOM   1445  HZ2 LYS A  96      76.580 -10.090 114.200  1.00  0.00           H
ATOM   1446  HZ3 LYS A  96      76.810  -9.080 112.910  1.00  0.00           H
ATOM   1447  C   LYS A  96      79.910 -14.200 108.870  1.00  0.00           C
ATOM   1448  O   LYS A  96      80.670 -14.290 109.790  1.00  0.00           O
ATOM   1449  N   GLU A  97      79.260 -15.280 108.430  1.00  0.00           N
ATOM   1450  H   GLU A  97      78.660 -15.130 107.630  1.00  0.00           H
ATOM   1451  CA  GLU A  97      79.180 -16.550 109.080  1.00  0.00           C
ATOM   1452  HA  GLU A  97      79.950 -16.680 109.830  1.00  0.00           H
ATOM   1453  CB  GLU A  97      77.810 -16.740 109.840  1.00  0.00           C
ATOM   1454  HB1 GLU A  97      77.670 -17.800 110.020  1.00  0.00           H
ATOM   1455  HB2 GLU A  97      76.940 -16.570 109.220  1.00  0.00           H
ATOM   1456  CG  GLU A  97      77.650 -15.870 111.090  1.00  0.00           C
ATOM   1457  HG1 GLU A  97      76.590 -15.900 111.310  1.00  0.00           H
ATOM   1458  HG2 GLU A  97      77.970 -14.840 110.930  1.00  0.00           H
ATOM   1459  CD  GLU A  97      78.440 -16.510 112.260  1.00  0.00           C
ATOM   1460  OE1 GLU A  97      79.710 -16.480 112.180  1.00  0.00           O
ATOM   1461  OE2 GLU A  97      77.950 -16.900 113.340  1.00  0.00           O
ATOM   1462  C   GLU A  97      79.540 -17.730 108.030  1.00  0.00           C
ATOM   1463  O   GLU A  97      78.840 -17.880 107.040  1.00  0.00           O
ATOM   1464  N   ASP A  98      80.470 -18.560 108.340  1.00  0.00           N
ATOM   1465  H   ASP A  98      81.060 -18.480 109.160  1.00  0.00           H
ATOM   1466  CA  ASP A  98      80.830 -19.620 107.400  1.00  0.00           C
ATOM   1467  HA  ASP A  98      80.580 -19.330 106.380  1.00  0.00           H
ATOM   1468  CB  ASP A  98      82.400 -19.750 107.380  1.00  0.00           C
ATOM   1469  HB1 ASP A  98      82.830 -18.970 106.760  1.00  0.00           H
ATOM   1470  HB2 ASP A  98      82.630 -20.640 106.800  1.00  0.00           H
ATOM   1471  CG  ASP A  98      83.090 -19.850 108.760  1.00  0.00           C
ATOM   1472  OD1 ASP A  98      83.410 -18.810 109.330  1.00  0.00           O
ATOM   1473  OD2 ASP A  98      83.450 -20.900 109.260  1.00  0.00           O
ATOM   1474  C   ASP A  98      80.120 -20.940 107.620  1.00  0.00           C
ATOM   1475  O   ASP A  98      79.630 -21.240 108.710  1.00  0.00           O
ATOM   1476  N   ALA A  99      80.080 -21.780 106.570  1.00  0.00           N
ATOM   1477  H   ALA A  99      80.620 -21.490 105.770  1.00  0.00           H
ATOM   1478  CA  ALA A  99      79.710 -23.210 106.590  1.00  0.00           C
ATOM   1479  HA  ALA A  99      78.800 -23.130 107.180  1.00  0.00           H
ATOM   1480  CB  ALA A  99      79.530 -23.660 105.140  1.00  0.00           C
ATOM   1481  HB1 ALA A  99      78.940 -22.900 104.620  1.00  0.00           H
ATOM   1482  HB2 ALA A  99      80.510 -23.800 104.690  1.00  0.00           H
ATOM   1483  HB3 ALA A  99      78.940 -24.570 105.060  1.00  0.00           H
ATOM   1484  C   ALA A  99      80.680 -24.080 107.440  1.00  0.00           C
ATOM   1485  O   ALA A  99      80.360 -25.260 107.510  1.00  0.00           O
ATOM   1486  N   ALA A 100      81.770 -23.570 107.990  1.00  0.00           N
ATOM   1487  H   ALA A 100      82.010 -22.610 107.820  1.00  0.00           H
ATOM   1488  CA  ALA A 100      82.640 -24.260 108.910  1.00  0.00           C
ATOM   1489  HA  ALA A 100      83.590 -23.730 108.820  1.00  0.00           H
ATOM   1490  CB  ALA A 100      82.190 -24.120 110.380  1.00  0.00           C
ATOM   1491  HB1 ALA A 100      82.930 -24.550 111.050  1.00  0.00           H
ATOM   1492  HB2 ALA A 100      82.050 -23.080 110.650  1.00  0.00           H
ATOM   1493  HB3 ALA A 100      81.270 -24.700 110.470  1.00  0.00           H
ATOM   1494  C   ALA A 100      82.910 -25.750 108.520  1.00  0.00           C
ATOM   1495  O   ALA A 100      82.730 -26.740 109.220  1.00  0.00           O
ATOM   1496  N   ASN A 101      83.310 -25.860 107.280  1.00  0.00           N
ATOM   1497  H   ASN A 101      83.320 -25.050 106.690  1.00  0.00           H
ATOM   1498  CA  ASN A 101      83.740 -27.070 106.580  1.00  0.00           C
ATOM   1499  HA  ASN A 101      83.850 -26.640 105.580  1.00  0.00           H
ATOM   1500  CB  ASN A 101      85.150 -27.500 107.060  1.00  0.00           C
ATOM   1501  HB1 ASN A 101      85.540 -28.360 106.520  1.00  0.00           H
ATOM   1502  HB2 ASN A 101      84.970 -27.730 108.110  1.00  0.00           H
ATOM   1503  CG  ASN A 101      86.140 -26.410 107.170  1.00  0.00           C
ATOM   1504  OD1 ASN A 101      86.830 -26.420 108.200  1.00  0.00           O
ATOM   1505  ND2 ASN A 101      86.110 -25.360 106.350  1.00  0.00           N
ATOM   1506 1HD2 ASN A 101      85.710 -25.440 105.430  1.00  0.00           H
ATOM   1507 2HD2 ASN A 101      86.780 -24.660 106.640  1.00  0.00           H
ATOM   1508  C   ASN A 101      82.720 -28.200 106.460  1.00  0.00           C
ATOM   1509  O   ASN A 101      83.030 -29.330 106.140  1.00  0.00           O
ATOM   1510  N   ASN A 102      81.470 -27.890 106.540  1.00  0.00           N
ATOM   1511  H   ASN A 102      81.250 -26.940 106.780  1.00  0.00           H
ATOM   1512  CA  ASN A 102      80.400 -28.850 106.680  1.00  0.00           C
ATOM   1513  HA  ASN A 102      80.800 -29.860 106.540  1.00  0.00           H
ATOM   1514  CB  ASN A 102      80.000 -28.740 108.170  1.00  0.00           C
ATOM   1515  HB1 ASN A 102      79.560 -27.750 108.330  1.00  0.00           H
ATOM   1516  HB2 ASN A 102      80.840 -28.750 108.870  1.00  0.00           H
ATOM   1517  CG  ASN A 102      78.930 -29.760 108.580  1.00  0.00           C
ATOM   1518  OD1 ASN A 102      78.110 -30.340 107.850  1.00  0.00           O
ATOM   1519  ND2 ASN A 102      78.780 -29.820 109.860  1.00  0.00           N
ATOM   1520 1HD2 ASN A 102      79.340 -29.150 110.370  1.00  0.00           H
ATOM   1521 2HD2 ASN A 102      78.010 -30.380 110.200  1.00  0.00           H
ATOM   1522  C   ASN A 102      79.310 -28.710 105.560  1.00  0.00           C
ATOM   1523  O   ASN A 102      78.750 -27.580 105.460  1.00  0.00           O
ATOM   1524  N   TYR A 103      78.920 -29.830 104.890  1.00  0.00           N
ATOM   1525  H   TYR A 103      79.530 -30.610 105.110  1.00  0.00           H
ATOM   1526  CA  TYR A 103      77.760 -29.980 103.940  1.00  0.00           C
ATOM   1527  HA  TYR A 103      77.900 -29.190 103.210  1.00  0.00           H
ATOM   1528  CB  TYR A 103      77.850 -31.300 103.090  1.00  0.00           C
ATOM   1529  HB1 TYR A 103      78.230 -32.070 103.760  1.00  0.00           H
ATOM   1530  HB2 TYR A 103      78.640 -31.180 102.340  1.00  0.00           H
ATOM   1531  CG  TYR A 103      76.650 -31.870 102.430  1.00  0.00           C
ATOM   1532  CD1 TYR A 103      75.520 -32.420 103.140  1.00  0.00           C
ATOM   1533  HD1 TYR A 103      75.520 -32.430 104.220  1.00  0.00           H
ATOM   1534  CE1 TYR A 103      74.360 -32.860 102.470  1.00  0.00           C
ATOM   1535  HE1 TYR A 103      73.530 -33.190 103.080  1.00  0.00           H
ATOM   1536  CZ  TYR A 103      74.360 -32.890 101.070  1.00  0.00           C
ATOM   1537  OH  TYR A 103      73.220 -33.420 100.470  1.00  0.00           O
ATOM   1538  HH  TYR A 103      73.160 -33.350  99.510  1.00  0.00           H
ATOM   1539  CE2 TYR A 103      75.500 -32.460 100.330  1.00  0.00           C
ATOM   1540  HE2 TYR A 103      75.490 -32.640  99.260  1.00  0.00           H
ATOM   1541  CD2 TYR A 103      76.560 -31.850 101.040  1.00  0.00           C
ATOM   1542  HD2 TYR A 103      77.370 -31.470 100.420  1.00  0.00           H
ATOM   1543  C   TYR A 103      76.370 -29.650 104.520  1.00  0.00           C
ATOM   1544  O   TYR A 103      75.640 -28.890 104.000  1.00  0.00           O
ATOM   1545  N   ALA A 104      75.980 -30.300 105.630  1.00  0.00           N
ATOM   1546  H   ALA A 104      76.680 -30.930 105.990  1.00  0.00           H
ATOM   1547  CA  ALA A 104      74.700 -30.010 106.240  1.00  0.00           C
ATOM   1548  HA  ALA A 104      73.950 -30.410 105.560  1.00  0.00           H
ATOM   1549  CB  ALA A 104      74.500 -30.920 107.460  1.00  0.00           C
ATOM   1550  HB1 ALA A 104      74.410 -31.920 107.060  1.00  0.00           H
ATOM   1551  HB2 ALA A 104      75.380 -30.860 108.100  1.00  0.00           H
ATOM   1552  HB3 ALA A 104      73.490 -30.720 107.800  1.00  0.00           H
ATOM   1553  C   ALA A 104      74.570 -28.500 106.590  1.00  0.00           C
ATOM   1554  O   ALA A 104      73.600 -27.910 106.270  1.00  0.00           O
ATOM   1555  N   ARG A 105      75.660 -27.900 107.130  1.00  0.00           N
ATOM   1556  H   ARG A 105      76.360 -28.520 107.490  1.00  0.00           H
ATOM   1557  CA  ARG A 105      75.790 -26.470 107.500  1.00  0.00           C
ATOM   1558  HA  ARG A 105      74.980 -26.160 108.160  1.00  0.00           H
ATOM   1559  CB  ARG A 105      77.080 -26.130 108.240  1.00  0.00           C
ATOM   1560  HB1 ARG A 105      77.770 -25.910 107.420  1.00  0.00           H
ATOM   1561  HB2 ARG A 105      77.440 -26.940 108.870  1.00  0.00           H
ATOM   1562  CG  ARG A 105      77.020 -24.840 109.070  1.00  0.00           C
ATOM   1563  HG1 ARG A 105      76.060 -24.920 109.580  1.00  0.00           H
ATOM   1564  HG2 ARG A 105      76.870 -24.050 108.340  1.00  0.00           H
ATOM   1565  CD  ARG A 105      78.180 -24.550 110.030  1.00  0.00           C
ATOM   1566  HD1 ARG A 105      79.090 -24.960 109.590  1.00  0.00           H
ATOM   1567  HD2 ARG A 105      78.020 -25.050 110.990  1.00  0.00           H
ATOM   1568  NE  ARG A 105      78.290 -23.160 110.320  1.00  0.00           N
ATOM   1569  HE  ARG A 105      78.930 -22.630 109.740  1.00  0.00           H
ATOM   1570  CZ  ARG A 105      77.670 -22.420 111.160  1.00  0.00           C
ATOM   1571  NH1 ARG A 105      76.730 -22.920 111.880  1.00  0.00           N
ATOM   1572 1HH1 ARG A 105      76.420 -23.880 111.800  1.00  0.00           H
ATOM   1573 2HH1 ARG A 105      76.400 -22.450 112.710  1.00  0.00           H
ATOM   1574  NH2 ARG A 105      77.990 -21.140 111.330  1.00  0.00           N
ATOM   1575 1HH2 ARG A 105      78.660 -20.770 110.670  1.00  0.00           H
ATOM   1576 2HH2 ARG A 105      77.430 -20.460 111.820  1.00  0.00           H
ATOM   1577  C   ARG A 105      75.790 -25.620 106.210  1.00  0.00           C
ATOM   1578  O   ARG A 105      75.080 -24.600 106.200  1.00  0.00           O
ATOM   1579  N   GLY A 106      76.500 -26.040 105.230  1.00  0.00           N
ATOM   1580  H   GLY A 106      77.190 -26.730 105.510  1.00  0.00           H
ATOM   1581  CA  GLY A 106      76.610 -25.370 103.940  1.00  0.00           C
ATOM   1582  HA1 GLY A 106      77.420 -25.890 103.430  1.00  0.00           H
ATOM   1583  HA2 GLY A 106      76.730 -24.320 104.180  1.00  0.00           H
ATOM   1584  C   GLY A 106      75.450 -25.460 102.930  1.00  0.00           C
ATOM   1585  O   GLY A 106      75.380 -24.620 102.060  1.00  0.00           O
ATOM   1586  N   HIS A 107      74.580 -26.490 103.020  1.00  0.00           N
ATOM   1587  H   HIS A 107      74.870 -27.240 103.640  1.00  0.00           H
ATOM   1588  CA  HIS A 107      73.370 -26.740 102.210  1.00  0.00           C
ATOM   1589  HA  HIS A 107      73.470 -26.180 101.280  1.00  0.00           H
ATOM   1590  CB  HIS A 107      73.180 -28.250 102.000  1.00  0.00           C
ATOM   1591  HB1 HIS A 107      72.850 -28.760 102.910  1.00  0.00           H
ATOM   1592  HB2 HIS A 107      74.150 -28.670 101.740  1.00  0.00           H
ATOM   1593  CG  HIS A 107      72.260 -28.680 100.920  1.00  0.00           C
ATOM   1594  ND1 HIS A 107      70.920 -28.430 100.740  1.00  0.00           N
ATOM   1595  HD1 HIS A 107      70.330 -27.790 101.270  1.00  0.00           H
ATOM   1596  CE1 HIS A 107      70.480 -29.230  99.800  1.00  0.00           C
ATOM   1597  HE1 HIS A 107      69.520 -29.200  99.300  1.00  0.00           H
ATOM   1598  NE2 HIS A 107      71.470 -29.960  99.210  1.00  0.00           N
ATOM   1599  CD2 HIS A 107      72.550 -29.730 100.100  1.00  0.00           C
ATOM   1600  HD2 HIS A 107      73.520 -30.210 100.030  1.00  0.00           H
ATOM   1601  C   HIS A 107      72.010 -26.340 102.880  1.00  0.00           C
ATOM   1602  O   HIS A 107      71.080 -25.850 102.230  1.00  0.00           O
ATOM   1603  N   TYR A 108      71.960 -26.320 104.210  1.00  0.00           N
ATOM   1604  H   TYR A 108      72.590 -26.860 104.790  1.00  0.00           H
ATOM   1605  CA  TYR A 108      70.920 -25.740 105.060  1.00  0.00           C
ATOM   1606  HA  TYR A 108      70.100 -25.460 104.400  1.00  0.00           H
ATOM   1607  CB  TYR A 108      70.390 -26.820 105.930  1.00  0.00           C
ATOM   1608  HB1 TYR A 108      69.450 -26.460 106.350  1.00  0.00           H
ATOM   1609  HB2 TYR A 108      71.080 -27.220 106.680  1.00  0.00           H
ATOM   1610  CG  TYR A 108      69.810 -27.990 105.080  1.00  0.00           C
ATOM   1611  CD1 TYR A 108      70.370 -29.270 105.280  1.00  0.00           C
ATOM   1612  HD1 TYR A 108      71.020 -29.400 106.140  1.00  0.00           H
ATOM   1613  CE1 TYR A 108      70.040 -30.350 104.410  1.00  0.00           C
ATOM   1614  HE1 TYR A 108      70.440 -31.350 104.490  1.00  0.00           H
ATOM   1615  CZ  TYR A 108      69.160 -30.100 103.400  1.00  0.00           C
ATOM   1616  OH  TYR A 108      68.950 -31.140 102.520  1.00  0.00           O
ATOM   1617  HH  TYR A 108      69.500 -31.910 102.700  1.00  0.00           H
ATOM   1618  CE2 TYR A 108      68.600 -28.890 103.210  1.00  0.00           C
ATOM   1619  HE2 TYR A 108      67.940 -28.780 102.360  1.00  0.00           H
ATOM   1620  CD2 TYR A 108      68.870 -27.770 104.050  1.00  0.00           C
ATOM   1621  HD2 TYR A 108      68.330 -26.850 103.900  1.00  0.00           H
ATOM   1622  C   TYR A 108      71.310 -24.370 105.760  1.00  0.00           C
ATOM   1623  O   TYR A 108      71.020 -23.350 105.180  1.00  0.00           O
ATOM   1624  N   THR A 109      71.890 -24.430 106.980  1.00  0.00           N
ATOM   1625  H   THR A 109      71.940 -25.320 107.470  1.00  0.00           H
ATOM   1626  CA  THR A 109      72.100 -23.280 107.920  1.00  0.00           C
ATOM   1627  HA  THR A 109      71.120 -23.100 108.360  1.00  0.00           H
ATOM   1628  CB  THR A 109      72.950 -23.820 109.110  1.00  0.00           C
ATOM   1629  HB  THR A 109      73.940 -24.000 108.670  1.00  0.00           H
ATOM   1630  CG2 THR A 109      72.950 -22.920 110.340  1.00  0.00           C
ATOM   1631 1HG2 THR A 109      73.010 -21.870 110.030  1.00  0.00           H
ATOM   1632 2HG2 THR A 109      72.060 -22.970 110.960  1.00  0.00           H
ATOM   1633 3HG2 THR A 109      73.720 -23.040 111.090  1.00  0.00           H
ATOM   1634  OG1 THR A 109      72.420 -25.090 109.500  1.00  0.00           O
ATOM   1635  HG1 THR A 109      72.870 -25.300 110.320  1.00  0.00           H
ATOM   1636  C   THR A 109      72.730 -21.990 107.320  1.00  0.00           C
ATOM   1637  O   THR A 109      72.450 -20.830 107.690  1.00  0.00           O
ATOM   1638  N   ILE A 110      73.640 -22.120 106.380  1.00  0.00           N
ATOM   1639  H   ILE A 110      73.790 -23.090 106.120  1.00  0.00           H
ATOM   1640  CA  ILE A 110      74.460 -21.000 105.840  1.00  0.00           C
ATOM   1641  HA  ILE A 110      74.150 -20.000 106.170  1.00  0.00           H
ATOM   1642  CB  ILE A 110      75.900 -21.190 106.230  1.00  0.00           C
ATOM   1643  HB  ILE A 110      76.210 -22.200 105.940  1.00  0.00           H
ATOM   1644  CG2 ILE A 110      76.730 -20.150 105.500  1.00  0.00           C
ATOM   1645 1HG2 ILE A 110      77.010 -20.500 104.510  1.00  0.00           H
ATOM   1646 2HG2 ILE A 110      76.210 -19.190 105.450  1.00  0.00           H
ATOM   1647 3HG2 ILE A 110      77.650 -20.090 106.070  1.00  0.00           H
ATOM   1648  CG1 ILE A 110      76.040 -21.110 107.800  1.00  0.00           C
ATOM   1649 1HG1 ILE A 110      76.990 -21.550 108.090  1.00  0.00           H
ATOM   1650 2HG1 ILE A 110      75.280 -21.680 108.330  1.00  0.00           H
ATOM   1651  CD  ILE A 110      75.880 -19.680 108.420  1.00  0.00           C
ATOM   1652  HD1 ILE A 110      74.900 -19.330 108.090  1.00  0.00           H
ATOM   1653  HD2 ILE A 110      75.730 -19.720 109.490  1.00  0.00           H
ATOM   1654  HD3 ILE A 110      76.750 -19.070 108.190  1.00  0.00           H
ATOM   1655  C   ILE A 110      74.110 -21.020 104.390  1.00  0.00           C
ATOM   1656  O   ILE A 110      74.180 -20.050 103.680  1.00  0.00           O
ATOM   1657  N   GLY A 111      73.690 -22.170 103.800  1.00  0.00           N
ATOM   1658  H   GLY A 111      73.610 -23.010 104.360  1.00  0.00           H
ATOM   1659  CA  GLY A 111      73.070 -22.400 102.460  1.00  0.00           C
ATOM   1660  HA1 GLY A 111      72.810 -23.450 102.330  1.00  0.00           H
ATOM   1661  HA2 GLY A 111      73.860 -22.220 101.730  1.00  0.00           H
ATOM   1662  C   GLY A 111      71.870 -21.530 102.070  1.00  0.00           C
ATOM   1663  O   GLY A 111      71.790 -20.980 100.910  1.00  0.00           O
ATOM   1664  N   LYS A 112      70.980 -21.340 102.970  1.00  0.00           N
ATOM   1665  H   LYS A 112      71.180 -21.800 103.860  1.00  0.00           H
ATOM   1666  CA  LYS A 112      69.890 -20.370 102.980  1.00  0.00           C
ATOM   1667  HA  LYS A 112      69.310 -20.540 102.070  1.00  0.00           H
ATOM   1668  CB  LYS A 112      68.870 -20.710 104.090  1.00  0.00           C
ATOM   1669  HB1 LYS A 112      68.630 -21.770 104.040  1.00  0.00           H
ATOM   1670  HB2 LYS A 112      68.050 -20.010 103.920  1.00  0.00           H
ATOM   1671  CG  LYS A 112      69.430 -20.390 105.470  1.00  0.00           C
ATOM   1672  HG1 LYS A 112      69.610 -19.320 105.510  1.00  0.00           H
ATOM   1673  HG2 LYS A 112      70.400 -20.860 105.670  1.00  0.00           H
ATOM   1674  CD  LYS A 112      68.430 -20.950 106.540  1.00  0.00           C
ATOM   1675  HD1 LYS A 112      68.310 -22.000 106.270  1.00  0.00           H
ATOM   1676  HD2 LYS A 112      67.470 -20.430 106.440  1.00  0.00           H
ATOM   1677  CE  LYS A 112      69.050 -20.760 107.950  1.00  0.00           C
ATOM   1678  HE1 LYS A 112      69.060 -19.690 108.130  1.00  0.00           H
ATOM   1679  HE2 LYS A 112      70.020 -21.230 108.070  1.00  0.00           H
ATOM   1680  NZ  LYS A 112      68.180 -21.330 108.960  1.00  0.00           N
ATOM   1681  HZ1 LYS A 112      67.240 -20.970 108.890  1.00  0.00           H
ATOM   1682  HZ2 LYS A 112      68.150 -22.340 108.970  1.00  0.00           H
ATOM   1683  HZ3 LYS A 112      68.550 -21.030 109.860  1.00  0.00           H
ATOM   1684  C   LYS A 112      70.320 -18.880 102.920  1.00  0.00           C
ATOM   1685  O   LYS A 112      69.590 -18.100 102.360  1.00  0.00           O
ATOM   1686  N   GLU A 113      71.520 -18.560 103.430  1.00  0.00           N
ATOM   1687  H   GLU A 113      72.080 -19.250 103.910  1.00  0.00           H
ATOM   1688  CA  GLU A 113      71.890 -17.130 103.480  1.00  0.00           C
ATOM   1689  HA  GLU A 113      71.080 -16.570 103.950  1.00  0.00           H
ATOM   1690  CB  GLU A 113      73.100 -16.940 104.380  1.00  0.00           C
ATOM   1691  HB1 GLU A 113      73.430 -15.910 104.470  1.00  0.00           H
ATOM   1692  HB2 GLU A 113      73.950 -17.470 103.950  1.00  0.00           H
ATOM   1693  CG  GLU A 113      72.910 -17.330 105.850  1.00  0.00           C
ATOM   1694  HG1 GLU A 113      73.860 -17.700 106.240  1.00  0.00           H
ATOM   1695  HG2 GLU A 113      72.210 -18.160 105.910  1.00  0.00           H
ATOM   1696  CD  GLU A 113      72.550 -16.130 106.730  1.00  0.00           C
ATOM   1697  OE1 GLU A 113      73.030 -16.050 107.880  1.00  0.00           O
ATOM   1698  OE2 GLU A 113      71.590 -15.410 106.270  1.00  0.00           O
ATOM   1699  C   GLU A 113      72.100 -16.510 102.180  1.00  0.00           C
ATOM   1700  O   GLU A 113      72.150 -15.280 102.120  1.00  0.00           O
ATOM   1701  N   ILE A 114      72.330 -17.300 101.100  1.00  0.00           N
ATOM   1702  H   ILE A 114      72.150 -18.290 101.150  1.00  0.00           H
ATOM   1703  CA  ILE A 114      72.900 -16.790  99.840  1.00  0.00           C
ATOM   1704  HA  ILE A 114      72.810 -15.700  99.820  1.00  0.00           H
ATOM   1705  CB  ILE A 114      74.400 -17.000  99.770  1.00  0.00           C
ATOM   1706  HB  ILE A 114      74.680 -16.990  98.710  1.00  0.00           H
ATOM   1707  CG2 ILE A 114      75.260 -15.960 100.490  1.00  0.00           C
ATOM   1708 1HG2 ILE A 114      76.290 -16.140 100.180  1.00  0.00           H
ATOM   1709 2HG2 ILE A 114      74.900 -14.960 100.260  1.00  0.00           H
ATOM   1710 3HG2 ILE A 114      75.340 -16.140 101.570  1.00  0.00           H
ATOM   1711  CG1 ILE A 114      74.770 -18.420 100.330  1.00  0.00           C
ATOM   1712 1HG1 ILE A 114      74.000 -19.120  99.980  1.00  0.00           H
ATOM   1713 2HG1 ILE A 114      74.750 -18.420 101.420  1.00  0.00           H
ATOM   1714  CD  ILE A 114      76.120 -19.000 100.000  1.00  0.00           C
ATOM   1715  HD1 ILE A 114      76.900 -18.470 100.540  1.00  0.00           H
ATOM   1716  HD2 ILE A 114      76.220 -20.050 100.300  1.00  0.00           H
ATOM   1717  HD3 ILE A 114      76.330 -18.900  98.940  1.00  0.00           H
ATOM   1718  C   ILE A 114      72.170 -17.280  98.610  1.00  0.00           C
ATOM   1719  O   ILE A 114      72.320 -16.720  97.500  1.00  0.00           O
ATOM   1720  N   ILE A 115      71.370 -18.330  98.730  1.00  0.00           N
ATOM   1721  H   ILE A 115      71.280 -18.820  99.610  1.00  0.00           H
ATOM   1722  CA  ILE A 115      70.820 -18.990  97.540  1.00  0.00           C
ATOM   1723  HA  ILE A 115      71.590 -19.220  96.800  1.00  0.00           H
ATOM   1724  CB  ILE A 115      70.030 -20.220  97.940  1.00  0.00           C
ATOM   1725  HB  ILE A 115      70.670 -20.880  98.530  1.00  0.00           H
ATOM   1726  CG2 ILE A 115      68.790 -19.960  98.790  1.00  0.00           C
ATOM   1727 1HG2 ILE A 115      68.090 -19.300  98.280  1.00  0.00           H
ATOM   1728 2HG2 ILE A 115      68.290 -20.910  98.970  1.00  0.00           H
ATOM   1729 3HG2 ILE A 115      69.120 -19.570  99.750  1.00  0.00           H
ATOM   1730  CG1 ILE A 115      69.730 -21.050  96.700  1.00  0.00           C
ATOM   1731 1HG1 ILE A 115      68.870 -20.600  96.200  1.00  0.00           H
ATOM   1732 2HG1 ILE A 115      69.400 -22.020  97.070  1.00  0.00           H
ATOM   1733  CD  ILE A 115      70.880 -21.410  95.720  1.00  0.00           C
ATOM   1734  HD1 ILE A 115      71.270 -20.510  95.240  1.00  0.00           H
ATOM   1735  HD2 ILE A 115      71.690 -21.950  96.230  1.00  0.00           H
ATOM   1736  HD3 ILE A 115      70.620 -22.100  94.920  1.00  0.00           H
ATOM   1737  C   ILE A 115      70.020 -18.120  96.630  1.00  0.00           C
ATOM   1738  O   ILE A 115      70.170 -18.130  95.410  1.00  0.00           O
ATOM   1739  N   ASP A 116      69.330 -17.080  97.150  1.00  0.00           N
ATOM   1740  H   ASP A 116      69.290 -16.940  98.150  1.00  0.00           H
ATOM   1741  CA  ASP A 116      68.690 -16.070  96.370  1.00  0.00           C
ATOM   1742  HA  ASP A 116      68.370 -16.640  95.500  1.00  0.00           H
ATOM   1743  CB  ASP A 116      67.490 -15.440  97.020  1.00  0.00           C
ATOM   1744  HB1 ASP A 116      67.160 -14.630  96.370  1.00  0.00           H
ATOM   1745  HB2 ASP A 116      67.820 -15.010  97.960  1.00  0.00           H
ATOM   1746  CG  ASP A 116      66.390 -16.520  97.380  1.00  0.00           C
ATOM   1747  OD1 ASP A 116      66.200 -16.790  98.620  1.00  0.00           O
ATOM   1748  OD2 ASP A 116      65.690 -17.000  96.400  1.00  0.00           O
ATOM   1749  C   ASP A 116      69.630 -14.960  95.890  1.00  0.00           C
ATOM   1750  O   ASP A 116      69.540 -14.590  94.720  1.00  0.00           O
ATOM   1751  N   LEU A 117      70.560 -14.510  96.680  1.00  0.00           N
ATOM   1752  H   LEU A 117      70.540 -14.830  97.640  1.00  0.00           H
ATOM   1753  CA  LEU A 117      71.500 -13.400  96.360  1.00  0.00           C
ATOM   1754  HA  LEU A 117      70.960 -12.510  96.030  1.00  0.00           H
ATOM   1755  CB  LEU A 117      72.270 -13.020  97.640  1.00  0.00           C
ATOM   1756  HB1 LEU A 117      72.830 -13.900  97.960  1.00  0.00           H
ATOM   1757  HB2 LEU A 117      71.550 -12.670  98.390  1.00  0.00           H
ATOM   1758  CG  LEU A 117      73.360 -11.900  97.480  1.00  0.00           C
ATOM   1759  HG  LEU A 117      74.060 -12.190  96.700  1.00  0.00           H
ATOM   1760  CD1 LEU A 117      72.790 -10.460  97.130  1.00  0.00           C
ATOM   1761 1HD1 LEU A 117      72.430 -10.440  96.100  1.00  0.00           H
ATOM   1762 2HD1 LEU A 117      71.950 -10.250  97.780  1.00  0.00           H
ATOM   1763 3HD1 LEU A 117      73.560  -9.690  97.170  1.00  0.00           H
ATOM   1764  CD2 LEU A 117      74.070 -11.770  98.750  1.00  0.00           C
ATOM   1765 1HD2 LEU A 117      74.350 -12.750  99.140  1.00  0.00           H
ATOM   1766 2HD2 LEU A 117      74.860 -11.010  98.790  1.00  0.00           H
ATOM   1767 3HD2 LEU A 117      73.400 -11.290  99.470  1.00  0.00           H
ATOM   1768  C   LEU A 117      72.470 -13.870  95.230  1.00  0.00           C
ATOM   1769  O   LEU A 117      72.880 -13.040  94.420  1.00  0.00           O
ATOM   1770  N   VAL A 118      72.690 -15.160  95.160  1.00  0.00           N
ATOM   1771  H   VAL A 118      72.250 -15.710  95.890  1.00  0.00           H
ATOM   1772  CA  VAL A 118      73.500 -15.710  94.100  1.00  0.00           C
ATOM   1773  HA  VAL A 118      74.270 -14.970  93.880  1.00  0.00           H
ATOM   1774  CB  VAL A 118      74.140 -17.060  94.440  1.00  0.00           C
ATOM   1775  HB  VAL A 118      73.400 -17.730  94.870  1.00  0.00           H
ATOM   1776  CG1 VAL A 118      74.800 -17.690  93.180  1.00  0.00           C
ATOM   1777 1HG1 VAL A 118      74.020 -17.980  92.480  1.00  0.00           H
ATOM   1778 2HG1 VAL A 118      75.500 -17.030  92.670  1.00  0.00           H
ATOM   1779 3HG1 VAL A 118      75.330 -18.610  93.430  1.00  0.00           H
ATOM   1780  CG2 VAL A 118      75.230 -16.800  95.420  1.00  0.00           C
ATOM   1781 1HG2 VAL A 118      75.640 -17.700  95.870  1.00  0.00           H
ATOM   1782 2HG2 VAL A 118      76.090 -16.350  94.920  1.00  0.00           H
ATOM   1783 3HG2 VAL A 118      74.950 -16.140  96.240  1.00  0.00           H
ATOM   1784  C   VAL A 118      72.640 -15.790  92.850  1.00  0.00           C
ATOM   1785  O   VAL A 118      73.110 -15.330  91.770  1.00  0.00           O
ATOM   1786  N   LEU A 119      71.430 -16.270  92.930  1.00  0.00           N
ATOM   1787  H   LEU A 119      71.150 -16.690  93.810  1.00  0.00           H
ATOM   1788  CA  LEU A 119      70.470 -16.170  91.790  1.00  0.00           C
ATOM   1789  HA  LEU A 119      71.060 -16.630  91.000  1.00  0.00           H
ATOM   1790  CB  LEU A 119      69.200 -16.990  92.140  1.00  0.00           C
ATOM   1791  HB1 LEU A 119      68.320 -16.480  91.740  1.00  0.00           H
ATOM   1792  HB2 LEU A 119      69.020 -16.970  93.220  1.00  0.00           H
ATOM   1793  CG  LEU A 119      69.210 -18.500  91.710  1.00  0.00           C
ATOM   1794  HG  LEU A 119      68.330 -18.970  92.160  1.00  0.00           H
ATOM   1795  CD1 LEU A 119      69.130 -18.720  90.160  1.00  0.00           C
ATOM   1796 1HD1 LEU A 119      68.080 -18.640  89.900  1.00  0.00           H
ATOM   1797 2HD1 LEU A 119      69.840 -18.120  89.610  1.00  0.00           H
ATOM   1798 3HD1 LEU A 119      69.240 -19.740  89.780  1.00  0.00           H
ATOM   1799  CD2 LEU A 119      70.450 -19.360  92.140  1.00  0.00           C
ATOM   1800 1HD2 LEU A 119      70.680 -19.410  93.200  1.00  0.00           H
ATOM   1801 2HD2 LEU A 119      70.340 -20.410  91.880  1.00  0.00           H
ATOM   1802 3HD2 LEU A 119      71.310 -18.910  91.640  1.00  0.00           H
ATOM   1803  C   LEU A 119      70.150 -14.750  91.260  1.00  0.00           C
ATOM   1804  O   LEU A 119      70.120 -14.500  90.060  1.00  0.00           O
ATOM   1805  N   ASP A 120      70.290 -13.750  92.180  1.00  0.00           N
ATOM   1806  H   ASP A 120      70.320 -13.960  93.170  1.00  0.00           H
ATOM   1807  CA  ASP A 120      70.330 -12.330  91.750  1.00  0.00           C
ATOM   1808  HA  ASP A 120      69.450 -12.060  91.170  1.00  0.00           H
ATOM   1809  CB  ASP A 120      70.210 -11.400  92.990  1.00  0.00           C
ATOM   1810  HB1 ASP A 120      71.030 -11.610  93.680  1.00  0.00           H
ATOM   1811  HB2 ASP A 120      69.270 -11.560  93.530  1.00  0.00           H
ATOM   1812  CG  ASP A 120      70.310  -9.960  92.530  1.00  0.00           C
ATOM   1813  OD1 ASP A 120      69.370  -9.560  91.830  1.00  0.00           O
ATOM   1814  OD2 ASP A 120      71.190  -9.160  92.970  1.00  0.00           O
ATOM   1815  C   ASP A 120      71.570 -11.960  90.900  1.00  0.00           C
ATOM   1816  O   ASP A 120      71.510 -11.340  89.840  1.00  0.00           O
ATOM   1817  N   ARG A 121      72.760 -12.350  91.300  1.00  0.00           N
ATOM   1818  H   ARG A 121      72.780 -12.960  92.110  1.00  0.00           H
ATOM   1819  CA  ARG A 121      74.010 -12.130  90.520  1.00  0.00           C
ATOM   1820  HA  ARG A 121      74.140 -11.110  90.150  1.00  0.00           H
ATOM   1821  CB  ARG A 121      75.220 -12.360  91.510  1.00  0.00           C
ATOM   1822  HB1 ARG A 121      76.050 -12.750  90.930  1.00  0.00           H
ATOM   1823  HB2 ARG A 121      74.930 -13.140  92.210  1.00  0.00           H
ATOM   1824  CG  ARG A 121      75.730 -11.090  92.240  1.00  0.00           C
ATOM   1825  HG1 ARG A 121      76.160 -10.400  91.510  1.00  0.00           H
ATOM   1826  HG2 ARG A 121      76.500 -11.370  92.970  1.00  0.00           H
ATOM   1827  CD  ARG A 121      74.650 -10.420  93.130  1.00  0.00           C
ATOM   1828  HD1 ARG A 121      74.070 -11.210  93.620  1.00  0.00           H
ATOM   1829  HD2 ARG A 121      73.970  -9.920  92.440  1.00  0.00           H
ATOM   1830  NE  ARG A 121      75.110  -9.410  94.110  1.00  0.00           N
ATOM   1831  HE  ARG A 121      76.100  -9.200  94.140  1.00  0.00           H
ATOM   1832  CZ  ARG A 121      74.420  -8.380  94.630  1.00  0.00           C
ATOM   1833  NH1 ARG A 121      73.110  -8.250  94.540  1.00  0.00           N
ATOM   1834 1HH1 ARG A 121      72.650  -8.860  93.890  1.00  0.00           H
ATOM   1835 2HH1 ARG A 121      72.580  -7.760  95.250  1.00  0.00           H
ATOM   1836  NH2 ARG A 121      74.970  -7.400  95.220  1.00  0.00           N
ATOM   1837 1HH2 ARG A 121      75.890  -7.500  95.630  1.00  0.00           H
ATOM   1838 2HH2 ARG A 121      74.360  -6.630  95.470  1.00  0.00           H
ATOM   1839  C   ARG A 121      74.090 -12.820  89.210  1.00  0.00           C
ATOM   1840  O   ARG A 121      74.720 -12.250  88.290  1.00  0.00           O
ATOM   1841  N   ILE A 122      73.340 -13.900  89.100  1.00  0.00           N
ATOM   1842  H   ILE A 122      72.900 -14.310  89.910  1.00  0.00           H
ATOM   1843  CA  ILE A 122      73.070 -14.510  87.810  1.00  0.00           C
ATOM   1844  HA  ILE A 122      73.970 -14.450  87.190  1.00  0.00           H
ATOM   1845  CB  ILE A 122      72.530 -15.940  87.980  1.00  0.00           C
ATOM   1846  HB  ILE A 122      71.740 -15.880  88.730  1.00  0.00           H
ATOM   1847  CG2 ILE A 122      71.860 -16.500  86.700  1.00  0.00           C
ATOM   1848 1HG2 ILE A 122      72.520 -16.520  85.830  1.00  0.00           H
ATOM   1849 2HG2 ILE A 122      71.500 -17.520  86.830  1.00  0.00           H
ATOM   1850 3HG2 ILE A 122      70.970 -15.920  86.430  1.00  0.00           H
ATOM   1851  CG1 ILE A 122      73.750 -16.810  88.400  1.00  0.00           C
ATOM   1852 1HG1 ILE A 122      74.170 -16.360  89.300  1.00  0.00           H
ATOM   1853 2HG1 ILE A 122      74.480 -16.820  87.600  1.00  0.00           H
ATOM   1854  CD  ILE A 122      73.360 -18.240  88.730  1.00  0.00           C
ATOM   1855  HD1 ILE A 122      74.120 -18.750  89.320  1.00  0.00           H
ATOM   1856  HD2 ILE A 122      72.400 -18.240  89.260  1.00  0.00           H
ATOM   1857  HD3 ILE A 122      73.120 -18.840  87.860  1.00  0.00           H
ATOM   1858  C   ILE A 122      71.980 -13.700  87.040  1.00  0.00           C
ATOM   1859  O   ILE A 122      72.100 -13.580  85.880  1.00  0.00           O
ATOM   1860  N   ARG A 123      70.950 -13.190  87.700  1.00  0.00           N
ATOM   1861  H   ARG A 123      71.000 -13.110  88.700  1.00  0.00           H
ATOM   1862  CA  ARG A 123      69.790 -12.570  87.110  1.00  0.00           C
ATOM   1863  HA  ARG A 123      69.320 -13.250  86.390  1.00  0.00           H
ATOM   1864  CB  ARG A 123      68.780 -12.270  88.210  1.00  0.00           C
ATOM   1865  HB1 ARG A 123      69.290 -11.660  88.950  1.00  0.00           H
ATOM   1866  HB2 ARG A 123      68.620 -13.230  88.700  1.00  0.00           H
ATOM   1867  CG  ARG A 123      67.450 -11.680  87.770  1.00  0.00           C
ATOM   1868  HG1 ARG A 123      67.690 -10.700  87.370  1.00  0.00           H
ATOM   1869  HG2 ARG A 123      66.910 -11.440  88.680  1.00  0.00           H
ATOM   1870  CD  ARG A 123      66.680 -12.650  86.860  1.00  0.00           C
ATOM   1871  HD1 ARG A 123      65.620 -12.410  86.940  1.00  0.00           H
ATOM   1872  HD2 ARG A 123      66.800 -13.650  87.270  1.00  0.00           H
ATOM   1873  NE  ARG A 123      67.060 -12.380  85.470  1.00  0.00           N
ATOM   1874  HE  ARG A 123      67.770 -11.690  85.280  1.00  0.00           H
ATOM   1875  CZ  ARG A 123      66.640 -13.110  84.440  1.00  0.00           C
ATOM   1876  NH1 ARG A 123      65.750 -14.040  84.520  1.00  0.00           N
ATOM   1877 1HH1 ARG A 123      65.510 -14.460  85.400  1.00  0.00           H
ATOM   1878 2HH1 ARG A 123      65.430 -14.520  83.690  1.00  0.00           H
ATOM   1879  NH2 ARG A 123      67.050 -12.730  83.250  1.00  0.00           N
ATOM   1880 1HH2 ARG A 123      67.420 -11.790  83.160  1.00  0.00           H
ATOM   1881 2HH2 ARG A 123      66.740 -13.170  82.390  1.00  0.00           H
ATOM   1882  C   ARG A 123      70.200 -11.260  86.430  1.00  0.00           C
ATOM   1883  O   ARG A 123      69.770 -11.090  85.230  1.00  0.00           O
ATOM   1884  N   LYS A 124      71.090 -10.480  87.090  1.00  0.00           N
ATOM   1885  H   LYS A 124      71.350 -10.710  88.030  1.00  0.00           H
ATOM   1886  CA  LYS A 124      71.750  -9.320  86.430  1.00  0.00           C
ATOM   1887  HA  LYS A 124      71.010  -8.730  85.880  1.00  0.00           H
ATOM   1888  CB  LYS A 124      72.480  -8.380  87.450  1.00  0.00           C
ATOM   1889  HB1 LYS A 124      73.380  -8.910  87.780  1.00  0.00           H
ATOM   1890  HB2 LYS A 124      71.900  -8.230  88.360  1.00  0.00           H
ATOM   1891  CG  LYS A 124      72.900  -6.990  86.920  1.00  0.00           C
ATOM   1892  HG1 LYS A 124      72.030  -6.330  86.860  1.00  0.00           H
ATOM   1893  HG2 LYS A 124      73.230  -7.010  85.880  1.00  0.00           H
ATOM   1894  CD  LYS A 124      73.920  -6.280  87.890  1.00  0.00           C
ATOM   1895  HD1 LYS A 124      74.880  -6.780  87.780  1.00  0.00           H
ATOM   1896  HD2 LYS A 124      73.750  -6.450  88.950  1.00  0.00           H
ATOM   1897  CE  LYS A 124      74.000  -4.800  87.530  1.00  0.00           C
ATOM   1898  HE1 LYS A 124      73.160  -4.200  87.860  1.00  0.00           H
ATOM   1899  HE2 LYS A 124      74.030  -4.690  86.440  1.00  0.00           H
ATOM   1900  NZ  LYS A 124      75.250  -4.190  88.130  1.00  0.00           N
ATOM   1901  HZ1 LYS A 124      75.290  -3.210  87.870  1.00  0.00           H
ATOM   1902  HZ2 LYS A 124      75.200  -4.190  89.140  1.00  0.00           H
ATOM   1903  HZ3 LYS A 124      76.120  -4.670  87.930  1.00  0.00           H
ATOM   1904  C   LYS A 124      72.710  -9.690  85.270  1.00  0.00           C
ATOM   1905  O   LYS A 124      72.750  -9.010  84.300  1.00  0.00           O
ATOM   1906  N   LEU A 125      73.490 -10.800  85.260  1.00  0.00           N
ATOM   1907  H   LEU A 125      73.430 -11.470  86.020  1.00  0.00           H
ATOM   1908  CA  LEU A 125      74.390 -11.130  84.080  1.00  0.00           C
ATOM   1909  HA  LEU A 125      74.760 -10.230  83.580  1.00  0.00           H
ATOM   1910  CB  LEU A 125      75.550 -12.040  84.730  1.00  0.00           C
ATOM   1911  HB1 LEU A 125      76.110 -12.440  83.890  1.00  0.00           H
ATOM   1912  HB2 LEU A 125      75.130 -12.920  85.220  1.00  0.00           H
ATOM   1913  CG  LEU A 125      76.510 -11.330  85.700  1.00  0.00           C
ATOM   1914  HG  LEU A 125      76.000 -11.020  86.610  1.00  0.00           H
ATOM   1915  CD1 LEU A 125      77.480 -12.410  86.100  1.00  0.00           C
ATOM   1916 1HD1 LEU A 125      77.990 -12.870  85.250  1.00  0.00           H
ATOM   1917 2HD1 LEU A 125      78.240 -12.010  86.760  1.00  0.00           H
ATOM   1918 3HD1 LEU A 125      76.920 -13.180  86.630  1.00  0.00           H
ATOM   1919  CD2 LEU A 125      77.270 -10.230  85.000  1.00  0.00           C
ATOM   1920 1HD2 LEU A 125      78.150 -10.520  84.420  1.00  0.00           H
ATOM   1921 2HD2 LEU A 125      76.610  -9.690  84.330  1.00  0.00           H
ATOM   1922 3HD2 LEU A 125      77.660  -9.520  85.720  1.00  0.00           H
ATOM   1923  C   LEU A 125      73.630 -11.870  82.890  1.00  0.00           C
ATOM   1924  O   LEU A 125      74.040 -11.740  81.760  1.00  0.00           O
ATOM   1925  N   ALA A 126      72.600 -12.640  83.210  1.00  0.00           N
ATOM   1926  H   ALA A 126      72.400 -12.820  84.190  1.00  0.00           H
ATOM   1927  CA  ALA A 126      71.670 -13.200  82.250  1.00  0.00           C
ATOM   1928  HA  ALA A 126      72.170 -13.790  81.490  1.00  0.00           H
ATOM   1929  CB  ALA A 126      70.800 -14.220  83.000  1.00  0.00           C
ATOM   1930  HB1 ALA A 126      71.410 -14.900  83.580  1.00  0.00           H
ATOM   1931  HB2 ALA A 126      70.110 -13.770  83.710  1.00  0.00           H
ATOM   1932  HB3 ALA A 126      70.180 -14.850  82.350  1.00  0.00           H
ATOM   1933  C   ALA A 126      70.710 -12.160  81.570  1.00  0.00           C
ATOM   1934  O   ALA A 126      70.590 -12.190  80.350  1.00  0.00           O
ATOM   1935  N   ASP A 127      70.150 -11.160  82.260  1.00  0.00           N
ATOM   1936  H   ASP A 127      70.350 -11.120  83.250  1.00  0.00           H
ATOM   1937  CA  ASP A 127      69.650  -9.860  81.660  1.00  0.00           C
ATOM   1938  HA  ASP A 127      68.740 -10.120  81.130  1.00  0.00           H
ATOM   1939  CB  ASP A 127      69.510  -8.850  82.780  1.00  0.00           C
ATOM   1940  HB1 ASP A 127      69.330  -7.920  82.240  1.00  0.00           H
ATOM   1941  HB2 ASP A 127      70.440  -8.730  83.320  1.00  0.00           H
ATOM   1942  CG  ASP A 127      68.410  -9.040  83.830  1.00  0.00           C
ATOM   1943  OD1 ASP A 127      68.180  -8.170  84.680  1.00  0.00           O
ATOM   1944  OD2 ASP A 127      67.680 -10.040  83.770  1.00  0.00           O
ATOM   1945  C   ASP A 127      70.570  -9.280  80.550  1.00  0.00           C
ATOM   1946  O   ASP A 127      70.070  -8.770  79.570  1.00  0.00           O
ATOM   1947  N   GLN A 128      71.890  -9.320  80.770  1.00  0.00           N
ATOM   1948  H   GLN A 128      72.120  -9.680  81.680  1.00  0.00           H
ATOM   1949  CA  GLN A 128      72.920  -8.790  79.850  1.00  0.00           C
ATOM   1950  HA  GLN A 128      72.630  -7.880  79.320  1.00  0.00           H
ATOM   1951  CB  GLN A 128      74.240  -8.480  80.570  1.00  0.00           C
ATOM   1952  HB1 GLN A 128      74.930  -8.130  79.800  1.00  0.00           H
ATOM   1953  HB2 GLN A 128      74.600  -9.370  81.080  1.00  0.00           H
ATOM   1954  CG  GLN A 128      74.110  -7.450  81.640  1.00  0.00           C
ATOM   1955  HG1 GLN A 128      73.190  -7.640  82.190  1.00  0.00           H
ATOM   1956  HG2 GLN A 128      74.100  -6.490  81.120  1.00  0.00           H
ATOM   1957  CD  GLN A 128      75.250  -7.560  82.580  1.00  0.00           C
ATOM   1958  OE1 GLN A 128      76.250  -8.280  82.370  1.00  0.00           O
ATOM   1959  NE2 GLN A 128      75.420  -6.780  83.630  1.00  0.00           N
ATOM   1960 1HE2 GLN A 128      74.790  -6.020  83.870  1.00  0.00           H
ATOM   1961 2HE2 GLN A 128      76.340  -6.970  84.000  1.00  0.00           H
ATOM   1962  C   GLN A 128      73.300  -9.800  78.780  1.00  0.00           C
ATOM   1963  O   GLN A 128      73.820  -9.410  77.760  1.00  0.00           O
ATOM   1964  N   CYS A 129      73.090 -11.070  79.000  1.00  0.00           N
ATOM   1965  H   CYS A 129      72.880 -11.430  79.920  1.00  0.00           H
ATOM   1966  CA  CYS A 129      73.300 -12.110  77.970  1.00  0.00           C
ATOM   1967  HA  CYS A 129      74.240 -11.850  77.490  1.00  0.00           H
ATOM   1968  CB  CYS A 129      73.410 -13.530  78.630  1.00  0.00           C
ATOM   1969  HB1 CYS A 129      73.420 -14.290  77.850  1.00  0.00           H
ATOM   1970  HB2 CYS A 129      72.600 -13.650  79.350  1.00  0.00           H
ATOM   1971  SG  CYS A 129      75.000 -13.700  79.530  1.00  0.00           S
ATOM   1972  HG  CYS A 129      74.770 -12.830  80.520  1.00  0.00           H
ATOM   1973  C   CYS A 129      72.130 -11.980  76.980  1.00  0.00           C
ATOM   1974  O   CYS A 129      71.140 -11.280  77.230  1.00  0.00           O
ATOM   1975  N   THR A 130      72.070 -12.760  75.900  1.00  0.00           N
ATOM   1976  H   THR A 130      72.890 -13.330  75.780  1.00  0.00           H
ATOM   1977  CA  THR A 130      71.120 -12.790  74.790  1.00  0.00           C
ATOM   1978  HA  THR A 130      70.270 -12.110  74.950  1.00  0.00           H
ATOM   1979  CB  THR A 130      71.860 -12.310  73.490  1.00  0.00           C
ATOM   1980  HB  THR A 130      71.140 -12.260  72.670  1.00  0.00           H
ATOM   1981  CG2 THR A 130      72.540 -10.900  73.580  1.00  0.00           C
ATOM   1982 1HG2 THR A 130      71.860 -10.130  73.960  1.00  0.00           H
ATOM   1983 2HG2 THR A 130      73.360 -10.910  74.290  1.00  0.00           H
ATOM   1984 3HG2 THR A 130      72.810 -10.520  72.600  1.00  0.00           H
ATOM   1985  OG1 THR A 130      72.850 -13.210  73.150  1.00  0.00           O
ATOM   1986  HG1 THR A 130      73.330 -13.500  73.930  1.00  0.00           H
ATOM   1987  C   THR A 130      70.450 -14.150  74.510  1.00  0.00           C
ATOM   1988  O   THR A 130      69.360 -14.250  73.930  1.00  0.00           O
ATOM   1989  N   GLY A 131      71.200 -15.180  74.820  1.00  0.00           N
ATOM   1990  H   GLY A 131      72.130 -14.980  75.150  1.00  0.00           H
ATOM   1991  CA  GLY A 131      70.840 -16.550  74.520  1.00  0.00           C
ATOM   1992  HA1 GLY A 131      71.050 -16.730  73.470  1.00  0.00           H
ATOM   1993  HA2 GLY A 131      69.770 -16.720  74.640  1.00  0.00           H
ATOM   1994  C   GLY A 131      71.630 -17.470  75.500  1.00  0.00           C
ATOM   1995  O   GLY A 131      72.170 -18.460  75.030  1.00  0.00           O
ATOM   1996  N   LEU A 132      71.540 -17.220  76.800  1.00  0.00           N
ATOM   1997  H   LEU A 132      71.050 -16.400  77.130  1.00  0.00           H
ATOM   1998  CA  LEU A 132      72.230 -17.990  77.790  1.00  0.00           C
ATOM   1999  HA  LEU A 132      73.310 -17.810  77.700  1.00  0.00           H
ATOM   2000  CB  LEU A 132      71.760 -17.570  79.160  1.00  0.00           C
ATOM   2001  HB1 LEU A 132      70.700 -17.800  79.260  1.00  0.00           H
ATOM   2002  HB2 LEU A 132      71.690 -16.480  79.100  1.00  0.00           H
ATOM   2003  CG  LEU A 132      72.400 -18.100  80.460  1.00  0.00           C
ATOM   2004  HG  LEU A 132      72.410 -19.190  80.540  1.00  0.00           H
ATOM   2005  CD1 LEU A 132      73.890 -17.750  80.530  1.00  0.00           C
ATOM   2006 1HD1 LEU A 132      74.280 -17.860  81.540  1.00  0.00           H
ATOM   2007 2HD1 LEU A 132      74.380 -18.370  79.780  1.00  0.00           H
ATOM   2008 3HD1 LEU A 132      74.010 -16.710  80.210  1.00  0.00           H
ATOM   2009  CD2 LEU A 132      71.710 -17.480  81.620  1.00  0.00           C
ATOM   2010 1HD2 LEU A 132      72.150 -17.810  82.560  1.00  0.00           H
ATOM   2011 2HD2 LEU A 132      71.780 -16.410  81.420  1.00  0.00           H
ATOM   2012 3HD2 LEU A 132      70.650 -17.700  81.700  1.00  0.00           H
ATOM   2013  C   LEU A 132      71.950 -19.490  77.700  1.00  0.00           C
ATOM   2014  O   LEU A 132      70.840 -19.980  77.860  1.00  0.00           O
ATOM   2015  N   GLN A 133      73.010 -20.290  77.410  1.00  0.00           N
ATOM   2016  H   GLN A 133      73.940 -19.910  77.490  1.00  0.00           H
ATOM   2017  CA  GLN A 133      72.880 -21.790  77.400  1.00  0.00           C
ATOM   2018  HA  GLN A 133      72.030 -22.040  76.770  1.00  0.00           H
ATOM   2019  CB  GLN A 133      74.080 -22.410  76.660  1.00  0.00           C
ATOM   2020  HB1 GLN A 133      74.000 -23.490  76.760  1.00  0.00           H
ATOM   2021  HB2 GLN A 133      74.960 -22.070  77.210  1.00  0.00           H
ATOM   2022  CG  GLN A 133      74.190 -22.010  75.190  1.00  0.00           C
ATOM   2023  HG1 GLN A 133      74.390 -20.940  75.170  1.00  0.00           H
ATOM   2024  HG2 GLN A 133      73.260 -22.190  74.630  1.00  0.00           H
ATOM   2025  CD  GLN A 133      75.330 -22.830  74.680  1.00  0.00           C
ATOM   2026  OE1 GLN A 133      75.100 -23.960  74.280  1.00  0.00           O
ATOM   2027  NE2 GLN A 133      76.550 -22.360  74.590  1.00  0.00           N
ATOM   2028 1HE2 GLN A 133      76.680 -21.370  74.710  1.00  0.00           H
ATOM   2029 2HE2 GLN A 133      77.240 -22.990  74.210  1.00  0.00           H
ATOM   2030  C   GLN A 133      72.790 -22.360  78.800  1.00  0.00           C
ATOM   2031  O   GLN A 133      71.970 -23.280  79.060  1.00  0.00           O
ATOM   2032  N   GLY A 134      73.620 -21.880  79.740  1.00  0.00           N
ATOM   2033  H   GLY A 134      74.280 -21.170  79.440  1.00  0.00           H
ATOM   2034  CA  GLY A 134      73.510 -22.250  81.110  1.00  0.00           C
ATOM   2035  HA1 GLY A 134      73.370 -23.330  81.190  1.00  0.00           H
ATOM   2036  HA2 GLY A 134      72.710 -21.770  81.670  1.00  0.00           H
ATOM   2037  C   GLY A 134      74.850 -22.010  81.790  1.00  0.00           C
ATOM   2038  O   GLY A 134      75.500 -20.990  81.630  1.00  0.00           O
ATOM   2039  N   PHE A 135      75.220 -23.040  82.570  1.00  0.00           N
ATOM   2040  H   PHE A 135      74.730 -23.920  82.560  1.00  0.00           H
ATOM   2041  CA  PHE A 135      76.220 -22.820  83.660  1.00  0.00           C
ATOM   2042  HA  PHE A 135      76.700 -21.850  83.530  1.00  0.00           H
ATOM   2043  CB  PHE A 135      75.520 -22.880  85.010  1.00  0.00           C
ATOM   2044  HB1 PHE A 135      76.200 -22.950  85.860  1.00  0.00           H
ATOM   2045  HB2 PHE A 135      75.020 -23.850  85.000  1.00  0.00           H
ATOM   2046  CG  PHE A 135      74.350 -21.920  85.150  1.00  0.00           C
ATOM   2047  CD1 PHE A 135      74.670 -20.560  85.250  1.00  0.00           C
ATOM   2048  HD1 PHE A 135      75.690 -20.220  85.220  1.00  0.00           H
ATOM   2049  CE1 PHE A 135      73.630 -19.590  85.130  1.00  0.00           C
ATOM   2050  HE1 PHE A 135      73.960 -18.560  85.160  1.00  0.00           H
ATOM   2051  CZ  PHE A 135      72.240 -20.030  84.980  1.00  0.00           C
ATOM   2052  HZ  PHE A 135      71.410 -19.370  84.830  1.00  0.00           H
ATOM   2053  CE2 PHE A 135      72.020 -21.420  84.920  1.00  0.00           C
ATOM   2054  HE2 PHE A 135      70.990 -21.710  84.750  1.00  0.00           H
ATOM   2055  CD2 PHE A 135      73.030 -22.400  84.980  1.00  0.00           C
ATOM   2056  HD2 PHE A 135      72.800 -23.430  84.780  1.00  0.00           H
ATOM   2057  C   PHE A 135      77.430 -23.800  83.700  1.00  0.00           C
ATOM   2058  O   PHE A 135      77.300 -24.900  83.220  1.00  0.00           O
ATOM   2059  N   LEU A 136      78.500 -23.330  84.290  1.00  0.00           N
ATOM   2060  H   LEU A 136      78.440 -22.340  84.510  1.00  0.00           H
ATOM   2061  CA  LEU A 136      79.800 -23.930  84.540  1.00  0.00           C
ATOM   2062  HA  LEU A 136      79.540 -24.990  84.540  1.00  0.00           H
ATOM   2063  CB  LEU A 136      80.810 -23.700  83.410  1.00  0.00           C
ATOM   2064  HB1 LEU A 136      81.040 -22.640  83.350  1.00  0.00           H
ATOM   2065  HB2 LEU A 136      80.360 -23.970  82.460  1.00  0.00           H
ATOM   2066  CG  LEU A 136      82.090 -24.500  83.580  1.00  0.00           C
ATOM   2067  HG  LEU A 136      82.620 -24.050  84.420  1.00  0.00           H
ATOM   2068  CD1 LEU A 136      81.910 -25.960  83.860  1.00  0.00           C
ATOM   2069 1HD1 LEU A 136      82.930 -26.220  84.150  1.00  0.00           H
ATOM   2070 2HD1 LEU A 136      81.260 -26.110  84.720  1.00  0.00           H
ATOM   2071 3HD1 LEU A 136      81.590 -26.430  82.930  1.00  0.00           H
ATOM   2072  CD2 LEU A 136      82.920 -24.400  82.250  1.00  0.00           C
ATOM   2073 1HD2 LEU A 136      82.390 -24.860  81.430  1.00  0.00           H
ATOM   2074 2HD2 LEU A 136      82.970 -23.350  81.940  1.00  0.00           H
ATOM   2075 3HD2 LEU A 136      83.890 -24.820  82.510  1.00  0.00           H
ATOM   2076  C   LEU A 136      80.350 -23.650  85.930  1.00  0.00           C
ATOM   2077  O   LEU A 136      80.580 -22.470  86.220  1.00  0.00           O
ATOM   2078  N   VAL A 137      80.580 -24.630  86.750  1.00  0.00           N
ATOM   2079  H   VAL A 137      80.230 -25.530  86.460  1.00  0.00           H
ATOM   2080  CA  VAL A 137      80.720 -24.400  88.220  1.00  0.00           C
ATOM   2081  HA  VAL A 137      80.790 -23.320  88.370  1.00  0.00           H
ATOM   2082  CB  VAL A 137      79.530 -24.920  89.090  1.00  0.00           C
ATOM   2083  HB  VAL A 137      79.350 -25.980  88.930  1.00  0.00           H
ATOM   2084  CG1 VAL A 137      79.810 -24.600  90.540  1.00  0.00           C
ATOM   2085 1HG1 VAL A 137      79.850 -23.520  90.690  1.00  0.00           H
ATOM   2086 2HG1 VAL A 137      79.060 -25.060  91.180  1.00  0.00           H
ATOM   2087 3HG1 VAL A 137      80.780 -25.010  90.810  1.00  0.00           H
ATOM   2088  CG2 VAL A 137      78.190 -24.220  88.610  1.00  0.00           C
ATOM   2089 1HG2 VAL A 137      77.890 -24.670  87.660  1.00  0.00           H
ATOM   2090 2HG2 VAL A 137      77.450 -24.540  89.340  1.00  0.00           H
ATOM   2091 3HG2 VAL A 137      78.400 -23.150  88.550  1.00  0.00           H
ATOM   2092  C   VAL A 137      82.040 -24.890  88.780  1.00  0.00           C
ATOM   2093  O   VAL A 137      82.330 -26.110  88.740  1.00  0.00           O
ATOM   2094  N   PHE A 138      82.920 -24.050  89.280  1.00  0.00           N
ATOM   2095  H   PHE A 138      82.700 -23.080  89.130  1.00  0.00           H
ATOM   2096  CA  PHE A 138      84.260 -24.290  89.830  1.00  0.00           C
ATOM   2097  HA  PHE A 138      84.570 -25.310  89.560  1.00  0.00           H
ATOM   2098  CB  PHE A 138      85.330 -23.370  89.300  1.00  0.00           C
ATOM   2099  HB1 PHE A 138      86.320 -23.610  89.680  1.00  0.00           H
ATOM   2100  HB2 PHE A 138      85.040 -22.380  89.640  1.00  0.00           H
ATOM   2101  CG  PHE A 138      85.410 -23.390  87.740  1.00  0.00           C
ATOM   2102  CD1 PHE A 138      84.550 -22.520  86.990  1.00  0.00           C
ATOM   2103  HD1 PHE A 138      83.950 -21.830  87.570  1.00  0.00           H
ATOM   2104  CE1 PHE A 138      84.520 -22.560  85.570  1.00  0.00           C
ATOM   2105  HE1 PHE A 138      83.950 -21.890  84.950  1.00  0.00           H
ATOM   2106  CZ  PHE A 138      85.470 -23.420  84.980  1.00  0.00           C
ATOM   2107  HZ  PHE A 138      85.440 -23.400  83.900  1.00  0.00           H
ATOM   2108  CE2 PHE A 138      86.280 -24.290  85.650  1.00  0.00           C
ATOM   2109  HE2 PHE A 138      86.940 -24.990  85.150  1.00  0.00           H
ATOM   2110  CD2 PHE A 138      86.290 -24.210  87.060  1.00  0.00           C
ATOM   2111  HD2 PHE A 138      86.960 -24.820  87.640  1.00  0.00           H
ATOM   2112  C   PHE A 138      84.270 -24.480  91.320  1.00  0.00           C
ATOM   2113  O   PHE A 138      84.010 -23.550  92.040  1.00  0.00           O
ATOM   2114  N   HIS A 139      84.520 -25.700  91.790  1.00  0.00           N
ATOM   2115  H   HIS A 139      84.530 -26.490  91.160  1.00  0.00           H
ATOM   2116  CA  HIS A 139      84.480 -25.920  93.260  1.00  0.00           C
ATOM   2117  HA  HIS A 139      84.970 -25.110  93.800  1.00  0.00           H
ATOM   2118  CB  HIS A 139      82.980 -26.150  93.700  1.00  0.00           C
ATOM   2119  HB1 HIS A 139      82.380 -25.440  93.130  1.00  0.00           H
ATOM   2120  HB2 HIS A 139      82.760 -26.080  94.770  1.00  0.00           H
ATOM   2121  CG  HIS A 139      82.570 -27.490  93.260  1.00  0.00           C
ATOM   2122  ND1 HIS A 139      82.640 -28.680  94.010  1.00  0.00           N
ATOM   2123  HD1 HIS A 139      82.900 -28.730  94.990  1.00  0.00           H
ATOM   2124  CE1 HIS A 139      82.150 -29.710  93.270  1.00  0.00           C
ATOM   2125  HE1 HIS A 139      81.860 -30.700  93.590  1.00  0.00           H
ATOM   2126  NE2 HIS A 139      81.770 -29.150  92.070  1.00  0.00           N
ATOM   2127  HE2 HIS A 139      81.100 -29.580  91.450  1.00  0.00           H
ATOM   2128  CD2 HIS A 139      82.080 -27.830  92.000  1.00  0.00           C
ATOM   2129  HD2 HIS A 139      81.880 -27.150  91.180  1.00  0.00           H
ATOM   2130  C   HIS A 139      85.410 -27.100  93.760  1.00  0.00           C
ATOM   2131  O   HIS A 139      85.650 -28.090  93.010  1.00  0.00           O
ATOM   2132  N   SER A 140      85.650 -27.250  95.130  1.00  0.00           N
ATOM   2133  H   SER A 140      85.310 -26.510  95.720  1.00  0.00           H
ATOM   2134  CA  SER A 140      86.170 -28.410  95.830  1.00  0.00           C
ATOM   2135  HA  SER A 140      86.920 -28.870  95.200  1.00  0.00           H
ATOM   2136  CB  SER A 140      86.750 -27.930  97.140  1.00  0.00           C
ATOM   2137  HB1 SER A 140      85.990 -27.260  97.540  1.00  0.00           H
ATOM   2138  HB2 SER A 140      87.610 -27.280  96.940  1.00  0.00           H
ATOM   2139  OG  SER A 140      87.070 -28.980  97.990  1.00  0.00           O
ATOM   2140  HG  SER A 140      87.270 -28.510  98.810  1.00  0.00           H
ATOM   2141  C   SER A 140      85.050 -29.450  96.190  1.00  0.00           C
ATOM   2142  O   SER A 140      83.900 -29.050  96.480  1.00  0.00           O
ATOM   2143  N   PHE A 141      85.460 -30.720  96.110  1.00  0.00           N
ATOM   2144  H   PHE A 141      86.410 -30.820  95.810  1.00  0.00           H
ATOM   2145  CA  PHE A 141      84.790 -31.990  96.300  1.00  0.00           C
ATOM   2146  HA  PHE A 141      83.760 -31.880  95.960  1.00  0.00           H
ATOM   2147  CB  PHE A 141      85.480 -32.970  95.300  1.00  0.00           C
ATOM   2148  HB1 PHE A 141      86.460 -33.270  95.690  1.00  0.00           H
ATOM   2149  HB2 PHE A 141      85.570 -32.430  94.360  1.00  0.00           H
ATOM   2150  CG  PHE A 141      84.910 -34.320  94.990  1.00  0.00           C
ATOM   2151  CD1 PHE A 141      84.480 -35.140  96.040  1.00  0.00           C
ATOM   2152  HD1 PHE A 141      84.580 -34.820  97.060  1.00  0.00           H
ATOM   2153  CE1 PHE A 141      83.860 -36.380  95.750  1.00  0.00           C
ATOM   2154  HE1 PHE A 141      83.500 -37.050  96.510  1.00  0.00           H
ATOM   2155  CZ  PHE A 141      83.740 -36.840  94.470  1.00  0.00           C
ATOM   2156  HZ  PHE A 141      83.330 -37.790  94.150  1.00  0.00           H
ATOM   2157  CE2 PHE A 141      84.270 -36.020  93.440  1.00  0.00           C
ATOM   2158  HE2 PHE A 141      84.190 -36.410  92.440  1.00  0.00           H
ATOM   2159  CD2 PHE A 141      84.800 -34.760  93.670  1.00  0.00           C
ATOM   2160  HD2 PHE A 141      84.980 -34.150  92.800  1.00  0.00           H
ATOM   2161  C   PHE A 141      84.700 -32.430  97.810  1.00  0.00           C
ATOM   2162  O   PHE A 141      83.560 -32.840  98.220  1.00  0.00           O
ATOM   2163  N   GLY A 142      85.720 -32.090  98.610  1.00  0.00           N
ATOM   2164  H   GLY A 142      86.480 -31.590  98.180  1.00  0.00           H
ATOM   2165  CA  GLY A 142      85.810 -32.250 100.020  1.00  0.00           C
ATOM   2166  HA1 GLY A 142      86.850 -32.430 100.300  1.00  0.00           H
ATOM   2167  HA2 GLY A 142      85.300 -33.110 100.450  1.00  0.00           H
ATOM   2168  C   GLY A 142      85.230 -31.080 100.860  1.00  0.00           C
ATOM   2169  O   GLY A 142      84.820 -31.190 102.020  1.00  0.00           O
ATOM   2170  N   GLY A 143      85.110 -29.920 100.180  1.00  0.00           N
ATOM   2171  H   GLY A 143      85.280 -29.900  99.190  1.00  0.00           H
ATOM   2172  CA  GLY A 143      84.790 -28.680 100.820  1.00  0.00           C
ATOM   2173  HA1 GLY A 143      84.900 -27.860 100.110  1.00  0.00           H
ATOM   2174  HA2 GLY A 143      85.450 -28.580 101.680  1.00  0.00           H
ATOM   2175  C   GLY A 143      83.330 -28.660 101.380  1.00  0.00           C
ATOM   2176  O   GLY A 143      82.410 -29.100 100.670  1.00  0.00           O
ATOM   2177  N   GLY A 144      83.130 -27.870 102.440  1.00  0.00           N
ATOM   2178  H   GLY A 144      84.010 -27.570 102.840  1.00  0.00           H
ATOM   2179  CA  GLY A 144      81.820 -27.610 103.110  1.00  0.00           C
ATOM   2180  HA1 GLY A 144      82.050 -27.020 104.000  1.00  0.00           H
ATOM   2181  HA2 GLY A 144      81.410 -28.600 103.300  1.00  0.00           H
ATOM   2182  C   GLY A 144      80.930 -26.800 102.250  1.00  0.00           C
ATOM   2183  O   GLY A 144      79.980 -27.360 101.740  1.00  0.00           O
ATOM   2184  N   THR A 145      81.240 -25.560 102.030  1.00  0.00           N
ATOM   2185  H   THR A 145      81.940 -25.140 102.630  1.00  0.00           H
ATOM   2186  CA  THR A 145      80.550 -24.730 100.960  1.00  0.00           C
ATOM   2187  HA  THR A 145      79.500 -24.690 101.240  1.00  0.00           H
ATOM   2188  CB  THR A 145      81.170 -23.340 100.910  1.00  0.00           C
ATOM   2189  HB  THR A 145      81.950 -23.200 100.160  1.00  0.00           H
ATOM   2190  CG2 THR A 145      80.070 -22.370 100.670  1.00  0.00           C
ATOM   2191 1HG2 THR A 145      79.490 -22.560  99.770  1.00  0.00           H
ATOM   2192 2HG2 THR A 145      79.300 -22.330 101.430  1.00  0.00           H
ATOM   2193 3HG2 THR A 145      80.510 -21.400 100.420  1.00  0.00           H
ATOM   2194  OG1 THR A 145      81.700 -22.950 102.140  1.00  0.00           O
ATOM   2195  HG1 THR A 145      82.580 -23.340 102.180  1.00  0.00           H
ATOM   2196  C   THR A 145      80.810 -25.400  99.590  1.00  0.00           C
ATOM   2197  O   THR A 145      79.800 -25.460  98.910  1.00  0.00           O
ATOM   2198  N   GLY A 146      82.010 -25.870  99.260  1.00  0.00           N
ATOM   2199  H   GLY A 146      82.800 -25.680  99.870  1.00  0.00           H
ATOM   2200  CA  GLY A 146      82.350 -26.620  98.030  1.00  0.00           C
ATOM   2201  HA1 GLY A 146      83.240 -27.210  98.210  1.00  0.00           H
ATOM   2202  HA2 GLY A 146      82.520 -25.990  97.160  1.00  0.00           H
ATOM   2203  C   GLY A 146      81.280 -27.580  97.630  1.00  0.00           C
ATOM   2204  O   GLY A 146      80.920 -27.530  96.460  1.00  0.00           O
ATOM   2205  N   SER A 147      80.670 -28.410  98.520  1.00  0.00           N
ATOM   2206  H   SER A 147      81.030 -28.460  99.460  1.00  0.00           H
ATOM   2207  CA  SER A 147      79.590 -29.390  98.320  1.00  0.00           C
ATOM   2208  HA  SER A 147      79.580 -29.680  97.270  1.00  0.00           H
ATOM   2209  CB  SER A 147      80.040 -30.640  99.050  1.00  0.00           C
ATOM   2210  HB1 SER A 147      81.020 -30.850  98.600  1.00  0.00           H
ATOM   2211  HB2 SER A 147      79.420 -31.510  98.830  1.00  0.00           H
ATOM   2212  OG  SER A 147      80.200 -30.390 100.380  1.00  0.00           O
ATOM   2213  HG  SER A 147      81.140 -30.330 100.540  1.00  0.00           H
ATOM   2214  C   SER A 147      78.200 -28.890  98.810  1.00  0.00           C
ATOM   2215  O   SER A 147      77.230 -29.020  98.110  1.00  0.00           O
ATOM   2216  N   GLY A 148      78.110 -28.290 100.040  1.00  0.00           N
ATOM   2217  H   GLY A 148      78.970 -28.140 100.540  1.00  0.00           H
ATOM   2218  CA  GLY A 148      76.810 -27.990 100.590  1.00  0.00           C
ATOM   2219  HA1 GLY A 148      76.970 -27.400 101.490  1.00  0.00           H
ATOM   2220  HA2 GLY A 148      76.310 -28.940 100.770  1.00  0.00           H
ATOM   2221  C   GLY A 148      76.080 -27.030  99.690  1.00  0.00           C
ATOM   2222  O   GLY A 148      74.920 -27.230  99.270  1.00  0.00           O
ATOM   2223  N   PHE A 149      76.690 -25.870  99.350  1.00  0.00           N
ATOM   2224  H   PHE A 149      77.640 -25.710  99.670  1.00  0.00           H
ATOM   2225  CA  PHE A 149      75.970 -24.780  98.670  1.00  0.00           C
ATOM   2226  HA  PHE A 149      74.960 -24.730  99.080  1.00  0.00           H
ATOM   2227  CB  PHE A 149      76.660 -23.470  98.900  1.00  0.00           C
ATOM   2228  HB1 PHE A 149      77.690 -23.550  98.560  1.00  0.00           H
ATOM   2229  HB2 PHE A 149      76.560 -23.320  99.980  1.00  0.00           H
ATOM   2230  CG  PHE A 149      75.960 -22.370  98.280  1.00  0.00           C
ATOM   2231  CD1 PHE A 149      74.690 -22.020  98.710  1.00  0.00           C
ATOM   2232  HD1 PHE A 149      74.320 -22.660  99.500  1.00  0.00           H
ATOM   2233  CE1 PHE A 149      73.970 -20.990  98.060  1.00  0.00           C
ATOM   2234  HE1 PHE A 149      72.970 -20.660  98.310  1.00  0.00           H
ATOM   2235  CZ  PHE A 149      74.630 -20.270  97.040  1.00  0.00           C
ATOM   2236  HZ  PHE A 149      74.160 -19.410  96.580  1.00  0.00           H
ATOM   2237  CE2 PHE A 149      75.900 -20.600  96.570  1.00  0.00           C
ATOM   2238  HE2 PHE A 149      76.380 -20.090  95.750  1.00  0.00           H
ATOM   2239  CD2 PHE A 149      76.580 -21.670  97.200  1.00  0.00           C
ATOM   2240  HD2 PHE A 149      77.570 -21.950  96.880  1.00  0.00           H
ATOM   2241  C   PHE A 149      75.890 -25.120  97.240  1.00  0.00           C
ATOM   2242  O   PHE A 149      74.850 -24.910  96.580  1.00  0.00           O
ATOM   2243  N   THR A 150      76.930 -25.770  96.710  1.00  0.00           N
ATOM   2244  H   THR A 150      77.770 -25.770  97.270  1.00  0.00           H
ATOM   2245  CA  THR A 150      76.980 -26.270  95.330  1.00  0.00           C
ATOM   2246  HA  THR A 150      76.800 -25.450  94.630  1.00  0.00           H
ATOM   2247  CB  THR A 150      78.340 -26.820  95.000  1.00  0.00           C
ATOM   2248  HB  THR A 150      78.540 -27.720  95.570  1.00  0.00           H
ATOM   2249  CG2 THR A 150      78.710 -26.940  93.540  1.00  0.00           C
ATOM   2250 1HG2 THR A 150      77.880 -27.410  93.010  1.00  0.00           H
ATOM   2251 2HG2 THR A 150      78.840 -25.970  93.050  1.00  0.00           H
ATOM   2252 3HG2 THR A 150      79.610 -27.550  93.510  1.00  0.00           H
ATOM   2253  OG1 THR A 150      79.220 -25.820  95.440  1.00  0.00           O
ATOM   2254  HG1 THR A 150      79.910 -26.330  95.860  1.00  0.00           H
ATOM   2255  C   THR A 150      75.990 -27.310  95.050  1.00  0.00           C
ATOM   2256  O   THR A 150      75.480 -27.400  93.940  1.00  0.00           O
ATOM   2257  N   SER A 151      75.470 -28.010  96.060  1.00  0.00           N
ATOM   2258  H   SER A 151      75.900 -28.030  96.980  1.00  0.00           H
ATOM   2259  CA  SER A 151      74.510 -29.060  95.820  1.00  0.00           C
ATOM   2260  HA  SER A 151      74.660 -29.600  94.880  1.00  0.00           H
ATOM   2261  CB  SER A 151      74.580 -30.050  96.940  1.00  0.00           C
ATOM   2262  HB1 SER A 151      73.780 -30.790  96.960  1.00  0.00           H
ATOM   2263  HB2 SER A 151      74.580 -29.570  97.920  1.00  0.00           H
ATOM   2264  OG  SER A 151      75.720 -30.850  96.760  1.00  0.00           O
ATOM   2265  HG  SER A 151      76.510 -30.340  96.950  1.00  0.00           H
ATOM   2266  C   SER A 151      73.150 -28.440  95.720  1.00  0.00           C
ATOM   2267  O   SER A 151      72.440 -28.660  94.710  1.00  0.00           O
ATOM   2268  N   LEU A 152      72.820 -27.590  96.690  1.00  0.00           N
ATOM   2269  H   LEU A 152      73.380 -27.480  97.520  1.00  0.00           H
ATOM   2270  CA  LEU A 152      71.620 -26.700  96.660  1.00  0.00           C
ATOM   2271  HA  LEU A 152      70.740 -27.340  96.620  1.00  0.00           H
ATOM   2272  CB  LEU A 152      71.610 -25.820  97.890  1.00  0.00           C
ATOM   2273  HB1 LEU A 152      72.570 -25.310  97.940  1.00  0.00           H
ATOM   2274  HB2 LEU A 152      71.610 -26.520  98.720  1.00  0.00           H
ATOM   2275  CG  LEU A 152      70.460 -24.780  98.020  1.00  0.00           C
ATOM   2276  HG  LEU A 152      70.360 -24.120  97.160  1.00  0.00           H
ATOM   2277  CD1 LEU A 152      69.100 -25.470  98.360  1.00  0.00           C
ATOM   2278 1HD1 LEU A 152      69.370 -26.070  99.230  1.00  0.00           H
ATOM   2279 2HD1 LEU A 152      68.340 -24.780  98.730  1.00  0.00           H
ATOM   2280 3HD1 LEU A 152      68.790 -26.040  97.490  1.00  0.00           H
ATOM   2281  CD2 LEU A 152      70.920 -23.940  99.210  1.00  0.00           C
ATOM   2282 1HD2 LEU A 152      71.640 -23.230  98.800  1.00  0.00           H
ATOM   2283 2HD2 LEU A 152      70.110 -23.340  99.640  1.00  0.00           H
ATOM   2284 3HD2 LEU A 152      71.450 -24.500  99.980  1.00  0.00           H
ATOM   2285  C   LEU A 152      71.570 -25.760  95.390  1.00  0.00           C
ATOM   2286  O   LEU A 152      70.590 -25.760  94.670  1.00  0.00           O
ATOM   2287  N   LEU A 153      72.640 -25.140  95.030  1.00  0.00           N
ATOM   2288  H   LEU A 153      73.430 -25.090  95.650  1.00  0.00           H
ATOM   2289  CA  LEU A 153      72.610 -24.340  93.850  1.00  0.00           C
ATOM   2290  HA  LEU A 153      71.750 -23.670  93.880  1.00  0.00           H
ATOM   2291  CB  LEU A 153      73.840 -23.460  93.760  1.00  0.00           C
ATOM   2292  HB1 LEU A 153      74.710 -24.110  93.880  1.00  0.00           H
ATOM   2293  HB2 LEU A 153      73.740 -22.710  94.540  1.00  0.00           H
ATOM   2294  CG  LEU A 153      74.120 -22.760  92.400  1.00  0.00           C
ATOM   2295  HG  LEU A 153      73.850 -23.380  91.540  1.00  0.00           H
ATOM   2296  CD1 LEU A 153      73.330 -21.490  92.220  1.00  0.00           C
ATOM   2297 1HD1 LEU A 153      72.290 -21.620  92.540  1.00  0.00           H
ATOM   2298 2HD1 LEU A 153      73.690 -20.710  92.900  1.00  0.00           H
ATOM   2299 3HD1 LEU A 153      73.390 -21.280  91.150  1.00  0.00           H
ATOM   2300  CD2 LEU A 153      75.610 -22.390  92.230  1.00  0.00           C
ATOM   2301 1HD2 LEU A 153      75.850 -21.970  91.260  1.00  0.00           H
ATOM   2302 2HD2 LEU A 153      75.940 -21.660  92.970  1.00  0.00           H
ATOM   2303 3HD2 LEU A 153      76.260 -23.270  92.290  1.00  0.00           H
ATOM   2304  C   LEU A 153      72.460 -25.340  92.640  1.00  0.00           C
ATOM   2305  O   LEU A 153      71.550 -24.930  91.860  1.00  0.00           O
ATOM   2306  N   MET A 154      73.040 -26.500  92.460  1.00  0.00           N
ATOM   2307  H   MET A 154      73.680 -26.740  93.200  1.00  0.00           H
ATOM   2308  CA  MET A 154      72.760 -27.410  91.290  1.00  0.00           C
ATOM   2309  HA  MET A 154      72.940 -26.910  90.340  1.00  0.00           H
ATOM   2310  CB  MET A 154      73.680 -28.590  91.400  1.00  0.00           C
ATOM   2311  HB1 MET A 154      73.230 -29.400  90.810  1.00  0.00           H
ATOM   2312  HB2 MET A 154      73.650 -28.990  92.410  1.00  0.00           H
ATOM   2313  CG  MET A 154      75.050 -28.390  90.940  1.00  0.00           C
ATOM   2314  HG1 MET A 154      75.630 -29.300  91.070  1.00  0.00           H
ATOM   2315  HG2 MET A 154      75.520 -27.600  91.520  1.00  0.00           H
ATOM   2316  SD  MET A 154      75.100 -27.950  89.190  1.00  0.00           S
ATOM   2317  CE  MET A 154      76.870 -27.850  88.890  1.00  0.00           C
ATOM   2318  HE1 MET A 154      76.970 -27.910  87.810  1.00  0.00           H
ATOM   2319  HE2 MET A 154      77.310 -26.920  89.260  1.00  0.00           H
ATOM   2320  HE3 MET A 154      77.360 -28.730  89.310  1.00  0.00           H
ATOM   2321  C   MET A 154      71.270 -27.820  91.270  1.00  0.00           C
ATOM   2322  O   MET A 154      70.730 -27.990  90.150  1.00  0.00           O
ATOM   2323  N   GLU A 155      70.640 -28.020  92.390  1.00  0.00           N
ATOM   2324  H   GLU A 155      71.280 -28.040  93.170  1.00  0.00           H
ATOM   2325  CA  GLU A 155      69.210 -28.270  92.640  1.00  0.00           C
ATOM   2326  HA  GLU A 155      68.790 -28.950  91.900  1.00  0.00           H
ATOM   2327  CB  GLU A 155      69.050 -28.850  94.060  1.00  0.00           C
ATOM   2328  HB1 GLU A 155      69.530 -28.230  94.810  1.00  0.00           H
ATOM   2329  HB2 GLU A 155      69.650 -29.760  94.110  1.00  0.00           H
ATOM   2330  CG  GLU A 155      67.600 -29.220  94.480  1.00  0.00           C
ATOM   2331  HG1 GLU A 155      67.110 -29.710  93.650  1.00  0.00           H
ATOM   2332  HG2 GLU A 155      67.060 -28.300  94.670  1.00  0.00           H
ATOM   2333  CD  GLU A 155      67.460 -30.100  95.790  1.00  0.00           C
ATOM   2334  OE1 GLU A 155      68.340 -30.010  96.690  1.00  0.00           O
ATOM   2335  OE2 GLU A 155      66.440 -30.810  95.980  1.00  0.00           O
ATOM   2336  C   GLU A 155      68.300 -27.070  92.420  1.00  0.00           C
ATOM   2337  O   GLU A 155      67.210 -27.260  91.860  1.00  0.00           O
ATOM   2338  N   ARG A 156      68.840 -25.860  92.660  1.00  0.00           N
ATOM   2339  H   ARG A 156      69.770 -25.880  93.040  1.00  0.00           H
ATOM   2340  CA  ARG A 156      68.050 -24.640  92.400  1.00  0.00           C
ATOM   2341  HA  ARG A 156      66.980 -24.760  92.520  1.00  0.00           H
ATOM   2342  CB  ARG A 156      68.590 -23.590  93.430  1.00  0.00           C
ATOM   2343  HB1 ARG A 156      69.670 -23.610  93.520  1.00  0.00           H
ATOM   2344  HB2 ARG A 156      68.230 -23.840  94.430  1.00  0.00           H
ATOM   2345  CG  ARG A 156      68.090 -22.120  93.160  1.00  0.00           C
ATOM   2346  HG1 ARG A 156      68.290 -21.810  92.130  1.00  0.00           H
ATOM   2347  HG2 ARG A 156      68.560 -21.370  93.800  1.00  0.00           H
ATOM   2348  CD  ARG A 156      66.560 -21.990  93.500  1.00  0.00           C
ATOM   2349  HD1 ARG A 156      66.450 -22.160  94.570  1.00  0.00           H
ATOM   2350  HD2 ARG A 156      65.940 -22.720  92.990  1.00  0.00           H
ATOM   2351  NE  ARG A 156      66.050 -20.640  93.190  1.00  0.00           N
ATOM   2352  HE  ARG A 156      66.020 -20.560  92.190  1.00  0.00           H
ATOM   2353  CZ  ARG A 156      65.870 -19.550  93.900  1.00  0.00           C
ATOM   2354  NH1 ARG A 156      65.990 -19.440  95.170  1.00  0.00           N
ATOM   2355 1HH1 ARG A 156      66.080 -20.300  95.680  1.00  0.00           H
ATOM   2356 2HH1 ARG A 156      65.800 -18.560  95.630  1.00  0.00           H
ATOM   2357  NH2 ARG A 156      65.660 -18.470  93.190  1.00  0.00           N
ATOM   2358 1HH2 ARG A 156      65.640 -18.560  92.190  1.00  0.00           H
ATOM   2359 2HH2 ARG A 156      65.680 -17.550  93.600  1.00  0.00           H
ATOM   2360  C   ARG A 156      68.270 -24.080  90.970  1.00  0.00           C
ATOM   2361  O   ARG A 156      67.320 -23.600  90.410  1.00  0.00           O
ATOM   2362  N   LEU A 157      69.390 -24.270  90.340  1.00  0.00           N
ATOM   2363  H   LEU A 157      70.190 -24.580  90.860  1.00  0.00           H
ATOM   2364  CA  LEU A 157      69.640 -23.870  88.930  1.00  0.00           C
ATOM   2365  HA  LEU A 157      69.210 -22.900  88.690  1.00  0.00           H
ATOM   2366  CB  LEU A 157      71.090 -24.140  88.540  1.00  0.00           C
ATOM   2367  HB1 LEU A 157      71.260 -24.210  87.470  1.00  0.00           H
ATOM   2368  HB2 LEU A 157      71.430 -25.090  88.960  1.00  0.00           H
ATOM   2369  CG  LEU A 157      71.900 -22.970  89.120  1.00  0.00           C
ATOM   2370  HG  LEU A 157      71.750 -23.000  90.200  1.00  0.00           H
ATOM   2371  CD1 LEU A 157      73.330 -23.130  88.560  1.00  0.00           C
ATOM   2372 1HD1 LEU A 157      73.400 -23.080  87.480  1.00  0.00           H
ATOM   2373 2HD1 LEU A 157      73.980 -22.390  89.020  1.00  0.00           H
ATOM   2374 3HD1 LEU A 157      73.640 -24.170  88.700  1.00  0.00           H
ATOM   2375  CD2 LEU A 157      71.450 -21.490  88.810  1.00  0.00           C
ATOM   2376 1HD2 LEU A 157      70.550 -21.270  89.380  1.00  0.00           H
ATOM   2377 2HD2 LEU A 157      72.240 -20.800  89.110  1.00  0.00           H
ATOM   2378 3HD2 LEU A 157      71.250 -21.380  87.740  1.00  0.00           H
ATOM   2379  C   LEU A 157      68.700 -24.840  88.050  1.00  0.00           C
ATOM   2380  O   LEU A 157      68.410 -24.570  86.890  1.00  0.00           O
ATOM   2381  N   SER A 158      68.210 -25.940  88.650  1.00  0.00           N
ATOM   2382  H   SER A 158      68.620 -26.210  89.540  1.00  0.00           H
ATOM   2383  CA  SER A 158      67.220 -26.880  88.120  1.00  0.00           C
ATOM   2384  HA  SER A 158      67.360 -26.890  87.040  1.00  0.00           H
ATOM   2385  CB  SER A 158      67.390 -28.290  88.750  1.00  0.00           C
ATOM   2386  HB1 SER A 158      66.630 -28.980  88.380  1.00  0.00           H
ATOM   2387  HB2 SER A 158      67.390 -28.290  89.840  1.00  0.00           H
ATOM   2388  OG  SER A 158      68.670 -28.710  88.330  1.00  0.00           O
ATOM   2389  HG  SER A 158      69.280 -28.510  89.050  1.00  0.00           H
ATOM   2390  C   SER A 158      65.740 -26.410  88.210  1.00  0.00           C
ATOM   2391  O   SER A 158      64.840 -26.940  87.540  1.00  0.00           O
ATOM   2392  N   VAL A 159      65.570 -25.190  88.780  1.00  0.00           N
ATOM   2393  H   VAL A 159      66.370 -24.730  89.190  1.00  0.00           H
ATOM   2394  CA  VAL A 159      64.200 -24.530  88.820  1.00  0.00           C
ATOM   2395  HA  VAL A 159      63.600 -25.270  88.280  1.00  0.00           H
ATOM   2396  CB  VAL A 159      63.620 -24.290  90.230  1.00  0.00           C
ATOM   2397  HB  VAL A 159      63.980 -23.320  90.590  1.00  0.00           H
ATOM   2398  CG1 VAL A 159      62.180 -23.960  90.080  1.00  0.00           C
ATOM   2399 1HG1 VAL A 159      61.680 -23.380  90.850  1.00  0.00           H
ATOM   2400 2HG1 VAL A 159      61.990 -23.300  89.240  1.00  0.00           H
ATOM   2401 3HG1 VAL A 159      61.700 -24.920  89.870  1.00  0.00           H
ATOM   2402  CG2 VAL A 159      63.920 -25.360  91.240  1.00  0.00           C
ATOM   2403 1HG2 VAL A 159      65.000 -25.300  91.390  1.00  0.00           H
ATOM   2404 2HG2 VAL A 159      63.620 -25.010  92.230  1.00  0.00           H
ATOM   2405 3HG2 VAL A 159      63.570 -26.350  90.960  1.00  0.00           H
ATOM   2406  C   VAL A 159      64.170 -23.270  87.980  1.00  0.00           C
ATOM   2407  O   VAL A 159      63.640 -23.300  86.840  1.00  0.00           O
ATOM   2408  N   ASP A 160      64.710 -22.130  88.460  1.00  0.00           N
ATOM   2409  H   ASP A 160      65.150 -22.150  89.360  1.00  0.00           H
ATOM   2410  CA  ASP A 160      64.650 -20.790  87.760  1.00  0.00           C
ATOM   2411  HA  ASP A 160      63.630 -20.420  87.810  1.00  0.00           H
ATOM   2412  CB  ASP A 160      65.560 -19.730  88.490  1.00  0.00           C
ATOM   2413  HB1 ASP A 160      65.430 -18.810  87.910  1.00  0.00           H
ATOM   2414  HB2 ASP A 160      66.600 -20.040  88.390  1.00  0.00           H
ATOM   2415  CG  ASP A 160      65.340 -19.560  89.970  1.00  0.00           C
ATOM   2416  OD1 ASP A 160      65.590 -18.500  90.500  1.00  0.00           O
ATOM   2417  OD2 ASP A 160      65.020 -20.540  90.650  1.00  0.00           O
ATOM   2418  C   ASP A 160      65.070 -20.800  86.290  1.00  0.00           C
ATOM   2419  O   ASP A 160      64.650 -19.960  85.460  1.00  0.00           O
ATOM   2420  N   TYR A 161      65.950 -21.750  85.990  1.00  0.00           N
ATOM   2421  H   TYR A 161      66.080 -22.470  86.690  1.00  0.00           H
ATOM   2422  CA  TYR A 161      66.420 -21.980  84.660  1.00  0.00           C
ATOM   2423  HA  TYR A 161      65.750 -21.480  83.970  1.00  0.00           H
ATOM   2424  CB  TYR A 161      67.840 -21.340  84.470  1.00  0.00           C
ATOM   2425  HB1 TYR A 161      68.130 -21.600  83.450  1.00  0.00           H
ATOM   2426  HB2 TYR A 161      68.500 -21.890  85.140  1.00  0.00           H
ATOM   2427  CG  TYR A 161      67.980 -19.900  84.750  1.00  0.00           C
ATOM   2428  CD1 TYR A 161      68.470 -19.430  85.970  1.00  0.00           C
ATOM   2429  HD1 TYR A 161      68.870 -20.230  86.580  1.00  0.00           H
ATOM   2430  CE1 TYR A 161      68.790 -18.060  86.120  1.00  0.00           C
ATOM   2431  HE1 TYR A 161      69.100 -17.710  87.090  1.00  0.00           H
ATOM   2432  CZ  TYR A 161      68.390 -17.160  85.090  1.00  0.00           C
ATOM   2433  OH  TYR A 161      68.500 -15.810  85.390  1.00  0.00           O
ATOM   2434  HH  TYR A 161      68.830 -15.720  86.290  1.00  0.00           H
ATOM   2435  CE2 TYR A 161      67.690 -17.590  83.930  1.00  0.00           C
ATOM   2436  HE2 TYR A 161      67.300 -16.930  83.170  1.00  0.00           H
ATOM   2437  CD2 TYR A 161      67.550 -18.990  83.770  1.00  0.00           C
ATOM   2438  HD2 TYR A 161      67.020 -19.400  82.920  1.00  0.00           H
ATOM   2439  C   TYR A 161      66.300 -23.470  84.290  1.00  0.00           C
ATOM   2440  O   TYR A 161      67.070 -23.980  83.520  1.00  0.00           O
ATOM   2441  N   GLY A 162      65.350 -24.280  84.810  1.00  0.00           N
ATOM   2442  H   GLY A 162      64.650 -23.940  85.460  1.00  0.00           H
ATOM   2443  CA  GLY A 162      65.300 -25.720  84.520  1.00  0.00           C
ATOM   2444  HA1 GLY A 162      64.430 -26.180  84.970  1.00  0.00           H
ATOM   2445  HA2 GLY A 162      66.130 -26.130  85.080  1.00  0.00           H
ATOM   2446  C   GLY A 162      65.390 -26.370  83.120  1.00  0.00           C
ATOM   2447  O   GLY A 162      65.280 -27.600  83.010  1.00  0.00           O
ATOM   2448  N   LYS A 163      65.600 -25.650  82.030  1.00  0.00           N
ATOM   2449  H   LYS A 163      65.540 -24.660  82.200  1.00  0.00           H
ATOM   2450  CA  LYS A 163      65.940 -26.050  80.610  1.00  0.00           C
ATOM   2451  HA  LYS A 163      65.960 -27.130  80.490  1.00  0.00           H
ATOM   2452  CB  LYS A 163      64.790 -25.550  79.720  1.00  0.00           C
ATOM   2453  HB1 LYS A 163      65.020 -25.800  78.680  1.00  0.00           H
ATOM   2454  HB2 LYS A 163      64.590 -24.500  79.900  1.00  0.00           H
ATOM   2455  CG  LYS A 163      63.430 -26.360  79.900  1.00  0.00           C
ATOM   2456  HG1 LYS A 163      63.070 -26.270  80.930  1.00  0.00           H
ATOM   2457  HG2 LYS A 163      63.590 -27.410  79.660  1.00  0.00           H
ATOM   2458  CD  LYS A 163      62.280 -25.880  79.040  1.00  0.00           C
ATOM   2459  HD1 LYS A 163      62.690 -26.010  78.040  1.00  0.00           H
ATOM   2460  HD2 LYS A 163      62.200 -24.810  79.240  1.00  0.00           H
ATOM   2461  CE  LYS A 163      60.910 -26.510  79.010  1.00  0.00           C
ATOM   2462  HE1 LYS A 163      60.380 -26.130  78.130  1.00  0.00           H
ATOM   2463  HE2 LYS A 163      60.310 -26.380  79.910  1.00  0.00           H
ATOM   2464  NZ  LYS A 163      61.040 -28.000  78.840  1.00  0.00           N
ATOM   2465  HZ1 LYS A 163      61.510 -28.250  77.980  1.00  0.00           H
ATOM   2466  HZ2 LYS A 163      61.480 -28.500  79.600  1.00  0.00           H
ATOM   2467  HZ3 LYS A 163      60.110 -28.380  78.820  1.00  0.00           H
ATOM   2468  C   LYS A 163      67.230 -25.580  80.030  1.00  0.00           C
ATOM   2469  O   LYS A 163      67.610 -26.010  78.940  1.00  0.00           O
ATOM   2470  N   LYS A 164      67.980 -24.790  80.780  1.00  0.00           N
ATOM   2471  H   LYS A 164      67.560 -24.520  81.650  1.00  0.00           H
ATOM   2472  CA  LYS A 164      69.390 -24.340  80.600  1.00  0.00           C
ATOM   2473  HA  LYS A 164      69.570 -24.430  79.530  1.00  0.00           H
ATOM   2474  CB  LYS A 164      69.760 -22.960  81.150  1.00  0.00           C
ATOM   2475  HB1 LYS A 164      70.820 -22.780  81.270  1.00  0.00           H
ATOM   2476  HB2 LYS A 164      69.430 -22.930  82.190  1.00  0.00           H
ATOM   2477  CG  LYS A 164      69.030 -21.950  80.340  1.00  0.00           C
ATOM   2478  HG1 LYS A 164      67.970 -22.150  80.450  1.00  0.00           H
ATOM   2479  HG2 LYS A 164      69.240 -22.090  79.280  1.00  0.00           H
ATOM   2480  CD  LYS A 164      69.330 -20.490  80.660  1.00  0.00           C
ATOM   2481  HD1 LYS A 164      70.260 -20.160  80.210  1.00  0.00           H
ATOM   2482  HD2 LYS A 164      69.450 -20.230  81.710  1.00  0.00           H
ATOM   2483  CE  LYS A 164      68.100 -19.590  80.210  1.00  0.00           C
ATOM   2484  HE1 LYS A 164      68.330 -18.550  80.470  1.00  0.00           H
ATOM   2485  HE2 LYS A 164      67.280 -19.840  80.880  1.00  0.00           H
ATOM   2486  NZ  LYS A 164      67.820 -19.770  78.780  1.00  0.00           N
ATOM   2487  HZ1 LYS A 164      66.980 -19.240  78.550  1.00  0.00           H
ATOM   2488  HZ2 LYS A 164      68.550 -19.430  78.170  1.00  0.00           H
ATOM   2489  HZ3 LYS A 164      67.760 -20.750  78.540  1.00  0.00           H
ATOM   2490  C   LYS A 164      70.410 -25.350  81.230  1.00  0.00           C
ATOM   2491  O   LYS A 164      70.160 -25.820  82.350  1.00  0.00           O
ATOM   2492  N   SER A 165      71.480 -25.670  80.500  1.00  0.00           N
ATOM   2493  H   SER A 165      71.540 -25.210  79.600  1.00  0.00           H
ATOM   2494  CA  SER A 165      72.460 -26.750  80.810  1.00  0.00           C
ATOM   2495  HA  SER A 165      71.900 -27.670  80.950  1.00  0.00           H
ATOM   2496  CB  SER A 165      73.440 -26.850  79.620  1.00  0.00           C
ATOM   2497  HB1 SER A 165      74.260 -27.520  79.890  1.00  0.00           H
ATOM   2498  HB2 SER A 165      73.810 -25.830  79.530  1.00  0.00           H
ATOM   2499  OG  SER A 165      72.830 -27.130  78.350  1.00  0.00           O
ATOM   2500  HG  SER A 165      72.570 -28.050  78.300  1.00  0.00           H
ATOM   2501  C   SER A 165      73.220 -26.410  82.060  1.00  0.00           C
ATOM   2502  O   SER A 165      73.480 -25.270  82.290  1.00  0.00           O
ATOM   2503  N   LYS A 166      73.730 -27.390  82.850  1.00  0.00           N
ATOM   2504  H   LYS A 166      73.370 -28.290  82.560  1.00  0.00           H
ATOM   2505  CA  LYS A 166      74.530 -27.290  84.060  1.00  0.00           C
ATOM   2506  HA  LYS A 166      74.940 -26.280  84.110  1.00  0.00           H
ATOM   2507  CB  LYS A 166      73.750 -27.610  85.340  1.00  0.00           C
ATOM   2508  HB1 LYS A 166      74.400 -27.400  86.180  1.00  0.00           H
ATOM   2509  HB2 LYS A 166      73.450 -28.640  85.540  1.00  0.00           H
ATOM   2510  CG  LYS A 166      72.500 -26.780  85.540  1.00  0.00           C
ATOM   2511  HG1 LYS A 166      71.850 -26.870  84.670  1.00  0.00           H
ATOM   2512  HG2 LYS A 166      72.790 -25.730  85.620  1.00  0.00           H
ATOM   2513  CD  LYS A 166      71.700 -27.170  86.830  1.00  0.00           C
ATOM   2514  HD1 LYS A 166      70.860 -26.490  86.920  1.00  0.00           H
ATOM   2515  HD2 LYS A 166      72.480 -27.040  87.580  1.00  0.00           H
ATOM   2516  CE  LYS A 166      71.160 -28.650  86.710  1.00  0.00           C
ATOM   2517  HE1 LYS A 166      70.740 -28.940  87.670  1.00  0.00           H
ATOM   2518  HE2 LYS A 166      71.990 -29.350  86.630  1.00  0.00           H
ATOM   2519  NZ  LYS A 166      70.190 -28.820  85.570  1.00  0.00           N
ATOM   2520  HZ1 LYS A 166      70.600 -28.900  84.650  1.00  0.00           H
ATOM   2521  HZ2 LYS A 166      69.510 -29.540  85.760  1.00  0.00           H
ATOM   2522  HZ3 LYS A 166      69.550 -28.050  85.430  1.00  0.00           H
ATOM   2523  C   LYS A 166      75.800 -28.120  84.040  1.00  0.00           C
ATOM   2524  O   LYS A 166      75.620 -29.330  84.090  1.00  0.00           O
ATOM   2525  N   LEU A 167      77.040 -27.590  83.970  1.00  0.00           N
ATOM   2526  H   LEU A 167      77.130 -26.600  83.790  1.00  0.00           H
ATOM   2527  CA  LEU A 167      78.280 -28.380  84.050  1.00  0.00           C
ATOM   2528  HA  LEU A 167      78.050 -29.450  84.040  1.00  0.00           H
ATOM   2529  CB  LEU A 167      79.170 -28.080  82.790  1.00  0.00           C
ATOM   2530  HB1 LEU A 167      80.120 -28.580  83.000  1.00  0.00           H
ATOM   2531  HB2 LEU A 167      79.280 -27.000  82.680  1.00  0.00           H
ATOM   2532  CG  LEU A 167      78.750 -28.760  81.490  1.00  0.00           C
ATOM   2533  HG  LEU A 167      78.410 -29.770  81.710  1.00  0.00           H
ATOM   2534  CD1 LEU A 167      77.680 -27.970  80.800  1.00  0.00           C
ATOM   2535 1HD1 LEU A 167      78.140 -26.990  80.680  1.00  0.00           H
ATOM   2536 2HD1 LEU A 167      77.610 -28.410  79.800  1.00  0.00           H
ATOM   2537 3HD1 LEU A 167      76.700 -27.960  81.270  1.00  0.00           H
ATOM   2538  CD2 LEU A 167      79.910 -28.920  80.460  1.00  0.00           C
ATOM   2539 1HD2 LEU A 167      79.800 -29.740  79.750  1.00  0.00           H
ATOM   2540 2HD2 LEU A 167      80.220 -27.960  80.050  1.00  0.00           H
ATOM   2541 3HD2 LEU A 167      80.770 -29.330  80.990  1.00  0.00           H
ATOM   2542  C   LEU A 167      79.060 -27.950  85.380  1.00  0.00           C
ATOM   2543  O   LEU A 167      78.840 -26.880  85.920  1.00  0.00           O
ATOM   2544  N   GLU A 168      79.960 -28.820  85.850  1.00  0.00           N
ATOM   2545  H   GLU A 168      80.130 -29.640  85.290  1.00  0.00           H
ATOM   2546  CA  GLU A 168      80.940 -28.600  86.890  1.00  0.00           C
ATOM   2547  HA  GLU A 168      81.030 -27.510  86.840  1.00  0.00           H
ATOM   2548  CB  GLU A 168      80.410 -28.950  88.310  1.00  0.00           C
ATOM   2549  HB1 GLU A 168      79.420 -28.500  88.460  1.00  0.00           H
ATOM   2550  HB2 GLU A 168      81.050 -28.580  89.120  1.00  0.00           H
ATOM   2551  CG  GLU A 168      80.240 -30.470  88.440  1.00  0.00           C
ATOM   2552  HG1 GLU A 168      81.210 -30.940  88.320  1.00  0.00           H
ATOM   2553  HG2 GLU A 168      79.800 -30.910  87.540  1.00  0.00           H
ATOM   2554  CD  GLU A 168      79.620 -31.040  89.670  1.00  0.00           C
ATOM   2555  OE1 GLU A 168      78.910 -32.040  89.530  1.00  0.00           O
ATOM   2556  OE2 GLU A 168      80.030 -30.600  90.730  1.00  0.00           O
ATOM   2557  C   GLU A 168      82.340 -29.040  86.470  1.00  0.00           C
ATOM   2558  O   GLU A 168      82.580 -29.700  85.490  1.00  0.00           O
ATOM   2559  N   PHE A 169      83.260 -28.500  87.270  1.00  0.00           N
ATOM   2560  H   PHE A 169      82.920 -27.860  87.980  1.00  0.00           H
ATOM   2561  CA  PHE A 169      84.630 -28.790  87.420  1.00  0.00           C
ATOM   2562  HA  PHE A 169      84.860 -29.670  86.830  1.00  0.00           H
ATOM   2563  CB  PHE A 169      85.370 -27.540  86.740  1.00  0.00           C
ATOM   2564  HB1 PHE A 169      85.090 -26.600  87.220  1.00  0.00           H
ATOM   2565  HB2 PHE A 169      84.920 -27.470  85.750  1.00  0.00           H
ATOM   2566  CG  PHE A 169      86.880 -27.680  86.520  1.00  0.00           C
ATOM   2567  CD1 PHE A 169      87.360 -28.060  85.300  1.00  0.00           C
ATOM   2568  HD1 PHE A 169      86.750 -28.190  84.420  1.00  0.00           H
ATOM   2569  CE1 PHE A 169      88.800 -28.240  85.120  1.00  0.00           C
ATOM   2570  HE1 PHE A 169      89.170 -28.690  84.210  1.00  0.00           H
ATOM   2571  CZ  PHE A 169      89.640 -28.100  86.150  1.00  0.00           C
ATOM   2572  HZ  PHE A 169      90.690 -28.210  85.940  1.00  0.00           H
ATOM   2573  CE2 PHE A 169      89.170 -27.630  87.370  1.00  0.00           C
ATOM   2574  HE2 PHE A 169      89.800 -27.290  88.190  1.00  0.00           H
ATOM   2575  CD2 PHE A 169      87.800 -27.510  87.590  1.00  0.00           C
ATOM   2576  HD2 PHE A 169      87.400 -27.280  88.560  1.00  0.00           H
ATOM   2577  C   PHE A 169      84.960 -29.070  88.920  1.00  0.00           C
ATOM   2578  O   PHE A 169      84.710 -28.170  89.780  1.00  0.00           O
ATOM   2579  N   SER A 170      85.570 -30.170  89.300  1.00  0.00           N
ATOM   2580  H   SER A 170      85.820 -30.910  88.650  1.00  0.00           H
ATOM   2581  CA  SER A 170      85.710 -30.580  90.670  1.00  0.00           C
ATOM   2582  HA  SER A 170      85.470 -29.740  91.310  1.00  0.00           H
ATOM   2583  CB  SER A 170      84.760 -31.730  90.950  1.00  0.00           C
ATOM   2584  HB1 SER A 170      85.230 -32.690  90.710  1.00  0.00           H
ATOM   2585  HB2 SER A 170      83.850 -31.600  90.370  1.00  0.00           H
ATOM   2586  OG  SER A 170      84.310 -31.690  92.240  1.00  0.00           O
ATOM   2587  HG  SER A 170      83.510 -32.220  92.230  1.00  0.00           H
ATOM   2588  C   SER A 170      87.130 -31.090  91.050  1.00  0.00           C
ATOM   2589  O   SER A 170      87.730 -31.940  90.350  1.00  0.00           O
ATOM   2590  N   ILE A 171      87.680 -30.550  92.170  1.00  0.00           N
ATOM   2591  H   ILE A 171      87.160 -29.830  92.640  1.00  0.00           H
ATOM   2592  CA  ILE A 171      88.930 -30.940  92.740  1.00  0.00           C
ATOM   2593  HA  ILE A 171      89.570 -31.270  91.930  1.00  0.00           H
ATOM   2594  CB  ILE A 171      89.630 -29.660  93.340  1.00  0.00           C
ATOM   2595  HB  ILE A 171      88.910 -29.280  94.060  1.00  0.00           H
ATOM   2596  CG2 ILE A 171      90.860 -30.090  94.080  1.00  0.00           C
ATOM   2597 1HG2 ILE A 171      90.530 -30.610  94.980  1.00  0.00           H
ATOM   2598 2HG2 ILE A 171      91.560 -30.710  93.510  1.00  0.00           H
ATOM   2599 3HG2 ILE A 171      91.460 -29.270  94.450  1.00  0.00           H
ATOM   2600  CG1 ILE A 171      89.870 -28.530  92.290  1.00  0.00           C
ATOM   2601 1HG1 ILE A 171      90.430 -28.860  91.420  1.00  0.00           H
ATOM   2602 2HG1 ILE A 171      90.470 -27.820  92.870  1.00  0.00           H
ATOM   2603  CD  ILE A 171      88.760 -27.700  91.660  1.00  0.00           C
ATOM   2604  HD1 ILE A 171      88.280 -28.210  90.820  1.00  0.00           H
ATOM   2605  HD2 ILE A 171      88.080 -27.440  92.480  1.00  0.00           H
ATOM   2606  HD3 ILE A 171      89.230 -26.780  91.330  1.00  0.00           H
ATOM   2607  C   ILE A 171      88.670 -32.140  93.730  1.00  0.00           C
ATOM   2608  O   ILE A 171      88.250 -31.800  94.860  1.00  0.00           O
ATOM   2609  N   TYR A 172      89.050 -33.320  93.310  1.00  0.00           N
ATOM   2610  H   TYR A 172      89.450 -33.450  92.390  1.00  0.00           H
ATOM   2611  CA  TYR A 172      89.030 -34.480  94.110  1.00  0.00           C
ATOM   2612  HA  TYR A 172      87.970 -34.620  94.330  1.00  0.00           H
ATOM   2613  CB  TYR A 172      89.350 -35.630  93.150  1.00  0.00           C
ATOM   2614  HB1 TYR A 172      90.420 -35.540  92.920  1.00  0.00           H
ATOM   2615  HB2 TYR A 172      88.700 -35.620  92.270  1.00  0.00           H
ATOM   2616  CG  TYR A 172      89.070 -36.930  93.810  1.00  0.00           C
ATOM   2617  CD1 TYR A 172      90.180 -37.580  94.400  1.00  0.00           C
ATOM   2618  HD1 TYR A 172      91.140 -37.110  94.510  1.00  0.00           H
ATOM   2619  CE1 TYR A 172      89.930 -38.780  95.090  1.00  0.00           C
ATOM   2620  HE1 TYR A 172      90.760 -39.210  95.630  1.00  0.00           H
ATOM   2621  CZ  TYR A 172      88.730 -39.400  95.160  1.00  0.00           C
ATOM   2622  OH  TYR A 172      88.690 -40.580  95.860  1.00  0.00           O
ATOM   2623  HH  TYR A 172      87.870 -41.070  95.760  1.00  0.00           H
ATOM   2624  CE2 TYR A 172      87.700 -38.800  94.330  1.00  0.00           C
ATOM   2625  HE2 TYR A 172      86.790 -39.380  94.240  1.00  0.00           H
ATOM   2626  CD2 TYR A 172      87.820 -37.560  93.730  1.00  0.00           C
ATOM   2627  HD2 TYR A 172      86.990 -37.120  93.190  1.00  0.00           H
ATOM   2628  C   TYR A 172      89.940 -34.290  95.300  1.00  0.00           C
ATOM   2629  O   TYR A 172      91.070 -33.770  95.140  1.00  0.00           O
ATOM   2630  N   PRO A 173      89.590 -34.750  96.530  1.00  0.00           N
ATOM   2631  CD  PRO A 173      88.370 -35.560  96.910  1.00  0.00           C
ATOM   2632  HD1 PRO A 173      88.640 -36.610  97.040  1.00  0.00           H
ATOM   2633  HD2 PRO A 173      87.470 -35.370  96.340  1.00  0.00           H
ATOM   2634  CG  PRO A 173      88.110 -35.180  98.320  1.00  0.00           C
ATOM   2635  HG1 PRO A 173      87.830 -36.080  98.860  1.00  0.00           H
ATOM   2636  HG2 PRO A 173      87.220 -34.550  98.370  1.00  0.00           H
ATOM   2637  CB  PRO A 173      89.370 -34.600  98.940  1.00  0.00           C
ATOM   2638  HB1 PRO A 173      89.750 -35.490  99.430  1.00  0.00           H
ATOM   2639  HB2 PRO A 173      89.240 -33.710  99.550  1.00  0.00           H
ATOM   2640  CA  PRO A 173      90.320 -34.380  97.800  1.00  0.00           C
ATOM   2641  HA  PRO A 173      90.530 -33.320  97.910  1.00  0.00           H
ATOM   2642  C   PRO A 173      91.590 -35.130  98.020  1.00  0.00           C
ATOM   2643  O   PRO A 173      91.750 -36.140  97.380  1.00  0.00           O
ATOM   2644  N   ALA A 174      92.500 -34.790  98.990  1.00  0.00           N
ATOM   2645  H   ALA A 174      92.300 -33.980  99.570  1.00  0.00           H
ATOM   2646  CA  ALA A 174      93.630 -35.660  99.400  1.00  0.00           C
ATOM   2647  HA  ALA A 174      93.280 -36.680  99.220  1.00  0.00           H
ATOM   2648  CB  ALA A 174      94.790 -35.510  98.350  1.00  0.00           C
ATOM   2649  HB1 ALA A 174      94.390 -35.570  97.340  1.00  0.00           H
ATOM   2650  HB2 ALA A 174      95.370 -34.580  98.420  1.00  0.00           H
ATOM   2651  HB3 ALA A 174      95.360 -36.420  98.490  1.00  0.00           H
ATOM   2652  C   ALA A 174      93.990 -35.490 100.930  1.00  0.00           C
ATOM   2653  O   ALA A 174      93.830 -34.440 101.550  1.00  0.00           O
ATOM   2654  N   PRO A 175      94.520 -36.550 101.570  1.00  0.00           N
ATOM   2655  CD  PRO A 175      94.740 -37.890 100.950  1.00  0.00           C
ATOM   2656  HD1 PRO A 175      95.640 -37.850 100.340  1.00  0.00           H
ATOM   2657  HD2 PRO A 175      93.890 -38.270 100.390  1.00  0.00           H
ATOM   2658  CG  PRO A 175      94.820 -38.810 102.090  1.00  0.00           C
ATOM   2659  HG1 PRO A 175      95.650 -39.470 101.830  1.00  0.00           H
ATOM   2660  HG2 PRO A 175      93.910 -39.410 102.080  1.00  0.00           H
ATOM   2661  CB  PRO A 175      95.220 -37.940 103.290  1.00  0.00           C
ATOM   2662  HB1 PRO A 175      96.310 -37.860 103.220  1.00  0.00           H
ATOM   2663  HB2 PRO A 175      94.970 -38.410 104.240  1.00  0.00           H
ATOM   2664  CA  PRO A 175      94.530 -36.630 103.040  1.00  0.00           C
ATOM   2665  HA  PRO A 175      93.510 -36.740 103.410  1.00  0.00           H
ATOM   2666  C   PRO A 175      95.210 -35.470 103.790  1.00  0.00           C
ATOM   2667  O   PRO A 175      94.620 -34.910 104.710  1.00  0.00           O
ATOM   2668  N   GLN A 176      96.470 -35.170 103.360  1.00  0.00           N
ATOM   2669  H   GLN A 176      96.810 -35.800 102.650  1.00  0.00           H
ATOM   2670  CA  GLN A 176      97.380 -34.080 103.820  1.00  0.00           C
ATOM   2671  HA  GLN A 176      97.460 -34.140 104.910  1.00  0.00           H
ATOM   2672  CB  GLN A 176      98.770 -34.300 103.230  1.00  0.00           C
ATOM   2673  HB1 GLN A 176      99.410 -33.530 103.680  1.00  0.00           H
ATOM   2674  HB2 GLN A 176      98.770 -34.050 102.170  1.00  0.00           H
ATOM   2675  CG  GLN A 176      99.370 -35.690 103.520  1.00  0.00           C
ATOM   2676  HG1 GLN A 176      98.670 -36.470 103.200  1.00  0.00           H
ATOM   2677  HG2 GLN A 176      99.530 -35.760 104.590  1.00  0.00           H
ATOM   2678  CD  GLN A 176     100.650 -36.060 102.790  1.00  0.00           C
ATOM   2679  OE1 GLN A 176     100.860 -35.790 101.630  1.00  0.00           O
ATOM   2680  NE2 GLN A 176     101.590 -36.800 103.390  1.00  0.00           N
ATOM   2681 1HE2 GLN A 176     101.500 -37.300 104.260  1.00  0.00           H
ATOM   2682 2HE2 GLN A 176     102.470 -36.830 102.900  1.00  0.00           H
ATOM   2683  C   GLN A 176      96.820 -32.710 103.460  1.00  0.00           C
ATOM   2684  O   GLN A 176      97.410 -31.710 103.840  1.00  0.00           O
ATOM   2685  N   VAL A 177      95.870 -32.580 102.540  1.00  0.00           N
ATOM   2686  H   VAL A 177      95.410 -33.410 102.180  1.00  0.00           H
ATOM   2687  CA  VAL A 177      95.290 -31.290 102.130  1.00  0.00           C
ATOM   2688  HA  VAL A 177      95.880 -30.480 102.550  1.00  0.00           H
ATOM   2689  CB  VAL A 177      95.520 -31.010 100.640  1.00  0.00           C
ATOM   2690  HB  VAL A 177      95.060 -30.090 100.280  1.00  0.00           H
ATOM   2691  CG1 VAL A 177      97.040 -30.960 100.350  1.00  0.00           C
ATOM   2692 1HG1 VAL A 177      97.460 -30.080 100.830  1.00  0.00           H
ATOM   2693 2HG1 VAL A 177      97.440 -31.910 100.710  1.00  0.00           H
ATOM   2694 3HG1 VAL A 177      97.140 -30.980  99.270  1.00  0.00           H
ATOM   2695  CG2 VAL A 177      94.840 -32.070  99.840  1.00  0.00           C
ATOM   2696 1HG2 VAL A 177      93.790 -31.850 100.020  1.00  0.00           H
ATOM   2697 2HG2 VAL A 177      94.970 -31.900  98.770  1.00  0.00           H
ATOM   2698 3HG2 VAL A 177      95.150 -33.100 100.030  1.00  0.00           H
ATOM   2699  C   VAL A 177      93.790 -31.030 102.460  1.00  0.00           C
ATOM   2700  O   VAL A 177      93.300 -29.880 102.470  1.00  0.00           O
ATOM   2701  N   SER A 178      93.080 -32.080 102.800  1.00  0.00           N
ATOM   2702  H   SER A 178      93.290 -33.070 102.800  1.00  0.00           H
ATOM   2703  CA  SER A 178      91.660 -31.970 103.260  1.00  0.00           C
ATOM   2704  HA  SER A 178      91.190 -31.190 102.670  1.00  0.00           H
ATOM   2705  CB  SER A 178      91.020 -33.330 103.030  1.00  0.00           C
ATOM   2706  HB1 SER A 178      89.980 -33.280 103.340  1.00  0.00           H
ATOM   2707  HB2 SER A 178      91.490 -34.040 103.710  1.00  0.00           H
ATOM   2708  OG  SER A 178      91.120 -33.800 101.670  1.00  0.00           O
ATOM   2709  HG  SER A 178      90.580 -34.570 101.510  1.00  0.00           H
ATOM   2710  C   SER A 178      91.510 -31.570 104.720  1.00  0.00           C
ATOM   2711  O   SER A 178      92.360 -31.910 105.550  1.00  0.00           O
ATOM   2712  N   THR A 179      90.540 -30.640 104.950  1.00  0.00           N
ATOM   2713  H   THR A 179      90.010 -30.360 104.140  1.00  0.00           H
ATOM   2714  CA  THR A 179      90.690 -29.680 106.000  1.00  0.00           C
ATOM   2715  HA  THR A 179      91.770 -29.610 106.130  1.00  0.00           H
ATOM   2716  CB  THR A 179      90.270 -28.290 105.470  1.00  0.00           C
ATOM   2717  HB  THR A 179      90.650 -27.580 106.200  1.00  0.00           H
ATOM   2718  CG2 THR A 179      91.000 -28.010 104.180  1.00  0.00           C
ATOM   2719 1HG2 THR A 179      90.720 -26.990 103.940  1.00  0.00           H
ATOM   2720 2HG2 THR A 179      92.080 -28.020 104.310  1.00  0.00           H
ATOM   2721 3HG2 THR A 179      90.740 -28.670 103.350  1.00  0.00           H
ATOM   2722  OG1 THR A 179      88.860 -28.140 105.430  1.00  0.00           O
ATOM   2723  HG1 THR A 179      88.660 -28.190 104.490  1.00  0.00           H
ATOM   2724  C   THR A 179      89.980 -30.040 107.270  1.00  0.00           C
ATOM   2725  O   THR A 179      90.230 -29.490 108.340  1.00  0.00           O
ATOM   2726  N   ALA A 180      89.050 -31.000 107.270  1.00  0.00           N
ATOM   2727  H   ALA A 180      88.890 -31.450 106.380  1.00  0.00           H
ATOM   2728  CA  ALA A 180      88.330 -31.530 108.400  1.00  0.00           C
ATOM   2729  HA  ALA A 180      88.910 -31.370 109.310  1.00  0.00           H
ATOM   2730  CB  ALA A 180      87.090 -30.670 108.650  1.00  0.00           C
ATOM   2731  HB1 ALA A 180      86.230 -31.000 109.230  1.00  0.00           H
ATOM   2732  HB2 ALA A 180      87.470 -29.770 109.140  1.00  0.00           H
ATOM   2733  HB3 ALA A 180      86.760 -30.260 107.690  1.00  0.00           H
ATOM   2734  C   ALA A 180      87.950 -33.000 108.310  1.00  0.00           C
ATOM   2735  O   ALA A 180      87.600 -33.480 107.220  1.00  0.00           O
ATOM   2736  N   VAL A 181      87.910 -33.720 109.450  1.00  0.00           N
ATOM   2737  H   VAL A 181      88.360 -33.310 110.250  1.00  0.00           H
ATOM   2738  CA  VAL A 181      87.680 -35.140 109.530  1.00  0.00           C
ATOM   2739  HA  VAL A 181      88.260 -35.640 108.760  1.00  0.00           H
ATOM   2740  CB  VAL A 181      88.060 -35.640 110.980  1.00  0.00           C
ATOM   2741  HB  VAL A 181      87.260 -35.300 111.640  1.00  0.00           H
ATOM   2742  CG1 VAL A 181      88.100 -37.150 111.050  1.00  0.00           C
ATOM   2743 1HG1 VAL A 181      88.830 -37.570 110.350  1.00  0.00           H
ATOM   2744 2HG1 VAL A 181      88.410 -37.500 112.040  1.00  0.00           H
ATOM   2745 3HG1 VAL A 181      87.080 -37.510 110.970  1.00  0.00           H
ATOM   2746  CG2 VAL A 181      89.370 -34.990 111.540  1.00  0.00           C
ATOM   2747 1HG2 VAL A 181      89.350 -33.910 111.670  1.00  0.00           H
ATOM   2748 2HG2 VAL A 181      89.740 -35.570 112.390  1.00  0.00           H
ATOM   2749 3HG2 VAL A 181      90.060 -35.230 110.730  1.00  0.00           H
ATOM   2750  C   VAL A 181      86.260 -35.590 109.130  1.00  0.00           C
ATOM   2751  O   VAL A 181      85.950 -36.770 109.010  1.00  0.00           O
ATOM   2752  N   VAL A 182      85.300 -34.640 108.870  1.00  0.00           N
ATOM   2753  H   VAL A 182      85.500 -33.710 109.220  1.00  0.00           H
ATOM   2754  CA  VAL A 182      83.940 -34.860 108.330  1.00  0.00           C
ATOM   2755  HA  VAL A 182      83.460 -35.680 108.860  1.00  0.00           H
ATOM   2756  CB  VAL A 182      83.030 -33.630 108.500  1.00  0.00           C
ATOM   2757  HB  VAL A 182      82.020 -33.830 108.140  1.00  0.00           H
ATOM   2758  CG1 VAL A 182      83.040 -33.190 109.990  1.00  0.00           C
ATOM   2759 1HG1 VAL A 182      84.040 -32.900 110.280  1.00  0.00           H
ATOM   2760 2HG1 VAL A 182      82.200 -32.550 110.260  1.00  0.00           H
ATOM   2761 3HG1 VAL A 182      82.880 -34.060 110.640  1.00  0.00           H
ATOM   2762  CG2 VAL A 182      83.480 -32.380 107.740  1.00  0.00           C
ATOM   2763 1HG2 VAL A 182      82.840 -31.590 108.140  1.00  0.00           H
ATOM   2764 2HG2 VAL A 182      84.540 -32.230 107.950  1.00  0.00           H
ATOM   2765 3HG2 VAL A 182      83.450 -32.420 106.660  1.00  0.00           H
ATOM   2766  C   VAL A 182      83.990 -35.230 106.850  1.00  0.00           C
ATOM   2767  O   VAL A 182      82.990 -35.740 106.270  1.00  0.00           O
ATOM   2768  N   GLU A 183      85.170 -35.110 106.190  1.00  0.00           N
ATOM   2769  H   GLU A 183      85.920 -34.780 106.780  1.00  0.00           H
ATOM   2770  CA  GLU A 183      85.460 -35.160 104.730  1.00  0.00           C
ATOM   2771  HA  GLU A 183      85.300 -34.160 104.330  1.00  0.00           H
ATOM   2772  CB  GLU A 183      86.960 -35.480 104.540  1.00  0.00           C
ATOM   2773  HB1 GLU A 183      87.160 -36.420 105.040  1.00  0.00           H
ATOM   2774  HB2 GLU A 183      87.500 -34.640 104.970  1.00  0.00           H
ATOM   2775  CG  GLU A 183      87.460 -35.670 103.120  1.00  0.00           C
ATOM   2776  HG1 GLU A 183      87.240 -34.740 102.610  1.00  0.00           H
ATOM   2777  HG2 GLU A 183      86.900 -36.510 102.700  1.00  0.00           H
ATOM   2778  CD  GLU A 183      88.990 -35.920 103.100  1.00  0.00           C
ATOM   2779  OE1 GLU A 183      89.490 -36.040 101.960  1.00  0.00           O
ATOM   2780  OE2 GLU A 183      89.590 -36.100 104.170  1.00  0.00           O
ATOM   2781  C   GLU A 183      84.590 -36.130 103.930  1.00  0.00           C
ATOM   2782  O   GLU A 183      84.030 -35.650 102.960  1.00  0.00           O
ATOM   2783  N   PRO A 184      84.430 -37.470 104.260  1.00  0.00           N
ATOM   2784  CD  PRO A 184      85.000 -38.200 105.370  1.00  0.00           C
ATOM   2785  HD1 PRO A 184      84.220 -38.280 106.120  1.00  0.00           H
ATOM   2786  HD2 PRO A 184      85.970 -37.850 105.730  1.00  0.00           H
ATOM   2787  CG  PRO A 184      85.230 -39.640 104.800  1.00  0.00           C
ATOM   2788  HG1 PRO A 184      85.410 -40.390 105.570  1.00  0.00           H
ATOM   2789  HG2 PRO A 184      85.970 -39.590 104.000  1.00  0.00           H
ATOM   2790  CB  PRO A 184      83.870 -39.750 104.070  1.00  0.00           C
ATOM   2791  HB1 PRO A 184      83.090 -39.980 104.800  1.00  0.00           H
ATOM   2792  HB2 PRO A 184      83.970 -40.520 103.310  1.00  0.00           H
ATOM   2793  CA  PRO A 184      83.670 -38.370 103.440  1.00  0.00           C
ATOM   2794  HA  PRO A 184      84.080 -38.390 102.430  1.00  0.00           H
ATOM   2795  C   PRO A 184      82.160 -37.990 103.340  1.00  0.00           C
ATOM   2796  O   PRO A 184      81.550 -38.090 102.280  1.00  0.00           O
ATOM   2797  N   TYR A 185      81.580 -37.370 104.410  1.00  0.00           N
ATOM   2798  H   TYR A 185      82.180 -37.120 105.180  1.00  0.00           H
ATOM   2799  CA  TYR A 185      80.170 -36.900 104.460  1.00  0.00           C
ATOM   2800  HA  TYR A 185      79.450 -37.680 104.210  1.00  0.00           H
ATOM   2801  CB  TYR A 185      79.780 -36.430 105.870  1.00  0.00           C
ATOM   2802  HB1 TYR A 185      78.700 -36.270 105.830  1.00  0.00           H
ATOM   2803  HB2 TYR A 185      80.230 -35.450 106.000  1.00  0.00           H
ATOM   2804  CG  TYR A 185      79.860 -37.430 106.950  1.00  0.00           C
ATOM   2805  CD1 TYR A 185      80.040 -38.900 106.710  1.00  0.00           C
ATOM   2806  HD1 TYR A 185      80.140 -39.290 105.710  1.00  0.00           H
ATOM   2807  CE1 TYR A 185      80.170 -39.770 107.810  1.00  0.00           C
ATOM   2808  HE1 TYR A 185      80.140 -40.820 107.560  1.00  0.00           H
ATOM   2809  CZ  TYR A 185      80.130 -39.330 109.120  1.00  0.00           C
ATOM   2810  OH  TYR A 185      80.380 -40.220 110.070  1.00  0.00           O
ATOM   2811  HH  TYR A 185      80.390 -39.950 110.990  1.00  0.00           H
ATOM   2812  CE2 TYR A 185      79.980 -37.950 109.390  1.00  0.00           C
ATOM   2813  HE2 TYR A 185      80.030 -37.540 110.390  1.00  0.00           H
ATOM   2814  CD2 TYR A 185      79.880 -37.050 108.300  1.00  0.00           C
ATOM   2815  HD2 TYR A 185      79.870 -35.990 108.510  1.00  0.00           H
ATOM   2816  C   TYR A 185      79.980 -35.830 103.420  1.00  0.00           C
ATOM   2817  O   TYR A 185      79.110 -35.950 102.580  1.00  0.00           O
ATOM   2818  N   ASN A 186      80.850 -34.790 103.380  1.00  0.00           N
ATOM   2819  H   ASN A 186      81.680 -34.910 103.940  1.00  0.00           H
ATOM   2820  CA  ASN A 186      80.760 -33.770 102.350  1.00  0.00           C
ATOM   2821  HA  ASN A 186      79.820 -33.240 102.470  1.00  0.00           H
ATOM   2822  CB  ASN A 186      81.930 -32.730 102.430  1.00  0.00           C
ATOM   2823  HB1 ASN A 186      81.840 -32.080 101.560  1.00  0.00           H
ATOM   2824  HB2 ASN A 186      82.880 -33.250 102.580  1.00  0.00           H
ATOM   2825  CG  ASN A 186      81.810 -31.800 103.580  1.00  0.00           C
ATOM   2826  OD1 ASN A 186      80.880 -31.910 104.370  1.00  0.00           O
ATOM   2827  ND2 ASN A 186      82.820 -30.990 103.770  1.00  0.00           N
ATOM   2828 1HD2 ASN A 186      83.570 -30.970 103.090  1.00  0.00           H
ATOM   2829 2HD2 ASN A 186      82.860 -30.520 104.670  1.00  0.00           H
ATOM   2830  C   ASN A 186      80.880 -34.430 100.930  1.00  0.00           C
ATOM   2831  O   ASN A 186      80.300 -33.980  99.930  1.00  0.00           O
ATOM   2832  N   SER A 187      81.750 -35.470 100.870  1.00  0.00           N
ATOM   2833  H   SER A 187      82.070 -35.960 101.690  1.00  0.00           H
ATOM   2834  CA  SER A 187      82.070 -36.060  99.560  1.00  0.00           C
ATOM   2835  HA  SER A 187      82.300 -35.260  98.860  1.00  0.00           H
ATOM   2836  CB  SER A 187      83.260 -36.940  99.740  1.00  0.00           C
ATOM   2837  HB1 SER A 187      83.520 -37.390  98.790  1.00  0.00           H
ATOM   2838  HB2 SER A 187      83.110 -37.760 100.450  1.00  0.00           H
ATOM   2839  OG  SER A 187      84.420 -36.250 100.210  1.00  0.00           O
ATOM   2840  HG  SER A 187      84.290 -35.920 101.100  1.00  0.00           H
ATOM   2841  C   SER A 187      80.990 -36.880  98.860  1.00  0.00           C
ATOM   2842  O   SER A 187      81.090 -37.060  97.630  1.00  0.00           O
ATOM   2843  N   ILE A 188      79.940 -37.400  99.590  1.00  0.00           N
ATOM   2844  H   ILE A 188      79.910 -37.170 100.570  1.00  0.00           H
ATOM   2845  CA  ILE A 188      79.070 -38.550  99.170  1.00  0.00           C
ATOM   2846  HA  ILE A 188      79.310 -38.710  98.120  1.00  0.00           H
ATOM   2847  CB  ILE A 188      79.480 -39.860  99.940  1.00  0.00           C
ATOM   2848  HB  ILE A 188      79.490 -39.590 100.990  1.00  0.00           H
ATOM   2849  CG2 ILE A 188      78.460 -41.090  99.880  1.00  0.00           C
ATOM   2850 1HG2 ILE A 188      78.910 -41.920 100.430  1.00  0.00           H
ATOM   2851 2HG2 ILE A 188      77.580 -40.720 100.410  1.00  0.00           H
ATOM   2852 3HG2 ILE A 188      78.360 -41.470  98.870  1.00  0.00           H
ATOM   2853  CG1 ILE A 188      80.970 -40.350  99.580  1.00  0.00           C
ATOM   2854 1HG1 ILE A 188      81.370 -40.930 100.420  1.00  0.00           H
ATOM   2855 2HG1 ILE A 188      81.640 -39.500  99.410  1.00  0.00           H
ATOM   2856  CD  ILE A 188      81.110 -41.230  98.360  1.00  0.00           C
ATOM   2857  HD1 ILE A 188      82.140 -41.530  98.170  1.00  0.00           H
ATOM   2858  HD2 ILE A 188      80.560 -42.170  98.450  1.00  0.00           H
ATOM   2859  HD3 ILE A 188      80.750 -40.670  97.490  1.00  0.00           H
ATOM   2860  C   ILE A 188      77.570 -38.230  99.320  1.00  0.00           C
ATOM   2861  O   ILE A 188      76.720 -38.730  98.550  1.00  0.00           O
ATOM   2862  N   LEU A 189      77.120 -37.380 100.280  1.00  0.00           N
ATOM   2863  H   LEU A 189      77.720 -36.980 100.990  1.00  0.00           H
ATOM   2864  CA  LEU A 189      75.700 -36.880 100.450  1.00  0.00           C
ATOM   2865  HA  LEU A 189      75.020 -37.720 100.600  1.00  0.00           H
ATOM   2866  CB  LEU A 189      75.610 -36.190 101.830  1.00  0.00           C
ATOM   2867  HB1 LEU A 189      74.640 -35.690 101.910  1.00  0.00           H
ATOM   2868  HB2 LEU A 189      76.260 -35.320 101.820  1.00  0.00           H
ATOM   2869  CG  LEU A 189      75.780 -37.110 103.050  1.00  0.00           C
ATOM   2870  HG  LEU A 189      76.610 -37.800 102.860  1.00  0.00           H
ATOM   2871  CD1 LEU A 189      75.880 -36.210 104.260  1.00  0.00           C
ATOM   2872 1HD1 LEU A 189      76.000 -36.720 105.220  1.00  0.00           H
ATOM   2873 2HD1 LEU A 189      76.790 -35.600 104.180  1.00  0.00           H
ATOM   2874 3HD1 LEU A 189      74.970 -35.610 104.310  1.00  0.00           H
ATOM   2875  CD2 LEU A 189      74.520 -37.960 103.350  1.00  0.00           C
ATOM   2876 1HD2 LEU A 189      74.440 -38.790 102.650  1.00  0.00           H
ATOM   2877 2HD2 LEU A 189      74.610 -38.400 104.340  1.00  0.00           H
ATOM   2878 3HD2 LEU A 189      73.600 -37.370 103.330  1.00  0.00           H
ATOM   2879  C   LEU A 189      75.180 -36.020  99.300  1.00  0.00           C
ATOM   2880  O   LEU A 189      73.990 -35.980  98.940  1.00  0.00           O
ATOM   2881  N   THR A 190      76.130 -35.480  98.520  1.00  0.00           N
ATOM   2882  H   THR A 190      77.110 -35.500  98.770  1.00  0.00           H
ATOM   2883  CA  THR A 190      75.940 -34.950  97.210  1.00  0.00           C
ATOM   2884  HA  THR A 190      75.370 -34.020  97.200  1.00  0.00           H
ATOM   2885  CB  THR A 190      77.310 -34.720  96.620  1.00  0.00           C
ATOM   2886  HB  THR A 190      77.070 -34.490  95.580  1.00  0.00           H
ATOM   2887  CG2 THR A 190      77.960 -33.480  97.280  1.00  0.00           C
ATOM   2888 1HG2 THR A 190      78.430 -33.650  98.250  1.00  0.00           H
ATOM   2889 2HG2 THR A 190      78.710 -33.040  96.630  1.00  0.00           H
ATOM   2890 3HG2 THR A 190      77.260 -32.660  97.450  1.00  0.00           H
ATOM   2891  OG1 THR A 190      78.210 -35.770  96.850  1.00  0.00           O
ATOM   2892  HG1 THR A 190      78.990 -35.550  96.330  1.00  0.00           H
ATOM   2893  C   THR A 190      75.130 -35.940  96.350  1.00  0.00           C
ATOM   2894  O   THR A 190      74.090 -35.550  95.780  1.00  0.00           O
ATOM   2895  N   THR A 191      75.620 -37.150  96.200  1.00  0.00           N
ATOM   2896  H   THR A 191      76.440 -37.400  96.740  1.00  0.00           H
ATOM   2897  CA  THR A 191      75.190 -38.030  95.120  1.00  0.00           C
ATOM   2898  HA  THR A 191      75.460 -37.450  94.240  1.00  0.00           H
ATOM   2899  CB  THR A 191      75.700 -39.460  95.160  1.00  0.00           C
ATOM   2900  HB  THR A 191      75.190 -40.060  94.410  1.00  0.00           H
ATOM   2901  CG2 THR A 191      77.200 -39.670  94.810  1.00  0.00           C
ATOM   2902 1HG2 THR A 191      77.480 -39.260  93.840  1.00  0.00           H
ATOM   2903 2HG2 THR A 191      77.940 -39.230  95.480  1.00  0.00           H
ATOM   2904 3HG2 THR A 191      77.360 -40.750  94.830  1.00  0.00           H
ATOM   2905  OG1 THR A 191      75.580 -40.040  96.440  1.00  0.00           O
ATOM   2906  HG1 THR A 191      76.270 -39.730  97.040  1.00  0.00           H
ATOM   2907  C   THR A 191      73.660 -38.210  95.010  1.00  0.00           C
ATOM   2908  O   THR A 191      73.110 -38.350  93.900  1.00  0.00           O
ATOM   2909  N   HIS A 192      72.900 -38.060  96.150  1.00  0.00           N
ATOM   2910  H   HIS A 192      73.360 -37.690  96.960  1.00  0.00           H
ATOM   2911  CA  HIS A 192      71.420 -38.250  96.200  1.00  0.00           C
ATOM   2912  HA  HIS A 192      71.300 -39.300  95.960  1.00  0.00           H
ATOM   2913  CB  HIS A 192      71.050 -38.040  97.630  1.00  0.00           C
ATOM   2914  HB1 HIS A 192      71.160 -36.960  97.750  1.00  0.00           H
ATOM   2915  HB2 HIS A 192      71.640 -38.610  98.340  1.00  0.00           H
ATOM   2916  CG  HIS A 192      69.580 -38.320  97.970  1.00  0.00           C
ATOM   2917  ND1 HIS A 192      68.790 -39.270  97.320  1.00  0.00           N
ATOM   2918  HD1 HIS A 192      69.070 -39.910  96.590  1.00  0.00           H
ATOM   2919  CE1 HIS A 192      67.670 -39.360  98.040  1.00  0.00           C
ATOM   2920  HE1 HIS A 192      66.940 -40.150  97.900  1.00  0.00           H
ATOM   2921  NE2 HIS A 192      67.660 -38.540  99.070  1.00  0.00           N
ATOM   2922  HE2 HIS A 192      66.910 -38.380  99.720  1.00  0.00           H
ATOM   2923  CD2 HIS A 192      68.840 -37.820  99.040  1.00  0.00           C
ATOM   2924  HD2 HIS A 192      69.200 -37.110  99.760  1.00  0.00           H
ATOM   2925  C   HIS A 192      70.650 -37.400  95.160  1.00  0.00           C
ATOM   2926  O   HIS A 192      69.430 -37.540  94.910  1.00  0.00           O
ATOM   2927  N   THR A 193      71.240 -36.300  94.750  1.00  0.00           N
ATOM   2928  H   THR A 193      72.090 -36.120  95.280  1.00  0.00           H
ATOM   2929  CA  THR A 193      70.700 -35.210  93.900  1.00  0.00           C
ATOM   2930  HA  THR A 193      69.810 -35.640  93.450  1.00  0.00           H
ATOM   2931  CB  THR A 193      70.260 -34.060  94.760  1.00  0.00           C
ATOM   2932  HB  THR A 193      70.030 -33.160  94.190  1.00  0.00           H
ATOM   2933  CG2 THR A 193      68.990 -34.260  95.640  1.00  0.00           C
ATOM   2934 1HG2 THR A 193      68.760 -33.370  96.220  1.00  0.00           H
ATOM   2935 2HG2 THR A 193      68.210 -34.550  94.930  1.00  0.00           H
ATOM   2936 3HG2 THR A 193      68.960 -35.200  96.200  1.00  0.00           H
ATOM   2937  OG1 THR A 193      71.350 -33.680  95.560  1.00  0.00           O
ATOM   2938  HG1 THR A 193      71.040 -32.870  95.990  1.00  0.00           H
ATOM   2939  C   THR A 193      71.630 -34.740  92.790  1.00  0.00           C
ATOM   2940  O   THR A 193      71.190 -34.330  91.720  1.00  0.00           O
ATOM   2941  N   THR A 194      72.940 -34.720  92.980  1.00  0.00           N
ATOM   2942  H   THR A 194      73.290 -35.130  93.840  1.00  0.00           H
ATOM   2943  CA  THR A 194      73.860 -34.060  92.060  1.00  0.00           C
ATOM   2944  HA  THR A 194      73.520 -33.080  91.740  1.00  0.00           H
ATOM   2945  CB  THR A 194      75.190 -33.740  92.680  1.00  0.00           C
ATOM   2946  HB  THR A 194      75.900 -33.440  91.910  1.00  0.00           H
ATOM   2947  CG2 THR A 194      75.160 -32.730  93.830  1.00  0.00           C
ATOM   2948 1HG2 THR A 194      74.540 -31.850  93.640  1.00  0.00           H
ATOM   2949 2HG2 THR A 194      74.710 -33.220  94.700  1.00  0.00           H
ATOM   2950 3HG2 THR A 194      76.160 -32.400  94.100  1.00  0.00           H
ATOM   2951  OG1 THR A 194      75.780 -34.880  93.260  1.00  0.00           O
ATOM   2952  HG1 THR A 194      76.740 -34.810  93.250  1.00  0.00           H
ATOM   2953  C   THR A 194      73.980 -34.960  90.780  1.00  0.00           C
ATOM   2954  O   THR A 194      74.100 -34.410  89.670  1.00  0.00           O
ATOM   2955  N   LEU A 195      73.930 -36.270  90.890  1.00  0.00           N
ATOM   2956  H   LEU A 195      73.910 -36.690  91.810  1.00  0.00           H
ATOM   2957  CA  LEU A 195      74.100 -37.220  89.850  1.00  0.00           C
ATOM   2958  HA  LEU A 195      75.020 -37.020  89.310  1.00  0.00           H
ATOM   2959  CB  LEU A 195      74.170 -38.600  90.500  1.00  0.00           C
ATOM   2960  HB1 LEU A 195      74.340 -39.260  89.650  1.00  0.00           H
ATOM   2961  HB2 LEU A 195      73.180 -38.870  90.870  1.00  0.00           H
ATOM   2962  CG  LEU A 195      75.350 -38.940  91.420  1.00  0.00           C
ATOM   2963  HG  LEU A 195      75.390 -38.390  92.360  1.00  0.00           H
ATOM   2964  CD1 LEU A 195      75.410 -40.420  91.700  1.00  0.00           C
ATOM   2965 1HD1 LEU A 195      76.200 -40.660  92.400  1.00  0.00           H
ATOM   2966 2HD1 LEU A 195      74.460 -40.770  92.110  1.00  0.00           H
ATOM   2967 3HD1 LEU A 195      75.640 -40.800  90.700  1.00  0.00           H
ATOM   2968  CD2 LEU A 195      76.720 -38.540  90.830  1.00  0.00           C
ATOM   2969 1HD2 LEU A 195      76.750 -39.000  89.840  1.00  0.00           H
ATOM   2970 2HD2 LEU A 195      76.670 -37.460  90.690  1.00  0.00           H
ATOM   2971 3HD2 LEU A 195      77.600 -38.910  91.360  1.00  0.00           H
ATOM   2972  C   LEU A 195      72.930 -37.130  88.870  1.00  0.00           C
ATOM   2973  O   LEU A 195      73.130 -37.560  87.710  1.00  0.00           O
ATOM   2974  N   GLU A 196      71.820 -36.470  89.210  1.00  0.00           N
ATOM   2975  H   GLU A 196      71.620 -36.330  90.190  1.00  0.00           H
ATOM   2976  CA  GLU A 196      70.680 -36.230  88.300  1.00  0.00           C
ATOM   2977  HA  GLU A 196      70.820 -36.710  87.330  1.00  0.00           H
ATOM   2978  CB  GLU A 196      69.400 -36.880  88.900  1.00  0.00           C
ATOM   2979  HB1 GLU A 196      69.680 -37.930  89.000  1.00  0.00           H
ATOM   2980  HB2 GLU A 196      68.550 -36.900  88.220  1.00  0.00           H
ATOM   2981  CG  GLU A 196      68.900 -36.150  90.200  1.00  0.00           C
ATOM   2982  HG1 GLU A 196      68.710 -35.130  89.880  1.00  0.00           H
ATOM   2983  HG2 GLU A 196      69.640 -36.180  91.000  1.00  0.00           H
ATOM   2984  CD  GLU A 196      67.590 -36.800  90.830  1.00  0.00           C
ATOM   2985  OE1 GLU A 196      67.610 -37.970  91.390  1.00  0.00           O
ATOM   2986  OE2 GLU A 196      66.560 -36.130  90.710  1.00  0.00           O
ATOM   2987  C   GLU A 196      70.560 -34.690  87.920  1.00  0.00           C
ATOM   2988  O   GLU A 196      69.560 -34.320  87.310  1.00  0.00           O
ATOM   2989  N   HIS A 197      71.580 -33.880  88.300  1.00  0.00           N
ATOM   2990  H   HIS A 197      72.280 -34.400  88.800  1.00  0.00           H
ATOM   2991  CA  HIS A 197      71.750 -32.360  88.050  1.00  0.00           C
ATOM   2992  HA  HIS A 197      70.850 -32.080  87.520  1.00  0.00           H
ATOM   2993  CB  HIS A 197      71.710 -31.560  89.360  1.00  0.00           C
ATOM   2994  HB1 HIS A 197      71.940 -30.510  89.210  1.00  0.00           H
ATOM   2995  HB2 HIS A 197      72.410 -32.210  89.880  1.00  0.00           H
ATOM   2996  CG  HIS A 197      70.410 -31.620  90.060  1.00  0.00           C
ATOM   2997  ND1 HIS A 197      70.210 -31.590  91.410  1.00  0.00           N
ATOM   2998  HD1 HIS A 197      70.910 -31.750  92.120  1.00  0.00           H
ATOM   2999  CE1 HIS A 197      68.850 -31.620  91.620  1.00  0.00           C
ATOM   3000  HE1 HIS A 197      68.400 -31.580  92.600  1.00  0.00           H
ATOM   3001  NE2 HIS A 197      68.170 -31.590  90.420  1.00  0.00           N
ATOM   3002  CD2 HIS A 197      69.190 -31.540  89.510  1.00  0.00           C
ATOM   3003  HD2 HIS A 197      68.980 -31.530  88.460  1.00  0.00           H
ATOM   3004  C   HIS A 197      72.930 -32.040  87.160  1.00  0.00           C
ATOM   3005  O   HIS A 197      72.690 -31.340  86.150  1.00  0.00           O
ATOM   3006  N   SER A 198      74.210 -32.470  87.450  1.00  0.00           N
ATOM   3007  H   SER A 198      74.330 -33.160  88.170  1.00  0.00           H
ATOM   3008  CA  SER A 198      75.330 -32.120  86.600  1.00  0.00           C
ATOM   3009  HA  SER A 198      75.310 -31.040  86.490  1.00  0.00           H
ATOM   3010  CB  SER A 198      76.600 -32.440  87.440  1.00  0.00           C
ATOM   3011  HB1 SER A 198      77.490 -31.970  87.030  1.00  0.00           H
ATOM   3012  HB2 SER A 198      76.750 -33.520  87.420  1.00  0.00           H
ATOM   3013  OG  SER A 198      76.490 -32.130  88.800  1.00  0.00           O
ATOM   3014  HG  SER A 198      77.320 -32.150  89.270  1.00  0.00           H
ATOM   3015  C   SER A 198      75.350 -32.910  85.310  1.00  0.00           C
ATOM   3016  O   SER A 198      75.420 -34.160  85.370  1.00  0.00           O
ATOM   3017  N   ASP A 199      75.390 -32.190  84.090  1.00  0.00           N
ATOM   3018  H   ASP A 199      75.270 -31.190  84.170  1.00  0.00           H
ATOM   3019  CA  ASP A 199      75.430 -32.850  82.800  1.00  0.00           C
ATOM   3020  HA  ASP A 199      74.870 -33.790  82.780  1.00  0.00           H
ATOM   3021  CB  ASP A 199      75.050 -31.840  81.690  1.00  0.00           C
ATOM   3022  HB1 ASP A 199      75.010 -32.380  80.740  1.00  0.00           H
ATOM   3023  HB2 ASP A 199      75.860 -31.120  81.570  1.00  0.00           H
ATOM   3024  CG  ASP A 199      73.790 -31.010  81.830  1.00  0.00           C
ATOM   3025  OD1 ASP A 199      72.790 -31.550  82.390  1.00  0.00           O
ATOM   3026  OD2 ASP A 199      73.630 -29.940  81.250  1.00  0.00           O
ATOM   3027  C   ASP A 199      76.810 -33.380  82.480  1.00  0.00           C
ATOM   3028  O   ASP A 199      76.890 -34.530  82.150  1.00  0.00           O
ATOM   3029  N   CYS A 200      77.850 -32.650  82.850  1.00  0.00           N
ATOM   3030  H   CYS A 200      77.620 -31.720  83.180  1.00  0.00           H
ATOM   3031  CA  CYS A 200      79.240 -33.110  82.930  1.00  0.00           C
ATOM   3032  HA  CYS A 200      79.370 -34.180  82.760  1.00  0.00           H
ATOM   3033  CB  CYS A 200      79.930 -32.670  81.650  1.00  0.00           C
ATOM   3034  HB1 CYS A 200      80.990 -32.880  81.820  1.00  0.00           H
ATOM   3035  HB2 CYS A 200      79.740 -31.610  81.520  1.00  0.00           H
ATOM   3036  SG  CYS A 200      79.310 -33.580  80.130  1.00  0.00           S
ATOM   3037  HG  CYS A 200      77.990 -33.410  80.210  1.00  0.00           H
ATOM   3038  C   CYS A 200      79.980 -32.570  84.150  1.00  0.00           C
ATOM   3039  O   CYS A 200      80.130 -31.390  84.350  1.00  0.00           O
ATOM   3040  N   ALA A 201      80.590 -33.460  84.880  1.00  0.00           N
ATOM   3041  H   ALA A 201      80.320 -34.430  84.820  1.00  0.00           H
ATOM   3042  CA  ALA A 201      81.230 -33.120  86.120  1.00  0.00           C
ATOM   3043  HA  ALA A 201      81.230 -32.050  86.330  1.00  0.00           H
ATOM   3044  CB  ALA A 201      80.550 -33.790  87.320  1.00  0.00           C
ATOM   3045  HB1 ALA A 201      81.000 -33.490  88.270  1.00  0.00           H
ATOM   3046  HB2 ALA A 201      79.510 -33.470  87.470  1.00  0.00           H
ATOM   3047  HB3 ALA A 201      80.610 -34.860  87.090  1.00  0.00           H
ATOM   3048  C   ALA A 201      82.700 -33.520  85.970  1.00  0.00           C
ATOM   3049  O   ALA A 201      83.090 -34.660  86.190  1.00  0.00           O
ATOM   3050  N   PHE A 202      83.480 -32.580  85.430  1.00  0.00           N
ATOM   3051  H   PHE A 202      83.080 -31.740  85.050  1.00  0.00           H
ATOM   3052  CA  PHE A 202      84.880 -32.770  85.160  1.00  0.00           C
ATOM   3053  HA  PHE A 202      84.990 -33.700  84.600  1.00  0.00           H
ATOM   3054  CB  PHE A 202      85.530 -31.640  84.290  1.00  0.00           C
ATOM   3055  HB1 PHE A 202      86.610 -31.680  84.440  1.00  0.00           H
ATOM   3056  HB2 PHE A 202      85.140 -30.690  84.660  1.00  0.00           H
ATOM   3057  CG  PHE A 202      85.090 -31.640  82.840  1.00  0.00           C
ATOM   3058  CD1 PHE A 202      85.850 -32.250  81.830  1.00  0.00           C
ATOM   3059  HD1 PHE A 202      86.750 -32.800  82.090  1.00  0.00           H
ATOM   3060  CE1 PHE A 202      85.470 -32.130  80.450  1.00  0.00           C
ATOM   3061  HE1 PHE A 202      86.040 -32.690  79.730  1.00  0.00           H
ATOM   3062  CZ  PHE A 202      84.340 -31.370  80.110  1.00  0.00           C
ATOM   3063  HZ  PHE A 202      84.050 -31.300  79.080  1.00  0.00           H
ATOM   3064  CE2 PHE A 202      83.600 -30.720  81.120  1.00  0.00           C
ATOM   3065  HE2 PHE A 202      82.710 -30.200  80.820  1.00  0.00           H
ATOM   3066  CD2 PHE A 202      83.970 -30.870  82.450  1.00  0.00           C
ATOM   3067  HD2 PHE A 202      83.410 -30.350  83.210  1.00  0.00           H
ATOM   3068  C   PHE A 202      85.720 -32.940  86.440  1.00  0.00           C
ATOM   3069  O   PHE A 202      85.590 -32.120  87.370  1.00  0.00           O
ATOM   3070  N   MET A 203      86.640 -33.930  86.520  1.00  0.00           N
ATOM   3071  H   MET A 203      86.610 -34.540  85.710  1.00  0.00           H
ATOM   3072  CA  MET A 203      87.560 -34.160  87.630  1.00  0.00           C
ATOM   3073  HA  MET A 203      87.250 -33.590  88.500  1.00  0.00           H
ATOM   3074  CB  MET A 203      87.430 -35.630  88.030  1.00  0.00           C
ATOM   3075  HB1 MET A 203      88.030 -36.280  87.390  1.00  0.00           H
ATOM   3076  HB2 MET A 203      86.400 -35.990  87.950  1.00  0.00           H
ATOM   3077  CG  MET A 203      87.990 -35.990  89.400  1.00  0.00           C
ATOM   3078  HG1 MET A 203      87.490 -35.240  90.010  1.00  0.00           H
ATOM   3079  HG2 MET A 203      89.080 -35.910  89.380  1.00  0.00           H
ATOM   3080  SD  MET A 203      87.620 -37.650  89.950  1.00  0.00           S
ATOM   3081  CE  MET A 203      85.940 -37.640  90.450  1.00  0.00           C
ATOM   3082  HE1 MET A 203      85.600 -38.640  90.710  1.00  0.00           H
ATOM   3083  HE2 MET A 203      85.940 -37.080  91.380  1.00  0.00           H
ATOM   3084  HE3 MET A 203      85.350 -37.040  89.750  1.00  0.00           H
ATOM   3085  C   MET A 203      89.030 -33.730  87.360  1.00  0.00           C
ATOM   3086  O   MET A 203      89.620 -34.050  86.310  1.00  0.00           O
ATOM   3087  N   VAL A 204      89.620 -33.070  88.310  1.00  0.00           N
ATOM   3088  H   VAL A 204      89.050 -32.710  89.060  1.00  0.00           H
ATOM   3089  CA  VAL A 204      91.130 -33.230  88.590  1.00  0.00           C
ATOM   3090  HA  VAL A 204      91.580 -34.040  88.020  1.00  0.00           H
ATOM   3091  CB  VAL A 204      91.920 -32.000  88.140  1.00  0.00           C
ATOM   3092  HB  VAL A 204      92.930 -32.100  88.550  1.00  0.00           H
ATOM   3093  CG1 VAL A 204      91.890 -31.850  86.590  1.00  0.00           C
ATOM   3094 1HG1 VAL A 204      91.890 -32.900  86.300  1.00  0.00           H
ATOM   3095 2HG1 VAL A 204      91.000 -31.380  86.170  1.00  0.00           H
ATOM   3096 3HG1 VAL A 204      92.830 -31.390  86.290  1.00  0.00           H
ATOM   3097  CG2 VAL A 204      91.360 -30.630  88.630  1.00  0.00           C
ATOM   3098 1HG2 VAL A 204      91.250 -30.560  89.710  1.00  0.00           H
ATOM   3099 2HG2 VAL A 204      92.080 -29.820  88.520  1.00  0.00           H
ATOM   3100 3HG2 VAL A 204      90.370 -30.520  88.180  1.00  0.00           H
ATOM   3101  C   VAL A 204      91.380 -33.580  90.040  1.00  0.00           C
ATOM   3102  O   VAL A 204      90.470 -33.690  90.860  1.00  0.00           O
ATOM   3103  N   ASP A 205      92.610 -33.810  90.290  1.00  0.00           N
ATOM   3104  H   ASP A 205      93.190 -34.030  89.490  1.00  0.00           H
ATOM   3105  CA  ASP A 205      93.240 -34.040  91.610  1.00  0.00           C
ATOM   3106  HA  ASP A 205      92.460 -33.900  92.350  1.00  0.00           H
ATOM   3107  CB  ASP A 205      93.660 -35.550  91.830  1.00  0.00           C
ATOM   3108  HB1 ASP A 205      94.480 -35.810  91.160  1.00  0.00           H
ATOM   3109  HB2 ASP A 205      92.810 -36.130  91.490  1.00  0.00           H
ATOM   3110  CG  ASP A 205      94.030 -35.980  93.330  1.00  0.00           C
ATOM   3111  OD1 ASP A 205      93.830 -37.180  93.610  1.00  0.00           O
ATOM   3112  OD2 ASP A 205      94.480 -35.120  94.140  1.00  0.00           O
ATOM   3113  C   ASP A 205      94.410 -33.080  91.820  1.00  0.00           C
ATOM   3114  O   ASP A 205      95.320 -32.960  90.990  1.00  0.00           O
ATOM   3115  N   ASN A 206      94.320 -32.340  92.940  1.00  0.00           N
ATOM   3116  H   ASN A 206      93.660 -32.510  93.690  1.00  0.00           H
ATOM   3117  CA  ASN A 206      95.400 -31.420  93.240  1.00  0.00           C
ATOM   3118  HA  ASN A 206      95.520 -30.770  92.370  1.00  0.00           H
ATOM   3119  CB  ASN A 206      94.990 -30.600  94.420  1.00  0.00           C
ATOM   3120  HB1 ASN A 206      94.010 -30.880  94.790  1.00  0.00           H
ATOM   3121  HB2 ASN A 206      94.990 -29.550  94.110  1.00  0.00           H
ATOM   3122  CG  ASN A 206      95.950 -30.660  95.640  1.00  0.00           C
ATOM   3123  OD1 ASN A 206      96.830 -29.810  95.930  1.00  0.00           O
ATOM   3124  ND2 ASN A 206      95.830 -31.570  96.560  1.00  0.00           N
ATOM   3125 1HD2 ASN A 206      95.180 -32.330  96.660  1.00  0.00           H
ATOM   3126 2HD2 ASN A 206      96.580 -31.660  97.230  1.00  0.00           H
ATOM   3127  C   ASN A 206      96.840 -32.030  93.410  1.00  0.00           C
ATOM   3128  O   ASN A 206      97.850 -31.440  92.990  1.00  0.00           O
ATOM   3129  N   GLU A 207      96.860 -33.270  93.960  1.00  0.00           N
ATOM   3130  H   GLU A 207      96.000 -33.730  94.230  1.00  0.00           H
ATOM   3131  CA  GLU A 207      98.090 -34.020  94.300  1.00  0.00           C
ATOM   3132  HA  GLU A 207      98.690 -33.410  94.980  1.00  0.00           H
ATOM   3133  CB  GLU A 207      97.730 -35.260  95.120  1.00  0.00           C
ATOM   3134  HB1 GLU A 207      98.590 -35.910  95.300  1.00  0.00           H
ATOM   3135  HB2 GLU A 207      97.060 -35.760  94.420  1.00  0.00           H
ATOM   3136  CG  GLU A 207      97.140 -35.040  96.500  1.00  0.00           C
ATOM   3137  HG1 GLU A 207      97.040 -36.020  96.970  1.00  0.00           H
ATOM   3138  HG2 GLU A 207      96.160 -34.590  96.340  1.00  0.00           H
ATOM   3139  CD  GLU A 207      98.060 -34.230  97.390  1.00  0.00           C
ATOM   3140  OE1 GLU A 207      98.920 -34.840  98.100  1.00  0.00           O
ATOM   3141  OE2 GLU A 207      97.980 -32.950  97.480  1.00  0.00           O
ATOM   3142  C   GLU A 207      98.920 -34.290  93.030  1.00  0.00           C
ATOM   3143  O   GLU A 207     100.160 -34.410  93.010  1.00  0.00           O
ATOM   3144  N   ALA A 208      98.180 -34.440  91.880  1.00  0.00           N
ATOM   3145  H   ALA A 208      97.180 -34.410  91.980  1.00  0.00           H
ATOM   3146  CA  ALA A 208      98.840 -34.770  90.560  1.00  0.00           C
ATOM   3147  HA  ALA A 208      99.700 -35.420  90.740  1.00  0.00           H
ATOM   3148  CB  ALA A 208      97.780 -35.430  89.690  1.00  0.00           C
ATOM   3149  HB1 ALA A 208      98.160 -35.820  88.750  1.00  0.00           H
ATOM   3150  HB2 ALA A 208      97.400 -36.350  90.120  1.00  0.00           H
ATOM   3151  HB3 ALA A 208      97.090 -34.660  89.340  1.00  0.00           H
ATOM   3152  C   ALA A 208      99.390 -33.460  89.930  1.00  0.00           C
ATOM   3153  O   ALA A 208     100.470 -33.520  89.390  1.00  0.00           O
ATOM   3154  N   ILE A 209      98.690 -32.310  90.030  1.00  0.00           N
ATOM   3155  H   ILE A 209      97.800 -32.350  90.520  1.00  0.00           H
ATOM   3156  CA  ILE A 209      99.160 -30.970  89.550  1.00  0.00           C
ATOM   3157  HA  ILE A 209      99.580 -31.130  88.550  1.00  0.00           H
ATOM   3158  CB  ILE A 209      97.980 -30.000  89.350  1.00  0.00           C
ATOM   3159  HB  ILE A 209      97.570 -29.890  90.350  1.00  0.00           H
ATOM   3160  CG2 ILE A 209      98.330 -28.600  88.850  1.00  0.00           C
ATOM   3161 1HG2 ILE A 209      99.100 -28.160  89.480  1.00  0.00           H
ATOM   3162 2HG2 ILE A 209      98.690 -28.610  87.810  1.00  0.00           H
ATOM   3163 3HG2 ILE A 209      97.500 -27.910  88.960  1.00  0.00           H
ATOM   3164  CG1 ILE A 209      96.890 -30.570  88.420  1.00  0.00           C
ATOM   3165 1HG1 ILE A 209      96.640 -31.620  88.580  1.00  0.00           H
ATOM   3166 2HG1 ILE A 209      97.270 -30.300  87.430  1.00  0.00           H
ATOM   3167  CD  ILE A 209      95.580 -29.780  88.720  1.00  0.00           C
ATOM   3168  HD1 ILE A 209      94.840 -29.990  87.950  1.00  0.00           H
ATOM   3169  HD2 ILE A 209      95.060 -30.140  89.600  1.00  0.00           H
ATOM   3170  HD3 ILE A 209      95.670 -28.710  88.850  1.00  0.00           H
ATOM   3171  C   ILE A 209     100.220 -30.380  90.410  1.00  0.00           C
ATOM   3172  O   ILE A 209     101.210 -29.870  89.850  1.00  0.00           O
ATOM   3173  N   TYR A 210     100.150 -30.570  91.690  1.00  0.00           N
ATOM   3174  H   TYR A 210      99.320 -30.950  92.110  1.00  0.00           H
ATOM   3175  CA  TYR A 210     101.270 -30.320  92.660  1.00  0.00           C
ATOM   3176  HA  TYR A 210     101.580 -29.280  92.720  1.00  0.00           H
ATOM   3177  CB  TYR A 210     100.720 -30.720  94.030  1.00  0.00           C
ATOM   3178  HB1 TYR A 210     100.470 -31.770  94.180  1.00  0.00           H
ATOM   3179  HB2 TYR A 210      99.780 -30.190  94.170  1.00  0.00           H
ATOM   3180  CG  TYR A 210     101.630 -30.410  95.240  1.00  0.00           C
ATOM   3181  CD1 TYR A 210     101.310 -29.240  96.020  1.00  0.00           C
ATOM   3182  HD1 TYR A 210     100.480 -28.650  95.670  1.00  0.00           H
ATOM   3183  CE1 TYR A 210     102.040 -28.980  97.150  1.00  0.00           C
ATOM   3184  HE1 TYR A 210     101.720 -28.160  97.770  1.00  0.00           H
ATOM   3185  CZ  TYR A 210     103.150 -29.800  97.540  1.00  0.00           C
ATOM   3186  OH  TYR A 210     103.780 -29.490  98.700  1.00  0.00           O
ATOM   3187  HH  TYR A 210     104.620 -29.950  98.790  1.00  0.00           H
ATOM   3188  CE2 TYR A 210     103.550 -30.870  96.720  1.00  0.00           C
ATOM   3189  HE2 TYR A 210     104.360 -31.530  96.990  1.00  0.00           H
ATOM   3190  CD2 TYR A 210     102.700 -31.250  95.630  1.00  0.00           C
ATOM   3191  HD2 TYR A 210     102.940 -32.170  95.130  1.00  0.00           H
ATOM   3192  C   TYR A 210     102.540 -31.140  92.240  1.00  0.00           C
ATOM   3193  O   TYR A 210     103.570 -30.600  92.350  1.00  0.00           O
ATOM   3194  N   ASP A 211     102.330 -32.350  91.700  1.00  0.00           N
ATOM   3195  H   ASP A 211     101.390 -32.700  91.670  1.00  0.00           H
ATOM   3196  CA  ASP A 211     103.470 -33.120  91.120  1.00  0.00           C
ATOM   3197  HA  ASP A 211     104.230 -33.200  91.900  1.00  0.00           H
ATOM   3198  CB  ASP A 211     103.050 -34.560  90.750  1.00  0.00           C
ATOM   3199  HB1 ASP A 211     102.370 -34.580  89.900  1.00  0.00           H
ATOM   3200  HB2 ASP A 211     102.470 -35.050  91.540  1.00  0.00           H
ATOM   3201  CG  ASP A 211     104.260 -35.480  90.410  1.00  0.00           C
ATOM   3202  OD1 ASP A 211     104.150 -36.250  89.440  1.00  0.00           O
ATOM   3203  OD2 ASP A 211     105.360 -35.320  90.970  1.00  0.00           O
ATOM   3204  C   ASP A 211     104.130 -32.540  89.870  1.00  0.00           C
ATOM   3205  O   ASP A 211     105.340 -32.450  89.700  1.00  0.00           O
ATOM   3206  N   ILE A 212     103.300 -31.970  88.990  1.00  0.00           N
ATOM   3207  H   ILE A 212     102.310 -32.070  89.180  1.00  0.00           H
ATOM   3208  CA  ILE A 212     103.710 -31.230  87.800  1.00  0.00           C
ATOM   3209  HA  ILE A 212     104.400 -31.800  87.190  1.00  0.00           H
ATOM   3210  CB  ILE A 212     102.580 -30.780  86.790  1.00  0.00           C
ATOM   3211  HB  ILE A 212     102.030 -30.060  87.400  1.00  0.00           H
ATOM   3212  CG2 ILE A 212     103.220 -30.170  85.530  1.00  0.00           C
ATOM   3213 1HG2 ILE A 212     103.800 -30.970  85.070  1.00  0.00           H
ATOM   3214 2HG2 ILE A 212     102.420 -29.820  84.870  1.00  0.00           H
ATOM   3215 3HG2 ILE A 212     103.840 -29.310  85.770  1.00  0.00           H
ATOM   3216  CG1 ILE A 212     101.510 -31.920  86.360  1.00  0.00           C
ATOM   3217 1HG1 ILE A 212     101.110 -32.410  87.240  1.00  0.00           H
ATOM   3218 2HG1 ILE A 212     102.060 -32.620  85.730  1.00  0.00           H
ATOM   3219  CD  ILE A 212     100.280 -31.340  85.640  1.00  0.00           C
ATOM   3220  HD1 ILE A 212      99.730 -30.660  86.280  1.00  0.00           H
ATOM   3221  HD2 ILE A 212     100.540 -30.870  84.690  1.00  0.00           H
ATOM   3222  HD3 ILE A 212      99.680 -32.220  85.380  1.00  0.00           H
ATOM   3223  C   ILE A 212     104.470 -30.010  88.350  1.00  0.00           C
ATOM   3224  O   ILE A 212     105.660 -29.800  87.950  1.00  0.00           O
ATOM   3225  N   CYS A 213     104.000 -29.350  89.310  1.00  0.00           N
ATOM   3226  H   CYS A 213     103.100 -29.670  89.650  1.00  0.00           H
ATOM   3227  CA  CYS A 213     104.580 -28.160  89.960  1.00  0.00           C
ATOM   3228  HA  CYS A 213     104.890 -27.490  89.160  1.00  0.00           H
ATOM   3229  CB  CYS A 213     103.570 -27.380  90.740  1.00  0.00           C
ATOM   3230  HB1 CYS A 213     103.880 -26.430  91.180  1.00  0.00           H
ATOM   3231  HB2 CYS A 213     103.260 -27.960  91.610  1.00  0.00           H
ATOM   3232  SG  CYS A 213     102.180 -26.840  89.710  1.00  0.00           S
ATOM   3233  HG  CYS A 213     101.400 -27.910  89.610  1.00  0.00           H
ATOM   3234  C   CYS A 213     105.850 -28.460  90.800  1.00  0.00           C
ATOM   3235  O   CYS A 213     106.640 -27.580  90.860  1.00  0.00           O
ATOM   3236  N   ARG A 214     106.000 -29.700  91.240  1.00  0.00           N
ATOM   3237  H   ARG A 214     105.240 -30.340  91.050  1.00  0.00           H
ATOM   3238  CA  ARG A 214     107.190 -30.230  91.960  1.00  0.00           C
ATOM   3239  HA  ARG A 214     107.710 -29.460  92.530  1.00  0.00           H
ATOM   3240  CB  ARG A 214     106.650 -31.300  92.950  1.00  0.00           C
ATOM   3241  HB1 ARG A 214     106.240 -32.170  92.440  1.00  0.00           H
ATOM   3242  HB2 ARG A 214     105.800 -30.910  93.500  1.00  0.00           H
ATOM   3243  CG  ARG A 214     107.760 -31.820  93.880  1.00  0.00           C
ATOM   3244  HG1 ARG A 214     108.300 -30.950  94.250  1.00  0.00           H
ATOM   3245  HG2 ARG A 214     108.460 -32.450  93.340  1.00  0.00           H
ATOM   3246  CD  ARG A 214     107.110 -32.570  95.010  1.00  0.00           C
ATOM   3247  HD1 ARG A 214     106.770 -33.530  94.640  1.00  0.00           H
ATOM   3248  HD2 ARG A 214     106.280 -31.970  95.410  1.00  0.00           H
ATOM   3249  NE  ARG A 214     108.090 -32.770  96.110  1.00  0.00           N
ATOM   3250  HE  ARG A 214     108.950 -32.240  96.020  1.00  0.00           H
ATOM   3251  CZ  ARG A 214     107.990 -33.430  97.260  1.00  0.00           C
ATOM   3252  NH1 ARG A 214     106.930 -34.050  97.670  1.00  0.00           N
ATOM   3253 1HH1 ARG A 214     106.130 -34.080  97.060  1.00  0.00           H
ATOM   3254 2HH1 ARG A 214     107.050 -34.540  98.540  1.00  0.00           H
ATOM   3255  NH2 ARG A 214     109.000 -33.510  97.990  1.00  0.00           N
ATOM   3256 1HH2 ARG A 214     109.840 -33.150  97.580  1.00  0.00           H
ATOM   3257 2HH2 ARG A 214     108.990 -33.960  98.890  1.00  0.00           H
ATOM   3258  C   ARG A 214     108.210 -30.810  90.930  1.00  0.00           C
ATOM   3259  O   ARG A 214     109.290 -31.030  91.410  1.00  0.00           O
ATOM   3260  N   ARG A 215     108.020 -30.930  89.600  1.00  0.00           N
ATOM   3261  H   ARG A 215     107.060 -30.830  89.290  1.00  0.00           H
ATOM   3262  CA  ARG A 215     108.970 -31.450  88.570  1.00  0.00           C
ATOM   3263  HA  ARG A 215     109.890 -31.690  89.090  1.00  0.00           H
ATOM   3264  CB  ARG A 215     108.340 -32.580  87.820  1.00  0.00           C
ATOM   3265  HB1 ARG A 215     108.900 -32.860  86.930  1.00  0.00           H
ATOM   3266  HB2 ARG A 215     107.370 -32.250  87.430  1.00  0.00           H
ATOM   3267  CG  ARG A 215     108.230 -33.860  88.720  1.00  0.00           C
ATOM   3268  HG1 ARG A 215     107.490 -33.740  89.500  1.00  0.00           H
ATOM   3269  HG2 ARG A 215     109.240 -34.080  89.070  1.00  0.00           H
ATOM   3270  CD  ARG A 215     107.790 -35.050  87.820  1.00  0.00           C
ATOM   3271  HD1 ARG A 215     108.130 -35.960  88.310  1.00  0.00           H
ATOM   3272  HD2 ARG A 215     108.280 -34.890  86.860  1.00  0.00           H
ATOM   3273  NE  ARG A 215     106.320 -35.110  87.620  1.00  0.00           N
ATOM   3274  HE  ARG A 215     105.830 -35.570  88.380  1.00  0.00           H
ATOM   3275  CZ  ARG A 215     105.510 -34.540  86.810  1.00  0.00           C
ATOM   3276  NH1 ARG A 215     105.820 -33.760  85.810  1.00  0.00           N
ATOM   3277 1HH1 ARG A 215     106.770 -33.460  85.620  1.00  0.00           H
ATOM   3278 2HH1 ARG A 215     105.160 -33.780  85.040  1.00  0.00           H
ATOM   3279  NH2 ARG A 215     104.260 -34.790  86.910  1.00  0.00           N
ATOM   3280 1HH2 ARG A 215     103.890 -35.400  87.630  1.00  0.00           H
ATOM   3281 2HH2 ARG A 215     103.690 -34.310  86.230  1.00  0.00           H
ATOM   3282  C   ARG A 215     109.250 -30.400  87.540  1.00  0.00           C
ATOM   3283  O   ARG A 215     110.410 -30.160  87.220  1.00  0.00           O
ATOM   3284  N   ASN A 216     108.260 -29.590  87.060  1.00  0.00           N
ATOM   3285  H   ASN A 216     107.300 -29.730  87.340  1.00  0.00           H
ATOM   3286  CA  ASN A 216     108.510 -28.880  85.780  1.00  0.00           C
ATOM   3287  HA  ASN A 216     109.350 -29.310  85.250  1.00  0.00           H
ATOM   3288  CB  ASN A 216     107.220 -29.040  84.960  1.00  0.00           C
ATOM   3289  HB1 ASN A 216     107.040 -28.300  84.190  1.00  0.00           H
ATOM   3290  HB2 ASN A 216     106.390 -28.920  85.660  1.00  0.00           H
ATOM   3291  CG  ASN A 216     106.940 -30.450  84.410  1.00  0.00           C
ATOM   3292  OD1 ASN A 216     107.550 -31.410  84.800  1.00  0.00           O
ATOM   3293  ND2 ASN A 216     105.900 -30.630  83.630  1.00  0.00           N
ATOM   3294 1HD2 ASN A 216     105.570 -29.800  83.160  1.00  0.00           H
ATOM   3295 2HD2 ASN A 216     105.460 -31.530  83.520  1.00  0.00           H
ATOM   3296  C   ASN A 216     108.930 -27.410  85.940  1.00  0.00           C
ATOM   3297  O   ASN A 216     109.070 -26.730  84.880  1.00  0.00           O
ATOM   3298  N   LEU A 217     108.970 -26.900  87.170  1.00  0.00           N
ATOM   3299  H   LEU A 217     108.700 -27.550  87.890  1.00  0.00           H
ATOM   3300  CA  LEU A 217     109.160 -25.450  87.460  1.00  0.00           C
ATOM   3301  HA  LEU A 217     109.200 -24.900  86.510  1.00  0.00           H
ATOM   3302  CB  LEU A 217     108.030 -25.000  88.400  1.00  0.00           C
ATOM   3303  HB1 LEU A 217     108.010 -23.910  88.450  1.00  0.00           H
ATOM   3304  HB2 LEU A 217     108.150 -25.340  89.430  1.00  0.00           H
ATOM   3305  CG  LEU A 217     106.600 -25.400  88.040  1.00  0.00           C
ATOM   3306  HG  LEU A 217     106.540 -26.480  88.190  1.00  0.00           H
ATOM   3307  CD1 LEU A 217     105.560 -24.770  88.910  1.00  0.00           C
ATOM   3308 1HD1 LEU A 217     105.700 -25.030  89.960  1.00  0.00           H
ATOM   3309 2HD1 LEU A 217     105.620 -23.680  88.930  1.00  0.00           H
ATOM   3310 3HD1 LEU A 217     104.530 -25.080  88.730  1.00  0.00           H
ATOM   3311  CD2 LEU A 217     106.200 -25.000  86.620  1.00  0.00           C
ATOM   3312 1HD2 LEU A 217     106.900 -25.510  85.960  1.00  0.00           H
ATOM   3313 2HD2 LEU A 217     105.150 -25.210  86.370  1.00  0.00           H
ATOM   3314 3HD2 LEU A 217     106.280 -23.920  86.430  1.00  0.00           H
ATOM   3315  C   LEU A 217     110.490 -25.100  88.140  1.00  0.00           C
ATOM   3316  O   LEU A 217     110.690 -23.910  88.460  1.00  0.00           O
ATOM   3317  N   ASP A 218     111.330 -26.090  88.440  1.00  0.00           N
ATOM   3318  H   ASP A 218     110.980 -26.990  88.160  1.00  0.00           H
ATOM   3319  CA  ASP A 218     112.470 -25.940  89.300  1.00  0.00           C
ATOM   3320  HA  ASP A 218     112.770 -26.970  89.500  1.00  0.00           H
ATOM   3321  CB  ASP A 218     113.730 -25.220  88.780  1.00  0.00           C
ATOM   3322  HB1 ASP A 218     114.550 -25.330  89.480  1.00  0.00           H
ATOM   3323  HB2 ASP A 218     113.510 -24.160  88.670  1.00  0.00           H
ATOM   3324  CG  ASP A 218     114.180 -25.740  87.390  1.00  0.00           C
ATOM   3325  OD1 ASP A 218     114.930 -25.040  86.750  1.00  0.00           O
ATOM   3326  OD2 ASP A 218     113.880 -26.920  86.980  1.00  0.00           O
ATOM   3327  C   ASP A 218     112.070 -25.490  90.690  1.00  0.00           C
ATOM   3328  O   ASP A 218     112.570 -24.530  91.270  1.00  0.00           O
ATOM   3329  N   ILE A 219     111.010 -26.200  91.200  1.00  0.00           N
ATOM   3330  H   ILE A 219     110.480 -26.810  90.590  1.00  0.00           H
ATOM   3331  CA  ILE A 219     110.500 -26.140  92.610  1.00  0.00           C
ATOM   3332  HA  ILE A 219     111.240 -25.670  93.250  1.00  0.00           H
ATOM   3333  CB  ILE A 219     109.270 -25.200  92.650  1.00  0.00           C
ATOM   3334  HB  ILE A 219     108.720 -25.260  91.710  1.00  0.00           H
ATOM   3335  CG2 ILE A 219     108.190 -25.550  93.650  1.00  0.00           C
ATOM   3336 1HG2 ILE A 219     108.440 -25.180  94.650  1.00  0.00           H
ATOM   3337 2HG2 ILE A 219     107.250 -25.040  93.450  1.00  0.00           H
ATOM   3338 3HG2 ILE A 219     108.010 -26.620  93.620  1.00  0.00           H
ATOM   3339  CG1 ILE A 219     109.600 -23.710  92.800  1.00  0.00           C
ATOM   3340 1HG1 ILE A 219     110.400 -23.430  92.120  1.00  0.00           H
ATOM   3341 2HG1 ILE A 219     109.960 -23.510  93.810  1.00  0.00           H
ATOM   3342  CD  ILE A 219     108.450 -22.810  92.340  1.00  0.00           C
ATOM   3343  HD1 ILE A 219     108.790 -21.780  92.350  1.00  0.00           H
ATOM   3344  HD2 ILE A 219     108.210 -23.070  91.310  1.00  0.00           H
ATOM   3345  HD3 ILE A 219     107.650 -22.820  93.090  1.00  0.00           H
ATOM   3346  C   ILE A 219     110.300 -27.550  93.240  1.00  0.00           C
ATOM   3347  O   ILE A 219     110.030 -28.510  92.530  1.00  0.00           O
ATOM   3348  N   GLU A 220     110.500 -27.580  94.570  1.00  0.00           N
ATOM   3349  H   GLU A 220     110.900 -26.800  95.070  1.00  0.00           H
ATOM   3350  CA  GLU A 220     110.400 -28.760  95.430  1.00  0.00           C
ATOM   3351  HA  GLU A 220     110.360 -29.680  94.840  1.00  0.00           H
ATOM   3352  CB  GLU A 220     111.700 -28.790  96.310  1.00  0.00           C
ATOM   3353  HB1 GLU A 220     111.730 -27.940  96.980  1.00  0.00           H
ATOM   3354  HB2 GLU A 220     112.550 -28.790  95.630  1.00  0.00           H
ATOM   3355  CG  GLU A 220     111.650 -30.050  97.200  1.00  0.00           C
ATOM   3356  HG1 GLU A 220     110.810 -29.920  97.890  1.00  0.00           H
ATOM   3357  HG2 GLU A 220     112.570 -30.090  97.780  1.00  0.00           H
ATOM   3358  CD  GLU A 220     111.800 -31.350  96.390  1.00  0.00           C
ATOM   3359  OE1 GLU A 220     110.860 -32.230  96.440  1.00  0.00           O
ATOM   3360  OE2 GLU A 220     112.890 -31.520  95.770  1.00  0.00           O
ATOM   3361  C   GLU A 220     109.100 -28.720  96.250  1.00  0.00           C
ATOM   3362  O   GLU A 220     108.510 -29.770  96.390  1.00  0.00           O
ATOM   3363  N   ARG A 221     108.730 -27.500  96.650  1.00  0.00           N
ATOM   3364  H   ARG A 221     109.330 -26.730  96.380  1.00  0.00           H
ATOM   3365  CA  ARG A 221     107.710 -27.080  97.660  1.00  0.00           C
ATOM   3366  HA  ARG A 221     107.120 -27.930  98.010  1.00  0.00           H
ATOM   3367  CB  ARG A 221     108.570 -26.430  98.800  1.00  0.00           C
ATOM   3368  HB1 ARG A 221     107.910 -25.970  99.540  1.00  0.00           H
ATOM   3369  HB2 ARG A 221     109.120 -25.550  98.460  1.00  0.00           H
ATOM   3370  CG  ARG A 221     109.590 -27.410  99.480  1.00  0.00           C
ATOM   3371  HG1 ARG A 221     109.960 -27.050 100.430  1.00  0.00           H
ATOM   3372  HG2 ARG A 221     110.410 -27.660  98.810  1.00  0.00           H
ATOM   3373  CD  ARG A 221     108.960 -28.780  99.820  1.00  0.00           C
ATOM   3374  HD1 ARG A 221     108.730 -29.220  98.840  1.00  0.00           H
ATOM   3375  HD2 ARG A 221     108.130 -28.550 100.490  1.00  0.00           H
ATOM   3376  NE  ARG A 221     109.930 -29.750 100.430  1.00  0.00           N
ATOM   3377  HE  ARG A 221     110.870 -29.420 100.530  1.00  0.00           H
ATOM   3378  CZ  ARG A 221     109.660 -30.880 101.060  1.00  0.00           C
ATOM   3379  NH1 ARG A 221     108.460 -31.350 101.160  1.00  0.00           N
ATOM   3380 1HH1 ARG A 221     107.730 -30.970 100.570  1.00  0.00           H
ATOM   3381 2HH1 ARG A 221     108.400 -32.310 101.480  1.00  0.00           H
ATOM   3382  NH2 ARG A 221     110.730 -31.450 101.580  1.00  0.00           N
ATOM   3383 1HH2 ARG A 221     111.610 -31.060 101.270  1.00  0.00           H
ATOM   3384 2HH2 ARG A 221     110.580 -32.420 101.820  1.00  0.00           H
ATOM   3385  C   ARG A 221     106.610 -26.140  97.020  1.00  0.00           C
ATOM   3386  O   ARG A 221     106.620 -25.000  97.440  1.00  0.00           O
ATOM   3387  N   PRO A 222     105.830 -26.550  95.980  1.00  0.00           N
ATOM   3388  CD  PRO A 222     105.600 -28.000  95.540  1.00  0.00           C
ATOM   3389  HD1 PRO A 222     105.480 -28.610  96.440  1.00  0.00           H
ATOM   3390  HD2 PRO A 222     106.470 -28.360  94.980  1.00  0.00           H
ATOM   3391  CG  PRO A 222     104.470 -28.120  94.490  1.00  0.00           C
ATOM   3392  HG1 PRO A 222     103.570 -28.400  95.040  1.00  0.00           H
ATOM   3393  HG2 PRO A 222     104.800 -28.820  93.710  1.00  0.00           H
ATOM   3394  CB  PRO A 222     104.470 -26.690  94.030  1.00  0.00           C
ATOM   3395  HB1 PRO A 222     103.440 -26.460  93.760  1.00  0.00           H
ATOM   3396  HB2 PRO A 222     105.210 -26.510  93.250  1.00  0.00           H
ATOM   3397  CA  PRO A 222     104.880 -25.750  95.230  1.00  0.00           C
ATOM   3398  HA  PRO A 222     105.420 -24.880  94.840  1.00  0.00           H
ATOM   3399  C   PRO A 222     103.710 -25.300  96.130  1.00  0.00           C
ATOM   3400  O   PRO A 222     103.540 -25.780  97.270  1.00  0.00           O
ATOM   3401  N   THR A 223     102.840 -24.340  95.690  1.00  0.00           N
ATOM   3402  H   THR A 223     103.150 -23.820  94.890  1.00  0.00           H
ATOM   3403  CA  THR A 223     101.650 -23.800  96.410  1.00  0.00           C
ATOM   3404  HA  THR A 223     101.230 -24.560  97.060  1.00  0.00           H
ATOM   3405  CB  THR A 223     102.120 -22.740  97.350  1.00  0.00           C
ATOM   3406  HB  THR A 223     102.890 -23.150  98.010  1.00  0.00           H
ATOM   3407  CG2 THR A 223     102.590 -21.420  96.700  1.00  0.00           C
ATOM   3408 1HG2 THR A 223     101.680 -21.020  96.270  1.00  0.00           H
ATOM   3409 2HG2 THR A 223     103.000 -20.680  97.390  1.00  0.00           H
ATOM   3410 3HG2 THR A 223     103.340 -21.650  95.940  1.00  0.00           H
ATOM   3411  OG1 THR A 223     101.030 -22.390  98.080  1.00  0.00           O
ATOM   3412  HG1 THR A 223     101.330 -21.680  98.650  1.00  0.00           H
ATOM   3413  C   THR A 223     100.560 -23.410  95.400  1.00  0.00           C
ATOM   3414  O   THR A 223     100.840 -23.350  94.250  1.00  0.00           O
ATOM   3415  N   TYR A 224      99.240 -23.260  95.820  1.00  0.00           N
ATOM   3416  H   TYR A 224      99.060 -23.380  96.800  1.00  0.00           H
ATOM   3417  CA  TYR A 224      98.150 -23.260  94.890  1.00  0.00           C
ATOM   3418  HA  TYR A 224      98.060 -24.240  94.420  1.00  0.00           H
ATOM   3419  CB  TYR A 224      96.830 -23.090  95.580  1.00  0.00           C
ATOM   3420  HB1 TYR A 224      96.020 -23.130  94.850  1.00  0.00           H
ATOM   3421  HB2 TYR A 224      96.820 -22.160  96.130  1.00  0.00           H
ATOM   3422  CG  TYR A 224      96.460 -24.210  96.570  1.00  0.00           C
ATOM   3423  CD1 TYR A 224      96.190 -23.850  97.900  1.00  0.00           C
ATOM   3424  HD1 TYR A 224      96.290 -22.840  98.260  1.00  0.00           H
ATOM   3425  CE1 TYR A 224      95.780 -24.870  98.810  1.00  0.00           C
ATOM   3426  HE1 TYR A 224      95.570 -24.640  99.850  1.00  0.00           H
ATOM   3427  CZ  TYR A 224      95.710 -26.200  98.340  1.00  0.00           C
ATOM   3428  OH  TYR A 224      95.280 -27.240  99.160  1.00  0.00           O
ATOM   3429  HH  TYR A 224      95.060 -26.990 100.070  1.00  0.00           H
ATOM   3430  CE2 TYR A 224      95.980 -26.490  96.980  1.00  0.00           C
ATOM   3431  HE2 TYR A 224      95.830 -27.510  96.650  1.00  0.00           H
ATOM   3432  CD2 TYR A 224      96.340 -25.460  96.080  1.00  0.00           C
ATOM   3433  HD2 TYR A 224      96.400 -25.720  95.040  1.00  0.00           H
ATOM   3434  C   TYR A 224      98.280 -22.350  93.640  1.00  0.00           C
ATOM   3435  O   TYR A 224      97.870 -22.680  92.520  1.00  0.00           O
ATOM   3436  N   THR A 225      98.830 -21.190  93.950  1.00  0.00           N
ATOM   3437  H   THR A 225      98.990 -20.980  94.920  1.00  0.00           H
ATOM   3438  CA  THR A 225      99.270 -20.200  92.930  1.00  0.00           C
ATOM   3439  HA  THR A 225      98.470 -19.620  92.460  1.00  0.00           H
ATOM   3440  CB  THR A 225     100.200 -19.060  93.350  1.00  0.00           C
ATOM   3441  HB  THR A 225     100.440 -18.330  92.580  1.00  0.00           H
ATOM   3442  CG2 THR A 225      99.600 -18.180  94.440  1.00  0.00           C
ATOM   3443 1HG2 THR A 225      99.600 -18.790  95.350  1.00  0.00           H
ATOM   3444 2HG2 THR A 225     100.150 -17.250  94.570  1.00  0.00           H
ATOM   3445 3HG2 THR A 225      98.540 -17.940  94.320  1.00  0.00           H
ATOM   3446  OG1 THR A 225     101.360 -19.630  93.970  1.00  0.00           O
ATOM   3447  HG1 THR A 225     101.750 -18.940  94.510  1.00  0.00           H
ATOM   3448  C   THR A 225      99.910 -20.840  91.680  1.00  0.00           C
ATOM   3449  O   THR A 225      99.530 -20.480  90.600  1.00  0.00           O
ATOM   3450  N   ASN A 226     100.770 -21.880  91.810  1.00  0.00           N
ATOM   3451  H   ASN A 226     101.140 -21.960  92.750  1.00  0.00           H
ATOM   3452  CA  ASN A 226     101.380 -22.620  90.730  1.00  0.00           C
ATOM   3453  HA  ASN A 226     101.610 -21.940  89.910  1.00  0.00           H
ATOM   3454  CB  ASN A 226     102.550 -23.340  91.350  1.00  0.00           C
ATOM   3455  HB1 ASN A 226     102.950 -24.020  90.600  1.00  0.00           H
ATOM   3456  HB2 ASN A 226     102.230 -24.000  92.160  1.00  0.00           H
ATOM   3457  CG  ASN A 226     103.690 -22.440  91.830  1.00  0.00           C
ATOM   3458  OD1 ASN A 226     104.190 -22.640  92.930  1.00  0.00           O
ATOM   3459  ND2 ASN A 226     104.060 -21.500  91.030  1.00  0.00           N
ATOM   3460 1HD2 ASN A 226     103.620 -21.520  90.120  1.00  0.00           H
ATOM   3461 2HD2 ASN A 226     104.880 -20.950  91.230  1.00  0.00           H
ATOM   3462  C   ASN A 226     100.420 -23.540  90.020  1.00  0.00           C
ATOM   3463  O   ASN A 226     100.320 -23.540  88.820  1.00  0.00           O
ATOM   3464  N   LEU A 227      99.620 -24.300  90.770  1.00  0.00           N
ATOM   3465  H   LEU A 227      99.800 -24.220  91.760  1.00  0.00           H
ATOM   3466  CA  LEU A 227      98.690 -25.310  90.310  1.00  0.00           C
ATOM   3467  HA  LEU A 227      99.180 -26.090  89.720  1.00  0.00           H
ATOM   3468  CB  LEU A 227      98.050 -26.150  91.470  1.00  0.00           C
ATOM   3469  HB1 LEU A 227      97.310 -26.760  90.940  1.00  0.00           H
ATOM   3470  HB2 LEU A 227      97.600 -25.480  92.190  1.00  0.00           H
ATOM   3471  CG  LEU A 227      98.800 -27.100  92.350  1.00  0.00           C
ATOM   3472  HG  LEU A 227      99.300 -27.870  91.760  1.00  0.00           H
ATOM   3473  CD1 LEU A 227      99.790 -26.580  93.340  1.00  0.00           C
ATOM   3474 1HD1 LEU A 227      99.380 -25.680  93.800  1.00  0.00           H
ATOM   3475 2HD1 LEU A 227     100.050 -27.280  94.130  1.00  0.00           H
ATOM   3476 3HD1 LEU A 227     100.730 -26.310  92.850  1.00  0.00           H
ATOM   3477  CD2 LEU A 227      97.710 -27.980  93.080  1.00  0.00           C
ATOM   3478 1HD2 LEU A 227      96.860 -28.250  92.450  1.00  0.00           H
ATOM   3479 2HD2 LEU A 227      98.020 -28.870  93.630  1.00  0.00           H
ATOM   3480 3HD2 LEU A 227      97.280 -27.410  93.900  1.00  0.00           H
ATOM   3481  C   LEU A 227      97.530 -24.700  89.550  1.00  0.00           C
ATOM   3482  O   LEU A 227      96.980 -25.220  88.540  1.00  0.00           O
ATOM   3483  N   ASN A 228      97.160 -23.540  90.040  1.00  0.00           N
ATOM   3484  H   ASN A 228      97.550 -23.260  90.930  1.00  0.00           H
ATOM   3485  CA  ASN A 228      96.070 -22.810  89.410  1.00  0.00           C
ATOM   3486  HA  ASN A 228      95.250 -23.510  89.200  1.00  0.00           H
ATOM   3487  CB  ASN A 228      95.550 -21.680  90.400  1.00  0.00           C
ATOM   3488  HB1 ASN A 228      94.790 -21.120  89.860  1.00  0.00           H
ATOM   3489  HB2 ASN A 228      96.400 -21.040  90.640  1.00  0.00           H
ATOM   3490  CG  ASN A 228      95.020 -22.140  91.740  1.00  0.00           C
ATOM   3491  OD1 ASN A 228      94.840 -23.290  91.920  1.00  0.00           O
ATOM   3492  ND2 ASN A 228      94.710 -21.260  92.680  1.00  0.00           N
ATOM   3493 1HD2 ASN A 228      94.720 -20.260  92.530  1.00  0.00           H
ATOM   3494 2HD2 ASN A 228      94.430 -21.720  93.540  1.00  0.00           H
ATOM   3495  C   ASN A 228      96.410 -22.270  87.990  1.00  0.00           C
ATOM   3496  O   ASN A 228      95.660 -22.520  87.050  1.00  0.00           O
ATOM   3497  N   ARG A 229      97.650 -21.760  87.840  1.00  0.00           N
ATOM   3498  H   ARG A 229      98.100 -21.670  88.730  1.00  0.00           H
ATOM   3499  CA  ARG A 229      98.310 -21.380  86.620  1.00  0.00           C
ATOM   3500  HA  ARG A 229      97.600 -20.660  86.220  1.00  0.00           H
ATOM   3501  CB  ARG A 229      99.620 -20.620  86.660  1.00  0.00           C
ATOM   3502  HB1 ARG A 229      99.960 -20.650  85.620  1.00  0.00           H
ATOM   3503  HB2 ARG A 229     100.440 -21.120  87.170  1.00  0.00           H
ATOM   3504  CG  ARG A 229      99.500 -19.090  87.160  1.00  0.00           C
ATOM   3505  HG1 ARG A 229      99.100 -19.010  88.170  1.00  0.00           H
ATOM   3506  HG2 ARG A 229      98.960 -18.520  86.400  1.00  0.00           H
ATOM   3507  CD  ARG A 229     100.870 -18.410  87.200  1.00  0.00           C
ATOM   3508  HD1 ARG A 229     100.670 -17.340  87.240  1.00  0.00           H
ATOM   3509  HD2 ARG A 229     101.410 -18.550  86.260  1.00  0.00           H
ATOM   3510  NE  ARG A 229     101.590 -18.840  88.380  1.00  0.00           N
ATOM   3511  HE  ARG A 229     102.190 -19.650  88.390  1.00  0.00           H
ATOM   3512  CZ  ARG A 229     101.700 -18.190  89.470  1.00  0.00           C
ATOM   3513  NH1 ARG A 229     101.010 -17.080  89.700  1.00  0.00           N
ATOM   3514 1HH1 ARG A 229     100.540 -16.600  88.940  1.00  0.00           H
ATOM   3515 2HH1 ARG A 229     101.050 -16.760  90.660  1.00  0.00           H
ATOM   3516  NH2 ARG A 229     102.580 -18.610  90.330  1.00  0.00           N
ATOM   3517 1HH2 ARG A 229     103.350 -19.130  89.930  1.00  0.00           H
ATOM   3518 2HH2 ARG A 229     102.700 -18.190  91.240  1.00  0.00           H
ATOM   3519  C   ARG A 229      98.460 -22.540  85.580  1.00  0.00           C
ATOM   3520  O   ARG A 229      98.580 -22.290  84.400  1.00  0.00           O
ATOM   3521  N   LEU A 230      98.340 -23.810  86.000  1.00  0.00           N
ATOM   3522  H   LEU A 230      98.430 -23.960  86.990  1.00  0.00           H
ATOM   3523  CA  LEU A 230      98.130 -25.000  85.040  1.00  0.00           C
ATOM   3524  HA  LEU A 230      98.480 -24.680  84.060  1.00  0.00           H
ATOM   3525  CB  LEU A 230      99.000 -26.240  85.550  1.00  0.00           C
ATOM   3526  HB1 LEU A 230      98.370 -27.130  85.550  1.00  0.00           H
ATOM   3527  HB2 LEU A 230      99.070 -26.100  86.630  1.00  0.00           H
ATOM   3528  CG  LEU A 230     100.360 -26.360  84.950  1.00  0.00           C
ATOM   3529  HG  LEU A 230     100.960 -25.470  84.760  1.00  0.00           H
ATOM   3530  CD1 LEU A 230     101.260 -27.290  85.870  1.00  0.00           C
ATOM   3531 1HD1 LEU A 230     101.270 -27.000  86.920  1.00  0.00           H
ATOM   3532 2HD1 LEU A 230     100.910 -28.330  85.870  1.00  0.00           H
ATOM   3533 3HD1 LEU A 230     102.230 -27.460  85.400  1.00  0.00           H
ATOM   3534  CD2 LEU A 230     100.220 -27.010  83.550  1.00  0.00           C
ATOM   3535 1HD2 LEU A 230      99.270 -26.900  83.030  1.00  0.00           H
ATOM   3536 2HD2 LEU A 230     101.000 -26.470  82.990  1.00  0.00           H
ATOM   3537 3HD2 LEU A 230     100.460 -28.070  83.590  1.00  0.00           H
ATOM   3538  C   LEU A 230      96.670 -25.390  84.870  1.00  0.00           C
ATOM   3539  O   LEU A 230      96.270 -25.800  83.830  1.00  0.00           O
ATOM   3540  N   ILE A 231      95.830 -25.290  85.880  1.00  0.00           N
ATOM   3541  H   ILE A 231      96.160 -24.750  86.670  1.00  0.00           H
ATOM   3542  CA  ILE A 231      94.350 -25.550  85.730  1.00  0.00           C
ATOM   3543  HA  ILE A 231      94.280 -26.550  85.320  1.00  0.00           H
ATOM   3544  CB  ILE A 231      93.670 -25.490  87.150  1.00  0.00           C
ATOM   3545  HB  ILE A 231      94.070 -24.630  87.680  1.00  0.00           H
ATOM   3546  CG2 ILE A 231      92.170 -25.230  86.970  1.00  0.00           C
ATOM   3547 1HG2 ILE A 231      91.630 -25.130  87.910  1.00  0.00           H
ATOM   3548 2HG2 ILE A 231      91.990 -24.300  86.420  1.00  0.00           H
ATOM   3549 3HG2 ILE A 231      91.720 -26.010  86.360  1.00  0.00           H
ATOM   3550  CG1 ILE A 231      93.900 -26.770  88.030  1.00  0.00           C
ATOM   3551 1HG1 ILE A 231      94.970 -26.920  87.950  1.00  0.00           H
ATOM   3552 2HG1 ILE A 231      93.450 -27.680  87.650  1.00  0.00           H
ATOM   3553  CD  ILE A 231      93.480 -26.640  89.470  1.00  0.00           C
ATOM   3554  HD1 ILE A 231      93.910 -25.820  90.050  1.00  0.00           H
ATOM   3555  HD2 ILE A 231      92.390 -26.610  89.410  1.00  0.00           H
ATOM   3556  HD3 ILE A 231      93.700 -27.550  90.030  1.00  0.00           H
ATOM   3557  C   ILE A 231      93.750 -24.570  84.690  1.00  0.00           C
ATOM   3558  O   ILE A 231      92.990 -24.930  83.820  1.00  0.00           O
ATOM   3559  N   SER A 232      94.220 -23.320  84.710  1.00  0.00           N
ATOM   3560  H   SER A 232      94.750 -23.090  85.540  1.00  0.00           H
ATOM   3561  CA  SER A 232      93.750 -22.260  83.790  1.00  0.00           C
ATOM   3562  HA  SER A 232      92.660 -22.300  83.840  1.00  0.00           H
ATOM   3563  CB  SER A 232      94.240 -20.880  84.290  1.00  0.00           C
ATOM   3564  HB1 SER A 232      94.000 -20.700  85.340  1.00  0.00           H
ATOM   3565  HB2 SER A 232      93.830 -20.070  83.690  1.00  0.00           H
ATOM   3566  OG  SER A 232      95.610 -20.760  84.160  1.00  0.00           O
ATOM   3567  HG  SER A 232      95.870 -19.890  84.460  1.00  0.00           H
ATOM   3568  C   SER A 232      94.010 -22.610  82.300  1.00  0.00           C
ATOM   3569  O   SER A 232      93.190 -22.190  81.480  1.00  0.00           O
ATOM   3570  N   GLN A 233      95.050 -23.390  81.950  1.00  0.00           N
ATOM   3571  H   GLN A 233      95.720 -23.630  82.680  1.00  0.00           H
ATOM   3572  CA  GLN A 233      95.370 -23.830  80.560  1.00  0.00           C
ATOM   3573  HA  GLN A 233      95.380 -23.000  79.860  1.00  0.00           H
ATOM   3574  CB  GLN A 233      96.770 -24.470  80.450  1.00  0.00           C
ATOM   3575  HB1 GLN A 233      96.840 -24.740  79.400  1.00  0.00           H
ATOM   3576  HB2 GLN A 233      96.970 -25.290  81.130  1.00  0.00           H
ATOM   3577  CG  GLN A 233      97.990 -23.490  80.610  1.00  0.00           C
ATOM   3578  HG1 GLN A 233      98.940 -24.030  80.620  1.00  0.00           H
ATOM   3579  HG2 GLN A 233      97.970 -23.100  81.630  1.00  0.00           H
ATOM   3580  CD  GLN A 233      98.140 -22.420  79.530  1.00  0.00           C
ATOM   3581  OE1 GLN A 233      97.290 -22.300  78.670  1.00  0.00           O
ATOM   3582  NE2 GLN A 233      99.120 -21.600  79.560  1.00  0.00           N
ATOM   3583 1HE2 GLN A 233      99.840 -21.680  80.260  1.00  0.00           H
ATOM   3584 2HE2 GLN A 233      99.200 -21.000  78.750  1.00  0.00           H
ATOM   3585  C   GLN A 233      94.310 -24.840  80.090  1.00  0.00           C
ATOM   3586  O   GLN A 233      93.850 -24.760  78.970  1.00  0.00           O
ATOM   3587  N   ILE A 234      93.840 -25.760  81.030  1.00  0.00           N
ATOM   3588  H   ILE A 234      94.230 -25.800  81.960  1.00  0.00           H
ATOM   3589  CA  ILE A 234      92.860 -26.770  80.650  1.00  0.00           C
ATOM   3590  HA  ILE A 234      93.070 -26.950  79.590  1.00  0.00           H
ATOM   3591  CB  ILE A 234      93.110 -28.150  81.410  1.00  0.00           C
ATOM   3592  HB  ILE A 234      92.390 -28.880  81.030  1.00  0.00           H
ATOM   3593  CG2 ILE A 234      94.530 -28.750  81.120  1.00  0.00           C
ATOM   3594 1HG2 ILE A 234      95.270 -28.130  81.630  1.00  0.00           H
ATOM   3595 2HG2 ILE A 234      94.520 -29.710  81.630  1.00  0.00           H
ATOM   3596 3HG2 ILE A 234      94.550 -28.800  80.030  1.00  0.00           H
ATOM   3597  CG1 ILE A 234      92.850 -27.930  82.880  1.00  0.00           C
ATOM   3598 1HG1 ILE A 234      91.890 -27.450  83.000  1.00  0.00           H
ATOM   3599 2HG1 ILE A 234      93.660 -27.290  83.240  1.00  0.00           H
ATOM   3600  CD  ILE A 234      92.680 -29.250  83.720  1.00  0.00           C
ATOM   3601  HD1 ILE A 234      92.500 -28.980  84.760  1.00  0.00           H
ATOM   3602  HD2 ILE A 234      91.820 -29.790  83.320  1.00  0.00           H
ATOM   3603  HD3 ILE A 234      93.540 -29.880  83.490  1.00  0.00           H
ATOM   3604  C   ILE A 234      91.460 -26.230  80.660  1.00  0.00           C
ATOM   3605  O   ILE A 234      90.660 -26.690  79.890  1.00  0.00           O
ATOM   3606  N   VAL A 235      91.150 -25.270  81.620  1.00  0.00           N
ATOM   3607  H   VAL A 235      91.860 -24.940  82.260  1.00  0.00           H
ATOM   3608  CA  VAL A 235      89.790 -24.610  81.630  1.00  0.00           C
ATOM   3609  HA  VAL A 235      89.060 -25.410  81.570  1.00  0.00           H
ATOM   3610  CB  VAL A 235      89.550 -23.850  82.940  1.00  0.00           C
ATOM   3611  HB  VAL A 235      90.370 -23.170  83.140  1.00  0.00           H
ATOM   3612  CG1 VAL A 235      88.270 -23.060  82.840  1.00  0.00           C
ATOM   3613 1HG1 VAL A 235      87.410 -23.610  82.450  1.00  0.00           H
ATOM   3614 2HG1 VAL A 235      88.090 -22.720  83.860  1.00  0.00           H
ATOM   3615 3HG1 VAL A 235      88.520 -22.200  82.220  1.00  0.00           H
ATOM   3616  CG2 VAL A 235      89.580 -24.850  84.080  1.00  0.00           C
ATOM   3617 1HG2 VAL A 235      90.530 -25.370  84.160  1.00  0.00           H
ATOM   3618 2HG2 VAL A 235      89.380 -24.330  85.020  1.00  0.00           H
ATOM   3619 3HG2 VAL A 235      88.850 -25.620  83.860  1.00  0.00           H
ATOM   3620  C   VAL A 235      89.710 -23.770  80.340  1.00  0.00           C
ATOM   3621  O   VAL A 235      88.660 -23.700  79.660  1.00  0.00           O
ATOM   3622  N   SER A 236      90.840 -23.080  79.930  1.00  0.00           N
ATOM   3623  H   SER A 236      91.660 -23.010  80.520  1.00  0.00           H
ATOM   3624  CA  SER A 236      90.870 -22.320  78.720  1.00  0.00           C
ATOM   3625  HA  SER A 236      90.060 -21.590  78.720  1.00  0.00           H
ATOM   3626  CB  SER A 236      92.180 -21.620  78.460  1.00  0.00           C
ATOM   3627  HB1 SER A 236      92.200 -21.390  77.400  1.00  0.00           H
ATOM   3628  HB2 SER A 236      93.080 -22.170  78.760  1.00  0.00           H
ATOM   3629  OG  SER A 236      92.110 -20.450  79.250  1.00  0.00           O
ATOM   3630  HG  SER A 236      92.360 -20.640  80.150  1.00  0.00           H
ATOM   3631  C   SER A 236      90.680 -23.300  77.530  1.00  0.00           C
ATOM   3632  O   SER A 236      89.770 -22.920  76.750  1.00  0.00           O
ATOM   3633  N   SER A 237      91.300 -24.530  77.500  1.00  0.00           N
ATOM   3634  H   SER A 237      92.020 -24.630  78.200  1.00  0.00           H
ATOM   3635  CA  SER A 237      91.160 -25.440  76.410  1.00  0.00           C
ATOM   3636  HA  SER A 237      91.290 -24.990  75.420  1.00  0.00           H
ATOM   3637  CB  SER A 237      92.240 -26.600  76.530  1.00  0.00           C
ATOM   3638  HB1 SER A 237      92.020 -27.370  75.800  1.00  0.00           H
ATOM   3639  HB2 SER A 237      92.110 -27.070  77.500  1.00  0.00           H
ATOM   3640  OG  SER A 237      93.500 -26.000  76.500  1.00  0.00           O
ATOM   3641  HG  SER A 237      93.670 -25.470  77.280  1.00  0.00           H
ATOM   3642  C   SER A 237      89.760 -26.000  76.250  1.00  0.00           C
ATOM   3643  O   SER A 237      89.310 -26.260  75.120  1.00  0.00           O
ATOM   3644  N   ILE A 238      89.080 -26.170  77.390  1.00  0.00           N
ATOM   3645  H   ILE A 238      89.530 -25.990  78.270  1.00  0.00           H
ATOM   3646  CA  ILE A 238      87.720 -26.650  77.500  1.00  0.00           C
ATOM   3647  HA  ILE A 238      87.590 -27.510  76.840  1.00  0.00           H
ATOM   3648  CB  ILE A 238      87.390 -27.170  78.980  1.00  0.00           C
ATOM   3649  HB  ILE A 238      88.120 -26.690  79.630  1.00  0.00           H
ATOM   3650  CG2 ILE A 238      85.950 -26.830  79.480  1.00  0.00           C
ATOM   3651 1HG2 ILE A 238      85.880 -26.980  80.550  1.00  0.00           H
ATOM   3652 2HG2 ILE A 238      85.640 -25.800  79.280  1.00  0.00           H
ATOM   3653 3HG2 ILE A 238      85.130 -27.300  78.940  1.00  0.00           H
ATOM   3654  CG1 ILE A 238      87.800 -28.630  79.150  1.00  0.00           C
ATOM   3655 1HG1 ILE A 238      88.820 -28.720  78.770  1.00  0.00           H
ATOM   3656 2HG1 ILE A 238      87.110 -29.240  78.560  1.00  0.00           H
ATOM   3657  CD  ILE A 238      87.780 -28.920  80.690  1.00  0.00           C
ATOM   3658  HD1 ILE A 238      88.140 -28.060  81.260  1.00  0.00           H
ATOM   3659  HD2 ILE A 238      86.780 -29.090  81.080  1.00  0.00           H
ATOM   3660  HD3 ILE A 238      88.500 -29.730  80.840  1.00  0.00           H
ATOM   3661  C   ILE A 238      86.770 -25.530  76.960  1.00  0.00           C
ATOM   3662  O   ILE A 238      85.730 -25.880  76.330  1.00  0.00           O
ATOM   3663  N   THR A 239      86.990 -24.270  77.160  1.00  0.00           N
ATOM   3664  H   THR A 239      87.820 -24.040  77.690  1.00  0.00           H
ATOM   3665  CA  THR A 239      86.120 -23.120  76.740  1.00  0.00           C
ATOM   3666  HA  THR A 239      85.070 -23.380  76.600  1.00  0.00           H
ATOM   3667  CB  THR A 239      86.050 -22.000  77.840  1.00  0.00           C
ATOM   3668  HB  THR A 239      85.570 -21.110  77.450  1.00  0.00           H
ATOM   3669  CG2 THR A 239      85.410 -22.400  79.210  1.00  0.00           C
ATOM   3670 1HG2 THR A 239      84.400 -22.740  78.980  1.00  0.00           H
ATOM   3671 2HG2 THR A 239      85.980 -23.200  79.690  1.00  0.00           H
ATOM   3672 3HG2 THR A 239      85.390 -21.590  79.930  1.00  0.00           H
ATOM   3673  OG1 THR A 239      87.390 -21.500  78.080  1.00  0.00           O
ATOM   3674  HG1 THR A 239      87.880 -22.230  78.480  1.00  0.00           H
ATOM   3675  C   THR A 239      86.540 -22.450  75.420  1.00  0.00           C
ATOM   3676  O   THR A 239      85.960 -21.420  75.050  1.00  0.00           O
ATOM   3677  N   ALA A 240      87.480 -23.000  74.670  1.00  0.00           N
ATOM   3678  H   ALA A 240      88.010 -23.770  75.060  1.00  0.00           H
ATOM   3679  CA  ALA A 240      88.140 -22.250  73.540  1.00  0.00           C
ATOM   3680  HA  ALA A 240      88.600 -21.300  73.810  1.00  0.00           H
ATOM   3681  CB  ALA A 240      89.240 -23.040  73.020  1.00  0.00           C
ATOM   3682  HB1 ALA A 240      89.790 -22.570  72.210  1.00  0.00           H
ATOM   3683  HB2 ALA A 240      89.940 -23.280  73.830  1.00  0.00           H
ATOM   3684  HB3 ALA A 240      88.930 -24.010  72.620  1.00  0.00           H
ATOM   3685  C   ALA A 240      87.120 -21.890  72.430  1.00  0.00           C
ATOM   3686  O   ALA A 240      86.840 -20.730  72.060  1.00  0.00           O
ATOM   3687  N   SER A 241      86.460 -22.850  71.860  1.00  0.00           N
ATOM   3688  H   SER A 241      86.720 -23.790  72.130  1.00  0.00           H
ATOM   3689  CA  SER A 241      85.320 -22.700  70.950  1.00  0.00           C
ATOM   3690  HA  SER A 241      85.610 -22.070  70.110  1.00  0.00           H
ATOM   3691  CB  SER A 241      84.720 -24.060  70.440  1.00  0.00           C
ATOM   3692  HB1 SER A 241      83.910 -23.780  69.770  1.00  0.00           H
ATOM   3693  HB2 SER A 241      84.290 -24.540  71.320  1.00  0.00           H
ATOM   3694  OG  SER A 241      85.700 -24.980  69.940  1.00  0.00           O
ATOM   3695  HG  SER A 241      85.230 -25.770  69.650  1.00  0.00           H
ATOM   3696  C   SER A 241      84.140 -21.880  71.440  1.00  0.00           C
ATOM   3697  O   SER A 241      83.510 -21.230  70.580  1.00  0.00           O
ATOM   3698  N   LEU A 242      83.980 -21.680  72.750  1.00  0.00           N
ATOM   3699  H   LEU A 242      84.640 -22.170  73.340  1.00  0.00           H
ATOM   3700  CA  LEU A 242      83.180 -20.660  73.470  1.00  0.00           C
ATOM   3701  HA  LEU A 242      82.280 -20.510  72.880  1.00  0.00           H
ATOM   3702  CB  LEU A 242      82.680 -21.230  74.750  1.00  0.00           C
ATOM   3703  HB1 LEU A 242      82.420 -20.480  75.500  1.00  0.00           H
ATOM   3704  HB2 LEU A 242      83.480 -21.850  75.150  1.00  0.00           H
ATOM   3705  CG  LEU A 242      81.420 -22.090  74.660  1.00  0.00           C
ATOM   3706  HG  LEU A 242      81.530 -22.800  73.840  1.00  0.00           H
ATOM   3707  CD1 LEU A 242      81.310 -22.920  76.010  1.00  0.00           C
ATOM   3708 1HD1 LEU A 242      82.280 -23.400  76.090  1.00  0.00           H
ATOM   3709 2HD1 LEU A 242      81.230 -22.190  76.820  1.00  0.00           H
ATOM   3710 3HD1 LEU A 242      80.440 -23.570  76.060  1.00  0.00           H
ATOM   3711  CD2 LEU A 242      80.090 -21.370  74.620  1.00  0.00           C
ATOM   3712 1HD2 LEU A 242      79.930 -20.780  75.520  1.00  0.00           H
ATOM   3713 2HD2 LEU A 242      80.020 -20.800  73.700  1.00  0.00           H
ATOM   3714 3HD2 LEU A 242      79.290 -22.110  74.620  1.00  0.00           H
ATOM   3715  C   LEU A 242      83.730 -19.260  73.640  1.00  0.00           C
ATOM   3716  O   LEU A 242      83.030 -18.390  74.030  1.00  0.00           O
ATOM   3717  N   ARG A 243      84.960 -19.050  73.260  1.00  0.00           N
ATOM   3718  H   ARG A 243      85.500 -19.900  73.160  1.00  0.00           H
ATOM   3719  CA  ARG A 243      85.670 -17.740  73.270  1.00  0.00           C
ATOM   3720  HA  ARG A 243      84.990 -16.950  73.580  1.00  0.00           H
ATOM   3721  CB  ARG A 243      86.730 -17.760  74.400  1.00  0.00           C
ATOM   3722  HB1 ARG A 243      87.230 -16.790  74.380  1.00  0.00           H
ATOM   3723  HB2 ARG A 243      87.490 -18.510  74.210  1.00  0.00           H
ATOM   3724  CG  ARG A 243      86.120 -17.890  75.770  1.00  0.00           C
ATOM   3725  HG1 ARG A 243      85.550 -18.810  75.900  1.00  0.00           H
ATOM   3726  HG2 ARG A 243      85.500 -17.020  75.990  1.00  0.00           H
ATOM   3727  CD  ARG A 243      87.190 -17.760  76.880  1.00  0.00           C
ATOM   3728  HD1 ARG A 243      86.760 -17.650  77.870  1.00  0.00           H
ATOM   3729  HD2 ARG A 243      87.780 -16.890  76.590  1.00  0.00           H
ATOM   3730  NE  ARG A 243      88.020 -18.910  76.890  1.00  0.00           N
ATOM   3731  HE  ARG A 243      87.620 -19.720  77.330  1.00  0.00           H
ATOM   3732  CZ  ARG A 243      89.240 -19.080  76.360  1.00  0.00           C
ATOM   3733  NH1 ARG A 243      89.890 -18.100  75.770  1.00  0.00           N
ATOM   3734 1HH1 ARG A 243      89.570 -17.140  75.850  1.00  0.00           H
ATOM   3735 2HH1 ARG A 243      90.770 -18.320  75.320  1.00  0.00           H
ATOM   3736  NH2 ARG A 243      89.780 -20.260  76.280  1.00  0.00           N
ATOM   3737 1HH2 ARG A 243      89.370 -21.120  76.630  1.00  0.00           H
ATOM   3738 2HH2 ARG A 243      90.730 -20.230  75.960  1.00  0.00           H
ATOM   3739  C   ARG A 243      86.070 -17.260  71.930  1.00  0.00           C
ATOM   3740  O   ARG A 243      86.530 -16.090  71.940  1.00  0.00           O
ATOM   3741  N   PHE A 244      85.960 -18.040  70.820  1.00  0.00           N
ATOM   3742  H   PHE A 244      85.810 -19.020  71.000  1.00  0.00           H
ATOM   3743  CA  PHE A 244      86.560 -17.680  69.480  1.00  0.00           C
ATOM   3744  HA  PHE A 244      86.610 -16.620  69.260  1.00  0.00           H
ATOM   3745  CB  PHE A 244      87.990 -18.180  69.450  1.00  0.00           C
ATOM   3746  HB1 PHE A 244      88.410 -17.770  68.530  1.00  0.00           H
ATOM   3747  HB2 PHE A 244      88.030 -19.270  69.430  1.00  0.00           H
ATOM   3748  CG  PHE A 244      88.890 -17.840  70.530  1.00  0.00           C
ATOM   3749  CD1 PHE A 244      89.310 -18.820  71.440  1.00  0.00           C
ATOM   3750  HD1 PHE A 244      89.000 -19.850  71.290  1.00  0.00           H
ATOM   3751  CE1 PHE A 244      90.350 -18.530  72.340  1.00  0.00           C
ATOM   3752  HE1 PHE A 244      90.690 -19.310  73.000  1.00  0.00           H
ATOM   3753  CZ  PHE A 244      91.010 -17.300  72.280  1.00  0.00           C
ATOM   3754  HZ  PHE A 244      91.850 -17.150  72.930  1.00  0.00           H
ATOM   3755  CE2 PHE A 244      90.540 -16.300  71.460  1.00  0.00           C
ATOM   3756  HE2 PHE A 244      90.970 -15.300  71.430  1.00  0.00           H
ATOM   3757  CD2 PHE A 244      89.450 -16.570  70.590  1.00  0.00           C
ATOM   3758  HD2 PHE A 244      89.100 -15.770  69.960  1.00  0.00           H
ATOM   3759  C   PHE A 244      85.560 -18.190  68.360  1.00  0.00           C
ATOM   3760  O   PHE A 244      85.920 -18.110  67.180  1.00  0.00           O
ATOM   3761  N   ASP A 245      84.310 -18.550  68.770  1.00  0.00           N
ATOM   3762  H   ASP A 245      84.060 -18.510  69.750  1.00  0.00           H
ATOM   3763  CA  ASP A 245      83.350 -19.220  67.950  1.00  0.00           C
ATOM   3764  HA  ASP A 245      82.550 -19.480  68.650  1.00  0.00           H
ATOM   3765  CB  ASP A 245      82.690 -18.350  66.870  1.00  0.00           C
ATOM   3766  HB1 ASP A 245      83.430 -18.340  66.070  1.00  0.00           H
ATOM   3767  HB2 ASP A 245      82.520 -17.340  67.230  1.00  0.00           H
ATOM   3768  CG  ASP A 245      81.490 -19.100  66.350  1.00  0.00           C
ATOM   3769  OD1 ASP A 245      80.610 -19.550  67.150  1.00  0.00           O
ATOM   3770  OD2 ASP A 245      81.280 -19.270  65.170  1.00  0.00           O
ATOM   3771  C   ASP A 245      83.890 -20.600  67.440  1.00  0.00           C
ATOM   3772  O   ASP A 245      85.040 -20.750  67.020  1.00  0.00           O
ATOM   3773  N   GLY A 246      83.000 -21.530  67.290  1.00  0.00           N
ATOM   3774  H   GLY A 246      82.060 -21.410  67.660  1.00  0.00           H
ATOM   3775  CA  GLY A 246      83.270 -22.730  66.430  1.00  0.00           C
ATOM   3776  HA1 GLY A 246      84.040 -23.340  66.900  1.00  0.00           H
ATOM   3777  HA2 GLY A 246      83.600 -22.330  65.470  1.00  0.00           H
ATOM   3778  C   GLY A 246      82.040 -23.630  66.200  1.00  0.00           C
ATOM   3779  O   GLY A 246      80.890 -23.240  66.330  1.00  0.00           O
ATOM   3780  N   ALA A 247      82.250 -24.900  65.790  1.00  0.00           N
ATOM   3781  H   ALA A 247      83.210 -25.050  65.540  1.00  0.00           H
ATOM   3782  CA  ALA A 247      81.270 -25.970  65.480  1.00  0.00           C
ATOM   3783  HA  ALA A 247      80.380 -25.690  66.040  1.00  0.00           H
ATOM   3784  CB  ALA A 247      80.920 -25.970  63.970  1.00  0.00           C
ATOM   3785  HB1 ALA A 247      80.740 -24.920  63.730  1.00  0.00           H
ATOM   3786  HB2 ALA A 247      81.740 -26.300  63.340  1.00  0.00           H
ATOM   3787  HB3 ALA A 247      80.090 -26.670  63.860  1.00  0.00           H
ATOM   3788  C   ALA A 247      81.510 -27.360  66.100  1.00  0.00           C
ATOM   3789  O   ALA A 247      81.200 -28.350  65.420  1.00  0.00           O
ATOM   3790  N   LEU A 248      82.040 -27.400  67.370  1.00  0.00           N
ATOM   3791  H   LEU A 248      82.380 -26.550  67.800  1.00  0.00           H
ATOM   3792  CA  LEU A 248      82.200 -28.510  68.300  1.00  0.00           C
ATOM   3793  HA  LEU A 248      81.260 -29.060  68.410  1.00  0.00           H
ATOM   3794  CB  LEU A 248      83.380 -29.440  67.830  1.00  0.00           C
ATOM   3795  HB1 LEU A 248      83.410 -29.630  66.750  1.00  0.00           H
ATOM   3796  HB2 LEU A 248      83.210 -30.400  68.310  1.00  0.00           H
ATOM   3797  CG  LEU A 248      84.770 -28.940  68.080  1.00  0.00           C
ATOM   3798  HG  LEU A 248      84.850 -28.840  69.160  1.00  0.00           H
ATOM   3799  CD1 LEU A 248      85.750 -30.110  67.800  1.00  0.00           C
ATOM   3800 1HD1 LEU A 248      85.440 -30.990  68.350  1.00  0.00           H
ATOM   3801 2HD1 LEU A 248      85.760 -30.320  66.730  1.00  0.00           H
ATOM   3802 3HD1 LEU A 248      86.720 -29.770  68.150  1.00  0.00           H
ATOM   3803  CD2 LEU A 248      85.260 -27.740  67.280  1.00  0.00           C
ATOM   3804 1HD2 LEU A 248      84.670 -26.850  67.510  1.00  0.00           H
ATOM   3805 2HD2 LEU A 248      86.250 -27.400  67.580  1.00  0.00           H
ATOM   3806 3HD2 LEU A 248      85.190 -27.860  66.200  1.00  0.00           H
ATOM   3807  C   LEU A 248      82.470 -27.770  69.690  1.00  0.00           C
ATOM   3808  O   LEU A 248      82.950 -26.630  69.730  1.00  0.00           O
ATOM   3809  N   ASN A 249      82.180 -28.510  70.780  1.00  0.00           N
ATOM   3810  H   ASN A 249      81.720 -29.400  70.630  1.00  0.00           H
ATOM   3811  CA  ASN A 249      82.490 -28.000  72.090  1.00  0.00           C
ATOM   3812  HA  ASN A 249      81.980 -28.590  72.850  1.00  0.00           H
ATOM   3813  CB  ASN A 249      84.020 -28.110  72.440  1.00  0.00           C
ATOM   3814  HB1 ASN A 249      84.060 -28.000  73.520  1.00  0.00           H
ATOM   3815  HB2 ASN A 249      84.520 -27.280  71.930  1.00  0.00           H
ATOM   3816  CG  ASN A 249      84.780 -29.310  72.080  1.00  0.00           C
ATOM   3817  OD1 ASN A 249      85.710 -29.340  71.310  1.00  0.00           O
ATOM   3818  ND2 ASN A 249      84.400 -30.430  72.620  1.00  0.00           N
ATOM   3819 1HD2 ASN A 249      83.690 -30.500  73.330  1.00  0.00           H
ATOM   3820 2HD2 ASN A 249      84.880 -31.290  72.410  1.00  0.00           H
ATOM   3821  C   ASN A 249      81.920 -26.630  72.420  1.00  0.00           C
ATOM   3822  O   ASN A 249      82.610 -25.780  72.950  1.00  0.00           O
ATOM   3823  N   VAL A 250      80.710 -26.310  72.010  1.00  0.00           N
ATOM   3824  H   VAL A 250      80.250 -26.960  71.390  1.00  0.00           H
ATOM   3825  CA  VAL A 250      80.180 -24.980  71.840  1.00  0.00           C
ATOM   3826  HA  VAL A 250      80.630 -24.300  72.560  1.00  0.00           H
ATOM   3827  CB  VAL A 250      80.560 -24.280  70.460  1.00  0.00           C
ATOM   3828  HB  VAL A 250      81.610 -24.470  70.230  1.00  0.00           H
ATOM   3829  CG1 VAL A 250      79.610 -24.660  69.310  1.00  0.00           C
ATOM   3830 1HG1 VAL A 250      79.450 -25.740  69.240  1.00  0.00           H
ATOM   3831 2HG1 VAL A 250      78.650 -24.150  69.370  1.00  0.00           H
ATOM   3832 3HG1 VAL A 250      80.140 -24.310  68.430  1.00  0.00           H
ATOM   3833  CG2 VAL A 250      80.540 -22.760  70.680  1.00  0.00           C
ATOM   3834 1HG2 VAL A 250      81.150 -22.370  71.490  1.00  0.00           H
ATOM   3835 2HG2 VAL A 250      80.960 -22.310  69.770  1.00  0.00           H
ATOM   3836 3HG2 VAL A 250      79.520 -22.400  70.760  1.00  0.00           H
ATOM   3837  C   VAL A 250      78.680 -24.930  72.220  1.00  0.00           C
ATOM   3838  O   VAL A 250      78.250 -23.950  72.770  1.00  0.00           O
ATOM   3839  N   ASP A 251      77.930 -26.000  71.930  1.00  0.00           N
ATOM   3840  H   ASP A 251      78.490 -26.720  71.490  1.00  0.00           H
ATOM   3841  CA  ASP A 251      76.630 -26.350  72.570  1.00  0.00           C
ATOM   3842  HA  ASP A 251      76.080 -25.410  72.700  1.00  0.00           H
ATOM   3843  CB  ASP A 251      75.720 -27.020  71.570  1.00  0.00           C
ATOM   3844  HB1 ASP A 251      76.140 -27.950  71.200  1.00  0.00           H
ATOM   3845  HB2 ASP A 251      75.720 -26.410  70.670  1.00  0.00           H
ATOM   3846  CG  ASP A 251      74.300 -27.310  72.090  1.00  0.00           C
ATOM   3847  OD1 ASP A 251      73.470 -27.580  71.220  1.00  0.00           O
ATOM   3848  OD2 ASP A 251      74.020 -27.310  73.350  1.00  0.00           O
ATOM   3849  C   ASP A 251      76.870 -27.080  73.860  1.00  0.00           C
ATOM   3850  O   ASP A 251      77.590 -28.080  73.960  1.00  0.00           O
ATOM   3851  N   LEU A 252      76.340 -26.530  74.940  1.00  0.00           N
ATOM   3852  H   LEU A 252      75.820 -25.670  74.780  1.00  0.00           H
ATOM   3853  CA  LEU A 252      76.590 -26.950  76.280  1.00  0.00           C
ATOM   3854  HA  LEU A 252      77.670 -27.090  76.290  1.00  0.00           H
ATOM   3855  CB  LEU A 252      76.050 -25.910  77.270  1.00  0.00           C
ATOM   3856  HB1 LEU A 252      75.930 -26.420  78.220  1.00  0.00           H
ATOM   3857  HB2 LEU A 252      75.030 -25.600  77.030  1.00  0.00           H
ATOM   3858  CG  LEU A 252      76.990 -24.680  77.600  1.00  0.00           C
ATOM   3859  HG  LEU A 252      77.100 -24.060  76.710  1.00  0.00           H
ATOM   3860  CD1 LEU A 252      76.330 -23.880  78.810  1.00  0.00           C
ATOM   3861 1HD1 LEU A 252      76.670 -22.850  78.860  1.00  0.00           H
ATOM   3862 2HD1 LEU A 252      75.240 -23.860  78.700  1.00  0.00           H
ATOM   3863 3HD1 LEU A 252      76.450 -24.390  79.760  1.00  0.00           H
ATOM   3864  CD2 LEU A 252      78.470 -25.040  77.910  1.00  0.00           C
ATOM   3865 1HD2 LEU A 252      78.530 -25.860  78.630  1.00  0.00           H
ATOM   3866 2HD2 LEU A 252      79.090 -25.170  77.020  1.00  0.00           H
ATOM   3867 3HD2 LEU A 252      79.000 -24.280  78.490  1.00  0.00           H
ATOM   3868  C   LEU A 252      75.960 -28.300  76.420  1.00  0.00           C
ATOM   3869  O   LEU A 252      76.410 -29.120  77.190  1.00  0.00           O
ATOM   3870  N   THR A 253      74.890 -28.580  75.730  1.00  0.00           N
ATOM   3871  H   THR A 253      74.660 -27.830  75.090  1.00  0.00           H
ATOM   3872  CA  THR A 253      74.140 -29.850  75.690  1.00  0.00           C
ATOM   3873  HA  THR A 253      74.070 -30.200  76.720  1.00  0.00           H
ATOM   3874  CB  THR A 253      72.740 -29.830  75.090  1.00  0.00           C
ATOM   3875  HB  THR A 253      72.270 -30.820  75.090  1.00  0.00           H
ATOM   3876  CG2 THR A 253      71.860 -28.840  75.730  1.00  0.00           C
ATOM   3877 1HG2 THR A 253      70.950 -28.600  75.170  1.00  0.00           H
ATOM   3878 2HG2 THR A 253      71.530 -29.120  76.730  1.00  0.00           H
ATOM   3879 3HG2 THR A 253      72.290 -27.830  75.730  1.00  0.00           H
ATOM   3880  OG1 THR A 253      72.720 -29.540  73.710  1.00  0.00           O
ATOM   3881  HG1 THR A 253      73.300 -28.780  73.580  1.00  0.00           H
ATOM   3882  C   THR A 253      74.970 -30.940  74.980  1.00  0.00           C
ATOM   3883  O   THR A 253      74.600 -32.110  74.940  1.00  0.00           O
ATOM   3884  N   GLU A 254      75.990 -30.560  74.170  1.00  0.00           N
ATOM   3885  H   GLU A 254      76.250 -29.590  74.230  1.00  0.00           H
ATOM   3886  CA  GLU A 254      76.710 -31.550  73.380  1.00  0.00           C
ATOM   3887  HA  GLU A 254      76.170 -32.400  72.980  1.00  0.00           H
ATOM   3888  CB  GLU A 254      77.240 -30.920  72.050  1.00  0.00           C
ATOM   3889  HB1 GLU A 254      77.780 -31.700  71.510  1.00  0.00           H
ATOM   3890  HB2 GLU A 254      77.850 -30.040  72.250  1.00  0.00           H
ATOM   3891  CG  GLU A 254      76.020 -30.480  71.170  1.00  0.00           C
ATOM   3892  HG1 GLU A 254      76.530 -29.810  70.470  1.00  0.00           H
ATOM   3893  HG2 GLU A 254      75.250 -29.930  71.700  1.00  0.00           H
ATOM   3894  CD  GLU A 254      75.280 -31.600  70.400  1.00  0.00           C
ATOM   3895  OE1 GLU A 254      74.280 -31.280  69.670  1.00  0.00           O
ATOM   3896  OE2 GLU A 254      75.520 -32.840  70.560  1.00  0.00           O
ATOM   3897  C   GLU A 254      77.850 -32.090  74.230  1.00  0.00           C
ATOM   3898  O   GLU A 254      78.590 -32.970  73.780  1.00  0.00           O
ATOM   3899  N   PHE A 255      78.070 -31.630  75.470  1.00  0.00           N
ATOM   3900  H   PHE A 255      77.490 -30.900  75.870  1.00  0.00           H
ATOM   3901  CA  PHE A 255      79.220 -32.150  76.240  1.00  0.00           C
ATOM   3902  HA  PHE A 255      80.160 -32.080  75.680  1.00  0.00           H
ATOM   3903  CB  PHE A 255      79.520 -31.190  77.420  1.00  0.00           C
ATOM   3904  HB1 PHE A 255      79.980 -31.880  78.140  1.00  0.00           H
ATOM   3905  HB2 PHE A 255      78.670 -30.830  77.990  1.00  0.00           H
ATOM   3906  CG  PHE A 255      80.460 -30.080  77.110  1.00  0.00           C
ATOM   3907  CD1 PHE A 255      81.720 -30.080  77.690  1.00  0.00           C
ATOM   3908  HD1 PHE A 255      81.960 -30.940  78.300  1.00  0.00           H
ATOM   3909  CE1 PHE A 255      82.650 -29.050  77.430  1.00  0.00           C
ATOM   3910  HE1 PHE A 255      83.690 -29.020  77.730  1.00  0.00           H
ATOM   3911  CZ  PHE A 255      82.260 -28.010  76.580  1.00  0.00           C
ATOM   3912  HZ  PHE A 255      82.960 -27.220  76.360  1.00  0.00           H
ATOM   3913  CE2 PHE A 255      80.940 -27.960  76.060  1.00  0.00           C
ATOM   3914  HE2 PHE A 255      80.610 -27.100  75.480  1.00  0.00           H
ATOM   3915  CD2 PHE A 255      79.990 -28.910  76.450  1.00  0.00           C
ATOM   3916  HD2 PHE A 255      78.940 -28.810  76.200  1.00  0.00           H
ATOM   3917  C   PHE A 255      79.030 -33.590  76.590  1.00  0.00           C
ATOM   3918  O   PHE A 255      79.960 -34.320  76.650  1.00  0.00           O
ATOM   3919  N   GLN A 256      77.790 -34.080  76.680  1.00  0.00           N
ATOM   3920  H   GLN A 256      77.000 -33.450  76.700  1.00  0.00           H
ATOM   3921  CA  GLN A 256      77.520 -35.550  76.740  1.00  0.00           C
ATOM   3922  HA  GLN A 256      78.220 -35.920  77.490  1.00  0.00           H
ATOM   3923  CB  GLN A 256      76.120 -35.860  77.300  1.00  0.00           C
ATOM   3924  HB1 GLN A 256      75.880 -36.920  77.280  1.00  0.00           H
ATOM   3925  HB2 GLN A 256      75.440 -35.330  76.630  1.00  0.00           H
ATOM   3926  CG  GLN A 256      76.050 -35.410  78.770  1.00  0.00           C
ATOM   3927  HG1 GLN A 256      75.920 -34.330  78.890  1.00  0.00           H
ATOM   3928  HG2 GLN A 256      76.940 -35.700  79.330  1.00  0.00           H
ATOM   3929  CD  GLN A 256      74.960 -36.020  79.620  1.00  0.00           C
ATOM   3930  OE1 GLN A 256      73.920 -36.510  79.150  1.00  0.00           O
ATOM   3931  NE2 GLN A 256      75.040 -36.160  80.870  1.00  0.00           N
ATOM   3932 1HE2 GLN A 256      75.730 -35.730  81.470  1.00  0.00           H
ATOM   3933 2HE2 GLN A 256      74.330 -36.740  81.300  1.00  0.00           H
ATOM   3934  C   GLN A 256      77.800 -36.250  75.380  1.00  0.00           C
ATOM   3935  O   GLN A 256      78.310 -37.350  75.400  1.00  0.00           O
ATOM   3936  N   THR A 257      77.540 -35.670  74.240  1.00  0.00           N
ATOM   3937  H   THR A 257      76.980 -34.840  74.160  1.00  0.00           H
ATOM   3938  CA  THR A 257      77.890 -36.240  72.940  1.00  0.00           C
ATOM   3939  HA  THR A 257      77.510 -37.230  72.700  1.00  0.00           H
ATOM   3940  CB  THR A 257      77.280 -35.290  71.840  1.00  0.00           C
ATOM   3941  HB  THR A 257      77.950 -34.430  71.710  1.00  0.00           H
ATOM   3942  CG2 THR A 257      77.230 -36.150  70.570  1.00  0.00           C
ATOM   3943 1HG2 THR A 257      76.680 -35.680  69.760  1.00  0.00           H
ATOM   3944 2HG2 THR A 257      78.260 -36.390  70.310  1.00  0.00           H
ATOM   3945 3HG2 THR A 257      76.690 -37.080  70.750  1.00  0.00           H
ATOM   3946  OG1 THR A 257      76.010 -34.780  72.170  1.00  0.00           O
ATOM   3947  HG1 THR A 257      75.830 -34.070  71.540  1.00  0.00           H
ATOM   3948  C   THR A 257      79.410 -36.330  72.680  1.00  0.00           C
ATOM   3949  O   THR A 257      79.860 -37.230  71.990  1.00  0.00           O
ATOM   3950  N   ASN A 258      80.240 -35.440  73.290  1.00  0.00           N
ATOM   3951  H   ASN A 258      79.810 -34.740  73.870  1.00  0.00           H
ATOM   3952  CA  ASN A 258      81.680 -35.370  73.170  1.00  0.00           C
ATOM   3953  HA  ASN A 258      81.980 -35.560  72.140  1.00  0.00           H
ATOM   3954  CB  ASN A 258      82.080 -33.950  73.490  1.00  0.00           C
ATOM   3955  HB1 ASN A 258      83.120 -33.820  73.770  1.00  0.00           H
ATOM   3956  HB2 ASN A 258      81.460 -33.590  74.300  1.00  0.00           H
ATOM   3957  CG  ASN A 258      81.790 -33.150  72.260  1.00  0.00           C
ATOM   3958  OD1 ASN A 258      82.650 -33.000  71.400  1.00  0.00           O
ATOM   3959  ND2 ASN A 258      80.630 -32.530  72.190  1.00  0.00           N
ATOM   3960 1HD2 ASN A 258      79.920 -32.800  72.850  1.00  0.00           H
ATOM   3961 2HD2 ASN A 258      80.540 -31.820  71.470  1.00  0.00           H
ATOM   3962  C   ASN A 258      82.260 -36.430  74.110  1.00  0.00           C
ATOM   3963  O   ASN A 258      83.120 -37.180  73.670  1.00  0.00           O
ATOM   3964  N   LEU A 259      81.820 -36.550  75.370  1.00  0.00           N
ATOM   3965  H   LEU A 259      81.160 -35.910  75.790  1.00  0.00           H
ATOM   3966  CA  LEU A 259      82.610 -37.300  76.420  1.00  0.00           C
ATOM   3967  HA  LEU A 259      83.380 -37.890  75.930  1.00  0.00           H
ATOM   3968  CB  LEU A 259      83.330 -36.220  77.330  1.00  0.00           C
ATOM   3969  HB1 LEU A 259      83.810 -36.660  78.210  1.00  0.00           H
ATOM   3970  HB2 LEU A 259      82.640 -35.440  77.640  1.00  0.00           H
ATOM   3971  CG  LEU A 259      84.410 -35.300  76.580  1.00  0.00           C
ATOM   3972  HG  LEU A 259      83.960 -34.700  75.800  1.00  0.00           H
ATOM   3973  CD1 LEU A 259      85.010 -34.340  77.540  1.00  0.00           C
ATOM   3974 1HD1 LEU A 259      85.350 -33.530  76.890  1.00  0.00           H
ATOM   3975 2HD1 LEU A 259      84.350 -34.030  78.350  1.00  0.00           H
ATOM   3976 3HD1 LEU A 259      85.880 -34.750  78.050  1.00  0.00           H
ATOM   3977  CD2 LEU A 259      85.550 -36.160  75.950  1.00  0.00           C
ATOM   3978 1HD2 LEU A 259      85.150 -36.970  75.340  1.00  0.00           H
ATOM   3979 2HD2 LEU A 259      86.110 -35.400  75.410  1.00  0.00           H
ATOM   3980 3HD2 LEU A 259      86.120 -36.560  76.790  1.00  0.00           H
ATOM   3981  C   LEU A 259      81.750 -38.230  77.300  1.00  0.00           C
ATOM   3982  O   LEU A 259      82.410 -38.820  78.180  1.00  0.00           O
ATOM   3983  N   VAL A 260      80.440 -38.470  76.990  1.00  0.00           N
ATOM   3984  H   VAL A 260      80.170 -38.210  76.060  1.00  0.00           H
ATOM   3985  CA  VAL A 260      79.600 -39.300  77.830  1.00  0.00           C
ATOM   3986  HA  VAL A 260      80.180 -39.930  78.510  1.00  0.00           H
ATOM   3987  CB  VAL A 260      78.810 -38.380  78.740  1.00  0.00           C
ATOM   3988  HB  VAL A 260      77.950 -37.960  78.210  1.00  0.00           H
ATOM   3989  CG1 VAL A 260      78.250 -39.030  79.900  1.00  0.00           C
ATOM   3990 1HG1 VAL A 260      79.050 -39.370  80.560  1.00  0.00           H
ATOM   3991 2HG1 VAL A 260      77.620 -38.330  80.450  1.00  0.00           H
ATOM   3992 3HG1 VAL A 260      77.630 -39.850  79.560  1.00  0.00           H
ATOM   3993  CG2 VAL A 260      79.690 -37.240  79.380  1.00  0.00           C
ATOM   3994 1HG2 VAL A 260      80.030 -36.590  78.580  1.00  0.00           H
ATOM   3995 2HG2 VAL A 260      79.170 -36.680  80.160  1.00  0.00           H
ATOM   3996 3HG2 VAL A 260      80.570 -37.730  79.790  1.00  0.00           H
ATOM   3997  C   VAL A 260      78.650 -40.220  77.000  1.00  0.00           C
ATOM   3998  O   VAL A 260      77.470 -39.930  76.870  1.00  0.00           O
ATOM   3999  N   PRO A 261      79.100 -41.350  76.530  1.00  0.00           N
ATOM   4000  CD  PRO A 261      80.490 -41.690  76.390  1.00  0.00           C
ATOM   4001  HD1 PRO A 261      81.210 -41.500  77.180  1.00  0.00           H
ATOM   4002  HD2 PRO A 261      80.810 -41.160  75.490  1.00  0.00           H
ATOM   4003  CG  PRO A 261      80.530 -43.130  75.920  1.00  0.00           C
ATOM   4004  HG1 PRO A 261      80.610 -43.840  76.750  1.00  0.00           H
ATOM   4005  HG2 PRO A 261      81.400 -43.310  75.300  1.00  0.00           H
ATOM   4006  CB  PRO A 261      79.150 -43.220  75.270  1.00  0.00           C
ATOM   4007  HB1 PRO A 261      78.720 -44.230  75.240  1.00  0.00           H
ATOM   4008  HB2 PRO A 261      79.250 -42.940  74.220  1.00  0.00           H
ATOM   4009  CA  PRO A 261      78.170 -42.260  75.940  1.00  0.00           C
ATOM   4010  HA  PRO A 261      77.490 -41.830  75.210  1.00  0.00           H
ATOM   4011  C   PRO A 261      77.300 -43.020  76.990  1.00  0.00           C
ATOM   4012  O   PRO A 261      76.250 -43.570  76.670  1.00  0.00           O
ATOM   4013  N   TYR A 262      77.580 -42.750  78.240  1.00  0.00           N
ATOM   4014  H   TYR A 262      78.450 -42.330  78.530  1.00  0.00           H
ATOM   4015  CA  TYR A 262      76.870 -43.310  79.320  1.00  0.00           C
ATOM   4016  HA  TYR A 262      75.960 -43.810  79.000  1.00  0.00           H
ATOM   4017  CB  TYR A 262      77.700 -44.440  79.970  1.00  0.00           C
ATOM   4018  HB1 TYR A 262      77.230 -44.810  80.880  1.00  0.00           H
ATOM   4019  HB2 TYR A 262      78.740 -44.130  80.110  1.00  0.00           H
ATOM   4020  CG  TYR A 262      77.910 -45.730  79.170  1.00  0.00           C
ATOM   4021  CD1 TYR A 262      79.130 -45.960  78.490  1.00  0.00           C
ATOM   4022  HD1 TYR A 262      79.940 -45.250  78.610  1.00  0.00           H
ATOM   4023  CE1 TYR A 262      79.230 -47.130  77.750  1.00  0.00           C
ATOM   4024  HE1 TYR A 262      80.170 -47.340  77.260  1.00  0.00           H
ATOM   4025  CZ  TYR A 262      78.150 -48.020  77.580  1.00  0.00           C
ATOM   4026  OH  TYR A 262      78.370 -49.190  77.030  1.00  0.00           O
ATOM   4027  HH  TYR A 262      77.660 -49.790  77.240  1.00  0.00           H
ATOM   4028  CE2 TYR A 262      76.880 -47.710  78.100  1.00  0.00           C
ATOM   4029  HE2 TYR A 262      76.060 -48.400  78.100  1.00  0.00           H
ATOM   4030  CD2 TYR A 262      76.800 -46.520  78.950  1.00  0.00           C
ATOM   4031  HD2 TYR A 262      75.880 -46.370  79.490  1.00  0.00           H
ATOM   4032  C   TYR A 262      76.590 -42.110  80.320  1.00  0.00           C
ATOM   4033  O   TYR A 262      77.430 -41.930  81.190  1.00  0.00           O
ATOM   4034  N   PRO A 263      75.540 -41.320  80.150  1.00  0.00           N
ATOM   4035  CD  PRO A 263      74.780 -41.300  78.900  1.00  0.00           C
ATOM   4036  HD1 PRO A 263      74.140 -42.160  78.690  1.00  0.00           H
ATOM   4037  HD2 PRO A 263      75.470 -41.100  78.080  1.00  0.00           H
ATOM   4038  CG  PRO A 263      73.790 -40.130  79.090  1.00  0.00           C
ATOM   4039  HG1 PRO A 263      72.810 -40.230  78.610  1.00  0.00           H
ATOM   4040  HG2 PRO A 263      74.250 -39.200  78.730  1.00  0.00           H
ATOM   4041  CB  PRO A 263      73.600 -39.830  80.570  1.00  0.00           C
ATOM   4042  HB1 PRO A 263      72.800 -40.490  80.930  1.00  0.00           H
ATOM   4043  HB2 PRO A 263      73.320 -38.790  80.740  1.00  0.00           H
ATOM   4044  CA  PRO A 263      75.000 -40.280  81.130  1.00  0.00           C
ATOM   4045  HA  PRO A 263      75.660 -39.420  81.010  1.00  0.00           H
ATOM   4046  C   PRO A 263      74.890 -40.590  82.650  1.00  0.00           C
ATOM   4047  O   PRO A 263      74.710 -39.760  83.480  1.00  0.00           O
ATOM   4048  N   ARG A 264      75.040 -41.880  82.910  1.00  0.00           N
ATOM   4049  H   ARG A 264      75.200 -42.550  82.180  1.00  0.00           H
ATOM   4050  CA  ARG A 264      75.020 -42.470  84.260  1.00  0.00           C
ATOM   4051  HA  ARG A 264      74.240 -41.890  84.760  1.00  0.00           H
ATOM   4052  CB  ARG A 264      74.440 -43.880  84.230  1.00  0.00           C
ATOM   4053  HB1 ARG A 264      74.690 -44.360  85.180  1.00  0.00           H
ATOM   4054  HB2 ARG A 264      74.960 -44.430  83.450  1.00  0.00           H
ATOM   4055  CG  ARG A 264      72.940 -43.930  84.110  1.00  0.00           C
ATOM   4056  HG1 ARG A 264      72.550 -43.090  83.520  1.00  0.00           H
ATOM   4057  HG2 ARG A 264      72.480 -43.670  85.060  1.00  0.00           H
ATOM   4058  CD  ARG A 264      72.410 -45.270  83.670  1.00  0.00           C
ATOM   4059  HD1 ARG A 264      72.930 -45.420  82.720  1.00  0.00           H
ATOM   4060  HD2 ARG A 264      71.330 -45.280  83.480  1.00  0.00           H
ATOM   4061  NE  ARG A 264      72.860 -46.340  84.570  1.00  0.00           N
ATOM   4062  HE  ARG A 264      73.030 -46.120  85.540  1.00  0.00           H
ATOM   4063  CZ  ARG A 264      72.920 -47.650  84.270  1.00  0.00           C
ATOM   4064  NH1 ARG A 264      72.580 -48.180  83.140  1.00  0.00           N
ATOM   4065 1HH1 ARG A 264      72.320 -47.530  82.400  1.00  0.00           H
ATOM   4066 2HH1 ARG A 264      72.560 -49.170  82.970  1.00  0.00           H
ATOM   4067  NH2 ARG A 264      73.130 -48.600  85.160  1.00  0.00           N
ATOM   4068 1HH2 ARG A 264      73.250 -48.410  86.140  1.00  0.00           H
ATOM   4069 2HH2 ARG A 264      72.980 -49.560  84.880  1.00  0.00           H
ATOM   4070  C   ARG A 264      76.440 -42.370  84.910  1.00  0.00           C
ATOM   4071  O   ARG A 264      76.580 -42.470  86.120  1.00  0.00           O
ATOM   4072  N   ILE A 265      77.480 -42.200  84.020  1.00  0.00           N
ATOM   4073  H   ILE A 265      77.100 -41.980  83.110  1.00  0.00           H
ATOM   4074  CA  ILE A 265      78.910 -42.060  84.170  1.00  0.00           C
ATOM   4075  HA  ILE A 265      79.100 -42.040  85.240  1.00  0.00           H
ATOM   4076  CB  ILE A 265      79.650 -43.320  83.560  1.00  0.00           C
ATOM   4077  HB  ILE A 265      79.550 -43.250  82.470  1.00  0.00           H
ATOM   4078  CG2 ILE A 265      81.170 -43.370  83.850  1.00  0.00           C
ATOM   4079 1HG2 ILE A 265      81.330 -43.300  84.930  1.00  0.00           H
ATOM   4080 2HG2 ILE A 265      81.510 -44.310  83.410  1.00  0.00           H
ATOM   4081 3HG2 ILE A 265      81.700 -42.520  83.420  1.00  0.00           H
ATOM   4082  CG1 ILE A 265      79.030 -44.680  84.010  1.00  0.00           C
ATOM   4083 1HG1 ILE A 265      79.660 -45.520  83.730  1.00  0.00           H
ATOM   4084 2HG1 ILE A 265      78.060 -44.860  83.560  1.00  0.00           H
ATOM   4085  CD  ILE A 265      78.980 -44.820  85.520  1.00  0.00           C
ATOM   4086  HD1 ILE A 265      79.990 -44.970  85.890  1.00  0.00           H
ATOM   4087  HD2 ILE A 265      78.510 -43.990  86.050  1.00  0.00           H
ATOM   4088  HD3 ILE A 265      78.460 -45.770  85.660  1.00  0.00           H
ATOM   4089  C   ILE A 265      79.370 -40.640  83.590  1.00  0.00           C
ATOM   4090  O   ILE A 265      80.310 -40.530  82.780  1.00  0.00           O
ATOM   4091  N   HIS A 266      78.770 -39.560  84.140  1.00  0.00           N
ATOM   4092  H   HIS A 266      78.070 -39.730  84.850  1.00  0.00           H
ATOM   4093  CA  HIS A 266      78.960 -38.130  83.740  1.00  0.00           C
ATOM   4094  HA  HIS A 266      79.180 -38.110  82.670  1.00  0.00           H
ATOM   4095  CB  HIS A 266      77.680 -37.300  83.810  1.00  0.00           C
ATOM   4096  HB1 HIS A 266      77.000 -37.650  83.030  1.00  0.00           H
ATOM   4097  HB2 HIS A 266      77.930 -36.240  83.740  1.00  0.00           H
ATOM   4098  CG  HIS A 266      76.990 -37.390  85.170  1.00  0.00           C
ATOM   4099  ND1 HIS A 266      75.860 -38.080  85.430  1.00  0.00           N
ATOM   4100  HD1 HIS A 266      75.300 -38.570  84.750  1.00  0.00           H
ATOM   4101  CE1 HIS A 266      75.700 -38.180  86.760  1.00  0.00           C
ATOM   4102  HE1 HIS A 266      75.040 -38.900  87.220  1.00  0.00           H
ATOM   4103  NE2 HIS A 266      76.530 -37.320  87.340  1.00  0.00           N
ATOM   4104  CD2 HIS A 266      77.460 -36.940  86.380  1.00  0.00           C
ATOM   4105  HD2 HIS A 266      78.250 -36.220  86.540  1.00  0.00           H
ATOM   4106  C   HIS A 266      80.260 -37.410  84.320  1.00  0.00           C
ATOM   4107  O   HIS A 266      80.280 -36.260  84.740  1.00  0.00           O
ATOM   4108  N   PHE A 267      81.400 -38.120  84.370  1.00  0.00           N
ATOM   4109  H   PHE A 267      81.270 -39.040  83.960  1.00  0.00           H
ATOM   4110  CA  PHE A 267      82.700 -37.790  85.060  1.00  0.00           C
ATOM   4111  HA  PHE A 267      82.480 -36.890  85.620  1.00  0.00           H
ATOM   4112  CB  PHE A 267      82.970 -38.850  86.110  1.00  0.00           C
ATOM   4113  HB1 PHE A 267      83.720 -38.390  86.740  1.00  0.00           H
ATOM   4114  HB2 PHE A 267      83.320 -39.800  85.710  1.00  0.00           H
ATOM   4115  CG  PHE A 267      81.790 -39.260  87.020  1.00  0.00           C
ATOM   4116  CD1 PHE A 267      81.150 -38.200  87.760  1.00  0.00           C
ATOM   4117  HD1 PHE A 267      81.610 -37.240  87.930  1.00  0.00           H
ATOM   4118  CE1 PHE A 267      79.910 -38.460  88.400  1.00  0.00           C
ATOM   4119  HE1 PHE A 267      79.350 -37.660  88.860  1.00  0.00           H
ATOM   4120  CZ  PHE A 267      79.390 -39.800  88.440  1.00  0.00           C
ATOM   4121  HZ  PHE A 267      78.560 -40.020  89.100  1.00  0.00           H
ATOM   4122  CE2 PHE A 267      79.900 -40.750  87.610  1.00  0.00           C
ATOM   4123  HE2 PHE A 267      79.470 -41.740  87.660  1.00  0.00           H
ATOM   4124  CD2 PHE A 267      81.160 -40.590  86.970  1.00  0.00           C
ATOM   4125  HD2 PHE A 267      81.490 -41.450  86.400  1.00  0.00           H
ATOM   4126  C   PHE A 267      84.000 -37.560  84.190  1.00  0.00           C
ATOM   4127  O   PHE A 267      85.010 -38.160  84.480  1.00  0.00           O
ATOM   4128  N   PRO A 268      84.010 -36.740  83.140  1.00  0.00           N
ATOM   4129  CD  PRO A 268      82.800 -35.960  82.750  1.00  0.00           C
ATOM   4130  HD1 PRO A 268      82.300 -35.440  83.570  1.00  0.00           H
ATOM   4131  HD2 PRO A 268      82.170 -36.630  82.180  1.00  0.00           H
ATOM   4132  CG  PRO A 268      83.290 -34.940  81.750  1.00  0.00           C
ATOM   4133  HG1 PRO A 268      83.580 -34.010  82.240  1.00  0.00           H
ATOM   4134  HG2 PRO A 268      82.470 -34.770  81.040  1.00  0.00           H
ATOM   4135  CB  PRO A 268      84.440 -35.680  81.090  1.00  0.00           C
ATOM   4136  HB1 PRO A 268      85.090 -34.910  80.660  1.00  0.00           H
ATOM   4137  HB2 PRO A 268      83.970 -36.360  80.380  1.00  0.00           H
ATOM   4138  CA  PRO A 268      85.070 -36.540  82.170  1.00  0.00           C
ATOM   4139  HA  PRO A 268      85.290 -37.510  81.720  1.00  0.00           H
ATOM   4140  C   PRO A 268      86.370 -35.980  82.790  1.00  0.00           C
ATOM   4141  O   PRO A 268      86.320 -35.500  83.920  1.00  0.00           O
ATOM   4142  N   LEU A 269      87.430 -35.890  81.960  1.00  0.00           N
ATOM   4143  H   LEU A 269      87.270 -36.010  80.970  1.00  0.00           H
ATOM   4144  CA  LEU A 269      88.800 -35.500  82.360  1.00  0.00           C
ATOM   4145  HA  LEU A 269      88.780 -35.150  83.390  1.00  0.00           H
ATOM   4146  CB  LEU A 269      89.800 -36.710  82.310  1.00  0.00           C
ATOM   4147  HB1 LEU A 269      90.770 -36.240  82.500  1.00  0.00           H
ATOM   4148  HB2 LEU A 269      89.760 -37.180  81.330  1.00  0.00           H
ATOM   4149  CG  LEU A 269      89.530 -37.810  83.380  1.00  0.00           C
ATOM   4150  HG  LEU A 269      88.600 -38.340  83.150  1.00  0.00           H
ATOM   4151  CD1 LEU A 269      90.730 -38.770  83.110  1.00  0.00           C
ATOM   4152 1HD1 LEU A 269      90.920 -39.500  83.900  1.00  0.00           H
ATOM   4153 2HD1 LEU A 269      90.400 -39.340  82.240  1.00  0.00           H
ATOM   4154 3HD1 LEU A 269      91.630 -38.200  82.870  1.00  0.00           H
ATOM   4155  CD2 LEU A 269      89.540 -37.250  84.820  1.00  0.00           C
ATOM   4156 1HD2 LEU A 269      89.410 -38.040  85.550  1.00  0.00           H
ATOM   4157 2HD2 LEU A 269      90.470 -36.690  84.970  1.00  0.00           H
ATOM   4158 3HD2 LEU A 269      88.710 -36.560  84.980  1.00  0.00           H
ATOM   4159  C   LEU A 269      89.410 -34.470  81.410  1.00  0.00           C
ATOM   4160  O   LEU A 269      88.930 -34.440  80.300  1.00  0.00           O
ATOM   4161  N   ALA A 270      90.500 -33.790  81.770  1.00  0.00           N
ATOM   4162  H   ALA A 270      90.760 -34.100  82.700  1.00  0.00           H
ATOM   4163  CA  ALA A 270      91.480 -33.280  80.810  1.00  0.00           C
ATOM   4164  HA  ALA A 270      91.140 -33.630  79.840  1.00  0.00           H
ATOM   4165  CB  ALA A 270      91.390 -31.720  80.850  1.00  0.00           C
ATOM   4166  HB1 ALA A 270      91.920 -31.290  79.990  1.00  0.00           H
ATOM   4167  HB2 ALA A 270      90.340 -31.440  80.870  1.00  0.00           H
ATOM   4168  HB3 ALA A 270      91.930 -31.430  81.750  1.00  0.00           H
ATOM   4169  C   ALA A 270      92.860 -33.870  81.060  1.00  0.00           C
ATOM   4170  O   ALA A 270      93.230 -34.320  82.110  1.00  0.00           O
ATOM   4171  N   THR A 271      93.700 -33.780  80.020  1.00  0.00           N
ATOM   4172  H   THR A 271      93.370 -33.560  79.090  1.00  0.00           H
ATOM   4173  CA  THR A 271      95.170 -33.910  79.990  1.00  0.00           C
ATOM   4174  HA  THR A 271      95.580 -33.830  81.000  1.00  0.00           H
ATOM   4175  CB  THR A 271      95.650 -35.270  79.480  1.00  0.00           C
ATOM   4176  HB  THR A 271      95.290 -35.500  78.480  1.00  0.00           H
ATOM   4177  CG2 THR A 271      97.180 -35.440  79.380  1.00  0.00           C
ATOM   4178 1HG2 THR A 271      97.560 -35.050  80.320  1.00  0.00           H
ATOM   4179 2HG2 THR A 271      97.540 -36.460  79.480  1.00  0.00           H
ATOM   4180 3HG2 THR A 271      97.560 -34.880  78.520  1.00  0.00           H
ATOM   4181  OG1 THR A 271      95.070 -36.360  80.280  1.00  0.00           O
ATOM   4182  HG1 THR A 271      95.740 -36.960  80.610  1.00  0.00           H
ATOM   4183  C   THR A 271      95.700 -32.830  79.070  1.00  0.00           C
ATOM   4184  O   THR A 271      95.060 -32.410  78.090  1.00  0.00           O
ATOM   4185  N   TYR A 272      96.950 -32.350  79.280  1.00  0.00           N
ATOM   4186  H   TYR A 272      97.380 -32.510  80.170  1.00  0.00           H
ATOM   4187  CA  TYR A 272      97.530 -31.260  78.390  1.00  0.00           C
ATOM   4188  HA  TYR A 272      97.140 -31.360  77.370  1.00  0.00           H
ATOM   4189  CB  TYR A 272      96.970 -29.950  78.870  1.00  0.00           C
ATOM   4190  HB1 TYR A 272      96.750 -30.150  79.920  1.00  0.00           H
ATOM   4191  HB2 TYR A 272      96.010 -29.750  78.390  1.00  0.00           H
ATOM   4192  CG  TYR A 272      97.750 -28.650  78.740  1.00  0.00           C
ATOM   4193  CD1 TYR A 272      97.790 -27.930  77.540  1.00  0.00           C
ATOM   4194  HD1 TYR A 272      97.300 -28.340  76.670  1.00  0.00           H
ATOM   4195  CE1 TYR A 272      98.570 -26.800  77.360  1.00  0.00           C
ATOM   4196  HE1 TYR A 272      98.620 -26.450  76.350  1.00  0.00           H
ATOM   4197  CZ  TYR A 272      99.220 -26.240  78.450  1.00  0.00           C
ATOM   4198  OH  TYR A 272     100.040 -25.170  78.350  1.00  0.00           O
ATOM   4199  HH  TYR A 272     100.110 -24.790  77.470  1.00  0.00           H
ATOM   4200  CE2 TYR A 272      99.270 -26.920  79.640  1.00  0.00           C
ATOM   4201  HE2 TYR A 272      99.850 -26.480  80.440  1.00  0.00           H
ATOM   4202  CD2 TYR A 272      98.550 -28.150  79.820  1.00  0.00           C
ATOM   4203  HD2 TYR A 272      98.630 -28.820  80.670  1.00  0.00           H
ATOM   4204  C   TYR A 272      99.100 -31.270  78.300  1.00  0.00           C
ATOM   4205  O   TYR A 272      99.700 -31.450  79.330  1.00  0.00           O
ATOM   4206  N   ALA A 273      99.670 -31.160  77.060  1.00  0.00           N
ATOM   4207  H   ALA A 273      99.070 -31.140  76.240  1.00  0.00           H
ATOM   4208  CA  ALA A 273     101.190 -31.080  76.960  1.00  0.00           C
ATOM   4209  HA  ALA A 273     101.650 -30.790  77.900  1.00  0.00           H
ATOM   4210  CB  ALA A 273     101.700 -32.470  76.780  1.00  0.00           C
ATOM   4211  HB1 ALA A 273     101.240 -32.760  75.840  1.00  0.00           H
ATOM   4212  HB2 ALA A 273     102.790 -32.560  76.750  1.00  0.00           H
ATOM   4213  HB3 ALA A 273     101.420 -33.150  77.580  1.00  0.00           H
ATOM   4214  C   ALA A 273     101.510 -30.160  75.780  1.00  0.00           C
ATOM   4215  O   ALA A 273     100.670 -30.180  74.860  1.00  0.00           O
ATOM   4216  N   PRO A 274     102.660 -29.490  75.730  1.00  0.00           N
ATOM   4217  CD  PRO A 274     103.160 -28.930  74.470  1.00  0.00           C
ATOM   4218  HD1 PRO A 274     102.790 -27.910  74.300  1.00  0.00           H
ATOM   4219  HD2 PRO A 274     102.890 -29.580  73.640  1.00  0.00           H
ATOM   4220  CG  PRO A 274     104.660 -28.870  74.580  1.00  0.00           C
ATOM   4221  HG1 PRO A 274     104.930 -27.900  74.170  1.00  0.00           H
ATOM   4222  HG2 PRO A 274     105.100 -29.690  74.010  1.00  0.00           H
ATOM   4223  CB  PRO A 274     104.950 -28.870  76.040  1.00  0.00           C
ATOM   4224  HB1 PRO A 274     105.160 -27.830  76.270  1.00  0.00           H
ATOM   4225  HB2 PRO A 274     105.810 -29.460  76.360  1.00  0.00           H
ATOM   4226  CA  PRO A 274     103.770 -29.530  76.730  1.00  0.00           C
ATOM   4227  HA  PRO A 274     104.100 -30.530  76.970  1.00  0.00           H
ATOM   4228  C   PRO A 274     103.540 -28.710  77.970  1.00  0.00           C
ATOM   4229  O   PRO A 274     102.970 -27.610  78.010  1.00  0.00           O
ATOM   4230  N   VAL A 275     104.180 -29.290  79.060  1.00  0.00           N
ATOM   4231  H   VAL A 275     104.810 -30.060  78.910  1.00  0.00           H
ATOM   4232  CA  VAL A 275     104.140 -28.660  80.350  1.00  0.00           C
ATOM   4233  HA  VAL A 275     103.540 -27.750  80.370  1.00  0.00           H
ATOM   4234  CB  VAL A 275     103.290 -29.490  81.350  1.00  0.00           C
ATOM   4235  HB  VAL A 275     103.450 -29.150  82.370  1.00  0.00           H
ATOM   4236  CG1 VAL A 275     101.760 -29.300  81.050  1.00  0.00           C
ATOM   4237 1HG1 VAL A 275     101.590 -28.240  81.240  1.00  0.00           H
ATOM   4238 2HG1 VAL A 275     101.560 -29.640  80.040  1.00  0.00           H
ATOM   4239 3HG1 VAL A 275     101.190 -29.900  81.770  1.00  0.00           H
ATOM   4240  CG2 VAL A 275     103.630 -30.990  81.360  1.00  0.00           C
ATOM   4241 1HG2 VAL A 275     103.290 -31.460  82.280  1.00  0.00           H
ATOM   4242 2HG2 VAL A 275     103.130 -31.550  80.570  1.00  0.00           H
ATOM   4243 3HG2 VAL A 275     104.710 -31.130  81.340  1.00  0.00           H
ATOM   4244  C   VAL A 275     105.480 -28.120  80.900  1.00  0.00           C
ATOM   4245  O   VAL A 275     105.650 -28.170  82.120  1.00  0.00           O
ATOM   4246  N   ILE A 276     106.370 -27.740  80.000  1.00  0.00           N
ATOM   4247  H   ILE A 276     106.060 -27.680  79.040  1.00  0.00           H
ATOM   4248  CA  ILE A 276     107.790 -27.320  80.240  1.00  0.00           C
ATOM   4249  HA  ILE A 276     107.880 -26.970  81.270  1.00  0.00           H
ATOM   4250  CB  ILE A 276     108.640 -28.610  80.170  1.00  0.00           C
ATOM   4251  HB  ILE A 276     108.390 -29.150  79.260  1.00  0.00           H
ATOM   4252  CG2 ILE A 276     110.170 -28.420  80.100  1.00  0.00           C
ATOM   4253 1HG2 ILE A 276     110.480 -27.770  79.280  1.00  0.00           H
ATOM   4254 2HG2 ILE A 276     110.570 -27.890  80.970  1.00  0.00           H
ATOM   4255 3HG2 ILE A 276     110.700 -29.360  79.960  1.00  0.00           H
ATOM   4256  CG1 ILE A 276     108.330 -29.590  81.330  1.00  0.00           C
ATOM   4257 1HG1 ILE A 276     107.310 -29.970  81.380  1.00  0.00           H
ATOM   4258 2HG1 ILE A 276     108.560 -29.030  82.230  1.00  0.00           H
ATOM   4259  CD  ILE A 276     109.080 -30.940  81.540  1.00  0.00           C
ATOM   4260  HD1 ILE A 276     109.270 -31.490  80.620  1.00  0.00           H
ATOM   4261  HD2 ILE A 276     110.060 -30.720  81.970  1.00  0.00           H
ATOM   4262  HD3 ILE A 276     108.570 -31.460  82.350  1.00  0.00           H
ATOM   4263  C   ILE A 276     108.200 -26.100  79.350  1.00  0.00           C
ATOM   4264  O   ILE A 276     107.810 -25.960  78.220  1.00  0.00           O
ATOM   4265  N   SER A 277     108.960 -25.150  79.960  1.00  0.00           N
ATOM   4266  H   SER A 277     109.250 -25.270  80.920  1.00  0.00           H
ATOM   4267  CA  SER A 277     109.590 -24.020  79.120  1.00  0.00           C
ATOM   4268  HA  SER A 277     108.780 -23.380  78.780  1.00  0.00           H
ATOM   4269  CB  SER A 277     110.450 -23.120  79.990  1.00  0.00           C
ATOM   4270  HB1 SER A 277     110.540 -22.170  79.460  1.00  0.00           H
ATOM   4271  HB2 SER A 277     111.400 -23.610  80.220  1.00  0.00           H
ATOM   4272  OG  SER A 277     109.620 -22.880  81.100  1.00  0.00           O
ATOM   4273  HG  SER A 277     109.610 -23.640  81.690  1.00  0.00           H
ATOM   4274  C   SER A 277     110.320 -24.480  77.850  1.00  0.00           C
ATOM   4275  O   SER A 277     110.920 -25.550  77.820  1.00  0.00           O
ATOM   4276  N   ALA A 278     110.240 -23.740  76.770  1.00  0.00           N
ATOM   4277  H   ALA A 278     109.710 -22.880  76.840  1.00  0.00           H
ATOM   4278  CA  ALA A 278     110.930 -24.000  75.490  1.00  0.00           C
ATOM   4279  HA  ALA A 278     110.430 -23.330  74.790  1.00  0.00           H
ATOM   4280  CB  ALA A 278     112.380 -23.630  75.780  1.00  0.00           C
ATOM   4281  HB1 ALA A 278     112.830 -24.350  76.460  1.00  0.00           H
ATOM   4282  HB2 ALA A 278     112.870 -23.450  74.820  1.00  0.00           H
ATOM   4283  HB3 ALA A 278     112.520 -22.700  76.320  1.00  0.00           H
ATOM   4284  C   ALA A 278     110.750 -25.350  74.880  1.00  0.00           C
ATOM   4285  O   ALA A 278     111.520 -25.770  73.980  1.00  0.00           O
ATOM   4286  N   GLU A 284     109.770 -26.110  75.320  1.00  0.00           N
ATOM   4287  H   GLU A 284     109.100 -25.750  76.000  1.00  0.00           H
ATOM   4288  CA  GLU A 284     109.620 -27.500  74.910  1.00  0.00           C
ATOM   4289  HA  GLU A 284     110.600 -27.980  74.910  1.00  0.00           H
ATOM   4290  CB  GLU A 284     108.890 -28.300  76.100  1.00  0.00           C
ATOM   4291  HB1 GLU A 284     107.880 -27.930  76.250  1.00  0.00           H
ATOM   4292  HB2 GLU A 284     109.600 -28.070  76.900  1.00  0.00           H
ATOM   4293  CG  GLU A 284     108.800 -29.790  75.820  1.00  0.00           C
ATOM   4294  HG1 GLU A 284     108.460 -29.850  74.780  1.00  0.00           H
ATOM   4295  HG2 GLU A 284     108.000 -30.270  76.380  1.00  0.00           H
ATOM   4296  CD  GLU A 284     110.080 -30.550  75.970  1.00  0.00           C
ATOM   4297  OE1 GLU A 284     110.870 -30.560  75.030  1.00  0.00           O
ATOM   4298  OE2 GLU A 284     110.100 -31.220  77.020  1.00  0.00           O
ATOM   4299  C   GLU A 284     108.960 -27.660  73.540  1.00  0.00           C
ATOM   4300  O   GLU A 284     107.740 -27.810  73.390  1.00  0.00           O
ATOM   4301  N   GLN A 285     109.760 -27.430  72.480  1.00  0.00           N
ATOM   4302  H   GLN A 285     110.690 -27.070  72.650  1.00  0.00           H
ATOM   4303  CA  GLN A 285     109.160 -27.570  71.170  1.00  0.00           C
ATOM   4304  HA  GLN A 285     108.180 -27.090  71.150  1.00  0.00           H
ATOM   4305  CB  GLN A 285     110.000 -26.790  70.090  1.00  0.00           C
ATOM   4306  HB1 GLN A 285     109.390 -26.550  69.210  1.00  0.00           H
ATOM   4307  HB2 GLN A 285     110.810 -27.420  69.720  1.00  0.00           H
ATOM   4308  CG  GLN A 285     110.710 -25.450  70.620  1.00  0.00           C
ATOM   4309  HG1 GLN A 285     111.400 -24.990  69.910  1.00  0.00           H
ATOM   4310  HG2 GLN A 285     111.410 -25.690  71.420  1.00  0.00           H
ATOM   4311  CD  GLN A 285     109.840 -24.310  71.180  1.00  0.00           C
ATOM   4312  OE1 GLN A 285     108.620 -24.320  71.350  1.00  0.00           O
ATOM   4313  NE2 GLN A 285     110.520 -23.220  71.480  1.00  0.00           N
ATOM   4314 1HE2 GLN A 285     111.510 -23.250  71.300  1.00  0.00           H
ATOM   4315 2HE2 GLN A 285     110.050 -22.470  71.960  1.00  0.00           H
ATOM   4316  C   GLN A 285     109.020 -29.060  70.900  1.00  0.00           C
ATOM   4317  O   GLN A 285     109.980 -29.820  71.010  1.00  0.00           O
ATOM   4318  N   LEU A 286     107.800 -29.460  70.560  1.00  0.00           N
ATOM   4319  H   LEU A 286     106.990 -28.850  70.590  1.00  0.00           H
ATOM   4320  CA  LEU A 286     107.460 -30.870  70.240  1.00  0.00           C
ATOM   4321  HA  LEU A 286     108.380 -31.440  70.100  1.00  0.00           H
ATOM   4322  CB  LEU A 286     106.780 -31.510  71.510  1.00  0.00           C
ATOM   4323  HB1 LEU A 286     106.430 -32.480  71.170  1.00  0.00           H
ATOM   4324  HB2 LEU A 286     105.870 -30.940  71.690  1.00  0.00           H
ATOM   4325  CG  LEU A 286     107.640 -31.800  72.690  1.00  0.00           C
ATOM   4326  HG  LEU A 286     108.040 -30.840  73.010  1.00  0.00           H
ATOM   4327  CD1 LEU A 286     106.640 -32.430  73.760  1.00  0.00           C
ATOM   4328 1HD1 LEU A 286     106.170 -31.540  74.170  1.00  0.00           H
ATOM   4329 2HD1 LEU A 286     105.900 -33.130  73.380  1.00  0.00           H
ATOM   4330 3HD1 LEU A 286     107.280 -32.970  74.460  1.00  0.00           H
ATOM   4331  CD2 LEU A 286     108.740 -32.820  72.360  1.00  0.00           C
ATOM   4332 1HD2 LEU A 286     109.070 -33.340  73.260  1.00  0.00           H
ATOM   4333 2HD2 LEU A 286     108.470 -33.630  71.680  1.00  0.00           H
ATOM   4334 3HD2 LEU A 286     109.570 -32.320  71.850  1.00  0.00           H
ATOM   4335  C   LEU A 286     106.730 -30.880  68.910  1.00  0.00           C
ATOM   4336  O   LEU A 286     105.950 -30.050  68.570  1.00  0.00           O
ATOM   4337  N   SER A 287     106.880 -31.930  68.120  1.00  0.00           N
ATOM   4338  H   SER A 287     107.410 -32.740  68.430  1.00  0.00           H
ATOM   4339  CA  SER A 287     106.020 -32.160  66.960  1.00  0.00           C
ATOM   4340  HA  SER A 287     106.120 -31.270  66.340  1.00  0.00           H
ATOM   4341  CB  SER A 287     106.640 -33.330  66.120  1.00  0.00           C
ATOM   4342  HB1 SER A 287     107.700 -33.230  65.870  1.00  0.00           H
ATOM   4343  HB2 SER A 287     106.150 -33.390  65.150  1.00  0.00           H
ATOM   4344  OG  SER A 287     106.590 -34.640  66.760  1.00  0.00           O
ATOM   4345  HG  SER A 287     106.860 -35.220  66.040  1.00  0.00           H
ATOM   4346  C   SER A 287     104.570 -32.460  67.390  1.00  0.00           C
ATOM   4347  O   SER A 287     104.340 -32.960  68.530  1.00  0.00           O
ATOM   4348  N   VAL A 288     103.600 -32.310  66.510  1.00  0.00           N
ATOM   4349  H   VAL A 288     103.860 -31.780  65.690  1.00  0.00           H
ATOM   4350  CA  VAL A 288     102.200 -32.690  66.700  1.00  0.00           C
ATOM   4351  HA  VAL A 288     101.760 -32.160  67.550  1.00  0.00           H
ATOM   4352  CB  VAL A 288     101.460 -32.440  65.440  1.00  0.00           C
ATOM   4353  HB  VAL A 288     101.910 -33.030  64.650  1.00  0.00           H
ATOM   4354  CG1 VAL A 288     100.060 -32.960  65.540  1.00  0.00           C
ATOM   4355 1HG1 VAL A 288      99.670 -32.840  66.550  1.00  0.00           H
ATOM   4356 2HG1 VAL A 288      99.480 -32.330  64.870  1.00  0.00           H
ATOM   4357 3HG1 VAL A 288     100.060 -34.020  65.300  1.00  0.00           H
ATOM   4358  CG2 VAL A 288     101.590 -30.950  65.070  1.00  0.00           C
ATOM   4359 1HG2 VAL A 288     102.570 -30.500  64.890  1.00  0.00           H
ATOM   4360 2HG2 VAL A 288     101.030 -30.770  64.150  1.00  0.00           H
ATOM   4361 3HG2 VAL A 288     101.020 -30.400  65.820  1.00  0.00           H
ATOM   4362  C   VAL A 288     102.030 -34.160  67.130  1.00  0.00           C
ATOM   4363  O   VAL A 288     101.180 -34.420  68.000  1.00  0.00           O
ATOM   4364  N   ALA A 289     102.820 -35.070  66.520  1.00  0.00           N
ATOM   4365  H   ALA A 289     103.400 -34.650  65.810  1.00  0.00           H
ATOM   4366  CA  ALA A 289     102.840 -36.500  66.890  1.00  0.00           C
ATOM   4367  HA  ALA A 289     101.790 -36.780  66.820  1.00  0.00           H
ATOM   4368  CB  ALA A 289     103.650 -37.300  65.880  1.00  0.00           C
ATOM   4369  HB1 ALA A 289     103.570 -38.340  66.180  1.00  0.00           H
ATOM   4370  HB2 ALA A 289     103.330 -37.210  64.840  1.00  0.00           H
ATOM   4371  HB3 ALA A 289     104.740 -37.230  65.930  1.00  0.00           H
ATOM   4372  C   ALA A 289     103.330 -36.690  68.320  1.00  0.00           C
ATOM   4373  O   ALA A 289     102.670 -37.360  69.080  1.00  0.00           O
ATOM   4374  N   GLU A 290     104.430 -36.040  68.690  1.00  0.00           N
ATOM   4375  H   GLU A 290     104.860 -35.360  68.080  1.00  0.00           H
ATOM   4376  CA  GLU A 290     105.000 -36.220  70.070  1.00  0.00           C
ATOM   4377  HA  GLU A 290     105.010 -37.300  70.180  1.00  0.00           H
ATOM   4378  CB  GLU A 290     106.390 -35.770  70.110  1.00  0.00           C
ATOM   4379  HB1 GLU A 290     106.440 -34.680  70.160  1.00  0.00           H
ATOM   4380  HB2 GLU A 290     106.920 -36.130  69.240  1.00  0.00           H
ATOM   4381  CG  GLU A 290     107.120 -36.260  71.330  1.00  0.00           C
ATOM   4382  HG1 GLU A 290     106.580 -35.920  72.220  1.00  0.00           H
ATOM   4383  HG2 GLU A 290     108.070 -35.720  71.320  1.00  0.00           H
ATOM   4384  CD  GLU A 290     107.180 -37.820  71.390  1.00  0.00           C
ATOM   4385  OE1 GLU A 290     106.660 -38.480  72.360  1.00  0.00           O
ATOM   4386  OE2 GLU A 290     107.800 -38.410  70.450  1.00  0.00           O
ATOM   4387  C   GLU A 290     104.150 -35.590  71.180  1.00  0.00           C
ATOM   4388  O   GLU A 290     104.070 -36.190  72.200  1.00  0.00           O
ATOM   4389  N   ILE A 291     103.610 -34.400  71.010  1.00  0.00           N
ATOM   4390  H   ILE A 291     103.860 -33.880  70.180  1.00  0.00           H
ATOM   4391  CA  ILE A 291     102.560 -33.810  71.920  1.00  0.00           C
ATOM   4392  HA  ILE A 291     102.980 -33.820  72.920  1.00  0.00           H
ATOM   4393  CB  ILE A 291     102.150 -32.320  71.600  1.00  0.00           C
ATOM   4394  HB  ILE A 291     101.580 -31.980  72.470  1.00  0.00           H
ATOM   4395  CG2 ILE A 291     103.340 -31.370  71.500  1.00  0.00           C
ATOM   4396 1HG2 ILE A 291     103.950 -31.670  70.650  1.00  0.00           H
ATOM   4397 2HG2 ILE A 291     103.110 -30.310  71.400  1.00  0.00           H
ATOM   4398 3HG2 ILE A 291     103.840 -31.510  72.460  1.00  0.00           H
ATOM   4399  CG1 ILE A 291     101.300 -32.210  70.360  1.00  0.00           C
ATOM   4400 1HG1 ILE A 291     100.440 -32.870  70.510  1.00  0.00           H
ATOM   4401 2HG1 ILE A 291     101.830 -32.620  69.500  1.00  0.00           H
ATOM   4402  CD  ILE A 291     100.960 -30.810  69.880  1.00  0.00           C
ATOM   4403  HD1 ILE A 291     100.440 -30.200  70.620  1.00  0.00           H
ATOM   4404  HD2 ILE A 291     101.890 -30.250  69.760  1.00  0.00           H
ATOM   4405  HD3 ILE A 291     100.370 -30.830  68.960  1.00  0.00           H
ATOM   4406  C   ILE A 291     101.300 -34.770  72.040  1.00  0.00           C
ATOM   4407  O   ILE A 291     100.710 -34.910  73.120  1.00  0.00           O
ATOM   4408  N   THR A 292     100.950 -35.500  70.970  1.00  0.00           N
ATOM   4409  H   THR A 292     101.490 -35.470  70.110  1.00  0.00           H
ATOM   4410  CA  THR A 292      99.800 -36.500  71.080  1.00  0.00           C
ATOM   4411  HA  THR A 292      98.970 -36.040  71.610  1.00  0.00           H
ATOM   4412  CB  THR A 292      99.380 -37.060  69.650  1.00  0.00           C
ATOM   4413  HB  THR A 292     100.150 -37.720  69.270  1.00  0.00           H
ATOM   4414  CG2 THR A 292      98.050 -37.730  69.790  1.00  0.00           C
ATOM   4415 1HG2 THR A 292      97.540 -37.810  68.840  1.00  0.00           H
ATOM   4416 2HG2 THR A 292      98.110 -38.650  70.380  1.00  0.00           H
ATOM   4417 3HG2 THR A 292      97.400 -37.050  70.330  1.00  0.00           H
ATOM   4418  OG1 THR A 292      99.190 -36.000  68.780  1.00  0.00           O
ATOM   4419  HG1 THR A 292     100.020 -35.740  68.380  1.00  0.00           H
ATOM   4420  C   THR A 292     100.230 -37.720  71.960  1.00  0.00           C
ATOM   4421  O   THR A 292      99.540 -38.160  72.900  1.00  0.00           O
ATOM   4422  N   ASN A 293     101.440 -38.270  71.640  1.00  0.00           N
ATOM   4423  H   ASN A 293     101.990 -37.920  70.870  1.00  0.00           H
ATOM   4424  CA  ASN A 293     102.110 -39.230  72.560  1.00  0.00           C
ATOM   4425  HA  ASN A 293     101.430 -40.080  72.660  1.00  0.00           H
ATOM   4426  CB  ASN A 293     103.430 -39.660  72.000  1.00  0.00           C
ATOM   4427  HB1 ASN A 293     104.040 -38.790  71.770  1.00  0.00           H
ATOM   4428  HB2 ASN A 293     103.150 -40.090  71.030  1.00  0.00           H
ATOM   4429  CG  ASN A 293     103.980 -40.720  72.910  1.00  0.00           C
ATOM   4430  OD1 ASN A 293     103.420 -41.750  73.090  1.00  0.00           O
ATOM   4431  ND2 ASN A 293     105.100 -40.460  73.500  1.00  0.00           N
ATOM   4432 1HD2 ASN A 293     105.690 -39.730  73.130  1.00  0.00           H
ATOM   4433 2HD2 ASN A 293     105.490 -41.210  74.060  1.00  0.00           H
ATOM   4434  C   ASN A 293     102.150 -38.680  74.040  1.00  0.00           C
ATOM   4435  O   ASN A 293     102.070 -39.520  74.970  1.00  0.00           O
ATOM   4436  N   ALA A 294     102.390 -37.350  74.260  1.00  0.00           N
ATOM   4437  H   ALA A 294     102.880 -36.830  73.560  1.00  0.00           H
ATOM   4438  CA  ALA A 294     102.490 -36.750  75.580  1.00  0.00           C
ATOM   4439  HA  ALA A 294     103.240 -37.280  76.150  1.00  0.00           H
ATOM   4440  CB  ALA A 294     102.870 -35.230  75.460  1.00  0.00           C
ATOM   4441  HB1 ALA A 294     103.350 -34.930  76.390  1.00  0.00           H
ATOM   4442  HB2 ALA A 294     103.590 -34.980  74.680  1.00  0.00           H
ATOM   4443  HB3 ALA A 294     101.960 -34.650  75.300  1.00  0.00           H
ATOM   4444  C   ALA A 294     101.210 -36.850  76.390  1.00  0.00           C
ATOM   4445  O   ALA A 294     101.300 -37.100  77.610  1.00  0.00           O
ATOM   4446  N   CYS A 295     100.090 -36.910  75.700  1.00  0.00           N
ATOM   4447  H   CYS A 295     100.070 -36.780  74.700  1.00  0.00           H
ATOM   4448  CA  CYS A 295      98.740 -36.920  76.240  1.00  0.00           C
ATOM   4449  HA  CYS A 295      98.650 -36.110  76.970  1.00  0.00           H
ATOM   4450  CB  CYS A 295      97.710 -36.690  75.150  1.00  0.00           C
ATOM   4451  HB1 CYS A 295      96.750 -36.730  75.650  1.00  0.00           H
ATOM   4452  HB2 CYS A 295      97.740 -37.630  74.590  1.00  0.00           H
ATOM   4453  SG  CYS A 295      97.830 -35.250  74.090  1.00  0.00           S
ATOM   4454  HG  CYS A 295      99.110 -35.390  73.760  1.00  0.00           H
ATOM   4455  C   CYS A 295      98.480 -38.240  77.010  1.00  0.00           C
ATOM   4456  O   CYS A 295      97.530 -38.270  77.790  1.00  0.00           O
ATOM   4457  N   PHE A 296      99.260 -39.290  76.820  1.00  0.00           N
ATOM   4458  H   PHE A 296      99.990 -39.140  76.140  1.00  0.00           H
ATOM   4459  CA  PHE A 296      99.190 -40.560  77.600  1.00  0.00           C
ATOM   4460  HA  PHE A 296      98.410 -40.440  78.340  1.00  0.00           H
ATOM   4461  CB  PHE A 296      98.700 -41.710  76.710  1.00  0.00           C
ATOM   4462  HB1 PHE A 296      98.700 -42.570  77.370  1.00  0.00           H
ATOM   4463  HB2 PHE A 296      99.430 -41.910  75.930  1.00  0.00           H
ATOM   4464  CG  PHE A 296      97.260 -41.550  76.150  1.00  0.00           C
ATOM   4465  CD1 PHE A 296      97.040 -40.770  74.970  1.00  0.00           C
ATOM   4466  HD1 PHE A 296      97.860 -40.300  74.440  1.00  0.00           H
ATOM   4467  CE1 PHE A 296      95.720 -40.550  74.500  1.00  0.00           C
ATOM   4468  HE1 PHE A 296      95.490 -39.970  73.620  1.00  0.00           H
ATOM   4469  CZ  PHE A 296      94.670 -41.020  75.290  1.00  0.00           C
ATOM   4470  HZ  PHE A 296      93.660 -40.760  74.990  1.00  0.00           H
ATOM   4471  CE2 PHE A 296      94.860 -41.780  76.460  1.00  0.00           C
ATOM   4472  HE2 PHE A 296      94.000 -42.030  77.050  1.00  0.00           H
ATOM   4473  CD2 PHE A 296      96.160 -42.120  76.860  1.00  0.00           C
ATOM   4474  HD2 PHE A 296      96.320 -42.690  77.760  1.00  0.00           H
ATOM   4475  C   PHE A 296     100.320 -40.850  78.560  1.00  0.00           C
ATOM   4476  O   PHE A 296     100.340 -41.860  79.210  1.00  0.00           O
ATOM   4477  N   GLU A 297     101.230 -39.880  78.840  1.00  0.00           N
ATOM   4478  H   GLU A 297     101.130 -39.050  78.280  1.00  0.00           H
ATOM   4479  CA  GLU A 297     102.340 -40.060  79.770  1.00  0.00           C
ATOM   4480  HA  GLU A 297     102.690 -41.090  79.670  1.00  0.00           H
ATOM   4481  CB  GLU A 297     103.400 -39.070  79.320  1.00  0.00           C
ATOM   4482  HB1 GLU A 297     103.010 -38.080  79.590  1.00  0.00           H
ATOM   4483  HB2 GLU A 297     103.520 -39.170  78.240  1.00  0.00           H
ATOM   4484  CG  GLU A 297     104.770 -39.230  79.990  1.00  0.00           C
ATOM   4485  HG1 GLU A 297     104.540 -39.040  81.040  1.00  0.00           H
ATOM   4486  HG2 GLU A 297     105.460 -38.540  79.510  1.00  0.00           H
ATOM   4487  CD  GLU A 297     105.340 -40.620  79.700  1.00  0.00           C
ATOM   4488  OE1 GLU A 297     105.630 -41.360  80.690  1.00  0.00           O
ATOM   4489  OE2 GLU A 297     105.480 -41.080  78.530  1.00  0.00           O
ATOM   4490  C   GLU A 297     101.900 -39.730  81.250  1.00  0.00           C
ATOM   4491  O   GLU A 297     101.450 -38.600  81.450  1.00  0.00           O
ATOM   4492  N   PRO A 298     101.960 -40.690  82.210  1.00  0.00           N
ATOM   4493  CD  PRO A 298     102.530 -42.120  82.090  1.00  0.00           C
ATOM   4494  HD1 PRO A 298     103.590 -42.210  81.870  1.00  0.00           H
ATOM   4495  HD2 PRO A 298     102.000 -42.800  81.420  1.00  0.00           H
ATOM   4496  CG  PRO A 298     102.410 -42.680  83.480  1.00  0.00           C
ATOM   4497  HG1 PRO A 298     103.230 -43.330  83.760  1.00  0.00           H
ATOM   4498  HG2 PRO A 298     101.460 -43.210  83.620  1.00  0.00           H
ATOM   4499  CB  PRO A 298     102.280 -41.570  84.450  1.00  0.00           C
ATOM   4500  HB1 PRO A 298     103.220 -41.150  84.810  1.00  0.00           H
ATOM   4501  HB2 PRO A 298     101.690 -41.940  85.290  1.00  0.00           H
ATOM   4502  CA  PRO A 298     101.510 -40.520  83.600  1.00  0.00           C
ATOM   4503  HA  PRO A 298     100.440 -40.600  83.780  1.00  0.00           H
ATOM   4504  C   PRO A 298     101.870 -39.090  84.220  1.00  0.00           C
ATOM   4505  O   PRO A 298     101.060 -38.490  85.010  1.00  0.00           O
ATOM   4506  N   ALA A 299     103.030 -38.570  83.890  1.00  0.00           N
ATOM   4507  H   ALA A 299     103.680 -39.090  83.310  1.00  0.00           H
ATOM   4508  CA  ALA A 299     103.520 -37.300  84.440  1.00  0.00           C
ATOM   4509  HA  ALA A 299     103.190 -37.300  85.480  1.00  0.00           H
ATOM   4510  CB  ALA A 299     105.010 -37.310  84.280  1.00  0.00           C
ATOM   4511  HB1 ALA A 299     105.390 -38.250  84.680  1.00  0.00           H
ATOM   4512  HB2 ALA A 299     105.250 -37.400  83.220  1.00  0.00           H
ATOM   4513  HB3 ALA A 299     105.510 -36.470  84.760  1.00  0.00           H
ATOM   4514  C   ALA A 299     102.950 -36.010  83.870  1.00  0.00           C
ATOM   4515  O   ALA A 299     103.130 -34.890  84.350  1.00  0.00           O
ATOM   4516  N   ASN A 300     102.160 -36.200  82.800  1.00  0.00           N
ATOM   4517  H   ASN A 300     102.010 -37.160  82.520  1.00  0.00           H
ATOM   4518  CA  ASN A 300     101.380 -35.130  82.150  1.00  0.00           C
ATOM   4519  HA  ASN A 300     101.740 -34.180  82.540  1.00  0.00           H
ATOM   4520  CB  ASN A 300     101.600 -35.170  80.610  1.00  0.00           C
ATOM   4521  HB1 ASN A 300     101.060 -34.390  80.060  1.00  0.00           H
ATOM   4522  HB2 ASN A 300     101.080 -36.070  80.290  1.00  0.00           H
ATOM   4523  CG  ASN A 300     103.000 -35.090  80.190  1.00  0.00           C
ATOM   4524  OD1 ASN A 300     103.810 -34.270  80.600  1.00  0.00           O
ATOM   4525  ND2 ASN A 300     103.300 -35.770  79.120  1.00  0.00           N
ATOM   4526 1HD2 ASN A 300     102.580 -36.270  78.620  1.00  0.00           H
ATOM   4527 2HD2 ASN A 300     104.200 -35.630  78.680  1.00  0.00           H
ATOM   4528  C   ASN A 300      99.860 -35.280  82.610  1.00  0.00           C
ATOM   4529  O   ASN A 300      99.080 -34.460  82.140  1.00  0.00           O
ATOM   4530  N   GLN A 301      99.450 -36.210  83.500  1.00  0.00           N
ATOM   4531  H   GLN A 301     100.110 -36.650  84.120  1.00  0.00           H
ATOM   4532  CA  GLN A 301      98.060 -36.400  83.840  1.00  0.00           C
ATOM   4533  HA  GLN A 301      97.480 -36.070  82.980  1.00  0.00           H
ATOM   4534  CB  GLN A 301      97.750 -37.890  84.210  1.00  0.00           C
ATOM   4535  HB1 GLN A 301      96.680 -37.850  84.430  1.00  0.00           H
ATOM   4536  HB2 GLN A 301      98.250 -38.120  85.150  1.00  0.00           H
ATOM   4537  CG  GLN A 301      98.110 -38.940  83.130  1.00  0.00           C
ATOM   4538  HG1 GLN A 301      97.750 -39.890  83.550  1.00  0.00           H
ATOM   4539  HG2 GLN A 301      99.190 -39.030  83.090  1.00  0.00           H
ATOM   4540  CD  GLN A 301      97.450 -38.710  81.770  1.00  0.00           C
ATOM   4541  OE1 GLN A 301      96.360 -38.240  81.650  1.00  0.00           O
ATOM   4542  NE2 GLN A 301      98.050 -39.170  80.680  1.00  0.00           N
ATOM   4543 1HE2 GLN A 301      98.940 -39.630  80.750  1.00  0.00           H
ATOM   4544 2HE2 GLN A 301      97.640 -39.050  79.770  1.00  0.00           H
ATOM   4545  C   GLN A 301      97.790 -35.380  85.000  1.00  0.00           C
ATOM   4546  O   GLN A 301      98.720 -34.840  85.600  1.00  0.00           O
ATOM   4547  N   MET A 302      96.530 -34.970  85.230  1.00  0.00           N
ATOM   4548  H   MET A 302      95.850 -35.400  84.620  1.00  0.00           H
ATOM   4549  CA  MET A 302      96.090 -34.150  86.310  1.00  0.00           C
ATOM   4550  HA  MET A 302      96.980 -33.920  86.890  1.00  0.00           H
ATOM   4551  CB  MET A 302      95.510 -32.810  85.790  1.00  0.00           C
ATOM   4552  HB1 MET A 302      95.100 -32.180  86.590  1.00  0.00           H
ATOM   4553  HB2 MET A 302      94.700 -33.000  85.080  1.00  0.00           H
ATOM   4554  CG  MET A 302      96.520 -31.990  84.950  1.00  0.00           C
ATOM   4555  HG1 MET A 302      96.610 -32.330  83.920  1.00  0.00           H
ATOM   4556  HG2 MET A 302      97.500 -32.110  85.410  1.00  0.00           H
ATOM   4557  SD  MET A 302      96.060 -30.280  84.920  1.00  0.00           S
ATOM   4558  CE  MET A 302      97.340 -29.520  83.790  1.00  0.00           C
ATOM   4559  HE1 MET A 302      97.690 -28.570  84.210  1.00  0.00           H
ATOM   4560  HE2 MET A 302      98.200 -30.180  83.850  1.00  0.00           H
ATOM   4561  HE3 MET A 302      96.980 -29.260  82.790  1.00  0.00           H
ATOM   4562  C   MET A 302      95.130 -34.840  87.280  1.00  0.00           C
ATOM   4563  O   MET A 302      94.580 -34.240  88.170  1.00  0.00           O
ATOM   4564  N   VAL A 303      94.810 -36.090  87.070  1.00  0.00           N
ATOM   4565  H   VAL A 303      94.950 -36.440  86.130  1.00  0.00           H
ATOM   4566  CA  VAL A 303      94.440 -37.060  88.180  1.00  0.00           C
ATOM   4567  HA  VAL A 303      94.230 -36.590  89.140  1.00  0.00           H
ATOM   4568  CB  VAL A 303      93.210 -37.940  87.770  1.00  0.00           C
ATOM   4569  HB  VAL A 303      93.180 -38.760  88.490  1.00  0.00           H
ATOM   4570  CG1 VAL A 303      91.910 -37.110  87.910  1.00  0.00           C
ATOM   4571 1HG1 VAL A 303      91.070 -37.700  87.550  1.00  0.00           H
ATOM   4572 2HG1 VAL A 303      91.760 -36.740  88.920  1.00  0.00           H
ATOM   4573 3HG1 VAL A 303      92.100 -36.220  87.310  1.00  0.00           H
ATOM   4574  CG2 VAL A 303      93.250 -38.590  86.350  1.00  0.00           C
ATOM   4575 1HG2 VAL A 303      93.260 -37.880  85.530  1.00  0.00           H
ATOM   4576 2HG2 VAL A 303      94.050 -39.330  86.360  1.00  0.00           H
ATOM   4577 3HG2 VAL A 303      92.330 -39.170  86.210  1.00  0.00           H
ATOM   4578  C   VAL A 303      95.650 -37.960  88.460  1.00  0.00           C
ATOM   4579  O   VAL A 303      96.500 -38.220  87.600  1.00  0.00           O
ATOM   4580  N   LYS A 304      95.690 -38.420  89.750  1.00  0.00           N
ATOM   4581  H   LYS A 304      94.930 -38.260  90.390  1.00  0.00           H
ATOM   4582  CA  LYS A 304      96.840 -39.230  90.160  1.00  0.00           C
ATOM   4583  HA  LYS A 304      97.680 -38.810  89.610  1.00  0.00           H
ATOM   4584  CB  LYS A 304      97.010 -39.100  91.720  1.00  0.00           C
ATOM   4585  HB1 LYS A 304      96.490 -39.900  92.250  1.00  0.00           H
ATOM   4586  HB2 LYS A 304      96.630 -38.160  92.120  1.00  0.00           H
ATOM   4587  CG  LYS A 304      98.590 -39.000  92.050  1.00  0.00           C
ATOM   4588  HG1 LYS A 304      99.020 -38.100  91.610  1.00  0.00           H
ATOM   4589  HG2 LYS A 304      99.140 -39.850  91.650  1.00  0.00           H
ATOM   4590  CD  LYS A 304      98.880 -38.780  93.560  1.00  0.00           C
ATOM   4591  HD1 LYS A 304      98.620 -39.630  94.180  1.00  0.00           H
ATOM   4592  HD2 LYS A 304      98.290 -37.910  93.830  1.00  0.00           H
ATOM   4593  CE  LYS A 304     100.350 -38.340  93.690  1.00  0.00           C
ATOM   4594  HE1 LYS A 304     100.380 -37.320  93.290  1.00  0.00           H
ATOM   4595  HE2 LYS A 304     100.840 -38.930  92.920  1.00  0.00           H
ATOM   4596  NZ  LYS A 304     100.960 -38.380  95.040  1.00  0.00           N
ATOM   4597  HZ1 LYS A 304     100.400 -37.820  95.660  1.00  0.00           H
ATOM   4598  HZ2 LYS A 304     101.080 -39.290  95.450  1.00  0.00           H
ATOM   4599  HZ3 LYS A 304     101.910 -38.070  94.880  1.00  0.00           H
ATOM   4600  C   LYS A 304      96.700 -40.720  89.720  1.00  0.00           C
ATOM   4601  O   LYS A 304      97.610 -41.510  90.030  1.00  0.00           O
ATOM   4602  N   CYS A 305      95.550 -41.040  89.080  1.00  0.00           N
ATOM   4603  H   CYS A 305      94.870 -40.300  89.120  1.00  0.00           H
ATOM   4604  CA  CYS A 305      95.310 -42.280  88.340  1.00  0.00           C
ATOM   4605  HA  CYS A 305      95.410 -43.050  89.100  1.00  0.00           H
ATOM   4606  CB  CYS A 305      93.880 -42.270  87.800  1.00  0.00           C
ATOM   4607  HB1 CYS A 305      93.770 -43.220  87.280  1.00  0.00           H
ATOM   4608  HB2 CYS A 305      93.730 -41.540  87.000  1.00  0.00           H
ATOM   4609  SG  CYS A 305      92.680 -42.030  89.170  1.00  0.00           S
ATOM   4610  HG  CYS A 305      91.580 -42.150  88.410  1.00  0.00           H
ATOM   4611  C   CYS A 305      96.290 -42.580  87.170  1.00  0.00           C
ATOM   4612  O   CYS A 305      96.570 -41.720  86.290  1.00  0.00           O
ATOM   4613  N   ASP A 306      96.850 -43.760  87.140  1.00  0.00           N
ATOM   4614  H   ASP A 306      96.520 -44.450  87.800  1.00  0.00           H
ATOM   4615  CA  ASP A 306      97.680 -44.200  85.990  1.00  0.00           C
ATOM   4616  HA  ASP A 306      98.540 -43.570  85.770  1.00  0.00           H
ATOM   4617  CB  ASP A 306      98.350 -45.440  86.460  1.00  0.00           C
ATOM   4618  HB1 ASP A 306      97.650 -46.230  86.750  1.00  0.00           H
ATOM   4619  HB2 ASP A 306      99.040 -45.330  87.290  1.00  0.00           H
ATOM   4620  CG  ASP A 306      99.250 -45.980  85.300  1.00  0.00           C
ATOM   4621  OD1 ASP A 306      98.790 -46.600  84.300  1.00  0.00           O
ATOM   4622  OD2 ASP A 306     100.440 -45.710  85.460  1.00  0.00           O
ATOM   4623  C   ASP A 306      96.900 -44.460  84.750  1.00  0.00           C
ATOM   4624  O   ASP A 306      95.800 -44.990  84.850  1.00  0.00           O
ATOM   4625  N   PRO A 307      97.390 -44.070  83.530  1.00  0.00           N
ATOM   4626  CD  PRO A 307      98.390 -42.980  83.410  1.00  0.00           C
ATOM   4627  HD1 PRO A 307      99.400 -43.350  83.570  1.00  0.00           H
ATOM   4628  HD2 PRO A 307      98.200 -42.210  84.160  1.00  0.00           H
ATOM   4629  CG  PRO A 307      98.180 -42.360  82.040  1.00  0.00           C
ATOM   4630  HG1 PRO A 307      99.150 -41.980  81.740  1.00  0.00           H
ATOM   4631  HG2 PRO A 307      97.450 -41.560  82.060  1.00  0.00           H
ATOM   4632  CB  PRO A 307      97.600 -43.540  81.210  1.00  0.00           C
ATOM   4633  HB1 PRO A 307      98.440 -44.200  81.030  1.00  0.00           H
ATOM   4634  HB2 PRO A 307      97.030 -43.320  80.310  1.00  0.00           H
ATOM   4635  CA  PRO A 307      96.650 -44.210  82.240  1.00  0.00           C
ATOM   4636  HA  PRO A 307      95.800 -43.530  82.310  1.00  0.00           H
ATOM   4637  C   PRO A 307      96.170 -45.530  81.870  1.00  0.00           C
ATOM   4638  O   PRO A 307      95.140 -45.680  81.170  1.00  0.00           O
ATOM   4639  N   ARG A 308      96.910 -46.570  82.260  1.00  0.00           N
ATOM   4640  H   ARG A 308      97.700 -46.540  82.880  1.00  0.00           H
ATOM   4641  CA  ARG A 308      96.630 -47.980  81.880  1.00  0.00           C
ATOM   4642  HA  ARG A 308      96.120 -48.030  80.920  1.00  0.00           H
ATOM   4643  CB  ARG A 308      97.940 -48.780  81.660  1.00  0.00           C
ATOM   4644  HB1 ARG A 308      97.570 -49.800  81.500  1.00  0.00           H
ATOM   4645  HB2 ARG A 308      98.470 -48.860  82.610  1.00  0.00           H
ATOM   4646  CG  ARG A 308      98.790 -48.360  80.470  1.00  0.00           C
ATOM   4647  HG1 ARG A 308      98.270 -48.360  79.510  1.00  0.00           H
ATOM   4648  HG2 ARG A 308      99.490 -49.180  80.330  1.00  0.00           H
ATOM   4649  CD  ARG A 308      99.530 -46.980  80.520  1.00  0.00           C
ATOM   4650  HD1 ARG A 308      98.780 -46.200  80.410  1.00  0.00           H
ATOM   4651  HD2 ARG A 308     100.180 -47.070  79.650  1.00  0.00           H
ATOM   4652  NE  ARG A 308     100.190 -46.590  81.800  1.00  0.00           N
ATOM   4653  HE  ARG A 308      99.560 -46.710  82.580  1.00  0.00           H
ATOM   4654  CZ  ARG A 308     101.500 -46.440  82.040  1.00  0.00           C
ATOM   4655  NH1 ARG A 308     102.250 -46.190  81.090  1.00  0.00           N
ATOM   4656 1HH1 ARG A 308     101.850 -46.190  80.170  1.00  0.00           H
ATOM   4657 2HH1 ARG A 308     103.220 -46.010  81.320  1.00  0.00           H
ATOM   4658  NH2 ARG A 308     101.890 -46.530  83.260  1.00  0.00           N
ATOM   4659 1HH2 ARG A 308     101.220 -46.450  84.020  1.00  0.00           H
ATOM   4660 2HH2 ARG A 308     102.900 -46.540  83.310  1.00  0.00           H
ATOM   4661  C   ARG A 308      95.670 -48.500  82.980  1.00  0.00           C
ATOM   4662  O   ARG A 308      95.170 -49.590  82.760  1.00  0.00           O
ATOM   4663  N   HIS A 309      95.320 -47.820  84.060  1.00  0.00           N
ATOM   4664  H   HIS A 309      95.710 -46.900  84.200  1.00  0.00           H
ATOM   4665  CA  HIS A 309      94.230 -48.350  84.940  1.00  0.00           C
ATOM   4666  HA  HIS A 309      94.360 -49.410  85.150  1.00  0.00           H
ATOM   4667  CB  HIS A 309      94.340 -47.690  86.290  1.00  0.00           C
ATOM   4668  HB1 HIS A 309      94.010 -46.650  86.220  1.00  0.00           H
ATOM   4669  HB2 HIS A 309      95.410 -47.580  86.470  1.00  0.00           H
ATOM   4670  CG  HIS A 309      93.580 -48.400  87.420  1.00  0.00           C
ATOM   4671  ND1 HIS A 309      92.290 -48.110  87.860  1.00  0.00           N
ATOM   4672  CE1 HIS A 309      92.120 -48.770  89.040  1.00  0.00           C
ATOM   4673  HE1 HIS A 309      91.280 -48.660  89.710  1.00  0.00           H
ATOM   4674  NE2 HIS A 309      93.240 -49.470  89.310  1.00  0.00           N
ATOM   4675  HE2 HIS A 309      93.400 -50.070  90.110  1.00  0.00           H
ATOM   4676  CD2 HIS A 309      94.170 -49.100  88.380  1.00  0.00           C
ATOM   4677  HD2 HIS A 309      95.190 -49.440  88.420  1.00  0.00           H
ATOM   4678  C   HIS A 309      92.870 -48.120  84.240  1.00  0.00           C
ATOM   4679  O   HIS A 309      92.670 -47.210  83.450  1.00  0.00           O
ATOM   4680  N   GLY A 310      92.000 -49.050  84.420  1.00  0.00           N
ATOM   4681  H   GLY A 310      92.280 -49.880  84.910  1.00  0.00           H
ATOM   4682  CA  GLY A 310      90.620 -49.130  83.890  1.00  0.00           C
ATOM   4683  HA1 GLY A 310      90.130 -48.260  84.330  1.00  0.00           H
ATOM   4684  HA2 GLY A 310      90.020 -49.960  84.260  1.00  0.00           H
ATOM   4685  C   GLY A 310      90.560 -49.010  82.370  1.00  0.00           C
ATOM   4686  O   GLY A 310      91.550 -49.350  81.710  1.00  0.00           O
ATOM   4687  N   LYS A 311      89.450 -48.640  81.740  1.00  0.00           N
ATOM   4688  H   LYS A 311      88.720 -48.380  82.390  1.00  0.00           H
ATOM   4689  CA  LYS A 311      89.220 -48.470  80.330  1.00  0.00           C
ATOM   4690  HA  LYS A 311      90.210 -48.370  79.890  1.00  0.00           H
ATOM   4691  CB  LYS A 311      88.400 -49.650  79.790  1.00  0.00           C
ATOM   4692  HB1 LYS A 311      88.070 -49.510  78.770  1.00  0.00           H
ATOM   4693  HB2 LYS A 311      87.420 -49.660  80.270  1.00  0.00           H
ATOM   4694  CG  LYS A 311      89.130 -51.000  79.930  1.00  0.00           C
ATOM   4695  HG1 LYS A 311      89.460 -51.250  80.940  1.00  0.00           H
ATOM   4696  HG2 LYS A 311      90.010 -50.850  79.310  1.00  0.00           H
ATOM   4697  CD  LYS A 311      88.320 -52.210  79.480  1.00  0.00           C
ATOM   4698  HD1 LYS A 311      88.920 -53.120  79.530  1.00  0.00           H
ATOM   4699  HD2 LYS A 311      87.910 -52.010  78.490  1.00  0.00           H
ATOM   4700  CE  LYS A 311      87.210 -52.360  80.500  1.00  0.00           C
ATOM   4701  HE1 LYS A 311      86.720 -51.390  80.570  1.00  0.00           H
ATOM   4702  HE2 LYS A 311      87.600 -52.730  81.450  1.00  0.00           H
ATOM   4703  NZ  LYS A 311      86.160 -53.300  79.970  1.00  0.00           N
ATOM   4704  HZ1 LYS A 311      85.480 -53.660  80.620  1.00  0.00           H
ATOM   4705  HZ2 LYS A 311      85.530 -52.810  79.350  1.00  0.00           H
ATOM   4706  HZ3 LYS A 311      86.590 -54.070  79.470  1.00  0.00           H
ATOM   4707  C   LYS A 311      88.480 -47.140  79.950  1.00  0.00           C
ATOM   4708  O   LYS A 311      87.520 -46.820  80.630  1.00  0.00           O
ATOM   4709  N   TYR A 312      88.940 -46.480  78.910  1.00  0.00           N
ATOM   4710  H   TYR A 312      89.620 -46.910  78.310  1.00  0.00           H
ATOM   4711  CA  TYR A 312      88.340 -45.340  78.300  1.00  0.00           C
ATOM   4712  HA  TYR A 312      88.100 -44.660  79.120  1.00  0.00           H
ATOM   4713  CB  TYR A 312      89.240 -44.600  77.430  1.00  0.00           C
ATOM   4714  HB1 TYR A 312      88.830 -43.730  76.930  1.00  0.00           H
ATOM   4715  HB2 TYR A 312      89.510 -45.150  76.520  1.00  0.00           H
ATOM   4716  CG  TYR A 312      90.590 -44.200  78.060  1.00  0.00           C
ATOM   4717  CD1 TYR A 312      90.650 -42.960  78.670  1.00  0.00           C
ATOM   4718  HD1 TYR A 312      89.830 -42.240  78.680  1.00  0.00           H
ATOM   4719  CE1 TYR A 312      91.920 -42.580  79.220  1.00  0.00           C
ATOM   4720  HE1 TYR A 312      91.890 -41.600  79.680  1.00  0.00           H
ATOM   4721  CZ  TYR A 312      93.030 -43.380  79.190  1.00  0.00           C
ATOM   4722  OH  TYR A 312      94.170 -42.960  79.810  1.00  0.00           O
ATOM   4723  HH  TYR A 312      94.230 -42.080  80.180  1.00  0.00           H
ATOM   4724  CE2 TYR A 312      92.920 -44.650  78.640  1.00  0.00           C
ATOM   4725  HE2 TYR A 312      93.690 -45.410  78.710  1.00  0.00           H
ATOM   4726  CD2 TYR A 312      91.750 -45.020  77.940  1.00  0.00           C
ATOM   4727  HD2 TYR A 312      91.720 -46.020  77.540  1.00  0.00           H
ATOM   4728  C   TYR A 312      87.060 -45.640  77.500  1.00  0.00           C
ATOM   4729  O   TYR A 312      86.970 -46.690  76.870  1.00  0.00           O
ATOM   4730  N   MET A 313      86.050 -44.700  77.420  1.00  0.00           N
ATOM   4731  H   MET A 313      86.330 -43.870  77.920  1.00  0.00           H
ATOM   4732  CA  MET A 313      84.870 -44.840  76.650  1.00  0.00           C
ATOM   4733  HA  MET A 313      85.000 -45.710  76.000  1.00  0.00           H
ATOM   4734  CB  MET A 313      83.650 -44.990  77.560  1.00  0.00           C
ATOM   4735  HB1 MET A 313      83.720 -45.900  78.150  1.00  0.00           H
ATOM   4736  HB2 MET A 313      82.760 -45.120  76.950  1.00  0.00           H
ATOM   4737  CG  MET A 313      83.430 -43.810  78.600  1.00  0.00           C
ATOM   4738  HG1 MET A 313      83.370 -42.840  78.110  1.00  0.00           H
ATOM   4739  HG2 MET A 313      84.290 -43.720  79.270  1.00  0.00           H
ATOM   4740  SD  MET A 313      82.040 -43.850  79.760  1.00  0.00           S
ATOM   4741  CE  MET A 313      82.210 -45.380  80.720  1.00  0.00           C
ATOM   4742  HE1 MET A 313      81.300 -45.510  81.310  1.00  0.00           H
ATOM   4743  HE2 MET A 313      82.200 -46.150  79.950  1.00  0.00           H
ATOM   4744  HE3 MET A 313      83.070 -45.450  81.390  1.00  0.00           H
ATOM   4745  C   MET A 313      84.700 -43.650  75.620  1.00  0.00           C
ATOM   4746  O   MET A 313      83.860 -43.640  74.760  1.00  0.00           O
ATOM   4747  N   ALA A 314      85.470 -42.530  75.760  1.00  0.00           N
ATOM   4748  H   ALA A 314      86.210 -42.530  76.450  1.00  0.00           H
ATOM   4749  CA  ALA A 314      85.570 -41.340  74.880  1.00  0.00           C
ATOM   4750  HA  ALA A 314      85.530 -41.750  73.870  1.00  0.00           H
ATOM   4751  CB  ALA A 314      84.410 -40.400  75.170  1.00  0.00           C
ATOM   4752  HB1 ALA A 314      84.390 -39.550  74.490  1.00  0.00           H
ATOM   4753  HB2 ALA A 314      83.470 -40.930  75.050  1.00  0.00           H
ATOM   4754  HB3 ALA A 314      84.560 -40.120  76.210  1.00  0.00           H
ATOM   4755  C   ALA A 314      87.020 -40.710  74.920  1.00  0.00           C
ATOM   4756  O   ALA A 314      87.530 -40.570  76.000  1.00  0.00           O
ATOM   4757  N   CYS A 315      87.680 -40.340  73.790  1.00  0.00           N
ATOM   4758  H   CYS A 315      87.250 -40.500  72.900  1.00  0.00           H
ATOM   4759  CA  CYS A 315      88.790 -39.440  73.740  1.00  0.00           C
ATOM   4760  HA  CYS A 315      88.910 -38.820  74.640  1.00  0.00           H
ATOM   4761  CB  CYS A 315      90.050 -40.340  73.670  1.00  0.00           C
ATOM   4762  HB1 CYS A 315      89.950 -41.110  72.900  1.00  0.00           H
ATOM   4763  HB2 CYS A 315      90.350 -40.820  74.610  1.00  0.00           H
ATOM   4764  SG  CYS A 315      91.450 -39.320  73.180  1.00  0.00           S
ATOM   4765  HG  CYS A 315      91.670 -38.640  74.310  1.00  0.00           H
ATOM   4766  C   CYS A 315      88.690 -38.410  72.560  1.00  0.00           C
ATOM   4767  O   CYS A 315      88.300 -38.770  71.400  1.00  0.00           O
ATOM   4768  N   CYS A 316      88.970 -37.120  72.890  1.00  0.00           N
ATOM   4769  H   CYS A 316      89.170 -36.950  73.860  1.00  0.00           H
ATOM   4770  CA  CYS A 316      88.920 -35.980  71.930  1.00  0.00           C
ATOM   4771  HA  CYS A 316      88.890 -36.440  70.940  1.00  0.00           H
ATOM   4772  CB  CYS A 316      87.610 -35.200  72.240  1.00  0.00           C
ATOM   4773  HB1 CYS A 316      87.630 -34.260  71.690  1.00  0.00           H
ATOM   4774  HB2 CYS A 316      87.530 -34.990  73.310  1.00  0.00           H
ATOM   4775  SG  CYS A 316      86.150 -36.200  71.830  1.00  0.00           S
ATOM   4776  HG  CYS A 316      86.650 -37.430  71.940  1.00  0.00           H
ATOM   4777  C   CYS A 316      90.200 -35.110  71.980  1.00  0.00           C
ATOM   4778  O   CYS A 316      90.520 -34.540  73.030  1.00  0.00           O
ATOM   4779  N   LEU A 317      90.850 -34.920  70.860  1.00  0.00           N
ATOM   4780  H   LEU A 317      90.460 -35.240  69.980  1.00  0.00           H
ATOM   4781  CA  LEU A 317      92.080 -34.090  70.740  1.00  0.00           C
ATOM   4782  HA  LEU A 317      92.420 -33.800  71.740  1.00  0.00           H
ATOM   4783  CB  LEU A 317      93.250 -34.840  70.010  1.00  0.00           C
ATOM   4784  HB1 LEU A 317      94.140 -34.220  69.870  1.00  0.00           H
ATOM   4785  HB2 LEU A 317      92.860 -35.190  69.060  1.00  0.00           H
ATOM   4786  CG  LEU A 317      93.580 -36.080  70.810  1.00  0.00           C
ATOM   4787  HG  LEU A 317      92.730 -36.630  71.210  1.00  0.00           H
ATOM   4788  CD1 LEU A 317      94.320 -37.130  69.990  1.00  0.00           C
ATOM   4789 1HD1 LEU A 317      93.710 -37.310  69.110  1.00  0.00           H
ATOM   4790 2HD1 LEU A 317      95.320 -36.840  69.650  1.00  0.00           H
ATOM   4791 3HD1 LEU A 317      94.410 -38.010  70.630  1.00  0.00           H
ATOM   4792  CD2 LEU A 317      94.590 -35.740  71.950  1.00  0.00           C
ATOM   4793 1HD2 LEU A 317      94.170 -35.090  72.720  1.00  0.00           H
ATOM   4794 2HD2 LEU A 317      95.010 -36.610  72.450  1.00  0.00           H
ATOM   4795 3HD2 LEU A 317      95.450 -35.230  71.530  1.00  0.00           H
ATOM   4796  C   LEU A 317      91.830 -32.620  70.180  1.00  0.00           C
ATOM   4797  O   LEU A 317      91.410 -32.420  69.060  1.00  0.00           O
ATOM   4798  N   LEU A 318      92.040 -31.590  71.060  1.00  0.00           N
ATOM   4799  H   LEU A 318      92.230 -31.790  72.030  1.00  0.00           H
ATOM   4800  CA  LEU A 318      91.860 -30.190  70.690  1.00  0.00           C
ATOM   4801  HA  LEU A 318      91.500 -30.080  69.670  1.00  0.00           H
ATOM   4802  CB  LEU A 318      90.830 -29.570  71.660  1.00  0.00           C
ATOM   4803  HB1 LEU A 318      90.390 -28.690  71.200  1.00  0.00           H
ATOM   4804  HB2 LEU A 318      91.330 -29.350  72.600  1.00  0.00           H
ATOM   4805  CG  LEU A 318      89.570 -30.450  71.970  1.00  0.00           C
ATOM   4806  HG  LEU A 318      89.850 -31.370  72.480  1.00  0.00           H
ATOM   4807  CD1 LEU A 318      88.740 -29.620  72.910  1.00  0.00           C
ATOM   4808 1HD1 LEU A 318      89.350 -29.330  73.770  1.00  0.00           H
ATOM   4809 2HD1 LEU A 318      88.290 -28.700  72.540  1.00  0.00           H
ATOM   4810 3HD1 LEU A 318      87.880 -30.180  73.300  1.00  0.00           H
ATOM   4811  CD2 LEU A 318      88.770 -30.730  70.710  1.00  0.00           C
ATOM   4812 1HD2 LEU A 318      87.900 -31.340  70.910  1.00  0.00           H
ATOM   4813 2HD2 LEU A 318      88.490 -29.770  70.280  1.00  0.00           H
ATOM   4814 3HD2 LEU A 318      89.390 -31.300  70.020  1.00  0.00           H
ATOM   4815  C   LEU A 318      93.210 -29.450  70.660  1.00  0.00           C
ATOM   4816  O   LEU A 318      93.750 -29.180  71.740  1.00  0.00           O
ATOM   4817  N   TYR A 319      93.770 -29.120  69.500  1.00  0.00           N
ATOM   4818  H   TYR A 319      93.180 -29.170  68.690  1.00  0.00           H
ATOM   4819  CA  TYR A 319      95.170 -28.690  69.380  1.00  0.00           C
ATOM   4820  HA  TYR A 319      95.650 -29.060  70.280  1.00  0.00           H
ATOM   4821  CB  TYR A 319      95.790 -29.410  68.190  1.00  0.00           C
ATOM   4822  HB1 TYR A 319      96.740 -28.870  68.190  1.00  0.00           H
ATOM   4823  HB2 TYR A 319      95.210 -29.110  67.320  1.00  0.00           H
ATOM   4824  CG  TYR A 319      96.020 -30.850  68.250  1.00  0.00           C
ATOM   4825  CD1 TYR A 319      94.990 -31.760  67.900  1.00  0.00           C
ATOM   4826  HD1 TYR A 319      93.980 -31.380  67.810  1.00  0.00           H
ATOM   4827  CE1 TYR A 319      95.300 -33.150  67.680  1.00  0.00           C
ATOM   4828  HE1 TYR A 319      94.560 -33.920  67.510  1.00  0.00           H
ATOM   4829  CZ  TYR A 319      96.560 -33.660  68.060  1.00  0.00           C
ATOM   4830  OH  TYR A 319      96.720 -34.970  67.990  1.00  0.00           O
ATOM   4831  HH  TYR A 319      97.530 -35.300  68.390  1.00  0.00           H
ATOM   4832  CE2 TYR A 319      97.600 -32.780  68.440  1.00  0.00           C
ATOM   4833  HE2 TYR A 319      98.580 -33.200  68.580  1.00  0.00           H
ATOM   4834  CD2 TYR A 319      97.290 -31.370  68.460  1.00  0.00           C
ATOM   4835  HD2 TYR A 319      98.080 -30.670  68.710  1.00  0.00           H
ATOM   4836  C   TYR A 319      95.310 -27.160  69.310  1.00  0.00           C
ATOM   4837  O   TYR A 319      94.330 -26.510  68.980  1.00  0.00           O
ATOM   4838  N   ARG A 320      96.520 -26.570  69.470  1.00  0.00           N
ATOM   4839  H   ARG A 320      97.140 -27.090  70.080  1.00  0.00           H
ATOM   4840  CA  ARG A 320      96.830 -25.120  69.480  1.00  0.00           C
ATOM   4841  HA  ARG A 320      96.140 -24.720  68.740  1.00  0.00           H
ATOM   4842  CB  ARG A 320      96.480 -24.510  70.760  1.00  0.00           C
ATOM   4843  HB1 ARG A 320      97.130 -24.960  71.510  1.00  0.00           H
ATOM   4844  HB2 ARG A 320      95.500 -24.840  71.090  1.00  0.00           H
ATOM   4845  CG  ARG A 320      96.610 -22.930  70.650  1.00  0.00           C
ATOM   4846  HG1 ARG A 320      96.190 -22.700  69.660  1.00  0.00           H
ATOM   4847  HG2 ARG A 320      97.660 -22.660  70.560  1.00  0.00           H
ATOM   4848  CD  ARG A 320      95.860 -22.150  71.670  1.00  0.00           C
ATOM   4849  HD1 ARG A 320      96.200 -22.480  72.660  1.00  0.00           H
ATOM   4850  HD2 ARG A 320      94.790 -22.350  71.580  1.00  0.00           H
ATOM   4851  NE  ARG A 320      96.160 -20.660  71.540  1.00  0.00           N
ATOM   4852  HE  ARG A 320      97.010 -20.360  71.080  1.00  0.00           H
ATOM   4853  CZ  ARG A 320      95.410 -19.660  71.970  1.00  0.00           C
ATOM   4854  NH1 ARG A 320      94.260 -19.900  72.590  1.00  0.00           N
ATOM   4855 1HH1 ARG A 320      94.060 -20.840  72.890  1.00  0.00           H
ATOM   4856 2HH1 ARG A 320      93.710 -19.140  72.980  1.00  0.00           H
ATOM   4857  NH2 ARG A 320      95.720 -18.430  71.780  1.00  0.00           N
ATOM   4858 1HH2 ARG A 320      96.640 -18.170  71.440  1.00  0.00           H
ATOM   4859 2HH2 ARG A 320      95.180 -17.710  72.230  1.00  0.00           H
ATOM   4860  C   ARG A 320      98.220 -24.740  68.970  1.00  0.00           C
ATOM   4861  O   ARG A 320      99.150 -25.460  69.290  1.00  0.00           O
ATOM   4862  N   GLY A 321      98.400 -23.700  68.200  1.00  0.00           N
ATOM   4863  H   GLY A 321      97.610 -23.220  67.810  1.00  0.00           H
ATOM   4864  CA  GLY A 321      99.630 -23.070  67.770  1.00  0.00           C
ATOM   4865  HA1 GLY A 321     100.510 -23.250  68.390  1.00  0.00           H
ATOM   4866  HA2 GLY A 321      99.520 -21.990  67.700  1.00  0.00           H
ATOM   4867  C   GLY A 321     100.030 -23.580  66.350  1.00  0.00           C
ATOM   4868  O   GLY A 321      99.190 -23.700  65.490  1.00  0.00           O
ATOM   4869  N   ASP A 322     101.270 -23.890  66.120  1.00  0.00           N
ATOM   4870  H   ASP A 322     101.960 -23.790  66.850  1.00  0.00           H
ATOM   4871  CA  ASP A 322     101.720 -24.220  64.750  1.00  0.00           C
ATOM   4872  HA  ASP A 322     101.290 -23.490  64.060  1.00  0.00           H
ATOM   4873  CB  ASP A 322     103.240 -24.000  64.650  1.00  0.00           C
ATOM   4874  HB1 ASP A 322     103.800 -24.690  65.280  1.00  0.00           H
ATOM   4875  HB2 ASP A 322     103.460 -22.980  64.970  1.00  0.00           H
ATOM   4876  CG  ASP A 322     103.770 -24.120  63.230  1.00  0.00           C
ATOM   4877  OD1 ASP A 322     104.620 -25.030  62.900  1.00  0.00           O
ATOM   4878  OD2 ASP A 322     103.270 -23.400  62.340  1.00  0.00           O
ATOM   4879  C   ASP A 322     101.240 -25.670  64.310  1.00  0.00           C
ATOM   4880  O   ASP A 322     102.110 -26.530  64.280  1.00  0.00           O
ATOM   4881  N   VAL A 323     100.000 -25.930  64.080  1.00  0.00           N
ATOM   4882  H   VAL A 323      99.350 -25.170  64.210  1.00  0.00           H
ATOM   4883  CA  VAL A 323      99.410 -27.260  63.820  1.00  0.00           C
ATOM   4884  HA  VAL A 323     100.200 -28.010  63.900  1.00  0.00           H
ATOM   4885  CB  VAL A 323      98.300 -27.540  64.810  1.00  0.00           C
ATOM   4886  HB  VAL A 323      97.550 -26.750  64.670  1.00  0.00           H
ATOM   4887  CG1 VAL A 323      97.580 -28.910  64.610  1.00  0.00           C
ATOM   4888 1HG1 VAL A 323      97.240 -28.910  63.580  1.00  0.00           H
ATOM   4889 2HG1 VAL A 323      98.350 -29.680  64.690  1.00  0.00           H
ATOM   4890 3HG1 VAL A 323      96.790 -28.930  65.360  1.00  0.00           H
ATOM   4891  CG2 VAL A 323      98.660 -27.460  66.290  1.00  0.00           C
ATOM   4892 1HG2 VAL A 323      98.980 -26.460  66.560  1.00  0.00           H
ATOM   4893 2HG2 VAL A 323      97.750 -27.700  66.850  1.00  0.00           H
ATOM   4894 3HG2 VAL A 323      99.410 -28.220  66.540  1.00  0.00           H
ATOM   4895  C   VAL A 323      98.800 -27.220  62.400  1.00  0.00           C
ATOM   4896  O   VAL A 323      98.070 -26.240  62.130  1.00  0.00           O
ATOM   4897  N   VAL A 324      99.090 -28.210  61.490  1.00  0.00           N
ATOM   4898  H   VAL A 324      99.820 -28.860  61.760  1.00  0.00           H
ATOM   4899  CA  VAL A 324      98.460 -28.380  60.220  1.00  0.00           C
ATOM   4900  HA  VAL A 324      97.820 -27.510  60.050  1.00  0.00           H
ATOM   4901  CB  VAL A 324      99.460 -28.400  59.080  1.00  0.00           C
ATOM   4902  HB  VAL A 324      98.880 -28.210  58.180  1.00  0.00           H
ATOM   4903  CG1 VAL A 324     100.380 -27.190  59.140  1.00  0.00           C
ATOM   4904 1HG1 VAL A 324     101.020 -27.180  60.020  1.00  0.00           H
ATOM   4905 2HG1 VAL A 324     100.960 -27.070  58.220  1.00  0.00           H
ATOM   4906 3HG1 VAL A 324      99.780 -26.280  59.230  1.00  0.00           H
ATOM   4907  CG2 VAL A 324     100.180 -29.750  58.990  1.00  0.00           C
ATOM   4908 1HG2 VAL A 324      99.510 -30.520  58.610  1.00  0.00           H
ATOM   4909 2HG2 VAL A 324     101.050 -29.610  58.350  1.00  0.00           H
ATOM   4910 3HG2 VAL A 324     100.460 -29.980  60.020  1.00  0.00           H
ATOM   4911  C   VAL A 324      97.570 -29.600  60.080  1.00  0.00           C
ATOM   4912  O   VAL A 324      97.860 -30.670  60.700  1.00  0.00           O
ATOM   4913  N   PRO A 325      96.380 -29.540  59.450  1.00  0.00           N
ATOM   4914  CD  PRO A 325      95.930 -28.370  58.620  1.00  0.00           C
ATOM   4915  HD1 PRO A 325      96.250 -28.410  57.580  1.00  0.00           H
ATOM   4916  HD2 PRO A 325      96.110 -27.350  58.970  1.00  0.00           H
ATOM   4917  CG  PRO A 325      94.350 -28.600  58.550  1.00  0.00           C
ATOM   4918  HG1 PRO A 325      94.120 -28.270  57.540  1.00  0.00           H
ATOM   4919  HG2 PRO A 325      94.040 -28.000  59.400  1.00  0.00           H
ATOM   4920  CB  PRO A 325      94.190 -30.070  58.700  1.00  0.00           C
ATOM   4921  HB1 PRO A 325      94.260 -30.480  57.690  1.00  0.00           H
ATOM   4922  HB2 PRO A 325      93.240 -30.400  59.130  1.00  0.00           H
ATOM   4923  CA  PRO A 325      95.370 -30.550  59.550  1.00  0.00           C
ATOM   4924  HA  PRO A 325      94.980 -30.600  60.570  1.00  0.00           H
ATOM   4925  C   PRO A 325      95.720 -32.030  59.250  1.00  0.00           C
ATOM   4926  O   PRO A 325      95.110 -32.920  59.820  1.00  0.00           O
ATOM   4927  N   LYS A 326      96.620 -32.290  58.360  1.00  0.00           N
ATOM   4928  H   LYS A 326      96.870 -31.540  57.740  1.00  0.00           H
ATOM   4929  CA  LYS A 326      97.170 -33.650  58.140  1.00  0.00           C
ATOM   4930  HA  LYS A 326      96.380 -34.400  58.080  1.00  0.00           H
ATOM   4931  CB  LYS A 326      98.010 -33.670  56.810  1.00  0.00           C
ATOM   4932  HB1 LYS A 326      98.890 -33.030  56.890  1.00  0.00           H
ATOM   4933  HB2 LYS A 326      97.330 -33.390  56.010  1.00  0.00           H
ATOM   4934  CG  LYS A 326      98.470 -35.060  56.470  1.00  0.00           C
ATOM   4935  HG1 LYS A 326      97.590 -35.690  56.590  1.00  0.00           H
ATOM   4936  HG2 LYS A 326      99.230 -35.320  57.210  1.00  0.00           H
ATOM   4937  CD  LYS A 326      99.190 -35.120  55.030  1.00  0.00           C
ATOM   4938  HD1 LYS A 326      98.580 -34.670  54.240  1.00  0.00           H
ATOM   4939  HD2 LYS A 326      99.300 -36.180  54.810  1.00  0.00           H
ATOM   4940  CE  LYS A 326     100.570 -34.530  55.000  1.00  0.00           C
ATOM   4941  HE1 LYS A 326     101.250 -34.980  55.720  1.00  0.00           H
ATOM   4942  HE2 LYS A 326     100.450 -33.470  55.210  1.00  0.00           H
ATOM   4943  NZ  LYS A 326     101.210 -34.860  53.690  1.00  0.00           N
ATOM   4944  HZ1 LYS A 326     100.490 -34.970  52.990  1.00  0.00           H
ATOM   4945  HZ2 LYS A 326     101.740 -34.120  53.260  1.00  0.00           H
ATOM   4946  HZ3 LYS A 326     101.620 -35.780  53.790  1.00  0.00           H
ATOM   4947  C   LYS A 326      98.140 -34.040  59.230  1.00  0.00           C
ATOM   4948  O   LYS A 326      98.130 -35.230  59.510  1.00  0.00           O
ATOM   4949  N   ASP A 327      98.980 -33.150  59.850  1.00  0.00           N
ATOM   4950  H   ASP A 327      98.900 -32.150  59.740  1.00  0.00           H
ATOM   4951  CA  ASP A 327      99.790 -33.700  60.960  1.00  0.00           C
ATOM   4952  HA  ASP A 327     100.310 -34.630  60.720  1.00  0.00           H
ATOM   4953  CB  ASP A 327     100.780 -32.660  61.570  1.00  0.00           C
ATOM   4954  HB1 ASP A 327     101.340 -33.240  62.300  1.00  0.00           H
ATOM   4955  HB2 ASP A 327     100.370 -31.780  62.080  1.00  0.00           H
ATOM   4956  CG  ASP A 327     101.840 -32.260  60.530  1.00  0.00           C
ATOM   4957  OD1 ASP A 327     102.630 -31.300  60.770  1.00  0.00           O
ATOM   4958  OD2 ASP A 327     101.930 -32.910  59.450  1.00  0.00           O
ATOM   4959  C   ASP A 327      98.900 -34.130  62.120  1.00  0.00           C
ATOM   4960  O   ASP A 327      99.140 -35.120  62.810  1.00  0.00           O
ATOM   4961  N   VAL A 328      97.720 -33.450  62.270  1.00  0.00           N
ATOM   4962  H   VAL A 328      97.560 -32.620  61.720  1.00  0.00           H
ATOM   4963  CA  VAL A 328      96.670 -33.980  63.200  1.00  0.00           C
ATOM   4964  HA  VAL A 328      97.130 -34.220  64.150  1.00  0.00           H
ATOM   4965  CB  VAL A 328      95.510 -32.930  63.460  1.00  0.00           C
ATOM   4966  HB  VAL A 328      95.250 -32.450  62.520  1.00  0.00           H
ATOM   4967  CG1 VAL A 328      94.280 -33.440  64.120  1.00  0.00           C
ATOM   4968 1HG1 VAL A 328      93.580 -32.610  64.140  1.00  0.00           H
ATOM   4969 2HG1 VAL A 328      93.890 -34.230  63.480  1.00  0.00           H
ATOM   4970 3HG1 VAL A 328      94.430 -33.830  65.130  1.00  0.00           H
ATOM   4971  CG2 VAL A 328      96.030 -31.780  64.270  1.00  0.00           C
ATOM   4972 1HG2 VAL A 328      96.490 -32.150  65.190  1.00  0.00           H
ATOM   4973 2HG2 VAL A 328      96.840 -31.290  63.740  1.00  0.00           H
ATOM   4974 3HG2 VAL A 328      95.180 -31.120  64.470  1.00  0.00           H
ATOM   4975  C   VAL A 328      96.230 -35.380  62.700  1.00  0.00           C
ATOM   4976  O   VAL A 328      96.140 -36.280  63.520  1.00  0.00           O
ATOM   4977  N   ASN A 329      95.970 -35.570  61.410  1.00  0.00           N
ATOM   4978  H   ASN A 329      95.990 -34.780  60.780  1.00  0.00           H
ATOM   4979  CA  ASN A 329      95.550 -36.840  60.890  1.00  0.00           C
ATOM   4980  HA  ASN A 329      94.670 -37.080  61.500  1.00  0.00           H
ATOM   4981  CB  ASN A 329      95.080 -36.650  59.450  1.00  0.00           C
ATOM   4982  HB1 ASN A 329      95.850 -36.170  58.840  1.00  0.00           H
ATOM   4983  HB2 ASN A 329      94.220 -35.990  59.460  1.00  0.00           H
ATOM   4984  CG  ASN A 329      94.820 -37.960  58.740  1.00  0.00           C
ATOM   4985  OD1 ASN A 329      93.850 -38.550  59.110  1.00  0.00           O
ATOM   4986  ND2 ASN A 329      95.630 -38.340  57.740  1.00  0.00           N
ATOM   4987 1HD2 ASN A 329      96.560 -37.940  57.660  1.00  0.00           H
ATOM   4988 2HD2 ASN A 329      95.390 -39.100  57.120  1.00  0.00           H
ATOM   4989  C   ASN A 329      96.460 -38.020  61.090  1.00  0.00           C
ATOM   4990  O   ASN A 329      96.120 -39.060  61.570  1.00  0.00           O
ATOM   4991  N   ALA A 330      97.760 -37.730  60.780  1.00  0.00           N
ATOM   4992  H   ALA A 330      97.860 -36.810  60.360  1.00  0.00           H
ATOM   4993  CA  ALA A 330      98.890 -38.720  60.930  1.00  0.00           C
ATOM   4994  HA  ALA A 330      98.490 -39.630  60.470  1.00  0.00           H
ATOM   4995  CB  ALA A 330     100.150 -38.260  60.200  1.00  0.00           C
ATOM   4996  HB1 ALA A 330      99.830 -37.980  59.200  1.00  0.00           H
ATOM   4997  HB2 ALA A 330     100.540 -37.400  60.740  1.00  0.00           H
ATOM   4998  HB3 ALA A 330     100.880 -39.060  60.130  1.00  0.00           H
ATOM   4999  C   ALA A 330      99.140 -39.270  62.360  1.00  0.00           C
ATOM   5000  O   ALA A 330      99.390 -40.430  62.570  1.00  0.00           O
ATOM   5001  N   ALA A 331      98.970 -38.410  63.370  1.00  0.00           N
ATOM   5002  H   ALA A 331      98.730 -37.460  63.090  1.00  0.00           H
ATOM   5003  CA  ALA A 331      99.070 -38.520  64.810  1.00  0.00           C
ATOM   5004  HA  ALA A 331     100.080 -38.890  64.960  1.00  0.00           H
ATOM   5005  CB  ALA A 331      98.970 -37.120  65.460  1.00  0.00           C
ATOM   5006  HB1 ALA A 331      97.940 -36.800  65.360  1.00  0.00           H
ATOM   5007  HB2 ALA A 331      99.240 -37.040  66.520  1.00  0.00           H
ATOM   5008  HB3 ALA A 331      99.500 -36.360  64.880  1.00  0.00           H
ATOM   5009  C   ALA A 331      98.050 -39.460  65.380  1.00  0.00           C
ATOM   5010  O   ALA A 331      98.380 -40.560  65.860  1.00  0.00           O
ATOM   5011  N   ILE A 332      96.760 -39.150  65.080  1.00  0.00           N
ATOM   5012  H   ILE A 332      96.590 -38.270  64.610  1.00  0.00           H
ATOM   5013  CA  ILE A 332      95.700 -40.070  65.500  1.00  0.00           C
ATOM   5014  HA  ILE A 332      95.900 -40.260  66.560  1.00  0.00           H
ATOM   5015  CB  ILE A 332      94.320 -39.350  65.520  1.00  0.00           C
ATOM   5016  HB  ILE A 332      93.540 -39.900  66.040  1.00  0.00           H
ATOM   5017  CG2 ILE A 332      94.470 -38.020  66.270  1.00  0.00           C
ATOM   5018 1HG2 ILE A 332      94.970 -38.140  67.240  1.00  0.00           H
ATOM   5019 2HG2 ILE A 332      95.080 -37.390  65.630  1.00  0.00           H
ATOM   5020 3HG2 ILE A 332      93.510 -37.590  66.580  1.00  0.00           H
ATOM   5021  CG1 ILE A 332      93.850 -39.150  64.070  1.00  0.00           C
ATOM   5022 1HG1 ILE A 332      93.710 -40.210  63.830  1.00  0.00           H
ATOM   5023 2HG1 ILE A 332      94.620 -38.660  63.470  1.00  0.00           H
ATOM   5024  CD  ILE A 332      92.520 -38.390  63.900  1.00  0.00           C
ATOM   5025  HD1 ILE A 332      91.880 -38.690  64.720  1.00  0.00           H
ATOM   5026  HD2 ILE A 332      92.780 -37.330  63.960  1.00  0.00           H
ATOM   5027  HD3 ILE A 332      92.050 -38.650  62.950  1.00  0.00           H
ATOM   5028  C   ILE A 332      95.720 -41.470  64.700  1.00  0.00           C
ATOM   5029  O   ILE A 332      95.160 -42.450  65.200  1.00  0.00           O
ATOM   5030  N   ALA A 333      96.470 -41.490  63.570  1.00  0.00           N
ATOM   5031  H   ALA A 333      97.040 -40.700  63.280  1.00  0.00           H
ATOM   5032  CA  ALA A 333      96.820 -42.690  62.810  1.00  0.00           C
ATOM   5033  HA  ALA A 333      95.950 -43.350  62.890  1.00  0.00           H
ATOM   5034  CB  ALA A 333      96.750 -42.330  61.390  1.00  0.00           C
ATOM   5035  HB1 ALA A 333      96.700 -43.280  60.870  1.00  0.00           H
ATOM   5036  HB2 ALA A 333      95.800 -41.810  61.270  1.00  0.00           H
ATOM   5037  HB3 ALA A 333      97.570 -41.740  60.970  1.00  0.00           H
ATOM   5038  C   ALA A 333      98.090 -43.540  63.280  1.00  0.00           C
ATOM   5039  O   ALA A 333      98.420 -44.580  62.680  1.00  0.00           O
ATOM   5040  N   THR A 334      98.800 -43.090  64.300  1.00  0.00           N
ATOM   5041  H   THR A 334      98.380 -42.330  64.820  1.00  0.00           H
ATOM   5042  CA  THR A 334     100.160 -43.460  64.770  1.00  0.00           C
ATOM   5043  HA  THR A 334     100.300 -44.480  64.440  1.00  0.00           H
ATOM   5044  CB  THR A 334     101.320 -42.690  64.140  1.00  0.00           C
ATOM   5045  HB  THR A 334     102.230 -43.060  64.600  1.00  0.00           H
ATOM   5046  CG2 THR A 334     101.480 -42.940  62.600  1.00  0.00           C
ATOM   5047 1HG2 THR A 334     100.630 -42.470  62.090  1.00  0.00           H
ATOM   5048 2HG2 THR A 334     102.400 -42.510  62.220  1.00  0.00           H
ATOM   5049 3HG2 THR A 334     101.450 -44.020  62.460  1.00  0.00           H
ATOM   5050  OG1 THR A 334     101.250 -41.290  64.260  1.00  0.00           O
ATOM   5051  HG1 THR A 334     100.580 -41.040  63.620  1.00  0.00           H
ATOM   5052  C   THR A 334     100.380 -43.450  66.300  1.00  0.00           C
ATOM   5053  O   THR A 334     101.450 -43.450  66.860  1.00  0.00           O
ATOM   5054  N   ILE A 335      99.290 -43.210  67.110  1.00  0.00           N
ATOM   5055  H   ILE A 335      98.410 -43.060  66.660  1.00  0.00           H
ATOM   5056  CA  ILE A 335      99.310 -43.150  68.610  1.00  0.00           C
ATOM   5057  HA  ILE A 335     100.280 -42.760  68.930  1.00  0.00           H
ATOM   5058  CB  ILE A 335      98.280 -42.190  69.110  1.00  0.00           C
ATOM   5059  HB  ILE A 335      98.390 -41.280  68.520  1.00  0.00           H
ATOM   5060  CG2 ILE A 335      96.870 -42.730  68.730  1.00  0.00           C
[truncated: 719,307 more chars]
