# Supplementary material for: Identification and validation of novel microtubule suppressors with an imidazopyridine scaffold through structure-based virtual screening and docking
Source: RSC Med Chem. 2022 May 18;13(8):929–43. doi: 10.1039/d1md00392e (PMC9384815; doi:10.1039/d1md00392e)
Supplement: MD-013-D1MD00392E-s037 [file MD-013-D1MD00392E-s037.pdb]

REMARK    GENERATED BY TRJCONV
TITLE     TUBULIN ALPHA-1B CHAIN t= 500000.00000 step= 250000000
REMARK    THIS IS A SIMULATION BOX
CRYST1  135.466  109.833   96.295  90.00  90.00  90.00 P 1           1
MODEL        1
ATOM      1  N   MET A   1      76.380   6.410  64.370  1.00  0.00           N
ATOM      2  H1  MET A   1      76.790   5.770  65.040  1.00  0.00           H
ATOM      3  H2  MET A   1      75.450   6.640  64.710  1.00  0.00           H
ATOM      4  H3  MET A   1      76.310   5.940  63.480  1.00  0.00           H
ATOM      5  CA  MET A   1      77.200   7.630  64.360  1.00  0.00           C
ATOM      6  HA  MET A   1      77.240   7.970  65.390  1.00  0.00           H
ATOM      7  CB  MET A   1      78.640   7.360  63.770  1.00  0.00           C
ATOM      8  HB1 MET A   1      78.540   7.150  62.700  1.00  0.00           H
ATOM      9  HB2 MET A   1      79.040   6.500  64.300  1.00  0.00           H
ATOM     10  CG  MET A   1      79.730   8.440  63.800  1.00  0.00           C
ATOM     11  HG1 MET A   1      79.400   9.280  63.190  1.00  0.00           H
ATOM     12  HG2 MET A   1      80.660   8.120  63.330  1.00  0.00           H
ATOM     13  SD  MET A   1      80.040   9.050  65.520  1.00  0.00           S
ATOM     14  CE  MET A   1      81.140   7.690  66.200  1.00  0.00           C
ATOM     15  HE1 MET A   1      81.450   7.900  67.220  1.00  0.00           H
ATOM     16  HE2 MET A   1      80.630   6.730  66.190  1.00  0.00           H
ATOM     17  HE3 MET A   1      81.970   7.460  65.530  1.00  0.00           H
ATOM     18  C   MET A   1      76.460   8.750  63.590  1.00  0.00           C
ATOM     19  O   MET A   1      75.490   8.460  62.860  1.00  0.00           O
ATOM     20  N   ARG A   2      76.800  10.020  63.930  1.00  0.00           N
ATOM     21  H   ARG A   2      77.650  10.210  64.450  1.00  0.00           H
ATOM     22  CA  ARG A   2      76.030  11.250  63.610  1.00  0.00           C
ATOM     23  HA  ARG A   2      76.440  11.970  64.320  1.00  0.00           H
ATOM     24  CB  ARG A   2      76.480  11.750  62.190  1.00  0.00           C
ATOM     25  HB1 ARG A   2      75.730  12.480  61.890  1.00  0.00           H
ATOM     26  HB2 ARG A   2      76.370  10.890  61.530  1.00  0.00           H
ATOM     27  CG  ARG A   2      77.950  12.220  62.260  1.00  0.00           C
ATOM     28  HG1 ARG A   2      78.590  11.340  62.290  1.00  0.00           H
ATOM     29  HG2 ARG A   2      78.180  12.640  63.240  1.00  0.00           H
ATOM     30  CD  ARG A   2      78.290  13.200  61.140  1.00  0.00           C
ATOM     31  HD1 ARG A   2      77.470  13.910  60.990  1.00  0.00           H
ATOM     32  HD2 ARG A   2      78.260  12.580  60.250  1.00  0.00           H
ATOM     33  NE  ARG A   2      79.550  13.970  61.210  1.00  0.00           N
ATOM     34  HE  ARG A   2      79.530  14.860  61.690  1.00  0.00           H
ATOM     35  CZ  ARG A   2      80.650  13.800  60.450  1.00  0.00           C
ATOM     36  NH1 ARG A   2      80.740  12.800  59.580  1.00  0.00           N
ATOM     37 1HH1 ARG A   2      79.980  12.130  59.680  1.00  0.00           H
ATOM     38 2HH1 ARG A   2      81.650  12.410  59.350  1.00  0.00           H
ATOM     39  NH2 ARG A   2      81.700  14.610  60.500  1.00  0.00           N
ATOM     40 1HH2 ARG A   2      81.740  15.410  61.130  1.00  0.00           H
ATOM     41 2HH2 ARG A   2      82.550  14.420  60.000  1.00  0.00           H
ATOM     42  C   ARG A   2      74.500  11.260  63.880  1.00  0.00           C
ATOM     43  O   ARG A   2      73.760  11.930  63.160  1.00  0.00           O
ATOM     44  N   GLU A   3      74.060  10.550  64.900  1.00  0.00           N
ATOM     45  H   GLU A   3      74.660   9.950  65.460  1.00  0.00           H
ATOM     46  CA  GLU A   3      72.660  10.380  65.250  1.00  0.00           C
ATOM     47  HA  GLU A   3      72.160   9.820  64.460  1.00  0.00           H
ATOM     48  CB  GLU A   3      72.590   9.500  66.450  1.00  0.00           C
ATOM     49  HB1 GLU A   3      71.530   9.450  66.740  1.00  0.00           H
ATOM     50  HB2 GLU A   3      73.310   9.730  67.240  1.00  0.00           H
ATOM     51  CG  GLU A   3      72.840   8.040  66.070  1.00  0.00           C
ATOM     52  HG1 GLU A   3      72.510   7.760  65.070  1.00  0.00           H
ATOM     53  HG2 GLU A   3      72.160   7.490  66.720  1.00  0.00           H
ATOM     54  CD  GLU A   3      74.300   7.630  66.380  1.00  0.00           C
ATOM     55  OE1 GLU A   3      75.210   8.410  66.210  1.00  0.00           O
ATOM     56  OE2 GLU A   3      74.530   6.440  66.690  1.00  0.00           O
ATOM     57  C   GLU A   3      71.990  11.720  65.520  1.00  0.00           C
ATOM     58  O   GLU A   3      72.570  12.700  66.000  1.00  0.00           O
ATOM     59  N   CYS A   4      70.700  11.670  65.340  1.00  0.00           N
ATOM     60  H   CYS A   4      70.330  10.760  65.120  1.00  0.00           H
ATOM     61  CA  CYS A   4      69.750  12.790  65.330  1.00  0.00           C
ATOM     62  HA  CYS A   4      70.130  13.560  65.990  1.00  0.00           H
ATOM     63  CB  CYS A   4      69.590  13.190  63.890  1.00  0.00           C
ATOM     64  HB1 CYS A   4      69.020  12.420  63.370  1.00  0.00           H
ATOM     65  HB2 CYS A   4      70.600  13.420  63.540  1.00  0.00           H
ATOM     66  SG  CYS A   4      68.690  14.780  63.800  1.00  0.00           S
ATOM     67  HG  CYS A   4      67.460  14.280  63.630  1.00  0.00           H
ATOM     68  C   CYS A   4      68.410  12.290  65.890  1.00  0.00           C
ATOM     69  O   CYS A   4      67.890  11.200  65.520  1.00  0.00           O
ATOM     70  N   ILE A   5      67.840  13.040  66.800  1.00  0.00           N
ATOM     71  H   ILE A   5      68.350  13.900  66.970  1.00  0.00           H
ATOM     72  CA  ILE A   5      66.680  12.740  67.640  1.00  0.00           C
ATOM     73  HA  ILE A   5      66.270  11.780  67.310  1.00  0.00           H
ATOM     74  CB  ILE A   5      67.210  12.550  69.050  1.00  0.00           C
ATOM     75  HB  ILE A   5      67.820  13.430  69.280  1.00  0.00           H
ATOM     76  CG2 ILE A   5      66.090  12.660  70.130  1.00  0.00           C
ATOM     77 1HG2 ILE A   5      65.260  11.950  70.090  1.00  0.00           H
ATOM     78 2HG2 ILE A   5      66.480  12.800  71.140  1.00  0.00           H
ATOM     79 3HG2 ILE A   5      65.570  13.590  69.920  1.00  0.00           H
ATOM     80  CG1 ILE A   5      68.000  11.280  69.450  1.00  0.00           C
ATOM     81 1HG1 ILE A   5      68.860  11.220  68.780  1.00  0.00           H
ATOM     82 2HG1 ILE A   5      67.390  10.410  69.210  1.00  0.00           H
ATOM     83  CD  ILE A   5      68.610  11.220  70.840  1.00  0.00           C
ATOM     84  HD1 ILE A   5      67.890  11.000  71.630  1.00  0.00           H
ATOM     85  HD2 ILE A   5      69.410  10.480  70.830  1.00  0.00           H
ATOM     86  HD3 ILE A   5      68.960  12.220  71.070  1.00  0.00           H
ATOM     87  C   ILE A   5      65.570  13.790  67.470  1.00  0.00           C
ATOM     88  O   ILE A   5      65.920  14.970  67.450  1.00  0.00           O
ATOM     89  N   SER A   6      64.320  13.280  67.220  1.00  0.00           N
ATOM     90  H   SER A   6      64.230  12.280  67.300  1.00  0.00           H
ATOM     91  CA  SER A   6      63.140  14.040  66.700  1.00  0.00           C
ATOM     92  HA  SER A   6      63.470  15.060  66.510  1.00  0.00           H
ATOM     93  CB  SER A   6      62.540  13.490  65.410  1.00  0.00           C
ATOM     94  HB1 SER A   6      61.700  14.110  65.110  1.00  0.00           H
ATOM     95  HB2 SER A   6      62.160  12.500  65.660  1.00  0.00           H
ATOM     96  OG  SER A   6      63.430  13.410  64.330  1.00  0.00           O
ATOM     97  HG  SER A   6      64.110  12.760  64.540  1.00  0.00           H
ATOM     98  C   SER A   6      62.130  14.020  67.820  1.00  0.00           C
ATOM     99  O   SER A   6      61.820  13.020  68.480  1.00  0.00           O
ATOM    100  N   ILE A   7      61.530  15.180  68.060  1.00  0.00           N
ATOM    101  H   ILE A   7      61.830  15.960  67.490  1.00  0.00           H
ATOM    102  CA  ILE A   7      60.410  15.450  69.020  1.00  0.00           C
ATOM    103  HA  ILE A   7      59.930  14.500  69.250  1.00  0.00           H
ATOM    104  CB  ILE A   7      60.780  16.100  70.400  1.00  0.00           C
ATOM    105  HB  ILE A   7      60.880  17.170  70.230  1.00  0.00           H
ATOM    106  CG2 ILE A   7      59.580  15.850  71.310  1.00  0.00           C
ATOM    107 1HG2 ILE A   7      58.960  15.000  71.040  1.00  0.00           H
ATOM    108 2HG2 ILE A   7      59.910  15.880  72.350  1.00  0.00           H
ATOM    109 3HG2 ILE A   7      58.870  16.670  71.180  1.00  0.00           H
ATOM    110  CG1 ILE A   7      62.000  15.410  71.050  1.00  0.00           C
ATOM    111 1HG1 ILE A   7      61.920  14.350  70.850  1.00  0.00           H
ATOM    112 2HG1 ILE A   7      61.800  15.510  72.120  1.00  0.00           H
ATOM    113  CD  ILE A   7      63.380  16.050  70.790  1.00  0.00           C
ATOM    114  HD1 ILE A   7      63.500  16.380  69.760  1.00  0.00           H
ATOM    115  HD2 ILE A   7      63.500  17.020  71.260  1.00  0.00           H
ATOM    116  HD3 ILE A   7      64.180  15.420  71.190  1.00  0.00           H
ATOM    117  C   ILE A   7      59.330  16.260  68.290  1.00  0.00           C
ATOM    118  O   ILE A   7      59.500  17.400  67.860  1.00  0.00           O
ATOM    119  N   HIS A   8      58.150  15.690  68.070  1.00  0.00           N
ATOM    120  H   HIS A   8      58.030  14.700  68.250  1.00  0.00           H
ATOM    121  CA  HIS A   8      57.080  16.310  67.270  1.00  0.00           C
ATOM    122  HA  HIS A   8      57.440  17.190  66.740  1.00  0.00           H
ATOM    123  CB  HIS A   8      56.730  15.280  66.230  1.00  0.00           C
ATOM    124  HB1 HIS A   8      55.810  15.500  65.690  1.00  0.00           H
ATOM    125  HB2 HIS A   8      56.600  14.360  66.800  1.00  0.00           H
ATOM    126  CG  HIS A   8      57.800  15.080  65.130  1.00  0.00           C
ATOM    127  ND1 HIS A   8      57.870  14.050  64.200  1.00  0.00           N
ATOM    128  CE1 HIS A   8      59.010  14.110  63.500  1.00  0.00           C
ATOM    129  HE1 HIS A   8      59.290  13.390  62.750  1.00  0.00           H
ATOM    130  NE2 HIS A   8      59.630  15.210  63.900  1.00  0.00           N
ATOM    131  HE2 HIS A   8      60.530  15.470  63.520  1.00  0.00           H
ATOM    132  CD2 HIS A   8      58.880  15.840  64.850  1.00  0.00           C
ATOM    133  HD2 HIS A   8      59.250  16.650  65.450  1.00  0.00           H
ATOM    134  C   HIS A   8      55.910  16.820  68.170  1.00  0.00           C
ATOM    135  O   HIS A   8      55.350  16.030  68.890  1.00  0.00           O
ATOM    136  N   VAL A   9      55.530  18.090  68.100  1.00  0.00           N
ATOM    137  H   VAL A   9      56.000  18.660  67.410  1.00  0.00           H
ATOM    138  CA  VAL A   9      54.760  18.730  69.210  1.00  0.00           C
ATOM    139  HA  VAL A   9      54.400  17.970  69.910  1.00  0.00           H
ATOM    140  CB  VAL A   9      55.620  19.710  69.960  1.00  0.00           C
ATOM    141  HB  VAL A   9      55.960  20.440  69.230  1.00  0.00           H
ATOM    142  CG1 VAL A   9      54.920  20.290  71.110  1.00  0.00           C
ATOM    143 1HG1 VAL A   9      54.360  21.130  70.700  1.00  0.00           H
ATOM    144 2HG1 VAL A   9      54.380  19.560  71.710  1.00  0.00           H
ATOM    145 3HG1 VAL A   9      55.570  20.700  71.890  1.00  0.00           H
ATOM    146  CG2 VAL A   9      56.910  19.140  70.550  1.00  0.00           C
ATOM    147 1HG2 VAL A   9      57.540  19.890  71.030  1.00  0.00           H
ATOM    148 2HG2 VAL A   9      56.570  18.280  71.120  1.00  0.00           H
ATOM    149 3HG2 VAL A   9      57.560  18.800  69.740  1.00  0.00           H
ATOM    150  C   VAL A   9      53.440  19.400  68.750  1.00  0.00           C
ATOM    151  O   VAL A   9      53.430  20.330  67.930  1.00  0.00           O
ATOM    152  N   GLY A  10      52.340  19.110  69.460  1.00  0.00           N
ATOM    153  H   GLY A  10      52.370  18.530  70.280  1.00  0.00           H
ATOM    154  CA  GLY A  10      51.010  19.660  69.100  1.00  0.00           C
ATOM    155  HA1 GLY A  10      51.070  20.750  69.190  1.00  0.00           H
ATOM    156  HA2 GLY A  10      50.270  19.290  69.810  1.00  0.00           H
ATOM    157  C   GLY A  10      50.560  19.260  67.720  1.00  0.00           C
ATOM    158  O   GLY A  10      51.160  18.430  67.050  1.00  0.00           O
ATOM    159  N   GLN A  11      49.420  19.890  67.360  1.00  0.00           N
ATOM    160  H   GLN A  11      49.100  20.680  67.910  1.00  0.00           H
ATOM    161  CA  GLN A  11      48.550  19.370  66.240  1.00  0.00           C
ATOM    162  HA  GLN A  11      48.330  18.320  66.420  1.00  0.00           H
ATOM    163  CB  GLN A  11      47.380  20.180  65.980  1.00  0.00           C
ATOM    164  HB1 GLN A  11      47.710  21.110  65.510  1.00  0.00           H
ATOM    165  HB2 GLN A  11      46.930  20.430  66.940  1.00  0.00           H
ATOM    166  CG  GLN A  11      46.370  19.450  65.110  1.00  0.00           C
ATOM    167  HG1 GLN A  11      46.310  18.360  65.130  1.00  0.00           H
ATOM    168  HG2 GLN A  11      46.630  19.580  64.060  1.00  0.00           H
ATOM    169  CD  GLN A  11      44.980  20.100  65.250  1.00  0.00           C
ATOM    170  OE1 GLN A  11      44.520  20.670  64.290  1.00  0.00           O
ATOM    171  NE2 GLN A  11      44.250  19.950  66.370  1.00  0.00           N
ATOM    172 1HE2 GLN A  11      44.780  19.510  67.110  1.00  0.00           H
ATOM    173 2HE2 GLN A  11      43.380  20.440  66.510  1.00  0.00           H
ATOM    174  C   GLN A  11      49.390  19.360  64.950  1.00  0.00           C
ATOM    175  O   GLN A  11      49.520  18.350  64.260  1.00  0.00           O
ATOM    176  N   ALA A  12      50.080  20.440  64.700  1.00  0.00           N
ATOM    177  H   ALA A  12      49.890  21.230  65.290  1.00  0.00           H
ATOM    178  CA  ALA A  12      50.950  20.550  63.500  1.00  0.00           C
ATOM    179  HA  ALA A  12      50.420  20.180  62.620  1.00  0.00           H
ATOM    180  CB  ALA A  12      51.340  22.080  63.360  1.00  0.00           C
ATOM    181  HB1 ALA A  12      50.420  22.670  63.350  1.00  0.00           H
ATOM    182  HB2 ALA A  12      51.930  22.370  64.230  1.00  0.00           H
ATOM    183  HB3 ALA A  12      51.960  22.210  62.470  1.00  0.00           H
ATOM    184  C   ALA A  12      52.220  19.680  63.570  1.00  0.00           C
ATOM    185  O   ALA A  12      52.640  18.970  62.670  1.00  0.00           O
ATOM    186  N   GLY A  13      52.850  19.810  64.730  1.00  0.00           N
ATOM    187  H   GLY A  13      52.400  20.360  65.450  1.00  0.00           H
ATOM    188  CA  GLY A  13      54.120  19.130  65.050  1.00  0.00           C
ATOM    189  HA1 GLY A  13      54.350  19.190  66.110  1.00  0.00           H
ATOM    190  HA2 GLY A  13      54.880  19.580  64.410  1.00  0.00           H
ATOM    191  C   GLY A  13      54.020  17.650  64.800  1.00  0.00           C
ATOM    192  O   GLY A  13      54.970  17.100  64.170  1.00  0.00           O
ATOM    193  N   VAL A  14      52.930  17.030  65.240  1.00  0.00           N
ATOM    194  H   VAL A  14      52.230  17.540  65.760  1.00  0.00           H
ATOM    195  CA  VAL A  14      52.560  15.560  65.250  1.00  0.00           C
ATOM    196  HA  VAL A  14      53.450  14.970  65.440  1.00  0.00           H
ATOM    197  CB  VAL A  14      51.480  15.260  66.380  1.00  0.00           C
ATOM    198  HB  VAL A  14      50.770  16.080  66.270  1.00  0.00           H
ATOM    199  CG1 VAL A  14      50.670  13.970  66.370  1.00  0.00           C
ATOM    200 1HG1 VAL A  14      51.340  13.110  66.320  1.00  0.00           H
ATOM    201 2HG1 VAL A  14      50.030  13.890  67.250  1.00  0.00           H
ATOM    202 3HG1 VAL A  14      49.960  14.000  65.550  1.00  0.00           H
ATOM    203  CG2 VAL A  14      52.210  15.320  67.750  1.00  0.00           C
ATOM    204 1HG2 VAL A  14      52.620  16.330  67.750  1.00  0.00           H
ATOM    205 2HG2 VAL A  14      51.390  15.330  68.470  1.00  0.00           H
ATOM    206 3HG2 VAL A  14      52.920  14.500  67.830  1.00  0.00           H
ATOM    207  C   VAL A  14      52.080  15.080  63.880  1.00  0.00           C
ATOM    208  O   VAL A  14      52.410  13.990  63.480  1.00  0.00           O
ATOM    209  N   GLN A  15      51.140  15.840  63.220  1.00  0.00           N
ATOM    210  H   GLN A  15      50.800  16.640  63.740  1.00  0.00           H
ATOM    211  CA  GLN A  15      50.620  15.530  61.930  1.00  0.00           C
ATOM    212  HA  GLN A  15      50.290  14.500  61.860  1.00  0.00           H
ATOM    213  CB  GLN A  15      49.290  16.280  61.720  1.00  0.00           C
ATOM    214  HB1 GLN A  15      49.090  16.240  60.650  1.00  0.00           H
ATOM    215  HB2 GLN A  15      49.410  17.330  61.980  1.00  0.00           H
ATOM    216  CG  GLN A  15      48.070  15.640  62.310  1.00  0.00           C
ATOM    217  HG1 GLN A  15      47.240  16.340  62.310  1.00  0.00           H
ATOM    218  HG2 GLN A  15      48.250  15.320  63.340  1.00  0.00           H
ATOM    219  CD  GLN A  15      47.700  14.410  61.520  1.00  0.00           C
ATOM    220  OE1 GLN A  15      48.460  13.670  60.880  1.00  0.00           O
ATOM    221  NE2 GLN A  15      46.390  14.100  61.580  1.00  0.00           N
ATOM    222 1HE2 GLN A  15      45.780  14.790  61.990  1.00  0.00           H
ATOM    223 2HE2 GLN A  15      46.150  13.270  61.060  1.00  0.00           H
ATOM    224  C   GLN A  15      51.670  15.760  60.800  1.00  0.00           C
ATOM    225  O   GLN A  15      51.850  14.850  59.960  1.00  0.00           O
ATOM    226  N   ILE A  16      52.590  16.740  60.920  1.00  0.00           N
ATOM    227  H   ILE A  16      52.450  17.550  61.510  1.00  0.00           H
ATOM    228  CA  ILE A  16      53.720  16.810  60.020  1.00  0.00           C
ATOM    229  HA  ILE A  16      53.230  16.810  59.050  1.00  0.00           H
ATOM    230  CB  ILE A  16      54.510  18.130  60.300  1.00  0.00           C
ATOM    231  HB  ILE A  16      54.730  18.230  61.360  1.00  0.00           H
ATOM    232  CG2 ILE A  16      55.820  18.320  59.490  1.00  0.00           C
ATOM    233 1HG2 ILE A  16      55.730  18.580  58.430  1.00  0.00           H
ATOM    234 2HG2 ILE A  16      56.380  19.120  59.970  1.00  0.00           H
ATOM    235 3HG2 ILE A  16      56.390  17.390  59.580  1.00  0.00           H
ATOM    236  CG1 ILE A  16      53.530  19.260  59.750  1.00  0.00           C
ATOM    237 1HG1 ILE A  16      52.590  19.300  60.300  1.00  0.00           H
ATOM    238 2HG1 ILE A  16      53.250  19.020  58.730  1.00  0.00           H
ATOM    239  CD  ILE A  16      54.150  20.630  59.880  1.00  0.00           C
ATOM    240  HD1 ILE A  16      54.740  20.930  59.010  1.00  0.00           H
ATOM    241  HD2 ILE A  16      53.410  21.410  60.050  1.00  0.00           H
ATOM    242  HD3 ILE A  16      54.850  20.720  60.700  1.00  0.00           H
ATOM    243  C   ILE A  16      54.630  15.620  60.200  1.00  0.00           C
ATOM    244  O   ILE A  16      54.950  14.960  59.210  1.00  0.00           O
ATOM    245  N   GLY A  17      55.030  15.390  61.440  1.00  0.00           N
ATOM    246  H   GLY A  17      54.680  15.940  62.210  1.00  0.00           H
ATOM    247  CA  GLY A  17      55.780  14.180  61.780  1.00  0.00           C
ATOM    248  HA1 GLY A  17      55.870  14.220  62.870  1.00  0.00           H
ATOM    249  HA2 GLY A  17      56.700  14.340  61.210  1.00  0.00           H
ATOM    250  C   GLY A  17      55.150  12.850  61.270  1.00  0.00           C
ATOM    251  O   GLY A  17      55.870  11.930  60.930  1.00  0.00           O
ATOM    252  N   ASN A  18      53.780  12.750  61.240  1.00  0.00           N
ATOM    253  H   ASN A  18      53.280  13.510  61.660  1.00  0.00           H
ATOM    254  CA  ASN A  18      53.010  11.660  60.640  1.00  0.00           C
ATOM    255  HA  ASN A  18      53.430  10.710  60.960  1.00  0.00           H
ATOM    256  CB  ASN A  18      51.510  11.830  60.960  1.00  0.00           C
ATOM    257  HB1 ASN A  18      51.190  12.760  60.490  1.00  0.00           H
ATOM    258  HB2 ASN A  18      51.300  11.850  62.030  1.00  0.00           H
ATOM    259  CG  ASN A  18      50.610  10.760  60.410  1.00  0.00           C
ATOM    260  OD1 ASN A  18      50.900   9.530  60.340  1.00  0.00           O
ATOM    261  ND2 ASN A  18      49.440  11.120  60.010  1.00  0.00           N
ATOM    262 1HD2 ASN A  18      49.140  12.080  60.060  1.00  0.00           H
ATOM    263 2HD2 ASN A  18      48.770  10.420  59.710  1.00  0.00           H
ATOM    264  C   ASN A  18      53.090  11.590  59.130  1.00  0.00           C
ATOM    265  O   ASN A  18      53.230  10.500  58.550  1.00  0.00           O
ATOM    266  N   ALA A  19      53.140  12.750  58.500  1.00  0.00           N
ATOM    267  H   ALA A  19      52.980  13.600  59.020  1.00  0.00           H
ATOM    268  CA  ALA A  19      53.190  12.770  57.010  1.00  0.00           C
ATOM    269  HA  ALA A  19      52.500  12.030  56.610  1.00  0.00           H
ATOM    270  CB  ALA A  19      52.660  14.210  56.590  1.00  0.00           C
ATOM    271  HB1 ALA A  19      53.420  14.970  56.800  1.00  0.00           H
ATOM    272  HB2 ALA A  19      52.470  14.350  55.520  1.00  0.00           H
ATOM    273  HB3 ALA A  19      51.850  14.570  57.210  1.00  0.00           H
ATOM    274  C   ALA A  19      54.640  12.420  56.540  1.00  0.00           C
ATOM    275  O   ALA A  19      54.930  11.810  55.520  1.00  0.00           O
ATOM    276  N   CYS A  20      55.590  12.850  57.320  1.00  0.00           N
ATOM    277  H   CYS A  20      55.280  13.410  58.100  1.00  0.00           H
ATOM    278  CA  CYS A  20      57.040  12.950  56.890  1.00  0.00           C
ATOM    279  HA  CYS A  20      57.070  12.870  55.800  1.00  0.00           H
ATOM    280  CB  CYS A  20      57.650  14.380  57.110  1.00  0.00           C
ATOM    281  HB1 CYS A  20      58.630  14.440  56.630  1.00  0.00           H
ATOM    282  HB2 CYS A  20      57.660  14.550  58.190  1.00  0.00           H
ATOM    283  SG  CYS A  20      56.640  15.720  56.470  1.00  0.00           S
ATOM    284  HG  CYS A  20      55.660  15.710  57.370  1.00  0.00           H
ATOM    285  C   CYS A  20      57.950  11.880  57.330  1.00  0.00           C
ATOM    286  O   CYS A  20      58.990  11.680  56.690  1.00  0.00           O
ATOM    287  N   TRP A  21      57.710  11.160  58.410  1.00  0.00           N
ATOM    288  H   TRP A  21      56.860  11.440  58.870  1.00  0.00           H
ATOM    289  CA  TRP A  21      58.480   9.980  58.760  1.00  0.00           C
ATOM    290  HA  TRP A  21      59.510  10.270  58.550  1.00  0.00           H
ATOM    291  CB  TRP A  21      58.450   9.530  60.230  1.00  0.00           C
ATOM    292  HB1 TRP A  21      58.600   8.450  60.190  1.00  0.00           H
ATOM    293  HB2 TRP A  21      57.440   9.610  60.640  1.00  0.00           H
ATOM    294  CG  TRP A  21      59.300  10.070  61.270  1.00  0.00           C
ATOM    295  CD1 TRP A  21      58.860  10.820  62.320  1.00  0.00           C
ATOM    296  HD1 TRP A  21      57.830  11.110  62.470  1.00  0.00           H
ATOM    297  NE1 TRP A  21      59.870  11.050  63.220  1.00  0.00           N
ATOM    298  HE1 TRP A  21      59.780  11.690  64.000  1.00  0.00           H
ATOM    299  CE2 TRP A  21      61.020  10.490  62.740  1.00  0.00           C
ATOM    300  CZ2 TRP A  21      62.320  10.440  63.320  1.00  0.00           C
ATOM    301  HZ2 TRP A  21      62.510  10.840  64.310  1.00  0.00           H
ATOM    302  CH2 TRP A  21      63.330   9.690  62.670  1.00  0.00           C
ATOM    303  HH2 TRP A  21      64.320   9.590  63.100  1.00  0.00           H
ATOM    304  CZ3 TRP A  21      63.010   9.000  61.500  1.00  0.00           C
ATOM    305  HZ3 TRP A  21      63.750   8.300  61.140  1.00  0.00           H
ATOM    306  CE3 TRP A  21      61.780   9.130  60.860  1.00  0.00           C
ATOM    307  HE3 TRP A  21      61.650   8.640  59.900  1.00  0.00           H
ATOM    308  CD2 TRP A  21      60.750   9.920  61.490  1.00  0.00           C
ATOM    309  C   TRP A  21      58.140   8.820  57.840  1.00  0.00           C
ATOM    310  O   TRP A  21      59.100   8.150  57.520  1.00  0.00           O
ATOM    311  N   GLU A  22      56.910   8.540  57.430  1.00  0.00           N
ATOM    312  H   GLU A  22      56.200   9.000  57.980  1.00  0.00           H
ATOM    313  CA  GLU A  22      56.630   7.580  56.370  1.00  0.00           C
ATOM    314  HA  GLU A  22      57.110   6.640  56.670  1.00  0.00           H
ATOM    315  CB  GLU A  22      55.150   7.190  56.260  1.00  0.00           C
ATOM    316  HB1 GLU A  22      54.910   6.780  57.240  1.00  0.00           H
ATOM    317  HB2 GLU A  22      55.080   6.370  55.550  1.00  0.00           H
ATOM    318  CG  GLU A  22      54.160   8.310  55.910  1.00  0.00           C
ATOM    319  HG1 GLU A  22      54.400   8.550  54.870  1.00  0.00           H
ATOM    320  HG2 GLU A  22      54.350   9.190  56.520  1.00  0.00           H
ATOM    321  CD  GLU A  22      52.730   7.730  55.880  1.00  0.00           C
ATOM    322  OE1 GLU A  22      52.150   7.750  54.810  1.00  0.00           O
ATOM    323  OE2 GLU A  22      52.220   7.440  56.920  1.00  0.00           O
ATOM    324  C   GLU A  22      57.270   7.990  54.990  1.00  0.00           C
ATOM    325  O   GLU A  22      57.610   7.180  54.140  1.00  0.00           O
ATOM    326  N   LEU A  23      57.430   9.350  54.720  1.00  0.00           N
ATOM    327  H   LEU A  23      57.070  10.000  55.410  1.00  0.00           H
ATOM    328  CA  LEU A  23      58.310   9.860  53.630  1.00  0.00           C
ATOM    329  HA  LEU A  23      57.990   9.330  52.730  1.00  0.00           H
ATOM    330  CB  LEU A  23      58.040  11.380  53.370  1.00  0.00           C
ATOM    331  HB1 LEU A  23      58.470  11.950  54.200  1.00  0.00           H
ATOM    332  HB2 LEU A  23      56.980  11.620  53.400  1.00  0.00           H
ATOM    333  CG  LEU A  23      58.520  11.990  51.990  1.00  0.00           C
ATOM    334  HG  LEU A  23      59.610  12.000  51.920  1.00  0.00           H
ATOM    335  CD1 LEU A  23      57.970  11.060  50.870  1.00  0.00           C
ATOM    336 1HD1 LEU A  23      57.020  10.620  51.150  1.00  0.00           H
ATOM    337 2HD1 LEU A  23      57.750  11.640  49.970  1.00  0.00           H
ATOM    338 3HD1 LEU A  23      58.700  10.260  50.730  1.00  0.00           H
ATOM    339  CD2 LEU A  23      58.010  13.410  51.710  1.00  0.00           C
ATOM    340 1HD2 LEU A  23      56.920  13.350  51.640  1.00  0.00           H
ATOM    341 2HD2 LEU A  23      58.410  14.040  52.490  1.00  0.00           H
ATOM    342 3HD2 LEU A  23      58.450  13.860  50.820  1.00  0.00           H
ATOM    343  C   LEU A  23      59.850   9.530  53.880  1.00  0.00           C
ATOM    344  O   LEU A  23      60.430   9.090  52.880  1.00  0.00           O
ATOM    345  N   TYR A  24      60.320   9.570  55.120  1.00  0.00           N
ATOM    346  H   TYR A  24      59.580   9.770  55.780  1.00  0.00           H
ATOM    347  CA  TYR A  24      61.660   9.140  55.540  1.00  0.00           C
ATOM    348  HA  TYR A  24      62.360   9.480  54.780  1.00  0.00           H
ATOM    349  CB  TYR A  24      62.130   9.700  56.910  1.00  0.00           C
ATOM    350  HB1 TYR A  24      63.080   9.190  57.070  1.00  0.00           H
ATOM    351  HB2 TYR A  24      61.430   9.330  57.660  1.00  0.00           H
ATOM    352  CG  TYR A  24      62.330  11.170  57.240  1.00  0.00           C
ATOM    353  CD1 TYR A  24      63.040  11.410  58.390  1.00  0.00           C
ATOM    354  HD1 TYR A  24      63.430  10.620  59.010  1.00  0.00           H
ATOM    355  CE1 TYR A  24      63.230  12.770  58.780  1.00  0.00           C
ATOM    356  HE1 TYR A  24      63.810  12.970  59.670  1.00  0.00           H
ATOM    357  CZ  TYR A  24      62.860  13.820  57.900  1.00  0.00           C
ATOM    358  OH  TYR A  24      63.320  15.120  58.190  1.00  0.00           O
ATOM    359  HH  TYR A  24      63.080  15.680  57.450  1.00  0.00           H
ATOM    360  CE2 TYR A  24      62.220  13.460  56.680  1.00  0.00           C
ATOM    361  HE2 TYR A  24      61.770  14.220  56.050  1.00  0.00           H
ATOM    362  CD2 TYR A  24      61.920  12.140  56.370  1.00  0.00           C
ATOM    363  HD2 TYR A  24      61.540  11.930  55.380  1.00  0.00           H
ATOM    364  C   TYR A  24      61.800   7.570  55.400  1.00  0.00           C
ATOM    365  O   TYR A  24      62.970   7.140  55.340  1.00  0.00           O
ATOM    366  N   CYS A  25      60.660   6.850  55.240  1.00  0.00           N
ATOM    367  H   CYS A  25      59.790   7.350  55.340  1.00  0.00           H
ATOM    368  CA  CYS A  25      60.570   5.420  55.020  1.00  0.00           C
ATOM    369  HA  CYS A  25      61.530   4.970  55.270  1.00  0.00           H
ATOM    370  CB  CYS A  25      59.390   4.790  55.760  1.00  0.00           C
ATOM    371  HB1 CYS A  25      59.290   3.710  55.630  1.00  0.00           H
ATOM    372  HB2 CYS A  25      58.470   5.310  55.500  1.00  0.00           H
ATOM    373  SG  CYS A  25      59.720   5.080  57.510  1.00  0.00           S
ATOM    374  HG  CYS A  25      59.960   6.370  57.250  1.00  0.00           H
ATOM    375  C   CYS A  25      60.570   5.230  53.500  1.00  0.00           C
ATOM    376  O   CYS A  25      61.470   4.590  53.000  1.00  0.00           O
ATOM    377  N   LEU A  26      59.690   5.880  52.750  1.00  0.00           N
ATOM    378  H   LEU A  26      58.970   6.350  53.280  1.00  0.00           H
ATOM    379  CA  LEU A  26      59.640   5.820  51.240  1.00  0.00           C
ATOM    380  HA  LEU A  26      59.540   4.760  51.020  1.00  0.00           H
ATOM    381  CB  LEU A  26      58.430   6.660  50.750  1.00  0.00           C
ATOM    382  HB1 LEU A  26      58.470   6.800  49.670  1.00  0.00           H
ATOM    383  HB2 LEU A  26      58.460   7.660  51.200  1.00  0.00           H
ATOM    384  CG  LEU A  26      57.090   5.970  50.910  1.00  0.00           C
ATOM    385  HG  LEU A  26      56.860   5.640  51.920  1.00  0.00           H
ATOM    386  CD1 LEU A  26      55.900   6.910  50.580  1.00  0.00           C
ATOM    387 1HD1 LEU A  26      55.930   7.800  51.200  1.00  0.00           H
ATOM    388 2HD1 LEU A  26      55.960   7.260  49.550  1.00  0.00           H
ATOM    389 3HD1 LEU A  26      54.880   6.520  50.700  1.00  0.00           H
ATOM    390  CD2 LEU A  26      56.860   4.830  49.980  1.00  0.00           C
ATOM    391 1HD2 LEU A  26      56.870   5.170  48.950  1.00  0.00           H
ATOM    392 2HD2 LEU A  26      57.630   4.090  50.160  1.00  0.00           H
ATOM    393 3HD2 LEU A  26      55.890   4.370  50.180  1.00  0.00           H
ATOM    394  C   LEU A  26      60.930   6.320  50.470  1.00  0.00           C
ATOM    395  O   LEU A  26      61.320   5.670  49.520  1.00  0.00           O
ATOM    396  N   GLU A  27      61.610   7.430  50.840  1.00  0.00           N
ATOM    397  H   GLU A  27      61.320   7.880  51.700  1.00  0.00           H
ATOM    398  CA  GLU A  27      63.010   7.800  50.360  1.00  0.00           C
ATOM    399  HA  GLU A  27      62.970   8.060  49.300  1.00  0.00           H
ATOM    400  CB  GLU A  27      63.500   9.010  51.110  1.00  0.00           C
ATOM    401  HB1 GLU A  27      64.590   9.120  51.100  1.00  0.00           H
ATOM    402  HB2 GLU A  27      63.300   8.990  52.180  1.00  0.00           H
ATOM    403  CG  GLU A  27      62.810  10.240  50.570  1.00  0.00           C
ATOM    404  HG1 GLU A  27      61.750  10.030  50.440  1.00  0.00           H
ATOM    405  HG2 GLU A  27      63.200  10.200  49.550  1.00  0.00           H
ATOM    406  CD  GLU A  27      63.110  11.680  51.100  1.00  0.00           C
ATOM    407  OE1 GLU A  27      63.680  11.800  52.180  1.00  0.00           O
ATOM    408  OE2 GLU A  27      62.760  12.580  50.330  1.00  0.00           O
ATOM    409  C   GLU A  27      63.990   6.610  50.470  1.00  0.00           C
ATOM    410  O   GLU A  27      64.800   6.480  49.560  1.00  0.00           O
ATOM    411  N   HIS A  28      63.940   5.800  51.540  1.00  0.00           N
ATOM    412  H   HIS A  28      63.220   5.950  52.240  1.00  0.00           H
ATOM    413  CA  HIS A  28      64.880   4.670  51.730  1.00  0.00           C
ATOM    414  HA  HIS A  28      65.580   4.730  50.900  1.00  0.00           H
ATOM    415  CB  HIS A  28      65.690   4.930  52.990  1.00  0.00           C
ATOM    416  HB1 HIS A  28      66.370   4.090  53.140  1.00  0.00           H
ATOM    417  HB2 HIS A  28      65.030   4.890  53.850  1.00  0.00           H
ATOM    418  CG  HIS A  28      66.480   6.210  52.870  1.00  0.00           C
ATOM    419  ND1 HIS A  28      66.090   7.560  52.960  1.00  0.00           N
ATOM    420  CE1 HIS A  28      67.190   8.330  53.090  1.00  0.00           C
ATOM    421  HE1 HIS A  28      67.140   9.390  53.290  1.00  0.00           H
ATOM    422  NE2 HIS A  28      68.300   7.530  52.900  1.00  0.00           N
ATOM    423  HE2 HIS A  28      69.270   7.830  52.950  1.00  0.00           H
ATOM    424  CD2 HIS A  28      67.830   6.230  52.800  1.00  0.00           C
ATOM    425  HD2 HIS A  28      68.340   5.280  52.730  1.00  0.00           H
ATOM    426  C   HIS A  28      64.370   3.260  51.580  1.00  0.00           C
ATOM    427  O   HIS A  28      64.990   2.300  51.990  1.00  0.00           O
ATOM    428  N   GLY A  29      63.150   3.180  50.940  1.00  0.00           N
ATOM    429  H   GLY A  29      62.650   3.980  50.590  1.00  0.00           H
ATOM    430  CA  GLY A  29      62.420   1.980  50.650  1.00  0.00           C
ATOM    431  HA1 GLY A  29      63.000   1.310  50.020  1.00  0.00           H
ATOM    432  HA2 GLY A  29      61.560   2.300  50.060  1.00  0.00           H
ATOM    433  C   GLY A  29      61.940   1.180  51.860  1.00  0.00           C
ATOM    434  O   GLY A  29      61.560   0.020  51.680  1.00  0.00           O
ATOM    435  N   ILE A  30      61.940   1.730  53.040  1.00  0.00           N
ATOM    436  H   ILE A  30      62.350   2.650  53.140  1.00  0.00           H
ATOM    437  CA  ILE A  30      61.650   1.030  54.310  1.00  0.00           C
ATOM    438  HA  ILE A  30      62.290   0.150  54.360  1.00  0.00           H
ATOM    439  CB  ILE A  30      61.970   1.950  55.530  1.00  0.00           C
ATOM    440  HB  ILE A  30      61.250   2.760  55.430  1.00  0.00           H
ATOM    441  CG2 ILE A  30      61.660   1.150  56.830  1.00  0.00           C
ATOM    442 1HG2 ILE A  30      62.380   0.360  57.040  1.00  0.00           H
ATOM    443 2HG2 ILE A  30      61.670   1.840  57.670  1.00  0.00           H
ATOM    444 3HG2 ILE A  30      60.640   0.770  56.900  1.00  0.00           H
ATOM    445  CG1 ILE A  30      63.460   2.480  55.490  1.00  0.00           C
ATOM    446 1HG1 ILE A  30      63.560   2.970  54.530  1.00  0.00           H
ATOM    447 2HG1 ILE A  30      64.130   1.630  55.600  1.00  0.00           H
ATOM    448  CD  ILE A  30      63.790   3.580  56.600  1.00  0.00           C
ATOM    449  HD1 ILE A  30      64.790   3.980  56.440  1.00  0.00           H
ATOM    450  HD2 ILE A  30      63.010   4.330  56.490  1.00  0.00           H
ATOM    451  HD3 ILE A  30      63.850   3.060  57.560  1.00  0.00           H
ATOM    452  C   ILE A  30      60.190   0.560  54.330  1.00  0.00           C
ATOM    453  O   ILE A  30      59.300   1.300  53.850  1.00  0.00           O
ATOM    454  N   GLN A  31      59.850  -0.640  54.730  1.00  0.00           N
ATOM    455  H   GLN A  31      60.620  -1.250  54.940  1.00  0.00           H
ATOM    456  CA  GLN A  31      58.500  -1.170  54.670  1.00  0.00           C
ATOM    457  HA  GLN A  31      58.040  -0.750  53.780  1.00  0.00           H
ATOM    458  CB  GLN A  31      58.730  -2.680  54.630  1.00  0.00           C
ATOM    459  HB1 GLN A  31      57.760  -3.170  54.700  1.00  0.00           H
ATOM    460  HB2 GLN A  31      59.300  -2.810  55.550  1.00  0.00           H
ATOM    461  CG  GLN A  31      59.520  -3.250  53.440  1.00  0.00           C
ATOM    462  HG1 GLN A  31      59.570  -4.340  53.530  1.00  0.00           H
ATOM    463  HG2 GLN A  31      60.540  -2.870  53.450  1.00  0.00           H
ATOM    464  CD  GLN A  31      58.840  -2.860  52.130  1.00  0.00           C
ATOM    465  OE1 GLN A  31      57.760  -3.290  51.890  1.00  0.00           O
ATOM    466  NE2 GLN A  31      59.420  -1.890  51.410  1.00  0.00           N
ATOM    467 1HE2 GLN A  31      60.310  -1.440  51.560  1.00  0.00           H
ATOM    468 2HE2 GLN A  31      58.960  -1.630  50.550  1.00  0.00           H
ATOM    469  C   GLN A  31      57.670  -0.680  55.860  1.00  0.00           C
ATOM    470  O   GLN A  31      58.190  -0.160  56.850  1.00  0.00           O
ATOM    471  N   PRO A  32      56.370  -1.000  55.840  1.00  0.00           N
ATOM    472  CD  PRO A  32      55.640  -1.390  54.620  1.00  0.00           C
ATOM    473  HD1 PRO A  32      55.790  -2.460  54.540  1.00  0.00           H
ATOM    474  HD2 PRO A  32      55.960  -0.830  53.740  1.00  0.00           H
ATOM    475  CG  PRO A  32      54.160  -0.980  54.890  1.00  0.00           C
ATOM    476  HG1 PRO A  32      53.510  -1.650  54.330  1.00  0.00           H
ATOM    477  HG2 PRO A  32      54.010   0.090  54.780  1.00  0.00           H
ATOM    478  CB  PRO A  32      54.080  -1.370  56.410  1.00  0.00           C
ATOM    479  HB1 PRO A  32      54.030  -2.460  56.440  1.00  0.00           H
ATOM    480  HB2 PRO A  32      53.240  -0.990  56.990  1.00  0.00           H
ATOM    481  CA  PRO A  32      55.430  -0.840  56.950  1.00  0.00           C
ATOM    482  HA  PRO A  32      55.320   0.230  57.080  1.00  0.00           H
ATOM    483  C   PRO A  32      55.680  -1.550  58.310  1.00  0.00           C
ATOM    484  O   PRO A  32      55.310  -0.910  59.290  1.00  0.00           O
ATOM    485  N   ASP A  33      56.520  -2.620  58.360  1.00  0.00           N
ATOM    486  H   ASP A  33      56.950  -2.890  57.490  1.00  0.00           H
ATOM    487  CA  ASP A  33      57.150  -3.140  59.520  1.00  0.00           C
ATOM    488  HA  ASP A  33      56.600  -2.810  60.400  1.00  0.00           H
ATOM    489  CB  ASP A  33      57.160  -4.630  59.470  1.00  0.00           C
ATOM    490  HB1 ASP A  33      56.140  -5.000  59.450  1.00  0.00           H
ATOM    491  HB2 ASP A  33      57.750  -5.080  60.270  1.00  0.00           H
ATOM    492  CG  ASP A  33      57.850  -5.270  58.250  1.00  0.00           C
ATOM    493  OD1 ASP A  33      58.490  -4.510  57.450  1.00  0.00           O
ATOM    494  OD2 ASP A  33      57.820  -6.490  58.160  1.00  0.00           O
ATOM    495  C   ASP A  33      58.550  -2.560  59.780  1.00  0.00           C
ATOM    496  O   ASP A  33      59.170  -3.010  60.800  1.00  0.00           O
ATOM    497  N   GLY A  34      59.150  -1.620  59.020  1.00  0.00           N
ATOM    498  H   GLY A  34      58.660  -1.050  58.350  1.00  0.00           H
ATOM    499  CA  GLY A  34      60.600  -1.350  59.200  1.00  0.00           C
ATOM    500  HA1 GLY A  34      60.920  -1.250  60.240  1.00  0.00           H
ATOM    501  HA2 GLY A  34      60.800  -0.390  58.730  1.00  0.00           H
ATOM    502  C   GLY A  34      61.670  -2.270  58.730  1.00  0.00           C
ATOM    503  O   GLY A  34      62.810  -1.950  58.950  1.00  0.00           O
ATOM    504  N   GLN A  35      61.360  -3.330  58.000  1.00  0.00           N
ATOM    505  H   GLN A  35      60.400  -3.600  57.860  1.00  0.00           H
ATOM    506  CA  GLN A  35      62.410  -4.000  57.200  1.00  0.00           C
ATOM    507  HA  GLN A  35      63.240  -4.140  57.900  1.00  0.00           H
ATOM    508  CB  GLN A  35      61.870  -5.350  56.640  1.00  0.00           C
ATOM    509  HB1 GLN A  35      62.610  -5.660  55.900  1.00  0.00           H
ATOM    510  HB2 GLN A  35      60.940  -5.160  56.100  1.00  0.00           H
ATOM    511  CG  GLN A  35      61.790  -6.470  57.670  1.00  0.00           C
ATOM    512  HG1 GLN A  35      61.030  -6.110  58.360  1.00  0.00           H
ATOM    513  HG2 GLN A  35      62.700  -6.670  58.230  1.00  0.00           H
ATOM    514  CD  GLN A  35      61.270  -7.810  57.020  1.00  0.00           C
ATOM    515  OE1 GLN A  35      62.160  -8.560  56.610  1.00  0.00           O
ATOM    516  NE2 GLN A  35      59.980  -8.040  56.780  1.00  0.00           N
ATOM    517 1HE2 GLN A  35      59.220  -7.420  57.020  1.00  0.00           H
ATOM    518 2HE2 GLN A  35      59.840  -8.870  56.220  1.00  0.00           H
ATOM    519  C   GLN A  35      62.940  -3.110  56.110  1.00  0.00           C
ATOM    520  O   GLN A  35      62.180  -2.360  55.470  1.00  0.00           O
ATOM    521  N   MET A  36      64.260  -3.240  55.840  1.00  0.00           N
ATOM    522  H   MET A  36      64.700  -3.950  56.410  1.00  0.00           H
ATOM    523  CA  MET A  36      65.090  -2.360  55.010  1.00  0.00           C
ATOM    524  HA  MET A  36      64.500  -1.500  54.690  1.00  0.00           H
ATOM    525  CB  MET A  36      66.270  -1.870  55.830  1.00  0.00           C
ATOM    526  HB1 MET A  36      66.960  -2.650  56.160  1.00  0.00           H
ATOM    527  HB2 MET A  36      65.810  -1.730  56.810  1.00  0.00           H
ATOM    528  CG  MET A  36      66.870  -0.480  55.470  1.00  0.00           C
ATOM    529  HG1 MET A  36      67.850  -0.430  55.930  1.00  0.00           H
ATOM    530  HG2 MET A  36      66.290   0.300  55.960  1.00  0.00           H
ATOM    531  SD  MET A  36      67.260   0.070  53.750  1.00  0.00           S
ATOM    532  CE  MET A  36      67.800   1.680  54.010  1.00  0.00           C
ATOM    533  HE1 MET A  36      68.380   1.990  53.150  1.00  0.00           H
ATOM    534  HE2 MET A  36      66.930   2.340  54.150  1.00  0.00           H
ATOM    535  HE3 MET A  36      68.350   1.770  54.950  1.00  0.00           H
ATOM    536  C   MET A  36      65.690  -3.010  53.740  1.00  0.00           C
ATOM    537  O   MET A  36      66.380  -3.990  53.830  1.00  0.00           O
ATOM    538  N   PRO A  37      65.480  -2.490  52.510  1.00  0.00           N
ATOM    539  CD  PRO A  37      64.670  -1.340  52.120  1.00  0.00           C
ATOM    540  HD1 PRO A  37      64.890  -0.490  52.770  1.00  0.00           H
ATOM    541  HD2 PRO A  37      63.600  -1.560  52.150  1.00  0.00           H
ATOM    542  CG  PRO A  37      65.000  -1.110  50.650  1.00  0.00           C
ATOM    543  HG1 PRO A  37      65.710  -0.300  50.470  1.00  0.00           H
ATOM    544  HG2 PRO A  37      64.070  -0.830  50.160  1.00  0.00           H
ATOM    545  CB  PRO A  37      65.420  -2.460  50.080  1.00  0.00           C
ATOM    546  HB1 PRO A  37      66.100  -2.290  49.240  1.00  0.00           H
ATOM    547  HB2 PRO A  37      64.500  -2.990  49.850  1.00  0.00           H
ATOM    548  CA  PRO A  37      66.020  -3.180  51.310  1.00  0.00           C
ATOM    549  HA  PRO A  37      65.710  -4.230  51.280  1.00  0.00           H
ATOM    550  C   PRO A  37      67.530  -3.210  51.250  1.00  0.00           C
ATOM    551  O   PRO A  37      68.050  -4.320  50.980  1.00  0.00           O
ATOM    552  N   SER A  38      68.290  -2.170  51.370  1.00  0.00           N
ATOM    553  H   SER A  38      67.830  -1.360  51.760  1.00  0.00           H
ATOM    554  CA  SER A  38      69.750  -2.090  51.230  1.00  0.00           C
ATOM    555  HA  SER A  38      70.020  -2.760  50.410  1.00  0.00           H
ATOM    556  CB  SER A  38      70.160  -0.580  50.950  1.00  0.00           C
ATOM    557  HB1 SER A  38      71.240  -0.430  50.970  1.00  0.00           H
ATOM    558  HB2 SER A  38      69.640  -0.040  51.740  1.00  0.00           H
ATOM    559  OG  SER A  38      69.670  -0.210  49.690  1.00  0.00           O
ATOM    560  HG  SER A  38      70.250  -0.690  49.100  1.00  0.00           H
ATOM    561  C   SER A  38      70.490  -2.560  52.450  1.00  0.00           C
ATOM    562  O   SER A  38      71.710  -2.410  52.540  1.00  0.00           O
ATOM    563  N   ASP A  39      69.840  -3.060  53.560  1.00  0.00           N
ATOM    564  H   ASP A  39      68.870  -3.300  53.420  1.00  0.00           H
ATOM    565  CA  ASP A  39      70.500  -3.630  54.760  1.00  0.00           C
ATOM    566  HA  ASP A  39      71.520  -3.950  54.570  1.00  0.00           H
ATOM    567  CB  ASP A  39      70.570  -2.540  55.760  1.00  0.00           C
ATOM    568  HB1 ASP A  39      69.540  -2.270  55.950  1.00  0.00           H
ATOM    569  HB2 ASP A  39      71.180  -1.730  55.370  1.00  0.00           H
ATOM    570  CG  ASP A  39      71.260  -3.020  57.080  1.00  0.00           C
ATOM    571  OD1 ASP A  39      71.760  -4.110  57.170  1.00  0.00           O
ATOM    572  OD2 ASP A  39      71.250  -2.260  58.100  1.00  0.00           O
ATOM    573  C   ASP A  39      69.670  -4.860  55.130  1.00  0.00           C
ATOM    574  O   ASP A  39      68.580  -4.760  55.690  1.00  0.00           O
ATOM    575  N   LYS A  40      70.180  -6.080  54.770  1.00  0.00           N
ATOM    576  H   LYS A  40      71.110  -5.970  54.390  1.00  0.00           H
ATOM    577  CA  LYS A  40      69.570  -7.330  55.030  1.00  0.00           C
ATOM    578  HA  LYS A  40      68.500  -7.170  55.090  1.00  0.00           H
ATOM    579  CB  LYS A  40      69.830  -8.260  53.800  1.00  0.00           C
ATOM    580  HB1 LYS A  40      69.240  -9.160  53.950  1.00  0.00           H
ATOM    581  HB2 LYS A  40      70.840  -8.650  53.700  1.00  0.00           H
ATOM    582  CG  LYS A  40      69.400  -7.680  52.440  1.00  0.00           C
ATOM    583  HG1 LYS A  40      69.530  -8.520  51.770  1.00  0.00           H
ATOM    584  HG2 LYS A  40      70.060  -6.860  52.180  1.00  0.00           H
ATOM    585  CD  LYS A  40      67.900  -7.170  52.440  1.00  0.00           C
ATOM    586  HD1 LYS A  40      67.820  -6.180  52.880  1.00  0.00           H
ATOM    587  HD2 LYS A  40      67.280  -7.850  53.030  1.00  0.00           H
ATOM    588  CE  LYS A  40      67.290  -7.120  51.030  1.00  0.00           C
ATOM    589  HE1 LYS A  40      68.050  -6.770  50.330  1.00  0.00           H
ATOM    590  HE2 LYS A  40      66.570  -6.300  51.010  1.00  0.00           H
ATOM    591  NZ  LYS A  40      66.730  -8.410  50.610  1.00  0.00           N
ATOM    592  HZ1 LYS A  40      66.090  -8.790  51.290  1.00  0.00           H
ATOM    593  HZ2 LYS A  40      66.110  -8.310  49.810  1.00  0.00           H
ATOM    594  HZ3 LYS A  40      67.360  -9.140  50.300  1.00  0.00           H
ATOM    595  C   LYS A  40      70.160  -8.190  56.200  1.00  0.00           C
ATOM    596  O   LYS A  40      69.830  -9.380  56.310  1.00  0.00           O
ATOM    597  N   THR A  41      71.050  -7.610  57.040  1.00  0.00           N
ATOM    598  H   THR A  41      71.270  -6.630  56.880  1.00  0.00           H
ATOM    599  CA  THR A  41      71.660  -8.390  58.150  1.00  0.00           C
ATOM    600  HA  THR A  41      71.090  -9.300  58.350  1.00  0.00           H
ATOM    601  CB  THR A  41      73.080  -8.860  57.730  1.00  0.00           C
ATOM    602  HB  THR A  41      73.610  -9.160  58.630  1.00  0.00           H
ATOM    603  CG2 THR A  41      73.070  -9.990  56.720  1.00  0.00           C
ATOM    604 1HG2 THR A  41      74.050 -10.350  56.390  1.00  0.00           H
ATOM    605 2HG2 THR A  41      72.700 -10.870  57.260  1.00  0.00           H
ATOM    606 3HG2 THR A  41      72.500  -9.720  55.830  1.00  0.00           H
ATOM    607  OG1 THR A  41      73.800  -7.800  57.110  1.00  0.00           O
ATOM    608  HG1 THR A  41      73.460  -7.670  56.220  1.00  0.00           H
ATOM    609  C   THR A  41      71.770  -7.660  59.480  1.00  0.00           C
ATOM    610  O   THR A  41      71.740  -6.450  59.570  1.00  0.00           O
ATOM    611  N   ILE A  42      71.830  -8.440  60.570  1.00  0.00           N
ATOM    612  H   ILE A  42      71.890  -9.450  60.620  1.00  0.00           H
ATOM    613  CA  ILE A  42      72.050  -7.860  61.890  1.00  0.00           C
ATOM    614  HA  ILE A  42      71.310  -7.080  62.070  1.00  0.00           H
ATOM    615  CB  ILE A  42      71.810  -8.970  62.920  1.00  0.00           C
ATOM    616  HB  ILE A  42      70.850  -9.440  62.740  1.00  0.00           H
ATOM    617  CG2 ILE A  42      72.810 -10.130  62.850  1.00  0.00           C
ATOM    618 1HG2 ILE A  42      72.510 -10.890  63.570  1.00  0.00           H
ATOM    619 2HG2 ILE A  42      72.630 -10.620  61.890  1.00  0.00           H
ATOM    620 3HG2 ILE A  42      73.820  -9.840  63.130  1.00  0.00           H
ATOM    621  CG1 ILE A  42      71.680  -8.370  64.400  1.00  0.00           C
ATOM    622 1HG1 ILE A  42      72.690  -8.070  64.670  1.00  0.00           H
ATOM    623 2HG1 ILE A  42      71.310  -9.200  65.000  1.00  0.00           H
ATOM    624  CD  ILE A  42      70.700  -7.170  64.490  1.00  0.00           C
ATOM    625  HD1 ILE A  42      71.080  -6.180  64.240  1.00  0.00           H
ATOM    626  HD2 ILE A  42      69.820  -7.380  63.890  1.00  0.00           H
ATOM    627  HD3 ILE A  42      70.300  -7.130  65.510  1.00  0.00           H
ATOM    628  C   ILE A  42      73.470  -7.250  61.920  1.00  0.00           C
ATOM    629  O   ILE A  42      74.320  -7.530  61.040  1.00  0.00           O
ATOM    630  N   GLY A  43      73.730  -6.360  62.830  1.00  0.00           N
ATOM    631  H   GLY A  43      72.900  -5.990  63.260  1.00  0.00           H
ATOM    632  CA  GLY A  43      75.000  -5.700  63.070  1.00  0.00           C
ATOM    633  HA1 GLY A  43      75.840  -6.390  63.060  1.00  0.00           H
ATOM    634  HA2 GLY A  43      74.860  -5.340  64.090  1.00  0.00           H
ATOM    635  C   GLY A  43      75.360  -4.520  62.160  1.00  0.00           C
ATOM    636  O   GLY A  43      74.470  -4.070  61.440  1.00  0.00           O
ATOM    637  N   GLY A  44      76.520  -3.960  62.280  1.00  0.00           N
ATOM    638  H   GLY A  44      77.220  -4.250  62.950  1.00  0.00           H
ATOM    639  CA  GLY A  44      76.980  -2.950  61.270  1.00  0.00           C
ATOM    640  HA1 GLY A  44      76.860  -3.310  60.250  1.00  0.00           H
ATOM    641  HA2 GLY A  44      78.050  -2.730  61.330  1.00  0.00           H
ATOM    642  C   GLY A  44      76.330  -1.540  61.360  1.00  0.00           C
ATOM    643  O   GLY A  44      75.700  -1.230  62.410  1.00  0.00           O
ATOM    644  N   GLY A  45      76.380  -0.750  60.290  1.00  0.00           N
ATOM    645  H   GLY A  45      76.730  -1.210  59.450  1.00  0.00           H
ATOM    646  CA  GLY A  45      75.490   0.410  60.140  1.00  0.00           C
ATOM    647  HA1 GLY A  45      74.880   0.610  61.020  1.00  0.00           H
ATOM    648  HA2 GLY A  45      74.820   0.090  59.330  1.00  0.00           H
ATOM    649  C   GLY A  45      76.160   1.760  59.830  1.00  0.00           C
ATOM    650  O   GLY A  45      75.790   2.830  60.300  1.00  0.00           O
ATOM    651  N   ASP A  46      77.220   1.620  59.010  1.00  0.00           N
ATOM    652  H   ASP A  46      77.500   0.690  58.730  1.00  0.00           H
ATOM    653  CA  ASP A  46      77.900   2.770  58.380  1.00  0.00           C
ATOM    654  HA  ASP A  46      78.050   3.470  59.200  1.00  0.00           H
ATOM    655  CB  ASP A  46      79.270   2.310  57.790  1.00  0.00           C
ATOM    656  HB1 ASP A  46      79.860   1.830  58.560  1.00  0.00           H
ATOM    657  HB2 ASP A  46      79.830   3.080  57.260  1.00  0.00           H
ATOM    658  CG  ASP A  46      79.040   1.210  56.750  1.00  0.00           C
ATOM    659  OD1 ASP A  46      78.770   0.010  57.110  1.00  0.00           O
ATOM    660  OD2 ASP A  46      78.900   1.530  55.550  1.00  0.00           O
ATOM    661  C   ASP A  46      77.040   3.490  57.270  1.00  0.00           C
ATOM    662  O   ASP A  46      77.500   4.550  56.800  1.00  0.00           O
ATOM    663  N   ASP A  47      75.910   2.960  56.860  1.00  0.00           N
ATOM    664  H   ASP A  47      75.590   2.070  57.220  1.00  0.00           H
ATOM    665  CA  ASP A  47      74.920   3.510  55.930  1.00  0.00           C
ATOM    666  HA  ASP A  47      75.350   3.880  55.010  1.00  0.00           H
ATOM    667  CB  ASP A  47      73.850   2.470  55.490  1.00  0.00           C
ATOM    668  HB1 ASP A  47      73.190   2.880  54.720  1.00  0.00           H
ATOM    669  HB2 ASP A  47      73.110   2.260  56.260  1.00  0.00           H
ATOM    670  CG  ASP A  47      74.530   1.230  55.050  1.00  0.00           C
ATOM    671  OD1 ASP A  47      75.300   1.170  54.110  1.00  0.00           O
ATOM    672  OD2 ASP A  47      74.300   0.220  55.780  1.00  0.00           O
ATOM    673  C   ASP A  47      74.230   4.710  56.560  1.00  0.00           C
ATOM    674  O   ASP A  47      73.960   4.760  57.770  1.00  0.00           O
ATOM    675  N   SER A  48      73.980   5.710  55.770  1.00  0.00           N
ATOM    676  H   SER A  48      73.870   5.510  54.790  1.00  0.00           H
ATOM    677  CA  SER A  48      73.580   7.070  56.260  1.00  0.00           C
ATOM    678  HA  SER A  48      74.300   7.440  56.990  1.00  0.00           H
ATOM    679  CB  SER A  48      73.540   8.080  55.070  1.00  0.00           C
ATOM    680  HB1 SER A  48      73.040   8.970  55.460  1.00  0.00           H
ATOM    681  HB2 SER A  48      73.080   7.640  54.180  1.00  0.00           H
ATOM    682  OG  SER A  48      74.800   8.310  54.660  1.00  0.00           O
ATOM    683  HG  SER A  48      75.250   8.570  55.460  1.00  0.00           H
ATOM    684  C   SER A  48      72.240   7.110  56.940  1.00  0.00           C
ATOM    685  O   SER A  48      71.980   8.060  57.680  1.00  0.00           O
ATOM    686  N   PHE A  49      71.300   6.240  56.670  1.00  0.00           N
ATOM    687  H   PHE A  49      71.370   5.600  55.890  1.00  0.00           H
ATOM    688  CA  PHE A  49      69.960   6.290  57.340  1.00  0.00           C
ATOM    689  HA  PHE A  49      69.490   7.260  57.190  1.00  0.00           H
ATOM    690  CB  PHE A  49      68.990   5.260  56.730  1.00  0.00           C
ATOM    691  HB1 PHE A  49      68.850   5.270  55.650  1.00  0.00           H
ATOM    692  HB2 PHE A  49      67.950   5.530  56.920  1.00  0.00           H
ATOM    693  CG  PHE A  49      69.290   3.790  57.010  1.00  0.00           C
ATOM    694  CD1 PHE A  49      70.360   3.060  56.380  1.00  0.00           C
ATOM    695  HD1 PHE A  49      71.180   3.490  55.830  1.00  0.00           H
ATOM    696  CE1 PHE A  49      70.470   1.680  56.630  1.00  0.00           C
ATOM    697  HE1 PHE A  49      71.240   1.070  56.190  1.00  0.00           H
ATOM    698  CZ  PHE A  49      69.600   1.030  57.540  1.00  0.00           C
ATOM    699  HZ  PHE A  49      69.720  -0.020  57.750  1.00  0.00           H
ATOM    700  CE2 PHE A  49      68.510   1.780  58.070  1.00  0.00           C
ATOM    701  HE2 PHE A  49      67.800   1.300  58.720  1.00  0.00           H
ATOM    702  CD2 PHE A  49      68.460   3.170  57.940  1.00  0.00           C
ATOM    703  HD2 PHE A  49      67.620   3.680  58.390  1.00  0.00           H
ATOM    704  C   PHE A  49      70.000   5.940  58.840  1.00  0.00           C
ATOM    705  O   PHE A  49      68.980   6.190  59.560  1.00  0.00           O
ATOM    706  N   ASN A  50      71.130   5.420  59.380  1.00  0.00           N
ATOM    707  H   ASN A  50      71.970   5.270  58.850  1.00  0.00           H
ATOM    708  CA  ASN A  50      71.150   4.980  60.780  1.00  0.00           C
ATOM    709  HA  ASN A  50      70.240   4.450  61.060  1.00  0.00           H
ATOM    710  CB  ASN A  50      72.330   3.970  60.930  1.00  0.00           C
ATOM    711  HB1 ASN A  50      72.480   3.630  61.950  1.00  0.00           H
ATOM    712  HB2 ASN A  50      73.310   4.380  60.700  1.00  0.00           H
ATOM    713  CG  ASN A  50      72.130   2.730  60.220  1.00  0.00           C
ATOM    714  OD1 ASN A  50      71.310   1.970  60.690  1.00  0.00           O
ATOM    715  ND2 ASN A  50      72.760   2.460  59.090  1.00  0.00           N
ATOM    716 1HD2 ASN A  50      73.300   3.170  58.610  1.00  0.00           H
ATOM    717 2HD2 ASN A  50      72.630   1.540  58.680  1.00  0.00           H
ATOM    718  C   ASN A  50      71.350   6.200  61.660  1.00  0.00           C
ATOM    719  O   ASN A  50      71.290   6.150  62.900  1.00  0.00           O
ATOM    720  N   THR A  51      71.520   7.390  61.060  1.00  0.00           N
ATOM    721  H   THR A  51      71.600   7.450  60.050  1.00  0.00           H
ATOM    722  CA  THR A  51      71.430   8.680  61.700  1.00  0.00           C
ATOM    723  HA  THR A  51      72.050   8.650  62.590  1.00  0.00           H
ATOM    724  CB  THR A  51      71.910   9.830  60.820  1.00  0.00           C
ATOM    725  HB  THR A  51      71.800  10.760  61.370  1.00  0.00           H
ATOM    726  CG2 THR A  51      73.360   9.640  60.310  1.00  0.00           C
ATOM    727 1HG2 THR A  51      73.980   9.780  61.190  1.00  0.00           H
ATOM    728 2HG2 THR A  51      73.540   8.690  59.800  1.00  0.00           H
ATOM    729 3HG2 THR A  51      73.690  10.440  59.650  1.00  0.00           H
ATOM    730  OG1 THR A  51      71.120   9.710  59.640  1.00  0.00           O
ATOM    731  HG1 THR A  51      71.620   9.230  58.970  1.00  0.00           H
ATOM    732  C   THR A  51      70.010   9.050  62.230  1.00  0.00           C
ATOM    733  O   THR A  51      69.990   9.920  63.140  1.00  0.00           O
ATOM    734  N   PHE A  52      68.940   8.450  61.690  1.00  0.00           N
ATOM    735  H   PHE A  52      69.160   7.860  60.900  1.00  0.00           H
ATOM    736  CA  PHE A  52      67.510   8.660  61.880  1.00  0.00           C
ATOM    737  HA  PHE A  52      67.230   9.310  62.700  1.00  0.00           H
ATOM    738  CB  PHE A  52      67.050   9.340  60.600  1.00  0.00           C
ATOM    739  HB1 PHE A  52      66.060   9.020  60.270  1.00  0.00           H
ATOM    740  HB2 PHE A  52      67.720   9.130  59.770  1.00  0.00           H
ATOM    741  CG  PHE A  52      67.090  10.850  60.790  1.00  0.00           C
ATOM    742  CD1 PHE A  52      68.330  11.580  60.460  1.00  0.00           C
ATOM    743  HD1 PHE A  52      69.150  11.090  59.960  1.00  0.00           H
ATOM    744  CE1 PHE A  52      68.280  12.970  60.720  1.00  0.00           C
ATOM    745  HE1 PHE A  52      69.180  13.560  60.600  1.00  0.00           H
ATOM    746  CZ  PHE A  52      67.160  13.610  61.260  1.00  0.00           C
ATOM    747  HZ  PHE A  52      67.260  14.660  61.490  1.00  0.00           H
ATOM    748  CE2 PHE A  52      66.020  12.880  61.690  1.00  0.00           C
ATOM    749  HE2 PHE A  52      65.160  13.350  62.130  1.00  0.00           H
ATOM    750  CD2 PHE A  52      66.000  11.490  61.380  1.00  0.00           C
ATOM    751  HD2 PHE A  52      65.100  10.980  61.690  1.00  0.00           H
ATOM    752  C   PHE A  52      66.740   7.320  62.230  1.00  0.00           C
ATOM    753  O   PHE A  52      65.620   7.440  62.740  1.00  0.00           O
ATOM    754  N   PHE A  53      67.240   6.130  61.940  1.00  0.00           N
ATOM    755  H   PHE A  53      68.160   6.060  61.510  1.00  0.00           H
ATOM    756  CA  PHE A  53      66.620   4.900  62.410  1.00  0.00           C
ATOM    757  HA  PHE A  53      65.800   5.180  63.080  1.00  0.00           H
ATOM    758  CB  PHE A  53      66.080   4.050  61.270  1.00  0.00           C
ATOM    759  HB1 PHE A  53      65.480   3.260  61.740  1.00  0.00           H
ATOM    760  HB2 PHE A  53      66.950   3.640  60.760  1.00  0.00           H
ATOM    761  CG  PHE A  53      65.100   4.810  60.370  1.00  0.00           C
ATOM    762  CD1 PHE A  53      65.490   5.680  59.330  1.00  0.00           C
ATOM    763  HD1 PHE A  53      66.540   5.750  59.090  1.00  0.00           H
ATOM    764  CE1 PHE A  53      64.520   6.420  58.650  1.00  0.00           C
ATOM    765  HE1 PHE A  53      64.850   7.060  57.840  1.00  0.00           H
ATOM    766  CZ  PHE A  53      63.160   6.190  58.850  1.00  0.00           C
ATOM    767  HZ  PHE A  53      62.430   6.670  58.220  1.00  0.00           H
ATOM    768  CE2 PHE A  53      62.750   5.220  59.770  1.00  0.00           C
ATOM    769  HE2 PHE A  53      61.720   4.940  59.920  1.00  0.00           H
ATOM    770  CD2 PHE A  53      63.730   4.520  60.510  1.00  0.00           C
ATOM    771  HD2 PHE A  53      63.300   3.850  61.240  1.00  0.00           H
ATOM    772  C   PHE A  53      67.660   4.010  63.170  1.00  0.00           C
ATOM    773  O   PHE A  53      68.870   4.230  63.050  1.00  0.00           O
ATOM    774  N   SER A  54      67.180   3.080  64.080  1.00  0.00           N
ATOM    775  H   SER A  54      66.210   3.190  64.320  1.00  0.00           H
ATOM    776  CA  SER A  54      68.100   2.200  64.920  1.00  0.00           C
ATOM    777  HA  SER A  54      69.130   2.220  64.590  1.00  0.00           H
ATOM    778  CB  SER A  54      68.060   2.590  66.420  1.00  0.00           C
ATOM    779  HB1 SER A  54      68.280   3.660  66.420  1.00  0.00           H
ATOM    780  HB2 SER A  54      68.750   1.910  66.920  1.00  0.00           H
ATOM    781  OG  SER A  54      66.810   2.490  67.120  1.00  0.00           O
ATOM    782  HG  SER A  54      66.170   3.190  66.950  1.00  0.00           H
ATOM    783  C   SER A  54      67.630   0.750  64.730  1.00  0.00           C
ATOM    784  O   SER A  54      66.530   0.360  64.900  1.00  0.00           O
ATOM    785  N   GLU A  55      68.560  -0.130  64.370  1.00  0.00           N
ATOM    786  H   GLU A  55      69.480   0.230  64.180  1.00  0.00           H
ATOM    787  CA  GLU A  55      68.290  -1.600  64.160  1.00  0.00           C
ATOM    788  HA  GLU A  55      67.590  -1.600  63.320  1.00  0.00           H
ATOM    789  CB  GLU A  55      69.540  -2.280  63.570  1.00  0.00           C
ATOM    790  HB1 GLU A  55      70.270  -2.560  64.340  1.00  0.00           H
ATOM    791  HB2 GLU A  55      70.010  -1.620  62.840  1.00  0.00           H
ATOM    792  CG  GLU A  55      69.080  -3.550  62.790  1.00  0.00           C
ATOM    793  HG1 GLU A  55      68.260  -3.340  62.100  1.00  0.00           H
ATOM    794  HG2 GLU A  55      68.810  -4.360  63.470  1.00  0.00           H
ATOM    795  CD  GLU A  55      70.130  -4.130  61.860  1.00  0.00           C
ATOM    796  OE1 GLU A  55      69.890  -4.360  60.700  1.00  0.00           O
ATOM    797  OE2 GLU A  55      71.340  -4.170  62.250  1.00  0.00           O
ATOM    798  C   GLU A  55      67.800  -2.390  65.360  1.00  0.00           C
ATOM    799  O   GLU A  55      68.290  -2.180  66.480  1.00  0.00           O
ATOM    800  N   THR A  56      66.700  -3.090  65.220  1.00  0.00           N
ATOM    801  H   THR A  56      66.230  -3.120  64.330  1.00  0.00           H
ATOM    802  CA  THR A  56      66.030  -3.980  66.190  1.00  0.00           C
ATOM    803  HA  THR A  56      66.650  -4.010  67.090  1.00  0.00           H
ATOM    804  CB  THR A  56      64.660  -3.520  66.590  1.00  0.00           C
ATOM    805  HB  THR A  56      64.280  -4.300  67.250  1.00  0.00           H
ATOM    806  CG2 THR A  56      64.610  -2.210  67.350  1.00  0.00           C
ATOM    807 1HG2 THR A  56      65.020  -1.410  66.730  1.00  0.00           H
ATOM    808 2HG2 THR A  56      63.610  -1.950  67.700  1.00  0.00           H
ATOM    809 3HG2 THR A  56      65.200  -2.290  68.260  1.00  0.00           H
ATOM    810  OG1 THR A  56      63.920  -3.290  65.400  1.00  0.00           O
ATOM    811  HG1 THR A  56      63.010  -3.000  65.530  1.00  0.00           H
ATOM    812  C   THR A  56      66.050  -5.470  65.860  1.00  0.00           C
ATOM    813  O   THR A  56      65.950  -6.300  66.750  1.00  0.00           O
ATOM    814  N   GLY A  57      66.230  -5.780  64.550  1.00  0.00           N
ATOM    815  H   GLY A  57      66.250  -5.000  63.910  1.00  0.00           H
ATOM    816  CA  GLY A  57      66.300  -7.150  64.000  1.00  0.00           C
ATOM    817  HA1 GLY A  57      65.290  -7.510  63.840  1.00  0.00           H
ATOM    818  HA2 GLY A  57      66.900  -7.710  64.720  1.00  0.00           H
ATOM    819  C   GLY A  57      67.020  -7.140  62.620  1.00  0.00           C
ATOM    820  O   GLY A  57      67.490  -6.140  62.130  1.00  0.00           O
ATOM    821  N   ALA A  58      67.030  -8.360  62.110  1.00  0.00           N
ATOM    822  H   ALA A  58      66.480  -9.090  62.530  1.00  0.00           H
ATOM    823  CA  ALA A  58      67.790  -8.630  60.870  1.00  0.00           C
ATOM    824  HA  ALA A  58      68.830  -8.360  61.090  1.00  0.00           H
ATOM    825  CB  ALA A  58      67.730 -10.160  60.580  1.00  0.00           C
ATOM    826  HB1 ALA A  58      68.050 -10.420  59.570  1.00  0.00           H
ATOM    827  HB2 ALA A  58      68.400 -10.580  61.330  1.00  0.00           H
ATOM    828  HB3 ALA A  58      66.680 -10.420  60.710  1.00  0.00           H
ATOM    829  C   ALA A  58      67.360  -7.760  59.670  1.00  0.00           C
ATOM    830  O   ALA A  58      66.430  -8.130  58.910  1.00  0.00           O
ATOM    831  N   GLY A  59      68.060  -6.650  59.500  1.00  0.00           N
ATOM    832  H   GLY A  59      68.750  -6.390  60.190  1.00  0.00           H
ATOM    833  CA  GLY A  59      67.750  -5.620  58.550  1.00  0.00           C
ATOM    834  HA1 GLY A  59      67.700  -5.970  57.520  1.00  0.00           H
ATOM    835  HA2 GLY A  59      68.560  -4.890  58.510  1.00  0.00           H
ATOM    836  C   GLY A  59      66.420  -4.940  58.760  1.00  0.00           C
ATOM    837  O   GLY A  59      65.690  -4.690  57.790  1.00  0.00           O
ATOM    838  N   LYS A  60      66.010  -4.710  60.030  1.00  0.00           N
ATOM    839  H   LYS A  60      66.770  -4.830  60.680  1.00  0.00           H
ATOM    840  CA  LYS A  60      64.790  -4.020  60.510  1.00  0.00           C
ATOM    841  HA  LYS A  60      64.180  -3.610  59.700  1.00  0.00           H
ATOM    842  CB  LYS A  60      63.810  -5.060  61.160  1.00  0.00           C
ATOM    843  HB1 LYS A  60      64.480  -5.580  61.840  1.00  0.00           H
ATOM    844  HB2 LYS A  60      63.420  -5.650  60.330  1.00  0.00           H
ATOM    845  CG  LYS A  60      62.490  -4.560  61.810  1.00  0.00           C
ATOM    846  HG1 LYS A  60      61.800  -4.180  61.060  1.00  0.00           H
ATOM    847  HG2 LYS A  60      62.620  -3.700  62.470  1.00  0.00           H
ATOM    848  CD  LYS A  60      61.840  -5.690  62.630  1.00  0.00           C
ATOM    849  HD1 LYS A  60      61.750  -6.580  62.020  1.00  0.00           H
ATOM    850  HD2 LYS A  60      60.810  -5.380  62.840  1.00  0.00           H
ATOM    851  CE  LYS A  60      62.590  -5.940  63.910  1.00  0.00           C
ATOM    852  HE1 LYS A  60      62.300  -5.130  64.590  1.00  0.00           H
ATOM    853  HE2 LYS A  60      63.630  -5.750  63.660  1.00  0.00           H
ATOM    854  NZ  LYS A  60      62.380  -7.300  64.510  1.00  0.00           N
ATOM    855  HZ1 LYS A  60      62.640  -8.010  63.840  1.00  0.00           H
ATOM    856  HZ2 LYS A  60      62.800  -7.390  65.420  1.00  0.00           H
ATOM    857  HZ3 LYS A  60      61.370  -7.340  64.570  1.00  0.00           H
ATOM    858  C   LYS A  60      65.130  -2.950  61.510  1.00  0.00           C
ATOM    859  O   LYS A  60      65.790  -3.320  62.490  1.00  0.00           O
ATOM    860  N   HIS A  61      64.460  -1.820  61.400  1.00  0.00           N
ATOM    861  H   HIS A  61      63.920  -1.630  60.570  1.00  0.00           H
ATOM    862  CA  HIS A  61      64.810  -0.600  62.190  1.00  0.00           C
ATOM    863  HA  HIS A  61      65.350  -0.820  63.110  1.00  0.00           H
ATOM    864  CB  HIS A  61      65.770   0.230  61.370  1.00  0.00           C
ATOM    865  HB1 HIS A  61      66.070   1.190  61.780  1.00  0.00           H
ATOM    866  HB2 HIS A  61      65.300   0.540  60.430  1.00  0.00           H
ATOM    867  CG  HIS A  61      67.070  -0.420  61.050  1.00  0.00           C
ATOM    868  ND1 HIS A  61      67.300  -1.560  60.280  1.00  0.00           N
ATOM    869  CE1 HIS A  61      68.560  -1.540  59.910  1.00  0.00           C
ATOM    870  HE1 HIS A  61      69.070  -2.280  59.320  1.00  0.00           H
ATOM    871  NE2 HIS A  61      69.140  -0.470  60.430  1.00  0.00           N
ATOM    872  HE2 HIS A  61      70.110  -0.330  60.210  1.00  0.00           H
ATOM    873  CD2 HIS A  61      68.260   0.280  61.110  1.00  0.00           C
ATOM    874  HD2 HIS A  61      68.530   1.210  61.590  1.00  0.00           H
ATOM    875  C   HIS A  61      63.510   0.150  62.660  1.00  0.00           C
ATOM    876  O   HIS A  61      62.410  -0.220  62.310  1.00  0.00           O
ATOM    877  N   VAL A  62      63.690   1.020  63.630  1.00  0.00           N
ATOM    878  H   VAL A  62      64.600   1.350  63.930  1.00  0.00           H
ATOM    879  CA  VAL A  62      62.660   1.910  64.180  1.00  0.00           C
ATOM    880  HA  VAL A  62      61.800   1.970  63.520  1.00  0.00           H
ATOM    881  CB  VAL A  62      62.360   1.480  65.630  1.00  0.00           C
ATOM    882  HB  VAL A  62      61.870   2.330  66.100  1.00  0.00           H
ATOM    883  CG1 VAL A  62      61.290   0.380  65.450  1.00  0.00           C
ATOM    884 1HG1 VAL A  62      60.400   0.860  65.020  1.00  0.00           H
ATOM    885 2HG1 VAL A  62      61.690  -0.510  64.970  1.00  0.00           H
ATOM    886 3HG1 VAL A  62      60.890   0.140  66.430  1.00  0.00           H
ATOM    887  CG2 VAL A  62      63.560   1.160  66.550  1.00  0.00           C
ATOM    888 1HG2 VAL A  62      63.490   0.270  67.180  1.00  0.00           H
ATOM    889 2HG2 VAL A  62      64.410   0.860  65.940  1.00  0.00           H
ATOM    890 3HG2 VAL A  62      63.890   2.080  67.020  1.00  0.00           H
ATOM    891  C   VAL A  62      63.130   3.350  64.190  1.00  0.00           C
ATOM    892  O   VAL A  62      64.390   3.540  64.220  1.00  0.00           O
ATOM    893  N   PRO A  63      62.210   4.350  64.010  1.00  0.00           N
ATOM    894  CD  PRO A  63      60.770   4.150  63.880  1.00  0.00           C
ATOM    895  HD1 PRO A  63      60.410   3.690  64.790  1.00  0.00           H
ATOM    896  HD2 PRO A  63      60.500   3.550  63.010  1.00  0.00           H
ATOM    897  CG  PRO A  63      60.130   5.550  63.850  1.00  0.00           C
ATOM    898  HG1 PRO A  63      59.930   5.790  64.900  1.00  0.00           H
ATOM    899  HG2 PRO A  63      59.200   5.530  63.290  1.00  0.00           H
ATOM    900  CB  PRO A  63      61.220   6.420  63.320  1.00  0.00           C
ATOM    901  HB1 PRO A  63      61.100   7.430  63.680  1.00  0.00           H
ATOM    902  HB2 PRO A  63      61.130   6.470  62.230  1.00  0.00           H
ATOM    903  CA  PRO A  63      62.550   5.760  63.820  1.00  0.00           C
ATOM    904  HA  PRO A  63      63.290   5.940  63.040  1.00  0.00           H
ATOM    905  C   PRO A  63      63.020   6.350  65.130  1.00  0.00           C
ATOM    906  O   PRO A  63      62.510   5.980  66.210  1.00  0.00           O
ATOM    907  N   ARG A  64      64.060   7.180  65.100  1.00  0.00           N
ATOM    908  H   ARG A  64      64.450   7.470  64.210  1.00  0.00           H
ATOM    909  CA  ARG A  64      64.540   8.030  66.300  1.00  0.00           C
ATOM    910  HA  ARG A  64      64.540   7.510  67.250  1.00  0.00           H
ATOM    911  CB  ARG A  64      66.010   8.490  66.140  1.00  0.00           C
ATOM    912  HB1 ARG A  64      66.260   9.190  66.930  1.00  0.00           H
ATOM    913  HB2 ARG A  64      66.150   8.990  65.180  1.00  0.00           H
ATOM    914  CG  ARG A  64      67.000   7.290  66.020  1.00  0.00           C
ATOM    915  HG1 ARG A  64      66.720   6.550  65.270  1.00  0.00           H
ATOM    916  HG2 ARG A  64      66.890   6.780  66.980  1.00  0.00           H
ATOM    917  CD  ARG A  64      68.410   7.900  65.720  1.00  0.00           C
ATOM    918  HD1 ARG A  64      68.700   8.480  66.590  1.00  0.00           H
ATOM    919  HD2 ARG A  64      68.360   8.680  64.960  1.00  0.00           H
ATOM    920  NE  ARG A  64      69.380   6.890  65.260  1.00  0.00           N
ATOM    921  HE  ARG A  64      69.740   7.050  64.330  1.00  0.00           H
ATOM    922  CZ  ARG A  64      69.820   5.910  65.990  1.00  0.00           C
ATOM    923  NH1 ARG A  64      69.580   5.670  67.260  1.00  0.00           N
ATOM    924 1HH1 ARG A  64      68.940   6.240  67.790  1.00  0.00           H
ATOM    925 2HH1 ARG A  64      69.970   4.860  67.710  1.00  0.00           H
ATOM    926  NH2 ARG A  64      70.670   5.080  65.460  1.00  0.00           N
ATOM    927 1HH2 ARG A  64      70.800   5.050  64.460  1.00  0.00           H
ATOM    928 2HH2 ARG A  64      70.920   4.320  66.070  1.00  0.00           H
ATOM    929  C   ARG A  64      63.630   9.160  66.720  1.00  0.00           C
ATOM    930  O   ARG A  64      64.070  10.240  66.940  1.00  0.00           O
ATOM    931  N   ALA A  65      62.320   8.860  66.780  1.00  0.00           N
ATOM    932  H   ALA A  65      62.070   7.880  66.770  1.00  0.00           H
ATOM    933  CA  ALA A  65      61.190   9.740  67.080  1.00  0.00           C
ATOM    934  HA  ALA A  65      61.450  10.730  66.710  1.00  0.00           H
ATOM    935  CB  ALA A  65      60.100   9.300  66.120  1.00  0.00           C
ATOM    936  HB1 ALA A  65      59.240   9.970  66.160  1.00  0.00           H
ATOM    937  HB2 ALA A  65      60.510   9.280  65.120  1.00  0.00           H
ATOM    938  HB3 ALA A  65      59.760   8.310  66.420  1.00  0.00           H
ATOM    939  C   ALA A  65      60.680   9.810  68.520  1.00  0.00           C
ATOM    940  O   ALA A  65      60.820   8.830  69.300  1.00  0.00           O
ATOM    941  N   VAL A  66      59.960  10.920  68.790  1.00  0.00           N
ATOM    942  H   VAL A  66      60.020  11.730  68.190  1.00  0.00           H
ATOM    943  CA  VAL A  66      59.000  11.110  69.880  1.00  0.00           C
ATOM    944  HA  VAL A  66      58.520  10.190  70.200  1.00  0.00           H
ATOM    945  CB  VAL A  66      59.670  11.870  71.080  1.00  0.00           C
ATOM    946  HB  VAL A  66      59.810  12.900  70.770  1.00  0.00           H
ATOM    947  CG1 VAL A  66      58.860  11.630  72.420  1.00  0.00           C
ATOM    948 1HG1 VAL A  66      57.930  12.200  72.490  1.00  0.00           H
ATOM    949 2HG1 VAL A  66      58.650  10.580  72.630  1.00  0.00           H
ATOM    950 3HG1 VAL A  66      59.380  11.990  73.310  1.00  0.00           H
ATOM    951  CG2 VAL A  66      61.060  11.270  71.410  1.00  0.00           C
ATOM    952 1HG2 VAL A  66      61.430  11.760  72.310  1.00  0.00           H
ATOM    953 2HG2 VAL A  66      60.890  10.210  71.620  1.00  0.00           H
ATOM    954 3HG2 VAL A  66      61.800  11.490  70.650  1.00  0.00           H
ATOM    955  C   VAL A  66      57.850  12.070  69.430  1.00  0.00           C
ATOM    956  O   VAL A  66      58.120  12.890  68.550  1.00  0.00           O
ATOM    957  N   PHE A  67      56.700  11.980  70.000  1.00  0.00           N
ATOM    958  H   PHE A  67      56.580  11.150  70.570  1.00  0.00           H
ATOM    959  CA  PHE A  67      55.490  12.750  69.670  1.00  0.00           C
ATOM    960  HA  PHE A  67      55.730  13.600  69.030  1.00  0.00           H
ATOM    961  CB  PHE A  67      54.530  11.830  68.850  1.00  0.00           C
ATOM    962  HB1 PHE A  67      53.580  12.350  68.680  1.00  0.00           H
ATOM    963  HB2 PHE A  67      54.260  11.010  69.510  1.00  0.00           H
ATOM    964  CG  PHE A  67      55.000  11.380  67.480  1.00  0.00           C
ATOM    965  CD1 PHE A  67      54.520  12.000  66.320  1.00  0.00           C
ATOM    966  HD1 PHE A  67      53.850  12.830  66.470  1.00  0.00           H
ATOM    967  CE1 PHE A  67      54.990  11.650  65.010  1.00  0.00           C
ATOM    968  HE1 PHE A  67      54.680  12.180  64.110  1.00  0.00           H
ATOM    969  CZ  PHE A  67      56.020  10.730  64.890  1.00  0.00           C
ATOM    970  HZ  PHE A  67      56.310  10.460  63.890  1.00  0.00           H
ATOM    971  CE2 PHE A  67      56.490  10.060  66.010  1.00  0.00           C
ATOM    972  HE2 PHE A  67      57.250   9.290  66.010  1.00  0.00           H
ATOM    973  CD2 PHE A  67      55.890  10.300  67.250  1.00  0.00           C
ATOM    974  HD2 PHE A  67      56.210   9.660  68.060  1.00  0.00           H
ATOM    975  C   PHE A  67      54.840  13.250  70.920  1.00  0.00           C
ATOM    976  O   PHE A  67      54.870  12.540  71.950  1.00  0.00           O
ATOM    977  N   VAL A  68      54.150  14.380  70.870  1.00  0.00           N
ATOM    978  H   VAL A  68      54.180  15.000  70.070  1.00  0.00           H
ATOM    979  CA  VAL A  68      53.570  15.020  72.050  1.00  0.00           C
ATOM    980  HA  VAL A  68      53.240  14.270  72.770  1.00  0.00           H
ATOM    981  CB  VAL A  68      54.580  15.820  72.820  1.00  0.00           C
ATOM    982  HB  VAL A  68      54.770  16.810  72.410  1.00  0.00           H
ATOM    983  CG1 VAL A  68      54.020  16.030  74.230  1.00  0.00           C
ATOM    984 1HG1 VAL A  68      54.060  15.090  74.770  1.00  0.00           H
ATOM    985 2HG1 VAL A  68      54.620  16.680  74.870  1.00  0.00           H
ATOM    986 3HG1 VAL A  68      52.990  16.380  74.160  1.00  0.00           H
ATOM    987  CG2 VAL A  68      55.960  15.250  73.010  1.00  0.00           C
ATOM    988 1HG2 VAL A  68      55.890  14.250  73.460  1.00  0.00           H
ATOM    989 2HG2 VAL A  68      56.510  15.210  72.080  1.00  0.00           H
ATOM    990 3HG2 VAL A  68      56.520  15.860  73.720  1.00  0.00           H
ATOM    991  C   VAL A  68      52.360  15.890  71.770  1.00  0.00           C
ATOM    992  O   VAL A  68      52.450  17.100  71.410  1.00  0.00           O
ATOM    993  N   ASP A  69      51.180  15.350  72.000  1.00  0.00           N
ATOM    994  H   ASP A  69      51.160  14.590  72.660  1.00  0.00           H
ATOM    995  CA  ASP A  69      49.850  16.050  72.010  1.00  0.00           C
ATOM    996  HA  ASP A  69      50.010  17.090  72.290  1.00  0.00           H
ATOM    997  CB  ASP A  69      49.110  15.800  70.730  1.00  0.00           C
ATOM    998  HB1 ASP A  69      48.870  14.750  70.560  1.00  0.00           H
ATOM    999  HB2 ASP A  69      49.750  16.010  69.870  1.00  0.00           H
ATOM   1000  CG  ASP A  69      47.960  16.760  70.610  1.00  0.00           C
ATOM   1001  OD1 ASP A  69      47.890  17.760  71.340  1.00  0.00           O
ATOM   1002  OD2 ASP A  69      47.120  16.570  69.730  1.00  0.00           O
ATOM   1003  C   ASP A  69      48.950  15.430  73.090  1.00  0.00           C
ATOM   1004  O   ASP A  69      48.800  14.190  73.190  1.00  0.00           O
ATOM   1005  N   LEU A  70      48.340  16.270  73.880  1.00  0.00           N
ATOM   1006  H   LEU A  70      48.170  17.210  73.540  1.00  0.00           H
ATOM   1007  CA  LEU A  70      47.610  15.860  75.090  1.00  0.00           C
ATOM   1008  HA  LEU A  70      47.950  14.860  75.360  1.00  0.00           H
ATOM   1009  CB  LEU A  70      48.170  16.760  76.250  1.00  0.00           C
ATOM   1010  HB1 LEU A  70      47.900  16.190  77.130  1.00  0.00           H
ATOM   1011  HB2 LEU A  70      47.640  17.710  76.160  1.00  0.00           H
ATOM   1012  CG  LEU A  70      49.720  17.060  76.370  1.00  0.00           C
ATOM   1013  HG  LEU A  70      49.920  17.650  75.470  1.00  0.00           H
ATOM   1014  CD1 LEU A  70      49.860  17.850  77.670  1.00  0.00           C
ATOM   1015 1HD1 LEU A  70      49.690  17.220  78.540  1.00  0.00           H
ATOM   1016 2HD1 LEU A  70      50.810  18.380  77.630  1.00  0.00           H
ATOM   1017 3HD1 LEU A  70      49.180  18.700  77.710  1.00  0.00           H
ATOM   1018  CD2 LEU A  70      50.650  15.810  76.560  1.00  0.00           C
ATOM   1019 1HD2 LEU A  70      50.110  15.010  77.080  1.00  0.00           H
ATOM   1020 2HD2 LEU A  70      50.950  15.350  75.610  1.00  0.00           H
ATOM   1021 3HD2 LEU A  70      51.580  16.110  77.050  1.00  0.00           H
ATOM   1022  C   LEU A  70      46.050  15.890  75.060  1.00  0.00           C
ATOM   1023  O   LEU A  70      45.440  16.160  76.080  1.00  0.00           O
ATOM   1024  N   GLU A  71      45.570  15.670  73.820  1.00  0.00           N
ATOM   1025  H   GLU A  71      46.260  15.600  73.090  1.00  0.00           H
ATOM   1026  CA  GLU A  71      44.160  15.450  73.500  1.00  0.00           C
ATOM   1027  HA  GLU A  71      43.540  15.290  74.380  1.00  0.00           H
ATOM   1028  CB  GLU A  71      43.600  16.710  72.740  1.00  0.00           C
ATOM   1029  HB1 GLU A  71      43.590  17.590  73.390  1.00  0.00           H
ATOM   1030  HB2 GLU A  71      42.590  16.580  72.350  1.00  0.00           H
ATOM   1031  CG  GLU A  71      44.410  17.100  71.510  1.00  0.00           C
ATOM   1032  HG1 GLU A  71      44.740  16.260  70.890  1.00  0.00           H
ATOM   1033  HG2 GLU A  71      45.330  17.620  71.760  1.00  0.00           H
ATOM   1034  CD  GLU A  71      43.580  17.980  70.700  1.00  0.00           C
ATOM   1035  OE1 GLU A  71      43.130  19.000  71.350  1.00  0.00           O
ATOM   1036  OE2 GLU A  71      43.410  17.800  69.500  1.00  0.00           O
ATOM   1037  C   GLU A  71      44.020  14.290  72.490  1.00  0.00           C
ATOM   1038  O   GLU A  71      45.050  13.750  71.970  1.00  0.00           O
ATOM   1039  N   PRO A  72      42.800  13.880  72.050  1.00  0.00           N
ATOM   1040  CD  PRO A  72      41.560  14.290  72.580  1.00  0.00           C
ATOM   1041  HD1 PRO A  72      40.990  14.910  71.890  1.00  0.00           H
ATOM   1042  HD2 PRO A  72      41.690  14.830  73.520  1.00  0.00           H
ATOM   1043  CG  PRO A  72      40.800  13.030  72.860  1.00  0.00           C
ATOM   1044  HG1 PRO A  72      39.730  13.180  72.900  1.00  0.00           H
ATOM   1045  HG2 PRO A  72      41.140  12.620  73.820  1.00  0.00           H
ATOM   1046  CB  PRO A  72      41.130  12.240  71.620  1.00  0.00           C
ATOM   1047  HB1 PRO A  72      40.610  12.730  70.790  1.00  0.00           H
ATOM   1048  HB2 PRO A  72      40.970  11.170  71.740  1.00  0.00           H
ATOM   1049  CA  PRO A  72      42.630  12.630  71.320  1.00  0.00           C
ATOM   1050  HA  PRO A  72      43.270  11.840  71.720  1.00  0.00           H
ATOM   1051  C   PRO A  72      42.700  12.740  69.750  1.00  0.00           C
ATOM   1052  O   PRO A  72      42.630  11.700  69.040  1.00  0.00           O
ATOM   1053  N   THR A  73      42.800  13.960  69.180  1.00  0.00           N
ATOM   1054  H   THR A  73      42.800  14.770  69.790  1.00  0.00           H
ATOM   1055  CA  THR A  73      42.640  14.170  67.740  1.00  0.00           C
ATOM   1056  HA  THR A  73      41.630  13.840  67.490  1.00  0.00           H
ATOM   1057  CB  THR A  73      42.640  15.630  67.380  1.00  0.00           C
ATOM   1058  HB  THR A  73      43.660  15.970  67.560  1.00  0.00           H
ATOM   1059  CG2 THR A  73      42.280  15.930  65.940  1.00  0.00           C
ATOM   1060 1HG2 THR A  73      42.230  16.990  65.700  1.00  0.00           H
ATOM   1061 2HG2 THR A  73      42.980  15.430  65.270  1.00  0.00           H
ATOM   1062 3HG2 THR A  73      41.330  15.430  65.750  1.00  0.00           H
ATOM   1063  OG1 THR A  73      41.700  16.290  68.140  1.00  0.00           O
ATOM   1064  HG1 THR A  73      42.200  16.890  68.700  1.00  0.00           H
ATOM   1065  C   THR A  73      43.550  13.400  66.770  1.00  0.00           C
ATOM   1066  O   THR A  73      43.180  12.820  65.740  1.00  0.00           O
ATOM   1067  N   VAL A  74      44.870  13.490  66.990  1.00  0.00           N
ATOM   1068  H   VAL A  74      45.080  13.860  67.910  1.00  0.00           H
ATOM   1069  CA  VAL A  74      46.010  13.140  66.080  1.00  0.00           C
ATOM   1070  HA  VAL A  74      45.550  12.800  65.150  1.00  0.00           H
ATOM   1071  CB  VAL A  74      46.750  14.370  65.560  1.00  0.00           C
ATOM   1072  HB  VAL A  74      47.450  14.120  64.760  1.00  0.00           H
ATOM   1073  CG1 VAL A  74      45.750  15.280  64.820  1.00  0.00           C
ATOM   1074 1HG1 VAL A  74      45.140  15.750  65.590  1.00  0.00           H
ATOM   1075 2HG1 VAL A  74      46.260  16.160  64.440  1.00  0.00           H
ATOM   1076 3HG1 VAL A  74      45.100  14.720  64.150  1.00  0.00           H
ATOM   1077  CG2 VAL A  74      47.530  15.220  66.600  1.00  0.00           C
ATOM   1078 1HG2 VAL A  74      48.230  15.870  66.070  1.00  0.00           H
ATOM   1079 2HG2 VAL A  74      46.830  15.840  67.170  1.00  0.00           H
ATOM   1080 3HG2 VAL A  74      48.100  14.550  67.240  1.00  0.00           H
ATOM   1081  C   VAL A  74      47.090  12.210  66.600  1.00  0.00           C
ATOM   1082  O   VAL A  74      47.810  11.570  65.830  1.00  0.00           O
ATOM   1083  N   ILE A  75      47.250  12.090  67.910  1.00  0.00           N
ATOM   1084  H   ILE A  75      46.840  12.850  68.430  1.00  0.00           H
ATOM   1085  CA  ILE A  75      48.300  11.280  68.650  1.00  0.00           C
ATOM   1086  HA  ILE A  75      49.260  11.650  68.300  1.00  0.00           H
ATOM   1087  CB  ILE A  75      48.230  11.550  70.180  1.00  0.00           C
ATOM   1088  HB  ILE A  75      48.180  12.630  70.310  1.00  0.00           H
ATOM   1089  CG2 ILE A  75      46.980  10.880  70.760  1.00  0.00           C
ATOM   1090 1HG2 ILE A  75      47.060   9.800  70.750  1.00  0.00           H
ATOM   1091 2HG2 ILE A  75      46.970  11.160  71.820  1.00  0.00           H
ATOM   1092 3HG2 ILE A  75      46.060  11.230  70.290  1.00  0.00           H
ATOM   1093  CG1 ILE A  75      49.570  11.100  70.870  1.00  0.00           C
ATOM   1094 1HG1 ILE A  75      49.730  10.030  71.020  1.00  0.00           H
ATOM   1095 2HG1 ILE A  75      49.450  11.440  71.900  1.00  0.00           H
ATOM   1096  CD  ILE A  75      50.900  11.740  70.340  1.00  0.00           C
ATOM   1097  HD1 ILE A  75      51.180  11.310  69.380  1.00  0.00           H
ATOM   1098  HD2 ILE A  75      50.880  12.820  70.280  1.00  0.00           H
ATOM   1099  HD3 ILE A  75      51.640  11.370  71.050  1.00  0.00           H
ATOM   1100  C   ILE A  75      48.350   9.740  68.380  1.00  0.00           C
ATOM   1101  O   ILE A  75      49.250   9.040  68.770  1.00  0.00           O
ATOM   1102  N   ASP A  76      47.350   9.250  67.660  1.00  0.00           N
ATOM   1103  H   ASP A  76      46.580   9.830  67.380  1.00  0.00           H
ATOM   1104  CA  ASP A  76      47.340   7.830  67.260  1.00  0.00           C
ATOM   1105  HA  ASP A  76      48.220   7.330  67.660  1.00  0.00           H
ATOM   1106  CB  ASP A  76      46.070   7.140  67.840  1.00  0.00           C
ATOM   1107  HB1 ASP A  76      46.190   6.090  67.570  1.00  0.00           H
ATOM   1108  HB2 ASP A  76      45.230   7.470  67.220  1.00  0.00           H
ATOM   1109  CG  ASP A  76      45.870   7.490  69.320  1.00  0.00           C
ATOM   1110  OD1 ASP A  76      45.020   8.360  69.610  1.00  0.00           O
ATOM   1111  OD2 ASP A  76      46.430   6.830  70.180  1.00  0.00           O
ATOM   1112  C   ASP A  76      47.350   7.610  65.750  1.00  0.00           C
ATOM   1113  O   ASP A  76      47.280   6.490  65.270  1.00  0.00           O
ATOM   1114  N   GLU A  77      47.480   8.650  64.910  1.00  0.00           N
ATOM   1115  H   GLU A  77      47.490   9.600  65.280  1.00  0.00           H
ATOM   1116  CA  GLU A  77      47.670   8.490  63.430  1.00  0.00           C
ATOM   1117  HA  GLU A  77      46.780   8.020  63.010  1.00  0.00           H
ATOM   1118  CB  GLU A  77      47.880   9.810  62.730  1.00  0.00           C
ATOM   1119  HB1 GLU A  77      48.160   9.620  61.700  1.00  0.00           H
ATOM   1120  HB2 GLU A  77      48.790  10.320  63.020  1.00  0.00           H
ATOM   1121  CG  GLU A  77      46.730  10.800  62.820  1.00  0.00           C
ATOM   1122  HG1 GLU A  77      47.160  11.750  62.510  1.00  0.00           H
ATOM   1123  HG2 GLU A  77      46.400  10.910  63.850  1.00  0.00           H
ATOM   1124  CD  GLU A  77      45.510  10.600  61.840  1.00  0.00           C
ATOM   1125  OE1 GLU A  77      44.700   9.670  62.060  1.00  0.00           O
ATOM   1126  OE2 GLU A  77      45.300  11.520  60.990  1.00  0.00           O
ATOM   1127  C   GLU A  77      48.890   7.580  63.120  1.00  0.00           C
ATOM   1128  O   GLU A  77      48.830   6.770  62.210  1.00  0.00           O
ATOM   1129  N   VAL A  78      50.010   7.600  63.880  1.00  0.00           N
ATOM   1130  H   VAL A  78      50.100   8.300  64.600  1.00  0.00           H
ATOM   1131  CA  VAL A  78      51.210   6.840  63.520  1.00  0.00           C
ATOM   1132  HA  VAL A  78      51.380   6.960  62.450  1.00  0.00           H
ATOM   1133  CB  VAL A  78      52.500   7.470  63.990  1.00  0.00           C
ATOM   1134  HB  VAL A  78      53.320   7.000  63.440  1.00  0.00           H
ATOM   1135  CG1 VAL A  78      52.540   8.980  63.550  1.00  0.00           C
ATOM   1136 1HG1 VAL A  78      51.560   9.410  63.720  1.00  0.00           H
ATOM   1137 2HG1 VAL A  78      53.150   9.630  64.190  1.00  0.00           H
ATOM   1138 3HG1 VAL A  78      52.820   9.070  62.500  1.00  0.00           H
ATOM   1139  CG2 VAL A  78      52.740   7.330  65.490  1.00  0.00           C
ATOM   1140 1HG2 VAL A  78      51.930   7.780  66.060  1.00  0.00           H
ATOM   1141 2HG2 VAL A  78      52.880   6.290  65.760  1.00  0.00           H
ATOM   1142 3HG2 VAL A  78      53.720   7.740  65.740  1.00  0.00           H
ATOM   1143  C   VAL A  78      51.070   5.260  63.820  1.00  0.00           C
ATOM   1144  O   VAL A  78      51.650   4.430  63.150  1.00  0.00           O
ATOM   1145  N   ARG A  79      50.180   4.910  64.780  1.00  0.00           N
ATOM   1146  H   ARG A  79      49.510   5.590  65.120  1.00  0.00           H
ATOM   1147  CA  ARG A  79      49.720   3.580  65.070  1.00  0.00           C
ATOM   1148  HA  ARG A  79      50.560   2.990  64.690  1.00  0.00           H
ATOM   1149  CB  ARG A  79      49.750   3.420  66.690  1.00  0.00           C
ATOM   1150  HB1 ARG A  79      50.750   3.750  66.960  1.00  0.00           H
ATOM   1151  HB2 ARG A  79      49.600   2.380  66.960  1.00  0.00           H
ATOM   1152  CG  ARG A  79      48.670   4.210  67.430  1.00  0.00           C
ATOM   1153  HG1 ARG A  79      47.760   3.740  67.050  1.00  0.00           H
ATOM   1154  HG2 ARG A  79      48.670   5.260  67.150  1.00  0.00           H
ATOM   1155  CD  ARG A  79      48.740   4.120  68.980  1.00  0.00           C
ATOM   1156  HD1 ARG A  79      49.450   4.860  69.370  1.00  0.00           H
ATOM   1157  HD2 ARG A  79      48.940   3.100  69.290  1.00  0.00           H
ATOM   1158  NE  ARG A  79      47.340   4.350  69.550  1.00  0.00           N
ATOM   1159  HE  ARG A  79      47.210   5.200  70.070  1.00  0.00           H
ATOM   1160  CZ  ARG A  79      46.240   3.610  69.460  1.00  0.00           C
ATOM   1161  NH1 ARG A  79      46.200   2.460  68.820  1.00  0.00           N
ATOM   1162 1HH1 ARG A  79      47.060   2.030  68.510  1.00  0.00           H
ATOM   1163 2HH1 ARG A  79      45.320   2.010  68.620  1.00  0.00           H
ATOM   1164  NH2 ARG A  79      45.130   4.020  69.950  1.00  0.00           N
ATOM   1165 1HH2 ARG A  79      45.080   4.740  70.660  1.00  0.00           H
ATOM   1166 2HH2 ARG A  79      44.410   3.310  69.890  1.00  0.00           H
ATOM   1167  C   ARG A  79      48.470   3.110  64.440  1.00  0.00           C
ATOM   1168  O   ARG A  79      48.160   1.960  64.560  1.00  0.00           O
ATOM   1169  N   THR A  80      47.790   3.950  63.680  1.00  0.00           N
ATOM   1170  H   THR A  80      48.190   4.880  63.620  1.00  0.00           H
ATOM   1171  CA  THR A  80      46.540   3.590  62.980  1.00  0.00           C
ATOM   1172  HA  THR A  80      46.260   2.540  63.080  1.00  0.00           H
ATOM   1173  CB  THR A  80      45.330   4.410  63.550  1.00  0.00           C
ATOM   1174  HB  THR A  80      44.410   4.200  63.000  1.00  0.00           H
ATOM   1175  CG2 THR A  80      45.060   4.050  64.980  1.00  0.00           C
ATOM   1176 1HG2 THR A  80      44.060   4.460  65.080  1.00  0.00           H
ATOM   1177 2HG2 THR A  80      45.190   2.970  65.110  1.00  0.00           H
ATOM   1178 3HG2 THR A  80      45.770   4.540  65.650  1.00  0.00           H
ATOM   1179  OG1 THR A  80      45.510   5.800  63.460  1.00  0.00           O
ATOM   1180  HG1 THR A  80      46.220   6.040  64.060  1.00  0.00           H
ATOM   1181  C   THR A  80      46.500   3.850  61.430  1.00  0.00           C
ATOM   1182  O   THR A  80      45.510   3.680  60.770  1.00  0.00           O
ATOM   1183  N   GLY A  81      47.600   4.320  60.970  1.00  0.00           N
ATOM   1184  H   GLY A  81      48.430   4.440  61.540  1.00  0.00           H
ATOM   1185  CA  GLY A  81      47.940   4.290  59.550  1.00  0.00           C
ATOM   1186  HA1 GLY A  81      48.690   5.050  59.330  1.00  0.00           H
ATOM   1187  HA2 GLY A  81      47.080   4.710  59.020  1.00  0.00           H
ATOM   1188  C   GLY A  81      48.450   2.970  58.950  1.00  0.00           C
ATOM   1189  O   GLY A  81      48.300   1.850  59.560  1.00  0.00           O
ATOM   1190  N   THR A  82      49.000   3.010  57.740  1.00  0.00           N
ATOM   1191  H   THR A  82      49.030   3.870  57.220  1.00  0.00           H
ATOM   1192  CA  THR A  82      49.640   1.800  57.080  1.00  0.00           C
ATOM   1193  HA  THR A  82      49.000   0.920  57.120  1.00  0.00           H
ATOM   1194  CB  THR A  82      49.880   2.210  55.590  1.00  0.00           C
ATOM   1195  HB  THR A  82      50.380   3.170  55.720  1.00  0.00           H
ATOM   1196  CG2 THR A  82      50.870   1.230  54.830  1.00  0.00           C
ATOM   1197 1HG2 THR A  82      50.430   0.240  54.880  1.00  0.00           H
ATOM   1198 2HG2 THR A  82      50.960   1.530  53.790  1.00  0.00           H
ATOM   1199 3HG2 THR A  82      51.770   1.110  55.440  1.00  0.00           H
ATOM   1200  OG1 THR A  82      48.660   2.400  54.950  1.00  0.00           O
ATOM   1201  HG1 THR A  82      48.780   2.110  54.050  1.00  0.00           H
ATOM   1202  C   THR A  82      50.940   1.460  57.790  1.00  0.00           C
ATOM   1203  O   THR A  82      51.250   0.280  57.810  1.00  0.00           O
ATOM   1204  N   TYR A  83      51.640   2.470  58.310  1.00  0.00           N
ATOM   1205  H   TYR A  83      51.210   3.350  58.550  1.00  0.00           H
ATOM   1206  CA  TYR A  83      53.010   2.170  58.770  1.00  0.00           C
ATOM   1207  HA  TYR A  83      53.370   1.320  58.190  1.00  0.00           H
ATOM   1208  CB  TYR A  83      53.990   3.330  58.400  1.00  0.00           C
ATOM   1209  HB1 TYR A  83      54.790   3.050  59.080  1.00  0.00           H
ATOM   1210  HB2 TYR A  83      53.640   4.350  58.560  1.00  0.00           H
ATOM   1211  CG  TYR A  83      54.590   3.230  57.020  1.00  0.00           C
ATOM   1212  CD1 TYR A  83      53.880   3.660  55.900  1.00  0.00           C
ATOM   1213  HD1 TYR A  83      52.950   4.180  56.070  1.00  0.00           H
ATOM   1214  CE1 TYR A  83      54.440   3.500  54.590  1.00  0.00           C
ATOM   1215  HE1 TYR A  83      53.890   3.810  53.710  1.00  0.00           H
ATOM   1216  CZ  TYR A  83      55.760   2.900  54.430  1.00  0.00           C
ATOM   1217  OH  TYR A  83      56.240   2.700  53.110  1.00  0.00           O
ATOM   1218  HH  TYR A  83      57.050   2.200  53.100  1.00  0.00           H
ATOM   1219  CE2 TYR A  83      56.550   2.740  55.620  1.00  0.00           C
ATOM   1220  HE2 TYR A  83      57.560   2.380  55.500  1.00  0.00           H
ATOM   1221  CD2 TYR A  83      55.910   2.860  56.850  1.00  0.00           C
ATOM   1222  HD2 TYR A  83      56.630   2.630  57.620  1.00  0.00           H
ATOM   1223  C   TYR A  83      52.950   1.750  60.280  1.00  0.00           C
ATOM   1224  O   TYR A  83      53.890   2.020  61.040  1.00  0.00           O
ATOM   1225  N   ARG A  84      51.830   1.140  60.740  1.00  0.00           N
ATOM   1226  H   ARG A  84      51.010   1.140  60.160  1.00  0.00           H
ATOM   1227  CA  ARG A  84      51.560   1.040  62.150  1.00  0.00           C
ATOM   1228  HA  ARG A  84      51.830   2.050  62.480  1.00  0.00           H
ATOM   1229  CB  ARG A  84      50.060   0.730  62.390  1.00  0.00           C
ATOM   1230  HB1 ARG A  84      49.440   1.460  61.890  1.00  0.00           H
ATOM   1231  HB2 ARG A  84      49.930   0.730  63.480  1.00  0.00           H
ATOM   1232  CG  ARG A  84      49.760  -0.630  61.830  1.00  0.00           C
ATOM   1233  HG1 ARG A  84      50.440  -1.440  62.100  1.00  0.00           H
ATOM   1234  HG2 ARG A  84      50.000  -0.500  60.770  1.00  0.00           H
ATOM   1235  CD  ARG A  84      48.310  -1.130  61.930  1.00  0.00           C
ATOM   1236  HD1 ARG A  84      47.910  -1.360  62.910  1.00  0.00           H
ATOM   1237  HD2 ARG A  84      48.280  -2.100  61.430  1.00  0.00           H
ATOM   1238  NE  ARG A  84      47.310  -0.180  61.290  1.00  0.00           N
ATOM   1239  HE  ARG A  84      47.630   0.740  61.010  1.00  0.00           H
ATOM   1240  CZ  ARG A  84      46.010  -0.200  61.190  1.00  0.00           C
ATOM   1241  NH1 ARG A  84      45.240  -1.200  61.540  1.00  0.00           N
ATOM   1242 1HH1 ARG A  84      45.580  -1.930  62.150  1.00  0.00           H
ATOM   1243 2HH1 ARG A  84      44.270  -1.040  61.310  1.00  0.00           H
ATOM   1244  NH2 ARG A  84      45.420   0.870  60.750  1.00  0.00           N
ATOM   1245 1HH2 ARG A  84      45.870   1.760  60.580  1.00  0.00           H
ATOM   1246 2HH2 ARG A  84      44.420   0.980  60.860  1.00  0.00           H
ATOM   1247  C   ARG A  84      52.530   0.040  62.910  1.00  0.00           C
ATOM   1248  O   ARG A  84      52.700   0.280  64.100  1.00  0.00           O
ATOM   1249  N   GLN A  85      53.110  -0.940  62.320  1.00  0.00           N
ATOM   1250  H   GLN A  85      52.720  -1.190  61.420  1.00  0.00           H
ATOM   1251  CA  GLN A  85      54.130  -1.820  62.980  1.00  0.00           C
ATOM   1252  HA  GLN A  85      53.870  -2.090  64.000  1.00  0.00           H
ATOM   1253  CB  GLN A  85      54.280  -3.080  62.130  1.00  0.00           C
ATOM   1254  HB1 GLN A  85      55.190  -3.580  62.460  1.00  0.00           H
ATOM   1255  HB2 GLN A  85      54.370  -2.990  61.050  1.00  0.00           H
ATOM   1256  CG  GLN A  85      53.100  -4.090  62.400  1.00  0.00           C
ATOM   1257  HG1 GLN A  85      53.240  -4.940  61.730  1.00  0.00           H
ATOM   1258  HG2 GLN A  85      52.220  -3.530  62.080  1.00  0.00           H
ATOM   1259  CD  GLN A  85      52.880  -4.430  63.890  1.00  0.00           C
ATOM   1260  OE1 GLN A  85      51.970  -3.950  64.610  1.00  0.00           O
ATOM   1261  NE2 GLN A  85      53.670  -5.270  64.490  1.00  0.00           N
ATOM   1262 1HE2 GLN A  85      54.310  -5.900  64.020  1.00  0.00           H
ATOM   1263 2HE2 GLN A  85      53.510  -5.460  65.470  1.00  0.00           H
ATOM   1264  C   GLN A  85      55.510  -1.150  63.010  1.00  0.00           C
ATOM   1265  O   GLN A  85      56.290  -1.570  63.860  1.00  0.00           O
ATOM   1266  N   LEU A  86      55.820  -0.120  62.170  1.00  0.00           N
ATOM   1267  H   LEU A  86      55.090   0.150  61.530  1.00  0.00           H
ATOM   1268  CA  LEU A  86      57.110   0.620  62.320  1.00  0.00           C
ATOM   1269  HA  LEU A  86      57.890  -0.150  62.290  1.00  0.00           H
ATOM   1270  CB  LEU A  86      57.280   1.650  61.140  1.00  0.00           C
ATOM   1271  HB1 LEU A  86      56.380   2.270  61.130  1.00  0.00           H
ATOM   1272  HB2 LEU A  86      57.280   1.130  60.180  1.00  0.00           H
ATOM   1273  CG  LEU A  86      58.590   2.440  61.100  1.00  0.00           C
ATOM   1274  HG  LEU A  86      58.770   2.940  62.050  1.00  0.00           H
ATOM   1275  CD1 LEU A  86      59.800   1.600  60.880  1.00  0.00           C
ATOM   1276 1HD1 LEU A  86      60.640   2.290  60.940  1.00  0.00           H
ATOM   1277 2HD1 LEU A  86      59.920   0.800  61.610  1.00  0.00           H
ATOM   1278 3HD1 LEU A  86      59.630   1.170  59.890  1.00  0.00           H
ATOM   1279  CD2 LEU A  86      58.330   3.480  60.000  1.00  0.00           C
ATOM   1280 1HD2 LEU A  86      57.500   4.110  60.340  1.00  0.00           H
ATOM   1281 2HD2 LEU A  86      59.220   4.120  60.000  1.00  0.00           H
ATOM   1282 3HD2 LEU A  86      58.260   3.140  58.970  1.00  0.00           H
ATOM   1283  C   LEU A  86      57.120   1.430  63.560  1.00  0.00           C
ATOM   1284  O   LEU A  86      58.190   1.560  64.090  1.00  0.00           O
ATOM   1285  N   PHE A  87      56.030   2.030  64.080  1.00  0.00           N
ATOM   1286  H   PHE A  87      55.220   1.910  63.500  1.00  0.00           H
ATOM   1287  CA  PHE A  87      56.010   2.840  65.300  1.00  0.00           C
ATOM   1288  HA  PHE A  87      57.010   3.240  65.500  1.00  0.00           H
ATOM   1289  CB  PHE A  87      55.030   4.010  65.120  1.00  0.00           C
ATOM   1290  HB1 PHE A  87      54.920   4.490  66.090  1.00  0.00           H
ATOM   1291  HB2 PHE A  87      54.010   3.660  65.060  1.00  0.00           H
ATOM   1292  CG  PHE A  87      55.410   5.020  64.040  1.00  0.00           C
ATOM   1293  CD1 PHE A  87      56.400   6.000  64.230  1.00  0.00           C
ATOM   1294  HD1 PHE A  87      56.890   6.090  65.190  1.00  0.00           H
ATOM   1295  CE1 PHE A  87      56.760   6.890  63.220  1.00  0.00           C
ATOM   1296  HE1 PHE A  87      57.350   7.780  63.430  1.00  0.00           H
ATOM   1297  CZ  PHE A  87      56.160   6.640  61.900  1.00  0.00           C
ATOM   1298  HZ  PHE A  87      56.390   7.220  61.020  1.00  0.00           H
ATOM   1299  CE2 PHE A  87      55.220   5.640  61.720  1.00  0.00           C
ATOM   1300  HE2 PHE A  87      54.730   5.440  60.780  1.00  0.00           H
ATOM   1301  CD2 PHE A  87      54.850   4.830  62.780  1.00  0.00           C
ATOM   1302  HD2 PHE A  87      54.160   4.030  62.590  1.00  0.00           H
ATOM   1303  C   PHE A  87      55.620   2.000  66.560  1.00  0.00           C
ATOM   1304  O   PHE A  87      55.190   0.860  66.360  1.00  0.00           O
ATOM   1305  N   HIS A  88      55.690   2.560  67.750  1.00  0.00           N
ATOM   1306  H   HIS A  88      55.950   3.530  67.840  1.00  0.00           H
ATOM   1307  CA  HIS A  88      55.350   1.860  68.990  1.00  0.00           C
ATOM   1308  HA  HIS A  88      54.540   1.160  68.760  1.00  0.00           H
ATOM   1309  CB  HIS A  88      56.540   1.040  69.470  1.00  0.00           C
ATOM   1310  HB1 HIS A  88      56.870   0.310  68.740  1.00  0.00           H
ATOM   1311  HB2 HIS A  88      56.150   0.480  70.320  1.00  0.00           H
ATOM   1312  CG  HIS A  88      57.710   1.830  69.880  1.00  0.00           C
ATOM   1313  ND1 HIS A  88      58.110   2.090  71.140  1.00  0.00           N
ATOM   1314  HD1 HIS A  88      57.640   1.810  71.990  1.00  0.00           H
ATOM   1315  CE1 HIS A  88      59.310   2.690  71.220  1.00  0.00           C
ATOM   1316  HE1 HIS A  88      59.910   2.890  72.100  1.00  0.00           H
ATOM   1317  NE2 HIS A  88      59.750   2.760  69.930  1.00  0.00           N
ATOM   1318  CD2 HIS A  88      58.770   2.210  69.130  1.00  0.00           C
ATOM   1319  HD2 HIS A  88      58.790   2.240  68.050  1.00  0.00           H
ATOM   1320  C   HIS A  88      54.840   2.840  70.080  1.00  0.00           C
ATOM   1321  O   HIS A  88      55.430   3.900  70.200  1.00  0.00           O
ATOM   1322  N   PRO A  89      53.750   2.520  70.850  1.00  0.00           N
ATOM   1323  CD  PRO A  89      52.890   1.310  70.720  1.00  0.00           C
ATOM   1324  HD1 PRO A  89      53.300   0.620  71.450  1.00  0.00           H
ATOM   1325  HD2 PRO A  89      52.840   0.910  69.710  1.00  0.00           H
ATOM   1326  CG  PRO A  89      51.490   1.700  71.230  1.00  0.00           C
ATOM   1327  HG1 PRO A  89      50.980   0.810  71.600  1.00  0.00           H
ATOM   1328  HG2 PRO A  89      50.980   2.160  70.380  1.00  0.00           H
ATOM   1329  CB  PRO A  89      51.820   2.750  72.270  1.00  0.00           C
ATOM   1330  HB1 PRO A  89      52.190   2.130  73.090  1.00  0.00           H
ATOM   1331  HB2 PRO A  89      50.930   3.330  72.530  1.00  0.00           H
ATOM   1332  CA  PRO A  89      52.950   3.510  71.590  1.00  0.00           C
ATOM   1333  HA  PRO A  89      52.550   4.240  70.880  1.00  0.00           H
ATOM   1334  C   PRO A  89      53.760   4.290  72.720  1.00  0.00           C
ATOM   1335  O   PRO A  89      53.350   5.360  73.170  1.00  0.00           O
ATOM   1336  N   GLU A  90      54.930   3.750  73.060  1.00  0.00           N
ATOM   1337  H   GLU A  90      55.260   2.880  72.670  1.00  0.00           H
ATOM   1338  CA  GLU A  90      55.810   4.420  73.990  1.00  0.00           C
ATOM   1339  HA  GLU A  90      55.300   4.670  74.920  1.00  0.00           H
ATOM   1340  CB  GLU A  90      56.990   3.440  74.370  1.00  0.00           C
ATOM   1341  HB1 GLU A  90      57.630   3.830  75.160  1.00  0.00           H
ATOM   1342  HB2 GLU A  90      57.530   3.320  73.430  1.00  0.00           H
ATOM   1343  CG  GLU A  90      56.500   2.060  74.780  1.00  0.00           C
ATOM   1344  HG1 GLU A  90      55.460   2.170  75.080  1.00  0.00           H
ATOM   1345  HG2 GLU A  90      57.110   1.740  75.620  1.00  0.00           H
ATOM   1346  CD  GLU A  90      56.680   0.950  73.770  1.00  0.00           C
ATOM   1347  OE1 GLU A  90      55.760   0.700  73.000  1.00  0.00           O
ATOM   1348  OE2 GLU A  90      57.830   0.470  73.610  1.00  0.00           O
ATOM   1349  C   GLU A  90      56.450   5.750  73.520  1.00  0.00           C
ATOM   1350  O   GLU A  90      56.760   6.540  74.390  1.00  0.00           O
ATOM   1351  N   GLN A  91      56.500   5.950  72.250  1.00  0.00           N
ATOM   1352  H   GLN A  91      56.150   5.170  71.720  1.00  0.00           H
ATOM   1353  CA  GLN A  91      56.920   7.160  71.620  1.00  0.00           C
ATOM   1354  HA  GLN A  91      57.780   7.520  72.180  1.00  0.00           H
ATOM   1355  CB  GLN A  91      57.330   6.930  70.150  1.00  0.00           C
ATOM   1356  HB1 GLN A  91      57.820   7.800  69.720  1.00  0.00           H
ATOM   1357  HB2 GLN A  91      56.410   6.840  69.560  1.00  0.00           H
ATOM   1358  CG  GLN A  91      58.130   5.710  69.770  1.00  0.00           C
ATOM   1359  HG1 GLN A  91      57.740   4.750  70.130  1.00  0.00           H
ATOM   1360  HG2 GLN A  91      59.060   5.810  70.320  1.00  0.00           H
ATOM   1361  CD  GLN A  91      58.470   5.640  68.280  1.00  0.00           C
ATOM   1362  OE1 GLN A  91      57.680   5.260  67.440  1.00  0.00           O
ATOM   1363  NE2 GLN A  91      59.650   5.840  67.870  1.00  0.00           N
ATOM   1364 1HE2 GLN A  91      60.380   6.070  68.530  1.00  0.00           H
ATOM   1365 2HE2 GLN A  91      59.900   5.690  66.900  1.00  0.00           H
ATOM   1366  C   GLN A  91      55.840   8.270  71.670  1.00  0.00           C
ATOM   1367  O   GLN A  91      56.180   9.370  71.250  1.00  0.00           O
ATOM   1368  N   LEU A  92      54.610   8.000  72.130  1.00  0.00           N
ATOM   1369  H   LEU A  92      54.430   7.110  72.570  1.00  0.00           H
ATOM   1370  CA  LEU A  92      53.480   8.880  71.770  1.00  0.00           C
ATOM   1371  HA  LEU A  92      53.830   9.790  71.290  1.00  0.00           H
ATOM   1372  CB  LEU A  92      52.440   8.130  70.850  1.00  0.00           C
ATOM   1373  HB1 LEU A  92      51.680   8.860  70.570  1.00  0.00           H
ATOM   1374  HB2 LEU A  92      52.070   7.350  71.510  1.00  0.00           H
ATOM   1375  CG  LEU A  92      53.060   7.390  69.630  1.00  0.00           C
ATOM   1376  HG  LEU A  92      53.760   6.670  70.060  1.00  0.00           H
ATOM   1377  CD1 LEU A  92      52.060   6.620  68.890  1.00  0.00           C
ATOM   1378 1HD1 LEU A  92      52.580   6.110  68.070  1.00  0.00           H
ATOM   1379 2HD1 LEU A  92      51.620   5.790  69.440  1.00  0.00           H
ATOM   1380 3HD1 LEU A  92      51.290   7.300  68.540  1.00  0.00           H
ATOM   1381  CD2 LEU A  92      53.750   8.300  68.620  1.00  0.00           C
ATOM   1382 1HD2 LEU A  92      54.280   7.750  67.850  1.00  0.00           H
ATOM   1383 2HD2 LEU A  92      53.040   8.930  68.100  1.00  0.00           H
ATOM   1384 3HD2 LEU A  92      54.530   8.880  69.120  1.00  0.00           H
ATOM   1385  C   LEU A  92      52.780   9.290  73.090  1.00  0.00           C
ATOM   1386  O   LEU A  92      52.000   8.570  73.720  1.00  0.00           O
ATOM   1387  N   ILE A  93      53.250  10.410  73.600  1.00  0.00           N
ATOM   1388  H   ILE A  93      53.960  10.860  73.050  1.00  0.00           H
ATOM   1389  CA  ILE A  93      52.950  11.060  74.880  1.00  0.00           C
ATOM   1390  HA  ILE A  93      52.780  10.300  75.650  1.00  0.00           H
ATOM   1391  CB  ILE A  93      54.130  11.840  75.400  1.00  0.00           C
ATOM   1392  HB  ILE A  93      54.370  12.610  74.670  1.00  0.00           H
ATOM   1393  CG2 ILE A  93      53.780  12.380  76.810  1.00  0.00           C
ATOM   1394 1HG2 ILE A  93      53.190  11.730  77.460  1.00  0.00           H
ATOM   1395 2HG2 ILE A  93      54.670  12.640  77.380  1.00  0.00           H
ATOM   1396 3HG2 ILE A  93      53.290  13.350  76.750  1.00  0.00           H
ATOM   1397  CG1 ILE A  93      55.390  10.950  75.500  1.00  0.00           C
ATOM   1398 1HG1 ILE A  93      56.130  11.500  76.070  1.00  0.00           H
ATOM   1399 2HG1 ILE A  93      55.790  10.840  74.490  1.00  0.00           H
ATOM   1400  CD  ILE A  93      55.400   9.560  76.080  1.00  0.00           C
ATOM   1401  HD1 ILE A  93      56.430   9.270  76.270  1.00  0.00           H
ATOM   1402  HD2 ILE A  93      54.880   9.700  77.020  1.00  0.00           H
ATOM   1403  HD3 ILE A  93      54.930   8.830  75.410  1.00  0.00           H
ATOM   1404  C   ILE A  93      51.610  11.880  74.820  1.00  0.00           C
ATOM   1405  O   ILE A  93      51.550  12.850  74.110  1.00  0.00           O
ATOM   1406  N   THR A  94      50.620  11.490  75.630  1.00  0.00           N
ATOM   1407  H   THR A  94      50.820  10.760  76.300  1.00  0.00           H
ATOM   1408  CA  THR A  94      49.320  12.190  75.730  1.00  0.00           C
ATOM   1409  HA  THR A  94      49.560  13.230  75.500  1.00  0.00           H
ATOM   1410  CB  THR A  94      48.370  11.590  74.680  1.00  0.00           C
ATOM   1411  HB  THR A  94      48.930  11.480  73.750  1.00  0.00           H
ATOM   1412  CG2 THR A  94      47.860  10.200  75.030  1.00  0.00           C
ATOM   1413 1HG2 THR A  94      48.590   9.430  75.280  1.00  0.00           H
ATOM   1414 2HG2 THR A  94      47.260  10.230  75.940  1.00  0.00           H
ATOM   1415 3HG2 THR A  94      47.190   9.870  74.240  1.00  0.00           H
ATOM   1416  OG1 THR A  94      47.330  12.490  74.380  1.00  0.00           O
ATOM   1417  HG1 THR A  94      47.780  13.180  73.890  1.00  0.00           H
ATOM   1418  C   THR A  94      48.790  12.350  77.190  1.00  0.00           C
ATOM   1419  O   THR A  94      49.420  11.900  78.120  1.00  0.00           O
ATOM   1420  N   GLY A  95      47.710  13.060  77.390  1.00  0.00           N
ATOM   1421  H   GLY A  95      47.190  13.320  76.560  1.00  0.00           H
ATOM   1422  CA  GLY A  95      47.120  13.210  78.690  1.00  0.00           C
ATOM   1423  HA1 GLY A  95      47.620  14.030  79.220  1.00  0.00           H
ATOM   1424  HA2 GLY A  95      47.240  12.290  79.260  1.00  0.00           H
ATOM   1425  C   GLY A  95      45.560  13.490  78.690  1.00  0.00           C
ATOM   1426  O   GLY A  95      44.850  13.160  77.740  1.00  0.00           O
ATOM   1427  N   LYS A  96      45.000  13.980  79.750  1.00  0.00           N
ATOM   1428  H   LYS A  96      45.740  14.190  80.400  1.00  0.00           H
ATOM   1429  CA  LYS A  96      43.540  14.270  79.980  1.00  0.00           C
ATOM   1430  HA  LYS A  96      42.940  13.790  79.200  1.00  0.00           H
ATOM   1431  CB  LYS A  96      42.910  13.730  81.300  1.00  0.00           C
ATOM   1432  HB1 LYS A  96      41.820  13.640  81.320  1.00  0.00           H
ATOM   1433  HB2 LYS A  96      43.270  14.350  82.120  1.00  0.00           H
ATOM   1434  CG  LYS A  96      43.340  12.270  81.390  1.00  0.00           C
ATOM   1435  HG1 LYS A  96      44.410  12.310  81.600  1.00  0.00           H
ATOM   1436  HG2 LYS A  96      42.980  11.810  80.470  1.00  0.00           H
ATOM   1437  CD  LYS A  96      42.500  11.670  82.620  1.00  0.00           C
ATOM   1438  HD1 LYS A  96      41.490  11.310  82.410  1.00  0.00           H
ATOM   1439  HD2 LYS A  96      42.520  12.350  83.470  1.00  0.00           H
ATOM   1440  CE  LYS A  96      43.240  10.410  82.940  1.00  0.00           C
ATOM   1441  HE1 LYS A  96      44.310  10.500  83.150  1.00  0.00           H
ATOM   1442  HE2 LYS A  96      43.160   9.810  82.040  1.00  0.00           H
ATOM   1443  NZ  LYS A  96      42.600   9.910  84.130  1.00  0.00           N
ATOM   1444  HZ1 LYS A  96      42.920   8.980  84.360  1.00  0.00           H
ATOM   1445  HZ2 LYS A  96      42.800  10.560  84.880  1.00  0.00           H
ATOM   1446  HZ3 LYS A  96      41.600   9.890  84.070  1.00  0.00           H
ATOM   1447  C   LYS A  96      43.220  15.820  79.860  1.00  0.00           C
ATOM   1448  O   LYS A  96      42.090  16.240  79.910  1.00  0.00           O
ATOM   1449  N   GLU A  97      44.230  16.650  79.850  1.00  0.00           N
ATOM   1450  H   GLU A  97      45.160  16.280  79.730  1.00  0.00           H
ATOM   1451  CA  GLU A  97      44.030  18.080  79.690  1.00  0.00           C
ATOM   1452  HA  GLU A  97      43.200  18.360  79.040  1.00  0.00           H
ATOM   1453  CB  GLU A  97      43.750  18.670  81.100  1.00  0.00           C
ATOM   1454  HB1 GLU A  97      44.530  18.570  81.850  1.00  0.00           H
ATOM   1455  HB2 GLU A  97      42.870  18.140  81.460  1.00  0.00           H
ATOM   1456  CG  GLU A  97      43.400  20.150  81.060  1.00  0.00           C
ATOM   1457  HG1 GLU A  97      42.650  20.230  80.270  1.00  0.00           H
ATOM   1458  HG2 GLU A  97      44.280  20.740  80.780  1.00  0.00           H
ATOM   1459  CD  GLU A  97      42.730  20.580  82.360  1.00  0.00           C
ATOM   1460  OE1 GLU A  97      43.160  21.530  83.010  1.00  0.00           O
ATOM   1461  OE2 GLU A  97      41.600  20.070  82.600  1.00  0.00           O
ATOM   1462  C   GLU A  97      45.290  18.620  78.990  1.00  0.00           C
ATOM   1463  O   GLU A  97      46.390  18.170  79.340  1.00  0.00           O
ATOM   1464  N   ASP A  98      45.120  19.550  78.010  1.00  0.00           N
ATOM   1465  H   ASP A  98      44.160  19.810  77.860  1.00  0.00           H
ATOM   1466  CA  ASP A  98      46.070  20.110  77.050  1.00  0.00           C
ATOM   1467  HA  ASP A  98      47.030  19.610  77.210  1.00  0.00           H
ATOM   1468  CB  ASP A  98      45.640  19.810  75.610  1.00  0.00           C
ATOM   1469  HB1 ASP A  98      45.620  18.740  75.420  1.00  0.00           H
ATOM   1470  HB2 ASP A  98      46.340  20.280  74.930  1.00  0.00           H
ATOM   1471  CG  ASP A  98      44.360  20.460  75.220  1.00  0.00           C
ATOM   1472  OD1 ASP A  98      44.450  21.300  74.330  1.00  0.00           O
ATOM   1473  OD2 ASP A  98      43.290  19.990  75.680  1.00  0.00           O
ATOM   1474  C   ASP A  98      46.160  21.600  77.370  1.00  0.00           C
ATOM   1475  O   ASP A  98      45.240  22.190  77.950  1.00  0.00           O
ATOM   1476  N   ALA A  99      47.150  22.340  76.840  1.00  0.00           N
ATOM   1477  H   ALA A  99      47.870  21.850  76.330  1.00  0.00           H
ATOM   1478  CA  ALA A  99      47.430  23.750  77.180  1.00  0.00           C
ATOM   1479  HA  ALA A  99      47.640  23.820  78.250  1.00  0.00           H
ATOM   1480  CB  ALA A  99      48.800  24.080  76.490  1.00  0.00           C
ATOM   1481  HB1 ALA A  99      49.130  24.980  77.020  1.00  0.00           H
ATOM   1482  HB2 ALA A  99      49.550  23.290  76.530  1.00  0.00           H
ATOM   1483  HB3 ALA A  99      48.600  24.260  75.430  1.00  0.00           H
ATOM   1484  C   ALA A  99      46.380  24.880  77.030  1.00  0.00           C
ATOM   1485  O   ALA A  99      46.510  26.050  77.360  1.00  0.00           O
ATOM   1486  N   ALA A 100      45.200  24.590  76.580  1.00  0.00           N
ATOM   1487  H   ALA A 100      45.100  23.610  76.340  1.00  0.00           H
ATOM   1488  CA  ALA A 100      44.000  25.470  76.390  1.00  0.00           C
ATOM   1489  HA  ALA A 100      43.280  24.940  75.770  1.00  0.00           H
ATOM   1490  CB  ALA A 100      43.350  25.790  77.790  1.00  0.00           C
ATOM   1491  HB1 ALA A 100      43.060  24.870  78.290  1.00  0.00           H
ATOM   1492  HB2 ALA A 100      43.880  26.580  78.320  1.00  0.00           H
ATOM   1493  HB3 ALA A 100      42.400  26.260  77.550  1.00  0.00           H
ATOM   1494  C   ALA A 100      44.440  26.740  75.600  1.00  0.00           C
ATOM   1495  O   ALA A 100      43.930  27.820  75.940  1.00  0.00           O
ATOM   1496  N   ASN A 101      45.250  26.700  74.570  1.00  0.00           N
ATOM   1497  H   ASN A 101      45.490  25.760  74.290  1.00  0.00           H
ATOM   1498  CA  ASN A 101      45.670  27.830  73.740  1.00  0.00           C
ATOM   1499  HA  ASN A 101      46.260  27.430  72.910  1.00  0.00           H
ATOM   1500  CB  ASN A 101      44.500  28.570  73.090  1.00  0.00           C
ATOM   1501  HB1 ASN A 101      44.830  29.320  72.370  1.00  0.00           H
ATOM   1502  HB2 ASN A 101      43.960  29.160  73.830  1.00  0.00           H
ATOM   1503  CG  ASN A 101      43.400  27.780  72.410  1.00  0.00           C
ATOM   1504  OD1 ASN A 101      42.210  27.880  72.730  1.00  0.00           O
ATOM   1505  ND2 ASN A 101      43.830  26.860  71.540  1.00  0.00           N
ATOM   1506 1HD2 ASN A 101      44.790  26.530  71.530  1.00  0.00           H
ATOM   1507 2HD2 ASN A 101      43.170  26.420  70.920  1.00  0.00           H
ATOM   1508  C   ASN A 101      46.630  28.790  74.450  1.00  0.00           C
ATOM   1509  O   ASN A 101      47.120  29.710  73.790  1.00  0.00           O
ATOM   1510  N   ASN A 102      46.920  28.650  75.750  1.00  0.00           N
ATOM   1511  H   ASN A 102      46.680  27.810  76.260  1.00  0.00           H
ATOM   1512  CA  ASN A 102      47.580  29.630  76.550  1.00  0.00           C
ATOM   1513  HA  ASN A 102      47.610  30.560  75.990  1.00  0.00           H
ATOM   1514  CB  ASN A 102      46.610  29.940  77.760  1.00  0.00           C
ATOM   1515  HB1 ASN A 102      46.140  29.030  78.130  1.00  0.00           H
ATOM   1516  HB2 ASN A 102      45.870  30.620  77.350  1.00  0.00           H
ATOM   1517  CG  ASN A 102      47.260  30.670  78.970  1.00  0.00           C
ATOM   1518  OD1 ASN A 102      48.400  30.980  78.860  1.00  0.00           O
ATOM   1519  ND2 ASN A 102      46.550  30.930  80.080  1.00  0.00           N
ATOM   1520 1HD2 ASN A 102      45.660  30.470  80.250  1.00  0.00           H
ATOM   1521 2HD2 ASN A 102      46.950  31.520  80.790  1.00  0.00           H
ATOM   1522  C   ASN A 102      49.050  29.190  76.880  1.00  0.00           C
ATOM   1523  O   ASN A 102      49.300  28.130  77.420  1.00  0.00           O
ATOM   1524  N   TYR A 103      50.080  30.010  76.380  1.00  0.00           N
ATOM   1525  H   TYR A 103      49.740  30.800  75.840  1.00  0.00           H
ATOM   1526  CA  TYR A 103      51.540  29.800  76.710  1.00  0.00           C
ATOM   1527  HA  TYR A 103      52.000  28.970  76.170  1.00  0.00           H
ATOM   1528  CB  TYR A 103      52.440  30.990  76.260  1.00  0.00           C
ATOM   1529  HB1 TYR A 103      52.180  31.970  76.660  1.00  0.00           H
ATOM   1530  HB2 TYR A 103      52.450  31.010  75.170  1.00  0.00           H
ATOM   1531  CG  TYR A 103      53.960  30.910  76.560  1.00  0.00           C
ATOM   1532  CD1 TYR A 103      54.460  31.150  77.860  1.00  0.00           C
ATOM   1533  HD1 TYR A 103      53.820  31.420  78.680  1.00  0.00           H
ATOM   1534  CE1 TYR A 103      55.860  31.140  78.070  1.00  0.00           C
ATOM   1535  HE1 TYR A 103      56.230  31.470  79.030  1.00  0.00           H
ATOM   1536  CZ  TYR A 103      56.740  30.680  77.070  1.00  0.00           C
ATOM   1537  OH  TYR A 103      58.020  30.410  77.330  1.00  0.00           O
ATOM   1538  HH  TYR A 103      58.460  30.440  76.480  1.00  0.00           H
ATOM   1539  CE2 TYR A 103      56.240  30.500  75.780  1.00  0.00           C
ATOM   1540  HE2 TYR A 103      56.890  30.220  74.960  1.00  0.00           H
ATOM   1541  CD2 TYR A 103      54.880  30.750  75.510  1.00  0.00           C
ATOM   1542  HD2 TYR A 103      54.560  30.690  74.480  1.00  0.00           H
ATOM   1543  C   TYR A 103      51.780  29.500  78.160  1.00  0.00           C
ATOM   1544  O   TYR A 103      52.410  28.470  78.450  1.00  0.00           O
ATOM   1545  N   ALA A 104      51.250  30.330  79.100  1.00  0.00           N
ATOM   1546  H   ALA A 104      50.680  31.060  78.700  1.00  0.00           H
ATOM   1547  CA  ALA A 104      51.420  30.220  80.500  1.00  0.00           C
ATOM   1548  HA  ALA A 104      52.470  30.040  80.710  1.00  0.00           H
ATOM   1549  CB  ALA A 104      50.960  31.580  81.090  1.00  0.00           C
ATOM   1550  HB1 ALA A 104      49.870  31.620  81.100  1.00  0.00           H
ATOM   1551  HB2 ALA A 104      51.360  31.590  82.110  1.00  0.00           H
ATOM   1552  HB3 ALA A 104      51.460  32.400  80.580  1.00  0.00           H
ATOM   1553  C   ALA A 104      50.710  28.960  81.050  1.00  0.00           C
ATOM   1554  O   ALA A 104      51.140  28.590  82.080  1.00  0.00           O
ATOM   1555  N   ARG A 105      49.760  28.350  80.370  1.00  0.00           N
ATOM   1556  H   ARG A 105      49.460  28.750  79.500  1.00  0.00           H
ATOM   1557  CA  ARG A 105      49.110  27.080  80.880  1.00  0.00           C
ATOM   1558  HA  ARG A 105      49.150  27.040  81.970  1.00  0.00           H
ATOM   1559  CB  ARG A 105      47.650  26.910  80.340  1.00  0.00           C
ATOM   1560  HB1 ARG A 105      47.690  26.910  79.250  1.00  0.00           H
ATOM   1561  HB2 ARG A 105      47.090  27.800  80.640  1.00  0.00           H
ATOM   1562  CG  ARG A 105      46.840  25.700  80.680  1.00  0.00           C
ATOM   1563  HG1 ARG A 105      47.520  24.850  80.730  1.00  0.00           H
ATOM   1564  HG2 ARG A 105      46.060  25.450  79.950  1.00  0.00           H
ATOM   1565  CD  ARG A 105      46.150  26.020  81.990  1.00  0.00           C
ATOM   1566  HD1 ARG A 105      45.540  26.920  81.910  1.00  0.00           H
ATOM   1567  HD2 ARG A 105      46.850  26.190  82.800  1.00  0.00           H
ATOM   1568  NE  ARG A 105      45.260  24.930  82.390  1.00  0.00           N
ATOM   1569  HE  ARG A 105      45.030  24.170  81.770  1.00  0.00           H
ATOM   1570  CZ  ARG A 105      44.630  24.990  83.530  1.00  0.00           C
ATOM   1571  NH1 ARG A 105      44.760  25.870  84.470  1.00  0.00           N
ATOM   1572 1HH1 ARG A 105      45.130  26.800  84.280  1.00  0.00           H
ATOM   1573 2HH1 ARG A 105      44.380  25.670  85.380  1.00  0.00           H
ATOM   1574  NH2 ARG A 105      43.860  23.990  83.860  1.00  0.00           N
ATOM   1575 1HH2 ARG A 105      43.800  23.190  83.250  1.00  0.00           H
ATOM   1576 2HH2 ARG A 105      43.480  23.890  84.790  1.00  0.00           H
ATOM   1577  C   ARG A 105      49.970  25.940  80.430  1.00  0.00           C
ATOM   1578  O   ARG A 105      50.100  24.940  81.090  1.00  0.00           O
ATOM   1579  N   GLY A 106      50.800  26.100  79.380  1.00  0.00           N
ATOM   1580  H   GLY A 106      50.710  26.960  78.860  1.00  0.00           H
ATOM   1581  CA  GLY A 106      51.680  25.070  78.800  1.00  0.00           C
ATOM   1582  HA1 GLY A 106      51.880  25.340  77.770  1.00  0.00           H
ATOM   1583  HA2 GLY A 106      51.210  24.090  78.800  1.00  0.00           H
ATOM   1584  C   GLY A 106      53.040  24.990  79.430  1.00  0.00           C
ATOM   1585  O   GLY A 106      53.410  23.960  80.000  1.00  0.00           O
ATOM   1586  N   HIS A 107      53.760  26.090  79.410  1.00  0.00           N
ATOM   1587  H   HIS A 107      53.440  26.900  78.900  1.00  0.00           H
ATOM   1588  CA  HIS A 107      55.070  26.240  80.040  1.00  0.00           C
ATOM   1589  HA  HIS A 107      55.660  25.450  79.560  1.00  0.00           H
ATOM   1590  CB  HIS A 107      55.670  27.570  79.850  1.00  0.00           C
ATOM   1591  HB1 HIS A 107      55.230  28.230  80.600  1.00  0.00           H
ATOM   1592  HB2 HIS A 107      55.230  27.940  78.920  1.00  0.00           H
ATOM   1593  CG  HIS A 107      57.190  27.710  79.930  1.00  0.00           C
ATOM   1594  ND1 HIS A 107      58.030  27.820  78.870  1.00  0.00           N
ATOM   1595  HD1 HIS A 107      57.700  27.980  77.930  1.00  0.00           H
ATOM   1596  CE1 HIS A 107      59.230  27.940  79.400  1.00  0.00           C
ATOM   1597  HE1 HIS A 107      60.110  28.150  78.810  1.00  0.00           H
ATOM   1598  NE2 HIS A 107      59.170  27.690  80.730  1.00  0.00           N
ATOM   1599  CD2 HIS A 107      57.850  27.530  81.110  1.00  0.00           C
ATOM   1600  HD2 HIS A 107      57.450  27.410  82.100  1.00  0.00           H
ATOM   1601  C   HIS A 107      55.010  25.880  81.540  1.00  0.00           C
ATOM   1602  O   HIS A 107      55.920  25.200  82.040  1.00  0.00           O
ATOM   1603  N   TYR A 108      53.980  26.390  82.300  1.00  0.00           N
ATOM   1604  H   TYR A 108      53.320  26.960  81.800  1.00  0.00           H
ATOM   1605  CA  TYR A 108      53.970  26.310  83.730  1.00  0.00           C
ATOM   1606  HA  TYR A 108      55.000  26.090  84.020  1.00  0.00           H
ATOM   1607  CB  TYR A 108      53.700  27.740  84.260  1.00  0.00           C
ATOM   1608  HB1 TYR A 108      53.930  27.690  85.330  1.00  0.00           H
ATOM   1609  HB2 TYR A 108      52.670  27.990  84.020  1.00  0.00           H
ATOM   1610  CG  TYR A 108      54.580  28.880  83.750  1.00  0.00           C
ATOM   1611  CD1 TYR A 108      56.020  28.920  83.800  1.00  0.00           C
ATOM   1612  HD1 TYR A 108      56.590  28.030  84.030  1.00  0.00           H
ATOM   1613  CE1 TYR A 108      56.770  30.040  83.530  1.00  0.00           C
ATOM   1614  HE1 TYR A 108      57.850  29.930  83.480  1.00  0.00           H
ATOM   1615  CZ  TYR A 108      56.090  31.250  83.220  1.00  0.00           C
ATOM   1616  OH  TYR A 108      56.790  32.340  82.810  1.00  0.00           O
ATOM   1617  HH  TYR A 108      57.730  32.330  82.960  1.00  0.00           H
ATOM   1618  CE2 TYR A 108      54.650  31.260  83.120  1.00  0.00           C
ATOM   1619  HE2 TYR A 108      54.210  32.200  82.860  1.00  0.00           H
ATOM   1620  CD2 TYR A 108      53.920  30.070  83.420  1.00  0.00           C
ATOM   1621  HD2 TYR A 108      52.840  30.120  83.410  1.00  0.00           H
ATOM   1622  C   TYR A 108      53.070  25.240  84.270  1.00  0.00           C
ATOM   1623  O   TYR A 108      53.480  24.520  85.160  1.00  0.00           O
ATOM   1624  N   THR A 109      51.830  25.170  83.830  1.00  0.00           N
ATOM   1625  H   THR A 109      51.590  25.920  83.190  1.00  0.00           H
ATOM   1626  CA  THR A 109      50.790  24.430  84.560  1.00  0.00           C
ATOM   1627  HA  THR A 109      50.940  24.530  85.630  1.00  0.00           H
ATOM   1628  CB  THR A 109      49.440  25.210  84.390  1.00  0.00           C
ATOM   1629  HB  THR A 109      49.240  25.340  83.320  1.00  0.00           H
ATOM   1630  CG2 THR A 109      48.130  24.680  85.040  1.00  0.00           C
ATOM   1631 1HG2 THR A 109      48.150  24.490  86.120  1.00  0.00           H
ATOM   1632 2HG2 THR A 109      47.420  25.500  85.020  1.00  0.00           H
ATOM   1633 3HG2 THR A 109      47.730  23.850  84.460  1.00  0.00           H
ATOM   1634  OG1 THR A 109      49.690  26.480  84.870  1.00  0.00           O
ATOM   1635  HG1 THR A 109      48.880  26.990  84.870  1.00  0.00           H
ATOM   1636  C   THR A 109      50.690  22.980  84.170  1.00  0.00           C
ATOM   1637  O   THR A 109      50.760  22.120  85.040  1.00  0.00           O
ATOM   1638  N   ILE A 110      50.600  22.630  82.880  1.00  0.00           N
ATOM   1639  H   ILE A 110      50.450  23.420  82.270  1.00  0.00           H
ATOM   1640  CA  ILE A 110      50.640  21.310  82.260  1.00  0.00           C
ATOM   1641  HA  ILE A 110      50.130  20.540  82.840  1.00  0.00           H
ATOM   1642  CB  ILE A 110      49.830  21.380  80.960  1.00  0.00           C
ATOM   1643  HB  ILE A 110      50.190  22.270  80.440  1.00  0.00           H
ATOM   1644  CG2 ILE A 110      50.000  20.190  79.960  1.00  0.00           C
ATOM   1645 1HG2 ILE A 110      49.390  20.500  79.110  1.00  0.00           H
ATOM   1646 2HG2 ILE A 110      51.030  20.020  79.660  1.00  0.00           H
ATOM   1647 3HG2 ILE A 110      49.470  19.330  80.380  1.00  0.00           H
ATOM   1648  CG1 ILE A 110      48.300  21.660  81.190  1.00  0.00           C
ATOM   1649 1HG1 ILE A 110      47.830  21.640  80.210  1.00  0.00           H
ATOM   1650 2HG1 ILE A 110      48.140  22.650  81.610  1.00  0.00           H
ATOM   1651  CD  ILE A 110      47.470  20.580  82.020  1.00  0.00           C
ATOM   1652  HD1 ILE A 110      47.760  20.750  83.060  1.00  0.00           H
ATOM   1653  HD2 ILE A 110      46.430  20.880  81.910  1.00  0.00           H
ATOM   1654  HD3 ILE A 110      47.660  19.520  81.870  1.00  0.00           H
ATOM   1655  C   ILE A 110      52.040  20.770  82.080  1.00  0.00           C
ATOM   1656  O   ILE A 110      52.200  19.540  82.010  1.00  0.00           O
ATOM   1657  N   GLY A 111      53.080  21.640  81.910  1.00  0.00           N
ATOM   1658  H   GLY A 111      52.880  22.630  81.940  1.00  0.00           H
ATOM   1659  CA  GLY A 111      54.400  21.200  81.550  1.00  0.00           C
ATOM   1660  HA1 GLY A 111      55.080  22.050  81.620  1.00  0.00           H
ATOM   1661  HA2 GLY A 111      54.390  20.810  80.530  1.00  0.00           H
ATOM   1662  C   GLY A 111      54.930  20.130  82.490  1.00  0.00           C
ATOM   1663  O   GLY A 111      55.670  19.220  82.050  1.00  0.00           O
ATOM   1664  N   LYS A 112      54.600  20.330  83.740  1.00  0.00           N
ATOM   1665  H   LYS A 112      54.090  21.170  83.980  1.00  0.00           H
ATOM   1666  CA  LYS A 112      55.070  19.520  84.850  1.00  0.00           C
ATOM   1667  HA  LYS A 112      56.150  19.360  84.760  1.00  0.00           H
ATOM   1668  CB  LYS A 112      54.900  20.240  86.210  1.00  0.00           C
ATOM   1669  HB1 LYS A 112      55.350  21.230  86.060  1.00  0.00           H
ATOM   1670  HB2 LYS A 112      55.490  19.760  87.000  1.00  0.00           H
ATOM   1671  CG  LYS A 112      53.410  20.320  86.680  1.00  0.00           C
ATOM   1672  HG1 LYS A 112      52.970  19.330  86.600  1.00  0.00           H
ATOM   1673  HG2 LYS A 112      52.890  20.960  85.970  1.00  0.00           H
ATOM   1674  CD  LYS A 112      53.300  20.940  88.060  1.00  0.00           C
ATOM   1675  HD1 LYS A 112      52.260  21.010  88.400  1.00  0.00           H
ATOM   1676  HD2 LYS A 112      53.760  21.930  88.120  1.00  0.00           H
ATOM   1677  CE  LYS A 112      54.060  20.120  89.130  1.00  0.00           C
ATOM   1678  HE1 LYS A 112      55.140  20.270  89.030  1.00  0.00           H
ATOM   1679  HE2 LYS A 112      53.920  19.070  88.850  1.00  0.00           H
ATOM   1680  NZ  LYS A 112      53.600  20.310  90.540  1.00  0.00           N
ATOM   1681  HZ1 LYS A 112      54.010  19.620  91.150  1.00  0.00           H
ATOM   1682  HZ2 LYS A 112      53.850  21.240  90.830  1.00  0.00           H
ATOM   1683  HZ3 LYS A 112      52.600  20.130  90.560  1.00  0.00           H
ATOM   1684  C   LYS A 112      54.550  18.080  84.880  1.00  0.00           C
ATOM   1685  O   LYS A 112      55.210  17.250  85.520  1.00  0.00           O
ATOM   1686  N   GLU A 113      53.490  17.750  84.110  1.00  0.00           N
ATOM   1687  H   GLU A 113      53.050  18.420  83.500  1.00  0.00           H
ATOM   1688  CA  GLU A 113      53.010  16.370  84.040  1.00  0.00           C
ATOM   1689  HA  GLU A 113      53.210  15.900  85.010  1.00  0.00           H
ATOM   1690  CB  GLU A 113      51.520  16.530  83.660  1.00  0.00           C
ATOM   1691  HB1 GLU A 113      51.080  15.530  83.650  1.00  0.00           H
ATOM   1692  HB2 GLU A 113      51.260  17.110  82.780  1.00  0.00           H
ATOM   1693  CG  GLU A 113      50.650  17.280  84.700  1.00  0.00           C
ATOM   1694  HG1 GLU A 113      49.640  17.390  84.300  1.00  0.00           H
ATOM   1695  HG2 GLU A 113      50.910  18.330  84.730  1.00  0.00           H
ATOM   1696  CD  GLU A 113      50.800  16.620  86.100  1.00  0.00           C
ATOM   1697  OE1 GLU A 113      49.950  15.760  86.480  1.00  0.00           O
ATOM   1698  OE2 GLU A 113      51.720  17.000  86.860  1.00  0.00           O
ATOM   1699  C   GLU A 113      53.690  15.610  82.970  1.00  0.00           C
ATOM   1700  O   GLU A 113      53.660  14.370  83.070  1.00  0.00           O
ATOM   1701  N   ILE A 114      54.390  16.250  82.040  1.00  0.00           N
ATOM   1702  H   ILE A 114      54.410  17.260  81.950  1.00  0.00           H
ATOM   1703  CA  ILE A 114      55.020  15.540  80.930  1.00  0.00           C
ATOM   1704  HA  ILE A 114      55.250  14.500  81.180  1.00  0.00           H
ATOM   1705  CB  ILE A 114      54.100  15.510  79.630  1.00  0.00           C
ATOM   1706  HB  ILE A 114      54.510  14.700  79.030  1.00  0.00           H
ATOM   1707  CG2 ILE A 114      52.660  15.030  79.770  1.00  0.00           C
ATOM   1708 1HG2 ILE A 114      52.140  15.760  80.390  1.00  0.00           H
ATOM   1709 2HG2 ILE A 114      52.210  15.030  78.780  1.00  0.00           H
ATOM   1710 3HG2 ILE A 114      52.630  14.010  80.150  1.00  0.00           H
ATOM   1711  CG1 ILE A 114      54.160  16.660  78.730  1.00  0.00           C
ATOM   1712 1HG1 ILE A 114      53.660  16.440  77.790  1.00  0.00           H
ATOM   1713 2HG1 ILE A 114      55.220  16.750  78.500  1.00  0.00           H
ATOM   1714  CD  ILE A 114      53.610  17.990  79.130  1.00  0.00           C
ATOM   1715  HD1 ILE A 114      52.550  17.960  79.410  1.00  0.00           H
ATOM   1716  HD2 ILE A 114      54.210  18.390  79.950  1.00  0.00           H
ATOM   1717  HD3 ILE A 114      53.820  18.630  78.280  1.00  0.00           H
ATOM   1718  C   ILE A 114      56.420  15.910  80.590  1.00  0.00           C
ATOM   1719  O   ILE A 114      57.110  15.240  79.760  1.00  0.00           O
ATOM   1720  N   ILE A 115      57.050  16.980  81.130  1.00  0.00           N
ATOM   1721  H   ILE A 115      56.480  17.460  81.800  1.00  0.00           H
ATOM   1722  CA  ILE A 115      58.450  17.350  80.770  1.00  0.00           C
ATOM   1723  HA  ILE A 115      58.460  17.390  79.680  1.00  0.00           H
ATOM   1724  CB  ILE A 115      58.740  18.770  81.190  1.00  0.00           C
ATOM   1725  HB  ILE A 115      57.940  19.380  80.780  1.00  0.00           H
ATOM   1726  CG2 ILE A 115      58.890  18.870  82.720  1.00  0.00           C
ATOM   1727 1HG2 ILE A 115      59.820  18.360  83.000  1.00  0.00           H
ATOM   1728 2HG2 ILE A 115      58.990  19.910  83.040  1.00  0.00           H
ATOM   1729 3HG2 ILE A 115      58.070  18.310  83.170  1.00  0.00           H
ATOM   1730  CG1 ILE A 115      60.070  19.290  80.600  1.00  0.00           C
ATOM   1731 1HG1 ILE A 115      60.860  18.590  80.860  1.00  0.00           H
ATOM   1732 2HG1 ILE A 115      60.390  20.220  81.060  1.00  0.00           H
ATOM   1733  CD  ILE A 115      60.090  19.420  79.090  1.00  0.00           C
ATOM   1734  HD1 ILE A 115      60.370  18.440  78.690  1.00  0.00           H
ATOM   1735  HD2 ILE A 115      59.180  19.900  78.730  1.00  0.00           H
ATOM   1736  HD3 ILE A 115      60.930  20.090  78.890  1.00  0.00           H
ATOM   1737  C   ILE A 115      59.580  16.330  81.030  1.00  0.00           C
ATOM   1738  O   ILE A 115      60.370  16.070  80.130  1.00  0.00           O
ATOM   1739  N   ASP A 116      59.650  15.680  82.210  1.00  0.00           N
ATOM   1740  H   ASP A 116      58.950  15.930  82.890  1.00  0.00           H
ATOM   1741  CA  ASP A 116      60.690  14.660  82.580  1.00  0.00           C
ATOM   1742  HA  ASP A 116      61.690  14.960  82.270  1.00  0.00           H
ATOM   1743  CB  ASP A 116      60.930  14.650  84.080  1.00  0.00           C
ATOM   1744  HB1 ASP A 116      61.900  14.190  84.260  1.00  0.00           H
ATOM   1745  HB2 ASP A 116      60.210  14.030  84.620  1.00  0.00           H
ATOM   1746  CG  ASP A 116      61.050  16.080  84.720  1.00  0.00           C
ATOM   1747  OD1 ASP A 116      60.170  16.640  85.410  1.00  0.00           O
ATOM   1748  OD2 ASP A 116      62.080  16.740  84.470  1.00  0.00           O
ATOM   1749  C   ASP A 116      60.360  13.320  81.910  1.00  0.00           C
ATOM   1750  O   ASP A 116      61.280  12.480  81.720  1.00  0.00           O
ATOM   1751  N   LEU A 117      59.030  13.080  81.610  1.00  0.00           N
ATOM   1752  H   LEU A 117      58.350  13.800  81.790  1.00  0.00           H
ATOM   1753  CA  LEU A 117      58.500  12.040  80.770  1.00  0.00           C
ATOM   1754  HA  LEU A 117      58.860  11.080  81.140  1.00  0.00           H
ATOM   1755  CB  LEU A 117      56.960  11.990  80.890  1.00  0.00           C
ATOM   1756  HB1 LEU A 117      56.630  12.990  80.620  1.00  0.00           H
ATOM   1757  HB2 LEU A 117      56.810  11.640  81.920  1.00  0.00           H
ATOM   1758  CG  LEU A 117      56.250  10.970  79.940  1.00  0.00           C
ATOM   1759  HG  LEU A 117      56.310  11.280  78.900  1.00  0.00           H
ATOM   1760  CD1 LEU A 117      56.870   9.570  79.970  1.00  0.00           C
ATOM   1761 1HD1 LEU A 117      57.110   9.140  80.940  1.00  0.00           H
ATOM   1762 2HD1 LEU A 117      56.310   8.830  79.400  1.00  0.00           H
ATOM   1763 3HD1 LEU A 117      57.830   9.630  79.450  1.00  0.00           H
ATOM   1764  CD2 LEU A 117      54.770  10.810  80.360  1.00  0.00           C
ATOM   1765 1HD2 LEU A 117      54.150  10.250  79.660  1.00  0.00           H
ATOM   1766 2HD2 LEU A 117      54.970  10.400  81.350  1.00  0.00           H
ATOM   1767 3HD2 LEU A 117      54.300  11.790  80.460  1.00  0.00           H
ATOM   1768  C   LEU A 117      59.100  12.150  79.360  1.00  0.00           C
ATOM   1769  O   LEU A 117      59.630  11.150  78.850  1.00  0.00           O
ATOM   1770  N   VAL A 118      58.920  13.260  78.730  1.00  0.00           N
ATOM   1771  H   VAL A 118      58.600  14.090  79.210  1.00  0.00           H
ATOM   1772  CA  VAL A 118      59.360  13.420  77.290  1.00  0.00           C
ATOM   1773  HA  VAL A 118      58.950  12.600  76.700  1.00  0.00           H
ATOM   1774  CB  VAL A 118      58.680  14.710  76.700  1.00  0.00           C
ATOM   1775  HB  VAL A 118      58.710  15.470  77.480  1.00  0.00           H
ATOM   1776  CG1 VAL A 118      59.360  15.220  75.410  1.00  0.00           C
ATOM   1777 1HG1 VAL A 118      58.670  15.950  74.990  1.00  0.00           H
ATOM   1778 2HG1 VAL A 118      60.310  15.720  75.570  1.00  0.00           H
ATOM   1779 3HG1 VAL A 118      59.430  14.380  74.730  1.00  0.00           H
ATOM   1780  CG2 VAL A 118      57.250  14.450  76.340  1.00  0.00           C
ATOM   1781 1HG2 VAL A 118      56.670  13.920  77.090  1.00  0.00           H
ATOM   1782 2HG2 VAL A 118      56.800  15.420  76.130  1.00  0.00           H
ATOM   1783 3HG2 VAL A 118      57.180  13.870  75.420  1.00  0.00           H
ATOM   1784  C   VAL A 118      60.930  13.320  77.300  1.00  0.00           C
ATOM   1785  O   VAL A 118      61.520  12.770  76.360  1.00  0.00           O
ATOM   1786  N   LEU A 119      61.540  13.780  78.390  1.00  0.00           N
ATOM   1787  H   LEU A 119      60.980  14.330  79.020  1.00  0.00           H
ATOM   1788  CA  LEU A 119      62.990  13.650  78.610  1.00  0.00           C
ATOM   1789  HA  LEU A 119      63.580  13.760  77.700  1.00  0.00           H
ATOM   1790  CB  LEU A 119      63.490  14.640  79.620  1.00  0.00           C
ATOM   1791  HB1 LEU A 119      64.470  14.380  80.010  1.00  0.00           H
ATOM   1792  HB2 LEU A 119      62.840  14.580  80.500  1.00  0.00           H
ATOM   1793  CG  LEU A 119      63.390  16.040  79.000  1.00  0.00           C
ATOM   1794  HG  LEU A 119      62.370  16.110  78.620  1.00  0.00           H
ATOM   1795  CD1 LEU A 119      63.450  17.050  80.180  1.00  0.00           C
ATOM   1796 1HD1 LEU A 119      63.350  18.100  79.920  1.00  0.00           H
ATOM   1797 2HD1 LEU A 119      62.550  16.800  80.740  1.00  0.00           H
ATOM   1798 3HD1 LEU A 119      64.380  16.910  80.740  1.00  0.00           H
ATOM   1799  CD2 LEU A 119      64.410  16.550  77.970  1.00  0.00           C
ATOM   1800 1HD2 LEU A 119      64.150  17.570  77.680  1.00  0.00           H
ATOM   1801 2HD2 LEU A 119      65.420  16.540  78.380  1.00  0.00           H
ATOM   1802 3HD2 LEU A 119      64.450  15.900  77.100  1.00  0.00           H
ATOM   1803  C   LEU A 119      63.480  12.240  78.980  1.00  0.00           C
ATOM   1804  O   LEU A 119      64.610  11.850  78.710  1.00  0.00           O
ATOM   1805  N   ASP A 120      62.560  11.350  79.420  1.00  0.00           N
ATOM   1806  H   ASP A 120      61.630  11.580  79.740  1.00  0.00           H
ATOM   1807  CA  ASP A 120      62.870   9.910  79.730  1.00  0.00           C
ATOM   1808  HA  ASP A 120      63.890   9.790  80.080  1.00  0.00           H
ATOM   1809  CB  ASP A 120      61.870   9.340  80.740  1.00  0.00           C
ATOM   1810  HB1 ASP A 120      60.860   9.630  80.460  1.00  0.00           H
ATOM   1811  HB2 ASP A 120      62.100   9.780  81.710  1.00  0.00           H
ATOM   1812  CG  ASP A 120      62.070   7.860  80.840  1.00  0.00           C
ATOM   1813  OD1 ASP A 120      63.080   7.410  81.360  1.00  0.00           O
ATOM   1814  OD2 ASP A 120      61.200   7.090  80.350  1.00  0.00           O
ATOM   1815  C   ASP A 120      62.840   9.230  78.350  1.00  0.00           C
ATOM   1816  O   ASP A 120      63.710   8.380  78.140  1.00  0.00           O
ATOM   1817  N   ARG A 121      61.970   9.660  77.380  1.00  0.00           N
ATOM   1818  H   ARG A 121      61.160  10.220  77.620  1.00  0.00           H
ATOM   1819  CA  ARG A 121      62.160   9.150  76.000  1.00  0.00           C
ATOM   1820  HA  ARG A 121      62.310   8.070  76.060  1.00  0.00           H
ATOM   1821  CB  ARG A 121      60.990   9.530  75.100  1.00  0.00           C
ATOM   1822  HB1 ARG A 121      61.150   9.380  74.030  1.00  0.00           H
ATOM   1823  HB2 ARG A 121      60.950  10.620  75.150  1.00  0.00           H
ATOM   1824  CG  ARG A 121      59.620   8.950  75.560  1.00  0.00           C
ATOM   1825  HG1 ARG A 121      58.840   9.210  74.840  1.00  0.00           H
ATOM   1826  HG2 ARG A 121      59.290   9.460  76.460  1.00  0.00           H
ATOM   1827  CD  ARG A 121      59.770   7.420  75.740  1.00  0.00           C
ATOM   1828  HD1 ARG A 121      58.770   7.110  76.040  1.00  0.00           H
ATOM   1829  HD2 ARG A 121      60.500   7.160  76.510  1.00  0.00           H
ATOM   1830  NE  ARG A 121      60.110   6.660  74.560  1.00  0.00           N
ATOM   1831  HE  ARG A 121      60.250   7.110  73.670  1.00  0.00           H
ATOM   1832  CZ  ARG A 121      60.330   5.390  74.540  1.00  0.00           C
ATOM   1833  NH1 ARG A 121      60.020   4.590  75.540  1.00  0.00           N
ATOM   1834 1HH1 ARG A 121      59.580   4.930  76.390  1.00  0.00           H
ATOM   1835 2HH1 ARG A 121      60.000   3.610  75.330  1.00  0.00           H
ATOM   1836  NH2 ARG A 121      60.840   4.800  73.510  1.00  0.00           N
ATOM   1837 1HH2 ARG A 121      61.060   5.400  72.720  1.00  0.00           H
ATOM   1838 2HH2 ARG A 121      61.330   3.930  73.660  1.00  0.00           H
ATOM   1839  C   ARG A 121      63.470   9.560  75.320  1.00  0.00           C
ATOM   1840  O   ARG A 121      64.180   8.750  74.730  1.00  0.00           O
ATOM   1841  N   ILE A 122      63.790  10.870  75.430  1.00  0.00           N
ATOM   1842  H   ILE A 122      63.070  11.520  75.710  1.00  0.00           H
ATOM   1843  CA  ILE A 122      65.040  11.410  74.920  1.00  0.00           C
ATOM   1844  HA  ILE A 122      65.050  11.190  73.850  1.00  0.00           H
ATOM   1845  CB  ILE A 122      65.160  12.970  74.920  1.00  0.00           C
ATOM   1846  HB  ILE A 122      65.100  13.250  75.980  1.00  0.00           H
ATOM   1847  CG2 ILE A 122      66.530  13.540  74.320  1.00  0.00           C
ATOM   1848 1HG2 ILE A 122      66.560  13.150  73.300  1.00  0.00           H
ATOM   1849 2HG2 ILE A 122      66.490  14.620  74.260  1.00  0.00           H
ATOM   1850 3HG2 ILE A 122      67.390  13.150  74.870  1.00  0.00           H
ATOM   1851  CG1 ILE A 122      63.960  13.530  74.110  1.00  0.00           C
ATOM   1852 1HG1 ILE A 122      63.050  12.940  74.160  1.00  0.00           H
ATOM   1853 2HG1 ILE A 122      64.250  13.420  73.070  1.00  0.00           H
ATOM   1854  CD  ILE A 122      63.570  14.960  74.430  1.00  0.00           C
ATOM   1855  HD1 ILE A 122      64.240  15.770  74.150  1.00  0.00           H
ATOM   1856  HD2 ILE A 122      62.560  15.000  74.020  1.00  0.00           H
ATOM   1857  HD3 ILE A 122      63.450  15.130  75.500  1.00  0.00           H
ATOM   1858  C   ILE A 122      66.210  10.660  75.670  1.00  0.00           C
ATOM   1859  O   ILE A 122      67.170  10.450  74.970  1.00  0.00           O
ATOM   1860  N   ARG A 123      66.130  10.120  76.880  1.00  0.00           N
ATOM   1861  H   ARG A 123      65.280  10.310  77.400  1.00  0.00           H
ATOM   1862  CA  ARG A 123      67.190   9.400  77.490  1.00  0.00           C
ATOM   1863  HA  ARG A 123      68.140   9.860  77.210  1.00  0.00           H
ATOM   1864  CB  ARG A 123      67.100   9.540  78.970  1.00  0.00           C
ATOM   1865  HB1 ARG A 123      66.120   9.320  79.390  1.00  0.00           H
ATOM   1866  HB2 ARG A 123      67.180  10.590  79.260  1.00  0.00           H
ATOM   1867  CG  ARG A 123      68.200   8.810  79.730  1.00  0.00           C
ATOM   1868  HG1 ARG A 123      68.050   7.730  79.740  1.00  0.00           H
ATOM   1869  HG2 ARG A 123      68.180   9.040  80.790  1.00  0.00           H
ATOM   1870  CD  ARG A 123      69.680   9.190  79.380  1.00  0.00           C
ATOM   1871  HD1 ARG A 123      69.930   8.960  78.350  1.00  0.00           H
ATOM   1872  HD2 ARG A 123      70.430   8.740  80.030  1.00  0.00           H
ATOM   1873  NE  ARG A 123      69.900  10.630  79.520  1.00  0.00           N
ATOM   1874  HE  ARG A 123      69.100  11.240  79.600  1.00  0.00           H
ATOM   1875  CZ  ARG A 123      71.010  11.260  79.430  1.00  0.00           C
ATOM   1876  NH1 ARG A 123      72.100  10.640  79.000  1.00  0.00           N
ATOM   1877 1HH1 ARG A 123      71.990   9.650  78.820  1.00  0.00           H
ATOM   1878 2HH1 ARG A 123      72.910  11.140  78.650  1.00  0.00           H
ATOM   1879  NH2 ARG A 123      71.050  12.530  79.570  1.00  0.00           N
ATOM   1880 1HH2 ARG A 123      70.260  13.090  79.830  1.00  0.00           H
ATOM   1881 2HH2 ARG A 123      71.930  12.990  79.380  1.00  0.00           H
ATOM   1882  C   ARG A 123      67.430   7.960  76.920  1.00  0.00           C
ATOM   1883  O   ARG A 123      68.520   7.520  76.640  1.00  0.00           O
ATOM   1884  N   LYS A 124      66.310   7.320  76.660  1.00  0.00           N
ATOM   1885  H   LYS A 124      65.510   7.710  77.150  1.00  0.00           H
ATOM   1886  CA  LYS A 124      66.080   6.050  75.950  1.00  0.00           C
ATOM   1887  HA  LYS A 124      66.830   5.370  76.350  1.00  0.00           H
ATOM   1888  CB  LYS A 124      64.710   5.570  76.160  1.00  0.00           C
ATOM   1889  HB1 LYS A 124      64.680   4.640  75.580  1.00  0.00           H
ATOM   1890  HB2 LYS A 124      63.920   6.250  75.850  1.00  0.00           H
ATOM   1891  CG  LYS A 124      64.450   5.170  77.610  1.00  0.00           C
ATOM   1892  HG1 LYS A 124      64.450   6.070  78.240  1.00  0.00           H
ATOM   1893  HG2 LYS A 124      65.130   4.340  77.820  1.00  0.00           H
ATOM   1894  CD  LYS A 124      63.030   4.630  77.720  1.00  0.00           C
ATOM   1895  HD1 LYS A 124      63.060   3.830  76.980  1.00  0.00           H
ATOM   1896  HD2 LYS A 124      62.240   5.310  77.410  1.00  0.00           H
ATOM   1897  CE  LYS A 124      62.870   3.960  79.060  1.00  0.00           C
ATOM   1898  HE1 LYS A 124      63.720   3.290  79.150  1.00  0.00           H
ATOM   1899  HE2 LYS A 124      61.970   3.340  79.020  1.00  0.00           H
ATOM   1900  NZ  LYS A 124      62.710   4.880  80.230  1.00  0.00           N
ATOM   1901  HZ1 LYS A 124      62.200   5.700  79.940  1.00  0.00           H
ATOM   1902  HZ2 LYS A 124      62.240   4.400  80.980  1.00  0.00           H
ATOM   1903  HZ3 LYS A 124      63.610   5.150  80.610  1.00  0.00           H
ATOM   1904  C   LYS A 124      66.470   6.120  74.470  1.00  0.00           C
ATOM   1905  O   LYS A 124      66.960   5.170  73.890  1.00  0.00           O
ATOM   1906  N   LEU A 125      66.400   7.280  73.810  1.00  0.00           N
ATOM   1907  H   LEU A 125      65.900   8.000  74.320  1.00  0.00           H
ATOM   1908  CA  LEU A 125      67.080   7.490  72.540  1.00  0.00           C
ATOM   1909  HA  LEU A 125      67.140   6.530  72.020  1.00  0.00           H
ATOM   1910  CB  LEU A 125      66.230   8.490  71.680  1.00  0.00           C
ATOM   1911  HB1 LEU A 125      66.770   8.720  70.760  1.00  0.00           H
ATOM   1912  HB2 LEU A 125      66.130   9.470  72.140  1.00  0.00           H
ATOM   1913  CG  LEU A 125      64.780   8.060  71.270  1.00  0.00           C
ATOM   1914  HG  LEU A 125      64.080   7.970  72.100  1.00  0.00           H
ATOM   1915  CD1 LEU A 125      64.250   9.230  70.330  1.00  0.00           C
ATOM   1916 1HD1 LEU A 125      64.180  10.120  70.960  1.00  0.00           H
ATOM   1917 2HD1 LEU A 125      64.900   9.570  69.510  1.00  0.00           H
ATOM   1918 3HD1 LEU A 125      63.230   8.990  70.030  1.00  0.00           H
ATOM   1919  CD2 LEU A 125      64.750   6.760  70.500  1.00  0.00           C
ATOM   1920 1HD2 LEU A 125      65.080   6.040  71.240  1.00  0.00           H
ATOM   1921 2HD2 LEU A 125      63.840   6.460  69.970  1.00  0.00           H
ATOM   1922 3HD2 LEU A 125      65.540   6.790  69.750  1.00  0.00           H
ATOM   1923  C   LEU A 125      68.570   7.960  72.610  1.00  0.00           C
ATOM   1924  O   LEU A 125      69.350   7.440  71.790  1.00  0.00           O
ATOM   1925  N   ALA A 126      68.940   8.790  73.580  1.00  0.00           N
ATOM   1926  H   ALA A 126      68.270   9.120  74.270  1.00  0.00           H
ATOM   1927  CA  ALA A 126      70.310   9.340  73.560  1.00  0.00           C
ATOM   1928  HA  ALA A 126      70.760   9.760  72.660  1.00  0.00           H
ATOM   1929  CB  ALA A 126      70.160  10.690  74.390  1.00  0.00           C
ATOM   1930  HB1 ALA A 126      71.140  11.130  74.520  1.00  0.00           H
ATOM   1931  HB2 ALA A 126      69.490  11.420  73.940  1.00  0.00           H
ATOM   1932  HB3 ALA A 126      69.670  10.390  75.320  1.00  0.00           H
ATOM   1933  C   ALA A 126      71.310   8.380  74.100  1.00  0.00           C
ATOM   1934  O   ALA A 126      72.420   8.290  73.610  1.00  0.00           O
ATOM   1935  N   ASP A 127      70.890   7.490  75.040  1.00  0.00           N
ATOM   1936  H   ASP A 127      70.020   7.660  75.520  1.00  0.00           H
ATOM   1937  CA  ASP A 127      71.890   6.430  75.460  1.00  0.00           C
ATOM   1938  HA  ASP A 127      72.840   6.970  75.440  1.00  0.00           H
ATOM   1939  CB  ASP A 127      71.750   5.960  76.930  1.00  0.00           C
ATOM   1940  HB1 ASP A 127      72.550   5.240  77.090  1.00  0.00           H
ATOM   1941  HB2 ASP A 127      70.780   5.480  77.020  1.00  0.00           H
ATOM   1942  CG  ASP A 127      71.950   7.020  77.990  1.00  0.00           C
ATOM   1943  OD1 ASP A 127      71.850   6.710  79.200  1.00  0.00           O
ATOM   1944  OD2 ASP A 127      72.080   8.200  77.660  1.00  0.00           O
ATOM   1945  C   ASP A 127      72.220   5.350  74.420  1.00  0.00           C
ATOM   1946  O   ASP A 127      73.000   4.460  74.730  1.00  0.00           O
ATOM   1947  N   GLN A 128      71.540   5.410  73.260  1.00  0.00           N
ATOM   1948  H   GLN A 128      70.880   6.170  73.240  1.00  0.00           H
ATOM   1949  CA  GLN A 128      71.610   4.410  72.100  1.00  0.00           C
ATOM   1950  HA  GLN A 128      72.260   3.580  72.380  1.00  0.00           H
ATOM   1951  CB  GLN A 128      70.230   3.660  71.890  1.00  0.00           C
ATOM   1952  HB1 GLN A 128      70.280   2.850  71.160  1.00  0.00           H
ATOM   1953  HB2 GLN A 128      69.540   4.380  71.460  1.00  0.00           H
ATOM   1954  CG  GLN A 128      69.520   3.010  73.080  1.00  0.00           C
ATOM   1955  HG1 GLN A 128      68.590   2.570  72.740  1.00  0.00           H
ATOM   1956  HG2 GLN A 128      69.130   3.790  73.740  1.00  0.00           H
ATOM   1957  CD  GLN A 128      70.420   1.870  73.740  1.00  0.00           C
ATOM   1958  OE1 GLN A 128      71.330   1.300  73.120  1.00  0.00           O
ATOM   1959  NE2 GLN A 128      70.210   1.630  75.070  1.00  0.00           N
ATOM   1960 1HE2 GLN A 128      69.310   1.850  75.460  1.00  0.00           H
ATOM   1961 2HE2 GLN A 128      70.950   1.160  75.580  1.00  0.00           H
ATOM   1962  C   GLN A 128      72.270   5.100  70.830  1.00  0.00           C
ATOM   1963  O   GLN A 128      72.180   4.520  69.740  1.00  0.00           O
ATOM   1964  N   CYS A 129      72.850   6.250  71.090  1.00  0.00           N
ATOM   1965  H   CYS A 129      72.770   6.570  72.040  1.00  0.00           H
ATOM   1966  CA  CYS A 129      73.560   7.040  70.110  1.00  0.00           C
ATOM   1967  HA  CYS A 129      73.350   6.700  69.100  1.00  0.00           H
ATOM   1968  CB  CYS A 129      73.120   8.500  70.310  1.00  0.00           C
ATOM   1969  HB1 CYS A 129      73.800   9.140  69.740  1.00  0.00           H
ATOM   1970  HB2 CYS A 129      73.170   8.850  71.340  1.00  0.00           H
ATOM   1971  SG  CYS A 129      71.450   8.740  69.600  1.00  0.00           S
ATOM   1972  HG  CYS A 129      70.650   7.870  70.220  1.00  0.00           H
ATOM   1973  C   CYS A 129      75.120   6.850  70.210  1.00  0.00           C
ATOM   1974  O   CYS A 129      75.620   6.320  71.190  1.00  0.00           O
ATOM   1975  N   THR A 130      75.930   7.310  69.230  1.00  0.00           N
ATOM   1976  H   THR A 130      75.570   7.580  68.320  1.00  0.00           H
ATOM   1977  CA  THR A 130      77.450   7.190  69.220  1.00  0.00           C
ATOM   1978  HA  THR A 130      77.890   7.040  70.210  1.00  0.00           H
ATOM   1979  CB  THR A 130      77.940   6.040  68.370  1.00  0.00           C
ATOM   1980  HB  THR A 130      79.030   6.060  68.310  1.00  0.00           H
ATOM   1981  CG2 THR A 130      77.520   4.600  68.780  1.00  0.00           C
ATOM   1982 1HG2 THR A 130      78.030   3.770  68.280  1.00  0.00           H
ATOM   1983 2HG2 THR A 130      77.740   4.430  69.830  1.00  0.00           H
ATOM   1984 3HG2 THR A 130      76.460   4.370  68.720  1.00  0.00           H
ATOM   1985  OG1 THR A 130      77.440   6.330  67.100  1.00  0.00           O
ATOM   1986  HG1 THR A 130      76.620   5.840  67.070  1.00  0.00           H
ATOM   1987  C   THR A 130      78.050   8.540  68.740  1.00  0.00           C
ATOM   1988  O   THR A 130      79.140   8.860  69.170  1.00  0.00           O
ATOM   1989  N   GLY A 131      77.250   9.340  68.030  1.00  0.00           N
ATOM   1990  H   GLY A 131      76.390   9.010  67.610  1.00  0.00           H
ATOM   1991  CA  GLY A 131      77.570  10.740  67.660  1.00  0.00           C
ATOM   1992  HA1 GLY A 131      77.920  10.650  66.630  1.00  0.00           H
ATOM   1993  HA2 GLY A 131      78.240  11.200  68.390  1.00  0.00           H
ATOM   1994  C   GLY A 131      76.420  11.690  67.660  1.00  0.00           C
ATOM   1995  O   GLY A 131      76.210  12.410  66.670  1.00  0.00           O
ATOM   1996  N   LEU A 132      75.570  11.600  68.690  1.00  0.00           N
ATOM   1997  H   LEU A 132      75.700  11.010  69.500  1.00  0.00           H
ATOM   1998  CA  LEU A 132      74.340  12.490  68.790  1.00  0.00           C
ATOM   1999  HA  LEU A 132      73.500  12.200  68.160  1.00  0.00           H
ATOM   2000  CB  LEU A 132      73.750  12.360  70.180  1.00  0.00           C
ATOM   2001  HB1 LEU A 132      74.570  12.510  70.890  1.00  0.00           H
ATOM   2002  HB2 LEU A 132      73.440  11.310  70.160  1.00  0.00           H
ATOM   2003  CG  LEU A 132      72.600  13.300  70.650  1.00  0.00           C
ATOM   2004  HG  LEU A 132      72.910  14.340  70.690  1.00  0.00           H
ATOM   2005  CD1 LEU A 132      71.460  13.110  69.650  1.00  0.00           C
ATOM   2006 1HD1 LEU A 132      71.670  13.650  68.730  1.00  0.00           H
ATOM   2007 2HD1 LEU A 132      71.280  12.050  69.440  1.00  0.00           H
ATOM   2008 3HD1 LEU A 132      70.490  13.510  69.950  1.00  0.00           H
ATOM   2009  CD2 LEU A 132      72.010  12.720  71.920  1.00  0.00           C
ATOM   2010 1HD2 LEU A 132      72.790  12.560  72.670  1.00  0.00           H
ATOM   2011 2HD2 LEU A 132      71.270  13.390  72.360  1.00  0.00           H
ATOM   2012 3HD2 LEU A 132      71.510  11.760  71.780  1.00  0.00           H
ATOM   2013  C   LEU A 132      74.780  13.930  68.510  1.00  0.00           C
ATOM   2014  O   LEU A 132      75.310  14.550  69.410  1.00  0.00           O
ATOM   2015  N   GLN A 133      74.300  14.400  67.330  1.00  0.00           N
ATOM   2016  H   GLN A 133      73.850  13.700  66.760  1.00  0.00           H
ATOM   2017  CA  GLN A 133      74.540  15.760  66.840  1.00  0.00           C
ATOM   2018  HA  GLN A 133      75.600  15.970  66.870  1.00  0.00           H
ATOM   2019  CB  GLN A 133      74.100  15.770  65.300  1.00  0.00           C
ATOM   2020  HB1 GLN A 133      74.380  16.790  65.050  1.00  0.00           H
ATOM   2021  HB2 GLN A 133      73.040  15.580  65.150  1.00  0.00           H
ATOM   2022  CG  GLN A 133      74.820  14.850  64.300  1.00  0.00           C
ATOM   2023  HG1 GLN A 133      74.270  14.760  63.370  1.00  0.00           H
ATOM   2024  HG2 GLN A 133      74.770  13.830  64.690  1.00  0.00           H
ATOM   2025  CD  GLN A 133      76.230  15.250  64.050  1.00  0.00           C
ATOM   2026  OE1 GLN A 133      76.640  15.900  63.090  1.00  0.00           O
ATOM   2027  NE2 GLN A 133      77.090  14.870  64.950  1.00  0.00           N
ATOM   2028 1HE2 GLN A 133      76.820  14.260  65.710  1.00  0.00           H
ATOM   2029 2HE2 GLN A 133      78.050  15.160  64.810  1.00  0.00           H
ATOM   2030  C   GLN A 133      73.690  16.810  67.550  1.00  0.00           C
ATOM   2031  O   GLN A 133      74.100  17.960  67.770  1.00  0.00           O
ATOM   2032  N   GLY A 134      72.490  16.390  67.900  1.00  0.00           N
ATOM   2033  H   GLY A 134      72.110  15.560  67.480  1.00  0.00           H
ATOM   2034  CA  GLY A 134      71.480  17.250  68.480  1.00  0.00           C
ATOM   2035  HA1 GLY A 134      71.700  18.260  68.120  1.00  0.00           H
ATOM   2036  HA2 GLY A 134      71.550  17.240  69.560  1.00  0.00           H
ATOM   2037  C   GLY A 134      70.060  16.900  68.100  1.00  0.00           C
ATOM   2038  O   GLY A 134      69.820  15.790  67.640  1.00  0.00           O
ATOM   2039  N   PHE A 135      69.130  17.850  68.260  1.00  0.00           N
ATOM   2040  H   PHE A 135      69.360  18.730  68.690  1.00  0.00           H
ATOM   2041  CA  PHE A 135      67.730  17.610  68.210  1.00  0.00           C
ATOM   2042  HA  PHE A 135      67.700  16.530  68.020  1.00  0.00           H
ATOM   2043  CB  PHE A 135      67.120  17.940  69.610  1.00  0.00           C
ATOM   2044  HB1 PHE A 135      66.120  17.510  69.650  1.00  0.00           H
ATOM   2045  HB2 PHE A 135      67.020  19.020  69.720  1.00  0.00           H
ATOM   2046  CG  PHE A 135      67.930  17.310  70.750  1.00  0.00           C
ATOM   2047  CD1 PHE A 135      67.760  15.920  71.050  1.00  0.00           C
ATOM   2048  HD1 PHE A 135      67.120  15.280  70.460  1.00  0.00           H
ATOM   2049  CE1 PHE A 135      68.570  15.310  72.000  1.00  0.00           C
ATOM   2050  HE1 PHE A 135      68.590  14.230  72.120  1.00  0.00           H
ATOM   2051  CZ  PHE A 135      69.530  16.090  72.640  1.00  0.00           C
ATOM   2052  HZ  PHE A 135      70.140  15.620  73.400  1.00  0.00           H
ATOM   2053  CE2 PHE A 135      69.690  17.460  72.390  1.00  0.00           C
ATOM   2054  HE2 PHE A 135      70.520  17.980  72.860  1.00  0.00           H
ATOM   2055  CD2 PHE A 135      68.930  18.080  71.430  1.00  0.00           C
ATOM   2056  HD2 PHE A 135      69.190  19.080  71.110  1.00  0.00           H
ATOM   2057  C   PHE A 135      66.990  18.530  67.210  1.00  0.00           C
ATOM   2058  O   PHE A 135      67.510  19.610  66.900  1.00  0.00           O
ATOM   2059  N   LEU A 136      65.860  18.030  66.670  1.00  0.00           N
ATOM   2060  H   LEU A 136      65.500  17.160  67.050  1.00  0.00           H
ATOM   2061  CA  LEU A 136      65.040  18.750  65.660  1.00  0.00           C
ATOM   2062  HA  LEU A 136      65.430  19.760  65.560  1.00  0.00           H
ATOM   2063  CB  LEU A 136      65.250  18.000  64.330  1.00  0.00           C
ATOM   2064  HB1 LEU A 136      65.200  16.940  64.590  1.00  0.00           H
ATOM   2065  HB2 LEU A 136      66.230  18.250  63.920  1.00  0.00           H
ATOM   2066  CG  LEU A 136      64.240  18.200  63.260  1.00  0.00           C
ATOM   2067  HG  LEU A 136      63.230  17.930  63.560  1.00  0.00           H
ATOM   2068  CD1 LEU A 136      64.420  19.650  62.840  1.00  0.00           C
ATOM   2069 1HD1 LEU A 136      65.470  19.840  62.610  1.00  0.00           H
ATOM   2070 2HD1 LEU A 136      63.860  19.820  61.920  1.00  0.00           H
ATOM   2071 3HD1 LEU A 136      64.180  20.380  63.620  1.00  0.00           H
ATOM   2072  CD2 LEU A 136      64.530  17.300  62.080  1.00  0.00           C
ATOM   2073 1HD2 LEU A 136      63.900  17.530  61.220  1.00  0.00           H
ATOM   2074 2HD2 LEU A 136      65.520  17.580  61.730  1.00  0.00           H
ATOM   2075 3HD2 LEU A 136      64.550  16.260  62.410  1.00  0.00           H
ATOM   2076  C   LEU A 136      63.610  18.660  66.050  1.00  0.00           C
ATOM   2077  O   LEU A 136      63.110  17.560  66.220  1.00  0.00           O
ATOM   2078  N   VAL A 137      62.910  19.810  66.150  1.00  0.00           N
ATOM   2079  H   VAL A 137      63.460  20.640  65.980  1.00  0.00           H
ATOM   2080  CA  VAL A 137      61.500  19.860  66.690  1.00  0.00           C
ATOM   2081  HA  VAL A 137      61.060  18.880  66.900  1.00  0.00           H
ATOM   2082  CB  VAL A 137      61.480  20.620  68.020  1.00  0.00           C
ATOM   2083  HB  VAL A 137      61.720  21.680  68.020  1.00  0.00           H
ATOM   2084  CG1 VAL A 137      60.190  20.420  68.790  1.00  0.00           C
ATOM   2085 1HG1 VAL A 137      59.310  20.690  68.210  1.00  0.00           H
ATOM   2086 2HG1 VAL A 137      60.020  19.370  68.990  1.00  0.00           H
ATOM   2087 3HG1 VAL A 137      60.340  21.120  69.620  1.00  0.00           H
ATOM   2088  CG2 VAL A 137      62.550  20.000  68.900  1.00  0.00           C
ATOM   2089 1HG2 VAL A 137      62.550  18.910  68.800  1.00  0.00           H
ATOM   2090 2HG2 VAL A 137      63.570  20.290  68.660  1.00  0.00           H
ATOM   2091 3HG2 VAL A 137      62.430  20.310  69.940  1.00  0.00           H
ATOM   2092  C   VAL A 137      60.510  20.500  65.710  1.00  0.00           C
ATOM   2093  O   VAL A 137      60.890  21.510  65.210  1.00  0.00           O
ATOM   2094  N   PHE A 138      59.330  19.920  65.630  1.00  0.00           N
ATOM   2095  H   PHE A 138      59.050  19.080  66.110  1.00  0.00           H
ATOM   2096  CA  PHE A 138      58.230  20.330  64.710  1.00  0.00           C
ATOM   2097  HA  PHE A 138      58.580  21.140  64.060  1.00  0.00           H
ATOM   2098  CB  PHE A 138      57.700  19.250  63.710  1.00  0.00           C
ATOM   2099  HB1 PHE A 138      56.940  19.730  63.100  1.00  0.00           H
ATOM   2100  HB2 PHE A 138      57.050  18.530  64.210  1.00  0.00           H
ATOM   2101  CG  PHE A 138      58.600  18.540  62.730  1.00  0.00           C
ATOM   2102  CD1 PHE A 138      58.160  17.340  62.090  1.00  0.00           C
ATOM   2103  HD1 PHE A 138      57.170  16.960  62.300  1.00  0.00           H
ATOM   2104  CE1 PHE A 138      59.020  16.620  61.260  1.00  0.00           C
ATOM   2105  HE1 PHE A 138      58.730  15.630  60.950  1.00  0.00           H
ATOM   2106  CZ  PHE A 138      60.290  17.060  61.010  1.00  0.00           C
ATOM   2107  HZ  PHE A 138      60.920  16.510  60.320  1.00  0.00           H
ATOM   2108  CE2 PHE A 138      60.710  18.300  61.470  1.00  0.00           C
ATOM   2109  HE2 PHE A 138      61.680  18.700  61.220  1.00  0.00           H
ATOM   2110  CD2 PHE A 138      59.900  18.990  62.340  1.00  0.00           C
ATOM   2111  HD2 PHE A 138      60.380  19.830  62.820  1.00  0.00           H
ATOM   2112  C   PHE A 138      57.010  20.820  65.500  1.00  0.00           C
ATOM   2113  O   PHE A 138      56.660  20.170  66.470  1.00  0.00           O
ATOM   2114  N   HIS A 139      56.390  21.990  65.200  1.00  0.00           N
ATOM   2115  H   HIS A 139      56.640  22.660  64.480  1.00  0.00           H
ATOM   2116  CA  HIS A 139      55.260  22.590  65.870  1.00  0.00           C
ATOM   2117  HA  HIS A 139      54.520  21.820  66.110  1.00  0.00           H
ATOM   2118  CB  HIS A 139      55.840  23.200  67.140  1.00  0.00           C
ATOM   2119  HB1 HIS A 139      56.300  22.390  67.700  1.00  0.00           H
ATOM   2120  HB2 HIS A 139      55.060  23.600  67.780  1.00  0.00           H
ATOM   2121  CG  HIS A 139      56.840  24.350  66.880  1.00  0.00           C
ATOM   2122  ND1 HIS A 139      56.470  25.610  67.280  1.00  0.00           N
ATOM   2123  HD1 HIS A 139      55.530  25.890  67.510  1.00  0.00           H
ATOM   2124  CE1 HIS A 139      57.540  26.440  67.070  1.00  0.00           C
ATOM   2125  HE1 HIS A 139      57.630  27.520  67.120  1.00  0.00           H
ATOM   2126  NE2 HIS A 139      58.600  25.640  66.820  1.00  0.00           N
ATOM   2127  HE2 HIS A 139      59.500  26.090  66.690  1.00  0.00           H
ATOM   2128  CD2 HIS A 139      58.180  24.340  66.700  1.00  0.00           C
ATOM   2129  HD2 HIS A 139      58.850  23.520  66.460  1.00  0.00           H
ATOM   2130  C   HIS A 139      54.560  23.700  65.090  1.00  0.00           C
ATOM   2131  O   HIS A 139      54.830  23.800  63.910  1.00  0.00           O
ATOM   2132  N   SER A 140      53.680  24.460  65.670  1.00  0.00           N
ATOM   2133  H   SER A 140      53.440  24.230  66.630  1.00  0.00           H
ATOM   2134  CA  SER A 140      53.170  25.690  65.020  1.00  0.00           C
ATOM   2135  HA  SER A 140      53.640  25.850  64.050  1.00  0.00           H
ATOM   2136  CB  SER A 140      51.640  25.640  64.800  1.00  0.00           C
ATOM   2137  HB1 SER A 140      51.350  24.720  64.290  1.00  0.00           H
ATOM   2138  HB2 SER A 140      51.360  26.430  64.100  1.00  0.00           H
ATOM   2139  OG  SER A 140      50.850  25.710  65.950  1.00  0.00           O
ATOM   2140  HG  SER A 140      50.370  24.880  65.880  1.00  0.00           H
ATOM   2141  C   SER A 140      53.480  26.830  65.930  1.00  0.00           C
ATOM   2142  O   SER A 140      53.860  26.620  67.070  1.00  0.00           O
ATOM   2143  N   PHE A 141      53.550  28.050  65.480  1.00  0.00           N
ATOM   2144  H   PHE A 141      53.160  28.210  64.560  1.00  0.00           H
ATOM   2145  CA  PHE A 141      54.230  29.250  66.020  1.00  0.00           C
ATOM   2146  HA  PHE A 141      55.160  28.790  66.360  1.00  0.00           H
ATOM   2147  CB  PHE A 141      54.510  30.240  64.820  1.00  0.00           C
ATOM   2148  HB1 PHE A 141      53.570  30.740  64.580  1.00  0.00           H
ATOM   2149  HB2 PHE A 141      54.710  29.600  63.960  1.00  0.00           H
ATOM   2150  CG  PHE A 141      55.610  31.380  64.980  1.00  0.00           C
ATOM   2151  CD1 PHE A 141      56.730  31.340  64.180  1.00  0.00           C
ATOM   2152  HD1 PHE A 141      56.750  30.580  63.420  1.00  0.00           H
ATOM   2153  CE1 PHE A 141      57.710  32.370  64.250  1.00  0.00           C
ATOM   2154  HE1 PHE A 141      58.590  32.360  63.620  1.00  0.00           H
ATOM   2155  CZ  PHE A 141      57.440  33.460  65.080  1.00  0.00           C
ATOM   2156  HZ  PHE A 141      58.180  34.250  65.130  1.00  0.00           H
ATOM   2157  CE2 PHE A 141      56.330  33.420  65.950  1.00  0.00           C
ATOM   2158  HE2 PHE A 141      56.170  34.170  66.710  1.00  0.00           H
ATOM   2159  CD2 PHE A 141      55.360  32.490  65.800  1.00  0.00           C
ATOM   2160  HD2 PHE A 141      54.450  32.560  66.380  1.00  0.00           H
ATOM   2161  C   PHE A 141      53.560  29.920  67.230  1.00  0.00           C
ATOM   2162  O   PHE A 141      54.200  30.410  68.120  1.00  0.00           O
ATOM   2163  N   GLY A 142      52.210  29.920  67.250  1.00  0.00           N
ATOM   2164  H   GLY A 142      51.600  29.710  66.470  1.00  0.00           H
ATOM   2165  CA  GLY A 142      51.340  30.510  68.310  1.00  0.00           C
ATOM   2166  HA1 GLY A 142      50.740  31.340  67.940  1.00  0.00           H
ATOM   2167  HA2 GLY A 142      51.940  30.940  69.110  1.00  0.00           H
ATOM   2168  C   GLY A 142      50.360  29.590  68.950  1.00  0.00           C
ATOM   2169  O   GLY A 142      49.470  30.020  69.740  1.00  0.00           O
ATOM   2170  N   GLY A 143      50.520  28.340  68.680  1.00  0.00           N
ATOM   2171  H   GLY A 143      51.090  28.060  67.890  1.00  0.00           H
ATOM   2172  CA  GLY A 143      49.690  27.300  69.360  1.00  0.00           C
ATOM   2173  HA1 GLY A 143      49.950  26.290  69.040  1.00  0.00           H
ATOM   2174  HA2 GLY A 143      48.650  27.410  69.050  1.00  0.00           H
ATOM   2175  C   GLY A 143      49.960  27.320  70.820  1.00  0.00           C
ATOM   2176  O   GLY A 143      51.100  27.460  71.250  1.00  0.00           O
ATOM   2177  N   GLY A 144      48.960  26.910  71.620  1.00  0.00           N
ATOM   2178  H   GLY A 144      48.050  26.760  71.200  1.00  0.00           H
ATOM   2179  CA  GLY A 144      49.140  26.920  73.070  1.00  0.00           C
ATOM   2180  HA1 GLY A 144      48.190  26.690  73.560  1.00  0.00           H
ATOM   2181  HA2 GLY A 144      49.430  27.950  73.290  1.00  0.00           H
ATOM   2182  C   GLY A 144      50.180  25.930  73.610  1.00  0.00           C
ATOM   2183  O   GLY A 144      51.210  26.370  74.080  1.00  0.00           O
ATOM   2184  N   THR A 145      50.080  24.620  73.150  1.00  0.00           N
ATOM   2185  H   THR A 145      49.210  24.330  72.740  1.00  0.00           H
ATOM   2186  CA  THR A 145      51.090  23.680  73.360  1.00  0.00           C
ATOM   2187  HA  THR A 145      51.390  23.770  74.410  1.00  0.00           H
ATOM   2188  CB  THR A 145      50.510  22.250  73.170  1.00  0.00           C
ATOM   2189  HB  THR A 145      50.100  22.170  72.160  1.00  0.00           H
ATOM   2190  CG2 THR A 145      51.530  21.140  73.510  1.00  0.00           C
ATOM   2191 1HG2 THR A 145      52.210  21.450  74.310  1.00  0.00           H
ATOM   2192 2HG2 THR A 145      50.980  20.270  73.860  1.00  0.00           H
ATOM   2193 3HG2 THR A 145      52.100  20.980  72.600  1.00  0.00           H
ATOM   2194  OG1 THR A 145      49.440  22.090  74.030  1.00  0.00           O
ATOM   2195  HG1 THR A 145      48.660  22.440  73.600  1.00  0.00           H
ATOM   2196  C   THR A 145      52.330  23.960  72.510  1.00  0.00           C
ATOM   2197  O   THR A 145      53.420  24.010  73.080  1.00  0.00           O
ATOM   2198  N   GLY A 146      52.140  24.300  71.250  1.00  0.00           N
ATOM   2199  H   GLY A 146      51.190  24.340  70.920  1.00  0.00           H
ATOM   2200  CA  GLY A 146      53.190  24.550  70.280  1.00  0.00           C
ATOM   2201  HA1 GLY A 146      52.620  24.800  69.380  1.00  0.00           H
ATOM   2202  HA2 GLY A 146      53.740  23.630  70.150  1.00  0.00           H
ATOM   2203  C   GLY A 146      54.150  25.710  70.590  1.00  0.00           C
ATOM   2204  O   GLY A 146      55.250  25.590  70.100  1.00  0.00           O
ATOM   2205  N   SER A 147      53.820  26.660  71.470  1.00  0.00           N
ATOM   2206  H   SER A 147      52.830  26.740  71.630  1.00  0.00           H
ATOM   2207  CA  SER A 147      54.760  27.680  72.010  1.00  0.00           C
ATOM   2208  HA  SER A 147      55.730  27.670  71.500  1.00  0.00           H
ATOM   2209  CB  SER A 147      54.170  29.060  71.820  1.00  0.00           C
ATOM   2210  HB1 SER A 147      53.780  29.190  70.810  1.00  0.00           H
ATOM   2211  HB2 SER A 147      54.880  29.860  71.990  1.00  0.00           H
ATOM   2212  OG  SER A 147      53.010  29.210  72.600  1.00  0.00           O
ATOM   2213  HG  SER A 147      52.350  28.640  72.190  1.00  0.00           H
ATOM   2214  C   SER A 147      55.070  27.570  73.480  1.00  0.00           C
ATOM   2215  O   SER A 147      56.160  27.920  73.840  1.00  0.00           O
ATOM   2216  N   GLY A 148      54.190  26.970  74.330  1.00  0.00           N
ATOM   2217  H   GLY A 148      53.270  26.760  73.960  1.00  0.00           H
ATOM   2218  CA  GLY A 148      54.440  26.790  75.760  1.00  0.00           C
ATOM   2219  HA1 GLY A 148      53.500  26.910  76.310  1.00  0.00           H
ATOM   2220  HA2 GLY A 148      55.040  27.610  76.160  1.00  0.00           H
ATOM   2221  C   GLY A 148      55.230  25.570  76.060  1.00  0.00           C
ATOM   2222  O   GLY A 148      56.050  25.640  76.980  1.00  0.00           O
ATOM   2223  N   PHE A 149      54.990  24.480  75.340  1.00  0.00           N
ATOM   2224  H   PHE A 149      54.260  24.450  74.640  1.00  0.00           H
ATOM   2225  CA  PHE A 149      55.720  23.300  75.660  1.00  0.00           C
ATOM   2226  HA  PHE A 149      55.960  23.300  76.720  1.00  0.00           H
ATOM   2227  CB  PHE A 149      54.910  22.000  75.400  1.00  0.00           C
ATOM   2228  HB1 PHE A 149      54.880  21.750  74.330  1.00  0.00           H
ATOM   2229  HB2 PHE A 149      53.880  21.990  75.750  1.00  0.00           H
ATOM   2230  CG  PHE A 149      55.560  20.700  75.960  1.00  0.00           C
ATOM   2231  CD1 PHE A 149      55.800  20.650  77.350  1.00  0.00           C
ATOM   2232  HD1 PHE A 149      55.470  21.400  78.050  1.00  0.00           H
ATOM   2233  CE1 PHE A 149      56.500  19.580  77.800  1.00  0.00           C
ATOM   2234  HE1 PHE A 149      56.600  19.430  78.870  1.00  0.00           H
ATOM   2235  CZ  PHE A 149      56.830  18.450  77.070  1.00  0.00           C
ATOM   2236  HZ  PHE A 149      57.390  17.660  77.540  1.00  0.00           H
ATOM   2237  CE2 PHE A 149      56.580  18.520  75.660  1.00  0.00           C
ATOM   2238  HE2 PHE A 149      57.050  17.760  75.040  1.00  0.00           H
ATOM   2239  CD2 PHE A 149      56.060  19.690  75.100  1.00  0.00           C
ATOM   2240  HD2 PHE A 149      56.010  19.700  74.020  1.00  0.00           H
ATOM   2241  C   PHE A 149      57.030  23.280  74.870  1.00  0.00           C
ATOM   2242  O   PHE A 149      58.030  22.860  75.430  1.00  0.00           O
ATOM   2243  N   THR A 150      57.140  23.910  73.710  1.00  0.00           N
ATOM   2244  H   THR A 150      56.310  24.380  73.370  1.00  0.00           H
ATOM   2245  CA  THR A 150      58.420  23.910  73.020  1.00  0.00           C
ATOM   2246  HA  THR A 150      58.670  22.850  72.950  1.00  0.00           H
ATOM   2247  CB  THR A 150      58.240  24.540  71.590  1.00  0.00           C
ATOM   2248  HB  THR A 150      59.230  24.730  71.170  1.00  0.00           H
ATOM   2249  CG2 THR A 150      57.670  23.510  70.600  1.00  0.00           C
ATOM   2250 1HG2 THR A 150      56.780  23.100  71.080  1.00  0.00           H
ATOM   2251 2HG2 THR A 150      57.590  23.930  69.600  1.00  0.00           H
ATOM   2252 3HG2 THR A 150      58.330  22.660  70.540  1.00  0.00           H
ATOM   2253  OG1 THR A 150      57.430  25.670  71.520  1.00  0.00           O
ATOM   2254  HG1 THR A 150      56.610  25.430  71.080  1.00  0.00           H
ATOM   2255  C   THR A 150      59.520  24.710  73.710  1.00  0.00           C
ATOM   2256  O   THR A 150      60.700  24.350  73.750  1.00  0.00           O
ATOM   2257  N   SER A 151      59.110  25.820  74.290  1.00  0.00           N
ATOM   2258  H   SER A 151      58.140  26.090  74.180  1.00  0.00           H
ATOM   2259  CA  SER A 151      59.980  26.750  75.020  1.00  0.00           C
ATOM   2260  HA  SER A 151      60.930  26.850  74.490  1.00  0.00           H
ATOM   2261  CB  SER A 151      59.300  28.100  75.120  1.00  0.00           C
ATOM   2262  HB1 SER A 151      59.210  28.700  74.210  1.00  0.00           H
ATOM   2263  HB2 SER A 151      59.910  28.720  75.780  1.00  0.00           H
ATOM   2264  OG  SER A 151      58.040  28.040  75.690  1.00  0.00           O
ATOM   2265  HG  SER A 151      57.380  28.230  75.020  1.00  0.00           H
ATOM   2266  C   SER A 151      60.330  26.270  76.380  1.00  0.00           C
ATOM   2267  O   SER A 151      61.440  26.560  76.830  1.00  0.00           O
ATOM   2268  N   LEU A 152      59.580  25.360  77.020  1.00  0.00           N
ATOM   2269  H   LEU A 152      58.620  25.210  76.740  1.00  0.00           H
ATOM   2270  CA  LEU A 152      60.070  24.520  78.160  1.00  0.00           C
ATOM   2271  HA  LEU A 152      60.550  25.100  78.950  1.00  0.00           H
ATOM   2272  CB  LEU A 152      58.770  23.890  78.810  1.00  0.00           C
ATOM   2273  HB1 LEU A 152      58.360  23.240  78.040  1.00  0.00           H
ATOM   2274  HB2 LEU A 152      58.060  24.660  79.110  1.00  0.00           H
ATOM   2275  CG  LEU A 152      58.970  23.000  80.030  1.00  0.00           C
ATOM   2276  HG  LEU A 152      59.750  22.280  79.790  1.00  0.00           H
ATOM   2277  CD1 LEU A 152      59.360  23.800  81.310  1.00  0.00           C
ATOM   2278 1HD1 LEU A 152      59.390  23.140  82.180  1.00  0.00           H
ATOM   2279 2HD1 LEU A 152      60.290  24.370  81.240  1.00  0.00           H
ATOM   2280 3HD1 LEU A 152      58.590  24.460  81.710  1.00  0.00           H
ATOM   2281  CD2 LEU A 152      57.650  22.270  80.490  1.00  0.00           C
ATOM   2282 1HD2 LEU A 152      57.450  21.520  79.730  1.00  0.00           H
ATOM   2283 2HD2 LEU A 152      57.700  21.810  81.480  1.00  0.00           H
ATOM   2284 3HD2 LEU A 152      56.850  23.010  80.500  1.00  0.00           H
ATOM   2285  C   LEU A 152      61.080  23.430  77.690  1.00  0.00           C
ATOM   2286  O   LEU A 152      62.050  23.220  78.390  1.00  0.00           O
ATOM   2287  N   LEU A 153      60.780  22.740  76.610  1.00  0.00           N
ATOM   2288  H   LEU A 153      59.830  22.880  76.300  1.00  0.00           H
ATOM   2289  CA  LEU A 153      61.590  21.680  76.010  1.00  0.00           C
ATOM   2290  HA  LEU A 153      61.840  21.020  76.840  1.00  0.00           H
ATOM   2291  CB  LEU A 153      60.770  20.980  74.900  1.00  0.00           C
ATOM   2292  HB1 LEU A 153      60.700  21.660  74.040  1.00  0.00           H
ATOM   2293  HB2 LEU A 153      59.770  20.970  75.340  1.00  0.00           H
ATOM   2294  CG  LEU A 153      61.290  19.640  74.450  1.00  0.00           C
ATOM   2295  HG  LEU A 153      62.280  19.780  74.010  1.00  0.00           H
ATOM   2296  CD1 LEU A 153      61.300  18.710  75.670  1.00  0.00           C
ATOM   2297 1HD1 LEU A 153      61.900  19.000  76.530  1.00  0.00           H
ATOM   2298 2HD1 LEU A 153      60.260  18.660  76.000  1.00  0.00           H
ATOM   2299 3HD1 LEU A 153      61.630  17.770  75.220  1.00  0.00           H
ATOM   2300  CD2 LEU A 153      60.410  19.150  73.320  1.00  0.00           C
ATOM   2301 1HD2 LEU A 153      60.870  18.280  72.860  1.00  0.00           H
ATOM   2302 2HD2 LEU A 153      59.390  18.880  73.590  1.00  0.00           H
ATOM   2303 3HD2 LEU A 153      60.280  19.890  72.520  1.00  0.00           H
ATOM   2304  C   LEU A 153      62.980  22.110  75.570  1.00  0.00           C
ATOM   2305  O   LEU A 153      64.000  21.530  75.950  1.00  0.00           O
ATOM   2306  N   MET A 154      63.110  23.210  74.780  1.00  0.00           N
ATOM   2307  H   MET A 154      62.240  23.630  74.500  1.00  0.00           H
ATOM   2308  CA  MET A 154      64.380  23.860  74.350  1.00  0.00           C
ATOM   2309  HA  MET A 154      64.850  23.050  73.790  1.00  0.00           H
ATOM   2310  CB  MET A 154      64.090  25.060  73.470  1.00  0.00           C
ATOM   2311  HB1 MET A 154      64.980  25.680  73.500  1.00  0.00           H
ATOM   2312  HB2 MET A 154      63.340  25.690  73.940  1.00  0.00           H
ATOM   2313  CG  MET A 154      63.610  24.620  72.080  1.00  0.00           C
ATOM   2314  HG1 MET A 154      63.540  25.630  71.690  1.00  0.00           H
ATOM   2315  HG2 MET A 154      62.680  24.040  72.110  1.00  0.00           H
ATOM   2316  SD  MET A 154      64.850  23.560  71.280  1.00  0.00           S
ATOM   2317  CE  MET A 154      64.140  23.580  69.520  1.00  0.00           C
ATOM   2318  HE1 MET A 154      64.690  22.920  68.850  1.00  0.00           H
ATOM   2319  HE2 MET A 154      63.110  23.240  69.590  1.00  0.00           H
ATOM   2320  HE3 MET A 154      64.210  24.590  69.110  1.00  0.00           H
ATOM   2321  C   MET A 154      65.300  24.330  75.470  1.00  0.00           C
ATOM   2322  O   MET A 154      66.500  24.070  75.330  1.00  0.00           O
ATOM   2323  N   GLU A 155      64.800  24.970  76.480  1.00  0.00           N
ATOM   2324  H   GLU A 155      63.800  25.090  76.440  1.00  0.00           H
ATOM   2325  CA  GLU A 155      65.530  25.490  77.680  1.00  0.00           C
ATOM   2326  HA  GLU A 155      66.360  26.080  77.280  1.00  0.00           H
ATOM   2327  CB  GLU A 155      64.610  26.340  78.450  1.00  0.00           C
ATOM   2328  HB1 GLU A 155      63.710  25.780  78.690  1.00  0.00           H
ATOM   2329  HB2 GLU A 155      64.240  27.190  77.870  1.00  0.00           H
ATOM   2330  CG  GLU A 155      65.130  26.840  79.810  1.00  0.00           C
ATOM   2331  HG1 GLU A 155      66.200  26.950  79.640  1.00  0.00           H
ATOM   2332  HG2 GLU A 155      64.960  26.010  80.500  1.00  0.00           H
ATOM   2333  CD  GLU A 155      64.630  28.100  80.370  1.00  0.00           C
ATOM   2334  OE1 GLU A 155      63.420  28.400  80.260  1.00  0.00           O
ATOM   2335  OE2 GLU A 155      65.360  28.930  80.960  1.00  0.00           O
ATOM   2336  C   GLU A 155      66.100  24.270  78.520  1.00  0.00           C
ATOM   2337  O   GLU A 155      67.270  24.380  78.870  1.00  0.00           O
ATOM   2338  N   ARG A 156      65.160  23.290  78.780  1.00  0.00           N
ATOM   2339  H   ARG A 156      64.200  23.410  78.510  1.00  0.00           H
ATOM   2340  CA  ARG A 156      65.640  22.040  79.420  1.00  0.00           C
ATOM   2341  HA  ARG A 156      66.180  22.430  80.290  1.00  0.00           H
ATOM   2342  CB  ARG A 156      64.450  21.130  79.740  1.00  0.00           C
ATOM   2343  HB1 ARG A 156      64.920  20.170  79.960  1.00  0.00           H
ATOM   2344  HB2 ARG A 156      63.780  21.080  78.880  1.00  0.00           H
ATOM   2345  CG  ARG A 156      63.640  21.570  80.980  1.00  0.00           C
ATOM   2346  HG1 ARG A 156      62.740  20.960  81.000  1.00  0.00           H
ATOM   2347  HG2 ARG A 156      63.370  22.610  80.770  1.00  0.00           H
ATOM   2348  CD  ARG A 156      64.290  21.440  82.390  1.00  0.00           C
ATOM   2349  HD1 ARG A 156      63.600  21.660  83.200  1.00  0.00           H
ATOM   2350  HD2 ARG A 156      65.250  21.960  82.410  1.00  0.00           H
ATOM   2351  NE  ARG A 156      64.680  19.980  82.530  1.00  0.00           N
ATOM   2352  HE  ARG A 156      65.610  19.750  82.200  1.00  0.00           H
ATOM   2353  CZ  ARG A 156      63.940  19.050  83.060  1.00  0.00           C
ATOM   2354  NH1 ARG A 156      62.680  19.160  83.300  1.00  0.00           N
ATOM   2355 1HH1 ARG A 156      62.210  20.050  83.260  1.00  0.00           H
ATOM   2356 2HH1 ARG A 156      62.260  18.340  83.700  1.00  0.00           H
ATOM   2357  NH2 ARG A 156      64.430  17.950  83.490  1.00  0.00           N
ATOM   2358 1HH2 ARG A 156      65.400  17.660  83.380  1.00  0.00           H
ATOM   2359 2HH2 ARG A 156      63.800  17.340  83.980  1.00  0.00           H
ATOM   2360  C   ARG A 156      66.720  21.360  78.670  1.00  0.00           C
ATOM   2361  O   ARG A 156      67.730  21.010  79.290  1.00  0.00           O
ATOM   2362  N   LEU A 157      66.580  21.210  77.400  1.00  0.00           N
ATOM   2363  H   LEU A 157      65.760  21.620  76.980  1.00  0.00           H
ATOM   2364  CA  LEU A 157      67.650  20.560  76.590  1.00  0.00           C
ATOM   2365  HA  LEU A 157      67.950  19.620  77.050  1.00  0.00           H
ATOM   2366  CB  LEU A 157      67.030  20.180  75.220  1.00  0.00           C
ATOM   2367  HB1 LEU A 157      67.850  20.030  74.520  1.00  0.00           H
ATOM   2368  HB2 LEU A 157      66.620  21.160  75.000  1.00  0.00           H
ATOM   2369  CG  LEU A 157      65.920  19.030  75.160  1.00  0.00           C
ATOM   2370  HG  LEU A 157      65.160  19.180  75.930  1.00  0.00           H
ATOM   2371  CD1 LEU A 157      65.250  19.100  73.790  1.00  0.00           C
ATOM   2372 1HD1 LEU A 157      65.900  18.630  73.050  1.00  0.00           H
ATOM   2373 2HD1 LEU A 157      64.390  18.450  73.940  1.00  0.00           H
ATOM   2374 3HD1 LEU A 157      64.890  20.050  73.410  1.00  0.00           H
ATOM   2375  CD2 LEU A 157      66.630  17.700  75.460  1.00  0.00           C
ATOM   2376 1HD2 LEU A 157      67.000  17.720  76.480  1.00  0.00           H
ATOM   2377 2HD2 LEU A 157      65.890  16.890  75.450  1.00  0.00           H
ATOM   2378 3HD2 LEU A 157      67.420  17.460  74.750  1.00  0.00           H
ATOM   2379  C   LEU A 157      68.960  21.510  76.570  1.00  0.00           C
ATOM   2380  O   LEU A 157      70.060  21.030  76.190  1.00  0.00           O
ATOM   2381  N   SER A 158      68.890  22.820  76.840  1.00  0.00           N
ATOM   2382  H   SER A 158      68.080  23.280  77.220  1.00  0.00           H
ATOM   2383  CA  SER A 158      70.070  23.670  76.790  1.00  0.00           C
ATOM   2384  HA  SER A 158      70.710  23.340  75.970  1.00  0.00           H
ATOM   2385  CB  SER A 158      69.710  25.170  76.610  1.00  0.00           C
ATOM   2386  HB1 SER A 158      70.630  25.710  76.400  1.00  0.00           H
ATOM   2387  HB2 SER A 158      69.320  25.560  77.550  1.00  0.00           H
ATOM   2388  OG  SER A 158      68.740  25.380  75.580  1.00  0.00           O
ATOM   2389  HG  SER A 158      67.920  24.920  75.790  1.00  0.00           H
ATOM   2390  C   SER A 158      71.040  23.560  78.000  1.00  0.00           C
ATOM   2391  O   SER A 158      72.250  23.860  77.970  1.00  0.00           O
ATOM   2392  N   VAL A 159      70.500  23.010  79.090  1.00  0.00           N
ATOM   2393  H   VAL A 159      69.490  23.010  79.160  1.00  0.00           H
ATOM   2394  CA  VAL A 159      71.310  22.670  80.330  1.00  0.00           C
ATOM   2395  HA  VAL A 159      72.330  23.040  80.200  1.00  0.00           H
ATOM   2396  CB  VAL A 159      70.790  23.170  81.710  1.00  0.00           C
ATOM   2397  HB  VAL A 159      71.650  23.090  82.380  1.00  0.00           H
ATOM   2398  CG1 VAL A 159      70.280  24.650  81.610  1.00  0.00           C
ATOM   2399 1HG1 VAL A 159      69.370  24.680  81.010  1.00  0.00           H
ATOM   2400 2HG1 VAL A 159      70.040  25.100  82.570  1.00  0.00           H
ATOM   2401 3HG1 VAL A 159      71.120  25.200  81.190  1.00  0.00           H
ATOM   2402  CG2 VAL A 159      69.630  22.430  82.330  1.00  0.00           C
ATOM   2403 1HG2 VAL A 159      68.740  22.410  81.700  1.00  0.00           H
ATOM   2404 2HG2 VAL A 159      69.870  21.430  82.680  1.00  0.00           H
ATOM   2405 3HG2 VAL A 159      69.330  22.920  83.260  1.00  0.00           H
ATOM   2406  C   VAL A 159      71.570  21.230  80.460  1.00  0.00           C
ATOM   2407  O   VAL A 159      72.580  20.950  81.090  1.00  0.00           O
ATOM   2408  N   ASP A 160      70.750  20.290  79.990  1.00  0.00           N
ATOM   2409  H   ASP A 160      69.820  20.570  79.720  1.00  0.00           H
ATOM   2410  CA  ASP A 160      71.220  18.900  79.890  1.00  0.00           C
ATOM   2411  HA  ASP A 160      71.800  18.710  80.790  1.00  0.00           H
ATOM   2412  CB  ASP A 160      69.940  18.020  79.850  1.00  0.00           C
ATOM   2413  HB1 ASP A 160      69.540  18.030  78.830  1.00  0.00           H
ATOM   2414  HB2 ASP A 160      69.240  18.420  80.580  1.00  0.00           H
ATOM   2415  CG  ASP A 160      70.110  16.570  80.230  1.00  0.00           C
ATOM   2416  OD1 ASP A 160      71.200  16.120  80.740  1.00  0.00           O
ATOM   2417  OD2 ASP A 160      69.060  15.840  80.240  1.00  0.00           O
ATOM   2418  C   ASP A 160      72.200  18.680  78.690  1.00  0.00           C
ATOM   2419  O   ASP A 160      73.210  17.980  78.800  1.00  0.00           O
ATOM   2420  N   TYR A 161      71.850  19.260  77.540  1.00  0.00           N
ATOM   2421  H   TYR A 161      71.020  19.830  77.590  1.00  0.00           H
ATOM   2422  CA  TYR A 161      72.580  19.050  76.260  1.00  0.00           C
ATOM   2423  HA  TYR A 161      73.440  18.400  76.450  1.00  0.00           H
ATOM   2424  CB  TYR A 161      71.780  18.230  75.350  1.00  0.00           C
ATOM   2425  HB1 TYR A 161      72.430  18.080  74.490  1.00  0.00           H
ATOM   2426  HB2 TYR A 161      70.870  18.730  75.040  1.00  0.00           H
ATOM   2427  CG  TYR A 161      71.260  16.850  75.810  1.00  0.00           C
ATOM   2428  CD1 TYR A 161      72.050  15.700  75.870  1.00  0.00           C
ATOM   2429  HD1 TYR A 161      73.100  15.850  75.680  1.00  0.00           H
ATOM   2430  CE1 TYR A 161      71.550  14.430  76.070  1.00  0.00           C
ATOM   2431  HE1 TYR A 161      72.210  13.580  76.000  1.00  0.00           H
ATOM   2432  CZ  TYR A 161      70.180  14.270  76.410  1.00  0.00           C
ATOM   2433  OH  TYR A 161      69.520  13.090  76.510  1.00  0.00           O
ATOM   2434  HH  TYR A 161      68.610  13.180  76.780  1.00  0.00           H
ATOM   2435  CE2 TYR A 161      69.420  15.440  76.490  1.00  0.00           C
ATOM   2436  HE2 TYR A 161      68.380  15.350  76.770  1.00  0.00           H
ATOM   2437  CD2 TYR A 161      69.910  16.710  76.100  1.00  0.00           C
ATOM   2438  HD2 TYR A 161      69.330  17.620  76.120  1.00  0.00           H
ATOM   2439  C   TYR A 161      73.230  20.320  75.480  1.00  0.00           C
ATOM   2440  O   TYR A 161      73.350  20.260  74.280  1.00  0.00           O
ATOM   2441  N   GLY A 162      73.590  21.420  76.170  1.00  0.00           N
ATOM   2442  H   GLY A 162      73.450  21.370  77.170  1.00  0.00           H
ATOM   2443  CA  GLY A 162      74.050  22.620  75.610  1.00  0.00           C
ATOM   2444  HA1 GLY A 162      74.300  23.310  76.420  1.00  0.00           H
ATOM   2445  HA2 GLY A 162      73.260  23.080  75.020  1.00  0.00           H
ATOM   2446  C   GLY A 162      75.180  22.630  74.590  1.00  0.00           C
ATOM   2447  O   GLY A 162      75.100  23.410  73.650  1.00  0.00           O
ATOM   2448  N   LYS A 163      76.140  21.680  74.610  1.00  0.00           N
ATOM   2449  H   LYS A 163      76.180  21.000  75.350  1.00  0.00           H
ATOM   2450  CA  LYS A 163      77.240  21.540  73.650  1.00  0.00           C
ATOM   2451  HA  LYS A 163      77.570  22.540  73.370  1.00  0.00           H
ATOM   2452  CB  LYS A 163      78.490  20.880  74.300  1.00  0.00           C
ATOM   2453  HB1 LYS A 163      79.320  20.900  73.590  1.00  0.00           H
ATOM   2454  HB2 LYS A 163      78.260  19.860  74.630  1.00  0.00           H
ATOM   2455  CG  LYS A 163      79.010  21.630  75.500  1.00  0.00           C
ATOM   2456  HG1 LYS A 163      78.350  21.550  76.360  1.00  0.00           H
ATOM   2457  HG2 LYS A 163      79.120  22.700  75.310  1.00  0.00           H
ATOM   2458  CD  LYS A 163      80.380  21.230  76.120  1.00  0.00           C
ATOM   2459  HD1 LYS A 163      81.270  21.200  75.490  1.00  0.00           H
ATOM   2460  HD2 LYS A 163      80.330  20.220  76.540  1.00  0.00           H
ATOM   2461  CE  LYS A 163      80.620  22.210  77.200  1.00  0.00           C
ATOM   2462  HE1 LYS A 163      79.840  22.040  77.950  1.00  0.00           H
ATOM   2463  HE2 LYS A 163      80.610  23.250  76.870  1.00  0.00           H
ATOM   2464  NZ  LYS A 163      81.930  22.000  77.820  1.00  0.00           N
ATOM   2465  HZ1 LYS A 163      82.230  22.770  78.410  1.00  0.00           H
ATOM   2466  HZ2 LYS A 163      82.000  21.110  78.310  1.00  0.00           H
ATOM   2467  HZ3 LYS A 163      82.670  22.040  77.140  1.00  0.00           H
ATOM   2468  C   LYS A 163      76.830  20.860  72.330  1.00  0.00           C
ATOM   2469  O   LYS A 163      77.500  20.820  71.320  1.00  0.00           O
ATOM   2470  N   LYS A 164      75.550  20.390  72.260  1.00  0.00           N
ATOM   2471  H   LYS A 164      74.920  20.470  73.050  1.00  0.00           H
ATOM   2472  CA  LYS A 164      74.900  19.820  70.990  1.00  0.00           C
ATOM   2473  HA  LYS A 164      75.730  19.570  70.340  1.00  0.00           H
ATOM   2474  CB  LYS A 164      74.110  18.600  71.350  1.00  0.00           C
ATOM   2475  HB1 LYS A 164      73.280  18.340  70.690  1.00  0.00           H
ATOM   2476  HB2 LYS A 164      73.710  18.660  72.360  1.00  0.00           H
ATOM   2477  CG  LYS A 164      74.900  17.300  71.510  1.00  0.00           C
ATOM   2478  HG1 LYS A 164      75.500  17.150  70.610  1.00  0.00           H
ATOM   2479  HG2 LYS A 164      74.150  16.520  71.600  1.00  0.00           H
ATOM   2480  CD  LYS A 164      75.790  17.070  72.750  1.00  0.00           C
ATOM   2481  HD1 LYS A 164      75.250  17.220  73.680  1.00  0.00           H
ATOM   2482  HD2 LYS A 164      76.540  17.860  72.720  1.00  0.00           H
ATOM   2483  CE  LYS A 164      76.580  15.740  72.720  1.00  0.00           C
ATOM   2484  HE1 LYS A 164      76.920  15.500  71.710  1.00  0.00           H
ATOM   2485  HE2 LYS A 164      75.860  14.960  72.990  1.00  0.00           H
ATOM   2486  NZ  LYS A 164      77.720  15.850  73.690  1.00  0.00           N
ATOM   2487  HZ1 LYS A 164      77.530  16.320  74.570  1.00  0.00           H
ATOM   2488  HZ2 LYS A 164      78.210  14.980  73.820  1.00  0.00           H
ATOM   2489  HZ3 LYS A 164      78.400  16.520  73.360  1.00  0.00           H
ATOM   2490  C   LYS A 164      73.960  20.870  70.400  1.00  0.00           C
ATOM   2491  O   LYS A 164      73.650  21.880  71.010  1.00  0.00           O
ATOM   2492  N   SER A 165      73.290  20.470  69.290  1.00  0.00           N
ATOM   2493  H   SER A 165      73.470  19.530  68.970  1.00  0.00           H
ATOM   2494  CA  SER A 165      72.400  21.330  68.390  1.00  0.00           C
ATOM   2495  HA  SER A 165      72.670  22.380  68.500  1.00  0.00           H
ATOM   2496  CB  SER A 165      72.540  20.850  66.950  1.00  0.00           C
ATOM   2497  HB1 SER A 165      72.020  21.570  66.320  1.00  0.00           H
ATOM   2498  HB2 SER A 165      72.190  19.810  66.970  1.00  0.00           H
ATOM   2499  OG  SER A 165      73.880  20.710  66.500  1.00  0.00           O
ATOM   2500  HG  SER A 165      74.020  21.080  65.630  1.00  0.00           H
ATOM   2501  C   SER A 165      70.900  21.160  68.820  1.00  0.00           C
ATOM   2502  O   SER A 165      70.430  20.180  69.310  1.00  0.00           O
ATOM   2503  N   LYS A 166      70.160  22.200  68.550  1.00  0.00           N
ATOM   2504  H   LYS A 166      70.710  22.920  68.090  1.00  0.00           H
ATOM   2505  CA  LYS A 166      68.680  22.360  68.640  1.00  0.00           C
ATOM   2506  HA  LYS A 166      68.280  21.350  68.710  1.00  0.00           H
ATOM   2507  CB  LYS A 166      68.290  23.110  69.920  1.00  0.00           C
ATOM   2508  HB1 LYS A 166      67.260  23.440  69.760  1.00  0.00           H
ATOM   2509  HB2 LYS A 166      68.870  24.020  70.080  1.00  0.00           H
ATOM   2510  CG  LYS A 166      68.340  22.260  71.230  1.00  0.00           C
ATOM   2511  HG1 LYS A 166      69.330  21.830  71.250  1.00  0.00           H
ATOM   2512  HG2 LYS A 166      67.570  21.500  71.080  1.00  0.00           H
ATOM   2513  CD  LYS A 166      67.990  23.050  72.510  1.00  0.00           C
ATOM   2514  HD1 LYS A 166      67.300  22.380  73.020  1.00  0.00           H
ATOM   2515  HD2 LYS A 166      67.490  23.980  72.240  1.00  0.00           H
ATOM   2516  CE  LYS A 166      69.200  23.370  73.460  1.00  0.00           C
ATOM   2517  HE1 LYS A 166      69.730  22.450  73.700  1.00  0.00           H
ATOM   2518  HE2 LYS A 166      68.780  23.690  74.410  1.00  0.00           H
ATOM   2519  NZ  LYS A 166      70.180  24.310  72.900  1.00  0.00           N
ATOM   2520  HZ1 LYS A 166      70.790  23.930  72.190  1.00  0.00           H
ATOM   2521  HZ2 LYS A 166      69.730  25.010  72.330  1.00  0.00           H
ATOM   2522  HZ3 LYS A 166      70.750  24.730  73.620  1.00  0.00           H
ATOM   2523  C   LYS A 166      68.170  23.040  67.420  1.00  0.00           C
ATOM   2524  O   LYS A 166      68.200  24.280  67.360  1.00  0.00           O
ATOM   2525  N   LEU A 167      67.490  22.290  66.510  1.00  0.00           N
ATOM   2526  H   LEU A 167      67.500  21.280  66.630  1.00  0.00           H
ATOM   2527  CA  LEU A 167      66.890  22.780  65.210  1.00  0.00           C
ATOM   2528  HA  LEU A 167      67.020  23.860  65.180  1.00  0.00           H
ATOM   2529  CB  LEU A 167      67.380  22.000  64.010  1.00  0.00           C
ATOM   2530  HB1 LEU A 167      66.580  22.050  63.280  1.00  0.00           H
ATOM   2531  HB2 LEU A 167      67.550  20.960  64.270  1.00  0.00           H
ATOM   2532  CG  LEU A 167      68.670  22.530  63.360  1.00  0.00           C
ATOM   2533  HG  LEU A 167      68.490  23.600  63.260  1.00  0.00           H
ATOM   2534  CD1 LEU A 167      69.900  22.530  64.180  1.00  0.00           C
ATOM   2535 1HD1 LEU A 167      70.160  21.520  64.480  1.00  0.00           H
ATOM   2536 2HD1 LEU A 167      70.680  22.950  63.540  1.00  0.00           H
ATOM   2537 3HD1 LEU A 167      69.750  23.130  65.070  1.00  0.00           H
ATOM   2538  CD2 LEU A 167      68.950  21.820  62.040  1.00  0.00           C
ATOM   2539 1HD2 LEU A 167      69.940  21.970  61.600  1.00  0.00           H
ATOM   2540 2HD2 LEU A 167      68.930  20.750  62.280  1.00  0.00           H
ATOM   2541 3HD2 LEU A 167      68.130  22.040  61.360  1.00  0.00           H
ATOM   2542  C   LEU A 167      65.350  22.760  65.200  1.00  0.00           C
ATOM   2543  O   LEU A 167      64.830  21.990  66.000  1.00  0.00           O
ATOM   2544  N   GLU A 168      64.640  23.660  64.450  1.00  0.00           N
ATOM   2545  H   GLU A 168      65.140  24.360  63.920  1.00  0.00           H
ATOM   2546  CA  GLU A 168      63.200  23.610  64.480  1.00  0.00           C
ATOM   2547  HA  GLU A 168      63.020  22.580  64.770  1.00  0.00           H
ATOM   2548  CB  GLU A 168      62.620  24.550  65.540  1.00  0.00           C
ATOM   2549  HB1 GLU A 168      62.970  24.130  66.490  1.00  0.00           H
ATOM   2550  HB2 GLU A 168      61.530  24.480  65.500  1.00  0.00           H
ATOM   2551  CG  GLU A 168      62.910  26.030  65.450  1.00  0.00           C
ATOM   2552  HG1 GLU A 168      62.600  26.320  64.440  1.00  0.00           H
ATOM   2553  HG2 GLU A 168      63.990  26.180  65.390  1.00  0.00           H
ATOM   2554  CD  GLU A 168      62.200  26.810  66.540  1.00  0.00           C
ATOM   2555  OE1 GLU A 168      60.960  26.940  66.420  1.00  0.00           O
ATOM   2556  OE2 GLU A 168      62.810  27.320  67.550  1.00  0.00           O
ATOM   2557  C   GLU A 168      62.490  23.830  63.100  1.00  0.00           C
ATOM   2558  O   GLU A 168      62.970  24.550  62.230  1.00  0.00           O
ATOM   2559  N   PHE A 169      61.230  23.380  62.990  1.00  0.00           N
ATOM   2560  H   PHE A 169      60.800  22.930  63.790  1.00  0.00           H
ATOM   2561  CA  PHE A 169      60.300  23.700  61.930  1.00  0.00           C
ATOM   2562  HA  PHE A 169      60.700  24.530  61.350  1.00  0.00           H
ATOM   2563  CB  PHE A 169      60.290  22.540  60.970  1.00  0.00           C
ATOM   2564  HB1 PHE A 169      59.960  21.630  61.480  1.00  0.00           H
ATOM   2565  HB2 PHE A 169      61.280  22.320  60.570  1.00  0.00           H
ATOM   2566  CG  PHE A 169      59.390  22.640  59.780  1.00  0.00           C
ATOM   2567  CD1 PHE A 169      57.960  22.580  59.880  1.00  0.00           C
ATOM   2568  HD1 PHE A 169      57.510  22.520  60.860  1.00  0.00           H
ATOM   2569  CE1 PHE A 169      57.130  22.570  58.730  1.00  0.00           C
ATOM   2570  HE1 PHE A 169      56.060  22.610  58.860  1.00  0.00           H
ATOM   2571  CZ  PHE A 169      57.680  22.710  57.500  1.00  0.00           C
ATOM   2572  HZ  PHE A 169      57.080  22.850  56.610  1.00  0.00           H
ATOM   2573  CE2 PHE A 169      59.090  22.760  57.350  1.00  0.00           C
ATOM   2574  HE2 PHE A 169      59.470  23.000  56.360  1.00  0.00           H
ATOM   2575  CD2 PHE A 169      59.970  22.760  58.490  1.00  0.00           C
ATOM   2576  HD2 PHE A 169      61.030  22.860  58.330  1.00  0.00           H
ATOM   2577  C   PHE A 169      58.870  24.000  62.530  1.00  0.00           C
ATOM   2578  O   PHE A 169      58.450  23.330  63.480  1.00  0.00           O
ATOM   2579  N   SER A 170      58.290  25.120  62.070  1.00  0.00           N
ATOM   2580  H   SER A 170      58.800  25.690  61.400  1.00  0.00           H
ATOM   2581  CA  SER A 170      57.220  25.820  62.710  1.00  0.00           C
ATOM   2582  HA  SER A 170      56.670  25.210  63.430  1.00  0.00           H
ATOM   2583  CB  SER A 170      57.770  26.960  63.570  1.00  0.00           C
ATOM   2584  HB1 SER A 170      58.240  27.720  62.950  1.00  0.00           H
ATOM   2585  HB2 SER A 170      58.490  26.590  64.300  1.00  0.00           H
ATOM   2586  OG  SER A 170      56.740  27.580  64.310  1.00  0.00           O
ATOM   2587  HG  SER A 170      57.110  28.300  64.810  1.00  0.00           H
ATOM   2588  C   SER A 170      56.160  26.370  61.700  1.00  0.00           C
ATOM   2589  O   SER A 170      56.510  27.230  60.810  1.00  0.00           O
ATOM   2590  N   ILE A 171      54.840  26.140  61.850  1.00  0.00           N
ATOM   2591  H   ILE A 171      54.610  25.560  62.650  1.00  0.00           H
ATOM   2592  CA  ILE A 171      53.820  26.780  61.050  1.00  0.00           C
ATOM   2593  HA  ILE A 171      54.220  26.940  60.050  1.00  0.00           H
ATOM   2594  CB  ILE A 171      52.600  25.800  60.970  1.00  0.00           C
ATOM   2595  HB  ILE A 171      52.230  25.650  61.990  1.00  0.00           H
ATOM   2596  CG2 ILE A 171      51.550  26.550  60.180  1.00  0.00           C
ATOM   2597 1HG2 ILE A 171      51.920  27.340  59.520  1.00  0.00           H
ATOM   2598 2HG2 ILE A 171      50.910  25.920  59.560  1.00  0.00           H
ATOM   2599 3HG2 ILE A 171      50.940  27.080  60.910  1.00  0.00           H
ATOM   2600  CG1 ILE A 171      52.950  24.420  60.330  1.00  0.00           C
ATOM   2601 1HG1 ILE A 171      52.090  23.760  60.310  1.00  0.00           H
ATOM   2602 2HG1 ILE A 171      53.660  23.880  60.960  1.00  0.00           H
ATOM   2603  CD  ILE A 171      53.450  24.480  58.880  1.00  0.00           C
ATOM   2604  HD1 ILE A 171      52.770  25.110  58.310  1.00  0.00           H
ATOM   2605  HD2 ILE A 171      54.420  24.970  58.820  1.00  0.00           H
ATOM   2606  HD3 ILE A 171      53.420  23.470  58.460  1.00  0.00           H
ATOM   2607  C   ILE A 171      53.430  28.170  61.740  1.00  0.00           C
ATOM   2608  O   ILE A 171      52.710  28.200  62.760  1.00  0.00           O
ATOM   2609  N   TYR A 172      53.830  29.330  61.230  1.00  0.00           N
ATOM   2610  H   TYR A 172      54.340  29.210  60.360  1.00  0.00           H
ATOM   2611  CA  TYR A 172      53.180  30.600  61.530  1.00  0.00           C
ATOM   2612  HA  TYR A 172      53.370  30.730  62.590  1.00  0.00           H
ATOM   2613  CB  TYR A 172      54.080  31.690  60.890  1.00  0.00           C
ATOM   2614  HB1 TYR A 172      54.200  31.580  59.810  1.00  0.00           H
ATOM   2615  HB2 TYR A 172      55.060  31.590  61.350  1.00  0.00           H
ATOM   2616  CG  TYR A 172      53.660  33.180  61.080  1.00  0.00           C
ATOM   2617  CD1 TYR A 172      52.740  33.670  60.160  1.00  0.00           C
ATOM   2618  HD1 TYR A 172      52.280  33.010  59.440  1.00  0.00           H
ATOM   2619  CE1 TYR A 172      52.650  35.070  60.030  1.00  0.00           C
ATOM   2620  HE1 TYR A 172      51.980  35.480  59.280  1.00  0.00           H
ATOM   2621  CZ  TYR A 172      53.430  35.900  60.850  1.00  0.00           C
ATOM   2622  OH  TYR A 172      53.270  37.210  60.730  1.00  0.00           O
ATOM   2623  HH  TYR A 172      53.740  37.750  61.360  1.00  0.00           H
ATOM   2624  CE2 TYR A 172      54.360  35.340  61.740  1.00  0.00           C
ATOM   2625  HE2 TYR A 172      55.000  35.980  62.340  1.00  0.00           H
ATOM   2626  CD2 TYR A 172      54.440  34.010  61.850  1.00  0.00           C
ATOM   2627  HD2 TYR A 172      55.130  33.550  62.540  1.00  0.00           H
ATOM   2628  C   TYR A 172      51.750  30.590  61.010  1.00  0.00           C
ATOM   2629  O   TYR A 172      51.530  30.200  59.850  1.00  0.00           O
ATOM   2630  N   PRO A 173      50.740  30.950  61.860  1.00  0.00           N
ATOM   2631  CD  PRO A 173      50.990  31.420  63.230  1.00  0.00           C
ATOM   2632  HD1 PRO A 173      51.620  32.310  63.150  1.00  0.00           H
ATOM   2633  HD2 PRO A 173      51.470  30.660  63.860  1.00  0.00           H
ATOM   2634  CG  PRO A 173      49.580  31.690  63.790  1.00  0.00           C
ATOM   2635  HG1 PRO A 173      49.120  32.680  63.720  1.00  0.00           H
ATOM   2636  HG2 PRO A 173      49.750  31.480  64.840  1.00  0.00           H
ATOM   2637  CB  PRO A 173      48.660  30.790  62.990  1.00  0.00           C
ATOM   2638  HB1 PRO A 173      47.720  31.340  62.920  1.00  0.00           H
ATOM   2639  HB2 PRO A 173      48.410  29.810  63.400  1.00  0.00           H
ATOM   2640  CA  PRO A 173      49.300  30.700  61.590  1.00  0.00           C
ATOM   2641  HA  PRO A 173      49.070  29.750  61.110  1.00  0.00           H
ATOM   2642  C   PRO A 173      48.660  31.680  60.660  1.00  0.00           C
ATOM   2643  O   PRO A 173      49.160  32.770  60.520  1.00  0.00           O
ATOM   2644  N   ALA A 174      47.500  31.370  60.080  1.00  0.00           N
ATOM   2645  H   ALA A 174      47.060  30.480  60.280  1.00  0.00           H
ATOM   2646  CA  ALA A 174      46.630  32.300  59.340  1.00  0.00           C
ATOM   2647  HA  ALA A 174      47.130  33.260  59.490  1.00  0.00           H
ATOM   2648  CB  ALA A 174      46.640  31.950  57.850  1.00  0.00           C
ATOM   2649  HB1 ALA A 174      46.340  30.910  57.750  1.00  0.00           H
ATOM   2650  HB2 ALA A 174      45.940  32.630  57.360  1.00  0.00           H
ATOM   2651  HB3 ALA A 174      47.650  32.020  57.450  1.00  0.00           H
ATOM   2652  C   ALA A 174      45.180  32.380  59.800  1.00  0.00           C
ATOM   2653  O   ALA A 174      44.660  31.380  60.350  1.00  0.00           O
ATOM   2654  N   PRO A 175      44.420  33.470  59.530  1.00  0.00           N
ATOM   2655  CD  PRO A 175      44.840  34.660  58.770  1.00  0.00           C
ATOM   2656  HD1 PRO A 175      44.510  34.500  57.740  1.00  0.00           H
ATOM   2657  HD2 PRO A 175      45.910  34.850  58.740  1.00  0.00           H
ATOM   2658  CG  PRO A 175      44.040  35.740  59.390  1.00  0.00           C
ATOM   2659  HG1 PRO A 175      44.040  36.670  58.820  1.00  0.00           H
ATOM   2660  HG2 PRO A 175      44.550  36.080  60.290  1.00  0.00           H
ATOM   2661  CB  PRO A 175      42.720  35.030  59.530  1.00  0.00           C
ATOM   2662  HB1 PRO A 175      42.230  34.970  58.560  1.00  0.00           H
ATOM   2663  HB2 PRO A 175      42.060  35.630  60.160  1.00  0.00           H
ATOM   2664  CA  PRO A 175      43.040  33.670  60.110  1.00  0.00           C
ATOM   2665  HA  PRO A 175      43.010  33.700  61.200  1.00  0.00           H
ATOM   2666  C   PRO A 175      42.000  32.660  59.660  1.00  0.00           C
ATOM   2667  O   PRO A 175      41.110  32.430  60.490  1.00  0.00           O
ATOM   2668  N   GLN A 176      42.030  32.050  58.430  1.00  0.00           N
ATOM   2669  H   GLN A 176      42.680  32.290  57.690  1.00  0.00           H
ATOM   2670  CA  GLN A 176      41.140  30.930  58.010  1.00  0.00           C
ATOM   2671  HA  GLN A 176      40.130  31.290  58.200  1.00  0.00           H
ATOM   2672  CB  GLN A 176      41.400  30.730  56.460  1.00  0.00           C
ATOM   2673  HB1 GLN A 176      40.870  29.810  56.210  1.00  0.00           H
ATOM   2674  HB2 GLN A 176      42.450  30.510  56.280  1.00  0.00           H
ATOM   2675  CG  GLN A 176      40.790  31.900  55.580  1.00  0.00           C
ATOM   2676  HG1 GLN A 176      39.750  31.950  55.910  1.00  0.00           H
ATOM   2677  HG2 GLN A 176      40.770  31.600  54.530  1.00  0.00           H
ATOM   2678  CD  GLN A 176      41.460  33.200  55.830  1.00  0.00           C
ATOM   2679  OE1 GLN A 176      42.670  33.320  56.100  1.00  0.00           O
ATOM   2680  NE2 GLN A 176      40.610  34.160  55.860  1.00  0.00           N
ATOM   2681 1HE2 GLN A 176      39.650  34.100  55.560  1.00  0.00           H
ATOM   2682 2HE2 GLN A 176      41.010  35.080  56.020  1.00  0.00           H
ATOM   2683  C   GLN A 176      41.360  29.550  58.750  1.00  0.00           C
ATOM   2684  O   GLN A 176      40.470  28.720  58.670  1.00  0.00           O
ATOM   2685  N   VAL A 177      42.480  29.350  59.460  1.00  0.00           N
ATOM   2686  H   VAL A 177      43.280  29.950  59.340  1.00  0.00           H
ATOM   2687  CA  VAL A 177      42.610  28.080  60.220  1.00  0.00           C
ATOM   2688  HA  VAL A 177      41.640  27.600  60.080  1.00  0.00           H
ATOM   2689  CB  VAL A 177      43.740  27.250  59.630  1.00  0.00           C
ATOM   2690  HB  VAL A 177      43.750  26.310  60.180  1.00  0.00           H
ATOM   2691  CG1 VAL A 177      43.490  26.810  58.200  1.00  0.00           C
ATOM   2692 1HG1 VAL A 177      43.420  27.670  57.530  1.00  0.00           H
ATOM   2693 2HG1 VAL A 177      44.330  26.230  57.840  1.00  0.00           H
ATOM   2694 3HG1 VAL A 177      42.660  26.110  58.140  1.00  0.00           H
ATOM   2695  CG2 VAL A 177      45.080  28.020  59.670  1.00  0.00           C
ATOM   2696 1HG2 VAL A 177      45.780  27.210  59.450  1.00  0.00           H
ATOM   2697 2HG2 VAL A 177      45.260  28.720  58.860  1.00  0.00           H
ATOM   2698 3HG2 VAL A 177      45.300  28.630  60.550  1.00  0.00           H
ATOM   2699  C   VAL A 177      42.750  28.410  61.690  1.00  0.00           C
ATOM   2700  O   VAL A 177      42.520  27.510  62.520  1.00  0.00           O
ATOM   2701  N   SER A 178      43.190  29.630  62.050  1.00  0.00           N
ATOM   2702  H   SER A 178      43.550  30.320  61.400  1.00  0.00           H
ATOM   2703  CA  SER A 178      43.300  30.000  63.480  1.00  0.00           C
ATOM   2704  HA  SER A 178      43.860  29.220  64.000  1.00  0.00           H
ATOM   2705  CB  SER A 178      43.950  31.390  63.600  1.00  0.00           C
ATOM   2706  HB1 SER A 178      44.000  31.750  64.630  1.00  0.00           H
ATOM   2707  HB2 SER A 178      43.500  32.120  62.930  1.00  0.00           H
ATOM   2708  OG  SER A 178      45.300  31.240  63.230  1.00  0.00           O
ATOM   2709  HG  SER A 178      45.720  31.050  64.070  1.00  0.00           H
ATOM   2710  C   SER A 178      41.920  30.130  64.100  1.00  0.00           C
ATOM   2711  O   SER A 178      40.970  30.480  63.390  1.00  0.00           O
ATOM   2712  N   THR A 179      41.830  29.930  65.400  1.00  0.00           N
ATOM   2713  H   THR A 179      42.680  29.740  65.900  1.00  0.00           H
ATOM   2714  CA  THR A 179      40.600  30.320  66.200  1.00  0.00           C
ATOM   2715  HA  THR A 179      39.960  30.990  65.620  1.00  0.00           H
ATOM   2716  CB  THR A 179      39.870  29.010  66.570  1.00  0.00           C
ATOM   2717  HB  THR A 179      40.520  28.320  67.120  1.00  0.00           H
ATOM   2718  CG2 THR A 179      38.580  29.230  67.290  1.00  0.00           C
ATOM   2719 1HG2 THR A 179      37.960  29.880  66.660  1.00  0.00           H
ATOM   2720 2HG2 THR A 179      38.040  28.300  67.450  1.00  0.00           H
ATOM   2721 3HG2 THR A 179      38.730  29.760  68.230  1.00  0.00           H
ATOM   2722  OG1 THR A 179      39.500  28.310  65.400  1.00  0.00           O
ATOM   2723  HG1 THR A 179      40.210  27.690  65.250  1.00  0.00           H
ATOM   2724  C   THR A 179      40.970  31.100  67.450  1.00  0.00           C
ATOM   2725  O   THR A 179      40.230  32.070  67.710  1.00  0.00           O
ATOM   2726  N   ALA A 180      42.060  30.790  68.170  1.00  0.00           N
ATOM   2727  H   ALA A 180      42.710  30.040  67.990  1.00  0.00           H
ATOM   2728  CA  ALA A 180      42.340  31.420  69.460  1.00  0.00           C
ATOM   2729  HA  ALA A 180      41.480  31.370  70.130  1.00  0.00           H
ATOM   2730  CB  ALA A 180      43.530  30.590  70.100  1.00  0.00           C
ATOM   2731  HB1 ALA A 180      43.860  30.970  71.060  1.00  0.00           H
ATOM   2732  HB2 ALA A 180      43.130  29.580  70.280  1.00  0.00           H
ATOM   2733  HB3 ALA A 180      44.300  30.460  69.340  1.00  0.00           H
ATOM   2734  C   ALA A 180      42.780  32.850  69.270  1.00  0.00           C
ATOM   2735  O   ALA A 180      43.130  33.280  68.180  1.00  0.00           O
ATOM   2736  N   VAL A 181      42.710  33.580  70.420  1.00  0.00           N
ATOM   2737  H   VAL A 181      42.580  33.090  71.290  1.00  0.00           H
ATOM   2738  CA  VAL A 181      42.760  35.050  70.340  1.00  0.00           C
ATOM   2739  HA  VAL A 181      42.760  35.390  69.300  1.00  0.00           H
ATOM   2740  CB  VAL A 181      41.510  35.620  71.030  1.00  0.00           C
ATOM   2741  HB  VAL A 181      41.390  35.150  72.010  1.00  0.00           H
ATOM   2742  CG1 VAL A 181      41.460  37.180  71.140  1.00  0.00           C
ATOM   2743 1HG1 VAL A 181      40.490  37.560  71.440  1.00  0.00           H
ATOM   2744 2HG1 VAL A 181      42.320  37.490  71.750  1.00  0.00           H
ATOM   2745 3HG1 VAL A 181      41.650  37.650  70.180  1.00  0.00           H
ATOM   2746  CG2 VAL A 181      40.310  35.260  70.210  1.00  0.00           C
ATOM   2747 1HG2 VAL A 181      40.300  34.230  69.850  1.00  0.00           H
ATOM   2748 2HG2 VAL A 181      39.350  35.370  70.720  1.00  0.00           H
ATOM   2749 3HG2 VAL A 181      40.330  35.950  69.360  1.00  0.00           H
ATOM   2750  C   VAL A 181      44.130  35.480  70.890  1.00  0.00           C
ATOM   2751  O   VAL A 181      44.660  36.490  70.460  1.00  0.00           O
ATOM   2752  N   VAL A 182      44.690  34.760  71.880  1.00  0.00           N
ATOM   2753  H   VAL A 182      44.160  33.920  72.060  1.00  0.00           H
ATOM   2754  CA  VAL A 182      45.970  35.010  72.580  1.00  0.00           C
ATOM   2755  HA  VAL A 182      46.110  36.090  72.640  1.00  0.00           H
ATOM   2756  CB  VAL A 182      45.900  34.440  74.030  1.00  0.00           C
ATOM   2757  HB  VAL A 182      46.840  34.710  74.520  1.00  0.00           H
ATOM   2758  CG1 VAL A 182      44.730  34.940  74.970  1.00  0.00           C
ATOM   2759 1HG1 VAL A 182      45.100  35.120  75.980  1.00  0.00           H
ATOM   2760 2HG1 VAL A 182      44.360  35.910  74.640  1.00  0.00           H
ATOM   2761 3HG1 VAL A 182      43.890  34.240  74.940  1.00  0.00           H
ATOM   2762  CG2 VAL A 182      45.850  32.910  74.000  1.00  0.00           C
ATOM   2763 1HG2 VAL A 182      46.770  32.590  73.520  1.00  0.00           H
ATOM   2764 2HG2 VAL A 182      45.580  32.410  74.920  1.00  0.00           H
ATOM   2765 3HG2 VAL A 182      45.060  32.640  73.300  1.00  0.00           H
ATOM   2766  C   VAL A 182      47.170  34.570  71.720  1.00  0.00           C
ATOM   2767  O   VAL A 182      48.280  34.330  72.250  1.00  0.00           O
ATOM   2768  N   GLU A 183      46.930  34.280  70.460  1.00  0.00           N
ATOM   2769  H   GLU A 183      46.020  34.480  70.080  1.00  0.00           H
ATOM   2770  CA  GLU A 183      47.880  33.800  69.460  1.00  0.00           C
ATOM   2771  HA  GLU A 183      48.200  32.820  69.820  1.00  0.00           H
ATOM   2772  CB  GLU A 183      47.050  33.490  68.200  1.00  0.00           C
ATOM   2773  HB1 GLU A 183      46.350  34.320  68.080  1.00  0.00           H
ATOM   2774  HB2 GLU A 183      46.400  32.620  68.330  1.00  0.00           H
ATOM   2775  CG  GLU A 183      47.820  33.110  66.940  1.00  0.00           C
ATOM   2776  HG1 GLU A 183      48.530  32.300  67.110  1.00  0.00           H
ATOM   2777  HG2 GLU A 183      48.370  33.990  66.600  1.00  0.00           H
ATOM   2778  CD  GLU A 183      46.880  32.640  65.800  1.00  0.00           C
ATOM   2779  OE1 GLU A 183      46.630  31.440  65.690  1.00  0.00           O
ATOM   2780  OE2 GLU A 183      46.430  33.550  65.060  1.00  0.00           O
ATOM   2781  C   GLU A 183      49.060  34.810  69.270  1.00  0.00           C
ATOM   2782  O   GLU A 183      50.210  34.370  69.310  1.00  0.00           O
ATOM   2783  N   PRO A 184      48.870  36.170  69.230  1.00  0.00           N
ATOM   2784  CD  PRO A 184      47.640  36.850  69.330  1.00  0.00           C
ATOM   2785  HD1 PRO A 184      47.240  37.040  70.330  1.00  0.00           H
ATOM   2786  HD2 PRO A 184      46.880  36.460  68.650  1.00  0.00           H
ATOM   2787  CG  PRO A 184      47.960  38.270  68.750  1.00  0.00           C
ATOM   2788  HG1 PRO A 184      47.410  39.050  69.280  1.00  0.00           H
ATOM   2789  HG2 PRO A 184      47.730  38.210  67.690  1.00  0.00           H
ATOM   2790  CB  PRO A 184      49.500  38.480  68.870  1.00  0.00           C
ATOM   2791  HB1 PRO A 184      49.710  39.290  69.570  1.00  0.00           H
ATOM   2792  HB2 PRO A 184      49.880  38.850  67.910  1.00  0.00           H
ATOM   2793  CA  PRO A 184      50.050  37.040  69.220  1.00  0.00           C
ATOM   2794  HA  PRO A 184      50.660  36.710  68.390  1.00  0.00           H
ATOM   2795  C   PRO A 184      50.870  37.030  70.450  1.00  0.00           C
ATOM   2796  O   PRO A 184      52.090  37.330  70.410  1.00  0.00           O
ATOM   2797  N   TYR A 185      50.310  36.740  71.630  1.00  0.00           N
ATOM   2798  H   TYR A 185      49.300  36.700  71.640  1.00  0.00           H
ATOM   2799  CA  TYR A 185      51.080  36.770  72.840  1.00  0.00           C
ATOM   2800  HA  TYR A 185      51.730  37.640  72.770  1.00  0.00           H
ATOM   2801  CB  TYR A 185      50.150  36.840  74.080  1.00  0.00           C
ATOM   2802  HB1 TYR A 185      50.790  36.800  74.960  1.00  0.00           H
ATOM   2803  HB2 TYR A 185      49.590  35.920  74.220  1.00  0.00           H
ATOM   2804  CG  TYR A 185      49.250  38.050  74.290  1.00  0.00           C
ATOM   2805  CD1 TYR A 185      49.460  39.270  73.540  1.00  0.00           C
ATOM   2806  HD1 TYR A 185      50.050  39.270  72.640  1.00  0.00           H
ATOM   2807  CE1 TYR A 185      48.620  40.370  73.740  1.00  0.00           C
ATOM   2808  HE1 TYR A 185      48.620  41.290  73.170  1.00  0.00           H
ATOM   2809  CZ  TYR A 185      47.720  40.410  74.820  1.00  0.00           C
ATOM   2810  OH  TYR A 185      46.970  41.500  75.090  1.00  0.00           O
ATOM   2811  HH  TYR A 185      46.520  41.430  75.930  1.00  0.00           H
ATOM   2812  CE2 TYR A 185      47.580  39.210  75.580  1.00  0.00           C
ATOM   2813  HE2 TYR A 185      46.890  39.210  76.410  1.00  0.00           H
ATOM   2814  CD2 TYR A 185      48.320  38.100  75.280  1.00  0.00           C
ATOM   2815  HD2 TYR A 185      48.320  37.220  75.910  1.00  0.00           H
ATOM   2816  C   TYR A 185      51.970  35.570  72.860  1.00  0.00           C
ATOM   2817  O   TYR A 185      53.200  35.610  73.070  1.00  0.00           O
ATOM   2818  N   ASN A 186      51.440  34.370  72.480  1.00  0.00           N
ATOM   2819  H   ASN A 186      50.450  34.290  72.320  1.00  0.00           H
ATOM   2820  CA  ASN A 186      52.280  33.080  72.410  1.00  0.00           C
ATOM   2821  HA  ASN A 186      52.710  32.910  73.400  1.00  0.00           H
ATOM   2822  CB  ASN A 186      51.320  31.910  72.020  1.00  0.00           C
ATOM   2823  HB1 ASN A 186      51.990  31.090  71.750  1.00  0.00           H
ATOM   2824  HB2 ASN A 186      50.770  32.160  71.110  1.00  0.00           H
ATOM   2825  CG  ASN A 186      50.310  31.390  73.030  1.00  0.00           C
ATOM   2826  OD1 ASN A 186      50.210  31.840  74.190  1.00  0.00           O
ATOM   2827  ND2 ASN A 186      49.630  30.360  72.610  1.00  0.00           N
ATOM   2828 1HD2 ASN A 186      49.610  30.110  71.630  1.00  0.00           H
ATOM   2829 2HD2 ASN A 186      48.830  30.170  73.200  1.00  0.00           H
ATOM   2830  C   ASN A 186      53.380  33.170  71.380  1.00  0.00           C
ATOM   2831  O   ASN A 186      54.480  32.640  71.580  1.00  0.00           O
ATOM   2832  N   SER A 187      53.180  34.040  70.350  1.00  0.00           N
ATOM   2833  H   SER A 187      52.230  34.390  70.280  1.00  0.00           H
ATOM   2834  CA  SER A 187      54.080  34.190  69.170  1.00  0.00           C
ATOM   2835  HA  SER A 187      54.530  33.220  68.950  1.00  0.00           H
ATOM   2836  CB  SER A 187      53.330  34.600  67.900  1.00  0.00           C
ATOM   2837  HB1 SER A 187      54.010  34.740  67.060  1.00  0.00           H
ATOM   2838  HB2 SER A 187      52.770  35.530  67.980  1.00  0.00           H
ATOM   2839  OG  SER A 187      52.520  33.500  67.830  1.00  0.00           O
ATOM   2840  HG  SER A 187      51.730  33.630  68.360  1.00  0.00           H
ATOM   2841  C   SER A 187      55.240  35.190  69.530  1.00  0.00           C
ATOM   2842  O   SER A 187      56.460  34.940  69.330  1.00  0.00           O
ATOM   2843  N   ILE A 188      54.890  36.250  70.280  1.00  0.00           N
ATOM   2844  H   ILE A 188      53.880  36.320  70.350  1.00  0.00           H
ATOM   2845  CA  ILE A 188      55.910  37.190  70.900  1.00  0.00           C
ATOM   2846  HA  ILE A 188      56.790  37.350  70.270  1.00  0.00           H
ATOM   2847  CB  ILE A 188      55.270  38.510  71.240  1.00  0.00           C
ATOM   2848  HB  ILE A 188      54.230  38.320  71.500  1.00  0.00           H
ATOM   2849  CG2 ILE A 188      56.020  39.170  72.430  1.00  0.00           C
ATOM   2850 1HG2 ILE A 188      57.090  39.370  72.340  1.00  0.00           H
ATOM   2851 2HG2 ILE A 188      55.520  40.130  72.560  1.00  0.00           H
ATOM   2852 3HG2 ILE A 188      55.810  38.630  73.350  1.00  0.00           H
ATOM   2853  CG1 ILE A 188      55.320  39.460  70.040  1.00  0.00           C
ATOM   2854 1HG1 ILE A 188      56.310  39.410  69.590  1.00  0.00           H
ATOM   2855 2HG1 ILE A 188      55.100  40.460  70.420  1.00  0.00           H
ATOM   2856  CD  ILE A 188      54.250  39.210  68.950  1.00  0.00           C
ATOM   2857  HD1 ILE A 188      54.130  39.970  68.180  1.00  0.00           H
ATOM   2858  HD2 ILE A 188      54.420  38.280  68.410  1.00  0.00           H
ATOM   2859  HD3 ILE A 188      53.290  39.170  69.470  1.00  0.00           H
ATOM   2860  C   ILE A 188      56.580  36.580  72.120  1.00  0.00           C
ATOM   2861  O   ILE A 188      57.760  36.820  72.290  1.00  0.00           O
ATOM   2862  N   LEU A 189      55.890  35.630  72.800  1.00  0.00           N
ATOM   2863  H   LEU A 189      54.900  35.580  72.600  1.00  0.00           H
ATOM   2864  CA  LEU A 189      56.500  34.770  73.820  1.00  0.00           C
ATOM   2865  HA  LEU A 189      57.120  35.470  74.380  1.00  0.00           H
ATOM   2866  CB  LEU A 189      55.470  34.190  74.810  1.00  0.00           C
ATOM   2867  HB1 LEU A 189      55.960  33.620  75.600  1.00  0.00           H
ATOM   2868  HB2 LEU A 189      54.830  33.480  74.290  1.00  0.00           H
ATOM   2869  CG  LEU A 189      54.700  35.210  75.650  1.00  0.00           C
ATOM   2870  HG  LEU A 189      54.340  36.010  75.000  1.00  0.00           H
ATOM   2871  CD1 LEU A 189      53.550  34.670  76.430  1.00  0.00           C
ATOM   2872 1HD1 LEU A 189      53.920  33.870  77.080  1.00  0.00           H
ATOM   2873 2HD1 LEU A 189      53.180  35.500  77.020  1.00  0.00           H
ATOM   2874 3HD1 LEU A 189      52.770  34.400  75.720  1.00  0.00           H
ATOM   2875  CD2 LEU A 189      55.650  36.010  76.510  1.00  0.00           C
ATOM   2876 1HD2 LEU A 189      56.440  36.470  75.910  1.00  0.00           H
ATOM   2877 2HD2 LEU A 189      55.230  36.770  77.160  1.00  0.00           H
ATOM   2878 3HD2 LEU A 189      56.180  35.430  77.270  1.00  0.00           H
ATOM   2879  C   LEU A 189      57.540  33.700  73.190  1.00  0.00           C
ATOM   2880  O   LEU A 189      58.290  33.210  73.940  1.00  0.00           O
ATOM   2881  N   THR A 190      57.410  33.310  71.950  1.00  0.00           N
ATOM   2882  H   THR A 190      56.780  33.820  71.360  1.00  0.00           H
ATOM   2883  CA  THR A 190      58.430  32.470  71.300  1.00  0.00           C
ATOM   2884  HA  THR A 190      58.690  31.580  71.870  1.00  0.00           H
ATOM   2885  CB  THR A 190      57.670  32.000  70.000  1.00  0.00           C
ATOM   2886  HB  THR A 190      57.360  32.870  69.420  1.00  0.00           H
ATOM   2887  CG2 THR A 190      58.480  31.080  69.070  1.00  0.00           C
ATOM   2888 1HG2 THR A 190      59.260  31.730  68.680  1.00  0.00           H
ATOM   2889 2HG2 THR A 190      58.820  30.280  69.730  1.00  0.00           H
ATOM   2890 3HG2 THR A 190      57.900  30.650  68.260  1.00  0.00           H
ATOM   2891  OG1 THR A 190      56.540  31.230  70.380  1.00  0.00           O
ATOM   2892  HG1 THR A 190      55.910  31.800  70.820  1.00  0.00           H
ATOM   2893  C   THR A 190      59.730  33.240  70.990  1.00  0.00           C
ATOM   2894  O   THR A 190      60.790  32.770  71.400  1.00  0.00           O
ATOM   2895  N   THR A 191      59.660  34.480  70.390  1.00  0.00           N
ATOM   2896  H   THR A 191      58.810  34.790  69.940  1.00  0.00           H
ATOM   2897  CA  THR A 191      60.930  35.210  70.160  1.00  0.00           C
ATOM   2898  HA  THR A 191      61.590  34.420  69.810  1.00  0.00           H
ATOM   2899  CB  THR A 191      60.790  36.140  68.970  1.00  0.00           C
ATOM   2900  HB  THR A 191      61.610  36.840  69.110  1.00  0.00           H
ATOM   2901  CG2 THR A 191      60.930  35.370  67.640  1.00  0.00           C
ATOM   2902 1HG2 THR A 191      61.860  34.810  67.520  1.00  0.00           H
ATOM   2903 2HG2 THR A 191      60.160  34.600  67.620  1.00  0.00           H
ATOM   2904 3HG2 THR A 191      60.740  36.020  66.790  1.00  0.00           H
ATOM   2905  OG1 THR A 191      59.530  36.830  69.010  1.00  0.00           O
ATOM   2906  HG1 THR A 191      59.580  37.510  69.690  1.00  0.00           H
ATOM   2907  C   THR A 191      61.570  35.810  71.410  1.00  0.00           C
ATOM   2908  O   THR A 191      62.630  36.400  71.390  1.00  0.00           O
ATOM   2909  N   HIS A 192      60.940  35.530  72.540  1.00  0.00           N
ATOM   2910  H   HIS A 192      60.150  34.910  72.400  1.00  0.00           H
ATOM   2911  CA  HIS A 192      61.420  35.920  73.870  1.00  0.00           C
ATOM   2912  HA  HIS A 192      62.260  36.600  73.770  1.00  0.00           H
ATOM   2913  CB  HIS A 192      60.200  36.620  74.540  1.00  0.00           C
ATOM   2914  HB1 HIS A 192      59.310  36.010  74.660  1.00  0.00           H
ATOM   2915  HB2 HIS A 192      59.940  37.530  74.000  1.00  0.00           H
ATOM   2916  CG  HIS A 192      60.580  37.130  75.940  1.00  0.00           C
ATOM   2917  ND1 HIS A 192      61.680  37.900  76.230  1.00  0.00           N
ATOM   2918  HD1 HIS A 192      62.350  38.210  75.540  1.00  0.00           H
ATOM   2919  CE1 HIS A 192      61.630  38.190  77.520  1.00  0.00           C
ATOM   2920  HE1 HIS A 192      62.390  38.800  77.980  1.00  0.00           H
ATOM   2921  NE2 HIS A 192      60.610  37.530  78.080  1.00  0.00           N
ATOM   2922  HE2 HIS A 192      60.400  37.560  79.070  1.00  0.00           H
ATOM   2923  CD2 HIS A 192      59.920  36.950  77.030  1.00  0.00           C
ATOM   2924  HD2 HIS A 192      58.950  36.490  77.180  1.00  0.00           H
ATOM   2925  C   HIS A 192      61.950  34.610  74.640  1.00  0.00           C
ATOM   2926  O   HIS A 192      62.580  34.670  75.740  1.00  0.00           O
ATOM   2927  N   THR A 193      61.600  33.460  74.140  1.00  0.00           N
ATOM   2928  H   THR A 193      61.050  33.420  73.300  1.00  0.00           H
ATOM   2929  CA  THR A 193      61.910  32.170  74.900  1.00  0.00           C
ATOM   2930  HA  THR A 193      62.600  32.390  75.710  1.00  0.00           H
ATOM   2931  CB  THR A 193      60.720  31.620  75.680  1.00  0.00           C
ATOM   2932  HB  THR A 193      61.060  30.760  76.260  1.00  0.00           H
ATOM   2933  CG2 THR A 193      60.230  32.650  76.590  1.00  0.00           C
ATOM   2934 1HG2 THR A 193      59.540  32.290  77.360  1.00  0.00           H
ATOM   2935 2HG2 THR A 193      61.150  32.970  77.090  1.00  0.00           H
ATOM   2936 3HG2 THR A 193      59.810  33.540  76.120  1.00  0.00           H
ATOM   2937  OG1 THR A 193      59.770  31.220  74.680  1.00  0.00           O
ATOM   2938  HG1 THR A 193      59.320  32.010  74.390  1.00  0.00           H
ATOM   2939  C   THR A 193      62.550  31.010  74.130  1.00  0.00           C
ATOM   2940  O   THR A 193      63.130  30.140  74.760  1.00  0.00           O
ATOM   2941  N   THR A 194      62.550  31.070  72.810  1.00  0.00           N
ATOM   2942  H   THR A 194      61.990  31.780  72.350  1.00  0.00           H
ATOM   2943  CA  THR A 194      63.200  30.060  71.980  1.00  0.00           C
ATOM   2944  HA  THR A 194      63.590  29.270  72.610  1.00  0.00           H
ATOM   2945  CB  THR A 194      62.220  29.260  71.210  1.00  0.00           C
ATOM   2946  HB  THR A 194      62.780  28.670  70.480  1.00  0.00           H
ATOM   2947  CG2 THR A 194      61.400  28.270  72.020  1.00  0.00           C
ATOM   2948 1HG2 THR A 194      60.780  28.760  72.770  1.00  0.00           H
ATOM   2949 2HG2 THR A 194      60.810  27.690  71.310  1.00  0.00           H
ATOM   2950 3HG2 THR A 194      62.080  27.550  72.480  1.00  0.00           H
ATOM   2951  OG1 THR A 194      61.170  30.000  70.640  1.00  0.00           O
ATOM   2952  HG1 THR A 194      60.650  29.450  70.050  1.00  0.00           H
ATOM   2953  C   THR A 194      64.360  30.650  71.170  1.00  0.00           C
ATOM   2954  O   THR A 194      65.370  30.000  70.930  1.00  0.00           O
ATOM   2955  N   LEU A 195      64.320  31.990  70.940  1.00  0.00           N
ATOM   2956  H   LEU A 195      63.520  32.470  71.330  1.00  0.00           H
ATOM   2957  CA  LEU A 195      65.300  32.750  70.200  1.00  0.00           C
ATOM   2958  HA  LEU A 195      65.260  32.300  69.200  1.00  0.00           H
ATOM   2959  CB  LEU A 195      64.880  34.190  70.090  1.00  0.00           C
ATOM   2960  HB1 LEU A 195      65.110  34.790  70.970  1.00  0.00           H
ATOM   2961  HB2 LEU A 195      63.830  34.250  69.810  1.00  0.00           H
ATOM   2962  CG  LEU A 195      65.470  35.060  68.920  1.00  0.00           C
ATOM   2963  HG  LEU A 195      66.540  35.050  69.110  1.00  0.00           H
ATOM   2964  CD1 LEU A 195      65.240  34.310  67.560  1.00  0.00           C
ATOM   2965 1HD1 LEU A 195      66.000  33.550  67.470  1.00  0.00           H
ATOM   2966 2HD1 LEU A 195      64.220  33.920  67.560  1.00  0.00           H
ATOM   2967 3HD1 LEU A 195      65.490  34.900  66.680  1.00  0.00           H
ATOM   2968  CD2 LEU A 195      65.010  36.500  68.860  1.00  0.00           C
ATOM   2969 1HD2 LEU A 195      65.430  37.210  69.570  1.00  0.00           H
ATOM   2970 2HD2 LEU A 195      65.500  36.860  67.950  1.00  0.00           H
ATOM   2971 3HD2 LEU A 195      63.940  36.660  68.920  1.00  0.00           H
ATOM   2972  C   LEU A 195      66.740  32.660  70.720  1.00  0.00           C
ATOM   2973  O   LEU A 195      67.670  32.770  69.990  1.00  0.00           O
ATOM   2974  N   GLU A 196      66.960  32.290  72.000  1.00  0.00           N
ATOM   2975  H   GLU A 196      66.160  32.250  72.610  1.00  0.00           H
ATOM   2976  CA  GLU A 196      68.290  32.000  72.590  1.00  0.00           C
ATOM   2977  HA  GLU A 196      69.070  32.330  71.910  1.00  0.00           H
ATOM   2978  CB  GLU A 196      68.470  32.800  73.880  1.00  0.00           C
ATOM   2979  HB1 GLU A 196      68.330  33.850  73.650  1.00  0.00           H
ATOM   2980  HB2 GLU A 196      69.520  32.820  74.180  1.00  0.00           H
ATOM   2981  CG  GLU A 196      67.680  32.350  75.140  1.00  0.00           C
ATOM   2982  HG1 GLU A 196      68.270  31.620  75.690  1.00  0.00           H
ATOM   2983  HG2 GLU A 196      66.710  31.980  74.810  1.00  0.00           H
ATOM   2984  CD  GLU A 196      67.340  33.530  76.040  1.00  0.00           C
ATOM   2985  OE1 GLU A 196      66.740  34.540  75.490  1.00  0.00           O
ATOM   2986  OE2 GLU A 196      67.480  33.560  77.270  1.00  0.00           O
ATOM   2987  C   GLU A 196      68.640  30.530  72.950  1.00  0.00           C
ATOM   2988  O   GLU A 196      69.790  30.280  73.260  1.00  0.00           O
ATOM   2989  N   HIS A 197      67.660  29.640  72.910  1.00  0.00           N
ATOM   2990  H   HIS A 197      66.740  30.030  72.770  1.00  0.00           H
ATOM   2991  CA  HIS A 197      67.840  28.210  73.240  1.00  0.00           C
ATOM   2992  HA  HIS A 197      68.730  28.150  73.870  1.00  0.00           H
ATOM   2993  CB  HIS A 197      66.660  27.750  74.140  1.00  0.00           C
ATOM   2994  HB1 HIS A 197      66.840  26.680  74.110  1.00  0.00           H
ATOM   2995  HB2 HIS A 197      65.720  27.980  73.640  1.00  0.00           H
ATOM   2996  CG  HIS A 197      66.680  28.410  75.520  1.00  0.00           C
ATOM   2997  ND1 HIS A 197      65.530  28.980  76.020  1.00  0.00           N
ATOM   2998  HD1 HIS A 197      64.630  29.080  75.570  1.00  0.00           H
ATOM   2999  CE1 HIS A 197      65.910  29.470  77.220  1.00  0.00           C
ATOM   3000  HE1 HIS A 197      65.290  30.000  77.930  1.00  0.00           H
ATOM   3001  NE2 HIS A 197      67.130  29.110  77.550  1.00  0.00           N
ATOM   3002  CD2 HIS A 197      67.680  28.460  76.410  1.00  0.00           C
ATOM   3003  HD2 HIS A 197      68.720  28.180  76.280  1.00  0.00           H
ATOM   3004  C   HIS A 197      67.990  27.420  71.940  1.00  0.00           C
ATOM   3005  O   HIS A 197      68.850  26.530  71.910  1.00  0.00           O
ATOM   3006  N   SER A 198      67.120  27.630  70.940  1.00  0.00           N
ATOM   3007  H   SER A 198      66.570  28.460  71.060  1.00  0.00           H
ATOM   3008  CA  SER A 198      67.120  27.120  69.570  1.00  0.00           C
ATOM   3009  HA  SER A 198      67.160  26.030  69.570  1.00  0.00           H
ATOM   3010  CB  SER A 198      65.780  27.530  68.940  1.00  0.00           C
ATOM   3011  HB1 SER A 198      65.760  27.000  67.990  1.00  0.00           H
ATOM   3012  HB2 SER A 198      65.790  28.600  68.730  1.00  0.00           H
ATOM   3013  OG  SER A 198      64.560  27.200  69.560  1.00  0.00           O
ATOM   3014  HG  SER A 198      63.920  27.300  68.850  1.00  0.00           H
ATOM   3015  C   SER A 198      68.290  27.640  68.740  1.00  0.00           C
ATOM   3016  O   SER A 198      68.850  28.680  69.130  1.00  0.00           O
ATOM   3017  N   ASP A 199      68.670  26.980  67.640  1.00  0.00           N
ATOM   3018  H   ASP A 199      68.220  26.100  67.460  1.00  0.00           H
ATOM   3019  CA  ASP A 199      69.810  27.400  66.740  1.00  0.00           C
ATOM   3020  HA  ASP A 199      70.500  28.080  67.250  1.00  0.00           H
ATOM   3021  CB  ASP A 199      70.730  26.260  66.360  1.00  0.00           C
ATOM   3022  HB1 ASP A 199      71.500  26.520  65.640  1.00  0.00           H
ATOM   3023  HB2 ASP A 199      70.190  25.400  65.950  1.00  0.00           H
ATOM   3024  CG  ASP A 199      71.570  25.580  67.470  1.00  0.00           C
ATOM   3025  OD1 ASP A 199      71.850  24.380  67.330  1.00  0.00           O
ATOM   3026  OD2 ASP A 199      71.960  26.200  68.490  1.00  0.00           O
ATOM   3027  C   ASP A 199      69.370  28.100  65.380  1.00  0.00           C
ATOM   3028  O   ASP A 199      69.930  29.130  64.980  1.00  0.00           O
ATOM   3029  N   CYS A 200      68.450  27.470  64.640  1.00  0.00           N
ATOM   3030  H   CYS A 200      67.960  26.690  65.060  1.00  0.00           H
ATOM   3031  CA  CYS A 200      67.910  27.890  63.330  1.00  0.00           C
ATOM   3032  HA  CYS A 200      67.960  28.980  63.250  1.00  0.00           H
ATOM   3033  CB  CYS A 200      68.790  27.270  62.220  1.00  0.00           C
ATOM   3034  HB1 CYS A 200      68.300  27.520  61.280  1.00  0.00           H
ATOM   3035  HB2 CYS A 200      68.810  26.180  62.340  1.00  0.00           H
ATOM   3036  SG  CYS A 200      70.470  27.920  62.190  1.00  0.00           S
ATOM   3037  HG  CYS A 200      71.020  27.460  63.320  1.00  0.00           H
ATOM   3038  C   CYS A 200      66.420  27.420  63.240  1.00  0.00           C
ATOM   3039  O   CYS A 200      66.150  26.290  63.760  1.00  0.00           O
ATOM   3040  N   ALA A 201      65.590  28.200  62.550  1.00  0.00           N
ATOM   3041  H   ALA A 201      65.770  29.070  62.080  1.00  0.00           H
ATOM   3042  CA  ALA A 201      64.130  27.970  62.750  1.00  0.00           C
ATOM   3043  HA  ALA A 201      63.940  26.930  63.020  1.00  0.00           H
ATOM   3044  CB  ALA A 201      63.660  28.830  63.960  1.00  0.00           C
ATOM   3045  HB1 ALA A 201      62.580  28.680  63.940  1.00  0.00           H
ATOM   3046  HB2 ALA A 201      64.060  28.420  64.880  1.00  0.00           H
ATOM   3047  HB3 ALA A 201      63.990  29.850  63.790  1.00  0.00           H
ATOM   3048  C   ALA A 201      63.390  28.350  61.420  1.00  0.00           C
ATOM   3049  O   ALA A 201      63.240  29.440  60.920  1.00  0.00           O
ATOM   3050  N   PHE A 202      63.140  27.290  60.700  1.00  0.00           N
ATOM   3051  H   PHE A 202      63.320  26.400  61.130  1.00  0.00           H
ATOM   3052  CA  PHE A 202      62.400  27.210  59.430  1.00  0.00           C
ATOM   3053  HA  PHE A 202      62.800  27.930  58.720  1.00  0.00           H
ATOM   3054  CB  PHE A 202      62.530  25.800  58.870  1.00  0.00           C
ATOM   3055  HB1 PHE A 202      61.840  25.730  58.020  1.00  0.00           H
ATOM   3056  HB2 PHE A 202      62.130  25.050  59.540  1.00  0.00           H
ATOM   3057  CG  PHE A 202      63.940  25.450  58.530  1.00  0.00           C
ATOM   3058  CD1 PHE A 202      64.410  25.840  57.230  1.00  0.00           C
ATOM   3059  HD1 PHE A 202      63.700  26.300  56.550  1.00  0.00           H
ATOM   3060  CE1 PHE A 202      65.790  25.610  56.910  1.00  0.00           C
ATOM   3061  HE1 PHE A 202      66.190  25.970  55.970  1.00  0.00           H
ATOM   3062  CZ  PHE A 202      66.580  24.880  57.820  1.00  0.00           C
ATOM   3063  HZ  PHE A 202      67.610  24.660  57.580  1.00  0.00           H
ATOM   3064  CE2 PHE A 202      66.070  24.360  58.980  1.00  0.00           C
ATOM   3065  HE2 PHE A 202      66.750  23.820  59.620  1.00  0.00           H
ATOM   3066  CD2 PHE A 202      64.690  24.570  59.280  1.00  0.00           C
ATOM   3067  HD2 PHE A 202      64.340  24.340  60.280  1.00  0.00           H
ATOM   3068  C   PHE A 202      60.910  27.560  59.820  1.00  0.00           C
ATOM   3069  O   PHE A 202      60.080  26.710  60.230  1.00  0.00           O
ATOM   3070  N   MET A 203      60.680  28.910  59.730  1.00  0.00           N
ATOM   3071  H   MET A 203      61.460  29.500  59.470  1.00  0.00           H
ATOM   3072  CA  MET A 203      59.300  29.370  59.840  1.00  0.00           C
ATOM   3073  HA  MET A 203      58.690  28.900  60.610  1.00  0.00           H
ATOM   3074  CB  MET A 203      59.380  30.830  60.340  1.00  0.00           C
ATOM   3075  HB1 MET A 203      60.130  31.270  59.680  1.00  0.00           H
ATOM   3076  HB2 MET A 203      59.740  30.860  61.360  1.00  0.00           H
ATOM   3077  CG  MET A 203      58.030  31.580  60.400  1.00  0.00           C
ATOM   3078  HG1 MET A 203      57.330  31.080  61.070  1.00  0.00           H
ATOM   3079  HG2 MET A 203      57.430  31.670  59.500  1.00  0.00           H
ATOM   3080  SD  MET A 203      58.200  33.310  60.780  1.00  0.00           S
ATOM   3081  CE  MET A 203      59.530  33.820  59.670  1.00  0.00           C
ATOM   3082  HE1 MET A 203      60.560  33.520  59.880  1.00  0.00           H
ATOM   3083  HE2 MET A 203      59.200  33.430  58.710  1.00  0.00           H
ATOM   3084  HE3 MET A 203      59.520  34.910  59.650  1.00  0.00           H
ATOM   3085  C   MET A 203      58.550  29.340  58.480  1.00  0.00           C
ATOM   3086  O   MET A 203      59.140  29.510  57.460  1.00  0.00           O
ATOM   3087  N   VAL A 204      57.290  28.910  58.510  1.00  0.00           N
ATOM   3088  H   VAL A 204      56.930  28.550  59.390  1.00  0.00           H
ATOM   3089  CA  VAL A 204      56.440  28.620  57.330  1.00  0.00           C
ATOM   3090  HA  VAL A 204      56.800  29.140  56.450  1.00  0.00           H
ATOM   3091  CB  VAL A 204      56.420  27.110  57.080  1.00  0.00           C
ATOM   3092  HB  VAL A 204      55.850  26.660  57.890  1.00  0.00           H
ATOM   3093  CG1 VAL A 204      55.760  26.880  55.670  1.00  0.00           C
ATOM   3094 1HG1 VAL A 204      55.720  25.790  55.570  1.00  0.00           H
ATOM   3095 2HG1 VAL A 204      54.760  27.310  55.620  1.00  0.00           H
ATOM   3096 3HG1 VAL A 204      56.390  27.240  54.860  1.00  0.00           H
ATOM   3097  CG2 VAL A 204      57.890  26.490  57.020  1.00  0.00           C
ATOM   3098 1HG2 VAL A 204      57.820  25.470  56.640  1.00  0.00           H
ATOM   3099 2HG2 VAL A 204      58.400  27.110  56.280  1.00  0.00           H
ATOM   3100 3HG2 VAL A 204      58.270  26.570  58.040  1.00  0.00           H
ATOM   3101  C   VAL A 204      55.060  29.220  57.600  1.00  0.00           C
ATOM   3102  O   VAL A 204      54.400  28.820  58.560  1.00  0.00           O
ATOM   3103  N   ASP A 205      54.660  30.310  56.930  1.00  0.00           N
ATOM   3104  H   ASP A 205      55.240  30.590  56.140  1.00  0.00           H
ATOM   3105  CA  ASP A 205      53.440  31.100  56.980  1.00  0.00           C
ATOM   3106  HA  ASP A 205      53.150  31.160  58.030  1.00  0.00           H
ATOM   3107  CB  ASP A 205      53.720  32.570  56.570  1.00  0.00           C
ATOM   3108  HB1 ASP A 205      54.290  32.590  55.640  1.00  0.00           H
ATOM   3109  HB2 ASP A 205      54.320  32.970  57.380  1.00  0.00           H
ATOM   3110  CG  ASP A 205      52.430  33.450  56.470  1.00  0.00           C
ATOM   3111  OD1 ASP A 205      51.170  33.140  56.700  1.00  0.00           O
ATOM   3112  OD2 ASP A 205      52.680  34.610  56.140  1.00  0.00           O
ATOM   3113  C   ASP A 205      52.300  30.400  56.220  1.00  0.00           C
ATOM   3114  O   ASP A 205      52.340  30.270  54.960  1.00  0.00           O
ATOM   3115  N   ASN A 206      51.300  29.990  56.970  1.00  0.00           N
ATOM   3116  H   ASN A 206      51.340  29.990  57.980  1.00  0.00           H
ATOM   3117  CA  ASN A 206      50.150  29.190  56.420  1.00  0.00           C
ATOM   3118  HA  ASN A 206      50.500  28.270  55.940  1.00  0.00           H
ATOM   3119  CB  ASN A 206      49.310  28.670  57.640  1.00  0.00           C
ATOM   3120  HB1 ASN A 206      48.600  29.440  57.940  1.00  0.00           H
ATOM   3121  HB2 ASN A 206      49.980  28.440  58.470  1.00  0.00           H
ATOM   3122  CG  ASN A 206      48.550  27.460  57.110  1.00  0.00           C
ATOM   3123  OD1 ASN A 206      49.090  26.410  56.980  1.00  0.00           O
ATOM   3124  ND2 ASN A 206      47.330  27.580  56.830  1.00  0.00           N
ATOM   3125 1HD2 ASN A 206      47.000  28.510  56.610  1.00  0.00           H
ATOM   3126 2HD2 ASN A 206      46.880  26.710  56.620  1.00  0.00           H
ATOM   3127  C   ASN A 206      49.400  29.900  55.290  1.00  0.00           C
ATOM   3128  O   ASN A 206      48.760  29.370  54.400  1.00  0.00           O
ATOM   3129  N   GLU A 207      49.320  31.270  55.300  1.00  0.00           N
ATOM   3130  H   GLU A 207      49.780  31.760  56.060  1.00  0.00           H
ATOM   3131  CA  GLU A 207      48.590  32.100  54.240  1.00  0.00           C
ATOM   3132  HA  GLU A 207      47.590  31.730  54.010  1.00  0.00           H
ATOM   3133  CB  GLU A 207      48.540  33.590  54.780  1.00  0.00           C
ATOM   3134  HB1 GLU A 207      49.550  34.000  54.840  1.00  0.00           H
ATOM   3135  HB2 GLU A 207      48.130  33.420  55.780  1.00  0.00           H
ATOM   3136  CG  GLU A 207      47.820  34.630  53.970  1.00  0.00           C
ATOM   3137  HG1 GLU A 207      46.760  34.370  54.070  1.00  0.00           H
ATOM   3138  HG2 GLU A 207      48.100  34.570  52.920  1.00  0.00           H
ATOM   3139  CD  GLU A 207      48.000  36.030  54.460  1.00  0.00           C
ATOM   3140  OE1 GLU A 207      47.170  36.440  55.270  1.00  0.00           O
ATOM   3141  OE2 GLU A 207      48.840  36.770  53.860  1.00  0.00           O
ATOM   3142  C   GLU A 207      49.530  31.960  52.960  1.00  0.00           C
ATOM   3143  O   GLU A 207      49.000  31.770  51.870  1.00  0.00           O
ATOM   3144  N   ALA A 208      50.890  31.950  53.040  1.00  0.00           N
ATOM   3145  H   ALA A 208      51.330  32.080  53.940  1.00  0.00           H
ATOM   3146  CA  ALA A 208      51.790  31.860  51.920  1.00  0.00           C
ATOM   3147  HA  ALA A 208      51.360  32.540  51.190  1.00  0.00           H
ATOM   3148  CB  ALA A 208      53.160  32.300  52.460  1.00  0.00           C
ATOM   3149  HB1 ALA A 208      53.480  31.480  53.100  1.00  0.00           H
ATOM   3150  HB2 ALA A 208      53.870  32.520  51.660  1.00  0.00           H
ATOM   3151  HB3 ALA A 208      53.040  33.230  53.010  1.00  0.00           H
ATOM   3152  C   ALA A 208      51.790  30.470  51.230  1.00  0.00           C
ATOM   3153  O   ALA A 208      51.850  30.370  50.010  1.00  0.00           O
ATOM   3154  N   ILE A 209      51.880  29.330  51.980  1.00  0.00           N
ATOM   3155  H   ILE A 209      51.920  29.460  52.980  1.00  0.00           H
ATOM   3156  CA  ILE A 209      51.830  27.910  51.420  1.00  0.00           C
ATOM   3157  HA  ILE A 209      52.390  27.940  50.480  1.00  0.00           H
ATOM   3158  CB  ILE A 209      52.410  26.810  52.300  1.00  0.00           C
ATOM   3159  HB  ILE A 209      52.280  25.810  51.890  1.00  0.00           H
ATOM   3160  CG2 ILE A 209      53.930  27.060  52.470  1.00  0.00           C
ATOM   3161 1HG2 ILE A 209      54.390  27.350  51.520  1.00  0.00           H
ATOM   3162 2HG2 ILE A 209      54.080  27.760  53.290  1.00  0.00           H
ATOM   3163 3HG2 ILE A 209      54.370  26.140  52.850  1.00  0.00           H
ATOM   3164  CG1 ILE A 209      51.610  26.810  53.680  1.00  0.00           C
ATOM   3165 1HG1 ILE A 209      50.560  26.580  53.510  1.00  0.00           H
ATOM   3166 2HG1 ILE A 209      51.850  27.750  54.160  1.00  0.00           H
ATOM   3167  CD  ILE A 209      52.180  25.720  54.630  1.00  0.00           C
ATOM   3168  HD1 ILE A 209      51.750  25.870  55.610  1.00  0.00           H
ATOM   3169  HD2 ILE A 209      51.990  24.720  54.250  1.00  0.00           H
ATOM   3170  HD3 ILE A 209      53.260  25.840  54.740  1.00  0.00           H
ATOM   3171  C   ILE A 209      50.470  27.610  50.900  1.00  0.00           C
ATOM   3172  O   ILE A 209      50.420  27.030  49.790  1.00  0.00           O
ATOM   3173  N   TYR A 210      49.360  28.160  51.430  1.00  0.00           N
ATOM   3174  H   TYR A 210      49.570  28.760  52.220  1.00  0.00           H
ATOM   3175  CA  TYR A 210      48.060  28.250  50.840  1.00  0.00           C
ATOM   3176  HA  TYR A 210      47.850  27.210  50.580  1.00  0.00           H
ATOM   3177  CB  TYR A 210      46.980  28.780  51.840  1.00  0.00           C
ATOM   3178  HB1 TYR A 210      47.380  29.780  52.020  1.00  0.00           H
ATOM   3179  HB2 TYR A 210      46.890  28.180  52.740  1.00  0.00           H
ATOM   3180  CG  TYR A 210      45.570  29.120  51.320  1.00  0.00           C
ATOM   3181  CD1 TYR A 210      44.870  30.270  51.830  1.00  0.00           C
ATOM   3182  HD1 TYR A 210      45.330  30.980  52.500  1.00  0.00           H
ATOM   3183  CE1 TYR A 210      43.550  30.440  51.390  1.00  0.00           C
ATOM   3184  HE1 TYR A 210      42.960  31.240  51.810  1.00  0.00           H
ATOM   3185  CZ  TYR A 210      42.880  29.480  50.610  1.00  0.00           C
ATOM   3186  OH  TYR A 210      41.600  29.710  50.270  1.00  0.00           O
ATOM   3187  HH  TYR A 210      41.130  30.460  50.630  1.00  0.00           H
ATOM   3188  CE2 TYR A 210      43.530  28.330  50.170  1.00  0.00           C
ATOM   3189  HE2 TYR A 210      43.100  27.640  49.460  1.00  0.00           H
ATOM   3190  CD2 TYR A 210      44.890  28.140  50.490  1.00  0.00           C
ATOM   3191  HD2 TYR A 210      45.350  27.220  50.190  1.00  0.00           H
ATOM   3192  C   TYR A 210      48.070  29.040  49.550  1.00  0.00           C
ATOM   3193  O   TYR A 210      47.710  28.460  48.540  1.00  0.00           O
ATOM   3194  N   ASP A 211      48.590  30.280  49.410  1.00  0.00           N
ATOM   3195  H   ASP A 211      48.830  30.720  50.290  1.00  0.00           H
ATOM   3196  CA  ASP A 211      48.750  31.110  48.170  1.00  0.00           C
ATOM   3197  HA  ASP A 211      47.760  31.430  47.840  1.00  0.00           H
ATOM   3198  CB  ASP A 211      49.650  32.360  48.540  1.00  0.00           C
ATOM   3199  HB1 ASP A 211      50.670  32.030  48.750  1.00  0.00           H
ATOM   3200  HB2 ASP A 211      49.240  32.890  49.400  1.00  0.00           H
ATOM   3201  CG  ASP A 211      49.800  33.320  47.400  1.00  0.00           C
ATOM   3202  OD1 ASP A 211      50.710  34.220  47.370  1.00  0.00           O
ATOM   3203  OD2 ASP A 211      48.960  33.230  46.500  1.00  0.00           O
ATOM   3204  C   ASP A 211      49.470  30.290  47.070  1.00  0.00           C
ATOM   3205  O   ASP A 211      48.940  30.100  45.960  1.00  0.00           O
ATOM   3206  N   ILE A 212      50.620  29.630  47.450  1.00  0.00           N
ATOM   3207  H   ILE A 212      51.080  29.830  48.320  1.00  0.00           H
ATOM   3208  CA  ILE A 212      51.400  28.760  46.520  1.00  0.00           C
ATOM   3209  HA  ILE A 212      51.650  29.470  45.730  1.00  0.00           H
ATOM   3210  CB  ILE A 212      52.710  28.300  47.150  1.00  0.00           C
ATOM   3211  HB  ILE A 212      52.520  27.840  48.120  1.00  0.00           H
ATOM   3212  CG2 ILE A 212      53.410  27.180  46.300  1.00  0.00           C
ATOM   3213 1HG2 ILE A 212      52.810  26.280  46.190  1.00  0.00           H
ATOM   3214 2HG2 ILE A 212      53.750  27.580  45.340  1.00  0.00           H
ATOM   3215 3HG2 ILE A 212      54.270  26.780  46.830  1.00  0.00           H
ATOM   3216  CG1 ILE A 212      53.600  29.500  47.340  1.00  0.00           C
ATOM   3217 1HG1 ILE A 212      53.090  30.400  47.700  1.00  0.00           H
ATOM   3218 2HG1 ILE A 212      54.250  29.690  46.490  1.00  0.00           H
ATOM   3219  CD  ILE A 212      54.510  29.130  48.540  1.00  0.00           C
ATOM   3220  HD1 ILE A 212      54.770  28.070  48.570  1.00  0.00           H
ATOM   3221  HD2 ILE A 212      55.400  29.750  48.440  1.00  0.00           H
ATOM   3222  HD3 ILE A 212      53.990  29.270  49.490  1.00  0.00           H
ATOM   3223  C   ILE A 212      50.550  27.580  46.080  1.00  0.00           C
ATOM   3224  O   ILE A 212      50.570  27.190  44.870  1.00  0.00           O
ATOM   3225  N   CYS A 213      49.680  27.030  46.940  1.00  0.00           N
ATOM   3226  H   CYS A 213      49.720  27.310  47.900  1.00  0.00           H
ATOM   3227  CA  CYS A 213      48.720  26.030  46.530  1.00  0.00           C
ATOM   3228  HA  CYS A 213      49.370  25.370  45.960  1.00  0.00           H
ATOM   3229  CB  CYS A 213      48.070  25.400  47.750  1.00  0.00           C
ATOM   3230  HB1 CYS A 213      47.270  24.690  47.520  1.00  0.00           H
ATOM   3231  HB2 CYS A 213      47.660  26.140  48.440  1.00  0.00           H
ATOM   3232  SG  CYS A 213      49.300  24.200  48.500  1.00  0.00           S
ATOM   3233  HG  CYS A 213      50.170  25.010  49.110  1.00  0.00           H
ATOM   3234  C   CYS A 213      47.520  26.520  45.630  1.00  0.00           C
ATOM   3235  O   CYS A 213      47.060  25.940  44.680  1.00  0.00           O
ATOM   3236  N   ARG A 214      47.110  27.740  45.950  1.00  0.00           N
ATOM   3237  H   ARG A 214      47.520  28.280  46.700  1.00  0.00           H
ATOM   3238  CA  ARG A 214      46.100  28.530  45.210  1.00  0.00           C
ATOM   3239  HA  ARG A 214      45.330  27.790  45.020  1.00  0.00           H
ATOM   3240  CB  ARG A 214      45.440  29.460  46.210  1.00  0.00           C
ATOM   3241  HB1 ARG A 214      46.030  30.360  46.370  1.00  0.00           H
ATOM   3242  HB2 ARG A 214      45.340  29.000  47.190  1.00  0.00           H
ATOM   3243  CG  ARG A 214      44.020  29.960  45.730  1.00  0.00           C
ATOM   3244  HG1 ARG A 214      43.340  29.130  45.540  1.00  0.00           H
ATOM   3245  HG2 ARG A 214      44.080  30.500  44.780  1.00  0.00           H
ATOM   3246  CD  ARG A 214      43.470  30.970  46.790  1.00  0.00           C
ATOM   3247  HD1 ARG A 214      43.450  30.450  47.740  1.00  0.00           H
ATOM   3248  HD2 ARG A 214      42.480  31.200  46.400  1.00  0.00           H
ATOM   3249  NE  ARG A 214      44.310  32.230  46.860  1.00  0.00           N
ATOM   3250  HE  ARG A 214      44.370  32.790  46.030  1.00  0.00           H
ATOM   3251  CZ  ARG A 214      44.850  32.720  47.980  1.00  0.00           C
ATOM   3252  NH1 ARG A 214      44.940  32.000  49.000  1.00  0.00           N
ATOM   3253 1HH1 ARG A 214      44.470  31.120  49.130  1.00  0.00           H
ATOM   3254 2HH1 ARG A 214      45.450  32.340  49.810  1.00  0.00           H
ATOM   3255  NH2 ARG A 214      45.360  33.940  48.010  1.00  0.00           N
ATOM   3256 1HH2 ARG A 214      45.090  34.540  47.240  1.00  0.00           H
ATOM   3257 2HH2 ARG A 214      45.830  34.280  48.830  1.00  0.00           H
ATOM   3258  C   ARG A 214      46.500  29.110  43.840  1.00  0.00           C
ATOM   3259  O   ARG A 214      45.630  29.250  43.010  1.00  0.00           O
ATOM   3260  N   ARG A 215      47.780  29.250  43.530  1.00  0.00           N
ATOM   3261  H   ARG A 215      48.380  29.290  44.340  1.00  0.00           H
ATOM   3262  CA  ARG A 215      48.280  29.690  42.260  1.00  0.00           C
ATOM   3263  HA  ARG A 215      47.430  30.070  41.700  1.00  0.00           H
ATOM   3264  CB  ARG A 215      49.230  30.740  42.530  1.00  0.00           C
ATOM   3265  HB1 ARG A 215      49.720  30.970  41.580  1.00  0.00           H
ATOM   3266  HB2 ARG A 215      49.940  30.420  43.290  1.00  0.00           H
ATOM   3267  CG  ARG A 215      48.610  32.010  43.080  1.00  0.00           C
ATOM   3268  HG1 ARG A 215      48.220  31.770  44.070  1.00  0.00           H
ATOM   3269  HG2 ARG A 215      47.820  32.310  42.390  1.00  0.00           H
ATOM   3270  CD  ARG A 215      49.570  33.130  43.180  1.00  0.00           C
ATOM   3271  HD1 ARG A 215      49.100  34.120  43.190  1.00  0.00           H
ATOM   3272  HD2 ARG A 215      50.090  33.170  42.220  1.00  0.00           H
ATOM   3273  NE  ARG A 215      50.570  32.990  44.280  1.00  0.00           N
ATOM   3274  HE  ARG A 215      50.100  33.140  45.160  1.00  0.00           H
ATOM   3275  CZ  ARG A 215      51.830  32.630  44.330  1.00  0.00           C
ATOM   3276  NH1 ARG A 215      52.580  32.260  43.330  1.00  0.00           N
ATOM   3277 1HH1 ARG A 215      52.250  32.390  42.380  1.00  0.00           H
ATOM   3278 2HH1 ARG A 215      53.520  31.940  43.540  1.00  0.00           H
ATOM   3279  NH2 ARG A 215      52.430  32.600  45.450  1.00  0.00           N
ATOM   3280 1HH2 ARG A 215      52.010  33.120  46.210  1.00  0.00           H
ATOM   3281 2HH2 ARG A 215      53.430  32.520  45.470  1.00  0.00           H
ATOM   3282  C   ARG A 215      48.770  28.580  41.350  1.00  0.00           C
ATOM   3283  O   ARG A 215      48.870  28.810  40.110  1.00  0.00           O
ATOM   3284  N   ASN A 216      49.130  27.490  41.870  1.00  0.00           N
ATOM   3285  H   ASN A 216      49.200  27.450  42.880  1.00  0.00           H
ATOM   3286  CA  ASN A 216      49.730  26.430  41.090  1.00  0.00           C
ATOM   3287  HA  ASN A 216      49.780  26.560  40.010  1.00  0.00           H
ATOM   3288  CB  ASN A 216      51.190  26.230  41.650  1.00  0.00           C
ATOM   3289  HB1 ASN A 216      51.710  25.480  41.050  1.00  0.00           H
ATOM   3290  HB2 ASN A 216      51.180  25.920  42.690  1.00  0.00           H
ATOM   3291  CG  ASN A 216      51.940  27.570  41.670  1.00  0.00           C
ATOM   3292  OD1 ASN A 216      52.580  28.040  40.740  1.00  0.00           O
ATOM   3293  ND2 ASN A 216      51.990  28.220  42.810  1.00  0.00           N
ATOM   3294 1HD2 ASN A 216      51.570  27.810  43.620  1.00  0.00           H
ATOM   3295 2HD2 ASN A 216      52.640  29.000  42.840  1.00  0.00           H
ATOM   3296  C   ASN A 216      49.130  25.110  41.230  1.00  0.00           C
ATOM   3297  O   ASN A 216      49.240  24.240  40.390  1.00  0.00           O
ATOM   3298  N   LEU A 217      48.580  24.770  42.410  1.00  0.00           N
ATOM   3299  H   LEU A 217      48.570  25.410  43.190  1.00  0.00           H
ATOM   3300  CA  LEU A 217      48.070  23.470  42.790  1.00  0.00           C
ATOM   3301  HA  LEU A 217      48.460  22.750  42.060  1.00  0.00           H
ATOM   3302  CB  LEU A 217      48.560  22.870  44.210  1.00  0.00           C
ATOM   3303  HB1 LEU A 217      47.980  21.980  44.470  1.00  0.00           H
ATOM   3304  HB2 LEU A 217      48.330  23.660  44.930  1.00  0.00           H
ATOM   3305  CG  LEU A 217      50.020  22.370  44.270  1.00  0.00           C
ATOM   3306  HG  LEU A 217      50.150  21.550  43.560  1.00  0.00           H
ATOM   3307  CD1 LEU A 217      50.960  23.480  44.020  1.00  0.00           C
ATOM   3308 1HD1 LEU A 217      50.970  23.570  42.930  1.00  0.00           H
ATOM   3309 2HD1 LEU A 217      50.650  24.450  44.400  1.00  0.00           H
ATOM   3310 3HD1 LEU A 217      51.940  23.220  44.400  1.00  0.00           H
ATOM   3311  CD2 LEU A 217      50.330  21.840  45.670  1.00  0.00           C
ATOM   3312 1HD2 LEU A 217      50.230  22.610  46.440  1.00  0.00           H
ATOM   3313 2HD2 LEU A 217      49.770  20.940  45.920  1.00  0.00           H
ATOM   3314 3HD2 LEU A 217      51.400  21.630  45.590  1.00  0.00           H
ATOM   3315  C   LEU A 217      46.570  23.270  42.720  1.00  0.00           C
ATOM   3316  O   LEU A 217      46.030  22.180  43.020  1.00  0.00           O
ATOM   3317  N   ASP A 218      45.780  24.330  42.260  1.00  0.00           N
ATOM   3318  H   ASP A 218      46.280  25.180  42.040  1.00  0.00           H
ATOM   3319  CA  ASP A 218      44.360  24.240  42.180  1.00  0.00           C
ATOM   3320  HA  ASP A 218      44.080  25.230  41.830  1.00  0.00           H
ATOM   3321  CB  ASP A 218      43.880  23.290  40.970  1.00  0.00           C
ATOM   3322  HB1 ASP A 218      42.820  23.510  40.880  1.00  0.00           H
ATOM   3323  HB2 ASP A 218      44.050  22.240  41.230  1.00  0.00           H
ATOM   3324  CG  ASP A 218      44.600  23.480  39.670  1.00  0.00           C
ATOM   3325  OD1 ASP A 218      44.730  24.590  39.200  1.00  0.00           O
ATOM   3326  OD2 ASP A 218      45.060  22.500  39.100  1.00  0.00           O
ATOM   3327  C   ASP A 218      43.510  24.070  43.470  1.00  0.00           C
ATOM   3328  O   ASP A 218      42.330  23.680  43.550  1.00  0.00           O
ATOM   3329  N   ILE A 219      44.140  24.360  44.600  1.00  0.00           N
ATOM   3330  H   ILE A 219      45.100  24.670  44.550  1.00  0.00           H
ATOM   3331  CA  ILE A 219      43.610  24.220  45.940  1.00  0.00           C
ATOM   3332  HA  ILE A 219      42.860  23.440  45.900  1.00  0.00           H
ATOM   3333  CB  ILE A 219      44.770  23.920  46.870  1.00  0.00           C
ATOM   3334  HB  ILE A 219      45.450  24.770  46.860  1.00  0.00           H
ATOM   3335  CG2 ILE A 219      44.430  23.890  48.360  1.00  0.00           C
ATOM   3336 1HG2 ILE A 219      45.310  23.750  49.000  1.00  0.00           H
ATOM   3337 2HG2 ILE A 219      44.000  24.850  48.650  1.00  0.00           H
ATOM   3338 3HG2 ILE A 219      43.590  23.210  48.470  1.00  0.00           H
ATOM   3339  CG1 ILE A 219      45.700  22.750  46.470  1.00  0.00           C
ATOM   3340 1HG1 ILE A 219      46.380  22.490  47.280  1.00  0.00           H
ATOM   3341 2HG1 ILE A 219      46.230  23.000  45.550  1.00  0.00           H
ATOM   3342  CD  ILE A 219      45.040  21.340  46.240  1.00  0.00           C
ATOM   3343  HD1 ILE A 219      44.510  21.000  47.130  1.00  0.00           H
ATOM   3344  HD2 ILE A 219      44.310  21.260  45.440  1.00  0.00           H
ATOM   3345  HD3 ILE A 219      45.900  20.690  46.060  1.00  0.00           H
ATOM   3346  C   ILE A 219      42.860  25.460  46.390  1.00  0.00           C
ATOM   3347  O   ILE A 219      43.270  26.580  46.110  1.00  0.00           O
ATOM   3348  N   GLU A 220      41.700  25.190  46.970  1.00  0.00           N
ATOM   3349  H   GLU A 220      41.460  24.250  47.250  1.00  0.00           H
ATOM   3350  CA  GLU A 220      40.670  26.220  47.210  1.00  0.00           C
ATOM   3351  HA  GLU A 220      41.070  27.140  46.780  1.00  0.00           H
ATOM   3352  CB  GLU A 220      39.320  25.950  46.460  1.00  0.00           C
ATOM   3353  HB1 GLU A 220      39.370  25.910  45.370  1.00  0.00           H
ATOM   3354  HB2 GLU A 220      38.670  26.810  46.620  1.00  0.00           H
ATOM   3355  CG  GLU A 220      38.620  24.740  46.960  1.00  0.00           C
ATOM   3356  HG1 GLU A 220      38.560  24.710  48.050  1.00  0.00           H
ATOM   3357  HG2 GLU A 220      39.130  23.850  46.600  1.00  0.00           H
ATOM   3358  CD  GLU A 220      37.130  24.800  46.470  1.00  0.00           C
ATOM   3359  OE1 GLU A 220      36.860  24.170  45.440  1.00  0.00           O
ATOM   3360  OE2 GLU A 220      36.230  25.470  47.050  1.00  0.00           O
ATOM   3361  C   GLU A 220      40.490  26.520  48.760  1.00  0.00           C
ATOM   3362  O   GLU A 220      39.970  27.590  48.980  1.00  0.00           O
ATOM   3363  N   ARG A 221      40.960  25.720  49.650  1.00  0.00           N
ATOM   3364  H   ARG A 221      41.400  24.860  49.340  1.00  0.00           H
ATOM   3365  CA  ARG A 221      41.040  26.010  51.130  1.00  0.00           C
ATOM   3366  HA  ARG A 221      40.980  27.090  51.240  1.00  0.00           H
ATOM   3367  CB  ARG A 221      39.880  25.340  51.760  1.00  0.00           C
ATOM   3368  HB1 ARG A 221      39.890  25.410  52.850  1.00  0.00           H
ATOM   3369  HB2 ARG A 221      40.000  24.280  51.520  1.00  0.00           H
ATOM   3370  CG  ARG A 221      38.510  25.800  51.290  1.00  0.00           C
ATOM   3371  HG1 ARG A 221      37.770  25.170  51.790  1.00  0.00           H
ATOM   3372  HG2 ARG A 221      38.360  25.530  50.240  1.00  0.00           H
ATOM   3373  CD  ARG A 221      38.250  27.300  51.620  1.00  0.00           C
ATOM   3374  HD1 ARG A 221      37.290  27.670  51.270  1.00  0.00           H
ATOM   3375  HD2 ARG A 221      39.050  27.860  51.150  1.00  0.00           H
ATOM   3376  NE  ARG A 221      38.320  27.520  53.100  1.00  0.00           N
ATOM   3377  HE  ARG A 221      38.340  26.730  53.730  1.00  0.00           H
ATOM   3378  CZ  ARG A 221      38.080  28.680  53.720  1.00  0.00           C
ATOM   3379  NH1 ARG A 221      37.790  29.820  53.070  1.00  0.00           N
ATOM   3380 1HH1 ARG A 221      37.670  29.900  52.070  1.00  0.00           H
ATOM   3381 2HH1 ARG A 221      37.430  30.560  53.650  1.00  0.00           H
ATOM   3382  NH2 ARG A 221      38.150  28.720  55.030  1.00  0.00           N
ATOM   3383 1HH2 ARG A 221      38.390  27.950  55.630  1.00  0.00           H
ATOM   3384 2HH2 ARG A 221      37.980  29.600  55.500  1.00  0.00           H
ATOM   3385  C   ARG A 221      42.360  25.540  51.700  1.00  0.00           C
ATOM   3386  O   ARG A 221      43.020  24.720  51.060  1.00  0.00           O
ATOM   3387  N   PRO A 222      42.930  26.120  52.800  1.00  0.00           N
ATOM   3388  CD  PRO A 222      42.230  27.090  53.690  1.00  0.00           C
ATOM   3389  HD1 PRO A 222      41.190  26.890  53.960  1.00  0.00           H
ATOM   3390  HD2 PRO A 222      42.250  28.050  53.170  1.00  0.00           H
ATOM   3391  CG  PRO A 222      43.140  27.310  54.910  1.00  0.00           C
ATOM   3392  HG1 PRO A 222      42.940  26.510  55.620  1.00  0.00           H
ATOM   3393  HG2 PRO A 222      43.160  28.360  55.180  1.00  0.00           H
ATOM   3394  CB  PRO A 222      44.550  26.990  54.330  1.00  0.00           C
ATOM   3395  HB1 PRO A 222      45.310  26.640  55.030  1.00  0.00           H
ATOM   3396  HB2 PRO A 222      44.810  27.870  53.730  1.00  0.00           H
ATOM   3397  CA  PRO A 222      44.250  25.770  53.380  1.00  0.00           C
ATOM   3398  HA  PRO A 222      44.930  25.640  52.540  1.00  0.00           H
ATOM   3399  C   PRO A 222      44.220  24.400  54.160  1.00  0.00           C
ATOM   3400  O   PRO A 222      44.690  24.190  55.260  1.00  0.00           O
ATOM   3401  N   THR A 223      43.570  23.420  53.490  1.00  0.00           N
ATOM   3402  H   THR A 223      43.380  23.500  52.500  1.00  0.00           H
ATOM   3403  CA  THR A 223      43.320  22.050  53.990  1.00  0.00           C
ATOM   3404  HA  THR A 223      42.750  22.040  54.920  1.00  0.00           H
ATOM   3405  CB  THR A 223      42.540  21.290  52.980  1.00  0.00           C
ATOM   3406  HB  THR A 223      43.090  21.120  52.050  1.00  0.00           H
ATOM   3407  CG2 THR A 223      41.970  19.940  53.550  1.00  0.00           C
ATOM   3408 1HG2 THR A 223      42.890  19.400  53.780  1.00  0.00           H
ATOM   3409 2HG2 THR A 223      41.390  20.110  54.460  1.00  0.00           H
ATOM   3410 3HG2 THR A 223      41.340  19.380  52.850  1.00  0.00           H
ATOM   3411  OG1 THR A 223      41.450  22.010  52.560  1.00  0.00           O
ATOM   3412  HG1 THR A 223      41.240  21.640  51.700  1.00  0.00           H
ATOM   3413  C   THR A 223      44.640  21.300  54.260  1.00  0.00           C
ATOM   3414  O   THR A 223      45.430  21.250  53.330  1.00  0.00           O
ATOM   3415  N   TYR A 224      44.770  20.810  55.460  1.00  0.00           N
ATOM   3416  H   TYR A 224      44.040  20.960  56.140  1.00  0.00           H
ATOM   3417  CA  TYR A 224      46.110  20.580  56.000  1.00  0.00           C
ATOM   3418  HA  TYR A 224      46.710  21.490  55.890  1.00  0.00           H
ATOM   3419  CB  TYR A 224      46.040  20.290  57.470  1.00  0.00           C
ATOM   3420  HB1 TYR A 224      47.080  20.080  57.750  1.00  0.00           H
ATOM   3421  HB2 TYR A 224      45.330  19.480  57.600  1.00  0.00           H
ATOM   3422  CG  TYR A 224      45.650  21.440  58.480  1.00  0.00           C
ATOM   3423  CD1 TYR A 224      46.030  22.780  58.290  1.00  0.00           C
ATOM   3424  HD1 TYR A 224      46.380  23.120  57.330  1.00  0.00           H
ATOM   3425  CE1 TYR A 224      45.720  23.760  59.260  1.00  0.00           C
ATOM   3426  HE1 TYR A 224      45.960  24.820  59.210  1.00  0.00           H
ATOM   3427  CZ  TYR A 224      45.250  23.360  60.560  1.00  0.00           C
ATOM   3428  OH  TYR A 224      45.030  24.270  61.600  1.00  0.00           O
ATOM   3429  HH  TYR A 224      44.670  23.980  62.440  1.00  0.00           H
ATOM   3430  CE2 TYR A 224      44.970  21.990  60.800  1.00  0.00           C
ATOM   3431  HE2 TYR A 224      44.640  21.610  61.750  1.00  0.00           H
ATOM   3432  CD2 TYR A 224      45.120  21.060  59.720  1.00  0.00           C
ATOM   3433  HD2 TYR A 224      45.040  19.990  59.810  1.00  0.00           H
ATOM   3434  C   TYR A 224      46.800  19.440  55.290  1.00  0.00           C
ATOM   3435  O   TYR A 224      47.980  19.530  55.030  1.00  0.00           O
ATOM   3436  N   THR A 225      46.100  18.330  54.950  1.00  0.00           N
ATOM   3437  H   THR A 225      45.100  18.370  55.120  1.00  0.00           H
ATOM   3438  CA  THR A 225      46.650  17.260  54.090  1.00  0.00           C
ATOM   3439  HA  THR A 225      47.530  16.920  54.640  1.00  0.00           H
ATOM   3440  CB  THR A 225      45.620  16.090  53.940  1.00  0.00           C
ATOM   3441  HB  THR A 225      45.970  15.350  53.220  1.00  0.00           H
ATOM   3442  CG2 THR A 225      45.390  15.320  55.250  1.00  0.00           C
ATOM   3443 1HG2 THR A 225      44.790  14.410  55.130  1.00  0.00           H
ATOM   3444 2HG2 THR A 225      46.420  15.110  55.530  1.00  0.00           H
ATOM   3445 3HG2 THR A 225      44.980  16.000  56.000  1.00  0.00           H
ATOM   3446  OG1 THR A 225      44.410  16.670  53.620  1.00  0.00           O
ATOM   3447  HG1 THR A 225      44.020  17.160  54.350  1.00  0.00           H
ATOM   3448  C   THR A 225      47.200  17.770  52.700  1.00  0.00           C
ATOM   3449  O   THR A 225      48.220  17.310  52.210  1.00  0.00           O
ATOM   3450  N   ASN A 226      46.520  18.790  52.150  1.00  0.00           N
ATOM   3451  H   ASN A 226      45.780  19.270  52.640  1.00  0.00           H
ATOM   3452  CA  ASN A 226      47.100  19.470  50.950  1.00  0.00           C
ATOM   3453  HA  ASN A 226      47.390  18.690  50.250  1.00  0.00           H
ATOM   3454  CB  ASN A 226      46.060  20.170  50.180  1.00  0.00           C
ATOM   3455  HB1 ASN A 226      46.450  20.620  49.270  1.00  0.00           H
ATOM   3456  HB2 ASN A 226      45.660  20.990  50.780  1.00  0.00           H
ATOM   3457  CG  ASN A 226      44.830  19.360  49.760  1.00  0.00           C
ATOM   3458  OD1 ASN A 226      43.820  19.170  50.450  1.00  0.00           O
ATOM   3459  ND2 ASN A 226      44.800  18.980  48.540  1.00  0.00           N
ATOM   3460 1HD2 ASN A 226      45.640  19.000  47.980  1.00  0.00           H
ATOM   3461 2HD2 ASN A 226      43.980  18.580  48.100  1.00  0.00           H
ATOM   3462  C   ASN A 226      48.370  20.410  51.110  1.00  0.00           C
ATOM   3463  O   ASN A 226      49.250  20.390  50.230  1.00  0.00           O
ATOM   3464  N   LEU A 227      48.410  21.160  52.200  1.00  0.00           N
ATOM   3465  H   LEU A 227      47.570  21.370  52.720  1.00  0.00           H
ATOM   3466  CA  LEU A 227      49.630  21.860  52.520  1.00  0.00           C
ATOM   3467  HA  LEU A 227      49.940  22.410  51.630  1.00  0.00           H
ATOM   3468  CB  LEU A 227      49.250  22.870  53.620  1.00  0.00           C
ATOM   3469  HB1 LEU A 227      50.100  23.540  53.740  1.00  0.00           H
ATOM   3470  HB2 LEU A 227      49.080  22.370  54.580  1.00  0.00           H
ATOM   3471  CG  LEU A 227      47.980  23.800  53.280  1.00  0.00           C
ATOM   3472  HG  LEU A 227      47.020  23.290  53.350  1.00  0.00           H
ATOM   3473  CD1 LEU A 227      48.040  24.860  54.300  1.00  0.00           C
ATOM   3474 1HD1 LEU A 227      48.840  25.580  54.120  1.00  0.00           H
ATOM   3475 2HD1 LEU A 227      47.100  25.410  54.250  1.00  0.00           H
ATOM   3476 3HD1 LEU A 227      48.140  24.340  55.260  1.00  0.00           H
ATOM   3477  CD2 LEU A 227      47.970  24.380  51.850  1.00  0.00           C
ATOM   3478 1HD2 LEU A 227      48.960  24.800  51.710  1.00  0.00           H
ATOM   3479 2HD2 LEU A 227      47.660  23.630  51.130  1.00  0.00           H
ATOM   3480 3HD2 LEU A 227      47.240  25.190  51.870  1.00  0.00           H
ATOM   3481  C   LEU A 227      50.740  20.950  53.040  1.00  0.00           C
ATOM   3482  O   LEU A 227      51.890  21.080  52.530  1.00  0.00           O
ATOM   3483  N   ASN A 228      50.520  19.990  53.900  1.00  0.00           N
ATOM   3484  H   ASN A 228      49.580  19.790  54.220  1.00  0.00           H
ATOM   3485  CA  ASN A 228      51.470  19.100  54.380  1.00  0.00           C
ATOM   3486  HA  ASN A 228      52.200  19.680  54.950  1.00  0.00           H
ATOM   3487  CB  ASN A 228      50.830  17.980  55.310  1.00  0.00           C
ATOM   3488  HB1 ASN A 228      51.450  17.110  55.540  1.00  0.00           H
ATOM   3489  HB2 ASN A 228      49.930  17.650  54.790  1.00  0.00           H
ATOM   3490  CG  ASN A 228      50.500  18.570  56.670  1.00  0.00           C
ATOM   3491  OD1 ASN A 228      50.760  19.660  56.940  1.00  0.00           O
ATOM   3492  ND2 ASN A 228      49.890  17.800  57.530  1.00  0.00           N
ATOM   3493 1HD2 ASN A 228      49.790  16.840  57.250  1.00  0.00           H
ATOM   3494 2HD2 ASN A 228      50.000  18.110  58.490  1.00  0.00           H
ATOM   3495  C   ASN A 228      52.180  18.430  53.200  1.00  0.00           C
ATOM   3496  O   ASN A 228      53.440  18.470  53.140  1.00  0.00           O
ATOM   3497  N   ARG A 229      51.390  17.990  52.200  1.00  0.00           N
ATOM   3498  H   ARG A 229      50.390  17.970  52.370  1.00  0.00           H
ATOM   3499  CA  ARG A 229      51.930  17.370  50.920  1.00  0.00           C
ATOM   3500  HA  ARG A 229      52.690  16.680  51.280  1.00  0.00           H
ATOM   3501  CB  ARG A 229      50.860  16.480  50.230  1.00  0.00           C
ATOM   3502  HB1 ARG A 229      51.180  16.050  49.280  1.00  0.00           H
ATOM   3503  HB2 ARG A 229      50.010  17.110  49.990  1.00  0.00           H
ATOM   3504  CG  ARG A 229      50.550  15.300  51.190  1.00  0.00           C
ATOM   3505  HG1 ARG A 229      50.020  15.650  52.070  1.00  0.00           H
ATOM   3506  HG2 ARG A 229      51.480  14.860  51.540  1.00  0.00           H
ATOM   3507  CD  ARG A 229      49.560  14.410  50.390  1.00  0.00           C
ATOM   3508  HD1 ARG A 229      49.520  13.470  50.940  1.00  0.00           H
ATOM   3509  HD2 ARG A 229      50.110  14.110  49.500  1.00  0.00           H
ATOM   3510  NE  ARG A 229      48.220  14.940  50.320  1.00  0.00           N
ATOM   3511  HE  ARG A 229      48.110  15.890  49.990  1.00  0.00           H
ATOM   3512  CZ  ARG A 229      47.020  14.500  50.730  1.00  0.00           C
ATOM   3513  NH1 ARG A 229      46.900  13.320  51.190  1.00  0.00           N
ATOM   3514 1HH1 ARG A 229      47.740  12.760  51.120  1.00  0.00           H
ATOM   3515 2HH1 ARG A 229      45.970  13.050  51.460  1.00  0.00           H
ATOM   3516  NH2 ARG A 229      46.010  15.290  50.560  1.00  0.00           N
ATOM   3517 1HH2 ARG A 229      46.040  16.150  50.040  1.00  0.00           H
ATOM   3518 2HH2 ARG A 229      45.080  14.940  50.740  1.00  0.00           H
ATOM   3519  C   ARG A 229      52.570  18.330  49.980  1.00  0.00           C
ATOM   3520  O   ARG A 229      53.200  17.880  48.980  1.00  0.00           O
ATOM   3521  N   LEU A 230      52.530  19.660  50.200  1.00  0.00           N
ATOM   3522  H   LEU A 230      51.830  20.040  50.810  1.00  0.00           H
ATOM   3523  CA  LEU A 230      53.390  20.640  49.520  1.00  0.00           C
ATOM   3524  HA  LEU A 230      53.610  20.270  48.510  1.00  0.00           H
ATOM   3525  CB  LEU A 230      52.720  22.020  49.290  1.00  0.00           C
ATOM   3526  HB1 LEU A 230      52.320  22.280  50.260  1.00  0.00           H
ATOM   3527  HB2 LEU A 230      51.980  21.860  48.500  1.00  0.00           H
ATOM   3528  CG  LEU A 230      53.700  23.120  48.820  1.00  0.00           C
ATOM   3529  HG  LEU A 230      54.520  23.240  49.530  1.00  0.00           H
ATOM   3530  CD1 LEU A 230      54.210  22.920  47.380  1.00  0.00           C
ATOM   3531 1HD1 LEU A 230      54.810  23.730  46.980  1.00  0.00           H
ATOM   3532 2HD1 LEU A 230      54.770  21.990  47.280  1.00  0.00           H
ATOM   3533 3HD1 LEU A 230      53.300  22.740  46.800  1.00  0.00           H
ATOM   3534  CD2 LEU A 230      53.090  24.580  48.960  1.00  0.00           C
ATOM   3535 1HD2 LEU A 230      52.580  24.850  48.030  1.00  0.00           H
ATOM   3536 2HD2 LEU A 230      52.360  24.600  49.760  1.00  0.00           H
ATOM   3537 3HD2 LEU A 230      53.830  25.330  49.210  1.00  0.00           H
ATOM   3538  C   LEU A 230      54.760  20.690  50.250  1.00  0.00           C
ATOM   3539  O   LEU A 230      55.860  20.700  49.650  1.00  0.00           O
ATOM   3540  N   ILE A 231      54.670  20.790  51.610  1.00  0.00           N
ATOM   3541  H   ILE A 231      53.780  20.790  52.090  1.00  0.00           H
ATOM   3542  CA  ILE A 231      55.860  21.190  52.430  1.00  0.00           C
ATOM   3543  HA  ILE A 231      56.350  21.920  51.790  1.00  0.00           H
ATOM   3544  CB  ILE A 231      55.440  22.010  53.680  1.00  0.00           C
ATOM   3545  HB  ILE A 231      56.390  22.370  54.060  1.00  0.00           H
ATOM   3546  CG2 ILE A 231      54.620  23.260  53.220  1.00  0.00           C
ATOM   3547 1HG2 ILE A 231      53.640  22.940  52.890  1.00  0.00           H
ATOM   3548 2HG2 ILE A 231      54.530  23.950  54.060  1.00  0.00           H
ATOM   3549 3HG2 ILE A 231      55.090  23.710  52.340  1.00  0.00           H
ATOM   3550  CG1 ILE A 231      54.890  21.230  54.880  1.00  0.00           C
ATOM   3551 1HG1 ILE A 231      55.710  20.600  55.230  1.00  0.00           H
ATOM   3552 2HG1 ILE A 231      54.230  20.450  54.510  1.00  0.00           H
ATOM   3553  CD  ILE A 231      54.180  22.090  55.910  1.00  0.00           C
ATOM   3554  HD1 ILE A 231      53.820  21.420  56.700  1.00  0.00           H
ATOM   3555  HD2 ILE A 231      54.910  22.770  56.350  1.00  0.00           H
ATOM   3556  HD3 ILE A 231      53.340  22.580  55.430  1.00  0.00           H
ATOM   3557  C   ILE A 231      56.750  20.000  52.780  1.00  0.00           C
ATOM   3558  O   ILE A 231      57.840  20.150  53.250  1.00  0.00           O
ATOM   3559  N   SER A 232      56.240  18.740  52.690  1.00  0.00           N
ATOM   3560  H   SER A 232      55.250  18.610  52.540  1.00  0.00           H
ATOM   3561  CA  SER A 232      56.940  17.550  53.130  1.00  0.00           C
ATOM   3562  HA  SER A 232      57.170  17.600  54.190  1.00  0.00           H
ATOM   3563  CB  SER A 232      55.980  16.360  52.920  1.00  0.00           C
ATOM   3564  HB1 SER A 232      55.090  16.340  53.560  1.00  0.00           H
ATOM   3565  HB2 SER A 232      56.510  15.490  53.300  1.00  0.00           H
ATOM   3566  OG  SER A 232      55.580  16.000  51.620  1.00  0.00           O
ATOM   3567  HG  SER A 232      54.870  15.370  51.750  1.00  0.00           H
ATOM   3568  C   SER A 232      58.340  17.420  52.450  1.00  0.00           C
ATOM   3569  O   SER A 232      59.250  16.980  53.200  1.00  0.00           O
ATOM   3570  N   GLN A 233      58.390  17.880  51.200  1.00  0.00           N
ATOM   3571  H   GLN A 233      57.490  17.970  50.750  1.00  0.00           H
ATOM   3572  CA  GLN A 233      59.590  18.210  50.480  1.00  0.00           C
ATOM   3573  HA  GLN A 233      59.970  17.260  50.100  1.00  0.00           H
ATOM   3574  CB  GLN A 233      59.230  19.040  49.190  1.00  0.00           C
ATOM   3575  HB1 GLN A 233      60.150  19.190  48.630  1.00  0.00           H
ATOM   3576  HB2 GLN A 233      58.890  20.060  49.360  1.00  0.00           H
ATOM   3577  CG  GLN A 233      58.180  18.480  48.210  1.00  0.00           C
ATOM   3578  HG1 GLN A 233      57.890  19.170  47.410  1.00  0.00           H
ATOM   3579  HG2 GLN A 233      57.300  18.290  48.830  1.00  0.00           H
ATOM   3580  CD  GLN A 233      58.670  17.310  47.470  1.00  0.00           C
ATOM   3581  OE1 GLN A 233      59.850  17.200  47.130  1.00  0.00           O
ATOM   3582  NE2 GLN A 233      57.820  16.390  47.170  1.00  0.00           N
ATOM   3583 1HE2 GLN A 233      56.860  16.480  47.500  1.00  0.00           H
ATOM   3584 2HE2 GLN A 233      58.160  15.690  46.540  1.00  0.00           H
ATOM   3585  C   GLN A 233      60.630  18.950  51.290  1.00  0.00           C
ATOM   3586  O   GLN A 233      61.790  18.610  51.300  1.00  0.00           O
ATOM   3587  N   ILE A 234      60.270  19.980  52.050  1.00  0.00           N
ATOM   3588  H   ILE A 234      59.280  20.200  52.060  1.00  0.00           H
ATOM   3589  CA  ILE A 234      61.200  20.840  52.860  1.00  0.00           C
ATOM   3590  HA  ILE A 234      62.060  21.090  52.250  1.00  0.00           H
ATOM   3591  CB  ILE A 234      60.460  22.180  53.340  1.00  0.00           C
ATOM   3592  HB  ILE A 234      59.550  21.940  53.890  1.00  0.00           H
ATOM   3593  CG2 ILE A 234      61.390  23.010  54.250  1.00  0.00           C
ATOM   3594 1HG2 ILE A 234      62.280  23.250  53.670  1.00  0.00           H
ATOM   3595 2HG2 ILE A 234      60.910  23.940  54.560  1.00  0.00           H
ATOM   3596 3HG2 ILE A 234      61.750  22.420  55.100  1.00  0.00           H
ATOM   3597  CG1 ILE A 234      60.000  22.990  52.150  1.00  0.00           C
ATOM   3598 1HG1 ILE A 234      59.760  24.010  52.430  1.00  0.00           H
ATOM   3599 2HG1 ILE A 234      59.050  22.670  51.710  1.00  0.00           H
ATOM   3600  CD  ILE A 234      61.040  23.100  51.040  1.00  0.00           C
ATOM   3601  HD1 ILE A 234      62.040  23.190  51.460  1.00  0.00           H
ATOM   3602  HD2 ILE A 234      61.040  22.260  50.350  1.00  0.00           H
ATOM   3603  HD3 ILE A 234      60.910  23.980  50.420  1.00  0.00           H
ATOM   3604  C   ILE A 234      61.640  20.060  54.020  1.00  0.00           C
ATOM   3605  O   ILE A 234      62.760  20.170  54.520  1.00  0.00           O
ATOM   3606  N   VAL A 235      60.700  19.310  54.630  1.00  0.00           N
ATOM   3607  H   VAL A 235      59.750  19.430  54.310  1.00  0.00           H
ATOM   3608  CA  VAL A 235      61.080  18.490  55.790  1.00  0.00           C
ATOM   3609  HA  VAL A 235      61.470  19.260  56.450  1.00  0.00           H
ATOM   3610  CB  VAL A 235      59.890  17.810  56.380  1.00  0.00           C
ATOM   3611  HB  VAL A 235      59.510  17.160  55.590  1.00  0.00           H
ATOM   3612  CG1 VAL A 235      60.180  16.860  57.520  1.00  0.00           C
ATOM   3613 1HG1 VAL A 235      60.810  17.420  58.200  1.00  0.00           H
ATOM   3614 2HG1 VAL A 235      59.230  16.710  58.030  1.00  0.00           H
ATOM   3615 3HG1 VAL A 235      60.640  15.980  57.070  1.00  0.00           H
ATOM   3616  CG2 VAL A 235      58.880  18.860  56.810  1.00  0.00           C
ATOM   3617 1HG2 VAL A 235      59.120  19.260  57.800  1.00  0.00           H
ATOM   3618 2HG2 VAL A 235      58.630  19.570  56.030  1.00  0.00           H
ATOM   3619 3HG2 VAL A 235      57.990  18.240  56.960  1.00  0.00           H
ATOM   3620  C   VAL A 235      62.200  17.460  55.520  1.00  0.00           C
ATOM   3621  O   VAL A 235      63.070  17.180  56.330  1.00  0.00           O
ATOM   3622  N   SER A 236      62.200  16.830  54.360  1.00  0.00           N
ATOM   3623  H   SER A 236      61.400  17.040  53.780  1.00  0.00           H
ATOM   3624  CA  SER A 236      63.220  15.900  53.910  1.00  0.00           C
ATOM   3625  HA  SER A 236      63.610  15.430  54.820  1.00  0.00           H
ATOM   3626  CB  SER A 236      62.650  14.840  52.920  1.00  0.00           C
ATOM   3627  HB1 SER A 236      63.480  14.310  52.450  1.00  0.00           H
ATOM   3628  HB2 SER A 236      62.120  15.260  52.070  1.00  0.00           H
ATOM   3629  OG  SER A 236      61.790  13.810  53.440  1.00  0.00           O
ATOM   3630  HG  SER A 236      62.030  13.010  52.970  1.00  0.00           H
ATOM   3631  C   SER A 236      64.460  16.590  53.410  1.00  0.00           C
ATOM   3632  O   SER A 236      65.510  15.970  53.480  1.00  0.00           O
ATOM   3633  N   SER A 237      64.300  17.810  52.870  1.00  0.00           N
ATOM   3634  H   SER A 237      63.390  18.240  52.820  1.00  0.00           H
ATOM   3635  CA  SER A 237      65.440  18.610  52.440  1.00  0.00           C
ATOM   3636  HA  SER A 237      66.150  17.980  51.910  1.00  0.00           H
ATOM   3637  CB  SER A 237      64.850  19.740  51.610  1.00  0.00           C
ATOM   3638  HB1 SER A 237      65.540  20.580  51.600  1.00  0.00           H
ATOM   3639  HB2 SER A 237      63.940  20.180  52.010  1.00  0.00           H
ATOM   3640  OG  SER A 237      64.740  19.200  50.330  1.00  0.00           O
ATOM   3641  HG  SER A 237      64.200  18.400  50.310  1.00  0.00           H
ATOM   3642  C   SER A 237      66.340  19.130  53.620  1.00  0.00           C
ATOM   3643  O   SER A 237      67.560  18.940  53.540  1.00  0.00           O
ATOM   3644  N   ILE A 238      65.720  19.660  54.690  1.00  0.00           N
ATOM   3645  H   ILE A 238      64.710  19.780  54.740  1.00  0.00           H
ATOM   3646  CA  ILE A 238      66.430  20.110  55.900  1.00  0.00           C
ATOM   3647  HA  ILE A 238      67.140  20.860  55.580  1.00  0.00           H
ATOM   3648  CB  ILE A 238      65.510  20.880  56.960  1.00  0.00           C
ATOM   3649  HB  ILE A 238      66.170  21.310  57.700  1.00  0.00           H
ATOM   3650  CG2 ILE A 238      64.790  22.050  56.280  1.00  0.00           C
ATOM   3651 1HG2 ILE A 238      64.040  21.700  55.560  1.00  0.00           H
ATOM   3652 2HG2 ILE A 238      64.240  22.690  56.960  1.00  0.00           H
ATOM   3653 3HG2 ILE A 238      65.530  22.560  55.670  1.00  0.00           H
ATOM   3654  CG1 ILE A 238      64.430  20.040  57.660  1.00  0.00           C
ATOM   3655 1HG1 ILE A 238      64.970  19.120  57.890  1.00  0.00           H
ATOM   3656 2HG1 ILE A 238      63.640  19.860  56.920  1.00  0.00           H
ATOM   3657  CD  ILE A 238      63.810  20.650  58.910  1.00  0.00           C
ATOM   3658  HD1 ILE A 238      64.610  20.910  59.600  1.00  0.00           H
ATOM   3659  HD2 ILE A 238      63.260  21.540  58.600  1.00  0.00           H
ATOM   3660  HD3 ILE A 238      63.110  19.990  59.420  1.00  0.00           H
ATOM   3661  C   ILE A 238      67.270  19.050  56.640  1.00  0.00           C
ATOM   3662  O   ILE A 238      68.140  19.470  57.350  1.00  0.00           O
ATOM   3663  N   THR A 239      67.080  17.760  56.260  1.00  0.00           N
ATOM   3664  H   THR A 239      66.240  17.460  55.790  1.00  0.00           H
ATOM   3665  CA  THR A 239      67.900  16.650  56.770  1.00  0.00           C
ATOM   3666  HA  THR A 239      68.580  17.120  57.480  1.00  0.00           H
ATOM   3667  CB  THR A 239      67.030  15.690  57.540  1.00  0.00           C
ATOM   3668  HB  THR A 239      67.790  15.010  57.920  1.00  0.00           H
ATOM   3669  CG2 THR A 239      66.280  16.310  58.740  1.00  0.00           C
ATOM   3670 1HG2 THR A 239      65.470  17.020  58.550  1.00  0.00           H
ATOM   3671 2HG2 THR A 239      65.950  15.400  59.250  1.00  0.00           H
ATOM   3672 3HG2 THR A 239      67.010  16.820  59.370  1.00  0.00           H
ATOM   3673  OG1 THR A 239      65.950  15.240  56.730  1.00  0.00           O
ATOM   3674  HG1 THR A 239      65.180  15.350  57.290  1.00  0.00           H
ATOM   3675  C   THR A 239      68.860  15.970  55.810  1.00  0.00           C
ATOM   3676  O   THR A 239      69.410  14.900  56.130  1.00  0.00           O
ATOM   3677  N   ALA A 240      68.990  16.570  54.620  1.00  0.00           N
ATOM   3678  H   ALA A 240      68.420  17.370  54.370  1.00  0.00           H
ATOM   3679  CA  ALA A 240      69.800  16.040  53.510  1.00  0.00           C
ATOM   3680  HA  ALA A 240      69.330  15.150  53.090  1.00  0.00           H
ATOM   3681  CB  ALA A 240      69.810  17.060  52.290  1.00  0.00           C
ATOM   3682  HB1 ALA A 240      70.330  16.630  51.430  1.00  0.00           H
ATOM   3683  HB2 ALA A 240      68.780  17.150  51.960  1.00  0.00           H
ATOM   3684  HB3 ALA A 240      70.290  18.000  52.590  1.00  0.00           H
ATOM   3685  C   ALA A 240      71.220  15.620  53.890  1.00  0.00           C
ATOM   3686  O   ALA A 240      71.690  14.580  53.330  1.00  0.00           O
ATOM   3687  N   SER A 241      71.880  16.550  54.650  1.00  0.00           N
ATOM   3688  H   SER A 241      71.450  17.420  54.900  1.00  0.00           H
ATOM   3689  CA  SER A 241      73.210  16.450  55.080  1.00  0.00           C
ATOM   3690  HA  SER A 241      73.820  16.370  54.180  1.00  0.00           H
ATOM   3691  CB  SER A 241      73.660  17.670  55.950  1.00  0.00           C
ATOM   3692  HB1 SER A 241      74.660  17.400  56.280  1.00  0.00           H
ATOM   3693  HB2 SER A 241      73.150  17.720  56.910  1.00  0.00           H
ATOM   3694  OG  SER A 241      73.590  18.890  55.290  1.00  0.00           O
ATOM   3695  HG  SER A 241      74.320  19.110  54.700  1.00  0.00           H
ATOM   3696  C   SER A 241      73.530  15.240  56.070  1.00  0.00           C
ATOM   3697  O   SER A 241      74.720  14.900  56.080  1.00  0.00           O
ATOM   3698  N   LEU A 242      72.490  14.560  56.600  1.00  0.00           N
ATOM   3699  H   LEU A 242      71.580  14.980  56.480  1.00  0.00           H
ATOM   3700  CA  LEU A 242      72.670  13.320  57.420  1.00  0.00           C
ATOM   3701  HA  LEU A 242      73.740  13.120  57.420  1.00  0.00           H
ATOM   3702  CB  LEU A 242      72.200  13.470  58.890  1.00  0.00           C
ATOM   3703  HB1 LEU A 242      72.300  12.540  59.460  1.00  0.00           H
ATOM   3704  HB2 LEU A 242      71.150  13.780  58.880  1.00  0.00           H
ATOM   3705  CG  LEU A 242      72.900  14.630  59.600  1.00  0.00           C
ATOM   3706  HG  LEU A 242      72.850  15.560  59.030  1.00  0.00           H
ATOM   3707  CD1 LEU A 242      72.100  14.860  60.900  1.00  0.00           C
ATOM   3708 1HD1 LEU A 242      71.990  13.910  61.430  1.00  0.00           H
ATOM   3709 2HD1 LEU A 242      72.630  15.560  61.540  1.00  0.00           H
ATOM   3710 3HD1 LEU A 242      71.090  15.210  60.670  1.00  0.00           H
ATOM   3711  CD2 LEU A 242      74.310  14.490  59.960  1.00  0.00           C
ATOM   3712 1HD2 LEU A 242      74.680  15.310  60.570  1.00  0.00           H
ATOM   3713 2HD2 LEU A 242      74.390  13.550  60.510  1.00  0.00           H
ATOM   3714 3HD2 LEU A 242      74.910  14.360  59.060  1.00  0.00           H
ATOM   3715  C   LEU A 242      72.030  12.040  56.750  1.00  0.00           C
ATOM   3716  O   LEU A 242      72.700  11.060  56.820  1.00  0.00           O
ATOM   3717  N   ARG A 243      70.800  12.080  56.110  1.00  0.00           N
ATOM   3718  H   ARG A 243      70.350  12.940  55.830  1.00  0.00           H
ATOM   3719  CA  ARG A 243      70.110  10.820  55.690  1.00  0.00           C
ATOM   3720  HA  ARG A 243      70.280  10.040  56.420  1.00  0.00           H
ATOM   3721  CB  ARG A 243      68.560  10.900  55.670  1.00  0.00           C
ATOM   3722  HB1 ARG A 243      68.120  10.000  55.250  1.00  0.00           H
ATOM   3723  HB2 ARG A 243      68.360  11.730  54.990  1.00  0.00           H
ATOM   3724  CG  ARG A 243      67.940  11.160  57.030  1.00  0.00           C
ATOM   3725  HG1 ARG A 243      68.440  12.040  57.430  1.00  0.00           H
ATOM   3726  HG2 ARG A 243      68.280  10.300  57.610  1.00  0.00           H
ATOM   3727  CD  ARG A 243      66.410  11.340  57.060  1.00  0.00           C
ATOM   3728  HD1 ARG A 243      66.190  11.600  58.100  1.00  0.00           H
ATOM   3729  HD2 ARG A 243      65.860  10.410  56.910  1.00  0.00           H
ATOM   3730  NE  ARG A 243      66.030  12.350  56.090  1.00  0.00           N
ATOM   3731  HE  ARG A 243      66.290  13.310  56.240  1.00  0.00           H
ATOM   3732  CZ  ARG A 243      65.310  12.120  55.020  1.00  0.00           C
ATOM   3733  NH1 ARG A 243      64.790  11.020  54.610  1.00  0.00           N
ATOM   3734 1HH1 ARG A 243      64.820  10.200  55.200  1.00  0.00           H
ATOM   3735 2HH1 ARG A 243      64.200  11.150  53.790  1.00  0.00           H
ATOM   3736  NH2 ARG A 243      65.200  13.100  54.170  1.00  0.00           N
ATOM   3737 1HH2 ARG A 243      65.790  13.920  54.210  1.00  0.00           H
ATOM   3738 2HH2 ARG A 243      64.720  12.870  53.320  1.00  0.00           H
ATOM   3739  C   ARG A 243      70.690  10.210  54.430  1.00  0.00           C
ATOM   3740  O   ARG A 243      70.300   9.130  54.080  1.00  0.00           O
ATOM   3741  N   PHE A 244      71.480  10.950  53.690  1.00  0.00           N
ATOM   3742  H   PHE A 244      71.660  11.830  54.130  1.00  0.00           H
ATOM   3743  CA  PHE A 244      72.110  10.700  52.400  1.00  0.00           C
ATOM   3744  HA  PHE A 244      71.850   9.660  52.240  1.00  0.00           H
ATOM   3745  CB  PHE A 244      71.410  11.590  51.320  1.00  0.00           C
ATOM   3746  HB1 PHE A 244      71.900  11.370  50.360  1.00  0.00           H
ATOM   3747  HB2 PHE A 244      71.410  12.640  51.600  1.00  0.00           H
ATOM   3748  CG  PHE A 244      69.950  11.340  51.120  1.00  0.00           C
ATOM   3749  CD1 PHE A 244      69.490  10.370  50.170  1.00  0.00           C
ATOM   3750  HD1 PHE A 244      70.110   9.770  49.510  1.00  0.00           H
ATOM   3751  CE1 PHE A 244      68.120  10.050  50.210  1.00  0.00           C
ATOM   3752  HE1 PHE A 244      67.720   9.310  49.540  1.00  0.00           H
ATOM   3753  CZ  PHE A 244      67.210  10.740  51.030  1.00  0.00           C
ATOM   3754  HZ  PHE A 244      66.170  10.470  50.970  1.00  0.00           H
ATOM   3755  CE2 PHE A 244      67.660  11.920  51.730  1.00  0.00           C
ATOM   3756  HE2 PHE A 244      66.960  12.590  52.210  1.00  0.00           H
ATOM   3757  CD2 PHE A 244      69.030  12.200  51.790  1.00  0.00           C
ATOM   3758  HD2 PHE A 244      69.340  13.120  52.270  1.00  0.00           H
ATOM   3759  C   PHE A 244      73.610  10.830  52.320  1.00  0.00           C
ATOM   3760  O   PHE A 244      74.230  11.730  52.920  1.00  0.00           O
ATOM   3761  N   ASP A 245      74.190   9.980  51.440  1.00  0.00           N
ATOM   3762  H   ASP A 245      73.560   9.430  50.880  1.00  0.00           H
ATOM   3763  CA  ASP A 245      75.630   9.950  51.220  1.00  0.00           C
ATOM   3764  HA  ASP A 245      76.110  10.100  52.180  1.00  0.00           H
ATOM   3765  CB  ASP A 245      76.080   8.480  50.910  1.00  0.00           C
ATOM   3766  HB1 ASP A 245      76.130   7.980  51.880  1.00  0.00           H
ATOM   3767  HB2 ASP A 245      77.080   8.590  50.480  1.00  0.00           H
ATOM   3768  CG  ASP A 245      75.200   7.720  49.840  1.00  0.00           C
ATOM   3769  OD1 ASP A 245      75.680   7.260  48.770  1.00  0.00           O
ATOM   3770  OD2 ASP A 245      73.970   7.590  50.070  1.00  0.00           O
ATOM   3771  C   ASP A 245      76.160  10.790  50.010  1.00  0.00           C
ATOM   3772  O   ASP A 245      75.490  10.930  48.980  1.00  0.00           O
ATOM   3773  N   GLY A 246      77.240  11.540  50.200  1.00  0.00           N
ATOM   3774  H   GLY A 246      77.830  11.380  51.010  1.00  0.00           H
ATOM   3775  CA  GLY A 246      77.660  12.580  49.260  1.00  0.00           C
ATOM   3776  HA1 GLY A 246      77.560  12.180  48.250  1.00  0.00           H
ATOM   3777  HA2 GLY A 246      78.720  12.810  49.360  1.00  0.00           H
ATOM   3778  C   GLY A 246      76.910  13.940  49.330  1.00  0.00           C
ATOM   3779  O   GLY A 246      77.150  14.800  48.520  1.00  0.00           O
ATOM   3780  N   ALA A 247      76.000  14.040  50.260  1.00  0.00           N
ATOM   3781  H   ALA A 247      75.800  13.250  50.860  1.00  0.00           H
ATOM   3782  CA  ALA A 247      75.190  15.210  50.440  1.00  0.00           C
ATOM   3783  HA  ALA A 247      74.790  15.390  49.440  1.00  0.00           H
ATOM   3784  CB  ALA A 247      74.070  14.740  51.410  1.00  0.00           C
ATOM   3785  HB1 ALA A 247      73.330  14.140  50.890  1.00  0.00           H
ATOM   3786  HB2 ALA A 247      74.490  14.190  52.250  1.00  0.00           H
ATOM   3787  HB3 ALA A 247      73.430  15.590  51.690  1.00  0.00           H
ATOM   3788  C   ALA A 247      76.050  16.360  51.090  1.00  0.00           C
ATOM   3789  O   ALA A 247      77.120  16.140  51.680  1.00  0.00           O
ATOM   3790  N   LEU A 248      75.530  17.570  50.980  1.00  0.00           N
ATOM   3791  H   LEU A 248      74.590  17.640  50.610  1.00  0.00           H
ATOM   3792  CA  LEU A 248      76.220  18.820  51.310  1.00  0.00           C
ATOM   3793  HA  LEU A 248      77.190  18.830  50.810  1.00  0.00           H
ATOM   3794  CB  LEU A 248      75.500  20.200  50.920  1.00  0.00           C
ATOM   3795  HB1 LEU A 248      75.340  20.230  49.850  1.00  0.00           H
ATOM   3796  HB2 LEU A 248      76.150  21.050  51.150  1.00  0.00           H
ATOM   3797  CG  LEU A 248      74.160  20.560  51.620  1.00  0.00           C
ATOM   3798  HG  LEU A 248      74.370  20.670  52.690  1.00  0.00           H
ATOM   3799  CD1 LEU A 248      73.880  21.920  51.060  1.00  0.00           C
ATOM   3800 1HD1 LEU A 248      73.910  21.880  49.970  1.00  0.00           H
ATOM   3801 2HD1 LEU A 248      72.910  22.350  51.300  1.00  0.00           H
ATOM   3802 3HD1 LEU A 248      74.660  22.560  51.460  1.00  0.00           H
ATOM   3803  CD2 LEU A 248      73.020  19.580  51.370  1.00  0.00           C
ATOM   3804 1HD2 LEU A 248      72.650  19.470  50.350  1.00  0.00           H
ATOM   3805 2HD2 LEU A 248      73.270  18.600  51.770  1.00  0.00           H
ATOM   3806 3HD2 LEU A 248      72.220  19.880  52.040  1.00  0.00           H
ATOM   3807  C   LEU A 248      76.530  18.870  52.860  1.00  0.00           C
ATOM   3808  O   LEU A 248      75.680  18.650  53.670  1.00  0.00           O
ATOM   3809  N   ASN A 249      77.790  19.310  53.120  1.00  0.00           N
ATOM   3810  H   ASN A 249      78.380  19.480  52.320  1.00  0.00           H
ATOM   3811  CA  ASN A 249      78.460  19.560  54.430  1.00  0.00           C
ATOM   3812  HA  ASN A 249      79.410  20.050  54.210  1.00  0.00           H
ATOM   3813  CB  ASN A 249      77.690  20.570  55.370  1.00  0.00           C
ATOM   3814  HB1 ASN A 249      78.290  20.780  56.250  1.00  0.00           H
ATOM   3815  HB2 ASN A 249      76.750  20.180  55.780  1.00  0.00           H
ATOM   3816  CG  ASN A 249      77.400  21.900  54.670  1.00  0.00           C
ATOM   3817  OD1 ASN A 249      76.240  22.180  54.300  1.00  0.00           O
ATOM   3818  ND2 ASN A 249      78.380  22.660  54.250  1.00  0.00           N
ATOM   3819 1HD2 ASN A 249      79.320  22.590  54.610  1.00  0.00           H
ATOM   3820 2HD2 ASN A 249      78.170  23.450  53.660  1.00  0.00           H
ATOM   3821  C   ASN A 249      78.760  18.240  55.160  1.00  0.00           C
ATOM   3822  O   ASN A 249      79.820  18.160  55.720  1.00  0.00           O
ATOM   3823  N   VAL A 250      77.890  17.200  55.100  1.00  0.00           N
ATOM   3824  H   VAL A 250      76.980  17.260  54.670  1.00  0.00           H
ATOM   3825  CA  VAL A 250      78.000  15.910  55.900  1.00  0.00           C
ATOM   3826  HA  VAL A 250      77.050  15.430  55.640  1.00  0.00           H
ATOM   3827  CB  VAL A 250      79.170  15.030  55.330  1.00  0.00           C
ATOM   3828  HB  VAL A 250      79.810  15.700  54.750  1.00  0.00           H
ATOM   3829  CG1 VAL A 250      80.150  14.350  56.330  1.00  0.00           C
ATOM   3830 1HG1 VAL A 250      79.610  13.670  56.990  1.00  0.00           H
ATOM   3831 2HG1 VAL A 250      80.900  13.850  55.720  1.00  0.00           H
ATOM   3832 3HG1 VAL A 250      80.640  15.120  56.930  1.00  0.00           H
ATOM   3833  CG2 VAL A 250      78.690  14.030  54.300  1.00  0.00           C
ATOM   3834 1HG2 VAL A 250      78.050  13.310  54.820  1.00  0.00           H
ATOM   3835 2HG2 VAL A 250      78.160  14.570  53.520  1.00  0.00           H
ATOM   3836 3HG2 VAL A 250      79.580  13.520  53.930  1.00  0.00           H
ATOM   3837  C   VAL A 250      77.930  15.960  57.450  1.00  0.00           C
ATOM   3838  O   VAL A 250      77.590  14.960  58.070  1.00  0.00           O
ATOM   3839  N   ASP A 251      78.440  17.050  58.100  1.00  0.00           N
ATOM   3840  H   ASP A 251      78.930  17.790  57.620  1.00  0.00           H
ATOM   3841  CA  ASP A 251      78.230  17.180  59.600  1.00  0.00           C
ATOM   3842  HA  ASP A 251      78.040  16.210  60.070  1.00  0.00           H
ATOM   3843  CB  ASP A 251      79.540  17.530  60.210  1.00  0.00           C
ATOM   3844  HB1 ASP A 251      79.810  18.480  59.750  1.00  0.00           H
ATOM   3845  HB2 ASP A 251      80.260  16.780  59.880  1.00  0.00           H
ATOM   3846  CG  ASP A 251      79.390  17.600  61.740  1.00  0.00           C
ATOM   3847  OD1 ASP A 251      79.080  18.650  62.400  1.00  0.00           O
ATOM   3848  OD2 ASP A 251      79.660  16.570  62.310  1.00  0.00           O
ATOM   3849  C   ASP A 251      77.210  18.190  59.960  1.00  0.00           C
ATOM   3850  O   ASP A 251      77.200  19.270  59.330  1.00  0.00           O
ATOM   3851  N   LEU A 252      76.270  17.940  60.860  1.00  0.00           N
ATOM   3852  H   LEU A 252      76.340  17.110  61.440  1.00  0.00           H
ATOM   3853  CA  LEU A 252      75.100  18.770  61.240  1.00  0.00           C
ATOM   3854  HA  LEU A 252      74.530  18.780  60.300  1.00  0.00           H
ATOM   3855  CB  LEU A 252      74.260  18.150  62.350  1.00  0.00           C
ATOM   3856  HB1 LEU A 252      74.660  18.320  63.350  1.00  0.00           H
ATOM   3857  HB2 LEU A 252      74.220  17.070  62.160  1.00  0.00           H
ATOM   3858  CG  LEU A 252      72.850  18.780  62.380  1.00  0.00           C
ATOM   3859  HG  LEU A 252      72.900  19.820  62.680  1.00  0.00           H
ATOM   3860  CD1 LEU A 252      72.120  18.800  61.080  1.00  0.00           C
ATOM   3861 1HD1 LEU A 252      72.150  17.850  60.560  1.00  0.00           H
ATOM   3862 2HD1 LEU A 252      71.070  19.050  61.230  1.00  0.00           H
ATOM   3863 3HD1 LEU A 252      72.510  19.670  60.540  1.00  0.00           H
ATOM   3864  CD2 LEU A 252      71.900  17.970  63.390  1.00  0.00           C
ATOM   3865 1HD2 LEU A 252      71.830  16.920  63.120  1.00  0.00           H
ATOM   3866 2HD2 LEU A 252      72.260  18.100  64.410  1.00  0.00           H
ATOM   3867 3HD2 LEU A 252      70.930  18.450  63.420  1.00  0.00           H
ATOM   3868  C   LEU A 252      75.480  20.280  61.630  1.00  0.00           C
ATOM   3869  O   LEU A 252      74.780  21.190  61.250  1.00  0.00           O
ATOM   3870  N   THR A 253      76.580  20.510  62.270  1.00  0.00           N
ATOM   3871  H   THR A 253      77.130  19.690  62.500  1.00  0.00           H
ATOM   3872  CA  THR A 253      77.040  21.910  62.530  1.00  0.00           C
ATOM   3873  HA  THR A 253      76.190  22.580  62.710  1.00  0.00           H
ATOM   3874  CB  THR A 253      77.990  22.040  63.740  1.00  0.00           C
ATOM   3875  HB  THR A 253      78.380  23.060  63.700  1.00  0.00           H
ATOM   3876  CG2 THR A 253      77.170  21.810  65.070  1.00  0.00           C
ATOM   3877 1HG2 THR A 253      76.510  20.940  65.110  1.00  0.00           H
ATOM   3878 2HG2 THR A 253      77.860  21.780  65.910  1.00  0.00           H
ATOM   3879 3HG2 THR A 253      76.600  22.740  65.100  1.00  0.00           H
ATOM   3880  OG1 THR A 253      79.140  21.180  63.670  1.00  0.00           O
ATOM   3881  HG1 THR A 253      78.870  20.260  63.560  1.00  0.00           H
ATOM   3882  C   THR A 253      77.740  22.550  61.300  1.00  0.00           C
ATOM   3883  O   THR A 253      77.660  23.730  61.070  1.00  0.00           O
ATOM   3884  N   GLU A 254      78.440  21.780  60.500  1.00  0.00           N
ATOM   3885  H   GLU A 254      78.650  20.830  60.780  1.00  0.00           H
ATOM   3886  CA  GLU A 254      78.880  22.390  59.220  1.00  0.00           C
ATOM   3887  HA  GLU A 254      79.530  23.260  59.310  1.00  0.00           H
ATOM   3888  CB  GLU A 254      79.780  21.410  58.460  1.00  0.00           C
ATOM   3889  HB1 GLU A 254      80.020  21.980  57.570  1.00  0.00           H
ATOM   3890  HB2 GLU A 254      79.280  20.450  58.350  1.00  0.00           H
ATOM   3891  CG  GLU A 254      81.070  21.130  59.260  1.00  0.00           C
ATOM   3892  HG1 GLU A 254      81.630  20.320  58.790  1.00  0.00           H
ATOM   3893  HG2 GLU A 254      80.870  20.650  60.230  1.00  0.00           H
ATOM   3894  CD  GLU A 254      81.870  22.370  59.330  1.00  0.00           C
ATOM   3895  OE1 GLU A 254      82.080  22.900  60.460  1.00  0.00           O
ATOM   3896  OE2 GLU A 254      82.320  22.940  58.330  1.00  0.00           O
ATOM   3897  C   GLU A 254      77.820  22.780  58.210  1.00  0.00           C
ATOM   3898  O   GLU A 254      77.990  23.690  57.470  1.00  0.00           O
ATOM   3899  N   PHE A 255      76.660  22.110  58.230  1.00  0.00           N
ATOM   3900  H   PHE A 255      76.490  21.380  58.890  1.00  0.00           H
ATOM   3901  CA  PHE A 255      75.400  22.500  57.590  1.00  0.00           C
ATOM   3902  HA  PHE A 255      75.640  22.690  56.550  1.00  0.00           H
ATOM   3903  CB  PHE A 255      74.450  21.360  57.640  1.00  0.00           C
ATOM   3904  HB1 PHE A 255      74.250  20.990  58.640  1.00  0.00           H
ATOM   3905  HB2 PHE A 255      74.960  20.560  57.100  1.00  0.00           H
ATOM   3906  CG  PHE A 255      73.070  21.700  57.020  1.00  0.00           C
ATOM   3907  CD1 PHE A 255      71.940  21.900  57.860  1.00  0.00           C
ATOM   3908  HD1 PHE A 255      71.950  21.710  58.920  1.00  0.00           H
ATOM   3909  CE1 PHE A 255      70.700  22.340  57.300  1.00  0.00           C
ATOM   3910  HE1 PHE A 255      69.870  22.560  57.940  1.00  0.00           H
ATOM   3911  CZ  PHE A 255      70.640  22.710  55.890  1.00  0.00           C
ATOM   3912  HZ  PHE A 255      69.830  23.180  55.360  1.00  0.00           H
ATOM   3913  CE2 PHE A 255      71.750  22.500  55.100  1.00  0.00           C
ATOM   3914  HE2 PHE A 255      71.710  22.800  54.060  1.00  0.00           H
ATOM   3915  CD2 PHE A 255      72.960  21.980  55.610  1.00  0.00           C
ATOM   3916  HD2 PHE A 255      73.760  21.840  54.900  1.00  0.00           H
ATOM   3917  C   PHE A 255      74.880  23.770  58.160  1.00  0.00           C
ATOM   3918  O   PHE A 255      74.930  24.800  57.530  1.00  0.00           O
ATOM   3919  N   GLN A 256      74.530  23.810  59.460  1.00  0.00           N
ATOM   3920  H   GLN A 256      74.650  22.980  60.030  1.00  0.00           H
ATOM   3921  CA  GLN A 256      74.140  25.070  60.170  1.00  0.00           C
ATOM   3922  HA  GLN A 256      73.120  25.320  59.860  1.00  0.00           H
ATOM   3923  CB  GLN A 256      74.250  24.890  61.670  1.00  0.00           C
ATOM   3924  HB1 GLN A 256      75.200  24.410  61.910  1.00  0.00           H
ATOM   3925  HB2 GLN A 256      73.530  24.080  61.820  1.00  0.00           H
ATOM   3926  CG  GLN A 256      74.060  26.210  62.550  1.00  0.00           C
ATOM   3927  HG1 GLN A 256      73.090  26.580  62.230  1.00  0.00           H
ATOM   3928  HG2 GLN A 256      74.900  26.880  62.390  1.00  0.00           H
ATOM   3929  CD  GLN A 256      74.110  25.990  64.060  1.00  0.00           C
ATOM   3930  OE1 GLN A 256      74.450  24.860  64.480  1.00  0.00           O
ATOM   3931  NE2 GLN A 256      73.990  26.930  64.950  1.00  0.00           N
ATOM   3932 1HE2 GLN A 256      73.900  27.900  64.680  1.00  0.00           H
ATOM   3933 2HE2 GLN A 256      74.430  26.640  65.810  1.00  0.00           H
ATOM   3934  C   GLN A 256      75.060  26.290  59.760  1.00  0.00           C
ATOM   3935  O   GLN A 256      74.550  27.340  59.330  1.00  0.00           O
ATOM   3936  N   THR A 257      76.370  26.070  59.910  1.00  0.00           N
ATOM   3937  H   THR A 257      76.640  25.190  60.320  1.00  0.00           H
ATOM   3938  CA  THR A 257      77.290  27.240  59.670  1.00  0.00           C
ATOM   3939  HA  THR A 257      76.930  28.210  60.010  1.00  0.00           H
ATOM   3940  CB  THR A 257      78.620  27.110  60.440  1.00  0.00           C
ATOM   3941  HB  THR A 257      79.220  27.960  60.110  1.00  0.00           H
ATOM   3942  CG2 THR A 257      78.530  27.140  62.000  1.00  0.00           C
ATOM   3943 1HG2 THR A 257      77.760  27.870  62.260  1.00  0.00           H
ATOM   3944 2HG2 THR A 257      78.150  26.190  62.400  1.00  0.00           H
ATOM   3945 3HG2 THR A 257      79.510  27.320  62.460  1.00  0.00           H
ATOM   3946  OG1 THR A 257      79.280  25.890  60.230  1.00  0.00           O
ATOM   3947  HG1 THR A 257      78.640  25.200  60.440  1.00  0.00           H
ATOM   3948  C   THR A 257      77.590  27.530  58.200  1.00  0.00           C
ATOM   3949  O   THR A 257      78.350  28.390  57.780  1.00  0.00           O
ATOM   3950  N   ASN A 258      76.850  26.900  57.280  1.00  0.00           N
ATOM   3951  H   ASN A 258      76.080  26.320  57.590  1.00  0.00           H
ATOM   3952  CA  ASN A 258      76.670  27.390  55.890  1.00  0.00           C
ATOM   3953  HA  ASN A 258      77.310  28.240  55.670  1.00  0.00           H
ATOM   3954  CB  ASN A 258      77.070  26.290  54.900  1.00  0.00           C
ATOM   3955  HB1 ASN A 258      76.600  26.570  53.960  1.00  0.00           H
ATOM   3956  HB2 ASN A 258      76.620  25.350  55.230  1.00  0.00           H
ATOM   3957  CG  ASN A 258      78.610  26.210  54.680  1.00  0.00           C
ATOM   3958  OD1 ASN A 258      79.130  26.760  53.760  1.00  0.00           O
ATOM   3959  ND2 ASN A 258      79.360  25.360  55.370  1.00  0.00           N
ATOM   3960 1HD2 ASN A 258      78.910  24.870  56.130  1.00  0.00           H
ATOM   3961 2HD2 ASN A 258      80.360  25.370  55.240  1.00  0.00           H
ATOM   3962  C   ASN A 258      75.310  28.030  55.680  1.00  0.00           C
ATOM   3963  O   ASN A 258      75.180  28.940  54.890  1.00  0.00           O
ATOM   3964  N   LEU A 259      74.210  27.560  56.310  1.00  0.00           N
ATOM   3965  H   LEU A 259      74.380  26.730  56.850  1.00  0.00           H
ATOM   3966  CA  LEU A 259      72.850  28.120  56.040  1.00  0.00           C
ATOM   3967  HA  LEU A 259      72.850  28.440  55.000  1.00  0.00           H
ATOM   3968  CB  LEU A 259      71.720  27.260  56.520  1.00  0.00           C
ATOM   3969  HB1 LEU A 259      71.730  27.310  57.610  1.00  0.00           H
ATOM   3970  HB2 LEU A 259      71.870  26.230  56.190  1.00  0.00           H
ATOM   3971  CG  LEU A 259      70.270  27.530  56.110  1.00  0.00           C
ATOM   3972  HG  LEU A 259      70.040  28.500  56.550  1.00  0.00           H
ATOM   3973  CD1 LEU A 259      69.940  27.600  54.560  1.00  0.00           C
ATOM   3974 1HD1 LEU A 259      70.320  26.660  54.140  1.00  0.00           H
ATOM   3975 2HD1 LEU A 259      68.870  27.710  54.390  1.00  0.00           H
ATOM   3976 3HD1 LEU A 259      70.490  28.380  54.040  1.00  0.00           H
ATOM   3977  CD2 LEU A 259      69.260  26.560  56.760  1.00  0.00           C
ATOM   3978 1HD2 LEU A 259      68.290  27.040  56.640  1.00  0.00           H
ATOM   3979 2HD2 LEU A 259      69.380  25.610  56.240  1.00  0.00           H
ATOM   3980 3HD2 LEU A 259      69.470  26.540  57.820  1.00  0.00           H
ATOM   3981  C   LEU A 259      72.710  29.470  56.830  1.00  0.00           C
ATOM   3982  O   LEU A 259      72.060  30.420  56.400  1.00  0.00           O
ATOM   3983  N   VAL A 260      73.210  29.480  58.080  1.00  0.00           N
ATOM   3984  H   VAL A 260      73.690  28.640  58.360  1.00  0.00           H
ATOM   3985  CA  VAL A 260      73.380  30.640  58.950  1.00  0.00           C
ATOM   3986  HA  VAL A 260      73.050  31.520  58.400  1.00  0.00           H
ATOM   3987  CB  VAL A 260      72.460  30.370  60.210  1.00  0.00           C
ATOM   3988  HB  VAL A 260      72.770  29.420  60.650  1.00  0.00           H
ATOM   3989  CG1 VAL A 260      72.460  31.500  61.280  1.00  0.00           C
ATOM   3990 1HG1 VAL A 260      73.470  31.580  61.690  1.00  0.00           H
ATOM   3991 2HG1 VAL A 260      72.210  32.360  60.660  1.00  0.00           H
ATOM   3992 3HG1 VAL A 260      71.730  31.380  62.080  1.00  0.00           H
ATOM   3993  CG2 VAL A 260      70.980  30.160  59.760  1.00  0.00           C
ATOM   3994 1HG2 VAL A 260      70.610  30.980  59.150  1.00  0.00           H
ATOM   3995 2HG2 VAL A 260      70.950  29.200  59.240  1.00  0.00           H
ATOM   3996 3HG2 VAL A 260      70.390  30.130  60.680  1.00  0.00           H
ATOM   3997  C   VAL A 260      74.860  30.800  59.310  1.00  0.00           C
ATOM   3998  O   VAL A 260      75.340  30.290  60.360  1.00  0.00           O
ATOM   3999  N   PRO A 261      75.670  31.460  58.460  1.00  0.00           N
ATOM   4000  CD  PRO A 261      75.350  31.960  57.170  1.00  0.00           C
ATOM   4001  HD1 PRO A 261      74.360  32.420  57.090  1.00  0.00           H
ATOM   4002  HD2 PRO A 261      75.360  31.150  56.450  1.00  0.00           H
ATOM   4003  CG  PRO A 261      76.570  32.860  56.770  1.00  0.00           C
ATOM   4004  HG1 PRO A 261      76.500  33.880  57.170  1.00  0.00           H
ATOM   4005  HG2 PRO A 261      76.750  32.970  55.700  1.00  0.00           H
ATOM   4006  CB  PRO A 261      77.710  32.140  57.430  1.00  0.00           C
ATOM   4007  HB1 PRO A 261      78.490  32.900  57.430  1.00  0.00           H
ATOM   4008  HB2 PRO A 261      77.940  31.230  56.880  1.00  0.00           H
ATOM   4009  CA  PRO A 261      77.080  31.820  58.770  1.00  0.00           C
ATOM   4010  HA  PRO A 261      77.530  30.990  59.300  1.00  0.00           H
ATOM   4011  C   PRO A 261      77.170  33.110  59.700  1.00  0.00           C
ATOM   4012  O   PRO A 261      78.220  33.470  60.240  1.00  0.00           O
ATOM   4013  N   TYR A 262      76.060  33.900  59.770  1.00  0.00           N
ATOM   4014  H   TYR A 262      75.260  33.610  59.240  1.00  0.00           H
ATOM   4015  CA  TYR A 262      75.800  35.060  60.600  1.00  0.00           C
ATOM   4016  HA  TYR A 262      76.610  35.410  61.250  1.00  0.00           H
ATOM   4017  CB  TYR A 262      75.530  36.170  59.530  1.00  0.00           C
ATOM   4018  HB1 TYR A 262      74.590  35.960  59.010  1.00  0.00           H
ATOM   4019  HB2 TYR A 262      76.360  36.230  58.820  1.00  0.00           H
ATOM   4020  CG  TYR A 262      75.440  37.460  60.270  1.00  0.00           C
ATOM   4021  CD1 TYR A 262      76.580  38.040  60.820  1.00  0.00           C
ATOM   4022  HD1 TYR A 262      77.510  37.490  60.900  1.00  0.00           H
ATOM   4023  CE1 TYR A 262      76.550  39.340  61.350  1.00  0.00           C
ATOM   4024  HE1 TYR A 262      77.340  39.890  61.840  1.00  0.00           H
ATOM   4025  CZ  TYR A 262      75.350  40.050  61.330  1.00  0.00           C
ATOM   4026  OH  TYR A 262      75.390  41.340  61.810  1.00  0.00           O
ATOM   4027  HH  TYR A 262      76.250  41.580  62.160  1.00  0.00           H
ATOM   4028  CE2 TYR A 262      74.190  39.420  60.790  1.00  0.00           C
ATOM   4029  HE2 TYR A 262      73.270  39.980  60.790  1.00  0.00           H
ATOM   4030  CD2 TYR A 262      74.240  38.160  60.210  1.00  0.00           C
ATOM   4031  HD2 TYR A 262      73.290  37.770  59.880  1.00  0.00           H
ATOM   4032  C   TYR A 262      74.630  34.880  61.620  1.00  0.00           C
ATOM   4033  O   TYR A 262      73.480  35.130  61.320  1.00  0.00           O
ATOM   4034  N   PRO A 263      74.920  34.320  62.840  1.00  0.00           N
ATOM   4035  CD  PRO A 263      76.260  34.040  63.340  1.00  0.00           C
ATOM   4036  HD1 PRO A 263      76.740  35.020  63.460  1.00  0.00           H
ATOM   4037  HD2 PRO A 263      76.840  33.380  62.690  1.00  0.00           H
ATOM   4038  CG  PRO A 263      76.010  33.390  64.660  1.00  0.00           C
ATOM   4039  HG1 PRO A 263      76.680  33.760  65.430  1.00  0.00           H
ATOM   4040  HG2 PRO A 263      76.190  32.320  64.660  1.00  0.00           H
ATOM   4041  CB  PRO A 263      74.600  33.770  65.120  1.00  0.00           C
ATOM   4042  HB1 PRO A 263      74.610  34.780  65.510  1.00  0.00           H
ATOM   4043  HB2 PRO A 263      74.110  33.130  65.860  1.00  0.00           H
ATOM   4044  CA  PRO A 263      73.870  33.910  63.790  1.00  0.00           C
ATOM   4045  HA  PRO A 263      73.520  32.930  63.490  1.00  0.00           H
ATOM   4046  C   PRO A 263      72.770  34.920  64.070  1.00  0.00           C
ATOM   4047  O   PRO A 263      71.680  34.500  64.550  1.00  0.00           O
ATOM   4048  N   ARG A 264      72.950  36.270  63.900  1.00  0.00           N
ATOM   4049  H   ARG A 264      73.840  36.540  63.510  1.00  0.00           H
ATOM   4050  CA  ARG A 264      71.930  37.270  64.070  1.00  0.00           C
ATOM   4051  HA  ARG A 264      71.840  37.310  65.150  1.00  0.00           H
ATOM   4052  CB  ARG A 264      72.710  38.600  63.730  1.00  0.00           C
ATOM   4053  HB1 ARG A 264      72.750  38.590  62.640  1.00  0.00           H
ATOM   4054  HB2 ARG A 264      73.670  38.710  64.250  1.00  0.00           H
ATOM   4055  CG  ARG A 264      71.890  39.850  64.130  1.00  0.00           C
ATOM   4056  HG1 ARG A 264      71.870  40.020  65.200  1.00  0.00           H
ATOM   4057  HG2 ARG A 264      70.860  39.870  63.790  1.00  0.00           H
ATOM   4058  CD  ARG A 264      72.610  41.090  63.610  1.00  0.00           C
ATOM   4059  HD1 ARG A 264      72.540  41.060  62.530  1.00  0.00           H
ATOM   4060  HD2 ARG A 264      73.670  41.080  63.850  1.00  0.00           H
ATOM   4061  NE  ARG A 264      72.110  42.370  64.080  1.00  0.00           N
ATOM   4062  HE  ARG A 264      71.470  42.410  64.860  1.00  0.00           H
ATOM   4063  CZ  ARG A 264      72.700  43.550  63.730  1.00  0.00           C
ATOM   4064  NH1 ARG A 264      73.750  43.600  62.870  1.00  0.00           N
ATOM   4065 1HH1 ARG A 264      74.120  42.740  62.480  1.00  0.00           H
ATOM   4066 2HH1 ARG A 264      74.280  44.450  62.710  1.00  0.00           H
ATOM   4067  NH2 ARG A 264      72.350  44.690  64.310  1.00  0.00           N
ATOM   4068 1HH2 ARG A 264      71.600  44.730  64.990  1.00  0.00           H
ATOM   4069 2HH2 ARG A 264      72.720  45.550  63.950  1.00  0.00           H
ATOM   4070  C   ARG A 264      70.590  37.030  63.390  1.00  0.00           C
ATOM   4071  O   ARG A 264      69.620  37.580  63.720  1.00  0.00           O
ATOM   4072  N   ILE A 265      70.590  36.200  62.290  1.00  0.00           N
ATOM   4073  H   ILE A 265      71.410  35.650  62.050  1.00  0.00           H
ATOM   4074  CA  ILE A 265      69.390  36.170  61.390  1.00  0.00           C
ATOM   4075  HA  ILE A 265      68.510  36.720  61.730  1.00  0.00           H
ATOM   4076  CB  ILE A 265      69.880  36.710  60.020  1.00  0.00           C
ATOM   4077  HB  ILE A 265      70.750  36.130  59.700  1.00  0.00           H
ATOM   4078  CG2 ILE A 265      68.840  36.640  58.890  1.00  0.00           C
ATOM   4079 1HG2 ILE A 265      68.650  35.630  58.530  1.00  0.00           H
ATOM   4080 2HG2 ILE A 265      67.930  37.160  59.200  1.00  0.00           H
ATOM   4081 3HG2 ILE A 265      69.170  37.290  58.080  1.00  0.00           H
ATOM   4082  CG1 ILE A 265      70.340  38.250  60.090  1.00  0.00           C
ATOM   4083 1HG1 ILE A 265      70.580  38.690  59.120  1.00  0.00           H
ATOM   4084 2HG1 ILE A 265      71.180  38.270  60.790  1.00  0.00           H
ATOM   4085  CD  ILE A 265      69.350  39.200  60.670  1.00  0.00           C
ATOM   4086  HD1 ILE A 265      68.360  38.990  60.260  1.00  0.00           H
ATOM   4087  HD2 ILE A 265      69.350  39.030  61.740  1.00  0.00           H
ATOM   4088  HD3 ILE A 265      69.680  40.230  60.550  1.00  0.00           H
ATOM   4089  C   ILE A 265      68.840  34.770  61.360  1.00  0.00           C
ATOM   4090  O   ILE A 265      69.180  33.940  60.510  1.00  0.00           O
ATOM   4091  N   HIS A 266      67.900  34.530  62.280  1.00  0.00           N
ATOM   4092  H   HIS A 266      67.580  35.290  62.860  1.00  0.00           H
ATOM   4093  CA  HIS A 266      67.700  33.180  62.790  1.00  0.00           C
ATOM   4094  HA  HIS A 266      68.620  32.600  62.760  1.00  0.00           H
ATOM   4095  CB  HIS A 266      67.210  33.480  64.210  1.00  0.00           C
ATOM   4096  HB1 HIS A 266      66.350  34.150  64.160  1.00  0.00           H
ATOM   4097  HB2 HIS A 266      67.980  33.970  64.800  1.00  0.00           H
ATOM   4098  CG  HIS A 266      66.980  32.210  65.050  1.00  0.00           C
ATOM   4099  ND1 HIS A 266      67.850  31.710  65.930  1.00  0.00           N
ATOM   4100  HD1 HIS A 266      68.860  31.770  65.960  1.00  0.00           H
ATOM   4101  CE1 HIS A 266      67.220  30.750  66.670  1.00  0.00           C
ATOM   4102  HE1 HIS A 266      67.670  30.040  67.360  1.00  0.00           H
ATOM   4103  NE2 HIS A 266      65.970  30.650  66.330  1.00  0.00           N
ATOM   4104  CD2 HIS A 266      65.780  31.520  65.210  1.00  0.00           C
ATOM   4105  HD2 HIS A 266      64.820  31.810  64.810  1.00  0.00           H
ATOM   4106  C   HIS A 266      66.710  32.350  62.010  1.00  0.00           C
ATOM   4107  O   HIS A 266      66.710  31.120  62.240  1.00  0.00           O
ATOM   4108  N   PHE A 267      65.970  32.950  61.090  1.00  0.00           N
ATOM   4109  H   PHE A 267      66.100  33.920  60.810  1.00  0.00           H
ATOM   4110  CA  PHE A 267      64.810  32.310  60.450  1.00  0.00           C
ATOM   4111  HA  PHE A 267      64.700  31.370  60.980  1.00  0.00           H
ATOM   4112  CB  PHE A 267      63.550  33.180  60.730  1.00  0.00           C
ATOM   4113  HB1 PHE A 267      62.750  32.770  60.110  1.00  0.00           H
ATOM   4114  HB2 PHE A 267      63.740  34.220  60.450  1.00  0.00           H
ATOM   4115  CG  PHE A 267      63.150  33.100  62.200  1.00  0.00           C
ATOM   4116  CD1 PHE A 267      62.210  32.130  62.670  1.00  0.00           C
ATOM   4117  HD1 PHE A 267      61.690  31.530  61.930  1.00  0.00           H
ATOM   4118  CE1 PHE A 267      61.800  32.060  64.020  1.00  0.00           C
ATOM   4119  HE1 PHE A 267      61.190  31.220  64.300  1.00  0.00           H
ATOM   4120  CZ  PHE A 267      62.280  33.020  64.920  1.00  0.00           C
ATOM   4121  HZ  PHE A 267      61.900  33.030  65.930  1.00  0.00           H
ATOM   4122  CE2 PHE A 267      63.170  33.970  64.490  1.00  0.00           C
ATOM   4123  HE2 PHE A 267      63.580  34.740  65.130  1.00  0.00           H
ATOM   4124  CD2 PHE A 267      63.670  34.000  63.160  1.00  0.00           C
ATOM   4125  HD2 PHE A 267      64.290  34.840  62.890  1.00  0.00           H
ATOM   4126  C   PHE A 267      65.040  32.170  58.940  1.00  0.00           C
ATOM   4127  O   PHE A 267      64.780  33.170  58.240  1.00  0.00           O
ATOM   4128  N   PRO A 268      65.440  30.980  58.470  1.00  0.00           N
ATOM   4129  CD  PRO A 268      66.040  29.910  59.230  1.00  0.00           C
ATOM   4130  HD1 PRO A 268      65.250  29.250  59.590  1.00  0.00           H
ATOM   4131  HD2 PRO A 268      66.610  30.280  60.080  1.00  0.00           H
ATOM   4132  CG  PRO A 268      67.010  29.140  58.370  1.00  0.00           C
ATOM   4133  HG1 PRO A 268      66.890  28.100  58.680  1.00  0.00           H
ATOM   4134  HG2 PRO A 268      68.020  29.540  58.470  1.00  0.00           H
ATOM   4135  CB  PRO A 268      66.340  29.320  57.000  1.00  0.00           C
ATOM   4136  HB1 PRO A 268      65.690  28.480  56.760  1.00  0.00           H
ATOM   4137  HB2 PRO A 268      67.150  29.440  56.280  1.00  0.00           H
ATOM   4138  CA  PRO A 268      65.520  30.680  57.060  1.00  0.00           C
ATOM   4139  HA  PRO A 268      66.060  31.520  56.630  1.00  0.00           H
ATOM   4140  C   PRO A 268      64.200  30.740  56.350  1.00  0.00           C
ATOM   4141  O   PRO A 268      63.160  30.390  56.920  1.00  0.00           O
ATOM   4142  N   LEU A 269      64.270  31.050  55.100  1.00  0.00           N
ATOM   4143  H   LEU A 269      65.210  31.250  54.790  1.00  0.00           H
ATOM   4144  CA  LEU A 269      63.140  31.000  54.190  1.00  0.00           C
ATOM   4145  HA  LEU A 269      62.230  31.120  54.770  1.00  0.00           H
ATOM   4146  CB  LEU A 269      63.280  32.080  53.110  1.00  0.00           C
ATOM   4147  HB1 LEU A 269      62.630  31.790  52.280  1.00  0.00           H
ATOM   4148  HB2 LEU A 269      64.260  31.900  52.680  1.00  0.00           H
ATOM   4149  CG  LEU A 269      63.170  33.600  53.350  1.00  0.00           C
ATOM   4150  HG  LEU A 269      62.210  33.860  53.800  1.00  0.00           H
ATOM   4151  CD1 LEU A 269      64.200  34.140  54.370  1.00  0.00           C
ATOM   4152 1HD1 LEU A 269      64.030  35.200  54.520  1.00  0.00           H
ATOM   4153 2HD1 LEU A 269      64.110  33.580  55.300  1.00  0.00           H
ATOM   4154 3HD1 LEU A 269      65.210  33.950  54.020  1.00  0.00           H
ATOM   4155  CD2 LEU A 269      63.200  34.400  52.040  1.00  0.00           C
ATOM   4156 1HD2 LEU A 269      64.160  34.200  51.560  1.00  0.00           H
ATOM   4157 2HD2 LEU A 269      62.510  34.070  51.270  1.00  0.00           H
ATOM   4158 3HD2 LEU A 269      63.190  35.470  52.250  1.00  0.00           H
ATOM   4159  C   LEU A 269      63.140  29.570  53.450  1.00  0.00           C
ATOM   4160  O   LEU A 269      64.130  28.810  53.590  1.00  0.00           O
ATOM   4161  N   ALA A 270      62.030  29.210  52.800  1.00  0.00           N
ATOM   4162  H   ALA A 270      61.250  29.840  52.780  1.00  0.00           H
ATOM   4163  CA  ALA A 270      61.910  27.870  52.160  1.00  0.00           C
ATOM   4164  HA  ALA A 270      62.870  27.440  51.870  1.00  0.00           H
ATOM   4165  CB  ALA A 270      61.310  26.970  53.220  1.00  0.00           C
ATOM   4166  HB1 ALA A 270      62.110  26.780  53.930  1.00  0.00           H
ATOM   4167  HB2 ALA A 270      60.440  27.360  53.750  1.00  0.00           H
ATOM   4168  HB3 ALA A 270      61.050  26.050  52.710  1.00  0.00           H
ATOM   4169  C   ALA A 270      61.170  28.110  50.820  1.00  0.00           C
ATOM   4170  O   ALA A 270      60.380  29.070  50.640  1.00  0.00           O
ATOM   4171  N   THR A 271      61.470  27.220  49.880  1.00  0.00           N
ATOM   4172  H   THR A 271      62.240  26.570  49.890  1.00  0.00           H
ATOM   4173  CA  THR A 271      60.730  27.160  48.600  1.00  0.00           C
ATOM   4174  HA  THR A 271      59.670  27.150  48.820  1.00  0.00           H
ATOM   4175  CB  THR A 271      61.060  28.320  47.750  1.00  0.00           C
ATOM   4176  HB  THR A 271      60.770  29.290  48.150  1.00  0.00           H
ATOM   4177  CG2 THR A 271      62.500  28.400  47.340  1.00  0.00           C
ATOM   4178 1HG2 THR A 271      62.850  27.700  46.580  1.00  0.00           H
ATOM   4179 2HG2 THR A 271      62.600  29.390  46.910  1.00  0.00           H
ATOM   4180 3HG2 THR A 271      63.180  28.180  48.170  1.00  0.00           H
ATOM   4181  OG1 THR A 271      60.410  28.270  46.460  1.00  0.00           O
ATOM   4182  HG1 THR A 271      59.600  28.780  46.390  1.00  0.00           H
ATOM   4183  C   THR A 271      61.090  25.850  47.900  1.00  0.00           C
ATOM   4184  O   THR A 271      62.050  25.090  48.220  1.00  0.00           O
ATOM   4185  N   TYR A 272      60.130  25.480  47.100  1.00  0.00           N
ATOM   4186  H   TYR A 272      59.420  26.180  46.920  1.00  0.00           H
ATOM   4187  CA  TYR A 272      60.010  24.240  46.410  1.00  0.00           C
ATOM   4188  HA  TYR A 272      60.970  23.720  46.370  1.00  0.00           H
ATOM   4189  CB  TYR A 272      59.110  23.230  47.160  1.00  0.00           C
ATOM   4190  HB1 TYR A 272      58.190  23.730  47.450  1.00  0.00           H
ATOM   4191  HB2 TYR A 272      59.600  22.860  48.060  1.00  0.00           H
ATOM   4192  CG  TYR A 272      58.800  22.030  46.340  1.00  0.00           C
ATOM   4193  CD1 TYR A 272      59.780  21.000  46.010  1.00  0.00           C
ATOM   4194  HD1 TYR A 272      60.770  21.090  46.440  1.00  0.00           H
ATOM   4195  CE1 TYR A 272      59.490  20.040  45.030  1.00  0.00           C
ATOM   4196  HE1 TYR A 272      60.210  19.250  44.890  1.00  0.00           H
ATOM   4197  CZ  TYR A 272      58.260  20.040  44.340  1.00  0.00           C
ATOM   4198  OH  TYR A 272      58.110  19.200  43.260  1.00  0.00           O
ATOM   4199  HH  TYR A 272      57.460  19.460  42.600  1.00  0.00           H
ATOM   4200  CE2 TYR A 272      57.330  21.010  44.630  1.00  0.00           C
ATOM   4201  HE2 TYR A 272      56.470  21.120  43.980  1.00  0.00           H
ATOM   4202  CD2 TYR A 272      57.600  22.030  45.580  1.00  0.00           C
ATOM   4203  HD2 TYR A 272      56.830  22.780  45.730  1.00  0.00           H
ATOM   4204  C   TYR A 272      59.590  24.390  44.930  1.00  0.00           C
ATOM   4205  O   TYR A 272      58.720  25.150  44.590  1.00  0.00           O
ATOM   4206  N   ALA A 273      60.290  23.650  44.050  1.00  0.00           N
ATOM   4207  H   ALA A 273      61.120  23.140  44.350  1.00  0.00           H
ATOM   4208  CA  ALA A 273      59.980  23.540  42.610  1.00  0.00           C
ATOM   4209  HA  ALA A 273      58.900  23.580  42.510  1.00  0.00           H
ATOM   4210  CB  ALA A 273      60.660  24.710  41.860  1.00  0.00           C
ATOM   4211  HB1 ALA A 273      61.710  24.740  42.150  1.00  0.00           H
ATOM   4212  HB2 ALA A 273      60.550  24.520  40.790  1.00  0.00           H
ATOM   4213  HB3 ALA A 273      60.190  25.660  42.110  1.00  0.00           H
ATOM   4214  C   ALA A 273      60.340  22.200  42.050  1.00  0.00           C
ATOM   4215  O   ALA A 273      61.200  21.490  42.570  1.00  0.00           O
ATOM   4216  N   PRO A 274      59.710  21.670  40.990  1.00  0.00           N
ATOM   4217  CD  PRO A 274      60.020  20.370  40.370  1.00  0.00           C
ATOM   4218  HD1 PRO A 274      59.950  19.540  41.070  1.00  0.00           H
ATOM   4219  HD2 PRO A 274      61.060  20.490  40.070  1.00  0.00           H
ATOM   4220  CG  PRO A 274      59.010  20.110  39.210  1.00  0.00           C
ATOM   4221  HG1 PRO A 274      58.180  19.490  39.560  1.00  0.00           H
ATOM   4222  HG2 PRO A 274      59.520  19.680  38.350  1.00  0.00           H
ATOM   4223  CB  PRO A 274      58.580  21.530  38.920  1.00  0.00           C
ATOM   4224  HB1 PRO A 274      57.570  21.550  38.490  1.00  0.00           H
ATOM   4225  HB2 PRO A 274      59.330  22.030  38.310  1.00  0.00           H
ATOM   4226  CA  PRO A 274      58.610  22.270  40.280  1.00  0.00           C
ATOM   4227  HA  PRO A 274      58.760  23.320  40.050  1.00  0.00           H
ATOM   4228  C   PRO A 274      57.260  22.140  41.060  1.00  0.00           C
ATOM   4229  O   PRO A 274      56.990  21.100  41.620  1.00  0.00           O
ATOM   4230  N   VAL A 275      56.410  23.150  41.030  1.00  0.00           N
ATOM   4231  H   VAL A 275      56.720  23.870  40.390  1.00  0.00           H
ATOM   4232  CA  VAL A 275      55.090  23.320  41.640  1.00  0.00           C
ATOM   4233  HA  VAL A 275      54.850  22.490  42.310  1.00  0.00           H
ATOM   4234  CB  VAL A 275      54.850  24.610  42.460  1.00  0.00           C
ATOM   4235  HB  VAL A 275      53.810  24.810  42.690  1.00  0.00           H
ATOM   4236  CG1 VAL A 275      55.670  24.580  43.730  1.00  0.00           C
ATOM   4237 1HG1 VAL A 275      56.740  24.440  43.560  1.00  0.00           H
ATOM   4238 2HG1 VAL A 275      55.570  25.440  44.390  1.00  0.00           H
ATOM   4239 3HG1 VAL A 275      55.340  23.780  44.370  1.00  0.00           H
ATOM   4240  CG2 VAL A 275      55.440  25.860  41.740  1.00  0.00           C
ATOM   4241 1HG2 VAL A 275      54.890  26.100  40.830  1.00  0.00           H
ATOM   4242 2HG2 VAL A 275      55.290  26.710  42.410  1.00  0.00           H
ATOM   4243 3HG2 VAL A 275      56.440  25.610  41.390  1.00  0.00           H
ATOM   4244  C   VAL A 275      54.000  23.150  40.540  1.00  0.00           C
ATOM   4245  O   VAL A 275      52.840  23.010  40.890  1.00  0.00           O
ATOM   4246  N   ILE A 276      54.330  23.140  39.230  1.00  0.00           N
ATOM   4247  H   ILE A 276      55.240  23.420  38.880  1.00  0.00           H
ATOM   4248  CA  ILE A 276      53.330  22.730  38.210  1.00  0.00           C
ATOM   4249  HA  ILE A 276      52.300  22.910  38.540  1.00  0.00           H
ATOM   4250  CB  ILE A 276      53.450  23.680  37.010  1.00  0.00           C
ATOM   4251  HB  ILE A 276      54.440  23.600  36.560  1.00  0.00           H
ATOM   4252  CG2 ILE A 276      52.380  23.330  35.980  1.00  0.00           C
ATOM   4253 1HG2 ILE A 276      52.440  24.060  35.170  1.00  0.00           H
ATOM   4254 2HG2 ILE A 276      52.610  22.350  35.570  1.00  0.00           H
ATOM   4255 3HG2 ILE A 276      51.360  23.200  36.350  1.00  0.00           H
ATOM   4256  CG1 ILE A 276      53.430  25.150  37.340  1.00  0.00           C
ATOM   4257 1HG1 ILE A 276      53.530  25.700  36.410  1.00  0.00           H
ATOM   4258 2HG1 ILE A 276      54.250  25.300  38.050  1.00  0.00           H
ATOM   4259  CD  ILE A 276      52.200  25.550  38.160  1.00  0.00           C
ATOM   4260  HD1 ILE A 276      52.120  24.820  38.970  1.00  0.00           H
ATOM   4261  HD2 ILE A 276      52.450  26.510  38.590  1.00  0.00           H
ATOM   4262  HD3 ILE A 276      51.300  25.590  37.540  1.00  0.00           H
ATOM   4263  C   ILE A 276      53.490  21.270  37.810  1.00  0.00           C
ATOM   4264  O   ILE A 276      54.560  20.710  37.450  1.00  0.00           O
ATOM   4265  N   SER A 277      52.310  20.590  37.710  1.00  0.00           N
ATOM   4266  H   SER A 277      51.410  21.050  37.620  1.00  0.00           H
ATOM   4267  CA  SER A 277      52.230  19.170  37.400  1.00  0.00           C
ATOM   4268  HA  SER A 277      53.150  18.650  37.620  1.00  0.00           H
ATOM   4269  CB  SER A 277      51.310  18.620  38.460  1.00  0.00           C
ATOM   4270  HB1 SER A 277      51.020  17.600  38.220  1.00  0.00           H
ATOM   4271  HB2 SER A 277      50.380  19.190  38.490  1.00  0.00           H
ATOM   4272  OG  SER A 277      51.940  18.670  39.700  1.00  0.00           O
ATOM   4273  HG  SER A 277      51.730  19.520  40.100  1.00  0.00           H
ATOM   4274  C   SER A 277      51.810  18.700  36.030  1.00  0.00           C
ATOM   4275  O   SER A 277      52.010  17.510  35.730  1.00  0.00           O
ATOM   4276  N   ALA A 278      51.330  19.670  35.230  1.00  0.00           N
ATOM   4277  H   ALA A 278      51.250  20.640  35.490  1.00  0.00           H
ATOM   4278  CA  ALA A 278      51.130  19.480  33.790  1.00  0.00           C
ATOM   4279  HA  ALA A 278      51.470  18.470  33.530  1.00  0.00           H
ATOM   4280  CB  ALA A 278      49.630  19.600  33.430  1.00  0.00           C
ATOM   4281  HB1 ALA A 278      49.530  19.380  32.370  1.00  0.00           H
ATOM   4282  HB2 ALA A 278      49.060  18.890  34.030  1.00  0.00           H
ATOM   4283  HB3 ALA A 278      49.210  20.560  33.740  1.00  0.00           H
ATOM   4284  C   ALA A 278      52.050  20.430  32.970  1.00  0.00           C
ATOM   4285  O   ALA A 278      51.610  20.940  31.930  1.00  0.00           O
ATOM   4286  N   GLU A 284      53.270  20.770  33.410  1.00  0.00           N
ATOM   4287  H   GLU A 284      53.530  20.250  34.240  1.00  0.00           H
ATOM   4288  CA  GLU A 284      54.300  21.460  32.680  1.00  0.00           C
ATOM   4289  HA  GLU A 284      54.060  21.360  31.620  1.00  0.00           H
ATOM   4290  CB  GLU A 284      54.260  22.980  33.020  1.00  0.00           C
ATOM   4291  HB1 GLU A 284      54.740  23.200  33.980  1.00  0.00           H
ATOM   4292  HB2 GLU A 284      53.250  23.350  33.140  1.00  0.00           H
ATOM   4293  CG  GLU A 284      55.010  23.750  31.900  1.00  0.00           C
ATOM   4294  HG1 GLU A 284      55.620  23.030  31.350  1.00  0.00           H
ATOM   4295  HG2 GLU A 284      55.680  24.470  32.370  1.00  0.00           H
ATOM   4296  CD  GLU A 284      54.060  24.410  30.940  1.00  0.00           C
ATOM   4297  OE1 GLU A 284      53.750  25.610  31.070  1.00  0.00           O
ATOM   4298  OE2 GLU A 284      53.660  23.680  29.960  1.00  0.00           O
ATOM   4299  C   GLU A 284      55.680  20.810  32.960  1.00  0.00           C
ATOM   4300  O   GLU A 284      55.960  20.550  34.110  1.00  0.00           O
ATOM   4301  N   GLN A 285      56.550  20.730  31.980  1.00  0.00           N
ATOM   4302  H   GLN A 285      56.330  21.030  31.040  1.00  0.00           H
ATOM   4303  CA  GLN A 285      57.980  20.230  32.090  1.00  0.00           C
ATOM   4304  HA  GLN A 285      58.060  19.720  33.050  1.00  0.00           H
ATOM   4305  CB  GLN A 285      58.360  19.320  30.870  1.00  0.00           C
ATOM   4306  HB1 GLN A 285      58.250  19.920  29.970  1.00  0.00           H
ATOM   4307  HB2 GLN A 285      57.590  18.550  30.930  1.00  0.00           H
ATOM   4308  CG  GLN A 285      59.700  18.740  31.050  1.00  0.00           C
ATOM   4309  HG1 GLN A 285      59.820  18.270  32.020  1.00  0.00           H
ATOM   4310  HG2 GLN A 285      60.520  19.420  30.820  1.00  0.00           H
ATOM   4311  CD  GLN A 285      60.000  17.660  29.900  1.00  0.00           C
ATOM   4312  OE1 GLN A 285      59.560  17.720  28.770  1.00  0.00           O
ATOM   4313  NE2 GLN A 285      60.930  16.810  30.270  1.00  0.00           N
ATOM   4314 1HE2 GLN A 285      61.300  16.830  31.210  1.00  0.00           H
ATOM   4315 2HE2 GLN A 285      61.190  16.110  29.590  1.00  0.00           H
ATOM   4316  C   GLN A 285      58.870  21.410  32.240  1.00  0.00           C
ATOM   4317  O   GLN A 285      59.150  22.020  31.180  1.00  0.00           O
ATOM   4318  N   LEU A 286      59.250  21.810  33.480  1.00  0.00           N
ATOM   4319  H   LEU A 286      59.140  21.120  34.210  1.00  0.00           H
ATOM   4320  CA  LEU A 286      60.320  22.790  33.700  1.00  0.00           C
ATOM   4321  HA  LEU A 286      60.030  23.590  33.010  1.00  0.00           H
ATOM   4322  CB  LEU A 286      60.380  23.310  35.170  1.00  0.00           C
ATOM   4323  HB1 LEU A 286      61.370  23.750  35.320  1.00  0.00           H
ATOM   4324  HB2 LEU A 286      60.160  22.520  35.890  1.00  0.00           H
ATOM   4325  CG  LEU A 286      59.420  24.420  35.630  1.00  0.00           C
ATOM   4326  HG  LEU A 286      59.560  25.230  34.920  1.00  0.00           H
ATOM   4327  CD1 LEU A 286      57.990  24.030  35.430  1.00  0.00           C
ATOM   4328 1HD1 LEU A 286      57.880  23.060  35.910  1.00  0.00           H
ATOM   4329 2HD1 LEU A 286      57.310  24.760  35.870  1.00  0.00           H
ATOM   4330 3HD1 LEU A 286      57.810  23.940  34.360  1.00  0.00           H
ATOM   4331  CD2 LEU A 286      59.620  25.090  37.050  1.00  0.00           C
ATOM   4332 1HD2 LEU A 286      59.000  25.970  37.230  1.00  0.00           H
ATOM   4333 2HD2 LEU A 286      59.450  24.390  37.870  1.00  0.00           H
ATOM   4334 3HD2 LEU A 286      60.620  25.510  36.970  1.00  0.00           H
ATOM   4335  C   LEU A 286      61.710  22.290  33.340  1.00  0.00           C
ATOM   4336  O   LEU A 286      62.100  21.110  33.560  1.00  0.00           O
ATOM   4337  N   SER A 287      62.660  23.130  32.890  1.00  0.00           N
ATOM   4338  H   SER A 287      62.290  23.900  32.350  1.00  0.00           H
ATOM   4339  CA  SER A 287      64.100  22.900  32.960  1.00  0.00           C
ATOM   4340  HA  SER A 287      64.280  21.840  32.770  1.00  0.00           H
ATOM   4341  CB  SER A 287      64.900  23.660  31.930  1.00  0.00           C
ATOM   4342  HB1 SER A 287      64.510  23.550  30.920  1.00  0.00           H
ATOM   4343  HB2 SER A 287      65.920  23.300  31.830  1.00  0.00           H
ATOM   4344  OG  SER A 287      64.820  25.040  32.280  1.00  0.00           O
ATOM   4345  HG  SER A 287      63.950  25.270  31.940  1.00  0.00           H
ATOM   4346  C   SER A 287      64.700  23.090  34.360  1.00  0.00           C
ATOM   4347  O   SER A 287      64.210  23.780  35.230  1.00  0.00           O
ATOM   4348  N   VAL A 288      65.960  22.590  34.540  1.00  0.00           N
ATOM   4349  H   VAL A 288      66.400  22.020  33.830  1.00  0.00           H
ATOM   4350  CA  VAL A 288      66.690  22.910  35.790  1.00  0.00           C
ATOM   4351  HA  VAL A 288      66.000  22.600  36.570  1.00  0.00           H
ATOM   4352  CB  VAL A 288      67.970  22.010  35.960  1.00  0.00           C
ATOM   4353  HB  VAL A 288      68.600  22.270  35.110  1.00  0.00           H
ATOM   4354  CG1 VAL A 288      68.780  22.340  37.260  1.00  0.00           C
ATOM   4355 1HG1 VAL A 288      69.680  21.720  37.280  1.00  0.00           H
ATOM   4356 2HG1 VAL A 288      68.960  23.410  37.380  1.00  0.00           H
ATOM   4357 3HG1 VAL A 288      68.150  21.910  38.040  1.00  0.00           H
ATOM   4358  CG2 VAL A 288      67.430  20.570  35.950  1.00  0.00           C
ATOM   4359 1HG2 VAL A 288      66.570  20.430  36.600  1.00  0.00           H
ATOM   4360 2HG2 VAL A 288      67.340  20.270  34.900  1.00  0.00           H
ATOM   4361 3HG2 VAL A 288      68.230  19.920  36.320  1.00  0.00           H
ATOM   4362  C   VAL A 288      66.970  24.420  35.920  1.00  0.00           C
ATOM   4363  O   VAL A 288      66.900  25.010  36.980  1.00  0.00           O
ATOM   4364  N   ALA A 289      67.120  25.150  34.830  1.00  0.00           N
ATOM   4365  H   ALA A 289      67.080  24.640  33.970  1.00  0.00           H
ATOM   4366  CA  ALA A 289      67.110  26.590  34.860  1.00  0.00           C
ATOM   4367  HA  ALA A 289      67.950  26.860  35.510  1.00  0.00           H
ATOM   4368  CB  ALA A 289      67.360  27.340  33.510  1.00  0.00           C
ATOM   4369  HB1 ALA A 289      67.160  28.380  33.730  1.00  0.00           H
ATOM   4370  HB2 ALA A 289      68.400  27.330  33.180  1.00  0.00           H
ATOM   4371  HB3 ALA A 289      66.790  26.910  32.680  1.00  0.00           H
ATOM   4372  C   ALA A 289      65.820  27.140  35.510  1.00  0.00           C
ATOM   4373  O   ALA A 289      65.830  28.010  36.440  1.00  0.00           O
ATOM   4374  N   GLU A 290      64.710  26.630  35.000  1.00  0.00           N
ATOM   4375  H   GLU A 290      64.690  25.940  34.260  1.00  0.00           H
ATOM   4376  CA  GLU A 290      63.380  27.030  35.410  1.00  0.00           C
ATOM   4377  HA  GLU A 290      63.330  28.120  35.450  1.00  0.00           H
ATOM   4378  CB  GLU A 290      62.310  26.540  34.390  1.00  0.00           C
ATOM   4379  HB1 GLU A 290      61.300  26.560  34.800  1.00  0.00           H
ATOM   4380  HB2 GLU A 290      62.480  25.490  34.160  1.00  0.00           H
ATOM   4381  CG  GLU A 290      62.350  27.330  33.040  1.00  0.00           C
ATOM   4382  HG1 GLU A 290      63.390  27.570  32.790  1.00  0.00           H
ATOM   4383  HG2 GLU A 290      61.760  28.230  33.160  1.00  0.00           H
ATOM   4384  CD  GLU A 290      61.730  26.450  31.900  1.00  0.00           C
ATOM   4385  OE1 GLU A 290      60.540  26.590  31.640  1.00  0.00           O
ATOM   4386  OE2 GLU A 290      62.500  25.700  31.270  1.00  0.00           O
ATOM   4387  C   GLU A 290      62.980  26.790  36.880  1.00  0.00           C
ATOM   4388  O   GLU A 290      62.480  27.720  37.550  1.00  0.00           O
ATOM   4389  N   ILE A 291      63.320  25.600  37.410  1.00  0.00           N
ATOM   4390  H   ILE A 291      63.740  25.000  36.720  1.00  0.00           H
ATOM   4391  CA  ILE A 291      63.180  25.260  38.830  1.00  0.00           C
ATOM   4392  HA  ILE A 291      62.140  25.490  39.060  1.00  0.00           H
ATOM   4393  CB  ILE A 291      63.310  23.690  39.030  1.00  0.00           C
ATOM   4394  HB  ILE A 291      62.960  23.560  40.060  1.00  0.00           H
ATOM   4395  CG2 ILE A 291      62.300  22.790  38.210  1.00  0.00           C
ATOM   4396 1HG2 ILE A 291      62.680  22.670  37.190  1.00  0.00           H
ATOM   4397 2HG2 ILE A 291      62.260  21.780  38.620  1.00  0.00           H
ATOM   4398 3HG2 ILE A 291      61.290  23.170  38.060  1.00  0.00           H
ATOM   4399  CG1 ILE A 291      64.780  23.140  38.980  1.00  0.00           C
ATOM   4400 1HG1 ILE A 291      65.440  23.620  39.690  1.00  0.00           H
ATOM   4401 2HG1 ILE A 291      65.140  23.430  37.990  1.00  0.00           H
ATOM   4402  CD  ILE A 291      64.960  21.620  39.120  1.00  0.00           C
ATOM   4403  HD1 ILE A 291      65.980  21.350  39.390  1.00  0.00           H
ATOM   4404  HD2 ILE A 291      64.540  21.110  39.990  1.00  0.00           H
ATOM   4405  HD3 ILE A 291      64.700  21.100  38.200  1.00  0.00           H
ATOM   4406  C   ILE A 291      64.130  26.080  39.740  1.00  0.00           C
ATOM   4407  O   ILE A 291      63.720  26.310  40.870  1.00  0.00           O
ATOM   4408  N   THR A 292      65.290  26.440  39.220  1.00  0.00           N
ATOM   4409  H   THR A 292      65.460  26.290  38.240  1.00  0.00           H
ATOM   4410  CA  THR A 292      66.230  27.200  40.070  1.00  0.00           C
ATOM   4411  HA  THR A 292      66.220  26.760  41.070  1.00  0.00           H
ATOM   4412  CB  THR A 292      67.680  27.120  39.470  1.00  0.00           C
ATOM   4413  HB  THR A 292      67.720  27.410  38.420  1.00  0.00           H
ATOM   4414  CG2 THR A 292      68.830  27.690  40.270  1.00  0.00           C
ATOM   4415 1HG2 THR A 292      68.690  28.770  40.260  1.00  0.00           H
ATOM   4416 2HG2 THR A 292      68.860  27.340  41.300  1.00  0.00           H
ATOM   4417 3HG2 THR A 292      69.810  27.500  39.830  1.00  0.00           H
ATOM   4418  OG1 THR A 292      68.010  25.710  39.440  1.00  0.00           O
ATOM   4419  HG1 THR A 292      67.790  25.390  38.560  1.00  0.00           H
ATOM   4420  C   THR A 292      65.750  28.650  40.110  1.00  0.00           C
ATOM   4421  O   THR A 292      65.800  29.300  41.100  1.00  0.00           O
ATOM   4422  N   ASN A 293      65.310  29.150  38.940  1.00  0.00           N
ATOM   4423  H   ASN A 293      65.380  28.600  38.090  1.00  0.00           H
ATOM   4424  CA  ASN A 293      64.890  30.510  38.840  1.00  0.00           C
ATOM   4425  HA  ASN A 293      65.510  31.120  39.490  1.00  0.00           H
ATOM   4426  CB  ASN A 293      65.040  31.080  37.390  1.00  0.00           C
ATOM   4427  HB1 ASN A 293      64.360  30.510  36.750  1.00  0.00           H
ATOM   4428  HB2 ASN A 293      66.050  30.860  37.050  1.00  0.00           H
ATOM   4429  CG  ASN A 293      64.770  32.560  37.220  1.00  0.00           C
ATOM   4430  OD1 ASN A 293      65.120  33.430  38.000  1.00  0.00           O
ATOM   4431  ND2 ASN A 293      64.040  32.840  36.180  1.00  0.00           N
ATOM   4432 1HD2 ASN A 293      63.510  32.150  35.670  1.00  0.00           H
ATOM   4433 2HD2 ASN A 293      63.770  33.810  36.060  1.00  0.00           H
ATOM   4434  C   ASN A 293      63.470  30.810  39.510  1.00  0.00           C
ATOM   4435  O   ASN A 293      63.160  31.960  39.840  1.00  0.00           O
ATOM   4436  N   ALA A 294      62.660  29.770  39.610  1.00  0.00           N
ATOM   4437  H   ALA A 294      62.940  28.970  39.070  1.00  0.00           H
ATOM   4438  CA  ALA A 294      61.450  29.810  40.430  1.00  0.00           C
ATOM   4439  HA  ALA A 294      60.850  30.700  40.250  1.00  0.00           H
ATOM   4440  CB  ALA A 294      60.490  28.600  40.190  1.00  0.00           C
ATOM   4441  HB1 ALA A 294      60.090  28.690  39.180  1.00  0.00           H
ATOM   4442  HB2 ALA A 294      60.990  27.640  40.370  1.00  0.00           H
ATOM   4443  HB3 ALA A 294      59.640  28.680  40.880  1.00  0.00           H
ATOM   4444  C   ALA A 294      61.870  29.770  41.930  1.00  0.00           C
ATOM   4445  O   ALA A 294      61.190  30.470  42.660  1.00  0.00           O
ATOM   4446  N   CYS A 295      62.940  29.100  42.340  1.00  0.00           N
ATOM   4447  H   CYS A 295      63.410  28.420  41.750  1.00  0.00           H
ATOM   4448  CA  CYS A 295      63.410  29.310  43.700  1.00  0.00           C
ATOM   4449  HA  CYS A 295      62.660  29.010  44.430  1.00  0.00           H
ATOM   4450  CB  CYS A 295      64.590  28.400  43.970  1.00  0.00           C
ATOM   4451  HB1 CYS A 295      65.120  28.560  44.910  1.00  0.00           H
ATOM   4452  HB2 CYS A 295      65.340  28.630  43.220  1.00  0.00           H
ATOM   4453  SG  CYS A 295      64.150  26.630  43.930  1.00  0.00           S
ATOM   4454  HG  CYS A 295      63.850  26.640  42.630  1.00  0.00           H
ATOM   4455  C   CYS A 295      63.870  30.760  43.940  1.00  0.00           C
ATOM   4456  O   CYS A 295      63.890  31.250  45.080  1.00  0.00           O
ATOM   4457  N   PHE A 296      64.260  31.540  42.930  1.00  0.00           N
ATOM   4458  H   PHE A 296      64.490  31.040  42.080  1.00  0.00           H
ATOM   4459  CA  PHE A 296      64.600  32.990  43.160  1.00  0.00           C
ATOM   4460  HA  PHE A 296      64.870  33.180  44.200  1.00  0.00           H
ATOM   4461  CB  PHE A 296      65.910  33.200  42.440  1.00  0.00           C
ATOM   4462  HB1 PHE A 296      66.020  34.250  42.150  1.00  0.00           H
ATOM   4463  HB2 PHE A 296      65.820  32.680  41.490  1.00  0.00           H
ATOM   4464  CG  PHE A 296      67.100  32.660  43.170  1.00  0.00           C
ATOM   4465  CD1 PHE A 296      67.820  33.520  43.980  1.00  0.00           C
ATOM   4466  HD1 PHE A 296      67.440  34.530  44.070  1.00  0.00           H
ATOM   4467  CE1 PHE A 296      68.970  33.180  44.690  1.00  0.00           C
ATOM   4468  HE1 PHE A 296      69.410  33.880  45.380  1.00  0.00           H
ATOM   4469  CZ  PHE A 296      69.400  31.880  44.520  1.00  0.00           C
ATOM   4470  HZ  PHE A 296      70.360  31.640  44.960  1.00  0.00           H
ATOM   4471  CE2 PHE A 296      68.760  30.970  43.610  1.00  0.00           C
ATOM   4472  HE2 PHE A 296      69.180  29.990  43.480  1.00  0.00           H
ATOM   4473  CD2 PHE A 296      67.660  31.390  42.950  1.00  0.00           C
ATOM   4474  HD2 PHE A 296      67.210  30.780  42.180  1.00  0.00           H
ATOM   4475  C   PHE A 296      63.510  34.040  42.980  1.00  0.00           C
ATOM   4476  O   PHE A 296      63.760  35.210  43.150  1.00  0.00           O
ATOM   4477  N   GLU A 297      62.290  33.580  42.700  1.00  0.00           N
ATOM   4478  H   GLU A 297      62.160  32.580  42.640  1.00  0.00           H
ATOM   4479  CA  GLU A 297      61.010  34.360  42.690  1.00  0.00           C
ATOM   4480  HA  GLU A 297      61.260  35.360  42.320  1.00  0.00           H
ATOM   4481  CB  GLU A 297      59.980  33.590  41.920  1.00  0.00           C
ATOM   4482  HB1 GLU A 297      59.820  32.670  42.470  1.00  0.00           H
ATOM   4483  HB2 GLU A 297      60.380  33.350  40.930  1.00  0.00           H
ATOM   4484  CG  GLU A 297      58.720  34.420  41.680  1.00  0.00           C
ATOM   4485  HG1 GLU A 297      58.170  34.490  42.620  1.00  0.00           H
ATOM   4486  HG2 GLU A 297      58.060  33.860  41.030  1.00  0.00           H
ATOM   4487  CD  GLU A 297      58.980  35.820  41.020  1.00  0.00           C
ATOM   4488  OE1 GLU A 297      58.280  36.770  41.460  1.00  0.00           O
ATOM   4489  OE2 GLU A 297      59.760  35.880  40.050  1.00  0.00           O
ATOM   4490  C   GLU A 297      60.570  34.610  44.110  1.00  0.00           C
ATOM   4491  O   GLU A 297      60.170  33.700  44.810  1.00  0.00           O
ATOM   4492  N   PRO A 298      60.410  35.880  44.540  1.00  0.00           N
ATOM   4493  CD  PRO A 298      61.020  37.150  44.090  1.00  0.00           C
ATOM   4494  HD1 PRO A 298      60.280  37.610  43.430  1.00  0.00           H
ATOM   4495  HD2 PRO A 298      62.000  36.970  43.660  1.00  0.00           H
ATOM   4496  CG  PRO A 298      61.140  38.010  45.350  1.00  0.00           C
ATOM   4497  HG1 PRO A 298      61.120  39.080  45.120  1.00  0.00           H
ATOM   4498  HG2 PRO A 298      61.930  37.730  46.030  1.00  0.00           H
ATOM   4499  CB  PRO A 298      59.870  37.630  46.040  1.00  0.00           C
ATOM   4500  HB1 PRO A 298      59.020  38.170  45.620  1.00  0.00           H
ATOM   4501  HB2 PRO A 298      59.850  37.830  47.110  1.00  0.00           H
ATOM   4502  CA  PRO A 298      59.830  36.090  45.820  1.00  0.00           C
ATOM   4503  HA  PRO A 298      60.420  35.560  46.560  1.00  0.00           H
ATOM   4504  C   PRO A 298      58.340  35.600  45.940  1.00  0.00           C
ATOM   4505  O   PRO A 298      57.980  35.080  46.970  1.00  0.00           O
ATOM   4506  N   ALA A 299      57.580  35.650  44.860  1.00  0.00           N
ATOM   4507  H   ALA A 299      58.050  35.950  44.020  1.00  0.00           H
ATOM   4508  CA  ALA A 299      56.310  35.020  44.740  1.00  0.00           C
ATOM   4509  HA  ALA A 299      55.630  35.250  45.550  1.00  0.00           H
ATOM   4510  CB  ALA A 299      55.620  35.690  43.570  1.00  0.00           C
ATOM   4511  HB1 ALA A 299      54.540  35.620  43.710  1.00  0.00           H
ATOM   4512  HB2 ALA A 299      55.930  36.730  43.500  1.00  0.00           H
ATOM   4513  HB3 ALA A 299      55.760  35.320  42.560  1.00  0.00           H
ATOM   4514  C   ALA A 299      56.210  33.520  44.680  1.00  0.00           C
ATOM   4515  O   ALA A 299      55.200  32.950  44.240  1.00  0.00           O
ATOM   4516  N   ASN A 300      57.250  32.790  45.050  1.00  0.00           N
ATOM   4517  H   ASN A 300      58.070  33.280  45.370  1.00  0.00           H
ATOM   4518  CA  ASN A 300      57.200  31.300  45.200  1.00  0.00           C
ATOM   4519  HA  ASN A 300      56.170  30.980  45.280  1.00  0.00           H
ATOM   4520  CB  ASN A 300      57.880  30.720  43.920  1.00  0.00           C
ATOM   4521  HB1 ASN A 300      58.910  31.080  43.880  1.00  0.00           H
ATOM   4522  HB2 ASN A 300      57.320  31.070  43.050  1.00  0.00           H
ATOM   4523  CG  ASN A 300      57.880  29.210  43.840  1.00  0.00           C
ATOM   4524  OD1 ASN A 300      56.910  28.570  44.170  1.00  0.00           O
ATOM   4525  ND2 ASN A 300      58.960  28.580  43.500  1.00  0.00           N
ATOM   4526 1HD2 ASN A 300      59.770  29.170  43.380  1.00  0.00           H
ATOM   4527 2HD2 ASN A 300      59.030  27.590  43.700  1.00  0.00           H
ATOM   4528  C   ASN A 300      57.900  30.850  46.530  1.00  0.00           C
ATOM   4529  O   ASN A 300      58.100  29.690  46.810  1.00  0.00           O
ATOM   4530  N   GLN A 301      58.210  31.880  47.380  1.00  0.00           N
ATOM   4531  H   GLN A 301      57.790  32.760  47.130  1.00  0.00           H
ATOM   4532  CA  GLN A 301      58.720  31.620  48.770  1.00  0.00           C
ATOM   4533  HA  GLN A 301      59.380  30.760  48.690  1.00  0.00           H
ATOM   4534  CB  GLN A 301      59.570  32.820  49.270  1.00  0.00           C
ATOM   4535  HB1 GLN A 301      59.870  32.710  50.310  1.00  0.00           H
ATOM   4536  HB2 GLN A 301      58.900  33.680  49.190  1.00  0.00           H
ATOM   4537  CG  GLN A 301      60.810  33.180  48.480  1.00  0.00           C
ATOM   4538  HG1 GLN A 301      60.980  34.250  48.560  1.00  0.00           H
ATOM   4539  HG2 GLN A 301      60.670  32.970  47.420  1.00  0.00           H
ATOM   4540  CD  GLN A 301      62.080  32.460  48.860  1.00  0.00           C
ATOM   4541  OE1 GLN A 301      62.110  31.780  49.880  1.00  0.00           O
ATOM   4542  NE2 GLN A 301      63.080  32.240  48.000  1.00  0.00           N
ATOM   4543 1HE2 GLN A 301      62.910  32.380  47.010  1.00  0.00           H
ATOM   4544 2HE2 GLN A 301      63.820  31.600  48.220  1.00  0.00           H
ATOM   4545  C   GLN A 301      57.550  31.360  49.690  1.00  0.00           C
ATOM   4546  O   GLN A 301      56.550  32.040  49.670  1.00  0.00           O
ATOM   4547  N   MET A 302      57.750  30.410  50.670  1.00  0.00           N
ATOM   4548  H   MET A 302      58.700  30.060  50.750  1.00  0.00           H
ATOM   4549  CA  MET A 302      56.720  29.940  51.600  1.00  0.00           C
ATOM   4550  HA  MET A 302      55.790  29.930  51.020  1.00  0.00           H
ATOM   4551  CB  MET A 302      57.080  28.470  51.910  1.00  0.00           C
ATOM   4552  HB1 MET A 302      56.450  28.100  52.720  1.00  0.00           H
ATOM   4553  HB2 MET A 302      58.090  28.400  52.320  1.00  0.00           H
ATOM   4554  CG  MET A 302      57.210  27.530  50.670  1.00  0.00           C
ATOM   4555  HG1 MET A 302      57.900  28.030  50.000  1.00  0.00           H
ATOM   4556  HG2 MET A 302      56.240  27.400  50.190  1.00  0.00           H
ATOM   4557  SD  MET A 302      57.970  25.970  51.140  1.00  0.00           S
ATOM   4558  CE  MET A 302      57.520  24.910  49.740  1.00  0.00           C
ATOM   4559  HE1 MET A 302      57.790  25.460  48.840  1.00  0.00           H
ATOM   4560  HE2 MET A 302      58.030  23.960  49.860  1.00  0.00           H
ATOM   4561  HE3 MET A 302      56.450  24.700  49.710  1.00  0.00           H
ATOM   4562  C   MET A 302      56.540  30.880  52.800  1.00  0.00           C
ATOM   4563  O   MET A 302      55.900  30.490  53.750  1.00  0.00           O
ATOM   4564  N   VAL A 303      57.190  32.010  52.800  1.00  0.00           N
ATOM   4565  H   VAL A 303      57.780  32.200  52.010  1.00  0.00           H
ATOM   4566  CA  VAL A 303      57.080  33.150  53.760  1.00  0.00           C
ATOM   4567  HA  VAL A 303      56.150  33.130  54.320  1.00  0.00           H
ATOM   4568  CB  VAL A 303      58.220  33.260  54.780  1.00  0.00           C
ATOM   4569  HB  VAL A 303      58.090  34.210  55.290  1.00  0.00           H
ATOM   4570  CG1 VAL A 303      58.140  32.000  55.760  1.00  0.00           C
ATOM   4571 1HG1 VAL A 303      59.140  31.950  56.210  1.00  0.00           H
ATOM   4572 2HG1 VAL A 303      57.320  32.110  56.470  1.00  0.00           H
ATOM   4573 3HG1 VAL A 303      57.970  31.040  55.270  1.00  0.00           H
ATOM   4574  CG2 VAL A 303      59.630  33.410  54.190  1.00  0.00           C
ATOM   4575 1HG2 VAL A 303      59.680  34.340  53.610  1.00  0.00           H
ATOM   4576 2HG2 VAL A 303      60.290  33.510  55.040  1.00  0.00           H
ATOM   4577 3HG2 VAL A 303      59.870  32.530  53.600  1.00  0.00           H
ATOM   4578  C   VAL A 303      57.140  34.370  52.890  1.00  0.00           C
ATOM   4579  O   VAL A 303      57.840  34.350  51.840  1.00  0.00           O
ATOM   4580  N   LYS A 304      56.450  35.440  53.290  1.00  0.00           N
ATOM   4581  H   LYS A 304      55.790  35.330  54.040  1.00  0.00           H
ATOM   4582  CA  LYS A 304      56.280  36.610  52.430  1.00  0.00           C
ATOM   4583  HA  LYS A 304      55.890  36.210  51.500  1.00  0.00           H
ATOM   4584  CB  LYS A 304      55.160  37.540  52.960  1.00  0.00           C
ATOM   4585  HB1 LYS A 304      55.570  37.980  53.870  1.00  0.00           H
ATOM   4586  HB2 LYS A 304      54.280  36.940  53.200  1.00  0.00           H
ATOM   4587  CG  LYS A 304      54.840  38.680  52.080  1.00  0.00           C
ATOM   4588  HG1 LYS A 304      54.180  38.190  51.360  1.00  0.00           H
ATOM   4589  HG2 LYS A 304      55.740  39.130  51.660  1.00  0.00           H
ATOM   4590  CD  LYS A 304      54.050  39.750  52.830  1.00  0.00           C
ATOM   4591  HD1 LYS A 304      54.610  40.150  53.680  1.00  0.00           H
ATOM   4592  HD2 LYS A 304      53.150  39.260  53.190  1.00  0.00           H
ATOM   4593  CE  LYS A 304      53.600  40.750  51.860  1.00  0.00           C
ATOM   4594  HE1 LYS A 304      53.220  40.220  50.990  1.00  0.00           H
ATOM   4595  HE2 LYS A 304      54.440  41.350  51.500  1.00  0.00           H
ATOM   4596  NZ  LYS A 304      52.690  41.750  52.410  1.00  0.00           N
ATOM   4597  HZ1 LYS A 304      52.570  42.520  51.770  1.00  0.00           H
ATOM   4598  HZ2 LYS A 304      51.820  41.330  52.730  1.00  0.00           H
ATOM   4599  HZ3 LYS A 304      53.000  42.020  53.330  1.00  0.00           H
ATOM   4600  C   LYS A 304      57.680  37.470  52.280  1.00  0.00           C
ATOM   4601  O   LYS A 304      58.070  38.060  53.260  1.00  0.00           O
ATOM   4602  N   CYS A 305      58.320  37.410  51.150  1.00  0.00           N
ATOM   4603  H   CYS A 305      57.780  37.050  50.370  1.00  0.00           H
ATOM   4604  CA  CYS A 305      59.660  37.890  50.810  1.00  0.00           C
ATOM   4605  HA  CYS A 305      60.200  38.090  51.740  1.00  0.00           H
ATOM   4606  CB  CYS A 305      60.310  36.730  50.090  1.00  0.00           C
ATOM   4607  HB1 CYS A 305      59.970  36.500  49.080  1.00  0.00           H
ATOM   4608  HB2 CYS A 305      60.240  35.800  50.660  1.00  0.00           H
ATOM   4609  SG  CYS A 305      62.100  37.080  49.740  1.00  0.00           S
ATOM   4610  HG  CYS A 305      61.830  38.070  48.890  1.00  0.00           H
ATOM   4611  C   CYS A 305      59.650  39.150  49.940  1.00  0.00           C
ATOM   4612  O   CYS A 305      58.830  39.230  49.010  1.00  0.00           O
ATOM   4613  N   ASP A 306      60.450  40.100  50.250  1.00  0.00           N
ATOM   4614  H   ASP A 306      60.890  39.960  51.150  1.00  0.00           H
ATOM   4615  CA  ASP A 306      60.680  41.270  49.440  1.00  0.00           C
ATOM   4616  HA  ASP A 306      59.740  41.520  48.960  1.00  0.00           H
ATOM   4617  CB  ASP A 306      61.070  42.460  50.420  1.00  0.00           C
ATOM   4618  HB1 ASP A 306      62.080  42.220  50.750  1.00  0.00           H
ATOM   4619  HB2 ASP A 306      60.380  42.380  51.250  1.00  0.00           H
ATOM   4620  CG  ASP A 306      60.840  43.840  49.750  1.00  0.00           C
ATOM   4621  OD1 ASP A 306      61.660  44.260  48.920  1.00  0.00           O
ATOM   4622  OD2 ASP A 306      59.790  44.400  50.080  1.00  0.00           O
ATOM   4623  C   ASP A 306      61.760  41.040  48.380  1.00  0.00           C
ATOM   4624  O   ASP A 306      62.720  40.330  48.660  1.00  0.00           O
ATOM   4625  N   PRO A 307      61.590  41.690  47.170  1.00  0.00           N
ATOM   4626  CD  PRO A 307      60.450  42.440  46.690  1.00  0.00           C
ATOM   4627  HD1 PRO A 307      60.640  43.500  46.880  1.00  0.00           H
ATOM   4628  HD2 PRO A 307      59.520  42.190  47.200  1.00  0.00           H
ATOM   4629  CG  PRO A 307      60.380  42.190  45.170  1.00  0.00           C
ATOM   4630  HG1 PRO A 307      60.090  43.100  44.650  1.00  0.00           H
ATOM   4631  HG2 PRO A 307      59.680  41.370  44.980  1.00  0.00           H
ATOM   4632  CB  PRO A 307      61.820  41.880  44.810  1.00  0.00           C
ATOM   4633  HB1 PRO A 307      62.210  42.810  44.400  1.00  0.00           H
ATOM   4634  HB2 PRO A 307      61.900  41.070  44.090  1.00  0.00           H
ATOM   4635  CA  PRO A 307      62.530  41.510  46.110  1.00  0.00           C
ATOM   4636  HA  PRO A 307      62.790  40.450  46.150  1.00  0.00           H
ATOM   4637  C   PRO A 307      63.790  42.420  46.250  1.00  0.00           C
ATOM   4638  O   PRO A 307      64.770  42.280  45.550  1.00  0.00           O
ATOM   4639  N   ARG A 308      63.760  43.420  47.120  1.00  0.00           N
ATOM   4640  H   ARG A 308      62.950  43.620  47.700  1.00  0.00           H
ATOM   4641  CA  ARG A 308      64.870  44.440  47.290  1.00  0.00           C
ATOM   4642  HA  ARG A 308      65.800  44.040  46.880  1.00  0.00           H
ATOM   4643  CB  ARG A 308      64.530  45.590  46.320  1.00  0.00           C
ATOM   4644  HB1 ARG A 308      63.650  46.180  46.590  1.00  0.00           H
ATOM   4645  HB2 ARG A 308      64.340  45.300  45.280  1.00  0.00           H
ATOM   4646  CG  ARG A 308      65.540  46.780  46.260  1.00  0.00           C
ATOM   4647  HG1 ARG A 308      66.590  46.480  46.280  1.00  0.00           H
ATOM   4648  HG2 ARG A 308      65.410  47.400  47.140  1.00  0.00           H
ATOM   4649  CD  ARG A 308      65.340  47.670  44.990  1.00  0.00           C
ATOM   4650  HD1 ARG A 308      65.890  48.580  45.230  1.00  0.00           H
ATOM   4651  HD2 ARG A 308      64.260  47.790  44.950  1.00  0.00           H
ATOM   4652  NE  ARG A 308      65.830  47.000  43.780  1.00  0.00           N
ATOM   4653  HE  ARG A 308      66.240  46.080  43.880  1.00  0.00           H
ATOM   4654  CZ  ARG A 308      65.730  47.500  42.610  1.00  0.00           C
ATOM   4655  NH1 ARG A 308      65.350  48.720  42.360  1.00  0.00           N
ATOM   4656 1HH1 ARG A 308      65.320  49.370  43.130  1.00  0.00           H
ATOM   4657 2HH1 ARG A 308      65.380  49.150  41.440  1.00  0.00           H
ATOM   4658  NH2 ARG A 308      66.030  46.910  41.540  1.00  0.00           N
ATOM   4659 1HH2 ARG A 308      66.520  46.020  41.630  1.00  0.00           H
ATOM   4660 2HH2 ARG A 308      65.820  47.250  40.610  1.00  0.00           H
ATOM   4661  C   ARG A 308      65.230  44.900  48.770  1.00  0.00           C
ATOM   4662  O   ARG A 308      66.400  45.220  48.980  1.00  0.00           O
ATOM   4663  N   HIS A 309      64.320  44.820  49.690  1.00  0.00           N
ATOM   4664  H   HIS A 309      63.430  44.360  49.540  1.00  0.00           H
ATOM   4665  CA  HIS A 309      64.610  44.920  51.120  1.00  0.00           C
ATOM   4666  HA  HIS A 309      65.280  45.770  51.210  1.00  0.00           H
ATOM   4667  CB  HIS A 309      63.360  45.340  51.980  1.00  0.00           C
ATOM   4668  HB1 HIS A 309      62.570  44.600  51.950  1.00  0.00           H
ATOM   4669  HB2 HIS A 309      62.950  46.280  51.610  1.00  0.00           H
ATOM   4670  CG  HIS A 309      63.800  45.670  53.350  1.00  0.00           C
ATOM   4671  ND1 HIS A 309      64.040  46.930  53.940  1.00  0.00           N
ATOM   4672  CE1 HIS A 309      64.450  46.690  55.200  1.00  0.00           C
ATOM   4673  HE1 HIS A 309      64.830  47.430  55.890  1.00  0.00           H
ATOM   4674  NE2 HIS A 309      64.390  45.380  55.420  1.00  0.00           N
ATOM   4675  HE2 HIS A 309      64.520  44.920  56.310  1.00  0.00           H
ATOM   4676  CD2 HIS A 309      63.910  44.730  54.330  1.00  0.00           C
ATOM   4677  HD2 HIS A 309      63.680  43.690  54.130  1.00  0.00           H
ATOM   4678  C   HIS A 309      65.400  43.730  51.580  1.00  0.00           C
ATOM   4679  O   HIS A 309      64.950  42.610  51.420  1.00  0.00           O
ATOM   4680  N   GLY A 310      66.450  43.940  52.400  1.00  0.00           N
ATOM   4681  H   GLY A 310      66.450  44.820  52.900  1.00  0.00           H
ATOM   4682  CA  GLY A 310      67.340  42.850  52.930  1.00  0.00           C
ATOM   4683  HA1 GLY A 310      66.740  42.080  53.400  1.00  0.00           H
ATOM   4684  HA2 GLY A 310      67.990  43.330  53.650  1.00  0.00           H
ATOM   4685  C   GLY A 310      68.180  42.260  51.760  1.00  0.00           C
ATOM   4686  O   GLY A 310      67.830  42.270  50.580  1.00  0.00           O
ATOM   4687  N   LYS A 311      69.360  41.750  52.190  1.00  0.00           N
ATOM   4688  H   LYS A 311      69.730  42.020  53.090  1.00  0.00           H
ATOM   4689  CA  LYS A 311      70.300  40.990  51.330  1.00  0.00           C
ATOM   4690  HA  LYS A 311      69.940  40.840  50.310  1.00  0.00           H
ATOM   4691  CB  LYS A 311      71.600  41.720  51.130  1.00  0.00           C
ATOM   4692  HB1 LYS A 311      72.300  41.080  50.580  1.00  0.00           H
ATOM   4693  HB2 LYS A 311      72.110  42.030  52.040  1.00  0.00           H
ATOM   4694  CG  LYS A 311      71.330  42.870  50.210  1.00  0.00           C
ATOM   4695  HG1 LYS A 311      70.500  43.410  50.670  1.00  0.00           H
ATOM   4696  HG2 LYS A 311      71.010  42.570  49.210  1.00  0.00           H
ATOM   4697  CD  LYS A 311      72.480  43.800  50.160  1.00  0.00           C
ATOM   4698  HD1 LYS A 311      73.250  43.220  49.650  1.00  0.00           H
ATOM   4699  HD2 LYS A 311      72.800  44.060  51.160  1.00  0.00           H
ATOM   4700  CE  LYS A 311      72.190  45.110  49.420  1.00  0.00           C
ATOM   4701  HE1 LYS A 311      71.890  45.020  48.380  1.00  0.00           H
ATOM   4702  HE2 LYS A 311      73.140  45.650  49.420  1.00  0.00           H
ATOM   4703  NZ  LYS A 311      71.260  45.960  50.150  1.00  0.00           N
ATOM   4704  HZ1 LYS A 311      70.340  45.850  49.740  1.00  0.00           H
ATOM   4705  HZ2 LYS A 311      71.390  45.750  51.130  1.00  0.00           H
ATOM   4706  HZ3 LYS A 311      71.460  46.940  50.040  1.00  0.00           H
ATOM   4707  C   LYS A 311      70.440  39.620  51.880  1.00  0.00           C
ATOM   4708  O   LYS A 311      70.170  39.400  53.060  1.00  0.00           O
ATOM   4709  N   TYR A 312      70.840  38.690  51.040  1.00  0.00           N
ATOM   4710  H   TYR A 312      71.070  38.970  50.090  1.00  0.00           H
ATOM   4711  CA  TYR A 312      71.150  37.280  51.460  1.00  0.00           C
ATOM   4712  HA  TYR A 312      70.360  37.070  52.180  1.00  0.00           H
ATOM   4713  CB  TYR A 312      71.110  36.300  50.260  1.00  0.00           C
ATOM   4714  HB1 TYR A 312      71.430  35.330  50.640  1.00  0.00           H
ATOM   4715  HB2 TYR A 312      71.810  36.580  49.460  1.00  0.00           H
ATOM   4716  CG  TYR A 312      69.800  36.020  49.620  1.00  0.00           C
ATOM   4717  CD1 TYR A 312      68.860  35.180  50.260  1.00  0.00           C
ATOM   4718  HD1 TYR A 312      69.120  34.630  51.160  1.00  0.00           H
ATOM   4719  CE1 TYR A 312      67.670  34.900  49.590  1.00  0.00           C
ATOM   4720  HE1 TYR A 312      67.070  34.140  50.070  1.00  0.00           H
ATOM   4721  CZ  TYR A 312      67.320  35.520  48.390  1.00  0.00           C
ATOM   4722  OH  TYR A 312      66.140  35.190  47.810  1.00  0.00           O
ATOM   4723  HH  TYR A 312      65.580  34.590  48.300  1.00  0.00           H
ATOM   4724  CE2 TYR A 312      68.190  36.490  47.910  1.00  0.00           C
ATOM   4725  HE2 TYR A 312      67.840  37.070  47.060  1.00  0.00           H
ATOM   4726  CD2 TYR A 312      69.450  36.750  48.470  1.00  0.00           C
ATOM   4727  HD2 TYR A 312      70.160  37.500  48.150  1.00  0.00           H
ATOM   4728  C   TYR A 312      72.440  37.170  52.230  1.00  0.00           C
ATOM   4729  O   TYR A 312      73.370  38.040  52.250  1.00  0.00           O
ATOM   4730  N   MET A 313      72.550  36.090  53.040  1.00  0.00           N
ATOM   4731  H   MET A 313      71.710  35.570  53.290  1.00  0.00           H
ATOM   4732  CA  MET A 313      73.760  35.620  53.690  1.00  0.00           C
ATOM   4733  HA  MET A 313      74.590  36.300  53.510  1.00  0.00           H
ATOM   4734  CB  MET A 313      73.470  35.590  55.200  1.00  0.00           C
ATOM   4735  HB1 MET A 313      74.060  34.810  55.680  1.00  0.00           H
ATOM   4736  HB2 MET A 313      72.460  35.300  55.470  1.00  0.00           H
ATOM   4737  CG  MET A 313      73.710  36.970  55.870  1.00  0.00           C
ATOM   4738  HG1 MET A 313      73.700  37.550  54.950  1.00  0.00           H
ATOM   4739  HG2 MET A 313      74.670  37.060  56.390  1.00  0.00           H
ATOM   4740  SD  MET A 313      72.400  37.470  57.040  1.00  0.00           S
ATOM   4741  CE  MET A 313      71.090  37.970  55.900  1.00  0.00           C
ATOM   4742  HE1 MET A 313      71.300  39.020  55.680  1.00  0.00           H
ATOM   4743  HE2 MET A 313      71.070  37.430  54.950  1.00  0.00           H
ATOM   4744  HE3 MET A 313      70.150  37.840  56.430  1.00  0.00           H
ATOM   4745  C   MET A 313      74.020  34.170  53.140  1.00  0.00           C
ATOM   4746  O   MET A 313      75.160  33.720  53.070  1.00  0.00           O
ATOM   4747  N   ALA A 314      72.930  33.500  52.790  1.00  0.00           N
ATOM   4748  H   ALA A 314      72.060  34.010  52.870  1.00  0.00           H
ATOM   4749  CA  ALA A 314      72.920  32.210  52.140  1.00  0.00           C
ATOM   4750  HA  ALA A 314      73.890  32.120  51.660  1.00  0.00           H
ATOM   4751  CB  ALA A 314      72.930  31.060  53.180  1.00  0.00           C
ATOM   4752  HB1 ALA A 314      73.740  31.220  53.890  1.00  0.00           H
ATOM   4753  HB2 ALA A 314      72.010  31.160  53.750  1.00  0.00           H
ATOM   4754  HB3 ALA A 314      72.960  30.050  52.760  1.00  0.00           H
ATOM   4755  C   ALA A 314      71.750  31.860  51.170  1.00  0.00           C
ATOM   4756  O   ALA A 314      70.560  32.100  51.480  1.00  0.00           O
ATOM   4757  N   CYS A 315      72.060  31.090  50.150  1.00  0.00           N
ATOM   4758  H   CYS A 315      73.050  30.860  50.120  1.00  0.00           H
ATOM   4759  CA  CYS A 315      71.140  30.190  49.500  1.00  0.00           C
ATOM   4760  HA  CYS A 315      70.250  29.970  50.080  1.00  0.00           H
ATOM   4761  CB  CYS A 315      70.660  30.790  48.120  1.00  0.00           C
ATOM   4762  HB1 CYS A 315      70.090  30.000  47.620  1.00  0.00           H
ATOM   4763  HB2 CYS A 315      71.540  30.960  47.500  1.00  0.00           H
ATOM   4764  SG  CYS A 315      69.490  32.200  48.360  1.00  0.00           S
ATOM   4765  HG  CYS A 315      70.140  32.790  49.360  1.00  0.00           H
ATOM   4766  C   CYS A 315      71.830  28.830  49.310  1.00  0.00           C
ATOM   4767  O   CYS A 315      72.970  28.780  48.880  1.00  0.00           O
ATOM   4768  N   CYS A 316      71.070  27.770  49.680  1.00  0.00           N
ATOM   4769  H   CYS A 316      70.170  27.930  50.110  1.00  0.00           H
ATOM   4770  CA  CYS A 316      71.550  26.410  49.780  1.00  0.00           C
ATOM   4771  HA  CYS A 316      72.540  26.430  49.330  1.00  0.00           H
ATOM   4772  CB  CYS A 316      71.630  25.910  51.250  1.00  0.00           C
ATOM   4773  HB1 CYS A 316      72.140  24.950  51.270  1.00  0.00           H
ATOM   4774  HB2 CYS A 316      70.660  25.810  51.740  1.00  0.00           H
ATOM   4775  SG  CYS A 316      72.610  27.110  52.280  1.00  0.00           S
ATOM   4776  HG  CYS A 316      72.720  26.370  53.390  1.00  0.00           H
ATOM   4777  C   CYS A 316      70.580  25.480  48.990  1.00  0.00           C
ATOM   4778  O   CYS A 316      69.480  25.250  49.390  1.00  0.00           O
ATOM   4779  N   LEU A 317      70.900  25.080  47.760  1.00  0.00           N
ATOM   4780  H   LEU A 317      71.820  25.360  47.440  1.00  0.00           H
ATOM   4781  CA  LEU A 317      69.990  24.480  46.880  1.00  0.00           C
ATOM   4782  HA  LEU A 317      68.950  24.700  47.110  1.00  0.00           H
ATOM   4783  CB  LEU A 317      70.090  25.150  45.500  1.00  0.00           C
ATOM   4784  HB1 LEU A 317      69.370  24.560  44.930  1.00  0.00           H
ATOM   4785  HB2 LEU A 317      71.110  25.070  45.140  1.00  0.00           H
ATOM   4786  CG  LEU A 317      69.720  26.640  45.420  1.00  0.00           C
ATOM   4787  HG  LEU A 317      68.870  26.760  46.100  1.00  0.00           H
ATOM   4788  CD1 LEU A 317      70.850  27.510  45.930  1.00  0.00           C
ATOM   4789 1HD1 LEU A 317      71.680  27.330  45.250  1.00  0.00           H
ATOM   4790 2HD1 LEU A 317      70.630  28.570  45.790  1.00  0.00           H
ATOM   4791 3HD1 LEU A 317      71.010  27.250  46.980  1.00  0.00           H
ATOM   4792  CD2 LEU A 317      69.250  27.000  44.010  1.00  0.00           C
ATOM   4793 1HD2 LEU A 317      68.810  27.990  44.060  1.00  0.00           H
ATOM   4794 2HD2 LEU A 317      70.060  26.980  43.290  1.00  0.00           H
ATOM   4795 3HD2 LEU A 317      68.480  26.330  43.630  1.00  0.00           H
ATOM   4796  C   LEU A 317      70.350  23.010  46.650  1.00  0.00           C
ATOM   4797  O   LEU A 317      71.490  22.640  46.390  1.00  0.00           O
ATOM   4798  N   LEU A 318      69.330  22.210  46.910  1.00  0.00           N
ATOM   4799  H   LEU A 318      68.420  22.630  47.010  1.00  0.00           H
ATOM   4800  CA  LEU A 318      69.320  20.790  47.200  1.00  0.00           C
ATOM   4801  HA  LEU A 318      70.360  20.490  47.180  1.00  0.00           H
ATOM   4802  CB  LEU A 318      68.700  20.620  48.610  1.00  0.00           C
ATOM   4803  HB1 LEU A 318      68.270  19.620  48.640  1.00  0.00           H
ATOM   4804  HB2 LEU A 318      67.910  21.340  48.830  1.00  0.00           H
ATOM   4805  CG  LEU A 318      69.720  20.620  49.780  1.00  0.00           C
ATOM   4806  HG  LEU A 318      70.490  19.850  49.730  1.00  0.00           H
ATOM   4807  CD1 LEU A 318      70.270  22.050  49.720  1.00  0.00           C
ATOM   4808 1HD1 LEU A 318      70.620  22.300  50.720  1.00  0.00           H
ATOM   4809 2HD1 LEU A 318      71.170  22.110  49.100  1.00  0.00           H
ATOM   4810 3HD1 LEU A 318      69.450  22.750  49.580  1.00  0.00           H
ATOM   4811  CD2 LEU A 318      68.970  20.480  51.110  1.00  0.00           C
ATOM   4812 1HD2 LEU A 318      68.780  19.410  51.180  1.00  0.00           H
ATOM   4813 2HD2 LEU A 318      69.640  20.840  51.890  1.00  0.00           H
ATOM   4814 3HD2 LEU A 318      68.020  21.020  51.150  1.00  0.00           H
ATOM   4815  C   LEU A 318      68.540  20.160  46.080  1.00  0.00           C
ATOM   4816  O   LEU A 318      67.320  20.280  46.020  1.00  0.00           O
ATOM   4817  N   TYR A 319      69.250  19.340  45.320  1.00  0.00           N
ATOM   4818  H   TYR A 319      70.250  19.420  45.450  1.00  0.00           H
ATOM   4819  CA  TYR A 319      68.680  18.710  44.090  1.00  0.00           C
ATOM   4820  HA  TYR A 319      67.680  19.110  43.910  1.00  0.00           H
ATOM   4821  CB  TYR A 319      69.620  19.080  42.910  1.00  0.00           C
ATOM   4822  HB1 TYR A 319      69.340  18.490  42.030  1.00  0.00           H
ATOM   4823  HB2 TYR A 319      70.630  18.870  43.250  1.00  0.00           H
ATOM   4824  CG  TYR A 319      69.680  20.540  42.480  1.00  0.00           C
ATOM   4825  CD1 TYR A 319      70.650  21.470  42.970  1.00  0.00           C
ATOM   4826  HD1 TYR A 319      71.510  21.110  43.520  1.00  0.00           H
ATOM   4827  CE1 TYR A 319      70.610  22.780  42.580  1.00  0.00           C
ATOM   4828  HE1 TYR A 319      71.350  23.490  42.900  1.00  0.00           H
ATOM   4829  CZ  TYR A 319      69.620  23.240  41.670  1.00  0.00           C
ATOM   4830  OH  TYR A 319      69.740  24.510  41.210  1.00  0.00           O
ATOM   4831  HH  TYR A 319      69.190  24.730  40.450  1.00  0.00           H
ATOM   4832  CE2 TYR A 319      68.670  22.300  41.220  1.00  0.00           C
ATOM   4833  HE2 TYR A 319      67.840  22.590  40.590  1.00  0.00           H
ATOM   4834  CD2 TYR A 319      68.650  20.960  41.610  1.00  0.00           C
ATOM   4835  HD2 TYR A 319      67.790  20.340  41.400  1.00  0.00           H
ATOM   4836  C   TYR A 319      68.550  17.190  44.200  1.00  0.00           C
ATOM   4837  O   TYR A 319      69.430  16.540  44.730  1.00  0.00           O
ATOM   4838  N   ARG A 320      67.480  16.660  43.640  1.00  0.00           N
ATOM   4839  H   ARG A 320      66.910  17.270  43.070  1.00  0.00           H
ATOM   4840  CA  ARG A 320      67.310  15.140  43.440  1.00  0.00           C
ATOM   4841  HA  ARG A 320      68.160  14.570  43.820  1.00  0.00           H
ATOM   4842  CB  ARG A 320      66.100  14.650  44.280  1.00  0.00           C
ATOM   4843  HB1 ARG A 320      65.740  13.690  43.900  1.00  0.00           H
ATOM   4844  HB2 ARG A 320      65.240  15.300  44.130  1.00  0.00           H
ATOM   4845  CG  ARG A 320      66.550  14.450  45.740  1.00  0.00           C
ATOM   4846  HG1 ARG A 320      67.240  15.190  46.150  1.00  0.00           H
ATOM   4847  HG2 ARG A 320      67.040  13.480  45.890  1.00  0.00           H
ATOM   4848  CD  ARG A 320      65.290  14.320  46.650  1.00  0.00           C
ATOM   4849  HD1 ARG A 320      65.770  14.030  47.600  1.00  0.00           H
ATOM   4850  HD2 ARG A 320      64.660  13.500  46.310  1.00  0.00           H
ATOM   4851  NE  ARG A 320      64.600  15.620  46.800  1.00  0.00           N
ATOM   4852  HE  ARG A 320      65.140  16.440  47.030  1.00  0.00           H
ATOM   4853  CZ  ARG A 320      63.290  15.820  46.820  1.00  0.00           C
ATOM   4854  NH1 ARG A 320      62.420  14.820  46.660  1.00  0.00           N
ATOM   4855 1HH1 ARG A 320      62.680  13.870  46.860  1.00  0.00           H
ATOM   4856 2HH1 ARG A 320      61.470  15.150  46.720  1.00  0.00           H
ATOM   4857  NH2 ARG A 320      62.780  17.000  46.940  1.00  0.00           N
ATOM   4858 1HH2 ARG A 320      63.360  17.820  46.980  1.00  0.00           H
ATOM   4859 2HH2 ARG A 320      61.780  17.140  47.000  1.00  0.00           H
ATOM   4860  C   ARG A 320      67.230  14.760  41.900  1.00  0.00           C
ATOM   4861  O   ARG A 320      67.090  15.660  41.070  1.00  0.00           O
ATOM   4862  N   GLY A 321      67.380  13.450  41.520  1.00  0.00           N
ATOM   4863  H   GLY A 321      67.550  12.750  42.220  1.00  0.00           H
ATOM   4864  CA  GLY A 321      67.450  13.110  40.060  1.00  0.00           C
ATOM   4865  HA1 GLY A 321      66.770  13.650  39.390  1.00  0.00           H
ATOM   4866  HA2 GLY A 321      67.210  12.070  39.870  1.00  0.00           H
ATOM   4867  C   GLY A 321      68.870  13.340  39.490  1.00  0.00           C
ATOM   4868  O   GLY A 321      69.790  13.800  40.170  1.00  0.00           O
ATOM   4869  N   ASP A 322      69.030  13.070  38.220  1.00  0.00           N
ATOM   4870  H   ASP A 322      68.270  12.760  37.630  1.00  0.00           H
ATOM   4871  CA  ASP A 322      70.300  13.210  37.530  1.00  0.00           C
ATOM   4872  HA  ASP A 322      71.000  12.750  38.220  1.00  0.00           H
ATOM   4873  CB  ASP A 322      70.180  12.330  36.240  1.00  0.00           C
ATOM   4874  HB1 ASP A 322      69.860  11.330  36.540  1.00  0.00           H
ATOM   4875  HB2 ASP A 322      71.180  12.190  35.830  1.00  0.00           H
ATOM   4876  CG  ASP A 322      69.170  12.700  35.190  1.00  0.00           C
ATOM   4877  OD1 ASP A 322      69.490  12.260  34.050  1.00  0.00           O
ATOM   4878  OD2 ASP A 322      68.070  13.140  35.420  1.00  0.00           O
ATOM   4879  C   ASP A 322      70.730  14.690  37.210  1.00  0.00           C
ATOM   4880  O   ASP A 322      71.090  15.030  36.090  1.00  0.00           O
ATOM   4881  N   VAL A 323      70.840  15.570  38.220  1.00  0.00           N
ATOM   4882  H   VAL A 323      70.430  15.290  39.100  1.00  0.00           H
ATOM   4883  CA  VAL A 323      71.400  16.920  38.090  1.00  0.00           C
ATOM   4884  HA  VAL A 323      71.350  17.210  37.040  1.00  0.00           H
ATOM   4885  CB  VAL A 323      70.790  17.960  39.050  1.00  0.00           C
ATOM   4886  HB  VAL A 323      71.180  17.800  40.050  1.00  0.00           H
ATOM   4887  CG1 VAL A 323      71.090  19.360  38.540  1.00  0.00           C
ATOM   4888 1HG1 VAL A 323      70.580  19.610  37.610  1.00  0.00           H
ATOM   4889 2HG1 VAL A 323      70.880  20.050  39.360  1.00  0.00           H
ATOM   4890 3HG1 VAL A 323      72.140  19.490  38.260  1.00  0.00           H
ATOM   4891  CG2 VAL A 323      69.260  17.990  39.170  1.00  0.00           C
ATOM   4892 1HG2 VAL A 323      68.700  18.280  38.280  1.00  0.00           H
ATOM   4893 2HG2 VAL A 323      68.780  17.130  39.620  1.00  0.00           H
ATOM   4894 3HG2 VAL A 323      69.040  18.860  39.780  1.00  0.00           H
ATOM   4895  C   VAL A 323      72.880  16.830  38.300  1.00  0.00           C
ATOM   4896  O   VAL A 323      73.220  16.240  39.300  1.00  0.00           O
ATOM   4897  N   VAL A 324      73.710  17.380  37.480  1.00  0.00           N
ATOM   4898  H   VAL A 324      73.310  17.700  36.610  1.00  0.00           H
ATOM   4899  CA  VAL A 324      75.180  17.410  37.720  1.00  0.00           C
ATOM   4900  HA  VAL A 324      75.380  16.980  38.700  1.00  0.00           H
ATOM   4901  CB  VAL A 324      76.010  16.720  36.650  1.00  0.00           C
ATOM   4902  HB  VAL A 324      77.050  16.680  36.980  1.00  0.00           H
ATOM   4903  CG1 VAL A 324      75.690  15.270  36.370  1.00  0.00           C
ATOM   4904 1HG1 VAL A 324      76.040  14.640  37.190  1.00  0.00           H
ATOM   4905 2HG1 VAL A 324      74.640  15.100  36.130  1.00  0.00           H
ATOM   4906 3HG1 VAL A 324      76.140  14.940  35.430  1.00  0.00           H
ATOM   4907  CG2 VAL A 324      76.100  17.430  35.280  1.00  0.00           C
ATOM   4908 1HG2 VAL A 324      75.080  17.570  34.920  1.00  0.00           H
ATOM   4909 2HG2 VAL A 324      76.650  18.370  35.330  1.00  0.00           H
ATOM   4910 3HG2 VAL A 324      76.720  16.870  34.580  1.00  0.00           H
ATOM   4911  C   VAL A 324      75.690  18.880  37.920  1.00  0.00           C
ATOM   4912  O   VAL A 324      74.970  19.790  37.450  1.00  0.00           O
ATOM   4913  N   PRO A 325      76.850  19.160  38.450  1.00  0.00           N
ATOM   4914  CD  PRO A 325      77.700  18.210  39.140  1.00  0.00           C
ATOM   4915  HD1 PRO A 325      78.420  17.830  38.410  1.00  0.00           H
ATOM   4916  HD2 PRO A 325      77.220  17.350  39.600  1.00  0.00           H
ATOM   4917  CG  PRO A 325      78.470  19.030  40.160  1.00  0.00           C
ATOM   4918  HG1 PRO A 325      79.400  18.490  40.360  1.00  0.00           H
ATOM   4919  HG2 PRO A 325      77.870  18.980  41.070  1.00  0.00           H
ATOM   4920  CB  PRO A 325      78.540  20.420  39.550  1.00  0.00           C
ATOM   4921  HB1 PRO A 325      79.380  20.380  38.860  1.00  0.00           H
ATOM   4922  HB2 PRO A 325      78.660  21.250  40.250  1.00  0.00           H
ATOM   4923  CA  PRO A 325      77.190  20.540  38.860  1.00  0.00           C
ATOM   4924  HA  PRO A 325      76.490  20.970  39.570  1.00  0.00           H
ATOM   4925  C   PRO A 325      77.280  21.450  37.640  1.00  0.00           C
ATOM   4926  O   PRO A 325      76.900  22.570  37.850  1.00  0.00           O
ATOM   4927  N   LYS A 326      77.630  21.080  36.410  1.00  0.00           N
ATOM   4928  H   LYS A 326      78.020  20.160  36.270  1.00  0.00           H
ATOM   4929  CA  LYS A 326      77.440  21.980  35.260  1.00  0.00           C
ATOM   4930  HA  LYS A 326      77.890  22.940  35.540  1.00  0.00           H
ATOM   4931  CB  LYS A 326      78.240  21.350  34.070  1.00  0.00           C
ATOM   4932  HB1 LYS A 326      77.820  21.530  33.080  1.00  0.00           H
ATOM   4933  HB2 LYS A 326      78.230  20.270  34.180  1.00  0.00           H
ATOM   4934  CG  LYS A 326      79.690  21.890  34.120  1.00  0.00           C
ATOM   4935  HG1 LYS A 326      80.270  21.530  34.970  1.00  0.00           H
ATOM   4936  HG2 LYS A 326      79.700  22.970  33.970  1.00  0.00           H
ATOM   4937  CD  LYS A 326      80.350  21.330  32.930  1.00  0.00           C
ATOM   4938  HD1 LYS A 326      79.830  21.560  32.010  1.00  0.00           H
ATOM   4939  HD2 LYS A 326      80.330  20.250  33.070  1.00  0.00           H
ATOM   4940  CE  LYS A 326      81.790  21.800  32.700  1.00  0.00           C
ATOM   4941  HE1 LYS A 326      82.260  21.080  32.030  1.00  0.00           H
ATOM   4942  HE2 LYS A 326      82.350  21.720  33.630  1.00  0.00           H
ATOM   4943  NZ  LYS A 326      81.850  23.220  32.170  1.00  0.00           N
ATOM   4944  HZ1 LYS A 326      82.810  23.540  32.100  1.00  0.00           H
ATOM   4945  HZ2 LYS A 326      81.420  23.270  31.260  1.00  0.00           H
ATOM   4946  HZ3 LYS A 326      81.430  23.940  32.730  1.00  0.00           H
ATOM   4947  C   LYS A 326      76.020  22.210  34.830  1.00  0.00           C
ATOM   4948  O   LYS A 326      75.780  23.280  34.250  1.00  0.00           O
ATOM   4949  N   ASP A 327      75.020  21.370  35.090  1.00  0.00           N
ATOM   4950  H   ASP A 327      75.260  20.510  35.550  1.00  0.00           H
ATOM   4951  CA  ASP A 327      73.580  21.810  34.920  1.00  0.00           C
ATOM   4952  HA  ASP A 327      73.420  22.270  33.940  1.00  0.00           H
ATOM   4953  CB  ASP A 327      72.590  20.640  35.180  1.00  0.00           C
ATOM   4954  HB1 ASP A 327      71.590  20.900  34.860  1.00  0.00           H
ATOM   4955  HB2 ASP A 327      72.630  20.430  36.250  1.00  0.00           H
ATOM   4956  CG  ASP A 327      72.930  19.360  34.420  1.00  0.00           C
ATOM   4957  OD1 ASP A 327      73.420  19.480  33.280  1.00  0.00           O
ATOM   4958  OD2 ASP A 327      72.670  18.230  34.970  1.00  0.00           O
ATOM   4959  C   ASP A 327      73.300  22.960  35.970  1.00  0.00           C
ATOM   4960  O   ASP A 327      72.880  24.020  35.640  1.00  0.00           O
ATOM   4961  N   VAL A 328      73.870  22.800  37.180  1.00  0.00           N
ATOM   4962  H   VAL A 328      74.270  21.910  37.440  1.00  0.00           H
ATOM   4963  CA  VAL A 328      73.600  23.850  38.190  1.00  0.00           C
ATOM   4964  HA  VAL A 328      72.520  23.980  38.190  1.00  0.00           H
ATOM   4965  CB  VAL A 328      73.800  23.320  39.630  1.00  0.00           C
ATOM   4966  HB  VAL A 328      74.870  23.100  39.650  1.00  0.00           H
ATOM   4967  CG1 VAL A 328      73.510  24.450  40.630  1.00  0.00           C
ATOM   4968 1HG1 VAL A 328      73.710  24.100  41.640  1.00  0.00           H
ATOM   4969 2HG1 VAL A 328      74.170  25.290  40.380  1.00  0.00           H
ATOM   4970 3HG1 VAL A 328      72.490  24.810  40.500  1.00  0.00           H
ATOM   4971  CG2 VAL A 328      73.020  21.990  39.920  1.00  0.00           C
ATOM   4972 1HG2 VAL A 328      72.960  21.670  40.960  1.00  0.00           H
ATOM   4973 2HG2 VAL A 328      72.030  22.060  39.470  1.00  0.00           H
ATOM   4974 3HG2 VAL A 328      73.580  21.280  39.310  1.00  0.00           H
ATOM   4975  C   VAL A 328      74.340  25.210  37.830  1.00  0.00           C
ATOM   4976  O   VAL A 328      73.750  26.290  37.910  1.00  0.00           O
ATOM   4977  N   ASN A 329      75.610  25.160  37.400  1.00  0.00           N
ATOM   4978  H   ASN A 329      75.990  24.230  37.340  1.00  0.00           H
ATOM   4979  CA  ASN A 329      76.350  26.380  36.950  1.00  0.00           C
ATOM   4980  HA  ASN A 329      76.610  27.060  37.760  1.00  0.00           H
ATOM   4981  CB  ASN A 329      77.670  25.840  36.330  1.00  0.00           C
ATOM   4982  HB1 ASN A 329      78.180  26.690  35.880  1.00  0.00           H
ATOM   4983  HB2 ASN A 329      77.490  25.110  35.550  1.00  0.00           H
ATOM   4984  CG  ASN A 329      78.620  25.240  37.300  1.00  0.00           C
ATOM   4985  OD1 ASN A 329      79.650  24.570  37.010  1.00  0.00           O
ATOM   4986  ND2 ASN A 329      78.480  25.660  38.570  1.00  0.00           N
ATOM   4987 1HD2 ASN A 329      77.740  26.320  38.740  1.00  0.00           H
ATOM   4988 2HD2 ASN A 329      79.060  25.210  39.260  1.00  0.00           H
ATOM   4989  C   ASN A 329      75.580  27.170  35.800  1.00  0.00           C
ATOM   4990  O   ASN A 329      75.510  28.420  35.730  1.00  0.00           O
ATOM   4991  N   ALA A 330      74.920  26.420  34.930  1.00  0.00           N
ATOM   4992  H   ALA A 330      74.920  25.420  35.020  1.00  0.00           H
ATOM   4993  CA  ALA A 330      74.190  27.090  33.830  1.00  0.00           C
ATOM   4994  HA  ALA A 330      74.860  27.860  33.450  1.00  0.00           H
ATOM   4995  CB  ALA A 330      74.000  26.050  32.720  1.00  0.00           C
ATOM   4996  HB1 ALA A 330      74.940  25.710  32.290  1.00  0.00           H
ATOM   4997  HB2 ALA A 330      73.400  25.250  33.150  1.00  0.00           H
ATOM   4998  HB3 ALA A 330      73.520  26.530  31.870  1.00  0.00           H
ATOM   4999  C   ALA A 330      72.930  27.770  34.330  1.00  0.00           C
ATOM   5000  O   ALA A 330      72.670  28.930  33.900  1.00  0.00           O
ATOM   5001  N   ALA A 331      72.260  27.210  35.360  1.00  0.00           N
ATOM   5002  H   ALA A 331      72.570  26.310  35.670  1.00  0.00           H
ATOM   5003  CA  ALA A 331      71.120  27.770  36.040  1.00  0.00           C
ATOM   5004  HA  ALA A 331      70.430  28.090  35.260  1.00  0.00           H
ATOM   5005  CB  ALA A 331      70.350  26.600  36.730  1.00  0.00           C
ATOM   5006  HB1 ALA A 331      69.440  27.030  37.170  1.00  0.00           H
ATOM   5007  HB2 ALA A 331      69.950  25.820  36.080  1.00  0.00           H
ATOM   5008  HB3 ALA A 331      70.950  26.210  37.550  1.00  0.00           H
ATOM   5009  C   ALA A 331      71.630  28.940  36.930  1.00  0.00           C
ATOM   5010  O   ALA A 331      70.990  30.010  36.980  1.00  0.00           O
ATOM   5011  N   ILE A 332      72.790  28.870  37.600  1.00  0.00           N
ATOM   5012  H   ILE A 332      73.360  28.040  37.630  1.00  0.00           H
ATOM   5013  CA  ILE A 332      73.460  30.060  38.220  1.00  0.00           C
ATOM   5014  HA  ILE A 332      72.800  30.390  39.020  1.00  0.00           H
ATOM   5015  CB  ILE A 332      74.820  29.740  38.990  1.00  0.00           C
ATOM   5016  HB  ILE A 332      75.620  29.480  38.290  1.00  0.00           H
ATOM   5017  CG2 ILE A 332      75.400  30.940  39.680  1.00  0.00           C
ATOM   5018 1HG2 ILE A 332      76.220  30.750  40.370  1.00  0.00           H
ATOM   5019 2HG2 ILE A 332      75.890  31.590  38.960  1.00  0.00           H
ATOM   5020 3HG2 ILE A 332      74.600  31.530  40.140  1.00  0.00           H
ATOM   5021  CG1 ILE A 332      74.630  28.610  40.040  1.00  0.00           C
ATOM   5022 1HG1 ILE A 332      74.150  27.860  39.410  1.00  0.00           H
ATOM   5023 2HG1 ILE A 332      74.010  29.030  40.830  1.00  0.00           H
ATOM   5024  CD  ILE A 332      75.880  27.880  40.690  1.00  0.00           C
ATOM   5025  HD1 ILE A 332      76.450  28.620  41.240  1.00  0.00           H
ATOM   5026  HD2 ILE A 332      75.520  27.110  41.370  1.00  0.00           H
ATOM   5027  HD3 ILE A 332      76.400  27.330  39.900  1.00  0.00           H
ATOM   5028  C   ILE A 332      73.560  31.200  37.220  1.00  0.00           C
ATOM   5029  O   ILE A 332      73.100  32.270  37.530  1.00  0.00           O
ATOM   5030  N   ALA A 333      74.100  30.860  36.030  1.00  0.00           N
ATOM   5031  H   ALA A 333      74.510  29.940  35.890  1.00  0.00           H
ATOM   5032  CA  ALA A 333      74.280  31.810  34.940  1.00  0.00           C
ATOM   5033  HA  ALA A 333      74.930  32.620  35.280  1.00  0.00           H
ATOM   5034  CB  ALA A 333      74.990  31.090  33.720  1.00  0.00           C
ATOM   5035  HB1 ALA A 333      75.800  30.520  34.180  1.00  0.00           H
ATOM   5036  HB2 ALA A 333      74.270  30.440  33.220  1.00  0.00           H
ATOM   5037  HB3 ALA A 333      75.360  31.830  33.010  1.00  0.00           H
ATOM   5038  C   ALA A 333      72.910  32.510  34.570  1.00  0.00           C
ATOM   5039  O   ALA A 333      72.910  33.720  34.380  1.00  0.00           O
ATOM   5040  N   THR A 334      71.780  31.780  34.590  1.00  0.00           N
ATOM   5041  H   THR A 334      71.930  30.810  34.850  1.00  0.00           H
ATOM   5042  CA  THR A 334      70.400  32.220  34.450  1.00  0.00           C
ATOM   5043  HA  THR A 334      70.390  32.780  33.520  1.00  0.00           H
ATOM   5044  CB  THR A 334      69.410  31.050  34.330  1.00  0.00           C
ATOM   5045  HB  THR A 334      69.400  30.470  35.250  1.00  0.00           H
ATOM   5046  CG2 THR A 334      67.990  31.550  33.880  1.00  0.00           C
ATOM   5047 1HG2 THR A 334      67.510  32.120  34.680  1.00  0.00           H
ATOM   5048 2HG2 THR A 334      68.210  32.260  33.080  1.00  0.00           H
ATOM   5049 3HG2 THR A 334      67.460  30.650  33.560  1.00  0.00           H
ATOM   5050  OG1 THR A 334      69.790  30.250  33.220  1.00  0.00           O
ATOM   5051  HG1 THR A 334      70.700  29.940  33.300  1.00  0.00           H
ATOM   5052  C   THR A 334      69.860  33.170  35.560  1.00  0.00           C
ATOM   5053  O   THR A 334      69.200  34.200  35.270  1.00  0.00           O
ATOM   5054  N   ILE A 335      70.310  32.870  36.820  1.00  0.00           N
ATOM   5055  H   ILE A 335      70.890  32.050  36.930  1.00  0.00           H
ATOM   5056  CA  ILE A 335      70.030  33.810  37.950  1.00  0.00           C
ATOM   5057  HA  ILE A 335      68.970  34.040  37.990  1.00  0.00           H
ATOM   5058  CB  ILE A 335      70.400  33.190  39.360  1.00  0.00           C
ATOM   5059  HB  ILE A 335      71.450  32.920  39.270  1.00  0.00           H
ATOM   5060  CG2 ILE A 335      70.260  34.100  40.590  1.00  0.00           C
[truncated: 719,307 more chars]
