# Supplementary material for: Identification and validation of novel microtubule suppressors with an imidazopyridine scaffold through structure-based virtual screening and docking
Source: RSC Med Chem. 2022 May 18;13(8):929–43. doi: 10.1039/d1md00392e (PMC9384815; doi:10.1039/d1md00392e)
Supplement: MD-013-D1MD00392E-s038 [file MD-013-D1MD00392E-s038.pdb]

REMARK    GENERATED BY TRJCONV
TITLE     TUBULIN ALPHA-1B CHAIN t= 500000.00000 step= 250000000
REMARK    THIS IS A SIMULATION BOX
CRYST1  135.478  109.843   96.304  90.00  90.00  90.00 P 1           1
MODEL        1
ATOM      1  N   MET A   1      92.400  48.190  82.210  1.00  0.00           N
ATOM      2  H1  MET A   1      91.820  49.010  82.120  1.00  0.00           H
ATOM      3  H2  MET A   1      92.230  47.550  82.970  1.00  0.00           H
ATOM      4  H3  MET A   1      93.400  48.330  82.230  1.00  0.00           H
ATOM      5  CA  MET A   1      92.100  47.400  81.010  1.00  0.00           C
ATOM      6  HA  MET A   1      92.200  48.010  80.110  1.00  0.00           H
ATOM      7  CB  MET A   1      93.150  46.270  80.780  1.00  0.00           C
ATOM      8  HB1 MET A   1      94.180  46.620  80.730  1.00  0.00           H
ATOM      9  HB2 MET A   1      92.900  45.840  79.810  1.00  0.00           H
ATOM     10  CG  MET A   1      93.280  45.100  81.810  1.00  0.00           C
ATOM     11  HG1 MET A   1      92.340  44.600  82.020  1.00  0.00           H
ATOM     12  HG2 MET A   1      93.740  45.580  82.680  1.00  0.00           H
ATOM     13  SD  MET A   1      94.440  43.800  81.390  1.00  0.00           S
ATOM     14  CE  MET A   1      93.530  42.340  82.120  1.00  0.00           C
ATOM     15  HE1 MET A   1      92.670  42.000  81.540  1.00  0.00           H
ATOM     16  HE2 MET A   1      94.130  41.430  82.150  1.00  0.00           H
ATOM     17  HE3 MET A   1      93.290  42.570  83.160  1.00  0.00           H
ATOM     18  C   MET A   1      90.690  46.670  80.990  1.00  0.00           C
ATOM     19  O   MET A   1      90.320  46.120  82.000  1.00  0.00           O
ATOM     20  N   ARG A   2      90.040  46.760  79.870  1.00  0.00           N
ATOM     21  H   ARG A   2      90.460  47.260  79.100  1.00  0.00           H
ATOM     22  CA  ARG A   2      88.640  46.270  79.640  1.00  0.00           C
ATOM     23  HA  ARG A   2      88.580  45.320  80.160  1.00  0.00           H
ATOM     24  CB  ARG A   2      87.600  47.310  80.190  1.00  0.00           C
ATOM     25  HB1 ARG A   2      86.630  47.160  79.720  1.00  0.00           H
ATOM     26  HB2 ARG A   2      87.960  48.280  79.870  1.00  0.00           H
ATOM     27  CG  ARG A   2      87.330  47.280  81.740  1.00  0.00           C
ATOM     28  HG1 ARG A   2      86.560  48.010  81.930  1.00  0.00           H
ATOM     29  HG2 ARG A   2      88.220  47.540  82.310  1.00  0.00           H
ATOM     30  CD  ARG A   2      86.760  45.990  82.260  1.00  0.00           C
ATOM     31  HD1 ARG A   2      86.630  46.080  83.340  1.00  0.00           H
ATOM     32  HD2 ARG A   2      87.460  45.170  82.110  1.00  0.00           H
ATOM     33  NE  ARG A   2      85.400  45.640  81.650  1.00  0.00           N
ATOM     34  HE  ARG A   2      85.390  44.910  80.960  1.00  0.00           H
ATOM     35  CZ  ARG A   2      84.220  46.190  81.900  1.00  0.00           C
ATOM     36  NH1 ARG A   2      84.010  47.140  82.750  1.00  0.00           N
ATOM     37 1HH1 ARG A   2      84.760  47.440  83.360  1.00  0.00           H
ATOM     38 2HH1 ARG A   2      83.130  47.640  82.670  1.00  0.00           H
ATOM     39  NH2 ARG A   2      83.120  45.820  81.240  1.00  0.00           N
ATOM     40 1HH2 ARG A   2      83.190  45.060  80.580  1.00  0.00           H
ATOM     41 2HH2 ARG A   2      82.200  46.040  81.600  1.00  0.00           H
ATOM     42  C   ARG A   2      88.400  45.850  78.130  1.00  0.00           C
ATOM     43  O   ARG A   2      89.450  45.660  77.390  1.00  0.00           O
ATOM     44  N   GLU A   3      87.200  45.500  77.680  1.00  0.00           N
ATOM     45  H   GLU A   3      86.440  45.640  78.340  1.00  0.00           H
ATOM     46  CA  GLU A   3      86.920  44.850  76.470  1.00  0.00           C
ATOM     47  HA  GLU A   3      87.250  43.810  76.510  1.00  0.00           H
ATOM     48  CB  GLU A   3      85.390  44.690  76.210  1.00  0.00           C
ATOM     49  HB1 GLU A   3      85.260  44.170  75.260  1.00  0.00           H
ATOM     50  HB2 GLU A   3      84.790  45.590  76.150  1.00  0.00           H
ATOM     51  CG  GLU A   3      84.820  43.700  77.190  1.00  0.00           C
ATOM     52  HG1 GLU A   3      85.490  42.840  77.270  1.00  0.00           H
ATOM     53  HG2 GLU A   3      83.970  43.190  76.740  1.00  0.00           H
ATOM     54  CD  GLU A   3      84.280  44.320  78.440  1.00  0.00           C
ATOM     55  OE1 GLU A   3      85.100  44.390  79.320  1.00  0.00           O
ATOM     56  OE2 GLU A   3      83.090  44.560  78.640  1.00  0.00           O
ATOM     57  C   GLU A   3      87.510  45.450  75.200  1.00  0.00           C
ATOM     58  O   GLU A   3      87.230  46.620  74.930  1.00  0.00           O
ATOM     59  N   CYS A   4      88.230  44.650  74.420  1.00  0.00           N
ATOM     60  H   CYS A   4      88.320  43.660  74.610  1.00  0.00           H
ATOM     61  CA  CYS A   4      88.780  45.050  73.170  1.00  0.00           C
ATOM     62  HA  CYS A   4      88.500  46.040  72.800  1.00  0.00           H
ATOM     63  CB  CYS A   4      90.290  44.960  73.190  1.00  0.00           C
ATOM     64  HB1 CYS A   4      90.670  44.780  72.190  1.00  0.00           H
ATOM     65  HB2 CYS A   4      90.690  44.130  73.770  1.00  0.00           H
ATOM     66  SG  CYS A   4      91.010  46.440  74.050  1.00  0.00           S
ATOM     67  HG  CYS A   4      90.320  46.250  75.180  1.00  0.00           H
ATOM     68  C   CYS A   4      88.320  44.100  72.050  1.00  0.00           C
ATOM     69  O   CYS A   4      88.130  42.920  72.360  1.00  0.00           O
ATOM     70  N   ILE A   5      88.110  44.570  70.800  1.00  0.00           N
ATOM     71  H   ILE A   5      88.300  45.540  70.610  1.00  0.00           H
ATOM     72  CA  ILE A   5      87.900  43.650  69.640  1.00  0.00           C
ATOM     73  HA  ILE A   5      87.850  42.610  69.970  1.00  0.00           H
ATOM     74  CB  ILE A   5      86.510  43.840  68.980  1.00  0.00           C
ATOM     75  HB  ILE A   5      86.350  44.870  68.660  1.00  0.00           H
ATOM     76  CG2 ILE A   5      86.430  42.850  67.750  1.00  0.00           C
ATOM     77 1HG2 ILE A   5      87.240  42.990  67.030  1.00  0.00           H
ATOM     78 2HG2 ILE A   5      86.570  41.810  68.030  1.00  0.00           H
ATOM     79 3HG2 ILE A   5      85.500  43.150  67.280  1.00  0.00           H
ATOM     80  CG1 ILE A   5      85.400  43.530  69.980  1.00  0.00           C
ATOM     81 1HG1 ILE A   5      85.560  44.130  70.870  1.00  0.00           H
ATOM     82 2HG1 ILE A   5      85.300  42.460  70.190  1.00  0.00           H
ATOM     83  CD  ILE A   5      83.990  43.920  69.440  1.00  0.00           C
ATOM     84  HD1 ILE A   5      83.230  43.760  70.200  1.00  0.00           H
ATOM     85  HD2 ILE A   5      84.020  44.980  69.200  1.00  0.00           H
ATOM     86  HD3 ILE A   5      83.740  43.380  68.520  1.00  0.00           H
ATOM     87  C   ILE A   5      89.080  43.780  68.780  1.00  0.00           C
ATOM     88  O   ILE A   5      89.380  44.860  68.370  1.00  0.00           O
ATOM     89  N   SER A   6      89.670  42.690  68.350  1.00  0.00           N
ATOM     90  H   SER A   6      89.310  41.840  68.780  1.00  0.00           H
ATOM     91  CA  SER A   6      90.700  42.550  67.360  1.00  0.00           C
ATOM     92  HA  SER A   6      91.220  43.500  67.240  1.00  0.00           H
ATOM     93  CB  SER A   6      91.710  41.480  67.880  1.00  0.00           C
ATOM     94  HB1 SER A   6      92.510  41.420  67.150  1.00  0.00           H
ATOM     95  HB2 SER A   6      91.330  40.460  67.920  1.00  0.00           H
ATOM     96  OG  SER A   6      92.220  41.740  69.140  1.00  0.00           O
ATOM     97  HG  SER A   6      91.570  41.960  69.810  1.00  0.00           H
ATOM     98  C   SER A   6      90.120  42.140  65.970  1.00  0.00           C
ATOM     99  O   SER A   6      89.270  41.230  65.860  1.00  0.00           O
ATOM    100  N   ILE A   7      90.510  42.850  64.890  1.00  0.00           N
ATOM    101  H   ILE A   7      91.240  43.520  65.050  1.00  0.00           H
ATOM    102  CA  ILE A   7      90.170  42.530  63.420  1.00  0.00           C
ATOM    103  HA  ILE A   7      89.530  41.650  63.430  1.00  0.00           H
ATOM    104  CB  ILE A   7      89.520  43.730  62.670  1.00  0.00           C
ATOM    105  HB  ILE A   7      90.240  44.520  62.480  1.00  0.00           H
ATOM    106  CG2 ILE A   7      88.990  43.280  61.340  1.00  0.00           C
ATOM    107 1HG2 ILE A   7      88.020  42.810  61.470  1.00  0.00           H
ATOM    108 2HG2 ILE A   7      88.910  44.140  60.670  1.00  0.00           H
ATOM    109 3HG2 ILE A   7      89.700  42.620  60.820  1.00  0.00           H
ATOM    110  CG1 ILE A   7      88.350  44.360  63.530  1.00  0.00           C
ATOM    111 1HG1 ILE A   7      88.870  44.770  64.390  1.00  0.00           H
ATOM    112 2HG1 ILE A   7      87.630  43.650  63.940  1.00  0.00           H
ATOM    113  CD  ILE A   7      87.770  45.570  62.830  1.00  0.00           C
ATOM    114  HD1 ILE A   7      87.200  46.280  63.410  1.00  0.00           H
ATOM    115  HD2 ILE A   7      88.610  46.050  62.330  1.00  0.00           H
ATOM    116  HD3 ILE A   7      87.060  45.280  62.050  1.00  0.00           H
ATOM    117  C   ILE A   7      91.490  42.190  62.690  1.00  0.00           C
ATOM    118  O   ILE A   7      92.480  42.920  62.870  1.00  0.00           O
ATOM    119  N   HIS A   8      91.490  41.090  61.900  1.00  0.00           N
ATOM    120  H   HIS A   8      90.680  40.490  62.020  1.00  0.00           H
ATOM    121  CA  HIS A   8      92.690  40.590  61.200  1.00  0.00           C
ATOM    122  HA  HIS A   8      93.490  41.330  61.260  1.00  0.00           H
ATOM    123  CB  HIS A   8      93.110  39.290  61.770  1.00  0.00           C
ATOM    124  HB1 HIS A   8      93.900  38.920  61.120  1.00  0.00           H
ATOM    125  HB2 HIS A   8      92.290  38.570  61.760  1.00  0.00           H
ATOM    126  CG  HIS A   8      93.540  39.320  63.230  1.00  0.00           C
ATOM    127  ND1 HIS A   8      92.730  39.540  64.360  1.00  0.00           N
ATOM    128  CE1 HIS A   8      93.590  39.510  65.430  1.00  0.00           C
ATOM    129  HE1 HIS A   8      93.240  39.740  66.420  1.00  0.00           H
ATOM    130  NE2 HIS A   8      94.860  39.360  65.020  1.00  0.00           N
ATOM    131  HE2 HIS A   8      95.720  39.520  65.530  1.00  0.00           H
ATOM    132  CD2 HIS A   8      94.860  39.310  63.650  1.00  0.00           C
ATOM    133  HD2 HIS A   8      95.700  39.310  62.970  1.00  0.00           H
ATOM    134  C   HIS A   8      92.380  40.490  59.670  1.00  0.00           C
ATOM    135  O   HIS A   8      91.550  39.660  59.380  1.00  0.00           O
ATOM    136  N   VAL A   9      92.990  41.280  58.740  1.00  0.00           N
ATOM    137  H   VAL A   9      93.750  41.870  59.050  1.00  0.00           H
ATOM    138  CA  VAL A   9      92.490  41.420  57.310  1.00  0.00           C
ATOM    139  HA  VAL A   9      91.620  40.800  57.150  1.00  0.00           H
ATOM    140  CB  VAL A   9      92.190  42.810  56.930  1.00  0.00           C
ATOM    141  HB  VAL A   9      93.110  43.400  56.960  1.00  0.00           H
ATOM    142  CG1 VAL A   9      91.580  42.840  55.590  1.00  0.00           C
ATOM    143 1HG1 VAL A   9      90.700  42.190  55.580  1.00  0.00           H
ATOM    144 2HG1 VAL A   9      91.240  43.820  55.260  1.00  0.00           H
ATOM    145 3HG1 VAL A   9      92.330  42.520  54.870  1.00  0.00           H
ATOM    146  CG2 VAL A   9      91.330  43.450  57.960  1.00  0.00           C
ATOM    147 1HG2 VAL A   9      90.890  44.370  57.580  1.00  0.00           H
ATOM    148 2HG2 VAL A   9      90.550  42.740  58.230  1.00  0.00           H
ATOM    149 3HG2 VAL A   9      91.840  43.750  58.870  1.00  0.00           H
ATOM    150  C   VAL A   9      93.580  40.840  56.330  1.00  0.00           C
ATOM    151  O   VAL A   9      94.730  41.360  56.440  1.00  0.00           O
ATOM    152  N   GLY A  10      93.320  39.830  55.450  1.00  0.00           N
ATOM    153  H   GLY A  10      92.380  39.460  55.410  1.00  0.00           H
ATOM    154  CA  GLY A  10      94.240  39.300  54.440  1.00  0.00           C
ATOM    155  HA1 GLY A  10      94.870  40.160  54.190  1.00  0.00           H
ATOM    156  HA2 GLY A  10      93.750  38.900  53.550  1.00  0.00           H
ATOM    157  C   GLY A  10      95.210  38.280  54.960  1.00  0.00           C
ATOM    158  O   GLY A  10      95.080  37.740  56.060  1.00  0.00           O
ATOM    159  N   GLN A  11      96.350  38.040  54.250  1.00  0.00           N
ATOM    160  H   GLN A  11      96.480  38.450  53.330  1.00  0.00           H
ATOM    161  CA  GLN A  11      97.320  37.070  54.820  1.00  0.00           C
ATOM    162  HA  GLN A  11      96.660  36.230  55.040  1.00  0.00           H
ATOM    163  CB  GLN A  11      98.330  36.640  53.680  1.00  0.00           C
ATOM    164  HB1 GLN A  11      99.040  37.430  53.430  1.00  0.00           H
ATOM    165  HB2 GLN A  11      97.830  36.690  52.710  1.00  0.00           H
ATOM    166  CG  GLN A  11      98.960  35.320  54.060  1.00  0.00           C
ATOM    167  HG1 GLN A  11      98.280  34.500  54.300  1.00  0.00           H
ATOM    168  HG2 GLN A  11      99.590  35.510  54.930  1.00  0.00           H
ATOM    169  CD  GLN A  11      99.770  34.680  52.880  1.00  0.00           C
ATOM    170  OE1 GLN A  11      99.400  34.770  51.730  1.00  0.00           O
ATOM    171  NE2 GLN A  11     100.830  33.990  53.150  1.00  0.00           N
ATOM    172 1HE2 GLN A  11     101.080  33.820  54.110  1.00  0.00           H
ATOM    173 2HE2 GLN A  11     101.240  33.400  52.440  1.00  0.00           H
ATOM    174  C   GLN A  11      98.010  37.550  56.060  1.00  0.00           C
ATOM    175  O   GLN A  11      98.090  36.930  57.140  1.00  0.00           O
ATOM    176  N   ALA A  12      98.420  38.800  55.890  1.00  0.00           N
ATOM    177  H   ALA A  12      98.210  39.290  55.030  1.00  0.00           H
ATOM    178  CA  ALA A  12      98.890  39.640  57.030  1.00  0.00           C
ATOM    179  HA  ALA A  12      99.880  39.320  57.350  1.00  0.00           H
ATOM    180  CB  ALA A  12      99.110  41.120  56.500  1.00  0.00           C
ATOM    181  HB1 ALA A  12      99.440  41.710  57.350  1.00  0.00           H
ATOM    182  HB2 ALA A  12      99.990  41.150  55.850  1.00  0.00           H
ATOM    183  HB3 ALA A  12      98.180  41.500  56.070  1.00  0.00           H
ATOM    184  C   ALA A  12      97.980  39.670  58.280  1.00  0.00           C
ATOM    185  O   ALA A  12      98.450  39.770  59.430  1.00  0.00           O
ATOM    186  N   GLY A  13      96.670  39.590  58.080  1.00  0.00           N
ATOM    187  H   GLY A  13      96.440  39.710  57.100  1.00  0.00           H
ATOM    188  CA  GLY A  13      95.700  39.150  59.100  1.00  0.00           C
ATOM    189  HA1 GLY A  13      94.660  39.400  58.910  1.00  0.00           H
ATOM    190  HA2 GLY A  13      95.900  39.790  59.960  1.00  0.00           H
ATOM    191  C   GLY A  13      95.940  37.680  59.530  1.00  0.00           C
ATOM    192  O   GLY A  13      96.420  37.360  60.620  1.00  0.00           O
ATOM    193  N   VAL A  14      95.520  36.720  58.710  1.00  0.00           N
ATOM    194  H   VAL A  14      95.130  36.900  57.800  1.00  0.00           H
ATOM    195  CA  VAL A  14      95.200  35.370  59.210  1.00  0.00           C
ATOM    196  HA  VAL A  14      94.540  35.390  60.080  1.00  0.00           H
ATOM    197  CB  VAL A  14      94.410  34.620  58.100  1.00  0.00           C
ATOM    198  HB  VAL A  14      93.980  33.740  58.580  1.00  0.00           H
ATOM    199  CG1 VAL A  14      93.160  35.420  57.740  1.00  0.00           C
ATOM    200 1HG1 VAL A  14      93.460  36.390  57.360  1.00  0.00           H
ATOM    201 2HG1 VAL A  14      92.430  34.870  57.130  1.00  0.00           H
ATOM    202 3HG1 VAL A  14      92.770  35.710  58.710  1.00  0.00           H
ATOM    203  CG2 VAL A  14      95.110  34.220  56.790  1.00  0.00           C
ATOM    204 1HG2 VAL A  14      94.460  33.600  56.180  1.00  0.00           H
ATOM    205 2HG2 VAL A  14      95.250  35.100  56.150  1.00  0.00           H
ATOM    206 3HG2 VAL A  14      96.070  33.750  56.990  1.00  0.00           H
ATOM    207  C   VAL A  14      96.390  34.590  59.780  1.00  0.00           C
ATOM    208  O   VAL A  14      96.290  33.940  60.840  1.00  0.00           O
ATOM    209  N   GLN A  15      97.590  34.710  59.160  1.00  0.00           N
ATOM    210  H   GLN A  15      97.680  35.380  58.410  1.00  0.00           H
ATOM    211  CA  GLN A  15      98.660  33.830  59.480  1.00  0.00           C
ATOM    212  HA  GLN A  15      98.200  32.890  59.760  1.00  0.00           H
ATOM    213  CB  GLN A  15      99.480  33.690  58.120  1.00  0.00           C
ATOM    214  HB1 GLN A  15      99.860  34.660  57.800  1.00  0.00           H
ATOM    215  HB2 GLN A  15      98.790  33.360  57.350  1.00  0.00           H
ATOM    216  CG  GLN A  15     100.580  32.680  58.160  1.00  0.00           C
ATOM    217  HG1 GLN A  15     100.250  31.740  58.610  1.00  0.00           H
ATOM    218  HG2 GLN A  15     101.370  33.120  58.760  1.00  0.00           H
ATOM    219  CD  GLN A  15     101.140  32.410  56.780  1.00  0.00           C
ATOM    220  OE1 GLN A  15     100.920  33.140  55.860  1.00  0.00           O
ATOM    221  NE2 GLN A  15     101.890  31.340  56.500  1.00  0.00           N
ATOM    222 1HE2 GLN A  15     102.080  30.650  57.200  1.00  0.00           H
ATOM    223 2HE2 GLN A  15     102.110  31.280  55.510  1.00  0.00           H
ATOM    224  C   GLN A  15      99.450  34.410  60.630  1.00  0.00           C
ATOM    225  O   GLN A  15     100.040  33.640  61.390  1.00  0.00           O
ATOM    226  N   ILE A  16      99.570  35.740  60.720  1.00  0.00           N
ATOM    227  H   ILE A  16      98.950  36.320  60.170  1.00  0.00           H
ATOM    228  CA  ILE A  16     100.360  36.450  61.740  1.00  0.00           C
ATOM    229  HA  ILE A  16     101.260  35.870  61.990  1.00  0.00           H
ATOM    230  CB  ILE A  16     100.670  37.860  61.260  1.00  0.00           C
ATOM    231  HB  ILE A  16      99.720  38.330  61.010  1.00  0.00           H
ATOM    232  CG2 ILE A  16     101.380  38.670  62.410  1.00  0.00           C
ATOM    233 1HG2 ILE A  16     101.300  39.750  62.220  1.00  0.00           H
ATOM    234 2HG2 ILE A  16     100.710  38.610  63.270  1.00  0.00           H
ATOM    235 3HG2 ILE A  16     102.440  38.500  62.560  1.00  0.00           H
ATOM    236  CG1 ILE A  16     101.520  37.790  59.940  1.00  0.00           C
ATOM    237 1HG1 ILE A  16     100.910  37.410  59.120  1.00  0.00           H
ATOM    238 2HG1 ILE A  16     102.380  37.140  60.090  1.00  0.00           H
ATOM    239  CD  ILE A  16     101.970  39.170  59.420  1.00  0.00           C
ATOM    240  HD1 ILE A  16     102.640  39.750  60.050  1.00  0.00           H
ATOM    241  HD2 ILE A  16     102.470  38.940  58.480  1.00  0.00           H
ATOM    242  HD3 ILE A  16     101.060  39.750  59.210  1.00  0.00           H
ATOM    243  C   ILE A  16      99.470  36.580  62.960  1.00  0.00           C
ATOM    244  O   ILE A  16      99.890  36.400  64.110  1.00  0.00           O
ATOM    245  N   GLY A  17      98.170  36.700  62.760  1.00  0.00           N
ATOM    246  H   GLY A  17      97.880  36.910  61.810  1.00  0.00           H
ATOM    247  CA  GLY A  17      97.110  36.450  63.680  1.00  0.00           C
ATOM    248  HA1 GLY A  17      96.160  36.440  63.150  1.00  0.00           H
ATOM    249  HA2 GLY A  17      97.010  37.280  64.380  1.00  0.00           H
ATOM    250  C   GLY A  17      97.250  35.180  64.440  1.00  0.00           C
ATOM    251  O   GLY A  17      97.260  35.240  65.660  1.00  0.00           O
ATOM    252  N   ASN A  18      97.440  34.020  63.760  1.00  0.00           N
ATOM    253  H   ASN A  18      97.320  33.960  62.760  1.00  0.00           H
ATOM    254  CA  ASN A  18      97.370  32.710  64.440  1.00  0.00           C
ATOM    255  HA  ASN A  18      96.490  32.750  65.090  1.00  0.00           H
ATOM    256  CB  ASN A  18      97.350  31.710  63.330  1.00  0.00           C
ATOM    257  HB1 ASN A  18      98.250  31.800  62.730  1.00  0.00           H
ATOM    258  HB2 ASN A  18      96.490  31.760  62.670  1.00  0.00           H
ATOM    259  CG  ASN A  18      97.320  30.280  63.730  1.00  0.00           C
ATOM    260  OD1 ASN A  18      96.440  29.870  64.510  1.00  0.00           O
ATOM    261  ND2 ASN A  18      98.110  29.350  63.210  1.00  0.00           N
ATOM    262 1HD2 ASN A  18      98.650  29.530  62.380  1.00  0.00           H
ATOM    263 2HD2 ASN A  18      98.170  28.490  63.730  1.00  0.00           H
ATOM    264  C   ASN A  18      98.560  32.470  65.390  1.00  0.00           C
ATOM    265  O   ASN A  18      98.350  31.970  66.490  1.00  0.00           O
ATOM    266  N   ALA A  19      99.800  32.760  64.960  1.00  0.00           N
ATOM    267  H   ALA A  19      99.870  33.220  64.070  1.00  0.00           H
ATOM    268  CA  ALA A  19     101.010  32.960  65.760  1.00  0.00           C
ATOM    269  HA  ALA A  19     101.320  32.000  66.160  1.00  0.00           H
ATOM    270  CB  ALA A  19     102.110  33.540  64.910  1.00  0.00           C
ATOM    271  HB1 ALA A  19     102.560  32.800  64.240  1.00  0.00           H
ATOM    272  HB2 ALA A  19     101.790  34.430  64.370  1.00  0.00           H
ATOM    273  HB3 ALA A  19     102.900  33.870  65.580  1.00  0.00           H
ATOM    274  C   ALA A  19     100.810  33.880  67.000  1.00  0.00           C
ATOM    275  O   ALA A  19     101.330  33.590  68.110  1.00  0.00           O
ATOM    276  N   CYS A  20     100.120  35.000  66.850  1.00  0.00           N
ATOM    277  H   CYS A  20      99.890  35.200  65.890  1.00  0.00           H
ATOM    278  CA  CYS A  20      99.880  35.990  67.890  1.00  0.00           C
ATOM    279  HA  CYS A  20     100.860  36.250  68.290  1.00  0.00           H
ATOM    280  CB  CYS A  20      99.320  37.260  67.150  1.00  0.00           C
ATOM    281  HB1 CYS A  20      98.670  37.840  67.800  1.00  0.00           H
ATOM    282  HB2 CYS A  20      98.740  36.950  66.280  1.00  0.00           H
ATOM    283  SG  CYS A  20     100.730  38.260  66.460  1.00  0.00           S
ATOM    284  HG  CYS A  20     101.090  37.210  65.720  1.00  0.00           H
ATOM    285  C   CYS A  20      98.910  35.550  68.980  1.00  0.00           C
ATOM    286  O   CYS A  20      99.250  35.720  70.180  1.00  0.00           O
ATOM    287  N   TRP A  21      97.770  34.880  68.630  1.00  0.00           N
ATOM    288  H   TRP A  21      97.570  34.900  67.650  1.00  0.00           H
ATOM    289  CA  TRP A  21      96.830  34.190  69.570  1.00  0.00           C
ATOM    290  HA  TRP A  21      96.580  34.900  70.360  1.00  0.00           H
ATOM    291  CB  TRP A  21      95.530  33.840  68.930  1.00  0.00           C
ATOM    292  HB1 TRP A  21      94.930  33.220  69.590  1.00  0.00           H
ATOM    293  HB2 TRP A  21      95.770  33.290  68.010  1.00  0.00           H
ATOM    294  CG  TRP A  21      94.730  35.080  68.700  1.00  0.00           C
ATOM    295  CD1 TRP A  21      94.690  35.700  67.550  1.00  0.00           C
ATOM    296  HD1 TRP A  21      95.200  35.360  66.660  1.00  0.00           H
ATOM    297  NE1 TRP A  21      94.020  36.940  67.590  1.00  0.00           N
ATOM    298  HE1 TRP A  21      94.000  37.620  66.840  1.00  0.00           H
ATOM    299  CE2 TRP A  21      93.600  37.120  68.900  1.00  0.00           C
ATOM    300  CZ2 TRP A  21      92.860  38.120  69.460  1.00  0.00           C
ATOM    301  HZ2 TRP A  21      92.670  39.050  68.940  1.00  0.00           H
ATOM    302  CH2 TRP A  21      92.360  37.970  70.800  1.00  0.00           C
ATOM    303  HH2 TRP A  21      91.890  38.740  71.380  1.00  0.00           H
ATOM    304  CZ3 TRP A  21      92.600  36.750  71.430  1.00  0.00           C
ATOM    305  HZ3 TRP A  21      92.210  36.530  72.410  1.00  0.00           H
ATOM    306  CE3 TRP A  21      93.390  35.720  70.850  1.00  0.00           C
ATOM    307  HE3 TRP A  21      93.680  34.810  71.350  1.00  0.00           H
ATOM    308  CD2 TRP A  21      93.950  35.910  69.600  1.00  0.00           C
ATOM    309  C   TRP A  21      97.320  32.990  70.340  1.00  0.00           C
ATOM    310  O   TRP A  21      96.850  32.730  71.410  1.00  0.00           O
ATOM    311  N   GLU A  22      98.330  32.320  69.830  1.00  0.00           N
ATOM    312  H   GLU A  22      98.380  32.390  68.820  1.00  0.00           H
ATOM    313  CA  GLU A  22      99.180  31.260  70.540  1.00  0.00           C
ATOM    314  HA  GLU A  22      98.500  30.540  71.000  1.00  0.00           H
ATOM    315  CB  GLU A  22      99.930  30.610  69.460  1.00  0.00           C
ATOM    316  HB1 GLU A  22     100.390  31.310  68.770  1.00  0.00           H
ATOM    317  HB2 GLU A  22      99.350  30.040  68.740  1.00  0.00           H
ATOM    318  CG  GLU A  22     101.090  29.780  70.010  1.00  0.00           C
ATOM    319  HG1 GLU A  22     100.820  29.160  70.860  1.00  0.00           H
ATOM    320  HG2 GLU A  22     101.860  30.470  70.350  1.00  0.00           H
ATOM    321  CD  GLU A  22     101.780  29.010  68.870  1.00  0.00           C
ATOM    322  OE1 GLU A  22     102.470  29.680  68.070  1.00  0.00           O
ATOM    323  OE2 GLU A  22     101.910  27.790  68.950  1.00  0.00           O
ATOM    324  C   GLU A  22      99.890  31.960  71.670  1.00  0.00           C
ATOM    325  O   GLU A  22      99.720  31.580  72.800  1.00  0.00           O
ATOM    326  N   LEU A  23     100.640  33.090  71.430  1.00  0.00           N
ATOM    327  H   LEU A  23     100.870  33.240  70.450  1.00  0.00           H
ATOM    328  CA  LEU A  23     101.410  33.750  72.450  1.00  0.00           C
ATOM    329  HA  LEU A  23     102.150  33.110  72.920  1.00  0.00           H
ATOM    330  CB  LEU A  23     102.300  34.790  71.710  1.00  0.00           C
ATOM    331  HB1 LEU A  23     102.890  35.270  72.490  1.00  0.00           H
ATOM    332  HB2 LEU A  23     101.690  35.550  71.220  1.00  0.00           H
ATOM    333  CG  LEU A  23     103.340  34.300  70.730  1.00  0.00           C
ATOM    334  HG  LEU A  23     102.890  33.800  69.870  1.00  0.00           H
ATOM    335  CD1 LEU A  23     104.180  35.580  70.370  1.00  0.00           C
ATOM    336 1HD1 LEU A  23     104.480  36.210  71.200  1.00  0.00           H
ATOM    337 2HD1 LEU A  23     105.090  35.220  69.870  1.00  0.00           H
ATOM    338 3HD1 LEU A  23     103.610  36.170  69.660  1.00  0.00           H
ATOM    339  CD2 LEU A  23     104.250  33.230  71.300  1.00  0.00           C
ATOM    340 1HD2 LEU A  23     105.180  33.230  70.740  1.00  0.00           H
ATOM    341 2HD2 LEU A  23     104.450  33.480  72.340  1.00  0.00           H
ATOM    342 3HD2 LEU A  23     103.710  32.290  71.240  1.00  0.00           H
ATOM    343  C   LEU A  23     100.430  34.310  73.490  1.00  0.00           C
ATOM    344  O   LEU A  23     100.870  34.410  74.630  1.00  0.00           O
ATOM    345  N   TYR A  24      99.240  34.830  73.130  1.00  0.00           N
ATOM    346  H   TYR A  24      99.010  34.840  72.150  1.00  0.00           H
ATOM    347  CA  TYR A  24      98.180  35.260  74.110  1.00  0.00           C
ATOM    348  HA  TYR A  24      98.590  35.960  74.830  1.00  0.00           H
ATOM    349  CB  TYR A  24      97.080  36.010  73.390  1.00  0.00           C
ATOM    350  HB1 TYR A  24      96.280  36.290  74.070  1.00  0.00           H
ATOM    351  HB2 TYR A  24      96.610  35.280  72.740  1.00  0.00           H
ATOM    352  CG  TYR A  24      97.380  37.150  72.410  1.00  0.00           C
ATOM    353  CD1 TYR A  24      98.680  37.830  72.350  1.00  0.00           C
ATOM    354  HD1 TYR A  24      99.520  37.550  72.960  1.00  0.00           H
ATOM    355  CE1 TYR A  24      98.850  38.770  71.320  1.00  0.00           C
ATOM    356  HE1 TYR A  24      99.780  39.320  71.280  1.00  0.00           H
ATOM    357  CZ  TYR A  24      97.720  39.230  70.580  1.00  0.00           C
ATOM    358  OH  TYR A  24      97.990  40.160  69.690  1.00  0.00           O
ATOM    359  HH  TYR A  24      97.230  40.160  69.100  1.00  0.00           H
ATOM    360  CE2 TYR A  24      96.450  38.640  70.700  1.00  0.00           C
ATOM    361  HE2 TYR A  24      95.580  39.070  70.230  1.00  0.00           H
ATOM    362  CD2 TYR A  24      96.330  37.590  71.570  1.00  0.00           C
ATOM    363  HD2 TYR A  24      95.370  37.130  71.730  1.00  0.00           H
ATOM    364  C   TYR A  24      97.690  34.090  74.900  1.00  0.00           C
ATOM    365  O   TYR A  24      97.660  34.120  76.160  1.00  0.00           O
ATOM    366  N   CYS A  25      97.230  33.010  74.290  1.00  0.00           N
ATOM    367  H   CYS A  25      97.390  32.890  73.300  1.00  0.00           H
ATOM    368  CA  CYS A  25      96.720  31.770  74.960  1.00  0.00           C
ATOM    369  HA  CYS A  25      95.830  32.060  75.520  1.00  0.00           H
ATOM    370  CB  CYS A  25      96.310  30.690  73.930  1.00  0.00           C
ATOM    371  HB1 CYS A  25      96.100  29.730  74.400  1.00  0.00           H
ATOM    372  HB2 CYS A  25      97.120  30.560  73.200  1.00  0.00           H
ATOM    373  SG  CYS A  25      94.870  31.240  73.000  1.00  0.00           S
ATOM    374  HG  CYS A  25      95.450  31.940  72.030  1.00  0.00           H
ATOM    375  C   CYS A  25      97.720  31.090  75.860  1.00  0.00           C
ATOM    376  O   CYS A  25      97.320  30.440  76.850  1.00  0.00           O
ATOM    377  N   LEU A  26      99.020  31.230  75.620  1.00  0.00           N
ATOM    378  H   LEU A  26      99.280  31.490  74.680  1.00  0.00           H
ATOM    379  CA  LEU A  26     100.020  30.830  76.630  1.00  0.00           C
ATOM    380  HA  LEU A  26      99.790  29.830  76.990  1.00  0.00           H
ATOM    381  CB  LEU A  26     101.460  30.890  75.850  1.00  0.00           C
ATOM    382  HB1 LEU A  26     102.260  30.740  76.580  1.00  0.00           H
ATOM    383  HB2 LEU A  26     101.500  31.880  75.390  1.00  0.00           H
ATOM    384  CG  LEU A  26     101.600  29.740  74.710  1.00  0.00           C
ATOM    385  HG  LEU A  26     100.670  29.690  74.140  1.00  0.00           H
ATOM    386  CD1 LEU A  26     102.890  29.890  73.920  1.00  0.00           C
ATOM    387 1HD1 LEU A  26     102.820  30.630  73.120  1.00  0.00           H
ATOM    388 2HD1 LEU A  26     103.770  29.980  74.550  1.00  0.00           H
ATOM    389 3HD1 LEU A  26     103.070  29.020  73.280  1.00  0.00           H
ATOM    390  CD2 LEU A  26     101.750  28.430  75.410  1.00  0.00           C
ATOM    391 1HD2 LEU A  26     102.020  27.650  74.690  1.00  0.00           H
ATOM    392 2HD2 LEU A  26     102.590  28.460  76.110  1.00  0.00           H
ATOM    393 3HD2 LEU A  26     100.800  28.130  75.850  1.00  0.00           H
ATOM    394  C   LEU A  26      99.970  31.710  77.890  1.00  0.00           C
ATOM    395  O   LEU A  26      99.930  31.130  78.960  1.00  0.00           O
ATOM    396  N   GLU A  27      99.950  33.000  77.730  1.00  0.00           N
ATOM    397  H   GLU A  27     100.090  33.350  76.790  1.00  0.00           H
ATOM    398  CA  GLU A  27      99.960  33.940  78.840  1.00  0.00           C
ATOM    399  HA  GLU A  27     100.790  33.710  79.510  1.00  0.00           H
ATOM    400  CB  GLU A  27     100.050  35.400  78.310  1.00  0.00           C
ATOM    401  HB1 GLU A  27      99.160  35.640  77.730  1.00  0.00           H
ATOM    402  HB2 GLU A  27     100.920  35.470  77.670  1.00  0.00           H
ATOM    403  CG  GLU A  27     100.140  36.570  79.290  1.00  0.00           C
ATOM    404  HG1 GLU A  27      99.370  36.580  80.060  1.00  0.00           H
ATOM    405  HG2 GLU A  27      99.850  37.440  78.700  1.00  0.00           H
ATOM    406  CD  GLU A  27     101.550  36.810  79.810  1.00  0.00           C
ATOM    407  OE1 GLU A  27     101.710  36.940  81.060  1.00  0.00           O
ATOM    408  OE2 GLU A  27     102.520  36.880  79.020  1.00  0.00           O
ATOM    409  C   GLU A  27      98.670  33.890  79.650  1.00  0.00           C
ATOM    410  O   GLU A  27      98.670  34.170  80.850  1.00  0.00           O
ATOM    411  N   HIS A  28      97.490  33.510  79.070  1.00  0.00           N
ATOM    412  H   HIS A  28      97.480  33.540  78.060  1.00  0.00           H
ATOM    413  CA  HIS A  28      96.270  33.330  79.800  1.00  0.00           C
ATOM    414  HA  HIS A  28      96.290  33.860  80.750  1.00  0.00           H
ATOM    415  CB  HIS A  28      95.090  33.960  78.970  1.00  0.00           C
ATOM    416  HB1 HIS A  28      94.140  33.540  79.290  1.00  0.00           H
ATOM    417  HB2 HIS A  28      95.260  33.650  77.940  1.00  0.00           H
ATOM    418  CG  HIS A  28      95.030  35.490  78.910  1.00  0.00           C
ATOM    419  ND1 HIS A  28      94.310  36.280  77.960  1.00  0.00           N
ATOM    420  CE1 HIS A  28      94.310  37.500  78.430  1.00  0.00           C
ATOM    421  HE1 HIS A  28      93.800  38.270  77.860  1.00  0.00           H
ATOM    422  NE2 HIS A  28      95.230  37.640  79.430  1.00  0.00           N
ATOM    423  HE2 HIS A  28      95.560  38.520  79.790  1.00  0.00           H
ATOM    424  CD2 HIS A  28      95.570  36.330  79.830  1.00  0.00           C
ATOM    425  HD2 HIS A  28      96.210  36.100  80.670  1.00  0.00           H
ATOM    426  C   HIS A  28      95.980  31.940  80.180  1.00  0.00           C
ATOM    427  O   HIS A  28      94.920  31.610  80.580  1.00  0.00           O
ATOM    428  N   GLY A  29      96.930  31.050  80.270  1.00  0.00           N
ATOM    429  H   GLY A  29      97.800  31.390  79.890  1.00  0.00           H
ATOM    430  CA  GLY A  29      96.750  29.650  80.650  1.00  0.00           C
ATOM    431  HA1 GLY A  29      96.350  29.690  81.670  1.00  0.00           H
ATOM    432  HA2 GLY A  29      97.730  29.170  80.680  1.00  0.00           H
ATOM    433  C   GLY A  29      95.750  28.880  79.810  1.00  0.00           C
ATOM    434  O   GLY A  29      95.160  27.900  80.290  1.00  0.00           O
ATOM    435  N   ILE A  30      95.500  29.230  78.550  1.00  0.00           N
ATOM    436  H   ILE A  30      96.060  29.950  78.110  1.00  0.00           H
ATOM    437  CA  ILE A  30      94.410  28.680  77.700  1.00  0.00           C
ATOM    438  HA  ILE A  30      93.690  28.240  78.400  1.00  0.00           H
ATOM    439  CB  ILE A  30      93.790  29.790  76.880  1.00  0.00           C
ATOM    440  HB  ILE A  30      94.520  30.380  76.320  1.00  0.00           H
ATOM    441  CG2 ILE A  30      92.760  29.300  75.780  1.00  0.00           C
ATOM    442 1HG2 ILE A  30      93.160  28.500  75.150  1.00  0.00           H
ATOM    443 2HG2 ILE A  30      91.970  28.790  76.330  1.00  0.00           H
ATOM    444 3HG2 ILE A  30      92.370  30.100  75.150  1.00  0.00           H
ATOM    445  CG1 ILE A  30      93.040  30.750  77.880  1.00  0.00           C
ATOM    446 1HG1 ILE A  30      93.730  31.390  78.440  1.00  0.00           H
ATOM    447 2HG1 ILE A  30      92.620  30.140  78.690  1.00  0.00           H
ATOM    448  CD  ILE A  30      92.030  31.670  77.220  1.00  0.00           C
ATOM    449  HD1 ILE A  30      91.270  31.050  76.750  1.00  0.00           H
ATOM    450  HD2 ILE A  30      91.600  32.290  78.010  1.00  0.00           H
ATOM    451  HD3 ILE A  30      92.600  32.210  76.460  1.00  0.00           H
ATOM    452  C   ILE A  30      94.990  27.630  76.700  1.00  0.00           C
ATOM    453  O   ILE A  30      95.970  27.820  75.940  1.00  0.00           O
ATOM    454  N   GLN A  31      94.300  26.470  76.680  1.00  0.00           N
ATOM    455  H   GLN A  31      93.510  26.320  77.300  1.00  0.00           H
ATOM    456  CA  GLN A  31      94.640  25.290  75.840  1.00  0.00           C
ATOM    457  HA  GLN A  31      95.720  25.320  75.870  1.00  0.00           H
ATOM    458  CB  GLN A  31      94.240  24.020  76.570  1.00  0.00           C
ATOM    459  HB1 GLN A  31      94.800  23.240  76.050  1.00  0.00           H
ATOM    460  HB2 GLN A  31      93.200  23.730  76.380  1.00  0.00           H
ATOM    461  CG  GLN A  31      94.550  23.920  78.070  1.00  0.00           C
ATOM    462  HG1 GLN A  31      94.220  24.820  78.590  1.00  0.00           H
ATOM    463  HG2 GLN A  31      95.640  23.950  78.120  1.00  0.00           H
ATOM    464  CD  GLN A  31      94.110  22.590  78.700  1.00  0.00           C
ATOM    465  OE1 GLN A  31      92.950  22.250  78.840  1.00  0.00           O
ATOM    466  NE2 GLN A  31      95.040  21.800  79.180  1.00  0.00           N
ATOM    467 1HE2 GLN A  31      95.990  22.090  79.030  1.00  0.00           H
ATOM    468 2HE2 GLN A  31      94.760  20.970  79.680  1.00  0.00           H
ATOM    469  C   GLN A  31      94.150  25.340  74.370  1.00  0.00           C
ATOM    470  O   GLN A  31      93.070  25.870  74.140  1.00  0.00           O
ATOM    471  N   PRO A  32      94.830  24.830  73.400  1.00  0.00           N
ATOM    472  CD  PRO A  32      96.190  24.360  73.430  1.00  0.00           C
ATOM    473  HD1 PRO A  32      96.130  23.270  73.400  1.00  0.00           H
ATOM    474  HD2 PRO A  32      96.860  24.790  74.170  1.00  0.00           H
ATOM    475  CG  PRO A  32      96.750  24.640  72.030  1.00  0.00           C
ATOM    476  HG1 PRO A  32      97.610  24.030  71.760  1.00  0.00           H
ATOM    477  HG2 PRO A  32      97.060  25.680  71.990  1.00  0.00           H
ATOM    478  CB  PRO A  32      95.520  24.390  71.200  1.00  0.00           C
ATOM    479  HB1 PRO A  32      95.410  23.320  71.000  1.00  0.00           H
ATOM    480  HB2 PRO A  32      95.660  24.870  70.230  1.00  0.00           H
ATOM    481  CA  PRO A  32      94.360  24.990  71.970  1.00  0.00           C
ATOM    482  HA  PRO A  32      94.390  26.060  71.770  1.00  0.00           H
ATOM    483  C   PRO A  32      92.990  24.440  71.670  1.00  0.00           C
ATOM    484  O   PRO A  32      92.330  24.870  70.760  1.00  0.00           O
ATOM    485  N   ASP A  33      92.560  23.400  72.380  1.00  0.00           N
ATOM    486  H   ASP A  33      93.210  23.160  73.120  1.00  0.00           H
ATOM    487  CA  ASP A  33      91.300  22.690  72.260  1.00  0.00           C
ATOM    488  HA  ASP A  33      91.030  22.660  71.210  1.00  0.00           H
ATOM    489  CB  ASP A  33      91.410  21.270  72.920  1.00  0.00           C
ATOM    490  HB1 ASP A  33      91.960  20.560  72.300  1.00  0.00           H
ATOM    491  HB2 ASP A  33      90.420  20.820  72.960  1.00  0.00           H
ATOM    492  CG  ASP A  33      92.010  21.370  74.330  1.00  0.00           C
ATOM    493  OD1 ASP A  33      91.240  21.220  75.320  1.00  0.00           O
ATOM    494  OD2 ASP A  33      93.250  21.570  74.450  1.00  0.00           O
ATOM    495  C   ASP A  33      90.240  23.520  72.900  1.00  0.00           C
ATOM    496  O   ASP A  33      89.060  23.140  72.850  1.00  0.00           O
ATOM    497  N   GLY A  34      90.510  24.710  73.380  1.00  0.00           N
ATOM    498  H   GLY A  34      91.470  25.020  73.340  1.00  0.00           H
ATOM    499  CA  GLY A  34      89.580  25.750  74.060  1.00  0.00           C
ATOM    500  HA1 GLY A  34      88.660  25.860  73.500  1.00  0.00           H
ATOM    501  HA2 GLY A  34      90.110  26.690  74.210  1.00  0.00           H
ATOM    502  C   GLY A  34      89.080  25.450  75.520  1.00  0.00           C
ATOM    503  O   GLY A  34      87.930  25.080  75.680  1.00  0.00           O
ATOM    504  N   GLN A  35      89.940  25.530  76.530  1.00  0.00           N
ATOM    505  H   GLN A  35      90.850  25.880  76.270  1.00  0.00           H
ATOM    506  CA  GLN A  35      89.700  25.480  77.970  1.00  0.00           C
ATOM    507  HA  GLN A  35      88.700  25.820  78.210  1.00  0.00           H
ATOM    508  CB  GLN A  35      89.750  24.020  78.390  1.00  0.00           C
ATOM    509  HB1 GLN A  35      90.650  23.570  77.980  1.00  0.00           H
ATOM    510  HB2 GLN A  35      88.880  23.630  77.870  1.00  0.00           H
ATOM    511  CG  GLN A  35      89.780  23.600  79.890  1.00  0.00           C
ATOM    512  HG1 GLN A  35      90.810  23.740  80.230  1.00  0.00           H
ATOM    513  HG2 GLN A  35      89.560  22.530  79.860  1.00  0.00           H
ATOM    514  CD  GLN A  35      88.780  24.210  80.880  1.00  0.00           C
ATOM    515  OE1 GLN A  35      88.080  25.200  80.690  1.00  0.00           O
ATOM    516  NE2 GLN A  35      88.620  23.630  82.080  1.00  0.00           N
ATOM    517 1HE2 GLN A  35      89.180  22.800  82.240  1.00  0.00           H
ATOM    518 2HE2 GLN A  35      88.130  24.080  82.840  1.00  0.00           H
ATOM    519  C   GLN A  35      90.840  26.250  78.700  1.00  0.00           C
ATOM    520  O   GLN A  35      91.920  26.400  78.180  1.00  0.00           O
ATOM    521  N   MET A  36      90.520  26.960  79.810  1.00  0.00           N
ATOM    522  H   MET A  36      89.580  26.980  80.180  1.00  0.00           H
ATOM    523  CA  MET A  36      91.430  27.550  80.770  1.00  0.00           C
ATOM    524  HA  MET A  36      92.450  27.530  80.370  1.00  0.00           H
ATOM    525  CB  MET A  36      91.020  29.040  81.020  1.00  0.00           C
ATOM    526  HB1 MET A  36      90.050  29.060  81.520  1.00  0.00           H
ATOM    527  HB2 MET A  36      90.780  29.400  80.020  1.00  0.00           H
ATOM    528  CG  MET A  36      92.040  29.950  81.730  1.00  0.00           C
ATOM    529  HG1 MET A  36      91.790  30.990  81.480  1.00  0.00           H
ATOM    530  HG2 MET A  36      93.010  29.650  81.350  1.00  0.00           H
ATOM    531  SD  MET A  36      92.140  29.980  83.490  1.00  0.00           S
ATOM    532  CE  MET A  36      93.420  31.230  83.510  1.00  0.00           C
ATOM    533  HE1 MET A  36      93.360  31.980  82.730  1.00  0.00           H
ATOM    534  HE2 MET A  36      93.280  31.740  84.470  1.00  0.00           H
ATOM    535  HE3 MET A  36      94.430  30.810  83.480  1.00  0.00           H
ATOM    536  C   MET A  36      91.200  26.790  82.140  1.00  0.00           C
ATOM    537  O   MET A  36      90.130  26.950  82.710  1.00  0.00           O
ATOM    538  N   PRO A  37      92.070  25.870  82.530  1.00  0.00           N
ATOM    539  CD  PRO A  37      93.160  25.440  81.680  1.00  0.00           C
ATOM    540  HD1 PRO A  37      93.840  26.280  81.780  1.00  0.00           H
ATOM    541  HD2 PRO A  37      92.880  25.260  80.650  1.00  0.00           H
ATOM    542  CG  PRO A  37      93.810  24.280  82.410  1.00  0.00           C
ATOM    543  HG1 PRO A  37      94.890  24.180  82.330  1.00  0.00           H
ATOM    544  HG2 PRO A  37      93.410  23.350  82.010  1.00  0.00           H
ATOM    545  CB  PRO A  37      93.440  24.510  83.910  1.00  0.00           C
ATOM    546  HB1 PRO A  37      94.060  25.320  84.290  1.00  0.00           H
ATOM    547  HB2 PRO A  37      93.400  23.640  84.570  1.00  0.00           H
ATOM    548  CA  PRO A  37      91.990  25.120  83.760  1.00  0.00           C
ATOM    549  HA  PRO A  37      91.250  24.320  83.730  1.00  0.00           H
ATOM    550  C   PRO A  37      91.580  25.990  85.050  1.00  0.00           C
ATOM    551  O   PRO A  37      90.610  25.590  85.730  1.00  0.00           O
ATOM    552  N   SER A  38      92.280  27.090  85.330  1.00  0.00           N
ATOM    553  H   SER A  38      93.050  27.330  84.710  1.00  0.00           H
ATOM    554  CA  SER A  38      92.120  27.850  86.560  1.00  0.00           C
ATOM    555  HA  SER A  38      92.140  27.120  87.360  1.00  0.00           H
ATOM    556  CB  SER A  38      93.220  28.890  86.790  1.00  0.00           C
ATOM    557  HB1 SER A  38      93.210  29.120  87.850  1.00  0.00           H
ATOM    558  HB2 SER A  38      92.960  29.800  86.250  1.00  0.00           H
ATOM    559  OG  SER A  38      94.420  28.370  86.240  1.00  0.00           O
ATOM    560  HG  SER A  38      95.020  29.100  86.090  1.00  0.00           H
ATOM    561  C   SER A  38      90.780  28.640  86.670  1.00  0.00           C
ATOM    562  O   SER A  38      90.520  29.190  87.760  1.00  0.00           O
ATOM    563  N   ASP A  39      89.890  28.510  85.680  1.00  0.00           N
ATOM    564  H   ASP A  39      90.100  27.920  84.880  1.00  0.00           H
ATOM    565  CA  ASP A  39      88.570  29.200  85.680  1.00  0.00           C
ATOM    566  HA  ASP A  39      88.580  30.190  86.130  1.00  0.00           H
ATOM    567  CB  ASP A  39      88.190  29.480  84.230  1.00  0.00           C
ATOM    568  HB1 ASP A  39      88.210  28.620  83.570  1.00  0.00           H
ATOM    569  HB2 ASP A  39      88.910  30.190  83.820  1.00  0.00           H
ATOM    570  CG  ASP A  39      86.860  30.170  83.990  1.00  0.00           C
ATOM    571  OD1 ASP A  39      86.570  30.680  82.910  1.00  0.00           O
ATOM    572  OD2 ASP A  39      86.100  30.490  84.950  1.00  0.00           O
ATOM    573  C   ASP A  39      87.590  28.310  86.510  1.00  0.00           C
ATOM    574  O   ASP A  39      87.700  27.060  86.570  1.00  0.00           O
ATOM    575  N   LYS A  40      86.700  28.900  87.360  1.00  0.00           N
ATOM    576  H   LYS A  40      86.660  29.900  87.500  1.00  0.00           H
ATOM    577  CA  LYS A  40      85.600  28.210  88.090  1.00  0.00           C
ATOM    578  HA  LYS A  40      85.910  27.290  88.600  1.00  0.00           H
ATOM    579  CB  LYS A  40      85.190  29.170  89.270  1.00  0.00           C
ATOM    580  HB1 LYS A  40      84.300  28.810  89.770  1.00  0.00           H
ATOM    581  HB2 LYS A  40      84.880  30.180  89.010  1.00  0.00           H
ATOM    582  CG  LYS A  40      86.330  29.320  90.330  1.00  0.00           C
ATOM    583  HG1 LYS A  40      87.280  29.490  89.820  1.00  0.00           H
ATOM    584  HG2 LYS A  40      86.430  28.390  90.890  1.00  0.00           H
ATOM    585  CD  LYS A  40      86.140  30.500  91.230  1.00  0.00           C
ATOM    586  HD1 LYS A  40      85.200  30.300  91.740  1.00  0.00           H
ATOM    587  HD2 LYS A  40      85.950  31.350  90.580  1.00  0.00           H
ATOM    588  CE  LYS A  40      87.250  30.760  92.170  1.00  0.00           C
ATOM    589  HE1 LYS A  40      88.200  30.820  91.640  1.00  0.00           H
ATOM    590  HE2 LYS A  40      87.350  29.850  92.750  1.00  0.00           H
ATOM    591  NZ  LYS A  40      87.000  31.940  93.000  1.00  0.00           N
ATOM    592  HZ1 LYS A  40      86.220  31.840  93.640  1.00  0.00           H
ATOM    593  HZ2 LYS A  40      87.820  32.020  93.590  1.00  0.00           H
ATOM    594  HZ3 LYS A  40      86.880  32.790  92.480  1.00  0.00           H
ATOM    595  C   LYS A  40      84.340  27.990  87.250  1.00  0.00           C
ATOM    596  O   LYS A  40      83.620  27.080  87.630  1.00  0.00           O
ATOM    597  N   THR A  41      84.060  28.780  86.260  1.00  0.00           N
ATOM    598  H   THR A  41      84.630  29.580  86.030  1.00  0.00           H
ATOM    599  CA  THR A  41      82.780  28.750  85.590  1.00  0.00           C
ATOM    600  HA  THR A  41      82.460  27.710  85.580  1.00  0.00           H
ATOM    601  CB  THR A  41      81.720  29.640  86.170  1.00  0.00           C
ATOM    602  HB  THR A  41      82.000  30.680  86.010  1.00  0.00           H
ATOM    603  CG2 THR A  41      80.350  29.460  85.660  1.00  0.00           C
ATOM    604 1HG2 THR A  41      79.950  28.500  85.980  1.00  0.00           H
ATOM    605 2HG2 THR A  41      79.730  30.250  86.090  1.00  0.00           H
ATOM    606 3HG2 THR A  41      80.280  29.580  84.580  1.00  0.00           H
ATOM    607  OG1 THR A  41      81.620  29.450  87.570  1.00  0.00           O
ATOM    608  HG1 THR A  41      81.940  30.260  87.970  1.00  0.00           H
ATOM    609  C   THR A  41      83.010  29.080  84.130  1.00  0.00           C
ATOM    610  O   THR A  41      83.300  30.230  83.820  1.00  0.00           O
ATOM    611  N   ILE A  42      82.740  28.200  83.210  1.00  0.00           N
ATOM    612  H   ILE A  42      82.280  27.330  83.430  1.00  0.00           H
ATOM    613  CA  ILE A  42      82.890  28.450  81.780  1.00  0.00           C
ATOM    614  HA  ILE A  42      83.720  29.140  81.640  1.00  0.00           H
ATOM    615  CB  ILE A  42      83.310  27.180  81.040  1.00  0.00           C
ATOM    616  HB  ILE A  42      82.480  26.460  80.950  1.00  0.00           H
ATOM    617  CG2 ILE A  42      83.640  27.750  79.650  1.00  0.00           C
ATOM    618 1HG2 ILE A  42      83.990  26.960  78.980  1.00  0.00           H
ATOM    619 2HG2 ILE A  42      82.730  28.150  79.210  1.00  0.00           H
ATOM    620 3HG2 ILE A  42      84.380  28.540  79.720  1.00  0.00           H
ATOM    621  CG1 ILE A  42      84.580  26.580  81.680  1.00  0.00           C
ATOM    622 1HG1 ILE A  42      84.190  26.040  82.530  1.00  0.00           H
ATOM    623 2HG1 ILE A  42      85.270  27.360  82.000  1.00  0.00           H
ATOM    624  CD  ILE A  42      85.150  25.560  80.690  1.00  0.00           C
ATOM    625  HD1 ILE A  42      85.960  26.050  80.150  1.00  0.00           H
ATOM    626  HD2 ILE A  42      85.500  24.730  81.300  1.00  0.00           H
ATOM    627  HD3 ILE A  42      84.350  25.080  80.120  1.00  0.00           H
ATOM    628  C   ILE A  42      81.530  29.010  81.380  1.00  0.00           C
ATOM    629  O   ILE A  42      80.550  28.320  81.480  1.00  0.00           O
ATOM    630  N   GLY A  43      81.440  30.190  80.790  1.00  0.00           N
ATOM    631  H   GLY A  43      82.300  30.700  80.920  1.00  0.00           H
ATOM    632  CA  GLY A  43      80.240  30.860  80.350  1.00  0.00           C
ATOM    633  HA1 GLY A  43      79.540  30.120  79.980  1.00  0.00           H
ATOM    634  HA2 GLY A  43      80.460  31.430  79.440  1.00  0.00           H
ATOM    635  C   GLY A  43      79.720  31.860  81.400  1.00  0.00           C
ATOM    636  O   GLY A  43      78.600  32.350  81.190  1.00  0.00           O
ATOM    637  N   GLY A  44      80.470  32.090  82.520  1.00  0.00           N
ATOM    638  H   GLY A  44      81.360  31.620  82.600  1.00  0.00           H
ATOM    639  CA  GLY A  44      80.150  33.000  83.570  1.00  0.00           C
ATOM    640  HA1 GLY A  44      79.290  32.650  84.140  1.00  0.00           H
ATOM    641  HA2 GLY A  44      79.800  33.910  83.100  1.00  0.00           H
ATOM    642  C   GLY A  44      81.250  33.400  84.500  1.00  0.00           C
ATOM    643  O   GLY A  44      82.320  32.800  84.580  1.00  0.00           O
ATOM    644  N   GLY A  45      81.100  34.600  85.140  1.00  0.00           N
ATOM    645  H   GLY A  45      80.210  35.060  85.030  1.00  0.00           H
ATOM    646  CA  GLY A  45      82.000  35.220  86.070  1.00  0.00           C
ATOM    647  HA1 GLY A  45      82.280  34.460  86.800  1.00  0.00           H
ATOM    648  HA2 GLY A  45      81.520  36.070  86.550  1.00  0.00           H
ATOM    649  C   GLY A  45      83.270  35.780  85.340  1.00  0.00           C
ATOM    650  O   GLY A  45      84.120  35.010  84.870  1.00  0.00           O
ATOM    651  N   ASP A  46      83.410  37.110  85.240  1.00  0.00           N
ATOM    652  H   ASP A  46      82.810  37.690  85.810  1.00  0.00           H
ATOM    653  CA  ASP A  46      84.520  37.830  84.660  1.00  0.00           C
ATOM    654  HA  ASP A  46      84.520  37.340  83.680  1.00  0.00           H
ATOM    655  CB  ASP A  46      84.170  39.290  84.410  1.00  0.00           C
ATOM    656  HB1 ASP A  46      85.010  39.710  83.850  1.00  0.00           H
ATOM    657  HB2 ASP A  46      84.170  39.780  85.380  1.00  0.00           H
ATOM    658  CG  ASP A  46      82.860  39.530  83.630  1.00  0.00           C
ATOM    659  OD1 ASP A  46      81.830  39.840  84.260  1.00  0.00           O
ATOM    660  OD2 ASP A  46      82.800  39.580  82.410  1.00  0.00           O
ATOM    661  C   ASP A  46      85.920  37.530  85.290  1.00  0.00           C
ATOM    662  O   ASP A  46      85.980  37.770  86.530  1.00  0.00           O
ATOM    663  N   ASP A  47      86.920  36.990  84.600  1.00  0.00           N
ATOM    664  H   ASP A  47      86.850  37.030  83.600  1.00  0.00           H
ATOM    665  CA  ASP A  47      88.290  36.670  85.060  1.00  0.00           C
ATOM    666  HA  ASP A  47      88.300  36.770  86.140  1.00  0.00           H
ATOM    667  CB  ASP A  47      88.690  35.290  84.610  1.00  0.00           C
ATOM    668  HB1 ASP A  47      89.660  35.100  85.070  1.00  0.00           H
ATOM    669  HB2 ASP A  47      88.860  35.360  83.540  1.00  0.00           H
ATOM    670  CG  ASP A  47      87.620  34.250  84.910  1.00  0.00           C
ATOM    671  OD1 ASP A  47      87.300  33.920  86.050  1.00  0.00           O
ATOM    672  OD2 ASP A  47      86.900  33.890  83.930  1.00  0.00           O
ATOM    673  C   ASP A  47      89.350  37.650  84.620  1.00  0.00           C
ATOM    674  O   ASP A  47      89.170  38.320  83.610  1.00  0.00           O
ATOM    675  N   SER A  48      90.560  37.620  85.100  1.00  0.00           N
ATOM    676  H   SER A  48      90.730  36.960  85.850  1.00  0.00           H
ATOM    677  CA  SER A  48      91.720  38.350  84.450  1.00  0.00           C
ATOM    678  HA  SER A  48      91.470  39.410  84.580  1.00  0.00           H
ATOM    679  CB  SER A  48      92.980  38.150  85.280  1.00  0.00           C
ATOM    680  HB1 SER A  48      92.740  38.280  86.330  1.00  0.00           H
ATOM    681  HB2 SER A  48      93.710  38.930  85.060  1.00  0.00           H
ATOM    682  OG  SER A  48      93.500  36.840  85.130  1.00  0.00           O
ATOM    683  HG  SER A  48      92.950  36.280  85.690  1.00  0.00           H
ATOM    684  C   SER A  48      92.010  38.320  82.970  1.00  0.00           C
ATOM    685  O   SER A  48      92.830  39.130  82.560  1.00  0.00           O
ATOM    686  N   PHE A  49      91.440  37.450  82.190  1.00  0.00           N
ATOM    687  H   PHE A  49      90.860  36.780  82.680  1.00  0.00           H
ATOM    688  CA  PHE A  49      91.570  37.280  80.670  1.00  0.00           C
ATOM    689  HA  PHE A  49      92.490  37.830  80.470  1.00  0.00           H
ATOM    690  CB  PHE A  49      91.850  35.750  80.370  1.00  0.00           C
ATOM    691  HB1 PHE A  49      92.830  35.450  80.750  1.00  0.00           H
ATOM    692  HB2 PHE A  49      91.960  35.700  79.280  1.00  0.00           H
ATOM    693  CG  PHE A  49      90.860  34.750  80.980  1.00  0.00           C
ATOM    694  CD1 PHE A  49      89.630  34.630  80.350  1.00  0.00           C
ATOM    695  HD1 PHE A  49      89.420  35.210  79.460  1.00  0.00           H
ATOM    696  CE1 PHE A  49      88.660  33.750  80.880  1.00  0.00           C
ATOM    697  HE1 PHE A  49      87.680  33.580  80.490  1.00  0.00           H
ATOM    698  CZ  PHE A  49      89.050  32.890  81.920  1.00  0.00           C
ATOM    699  HZ  PHE A  49      88.380  32.150  82.340  1.00  0.00           H
ATOM    700  CE2 PHE A  49      90.260  33.110  82.610  1.00  0.00           C
ATOM    701  HE2 PHE A  49      90.480  32.570  83.520  1.00  0.00           H
ATOM    702  CD2 PHE A  49      91.180  34.130  82.180  1.00  0.00           C
ATOM    703  HD2 PHE A  49      92.080  34.460  82.680  1.00  0.00           H
ATOM    704  C   PHE A  49      90.400  37.830  79.840  1.00  0.00           C
ATOM    705  O   PHE A  49      90.520  37.780  78.610  1.00  0.00           O
ATOM    706  N   ASN A  50      89.310  38.230  80.470  1.00  0.00           N
ATOM    707  H   ASN A  50      89.350  38.360  81.470  1.00  0.00           H
ATOM    708  CA  ASN A  50      88.060  38.650  79.840  1.00  0.00           C
ATOM    709  HA  ASN A  50      87.690  37.760  79.320  1.00  0.00           H
ATOM    710  CB  ASN A  50      87.030  38.980  80.950  1.00  0.00           C
ATOM    711  HB1 ASN A  50      87.270  39.990  81.280  1.00  0.00           H
ATOM    712  HB2 ASN A  50      87.020  38.210  81.720  1.00  0.00           H
ATOM    713  CG  ASN A  50      85.630  39.010  80.390  1.00  0.00           C
ATOM    714  OD1 ASN A  50      85.060  40.130  80.170  1.00  0.00           O
ATOM    715  ND2 ASN A  50      85.120  37.890  80.060  1.00  0.00           N
ATOM    716 1HD2 ASN A  50      85.630  37.090  80.400  1.00  0.00           H
ATOM    717 2HD2 ASN A  50      84.140  37.910  79.800  1.00  0.00           H
ATOM    718  C   ASN A  50      88.220  39.860  78.920  1.00  0.00           C
ATOM    719  O   ASN A  50      87.340  40.280  78.140  1.00  0.00           O
ATOM    720  N   THR A  51      89.410  40.510  78.830  1.00  0.00           N
ATOM    721  H   THR A  51      90.190  40.220  79.390  1.00  0.00           H
ATOM    722  CA  THR A  51      89.620  41.760  77.960  1.00  0.00           C
ATOM    723  HA  THR A  51      88.730  42.390  78.050  1.00  0.00           H
ATOM    724  CB  THR A  51      90.780  42.610  78.430  1.00  0.00           C
ATOM    725  HB  THR A  51      90.760  43.510  77.830  1.00  0.00           H
ATOM    726  CG2 THR A  51      90.800  43.100  79.850  1.00  0.00           C
ATOM    727 1HG2 THR A  51      89.800  43.480  80.030  1.00  0.00           H
ATOM    728 2HG2 THR A  51      90.870  42.320  80.610  1.00  0.00           H
ATOM    729 3HG2 THR A  51      91.620  43.820  79.890  1.00  0.00           H
ATOM    730  OG1 THR A  51      92.000  41.880  78.190  1.00  0.00           O
ATOM    731  HG1 THR A  51      92.700  42.540  78.080  1.00  0.00           H
ATOM    732  C   THR A  51      89.810  41.410  76.480  1.00  0.00           C
ATOM    733  O   THR A  51      89.300  42.100  75.570  1.00  0.00           O
ATOM    734  N   PHE A  52      90.610  40.440  76.220  1.00  0.00           N
ATOM    735  H   PHE A  52      91.280  40.170  76.920  1.00  0.00           H
ATOM    736  CA  PHE A  52      90.810  39.880  74.930  1.00  0.00           C
ATOM    737  HA  PHE A  52      90.490  40.520  74.110  1.00  0.00           H
ATOM    738  CB  PHE A  52      92.340  39.630  74.730  1.00  0.00           C
ATOM    739  HB1 PHE A  52      92.490  38.860  73.970  1.00  0.00           H
ATOM    740  HB2 PHE A  52      92.750  39.200  75.640  1.00  0.00           H
ATOM    741  CG  PHE A  52      93.200  40.750  74.150  1.00  0.00           C
ATOM    742  CD1 PHE A  52      93.150  42.000  74.670  1.00  0.00           C
ATOM    743  HD1 PHE A  52      92.370  42.220  75.380  1.00  0.00           H
ATOM    744  CE1 PHE A  52      93.840  43.070  74.090  1.00  0.00           C
ATOM    745  HE1 PHE A  52      93.570  44.050  74.470  1.00  0.00           H
ATOM    746  CZ  PHE A  52      94.760  42.850  73.070  1.00  0.00           C
ATOM    747  HZ  PHE A  52      95.380  43.630  72.650  1.00  0.00           H
ATOM    748  CE2 PHE A  52      94.840  41.530  72.490  1.00  0.00           C
ATOM    749  HE2 PHE A  52      95.390  41.370  71.570  1.00  0.00           H
ATOM    750  CD2 PHE A  52      94.050  40.510  73.000  1.00  0.00           C
ATOM    751  HD2 PHE A  52      94.000  39.530  72.550  1.00  0.00           H
ATOM    752  C   PHE A  52      90.160  38.490  74.710  1.00  0.00           C
ATOM    753  O   PHE A  52      90.000  38.020  73.560  1.00  0.00           O
ATOM    754  N   PHE A  53      89.740  37.770  75.760  1.00  0.00           N
ATOM    755  H   PHE A  53      89.840  38.070  76.720  1.00  0.00           H
ATOM    756  CA  PHE A  53      88.990  36.490  75.620  1.00  0.00           C
ATOM    757  HA  PHE A  53      88.840  36.270  74.560  1.00  0.00           H
ATOM    758  CB  PHE A  53      89.630  35.360  76.390  1.00  0.00           C
ATOM    759  HB1 PHE A  53      88.920  34.550  76.520  1.00  0.00           H
ATOM    760  HB2 PHE A  53      89.790  35.790  77.380  1.00  0.00           H
ATOM    761  CG  PHE A  53      90.910  34.850  75.660  1.00  0.00           C
ATOM    762  CD1 PHE A  53      92.020  35.760  75.730  1.00  0.00           C
ATOM    763  HD1 PHE A  53      92.060  36.580  76.430  1.00  0.00           H
ATOM    764  CE1 PHE A  53      93.180  35.430  74.960  1.00  0.00           C
ATOM    765  HE1 PHE A  53      94.080  36.000  75.110  1.00  0.00           H
ATOM    766  CZ  PHE A  53      93.160  34.390  74.010  1.00  0.00           C
ATOM    767  HZ  PHE A  53      94.080  34.040  73.590  1.00  0.00           H
ATOM    768  CE2 PHE A  53      92.020  33.520  73.980  1.00  0.00           C
ATOM    769  HE2 PHE A  53      92.040  32.610  73.410  1.00  0.00           H
ATOM    770  CD2 PHE A  53      90.920  33.790  74.800  1.00  0.00           C
ATOM    771  HD2 PHE A  53      90.100  33.100  74.760  1.00  0.00           H
ATOM    772  C   PHE A  53      87.550  36.780  76.120  1.00  0.00           C
ATOM    773  O   PHE A  53      87.210  37.700  76.820  1.00  0.00           O
ATOM    774  N   SER A  54      86.590  35.990  75.700  1.00  0.00           N
ATOM    775  H   SER A  54      86.910  35.290  75.040  1.00  0.00           H
ATOM    776  CA  SER A  54      85.210  35.920  76.070  1.00  0.00           C
ATOM    777  HA  SER A  54      85.010  36.450  77.000  1.00  0.00           H
ATOM    778  CB  SER A  54      84.410  36.560  74.880  1.00  0.00           C
ATOM    779  HB1 SER A  54      84.560  35.980  73.970  1.00  0.00           H
ATOM    780  HB2 SER A  54      84.810  37.560  74.670  1.00  0.00           H
ATOM    781  OG  SER A  54      83.040  36.690  75.170  1.00  0.00           O
ATOM    782  HG  SER A  54      82.810  37.110  76.000  1.00  0.00           H
ATOM    783  C   SER A  54      84.780  34.430  76.370  1.00  0.00           C
ATOM    784  O   SER A  54      85.600  33.550  76.140  1.00  0.00           O
ATOM    785  N   GLU A  55      83.580  34.230  76.920  1.00  0.00           N
ATOM    786  H   GLU A  55      82.920  34.980  77.080  1.00  0.00           H
ATOM    787  CA  GLU A  55      83.070  32.900  77.250  1.00  0.00           C
ATOM    788  HA  GLU A  55      83.530  32.170  76.570  1.00  0.00           H
ATOM    789  CB  GLU A  55      83.450  32.520  78.720  1.00  0.00           C
ATOM    790  HB1 GLU A  55      84.510  32.270  78.790  1.00  0.00           H
ATOM    791  HB2 GLU A  55      82.910  31.570  78.820  1.00  0.00           H
ATOM    792  CG  GLU A  55      83.100  33.560  79.760  1.00  0.00           C
ATOM    793  HG1 GLU A  55      82.010  33.640  79.770  1.00  0.00           H
ATOM    794  HG2 GLU A  55      83.630  34.490  79.540  1.00  0.00           H
ATOM    795  CD  GLU A  55      83.530  33.200  81.170  1.00  0.00           C
ATOM    796  OE1 GLU A  55      83.860  34.060  82.030  1.00  0.00           O
ATOM    797  OE2 GLU A  55      83.490  32.080  81.600  1.00  0.00           O
ATOM    798  C   GLU A  55      81.570  32.790  76.960  1.00  0.00           C
ATOM    799  O   GLU A  55      80.970  31.740  77.120  1.00  0.00           O
ATOM    800  N   THR A  56      80.930  33.830  76.480  1.00  0.00           N
ATOM    801  H   THR A  56      81.380  34.700  76.230  1.00  0.00           H
ATOM    802  CA  THR A  56      79.480  34.050  76.380  1.00  0.00           C
ATOM    803  HA  THR A  56      78.980  33.150  76.740  1.00  0.00           H
ATOM    804  CB  THR A  56      78.840  35.270  77.170  1.00  0.00           C
ATOM    805  HB  THR A  56      77.820  35.410  76.780  1.00  0.00           H
ATOM    806  CG2 THR A  56      78.830  35.120  78.720  1.00  0.00           C
ATOM    807 1HG2 THR A  56      79.860  35.010  79.040  1.00  0.00           H
ATOM    808 2HG2 THR A  56      78.210  35.920  79.140  1.00  0.00           H
ATOM    809 3HG2 THR A  56      78.410  34.140  78.910  1.00  0.00           H
ATOM    810  OG1 THR A  56      79.460  36.480  76.920  1.00  0.00           O
ATOM    811  HG1 THR A  56      79.040  36.700  76.090  1.00  0.00           H
ATOM    812  C   THR A  56      79.070  34.190  74.950  1.00  0.00           C
ATOM    813  O   THR A  56      79.730  34.820  74.070  1.00  0.00           O
ATOM    814  N   GLY A  57      77.850  33.560  74.630  1.00  0.00           N
ATOM    815  H   GLY A  57      77.320  33.080  75.350  1.00  0.00           H
ATOM    816  CA  GLY A  57      77.560  33.350  73.180  1.00  0.00           C
ATOM    817  HA1 GLY A  57      77.760  34.200  72.530  1.00  0.00           H
ATOM    818  HA2 GLY A  57      76.530  33.040  73.000  1.00  0.00           H
ATOM    819  C   GLY A  57      78.440  32.220  72.630  1.00  0.00           C
ATOM    820  O   GLY A  57      78.860  32.230  71.460  1.00  0.00           O
ATOM    821  N   ALA A  58      79.010  31.340  73.490  1.00  0.00           N
ATOM    822  H   ALA A  58      78.560  31.250  74.390  1.00  0.00           H
ATOM    823  CA  ALA A  58      80.170  30.540  73.170  1.00  0.00           C
ATOM    824  HA  ALA A  58      80.170  30.130  72.160  1.00  0.00           H
ATOM    825  CB  ALA A  58      81.450  31.280  73.440  1.00  0.00           C
ATOM    826  HB1 ALA A  58      81.450  32.220  72.900  1.00  0.00           H
ATOM    827  HB2 ALA A  58      81.550  31.370  74.520  1.00  0.00           H
ATOM    828  HB3 ALA A  58      82.340  30.820  73.010  1.00  0.00           H
ATOM    829  C   ALA A  58      80.130  29.290  74.080  1.00  0.00           C
ATOM    830  O   ALA A  58      80.530  28.200  73.670  1.00  0.00           O
ATOM    831  N   GLY A  59      79.680  29.440  75.380  1.00  0.00           N
ATOM    832  H   GLY A  59      79.470  30.400  75.640  1.00  0.00           H
ATOM    833  CA  GLY A  59      79.870  28.630  76.600  1.00  0.00           C
ATOM    834  HA1 GLY A  59      79.060  27.900  76.630  1.00  0.00           H
ATOM    835  HA2 GLY A  59      79.660  29.270  77.460  1.00  0.00           H
ATOM    836  C   GLY A  59      81.140  27.880  76.660  1.00  0.00           C
ATOM    837  O   GLY A  59      81.180  26.860  77.350  1.00  0.00           O
ATOM    838  N   LYS A  60      82.200  28.410  76.060  1.00  0.00           N
ATOM    839  H   LYS A  60      82.010  29.330  75.680  1.00  0.00           H
ATOM    840  CA  LYS A  60      83.540  27.880  75.890  1.00  0.00           C
ATOM    841  HA  LYS A  60      83.910  27.260  76.700  1.00  0.00           H
ATOM    842  CB  LYS A  60      83.470  26.910  74.670  1.00  0.00           C
ATOM    843  HB1 LYS A  60      83.520  27.470  73.740  1.00  0.00           H
ATOM    844  HB2 LYS A  60      82.490  26.420  74.660  1.00  0.00           H
ATOM    845  CG  LYS A  60      84.640  25.890  74.620  1.00  0.00           C
ATOM    846  HG1 LYS A  60      84.500  25.090  75.340  1.00  0.00           H
ATOM    847  HG2 LYS A  60      85.560  26.460  74.770  1.00  0.00           H
ATOM    848  CD  LYS A  60      84.860  25.250  73.220  1.00  0.00           C
ATOM    849  HD1 LYS A  60      85.080  26.040  72.500  1.00  0.00           H
ATOM    850  HD2 LYS A  60      83.890  24.830  72.920  1.00  0.00           H
ATOM    851  CE  LYS A  60      85.930  24.170  73.160  1.00  0.00           C
ATOM    852  HE1 LYS A  60      85.670  23.340  73.810  1.00  0.00           H
ATOM    853  HE2 LYS A  60      86.720  24.630  73.750  1.00  0.00           H
ATOM    854  NZ  LYS A  60      86.280  23.570  71.860  1.00  0.00           N
ATOM    855  HZ1 LYS A  60      86.580  24.270  71.200  1.00  0.00           H
ATOM    856  HZ2 LYS A  60      87.090  22.960  71.910  1.00  0.00           H
ATOM    857  HZ3 LYS A  60      85.500  23.070  71.460  1.00  0.00           H
ATOM    858  C   LYS A  60      84.460  29.090  75.670  1.00  0.00           C
ATOM    859  O   LYS A  60      83.980  30.210  75.330  1.00  0.00           O
ATOM    860  N   HIS A  61      85.770  28.920  75.960  1.00  0.00           N
ATOM    861  H   HIS A  61      86.140  28.000  76.160  1.00  0.00           H
ATOM    862  CA  HIS A  61      86.770  29.960  76.030  1.00  0.00           C
ATOM    863  HA  HIS A  61      86.280  30.830  76.470  1.00  0.00           H
ATOM    864  CB  HIS A  61      87.960  29.590  76.940  1.00  0.00           C
ATOM    865  HB1 HIS A  61      88.780  30.310  76.920  1.00  0.00           H
ATOM    866  HB2 HIS A  61      88.420  28.650  76.630  1.00  0.00           H
ATOM    867  CG  HIS A  61      87.640  29.300  78.350  1.00  0.00           C
ATOM    868  ND1 HIS A  61      87.780  28.090  78.970  1.00  0.00           N
ATOM    869  CE1 HIS A  61      87.460  28.330  80.250  1.00  0.00           C
ATOM    870  HE1 HIS A  61      87.400  27.540  80.980  1.00  0.00           H
ATOM    871  NE2 HIS A  61      87.010  29.550  80.420  1.00  0.00           N
ATOM    872  HE2 HIS A  61      86.560  29.930  81.250  1.00  0.00           H
ATOM    873  CD2 HIS A  61      87.190  30.240  79.250  1.00  0.00           C
ATOM    874  HD2 HIS A  61      87.120  31.280  78.980  1.00  0.00           H
ATOM    875  C   HIS A  61      87.060  30.440  74.560  1.00  0.00           C
ATOM    876  O   HIS A  61      87.550  29.650  73.800  1.00  0.00           O
ATOM    877  N   VAL A  62      86.620  31.650  74.170  1.00  0.00           N
ATOM    878  H   VAL A  62      86.200  32.320  74.800  1.00  0.00           H
ATOM    879  CA  VAL A  62      86.840  32.150  72.810  1.00  0.00           C
ATOM    880  HA  VAL A  62      87.460  31.430  72.260  1.00  0.00           H
ATOM    881  CB  VAL A  62      85.520  32.370  72.160  1.00  0.00           C
ATOM    882  HB  VAL A  62      85.770  32.990  71.300  1.00  0.00           H
ATOM    883  CG1 VAL A  62      84.880  31.030  71.630  1.00  0.00           C
ATOM    884 1HG1 VAL A  62      85.280  30.480  70.780  1.00  0.00           H
ATOM    885 2HG1 VAL A  62      84.830  30.330  72.470  1.00  0.00           H
ATOM    886 3HG1 VAL A  62      83.860  31.310  71.330  1.00  0.00           H
ATOM    887  CG2 VAL A  62      84.510  33.120  73.000  1.00  0.00           C
ATOM    888 1HG2 VAL A  62      83.600  33.380  72.470  1.00  0.00           H
ATOM    889 2HG2 VAL A  62      84.170  32.630  73.920  1.00  0.00           H
ATOM    890 3HG2 VAL A  62      84.970  34.110  73.100  1.00  0.00           H
ATOM    891  C   VAL A  62      87.630  33.480  72.840  1.00  0.00           C
ATOM    892  O   VAL A  62      87.430  34.390  73.670  1.00  0.00           O
ATOM    893  N   PRO A  63      88.530  33.660  71.910  1.00  0.00           N
ATOM    894  CD  PRO A  63      89.030  32.620  70.950  1.00  0.00           C
ATOM    895  HD1 PRO A  63      88.150  32.140  70.520  1.00  0.00           H
ATOM    896  HD2 PRO A  63      89.650  31.880  71.460  1.00  0.00           H
ATOM    897  CG  PRO A  63      89.850  33.370  69.950  1.00  0.00           C
ATOM    898  HG1 PRO A  63      89.160  33.620  69.150  1.00  0.00           H
ATOM    899  HG2 PRO A  63      90.670  32.710  69.660  1.00  0.00           H
ATOM    900  CB  PRO A  63      90.280  34.600  70.670  1.00  0.00           C
ATOM    901  HB1 PRO A  63      90.660  35.390  70.020  1.00  0.00           H
ATOM    902  HB2 PRO A  63      91.140  34.320  71.280  1.00  0.00           H
ATOM    903  CA  PRO A  63      89.130  34.940  71.660  1.00  0.00           C
ATOM    904  HA  PRO A  63      89.620  35.400  72.520  1.00  0.00           H
ATOM    905  C   PRO A  63      88.230  35.990  70.930  1.00  0.00           C
ATOM    906  O   PRO A  63      87.460  35.670  70.070  1.00  0.00           O
ATOM    907  N   ARG A  64      88.300  37.270  71.340  1.00  0.00           N
ATOM    908  H   ARG A  64      88.940  37.370  72.120  1.00  0.00           H
ATOM    909  CA  ARG A  64      87.540  38.440  70.790  1.00  0.00           C
ATOM    910  HA  ARG A  64      86.520  38.120  70.560  1.00  0.00           H
ATOM    911  CB  ARG A  64      87.310  39.600  71.840  1.00  0.00           C
ATOM    912  HB1 ARG A  64      86.710  40.360  71.350  1.00  0.00           H
ATOM    913  HB2 ARG A  64      88.320  39.970  72.050  1.00  0.00           H
ATOM    914  CG  ARG A  64      86.740  39.340  73.260  1.00  0.00           C
ATOM    915  HG1 ARG A  64      87.290  38.540  73.750  1.00  0.00           H
ATOM    916  HG2 ARG A  64      85.760  38.910  73.070  1.00  0.00           H
ATOM    917  CD  ARG A  64      86.680  40.550  74.110  1.00  0.00           C
ATOM    918  HD1 ARG A  64      86.050  41.270  73.600  1.00  0.00           H
ATOM    919  HD2 ARG A  64      87.680  40.950  74.270  1.00  0.00           H
ATOM    920  NE  ARG A  64      86.240  40.230  75.480  1.00  0.00           N
ATOM    921  HE  ARG A  64      86.830  39.680  76.100  1.00  0.00           H
ATOM    922  CZ  ARG A  64      85.060  40.370  75.960  1.00  0.00           C
ATOM    923  NH1 ARG A  64      84.070  40.650  75.170  1.00  0.00           N
ATOM    924 1HH1 ARG A  64      84.250  40.850  74.190  1.00  0.00           H
ATOM    925 2HH1 ARG A  64      83.110  40.700  75.470  1.00  0.00           H
ATOM    926  NH2 ARG A  64      84.630  40.200  77.180  1.00  0.00           N
ATOM    927 1HH2 ARG A  64      85.290  40.190  77.940  1.00  0.00           H
ATOM    928 2HH2 ARG A  64      83.680  40.460  77.400  1.00  0.00           H
ATOM    929  C   ARG A  64      88.050  38.960  69.480  1.00  0.00           C
ATOM    930  O   ARG A  64      88.520  40.130  69.360  1.00  0.00           O
ATOM    931  N   ALA A  65      88.140  38.060  68.500  1.00  0.00           N
ATOM    932  H   ALA A  65      87.650  37.200  68.730  1.00  0.00           H
ATOM    933  CA  ALA A  65      88.730  38.300  67.180  1.00  0.00           C
ATOM    934  HA  ALA A  65      88.970  39.360  67.120  1.00  0.00           H
ATOM    935  CB  ALA A  65      89.950  37.400  67.100  1.00  0.00           C
ATOM    936  HB1 ALA A  65      89.680  36.340  67.080  1.00  0.00           H
ATOM    937  HB2 ALA A  65      90.530  37.600  66.200  1.00  0.00           H
ATOM    938  HB3 ALA A  65      90.600  37.780  67.880  1.00  0.00           H
ATOM    939  C   ALA A  65      87.790  37.980  66.060  1.00  0.00           C
ATOM    940  O   ALA A  65      86.820  37.250  66.240  1.00  0.00           O
ATOM    941  N   VAL A  66      88.130  38.520  64.850  1.00  0.00           N
ATOM    942  H   VAL A  66      88.860  39.230  64.860  1.00  0.00           H
ATOM    943  CA  VAL A  66      87.510  38.160  63.610  1.00  0.00           C
ATOM    944  HA  VAL A  66      87.120  37.160  63.800  1.00  0.00           H
ATOM    945  CB  VAL A  66      86.280  39.060  63.340  1.00  0.00           C
ATOM    946  HB  VAL A  66      85.570  38.570  64.000  1.00  0.00           H
ATOM    947  CG1 VAL A  66      86.510  40.490  63.760  1.00  0.00           C
ATOM    948 1HG1 VAL A  66      85.730  41.190  63.450  1.00  0.00           H
ATOM    949 2HG1 VAL A  66      86.520  40.680  64.830  1.00  0.00           H
ATOM    950 3HG1 VAL A  66      87.420  40.800  63.260  1.00  0.00           H
ATOM    951  CG2 VAL A  66      85.830  38.940  61.930  1.00  0.00           C
ATOM    952 1HG2 VAL A  66      86.530  39.420  61.250  1.00  0.00           H
ATOM    953 2HG2 VAL A  66      85.850  37.870  61.700  1.00  0.00           H
ATOM    954 3HG2 VAL A  66      84.830  39.330  61.760  1.00  0.00           H
ATOM    955  C   VAL A  66      88.550  38.150  62.460  1.00  0.00           C
ATOM    956  O   VAL A  66      89.400  39.060  62.350  1.00  0.00           O
ATOM    957  N   PHE A  67      88.590  37.070  61.640  1.00  0.00           N
ATOM    958  H   PHE A  67      87.790  36.460  61.780  1.00  0.00           H
ATOM    959  CA  PHE A  67      89.610  36.830  60.610  1.00  0.00           C
ATOM    960  HA  PHE A  67      90.420  37.570  60.670  1.00  0.00           H
ATOM    961  CB  PHE A  67      90.230  35.470  60.810  1.00  0.00           C
ATOM    962  HB1 PHE A  67      91.120  35.310  60.190  1.00  0.00           H
ATOM    963  HB2 PHE A  67      89.520  34.680  60.570  1.00  0.00           H
ATOM    964  CG  PHE A  67      90.800  35.270  62.170  1.00  0.00           C
ATOM    965  CD1 PHE A  67      92.050  35.850  62.580  1.00  0.00           C
ATOM    966  HD1 PHE A  67      92.610  36.310  61.780  1.00  0.00           H
ATOM    967  CE1 PHE A  67      92.570  35.500  63.830  1.00  0.00           C
ATOM    968  HE1 PHE A  67      93.510  35.900  64.190  1.00  0.00           H
ATOM    969  CZ  PHE A  67      91.820  34.770  64.720  1.00  0.00           C
ATOM    970  HZ  PHE A  67      92.250  34.610  65.700  1.00  0.00           H
ATOM    971  CE2 PHE A  67      90.490  34.400  64.510  1.00  0.00           C
ATOM    972  HE2 PHE A  67      89.840  33.910  65.220  1.00  0.00           H
ATOM    973  CD2 PHE A  67      90.050  34.620  63.180  1.00  0.00           C
ATOM    974  HD2 PHE A  67      89.040  34.310  62.980  1.00  0.00           H
ATOM    975  C   PHE A  67      88.930  36.930  59.250  1.00  0.00           C
ATOM    976  O   PHE A  67      87.980  36.200  58.970  1.00  0.00           O
ATOM    977  N   VAL A  68      89.410  37.810  58.360  1.00  0.00           N
ATOM    978  H   VAL A  68      90.180  38.430  58.570  1.00  0.00           H
ATOM    979  CA  VAL A  68      88.740  38.020  57.050  1.00  0.00           C
ATOM    980  HA  VAL A  68      88.200  37.080  56.960  1.00  0.00           H
ATOM    981  CB  VAL A  68      87.790  39.240  57.210  1.00  0.00           C
ATOM    982  HB  VAL A  68      87.060  38.950  57.960  1.00  0.00           H
ATOM    983  CG1 VAL A  68      88.360  40.570  57.650  1.00  0.00           C
ATOM    984 1HG1 VAL A  68      89.250  40.820  57.070  1.00  0.00           H
ATOM    985 2HG1 VAL A  68      87.640  41.380  57.610  1.00  0.00           H
ATOM    986 3HG1 VAL A  68      88.800  40.560  58.640  1.00  0.00           H
ATOM    987  CG2 VAL A  68      87.000  39.520  55.910  1.00  0.00           C
ATOM    988 1HG2 VAL A  68      86.250  40.270  56.140  1.00  0.00           H
ATOM    989 2HG2 VAL A  68      87.580  39.910  55.060  1.00  0.00           H
ATOM    990 3HG2 VAL A  68      86.610  38.570  55.540  1.00  0.00           H
ATOM    991  C   VAL A  68      89.630  38.110  55.860  1.00  0.00           C
ATOM    992  O   VAL A  68      90.570  38.870  55.890  1.00  0.00           O
ATOM    993  N   ASP A  69      89.290  37.490  54.680  1.00  0.00           N
ATOM    994  H   ASP A  69      88.500  36.860  54.740  1.00  0.00           H
ATOM    995  CA  ASP A  69      90.040  37.350  53.430  1.00  0.00           C
ATOM    996  HA  ASP A  69      90.650  38.240  53.270  1.00  0.00           H
ATOM    997  CB  ASP A  69      91.030  36.200  53.540  1.00  0.00           C
ATOM    998  HB1 ASP A  69      90.540  35.240  53.390  1.00  0.00           H
ATOM    999  HB2 ASP A  69      91.460  36.190  54.540  1.00  0.00           H
ATOM   1000  CG  ASP A  69      92.260  36.290  52.640  1.00  0.00           C
ATOM   1001  OD1 ASP A  69      92.260  37.060  51.670  1.00  0.00           O
ATOM   1002  OD2 ASP A  69      93.190  35.530  52.880  1.00  0.00           O
ATOM   1003  C   ASP A  69      89.140  37.190  52.160  1.00  0.00           C
ATOM   1004  O   ASP A  69      87.990  36.780  52.280  1.00  0.00           O
ATOM   1005  N   LEU A  70      89.650  37.520  50.950  1.00  0.00           N
ATOM   1006  H   LEU A  70      90.650  37.560  50.830  1.00  0.00           H
ATOM   1007  CA  LEU A  70      88.750  37.420  49.810  1.00  0.00           C
ATOM   1008  HA  LEU A  70      87.750  37.700  50.140  1.00  0.00           H
ATOM   1009  CB  LEU A  70      89.150  38.410  48.770  1.00  0.00           C
ATOM   1010  HB1 LEU A  70      88.930  38.040  47.760  1.00  0.00           H
ATOM   1011  HB2 LEU A  70      90.240  38.460  48.820  1.00  0.00           H
ATOM   1012  CG  LEU A  70      88.580  39.830  49.090  1.00  0.00           C
ATOM   1013  HG  LEU A  70      88.750  40.050  50.150  1.00  0.00           H
ATOM   1014  CD1 LEU A  70      89.340  40.910  48.350  1.00  0.00           C
ATOM   1015 1HD1 LEU A  70      88.880  41.870  48.560  1.00  0.00           H
ATOM   1016 2HD1 LEU A  70      90.340  40.890  48.780  1.00  0.00           H
ATOM   1017 3HD1 LEU A  70      89.310  40.800  47.260  1.00  0.00           H
ATOM   1018  CD2 LEU A  70      87.100  40.040  48.750  1.00  0.00           C
ATOM   1019 1HD2 LEU A  70      87.170  40.180  47.670  1.00  0.00           H
ATOM   1020 2HD2 LEU A  70      86.540  39.120  48.950  1.00  0.00           H
ATOM   1021 3HD2 LEU A  70      86.800  40.890  49.370  1.00  0.00           H
ATOM   1022  C   LEU A  70      88.650  36.000  49.300  1.00  0.00           C
ATOM   1023  O   LEU A  70      87.770  35.720  48.490  1.00  0.00           O
ATOM   1024  N   GLU A  71      89.370  35.050  49.820  1.00  0.00           N
ATOM   1025  H   GLU A  71      90.000  35.300  50.570  1.00  0.00           H
ATOM   1026  CA  GLU A  71      89.270  33.610  49.590  1.00  0.00           C
ATOM   1027  HA  GLU A  71      88.210  33.380  49.440  1.00  0.00           H
ATOM   1028  CB  GLU A  71      90.010  33.180  48.330  1.00  0.00           C
ATOM   1029  HB1 GLU A  71      90.280  32.120  48.360  1.00  0.00           H
ATOM   1030  HB2 GLU A  71      90.950  33.730  48.370  1.00  0.00           H
ATOM   1031  CG  GLU A  71      89.250  33.370  47.040  1.00  0.00           C
ATOM   1032  HG1 GLU A  71      89.130  34.430  46.820  1.00  0.00           H
ATOM   1033  HG2 GLU A  71      88.260  32.960  47.240  1.00  0.00           H
ATOM   1034  CD  GLU A  71      90.090  32.660  45.900  1.00  0.00           C
ATOM   1035  OE1 GLU A  71      91.320  33.000  45.740  1.00  0.00           O
ATOM   1036  OE2 GLU A  71      89.590  31.760  45.200  1.00  0.00           O
ATOM   1037  C   GLU A  71      89.670  32.790  50.810  1.00  0.00           C
ATOM   1038  O   GLU A  71      90.420  33.260  51.650  1.00  0.00           O
ATOM   1039  N   PRO A  72      89.260  31.510  50.970  1.00  0.00           N
ATOM   1040  CD  PRO A  72      88.200  30.850  50.150  1.00  0.00           C
ATOM   1041  HD1 PRO A  72      88.120  31.170  49.100  1.00  0.00           H
ATOM   1042  HD2 PRO A  72      87.300  31.140  50.690  1.00  0.00           H
ATOM   1043  CG  PRO A  72      88.530  29.430  50.280  1.00  0.00           C
ATOM   1044  HG1 PRO A  72      89.340  29.350  49.550  1.00  0.00           H
ATOM   1045  HG2 PRO A  72      87.680  28.770  50.070  1.00  0.00           H
ATOM   1046  CB  PRO A  72      89.090  29.250  51.700  1.00  0.00           C
ATOM   1047  HB1 PRO A  72      89.610  28.290  51.720  1.00  0.00           H
ATOM   1048  HB2 PRO A  72      88.180  29.170  52.290  1.00  0.00           H
ATOM   1049  CA  PRO A  72      89.840  30.560  51.890  1.00  0.00           C
ATOM   1050  HA  PRO A  72      89.720  30.970  52.890  1.00  0.00           H
ATOM   1051  C   PRO A  72      91.370  30.140  51.680  1.00  0.00           C
ATOM   1052  O   PRO A  72      91.890  29.170  52.350  1.00  0.00           O
ATOM   1053  N   THR A  73      92.110  30.830  50.770  1.00  0.00           N
ATOM   1054  H   THR A  73      91.680  31.570  50.230  1.00  0.00           H
ATOM   1055  CA  THR A  73      93.390  30.280  50.280  1.00  0.00           C
ATOM   1056  HA  THR A  73      93.200  29.240  50.010  1.00  0.00           H
ATOM   1057  CB  THR A  73      93.950  30.950  49.070  1.00  0.00           C
ATOM   1058  HB  THR A  73      94.330  31.900  49.460  1.00  0.00           H
ATOM   1059  CG2 THR A  73      94.960  30.190  48.230  1.00  0.00           C
ATOM   1060 1HG2 THR A  73      95.910  30.170  48.760  1.00  0.00           H
ATOM   1061 2HG2 THR A  73      94.530  29.220  47.980  1.00  0.00           H
ATOM   1062 3HG2 THR A  73      95.130  30.800  47.350  1.00  0.00           H
ATOM   1063  OG1 THR A  73      92.870  31.110  48.160  1.00  0.00           O
ATOM   1064  HG1 THR A  73      93.150  31.430  47.300  1.00  0.00           H
ATOM   1065  C   THR A  73      94.480  30.240  51.320  1.00  0.00           C
ATOM   1066  O   THR A  73      95.320  29.320  51.310  1.00  0.00           O
ATOM   1067  N   VAL A  74      94.480  31.160  52.280  1.00  0.00           N
ATOM   1068  H   VAL A  74      93.730  31.820  52.410  1.00  0.00           H
ATOM   1069  CA  VAL A  74      95.580  31.150  53.300  1.00  0.00           C
ATOM   1070  HA  VAL A  74      96.080  30.180  53.190  1.00  0.00           H
ATOM   1071  CB  VAL A  74      96.640  32.250  53.000  1.00  0.00           C
ATOM   1072  HB  VAL A  74      97.370  32.280  53.810  1.00  0.00           H
ATOM   1073  CG1 VAL A  74      97.500  31.910  51.710  1.00  0.00           C
ATOM   1074 1HG1 VAL A  74      96.830  31.980  50.860  1.00  0.00           H
ATOM   1075 2HG1 VAL A  74      98.410  32.500  51.720  1.00  0.00           H
ATOM   1076 3HG1 VAL A  74      97.800  30.860  51.800  1.00  0.00           H
ATOM   1077  CG2 VAL A  74      95.950  33.600  52.790  1.00  0.00           C
ATOM   1078 1HG2 VAL A  74      95.550  33.950  53.740  1.00  0.00           H
ATOM   1079 2HG2 VAL A  74      96.640  34.370  52.430  1.00  0.00           H
ATOM   1080 3HG2 VAL A  74      95.190  33.440  52.030  1.00  0.00           H
ATOM   1081  C   VAL A  74      95.050  31.030  54.680  1.00  0.00           C
ATOM   1082  O   VAL A  74      95.800  31.090  55.640  1.00  0.00           O
ATOM   1083  N   ILE A  75      93.710  30.970  54.880  1.00  0.00           N
ATOM   1084  H   ILE A  75      93.080  31.060  54.100  1.00  0.00           H
ATOM   1085  CA  ILE A  75      93.140  31.000  56.240  1.00  0.00           C
ATOM   1086  HA  ILE A  75      93.810  31.610  56.850  1.00  0.00           H
ATOM   1087  CB  ILE A  75      91.710  31.710  56.180  1.00  0.00           C
ATOM   1088  HB  ILE A  75      91.870  32.640  55.630  1.00  0.00           H
ATOM   1089  CG2 ILE A  75      90.730  30.870  55.300  1.00  0.00           C
ATOM   1090 1HG2 ILE A  75      90.200  30.150  55.920  1.00  0.00           H
ATOM   1091 2HG2 ILE A  75      89.860  31.420  54.940  1.00  0.00           H
ATOM   1092 3HG2 ILE A  75      91.190  30.310  54.480  1.00  0.00           H
ATOM   1093  CG1 ILE A  75      91.020  32.100  57.560  1.00  0.00           C
ATOM   1094 1HG1 ILE A  75      91.720  32.610  58.210  1.00  0.00           H
ATOM   1095 2HG1 ILE A  75      90.760  31.130  57.980  1.00  0.00           H
ATOM   1096  CD  ILE A  75      89.800  33.000  57.490  1.00  0.00           C
ATOM   1097  HD1 ILE A  75      89.540  33.600  58.370  1.00  0.00           H
ATOM   1098  HD2 ILE A  75      89.820  33.710  56.670  1.00  0.00           H
ATOM   1099  HD3 ILE A  75      88.980  32.310  57.310  1.00  0.00           H
ATOM   1100  C   ILE A  75      93.150  29.600  56.890  1.00  0.00           C
ATOM   1101  O   ILE A  75      92.650  29.450  58.020  1.00  0.00           O
ATOM   1102  N   ASP A  76      93.650  28.620  56.160  1.00  0.00           N
ATOM   1103  H   ASP A  76      94.130  28.870  55.310  1.00  0.00           H
ATOM   1104  CA  ASP A  76      94.060  27.330  56.800  1.00  0.00           C
ATOM   1105  HA  ASP A  76      93.160  26.730  56.930  1.00  0.00           H
ATOM   1106  CB  ASP A  76      94.890  26.620  55.780  1.00  0.00           C
ATOM   1107  HB1 ASP A  76      94.330  26.300  54.890  1.00  0.00           H
ATOM   1108  HB2 ASP A  76      95.270  25.750  56.330  1.00  0.00           H
ATOM   1109  CG  ASP A  76      96.160  27.350  55.170  1.00  0.00           C
ATOM   1110  OD1 ASP A  76      96.680  28.230  55.860  1.00  0.00           O
ATOM   1111  OD2 ASP A  76      96.640  26.950  54.090  1.00  0.00           O
ATOM   1112  C   ASP A  76      94.730  27.360  58.160  1.00  0.00           C
ATOM   1113  O   ASP A  76      94.610  26.510  59.070  1.00  0.00           O
ATOM   1114  N   GLU A  77      95.500  28.470  58.410  1.00  0.00           N
ATOM   1115  H   GLU A  77      95.620  29.090  57.630  1.00  0.00           H
ATOM   1116  CA  GLU A  77      96.130  28.720  59.720  1.00  0.00           C
ATOM   1117  HA  GLU A  77      96.950  28.000  59.770  1.00  0.00           H
ATOM   1118  CB  GLU A  77      96.770  30.090  59.680  1.00  0.00           C
ATOM   1119  HB1 GLU A  77      96.980  30.370  60.710  1.00  0.00           H
ATOM   1120  HB2 GLU A  77      96.160  30.880  59.250  1.00  0.00           H
ATOM   1121  CG  GLU A  77      98.080  30.020  58.860  1.00  0.00           C
ATOM   1122  HG1 GLU A  77      98.400  31.060  58.820  1.00  0.00           H
ATOM   1123  HG2 GLU A  77      97.970  29.580  57.870  1.00  0.00           H
ATOM   1124  CD  GLU A  77      99.180  29.240  59.660  1.00  0.00           C
ATOM   1125  OE1 GLU A  77      99.550  29.680  60.790  1.00  0.00           O
ATOM   1126  OE2 GLU A  77      99.500  28.110  59.330  1.00  0.00           O
ATOM   1127  C   GLU A  77      95.170  28.640  60.940  1.00  0.00           C
ATOM   1128  O   GLU A  77      95.510  28.080  61.970  1.00  0.00           O
ATOM   1129  N   VAL A  78      93.960  29.200  60.800  1.00  0.00           N
ATOM   1130  H   VAL A  78      93.760  29.550  59.880  1.00  0.00           H
ATOM   1131  CA  VAL A  78      92.920  29.300  61.900  1.00  0.00           C
ATOM   1132  HA  VAL A  78      93.360  29.030  62.860  1.00  0.00           H
ATOM   1133  CB  VAL A  78      92.540  30.780  61.990  1.00  0.00           C
ATOM   1134  HB  VAL A  78      91.820  30.930  62.800  1.00  0.00           H
ATOM   1135  CG1 VAL A  78      93.780  31.690  62.320  1.00  0.00           C
ATOM   1136 1HG1 VAL A  78      94.370  31.210  63.100  1.00  0.00           H
ATOM   1137 2HG1 VAL A  78      94.400  31.730  61.420  1.00  0.00           H
ATOM   1138 3HG1 VAL A  78      93.390  32.680  62.530  1.00  0.00           H
ATOM   1139  CG2 VAL A  78      91.870  31.460  60.810  1.00  0.00           C
ATOM   1140 1HG2 VAL A  78      91.290  32.300  61.190  1.00  0.00           H
ATOM   1141 2HG2 VAL A  78      92.710  31.760  60.190  1.00  0.00           H
ATOM   1142 3HG2 VAL A  78      91.220  30.810  60.220  1.00  0.00           H
ATOM   1143  C   VAL A  78      91.750  28.320  61.720  1.00  0.00           C
ATOM   1144  O   VAL A  78      91.020  28.030  62.630  1.00  0.00           O
ATOM   1145  N   ARG A  79      91.670  27.690  60.530  1.00  0.00           N
ATOM   1146  H   ARG A  79      92.380  28.000  59.890  1.00  0.00           H
ATOM   1147  CA  ARG A  79      90.580  26.730  60.210  1.00  0.00           C
ATOM   1148  HA  ARG A  79      89.730  27.000  60.840  1.00  0.00           H
ATOM   1149  CB  ARG A  79      90.100  26.890  58.720  1.00  0.00           C
ATOM   1150  HB1 ARG A  79      90.920  26.530  58.100  1.00  0.00           H
ATOM   1151  HB2 ARG A  79      90.060  27.970  58.600  1.00  0.00           H
ATOM   1152  CG  ARG A  79      88.740  26.320  58.340  1.00  0.00           C
ATOM   1153  HG1 ARG A  79      88.000  26.720  59.030  1.00  0.00           H
ATOM   1154  HG2 ARG A  79      88.680  25.230  58.390  1.00  0.00           H
ATOM   1155  CD  ARG A  79      88.390  26.620  56.850  1.00  0.00           C
ATOM   1156  HD1 ARG A  79      88.770  27.640  56.750  1.00  0.00           H
ATOM   1157  HD2 ARG A  79      87.310  26.590  56.700  1.00  0.00           H
ATOM   1158  NE  ARG A  79      89.000  25.740  55.820  1.00  0.00           N
ATOM   1159  HE  ARG A  79      89.900  26.010  55.460  1.00  0.00           H
ATOM   1160  CZ  ARG A  79      88.530  24.660  55.260  1.00  0.00           C
ATOM   1161  NH1 ARG A  79      87.510  23.980  55.720  1.00  0.00           N
ATOM   1162 1HH1 ARG A  79      87.010  24.330  56.520  1.00  0.00           H
ATOM   1163 2HH1 ARG A  79      87.190  23.140  55.270  1.00  0.00           H
ATOM   1164  NH2 ARG A  79      89.130  24.120  54.250  1.00  0.00           N
ATOM   1165 1HH2 ARG A  79      89.950  24.580  53.860  1.00  0.00           H
ATOM   1166 2HH2 ARG A  79      88.870  23.250  53.810  1.00  0.00           H
ATOM   1167  C   ARG A  79      90.880  25.290  60.470  1.00  0.00           C
ATOM   1168  O   ARG A  79      90.000  24.610  61.060  1.00  0.00           O
ATOM   1169  N   THR A  80      92.100  24.880  60.130  1.00  0.00           N
ATOM   1170  H   THR A  80      92.730  25.550  59.700  1.00  0.00           H
ATOM   1171  CA  THR A  80      92.750  23.550  60.290  1.00  0.00           C
ATOM   1172  HA  THR A  80      91.990  22.920  60.740  1.00  0.00           H
ATOM   1173  CB  THR A  80      93.080  22.970  58.900  1.00  0.00           C
ATOM   1174  HB  THR A  80      93.430  21.950  59.050  1.00  0.00           H
ATOM   1175  CG2 THR A  80      91.990  23.040  57.890  1.00  0.00           C
ATOM   1176 1HG2 THR A  80      92.090  22.300  57.090  1.00  0.00           H
ATOM   1177 2HG2 THR A  80      91.120  22.710  58.450  1.00  0.00           H
ATOM   1178 3HG2 THR A  80      91.910  24.040  57.470  1.00  0.00           H
ATOM   1179  OG1 THR A  80      94.140  23.730  58.350  1.00  0.00           O
ATOM   1180  HG1 THR A  80      94.410  23.320  57.530  1.00  0.00           H
ATOM   1181  C   THR A  80      93.880  23.560  61.280  1.00  0.00           C
ATOM   1182  O   THR A  80      94.370  22.410  61.550  1.00  0.00           O
ATOM   1183  N   GLY A  81      94.270  24.730  61.790  1.00  0.00           N
ATOM   1184  H   GLY A  81      93.860  25.630  61.550  1.00  0.00           H
ATOM   1185  CA  GLY A  81      95.450  24.860  62.660  1.00  0.00           C
ATOM   1186  HA1 GLY A  81      95.810  25.890  62.730  1.00  0.00           H
ATOM   1187  HA2 GLY A  81      96.280  24.350  62.160  1.00  0.00           H
ATOM   1188  C   GLY A  81      95.430  24.300  64.060  1.00  0.00           C
ATOM   1189  O   GLY A  81      94.440  23.700  64.460  1.00  0.00           O
ATOM   1190  N   THR A  82      96.490  24.600  64.860  1.00  0.00           N
ATOM   1191  H   THR A  82      97.320  24.940  64.390  1.00  0.00           H
ATOM   1192  CA  THR A  82      96.650  24.000  66.140  1.00  0.00           C
ATOM   1193  HA  THR A  82      96.560  22.920  66.110  1.00  0.00           H
ATOM   1194  CB  THR A  82      98.020  24.470  66.570  1.00  0.00           C
ATOM   1195  HB  THR A  82      98.030  25.560  66.600  1.00  0.00           H
ATOM   1196  CG2 THR A  82      98.240  23.980  68.020  1.00  0.00           C
ATOM   1197 1HG2 THR A  82      97.750  24.610  68.760  1.00  0.00           H
ATOM   1198 2HG2 THR A  82      97.800  22.980  68.080  1.00  0.00           H
ATOM   1199 3HG2 THR A  82      99.270  23.940  68.370  1.00  0.00           H
ATOM   1200  OG1 THR A  82      99.100  24.090  65.810  1.00  0.00           O
ATOM   1201  HG1 THR A  82      99.850  24.660  66.020  1.00  0.00           H
ATOM   1202  C   THR A  82      95.580  24.440  67.050  1.00  0.00           C
ATOM   1203  O   THR A  82      95.240  23.680  67.990  1.00  0.00           O
ATOM   1204  N   TYR A  83      95.030  25.650  66.930  1.00  0.00           N
ATOM   1205  H   TYR A  83      95.340  26.220  66.160  1.00  0.00           H
ATOM   1206  CA  TYR A  83      93.980  26.290  67.730  1.00  0.00           C
ATOM   1207  HA  TYR A  83      93.890  25.700  68.640  1.00  0.00           H
ATOM   1208  CB  TYR A  83      94.410  27.770  68.020  1.00  0.00           C
ATOM   1209  HB1 TYR A  83      93.510  28.340  68.230  1.00  0.00           H
ATOM   1210  HB2 TYR A  83      94.900  28.190  67.140  1.00  0.00           H
ATOM   1211  CG  TYR A  83      95.530  27.910  68.950  1.00  0.00           C
ATOM   1212  CD1 TYR A  83      96.840  27.760  68.500  1.00  0.00           C
ATOM   1213  HD1 TYR A  83      96.960  27.590  67.440  1.00  0.00           H
ATOM   1214  CE1 TYR A  83      97.970  27.860  69.420  1.00  0.00           C
ATOM   1215  HE1 TYR A  83      98.950  27.700  68.980  1.00  0.00           H
ATOM   1216  CZ  TYR A  83      97.680  27.930  70.780  1.00  0.00           C
ATOM   1217  OH  TYR A  83      98.750  27.810  71.600  1.00  0.00           O
ATOM   1218  HH  TYR A  83      98.470  27.920  72.520  1.00  0.00           H
ATOM   1219  CE2 TYR A  83      96.350  28.110  71.290  1.00  0.00           C
ATOM   1220  HE2 TYR A  83      96.080  28.260  72.320  1.00  0.00           H
ATOM   1221  CD2 TYR A  83      95.310  28.140  70.330  1.00  0.00           C
ATOM   1222  HD2 TYR A  83      94.300  28.240  70.690  1.00  0.00           H
ATOM   1223  C   TYR A  83      92.540  26.310  67.090  1.00  0.00           C
ATOM   1224  O   TYR A  83      91.750  27.150  67.550  1.00  0.00           O
ATOM   1225  N   ARG A  84      92.270  25.370  66.170  1.00  0.00           N
ATOM   1226  H   ARG A  84      93.120  24.910  65.870  1.00  0.00           H
ATOM   1227  CA  ARG A  84      91.000  25.280  65.340  1.00  0.00           C
ATOM   1228  HA  ARG A  84      90.880  26.190  64.750  1.00  0.00           H
ATOM   1229  CB  ARG A  84      91.190  24.080  64.430  1.00  0.00           C
ATOM   1230  HB1 ARG A  84      92.090  24.310  63.860  1.00  0.00           H
ATOM   1231  HB2 ARG A  84      90.340  24.110  63.750  1.00  0.00           H
ATOM   1232  CG  ARG A  84      91.350  22.700  65.020  1.00  0.00           C
ATOM   1233  HG1 ARG A  84      90.370  22.440  65.420  1.00  0.00           H
ATOM   1234  HG2 ARG A  84      92.130  22.750  65.780  1.00  0.00           H
ATOM   1235  CD  ARG A  84      91.710  21.710  63.930  1.00  0.00           C
ATOM   1236  HD1 ARG A  84      92.480  22.060  63.260  1.00  0.00           H
ATOM   1237  HD2 ARG A  84      90.850  21.460  63.310  1.00  0.00           H
ATOM   1238  NE  ARG A  84      92.220  20.550  64.600  1.00  0.00           N
ATOM   1239  HE  ARG A  84      91.570  19.800  64.780  1.00  0.00           H
ATOM   1240  CZ  ARG A  84      93.370  20.280  65.110  1.00  0.00           C
ATOM   1241  NH1 ARG A  84      94.460  20.970  65.030  1.00  0.00           N
ATOM   1242 1HH1 ARG A  84      94.540  21.840  64.520  1.00  0.00           H
ATOM   1243 2HH1 ARG A  84      95.350  20.580  65.280  1.00  0.00           H
ATOM   1244  NH2 ARG A  84      93.540  19.160  65.690  1.00  0.00           N
ATOM   1245 1HH2 ARG A  84      92.790  18.570  66.010  1.00  0.00           H
ATOM   1246 2HH2 ARG A  84      94.520  19.010  65.900  1.00  0.00           H
ATOM   1247  C   ARG A  84      89.780  25.190  66.260  1.00  0.00           C
ATOM   1248  O   ARG A  84      88.700  25.530  65.700  1.00  0.00           O
ATOM   1249  N   GLN A  85      89.840  24.660  67.490  1.00  0.00           N
ATOM   1250  H   GLN A  85      90.790  24.390  67.690  1.00  0.00           H
ATOM   1251  CA  GLN A  85      88.770  24.440  68.470  1.00  0.00           C
ATOM   1252  HA  GLN A  85      87.820  24.620  67.970  1.00  0.00           H
ATOM   1253  CB  GLN A  85      88.850  23.000  69.100  1.00  0.00           C
ATOM   1254  HB1 GLN A  85      87.960  22.840  69.700  1.00  0.00           H
ATOM   1255  HB2 GLN A  85      89.730  22.950  69.740  1.00  0.00           H
ATOM   1256  CG  GLN A  85      88.930  21.900  68.140  1.00  0.00           C
ATOM   1257  HG1 GLN A  85      89.770  21.960  67.440  1.00  0.00           H
ATOM   1258  HG2 GLN A  85      87.990  21.820  67.600  1.00  0.00           H
ATOM   1259  CD  GLN A  85      89.030  20.650  69.010  1.00  0.00           C
ATOM   1260  OE1 GLN A  85      88.010  20.140  69.470  1.00  0.00           O
ATOM   1261  NE2 GLN A  85      90.170  20.200  69.400  1.00  0.00           N
ATOM   1262 1HE2 GLN A  85      91.030  20.630  69.080  1.00  0.00           H
ATOM   1263 2HE2 GLN A  85      90.260  19.440  70.060  1.00  0.00           H
ATOM   1264  C   GLN A  85      88.730  25.480  69.590  1.00  0.00           C
ATOM   1265  O   GLN A  85      87.800  25.410  70.430  1.00  0.00           O
ATOM   1266  N   LEU A  86      89.690  26.410  69.640  1.00  0.00           N
ATOM   1267  H   LEU A  86      90.390  26.420  68.910  1.00  0.00           H
ATOM   1268  CA  LEU A  86      89.710  27.620  70.480  1.00  0.00           C
ATOM   1269  HA  LEU A  86      89.070  27.450  71.350  1.00  0.00           H
ATOM   1270  CB  LEU A  86      91.150  27.850  70.980  1.00  0.00           C
ATOM   1271  HB1 LEU A  86      91.870  27.530  70.230  1.00  0.00           H
ATOM   1272  HB2 LEU A  86      91.270  27.140  71.810  1.00  0.00           H
ATOM   1273  CG  LEU A  86      91.600  29.200  71.700  1.00  0.00           C
ATOM   1274  HG  LEU A  86      92.580  28.980  72.110  1.00  0.00           H
ATOM   1275  CD1 LEU A  86      91.750  30.210  70.510  1.00  0.00           C
ATOM   1276 1HD1 LEU A  86      92.340  31.080  70.820  1.00  0.00           H
ATOM   1277 2HD1 LEU A  86      92.220  29.730  69.650  1.00  0.00           H
ATOM   1278 3HD1 LEU A  86      90.750  30.500  70.190  1.00  0.00           H
ATOM   1279  CD2 LEU A  86      90.620  29.610  72.790  1.00  0.00           C
ATOM   1280 1HD2 LEU A  86      90.420  28.840  73.540  1.00  0.00           H
ATOM   1281 2HD2 LEU A  86      91.010  30.490  73.290  1.00  0.00           H
ATOM   1282 3HD2 LEU A  86      89.610  29.790  72.400  1.00  0.00           H
ATOM   1283  C   LEU A  86      88.980  28.740  69.750  1.00  0.00           C
ATOM   1284  O   LEU A  86      88.000  29.340  70.310  1.00  0.00           O
ATOM   1285  N   PHE A  87      89.250  28.920  68.410  1.00  0.00           N
ATOM   1286  H   PHE A  87      90.060  28.420  68.080  1.00  0.00           H
ATOM   1287  CA  PHE A  87      88.330  29.650  67.510  1.00  0.00           C
ATOM   1288  HA  PHE A  87      88.040  30.560  68.030  1.00  0.00           H
ATOM   1289  CB  PHE A  87      89.110  30.170  66.300  1.00  0.00           C
ATOM   1290  HB1 PHE A  87      88.580  30.930  65.740  1.00  0.00           H
ATOM   1291  HB2 PHE A  87      89.110  29.350  65.580  1.00  0.00           H
ATOM   1292  CG  PHE A  87      90.570  30.550  66.480  1.00  0.00           C
ATOM   1293  CD1 PHE A  87      91.640  29.840  65.830  1.00  0.00           C
ATOM   1294  HD1 PHE A  87      91.410  28.990  65.200  1.00  0.00           H
ATOM   1295  CE1 PHE A  87      93.010  30.240  66.000  1.00  0.00           C
ATOM   1296  HE1 PHE A  87      93.790  29.700  65.470  1.00  0.00           H
ATOM   1297  CZ  PHE A  87      93.310  31.350  66.800  1.00  0.00           C
ATOM   1298  HZ  PHE A  87      94.320  31.590  67.090  1.00  0.00           H
ATOM   1299  CE2 PHE A  87      92.300  32.160  67.320  1.00  0.00           C
ATOM   1300  HE2 PHE A  87      92.590  33.010  67.930  1.00  0.00           H
ATOM   1301  CD2 PHE A  87      90.910  31.780  67.100  1.00  0.00           C
ATOM   1302  HD2 PHE A  87      90.190  32.500  67.470  1.00  0.00           H
ATOM   1303  C   PHE A  87      87.070  28.900  67.080  1.00  0.00           C
ATOM   1304  O   PHE A  87      86.980  27.670  67.300  1.00  0.00           O
ATOM   1305  N   HIS A  88      86.060  29.560  66.560  1.00  0.00           N
ATOM   1306  H   HIS A  88      86.060  30.560  66.400  1.00  0.00           H
ATOM   1307  CA  HIS A  88      84.840  28.900  66.110  1.00  0.00           C
ATOM   1308  HA  HIS A  88      85.030  27.830  66.110  1.00  0.00           H
ATOM   1309  CB  HIS A  88      83.770  29.140  67.120  1.00  0.00           C
ATOM   1310  HB1 HIS A  88      83.950  28.730  68.110  1.00  0.00           H
ATOM   1311  HB2 HIS A  88      82.860  28.650  66.770  1.00  0.00           H
ATOM   1312  CG  HIS A  88      83.500  30.630  67.250  1.00  0.00           C
ATOM   1313  ND1 HIS A  88      82.340  31.180  66.750  1.00  0.00           N
ATOM   1314  HD1 HIS A  88      81.600  30.590  66.400  1.00  0.00           H
ATOM   1315  CE1 HIS A  88      82.130  32.410  67.250  1.00  0.00           C
ATOM   1316  HE1 HIS A  88      81.260  33.040  67.110  1.00  0.00           H
ATOM   1317  NE2 HIS A  88      83.190  32.690  68.080  1.00  0.00           N
ATOM   1318  CD2 HIS A  88      84.060  31.600  68.060  1.00  0.00           C
ATOM   1319  HD2 HIS A  88      84.910  31.450  68.710  1.00  0.00           H
ATOM   1320  C   HIS A  88      84.500  29.350  64.670  1.00  0.00           C
ATOM   1321  O   HIS A  88      84.900  30.410  64.200  1.00  0.00           O
ATOM   1322  N   PRO A  89      83.780  28.500  63.930  1.00  0.00           N
ATOM   1323  CD  PRO A  89      83.330  27.230  64.340  1.00  0.00           C
ATOM   1324  HD1 PRO A  89      82.380  27.260  64.880  1.00  0.00           H
ATOM   1325  HD2 PRO A  89      84.120  26.710  64.880  1.00  0.00           H
ATOM   1326  CG  PRO A  89      83.070  26.390  63.040  1.00  0.00           C
ATOM   1327  HG1 PRO A  89      82.300  25.630  63.090  1.00  0.00           H
ATOM   1328  HG2 PRO A  89      83.960  25.810  62.780  1.00  0.00           H
ATOM   1329  CB  PRO A  89      82.810  27.500  61.990  1.00  0.00           C
ATOM   1330  HB1 PRO A  89      81.800  27.910  61.990  1.00  0.00           H
ATOM   1331  HB2 PRO A  89      83.000  27.140  60.980  1.00  0.00           H
ATOM   1332  CA  PRO A  89      83.700  28.600  62.450  1.00  0.00           C
ATOM   1333  HA  PRO A  89      84.720  28.440  62.080  1.00  0.00           H
ATOM   1334  C   PRO A  89      83.190  29.890  61.790  1.00  0.00           C
ATOM   1335  O   PRO A  89      83.680  30.190  60.690  1.00  0.00           O
ATOM   1336  N   GLU A  90      82.380  30.680  62.500  1.00  0.00           N
ATOM   1337  H   GLU A  90      81.970  30.180  63.270  1.00  0.00           H
ATOM   1338  CA  GLU A  90      81.720  31.900  62.070  1.00  0.00           C
ATOM   1339  HA  GLU A  90      81.660  32.050  60.990  1.00  0.00           H
ATOM   1340  CB  GLU A  90      80.260  31.710  62.570  1.00  0.00           C
ATOM   1341  HB1 GLU A  90      79.780  32.580  62.140  1.00  0.00           H
ATOM   1342  HB2 GLU A  90      80.360  31.700  63.660  1.00  0.00           H
ATOM   1343  CG  GLU A  90      79.680  30.440  62.000  1.00  0.00           C
ATOM   1344  HG1 GLU A  90      80.220  29.570  62.370  1.00  0.00           H
ATOM   1345  HG2 GLU A  90      79.670  30.410  60.910  1.00  0.00           H
ATOM   1346  CD  GLU A  90      78.210  30.450  62.500  1.00  0.00           C
ATOM   1347  OE1 GLU A  90      77.360  31.120  61.920  1.00  0.00           O
ATOM   1348  OE2 GLU A  90      77.930  29.960  63.640  1.00  0.00           O
ATOM   1349  C   GLU A  90      82.350  33.200  62.620  1.00  0.00           C
ATOM   1350  O   GLU A  90      81.900  34.250  62.170  1.00  0.00           O
ATOM   1351  N   GLN A  91      83.380  33.080  63.450  1.00  0.00           N
ATOM   1352  H   GLN A  91      83.830  32.180  63.500  1.00  0.00           H
ATOM   1353  CA  GLN A  91      84.380  34.180  63.590  1.00  0.00           C
ATOM   1354  HA  GLN A  91      83.750  35.060  63.440  1.00  0.00           H
ATOM   1355  CB  GLN A  91      84.970  34.300  65.040  1.00  0.00           C
ATOM   1356  HB1 GLN A  91      84.240  33.820  65.700  1.00  0.00           H
ATOM   1357  HB2 GLN A  91      85.010  35.360  65.300  1.00  0.00           H
ATOM   1358  CG  GLN A  91      86.360  33.630  65.300  1.00  0.00           C
ATOM   1359  HG1 GLN A  91      87.080  34.260  64.790  1.00  0.00           H
ATOM   1360  HG2 GLN A  91      86.300  32.610  64.930  1.00  0.00           H
ATOM   1361  CD  GLN A  91      86.780  33.630  66.770  1.00  0.00           C
ATOM   1362  OE1 GLN A  91      86.890  32.570  67.410  1.00  0.00           O
ATOM   1363  NE2 GLN A  91      87.050  34.720  67.360  1.00  0.00           N
ATOM   1364 1HE2 GLN A  91      86.800  35.600  66.930  1.00  0.00           H
ATOM   1365 2HE2 GLN A  91      87.190  34.690  68.360  1.00  0.00           H
ATOM   1366  C   GLN A  91      85.390  34.280  62.390  1.00  0.00           C
ATOM   1367  O   GLN A  91      86.210  35.180  62.420  1.00  0.00           O
ATOM   1368  N   LEU A  92      85.250  33.430  61.360  1.00  0.00           N
ATOM   1369  H   LEU A  92      84.460  32.790  61.400  1.00  0.00           H
ATOM   1370  CA  LEU A  92      86.000  33.410  60.150  1.00  0.00           C
ATOM   1371  HA  LEU A  92      86.840  34.100  60.200  1.00  0.00           H
ATOM   1372  CB  LEU A  92      86.620  32.000  59.810  1.00  0.00           C
ATOM   1373  HB1 LEU A  92      86.780  31.960  58.730  1.00  0.00           H
ATOM   1374  HB2 LEU A  92      85.900  31.190  59.960  1.00  0.00           H
ATOM   1375  CG  LEU A  92      87.910  31.630  60.540  1.00  0.00           C
ATOM   1376  HG  LEU A  92      88.700  32.380  60.430  1.00  0.00           H
ATOM   1377  CD1 LEU A  92      87.750  31.270  61.990  1.00  0.00           C
ATOM   1378 1HD1 LEU A  92      87.470  32.180  62.520  1.00  0.00           H
ATOM   1379 2HD1 LEU A  92      86.950  30.550  62.140  1.00  0.00           H
ATOM   1380 3HD1 LEU A  92      88.670  30.870  62.420  1.00  0.00           H
ATOM   1381  CD2 LEU A  92      88.450  30.390  59.860  1.00  0.00           C
ATOM   1382 1HD2 LEU A  92      88.700  30.630  58.830  1.00  0.00           H
ATOM   1383 2HD2 LEU A  92      89.350  29.940  60.300  1.00  0.00           H
ATOM   1384 3HD2 LEU A  92      87.720  29.580  59.820  1.00  0.00           H
ATOM   1385  C   LEU A  92      85.040  33.890  58.990  1.00  0.00           C
ATOM   1386  O   LEU A  92      83.870  33.520  58.910  1.00  0.00           O
ATOM   1387  N   ILE A  93      85.610  34.760  58.130  1.00  0.00           N
ATOM   1388  H   ILE A  93      86.600  34.960  58.070  1.00  0.00           H
ATOM   1389  CA  ILE A  93      84.860  35.350  56.980  1.00  0.00           C
ATOM   1390  HA  ILE A  93      83.930  34.830  56.770  1.00  0.00           H
ATOM   1391  CB  ILE A  93      84.460  36.820  57.300  1.00  0.00           C
ATOM   1392  HB  ILE A  93      85.330  37.430  57.070  1.00  0.00           H
ATOM   1393  CG2 ILE A  93      83.400  37.260  56.310  1.00  0.00           C
ATOM   1394 1HG2 ILE A  93      82.520  36.620  56.410  1.00  0.00           H
ATOM   1395 2HG2 ILE A  93      83.220  38.310  56.550  1.00  0.00           H
ATOM   1396 3HG2 ILE A  93      83.870  37.130  55.330  1.00  0.00           H
ATOM   1397  CG1 ILE A  93      84.130  37.140  58.760  1.00  0.00           C
ATOM   1398 1HG1 ILE A  93      84.120  38.230  58.740  1.00  0.00           H
ATOM   1399 2HG1 ILE A  93      84.890  36.830  59.470  1.00  0.00           H
ATOM   1400  CD  ILE A  93      82.670  36.660  59.270  1.00  0.00           C
ATOM   1401  HD1 ILE A  93      81.990  37.380  58.820  1.00  0.00           H
ATOM   1402  HD2 ILE A  93      82.350  35.710  58.840  1.00  0.00           H
ATOM   1403  HD3 ILE A  93      82.500  36.650  60.340  1.00  0.00           H
ATOM   1404  C   ILE A  93      85.760  35.270  55.650  1.00  0.00           C
ATOM   1405  O   ILE A  93      86.930  35.580  55.660  1.00  0.00           O
ATOM   1406  N   THR A  94      85.180  34.820  54.560  1.00  0.00           N
ATOM   1407  H   THR A  94      84.250  34.420  54.590  1.00  0.00           H
ATOM   1408  CA  THR A  94      85.870  34.520  53.330  1.00  0.00           C
ATOM   1409  HA  THR A  94      86.750  35.140  53.190  1.00  0.00           H
ATOM   1410  CB  THR A  94      86.380  33.090  53.240  1.00  0.00           C
ATOM   1411  HB  THR A  94      86.540  32.770  52.210  1.00  0.00           H
ATOM   1412  CG2 THR A  94      87.750  33.000  53.960  1.00  0.00           C
ATOM   1413 1HG2 THR A  94      87.640  33.200  55.020  1.00  0.00           H
ATOM   1414 2HG2 THR A  94      88.080  31.970  53.830  1.00  0.00           H
ATOM   1415 3HG2 THR A  94      88.560  33.600  53.530  1.00  0.00           H
ATOM   1416  OG1 THR A  94      85.620  32.130  53.900  1.00  0.00           O
ATOM   1417  HG1 THR A  94      85.330  32.460  54.760  1.00  0.00           H
ATOM   1418  C   THR A  94      84.950  34.850  52.090  1.00  0.00           C
ATOM   1419  O   THR A  94      83.770  34.520  52.060  1.00  0.00           O
ATOM   1420  N   GLY A  95      85.540  35.470  51.020  1.00  0.00           N
ATOM   1421  H   GLY A  95      86.460  35.810  51.230  1.00  0.00           H
ATOM   1422  CA  GLY A  95      85.020  35.420  49.640  1.00  0.00           C
ATOM   1423  HA1 GLY A  95      85.380  36.340  49.180  1.00  0.00           H
ATOM   1424  HA2 GLY A  95      83.930  35.410  49.680  1.00  0.00           H
ATOM   1425  C   GLY A  95      85.420  34.130  48.850  1.00  0.00           C
ATOM   1426  O   GLY A  95      85.830  33.130  49.390  1.00  0.00           O
ATOM   1427  N   LYS A  96      85.270  34.250  47.510  1.00  0.00           N
ATOM   1428  H   LYS A  96      85.050  35.170  47.160  1.00  0.00           H
ATOM   1429  CA  LYS A  96      85.290  33.160  46.530  1.00  0.00           C
ATOM   1430  HA  LYS A  96      85.780  32.300  46.990  1.00  0.00           H
ATOM   1431  CB  LYS A  96      83.850  32.770  46.140  1.00  0.00           C
ATOM   1432  HB1 LYS A  96      83.810  31.950  45.420  1.00  0.00           H
ATOM   1433  HB2 LYS A  96      83.360  33.630  45.660  1.00  0.00           H
ATOM   1434  CG  LYS A  96      83.040  32.230  47.300  1.00  0.00           C
ATOM   1435  HG1 LYS A  96      82.980  33.040  48.030  1.00  0.00           H
ATOM   1436  HG2 LYS A  96      83.580  31.340  47.600  1.00  0.00           H
ATOM   1437  CD  LYS A  96      81.610  31.860  46.960  1.00  0.00           C
ATOM   1438  HD1 LYS A  96      81.180  32.770  46.530  1.00  0.00           H
ATOM   1439  HD2 LYS A  96      81.090  31.570  47.870  1.00  0.00           H
ATOM   1440  CE  LYS A  96      81.530  30.750  45.940  1.00  0.00           C
ATOM   1441  HE1 LYS A  96      81.890  29.820  46.370  1.00  0.00           H
ATOM   1442  HE2 LYS A  96      82.020  30.990  45.000  1.00  0.00           H
ATOM   1443  NZ  LYS A  96      80.090  30.610  45.650  1.00  0.00           N
ATOM   1444  HZ1 LYS A  96      79.570  30.460  46.490  1.00  0.00           H
ATOM   1445  HZ2 LYS A  96      79.700  31.370  45.110  1.00  0.00           H
ATOM   1446  HZ3 LYS A  96      79.940  29.820  45.040  1.00  0.00           H
ATOM   1447  C   LYS A  96      86.140  33.380  45.240  1.00  0.00           C
ATOM   1448  O   LYS A  96      86.220  32.520  44.370  1.00  0.00           O
ATOM   1449  N   GLU A  97      86.700  34.560  45.090  1.00  0.00           N
ATOM   1450  H   GLU A  97      86.600  35.230  45.840  1.00  0.00           H
ATOM   1451  CA  GLU A  97      87.460  34.970  43.910  1.00  0.00           C
ATOM   1452  HA  GLU A  97      87.860  34.090  43.400  1.00  0.00           H
ATOM   1453  CB  GLU A  97      86.500  35.740  42.950  1.00  0.00           C
ATOM   1454  HB1 GLU A  97      86.900  36.750  42.810  1.00  0.00           H
ATOM   1455  HB2 GLU A  97      85.550  35.990  43.410  1.00  0.00           H
ATOM   1456  CG  GLU A  97      86.360  34.990  41.560  1.00  0.00           C
ATOM   1457  HG1 GLU A  97      85.530  35.440  41.020  1.00  0.00           H
ATOM   1458  HG2 GLU A  97      86.220  33.920  41.740  1.00  0.00           H
ATOM   1459  CD  GLU A  97      87.640  35.170  40.770  1.00  0.00           C
ATOM   1460  OE1 GLU A  97      87.510  35.670  39.580  1.00  0.00           O
ATOM   1461  OE2 GLU A  97      88.740  34.780  41.120  1.00  0.00           O
ATOM   1462  C   GLU A  97      88.710  35.810  44.310  1.00  0.00           C
ATOM   1463  O   GLU A  97      88.650  36.510  45.300  1.00  0.00           O
ATOM   1464  N   ASP A  98      89.820  35.690  43.560  1.00  0.00           N
ATOM   1465  H   ASP A  98      89.830  34.960  42.850  1.00  0.00           H
ATOM   1466  CA  ASP A  98      91.060  36.440  43.870  1.00  0.00           C
ATOM   1467  HA  ASP A  98      91.170  36.550  44.950  1.00  0.00           H
ATOM   1468  CB  ASP A  98      92.310  35.590  43.320  1.00  0.00           C
ATOM   1469  HB1 ASP A  98      92.080  35.230  42.320  1.00  0.00           H
ATOM   1470  HB2 ASP A  98      92.440  34.750  44.020  1.00  0.00           H
ATOM   1471  CG  ASP A  98      93.620  36.360  43.310  1.00  0.00           C
ATOM   1472  OD1 ASP A  98      93.770  37.450  43.890  1.00  0.00           O
ATOM   1473  OD2 ASP A  98      94.560  35.730  42.740  1.00  0.00           O
ATOM   1474  C   ASP A  98      90.970  37.850  43.300  1.00  0.00           C
ATOM   1475  O   ASP A  98      90.540  38.050  42.150  1.00  0.00           O
ATOM   1476  N   ALA A  99      91.230  38.850  44.100  1.00  0.00           N
ATOM   1477  H   ALA A  99      91.200  38.840  45.110  1.00  0.00           H
ATOM   1478  CA  ALA A  99      91.250  40.240  43.720  1.00  0.00           C
ATOM   1479  HA  ALA A  99      90.530  40.500  42.940  1.00  0.00           H
ATOM   1480  CB  ALA A  99      90.960  41.120  44.920  1.00  0.00           C
ATOM   1481  HB1 ALA A  99      91.050  42.170  44.660  1.00  0.00           H
ATOM   1482  HB2 ALA A  99      89.960  40.890  45.300  1.00  0.00           H
ATOM   1483  HB3 ALA A  99      91.700  40.920  45.690  1.00  0.00           H
ATOM   1484  C   ALA A  99      92.560  40.760  43.140  1.00  0.00           C
ATOM   1485  O   ALA A  99      92.790  41.990  43.140  1.00  0.00           O
ATOM   1486  N   ALA A 100      93.380  39.800  42.590  1.00  0.00           N
ATOM   1487  H   ALA A 100      93.240  38.800  42.580  1.00  0.00           H
ATOM   1488  CA  ALA A 100      94.520  40.070  41.680  1.00  0.00           C
ATOM   1489  HA  ALA A 100      94.930  39.110  41.350  1.00  0.00           H
ATOM   1490  CB  ALA A 100      94.080  40.870  40.480  1.00  0.00           C
ATOM   1491  HB1 ALA A 100      94.840  40.800  39.700  1.00  0.00           H
ATOM   1492  HB2 ALA A 100      93.150  40.480  40.070  1.00  0.00           H
ATOM   1493  HB3 ALA A 100      93.960  41.910  40.780  1.00  0.00           H
ATOM   1494  C   ALA A 100      95.720  40.750  42.360  1.00  0.00           C
ATOM   1495  O   ALA A 100      96.550  41.420  41.760  1.00  0.00           O
ATOM   1496  N   ASN A 101      95.710  40.800  43.740  1.00  0.00           N
ATOM   1497  H   ASN A 101      94.940  40.360  44.220  1.00  0.00           H
ATOM   1498  CA  ASN A 101      96.580  41.680  44.580  1.00  0.00           C
ATOM   1499  HA  ASN A 101      96.240  41.470  45.600  1.00  0.00           H
ATOM   1500  CB  ASN A 101      98.060  41.380  44.470  1.00  0.00           C
ATOM   1501  HB1 ASN A 101      98.590  42.040  43.780  1.00  0.00           H
ATOM   1502  HB2 ASN A 101      98.230  40.340  44.180  1.00  0.00           H
ATOM   1503  CG  ASN A 101      98.730  41.540  45.810  1.00  0.00           C
ATOM   1504  OD1 ASN A 101      99.690  42.280  45.990  1.00  0.00           O
ATOM   1505  ND2 ASN A 101      98.440  40.780  46.850  1.00  0.00           N
ATOM   1506 1HD2 ASN A 101      97.720  40.080  46.860  1.00  0.00           H
ATOM   1507 2HD2 ASN A 101      99.050  40.850  47.660  1.00  0.00           H
ATOM   1508  C   ASN A 101      96.330  43.210  44.420  1.00  0.00           C
ATOM   1509  O   ASN A 101      97.150  43.960  44.830  1.00  0.00           O
ATOM   1510  N   ASN A 102      95.230  43.650  43.870  1.00  0.00           N
ATOM   1511  H   ASN A 102      94.660  42.930  43.440  1.00  0.00           H
ATOM   1512  CA  ASN A 102      94.950  45.020  43.390  1.00  0.00           C
ATOM   1513  HA  ASN A 102      95.890  45.560  43.410  1.00  0.00           H
ATOM   1514  CB  ASN A 102      94.580  44.950  41.900  1.00  0.00           C
ATOM   1515  HB1 ASN A 102      93.930  44.090  41.710  1.00  0.00           H
ATOM   1516  HB2 ASN A 102      95.480  44.780  41.310  1.00  0.00           H
ATOM   1517  CG  ASN A 102      93.810  46.170  41.340  1.00  0.00           C
ATOM   1518  OD1 ASN A 102      93.650  47.250  41.870  1.00  0.00           O
ATOM   1519  ND2 ASN A 102      93.140  45.880  40.180  1.00  0.00           N
ATOM   1520 1HD2 ASN A 102      93.300  45.010  39.700  1.00  0.00           H
ATOM   1521 2HD2 ASN A 102      92.650  46.660  39.760  1.00  0.00           H
ATOM   1522  C   ASN A 102      93.900  45.650  44.300  1.00  0.00           C
ATOM   1523  O   ASN A 102      92.720  45.340  44.260  1.00  0.00           O
ATOM   1524  N   TYR A 103      94.320  46.610  45.100  1.00  0.00           N
ATOM   1525  H   TYR A 103      95.290  46.760  45.370  1.00  0.00           H
ATOM   1526  CA  TYR A 103      93.430  47.510  46.000  1.00  0.00           C
ATOM   1527  HA  TYR A 103      93.240  46.990  46.930  1.00  0.00           H
ATOM   1528  CB  TYR A 103      94.200  48.820  46.360  1.00  0.00           C
ATOM   1529  HB1 TYR A 103      94.540  49.360  45.480  1.00  0.00           H
ATOM   1530  HB2 TYR A 103      95.100  48.640  46.950  1.00  0.00           H
ATOM   1531  CG  TYR A 103      93.430  49.760  47.230  1.00  0.00           C
ATOM   1532  CD1 TYR A 103      92.370  50.560  46.740  1.00  0.00           C
ATOM   1533  HD1 TYR A 103      91.970  50.500  45.740  1.00  0.00           H
ATOM   1534  CE1 TYR A 103      91.840  51.610  47.570  1.00  0.00           C
ATOM   1535  HE1 TYR A 103      91.040  52.250  47.240  1.00  0.00           H
ATOM   1536  CZ  TYR A 103      92.380  51.730  48.880  1.00  0.00           C
ATOM   1537  OH  TYR A 103      91.860  52.650  49.680  1.00  0.00           O
ATOM   1538  HH  TYR A 103      91.190  53.150  49.200  1.00  0.00           H
ATOM   1539  CE2 TYR A 103      93.420  50.930  49.390  1.00  0.00           C
ATOM   1540  HE2 TYR A 103      93.800  51.030  50.400  1.00  0.00           H
ATOM   1541  CD2 TYR A 103      93.930  49.900  48.560  1.00  0.00           C
ATOM   1542  HD2 TYR A 103      94.760  49.270  48.840  1.00  0.00           H
ATOM   1543  C   TYR A 103      92.130  47.840  45.280  1.00  0.00           C
ATOM   1544  O   TYR A 103      91.040  47.490  45.810  1.00  0.00           O
ATOM   1545  N   ALA A 104      92.160  48.370  44.070  1.00  0.00           N
ATOM   1546  H   ALA A 104      93.030  48.560  43.590  1.00  0.00           H
ATOM   1547  CA  ALA A 104      90.880  48.810  43.510  1.00  0.00           C
ATOM   1548  HA  ALA A 104      90.380  49.370  44.300  1.00  0.00           H
ATOM   1549  CB  ALA A 104      91.210  49.830  42.440  1.00  0.00           C
ATOM   1550  HB1 ALA A 104      90.360  50.120  41.820  1.00  0.00           H
ATOM   1551  HB2 ALA A 104      91.750  50.630  42.940  1.00  0.00           H
ATOM   1552  HB3 ALA A 104      91.970  49.340  41.830  1.00  0.00           H
ATOM   1553  C   ALA A 104      89.970  47.670  43.110  1.00  0.00           C
ATOM   1554  O   ALA A 104      88.760  47.780  43.240  1.00  0.00           O
ATOM   1555  N   ARG A 105      90.460  46.470  42.770  1.00  0.00           N
ATOM   1556  H   ARG A 105      91.460  46.460  42.650  1.00  0.00           H
ATOM   1557  CA  ARG A 105      89.660  45.240  42.530  1.00  0.00           C
ATOM   1558  HA  ARG A 105      88.810  45.400  41.860  1.00  0.00           H
ATOM   1559  CB  ARG A 105      90.570  44.210  41.770  1.00  0.00           C
ATOM   1560  HB1 ARG A 105      91.350  43.880  42.450  1.00  0.00           H
ATOM   1561  HB2 ARG A 105      90.890  44.690  40.850  1.00  0.00           H
ATOM   1562  CG  ARG A 105      89.820  42.940  41.310  1.00  0.00           C
ATOM   1563  HG1 ARG A 105      89.590  42.270  42.140  1.00  0.00           H
ATOM   1564  HG2 ARG A 105      90.540  42.390  40.690  1.00  0.00           H
ATOM   1565  CD  ARG A 105      88.620  43.230  40.420  1.00  0.00           C
ATOM   1566  HD1 ARG A 105      88.980  44.050  39.810  1.00  0.00           H
ATOM   1567  HD2 ARG A 105      87.800  43.540  41.060  1.00  0.00           H
ATOM   1568  NE  ARG A 105      88.170  42.070  39.600  1.00  0.00           N
ATOM   1569  HE  ARG A 105      88.690  41.200  39.660  1.00  0.00           H
ATOM   1570  CZ  ARG A 105      87.170  42.090  38.750  1.00  0.00           C
ATOM   1571  NH1 ARG A 105      86.510  43.230  38.500  1.00  0.00           N
ATOM   1572 1HH1 ARG A 105      86.970  44.060  38.840  1.00  0.00           H
ATOM   1573 2HH1 ARG A 105      85.860  43.240  37.730  1.00  0.00           H
ATOM   1574  NH2 ARG A 105      86.800  40.990  38.110  1.00  0.00           N
ATOM   1575 1HH2 ARG A 105      87.070  40.070  38.430  1.00  0.00           H
ATOM   1576 2HH2 ARG A 105      86.000  41.060  37.500  1.00  0.00           H
ATOM   1577  C   ARG A 105      88.950  44.760  43.840  1.00  0.00           C
ATOM   1578  O   ARG A 105      87.800  44.230  43.780  1.00  0.00           O
ATOM   1579  N   GLY A 106      89.600  44.920  45.030  1.00  0.00           N
ATOM   1580  H   GLY A 106      90.460  45.430  44.930  1.00  0.00           H
ATOM   1581  CA  GLY A 106      88.990  44.500  46.280  1.00  0.00           C
ATOM   1582  HA1 GLY A 106      89.680  44.020  46.980  1.00  0.00           H
ATOM   1583  HA2 GLY A 106      88.320  43.650  46.150  1.00  0.00           H
ATOM   1584  C   GLY A 106      88.290  45.590  47.120  1.00  0.00           C
ATOM   1585  O   GLY A 106      87.340  45.280  47.900  1.00  0.00           O
ATOM   1586  N   HIS A 107      88.530  46.850  46.830  1.00  0.00           N
ATOM   1587  H   HIS A 107      89.350  46.950  46.250  1.00  0.00           H
ATOM   1588  CA  HIS A 107      87.890  48.060  47.450  1.00  0.00           C
ATOM   1589  HA  HIS A 107      87.680  47.800  48.480  1.00  0.00           H
ATOM   1590  CB  HIS A 107      88.960  49.220  47.500  1.00  0.00           C
ATOM   1591  HB1 HIS A 107      89.140  49.540  46.470  1.00  0.00           H
ATOM   1592  HB2 HIS A 107      89.880  48.710  47.770  1.00  0.00           H
ATOM   1593  CG  HIS A 107      88.700  50.390  48.400  1.00  0.00           C
ATOM   1594  ND1 HIS A 107      88.710  50.390  49.820  1.00  0.00           N
ATOM   1595  HD1 HIS A 107      89.210  49.740  50.410  1.00  0.00           H
ATOM   1596  CE1 HIS A 107      88.310  51.570  50.230  1.00  0.00           C
ATOM   1597  HE1 HIS A 107      88.250  51.780  51.290  1.00  0.00           H
ATOM   1598  NE2 HIS A 107      88.040  52.390  49.220  1.00  0.00           N
ATOM   1599  CD2 HIS A 107      88.280  51.620  48.030  1.00  0.00           C
ATOM   1600  HD2 HIS A 107      88.050  51.940  47.020  1.00  0.00           H
ATOM   1601  C   HIS A 107      86.640  48.570  46.750  1.00  0.00           C
ATOM   1602  O   HIS A 107      85.840  49.260  47.390  1.00  0.00           O
ATOM   1603  N   TYR A 108      86.460  48.240  45.520  1.00  0.00           N
ATOM   1604  H   TYR A 108      87.230  47.850  44.990  1.00  0.00           H
ATOM   1605  CA  TYR A 108      85.220  48.500  44.820  1.00  0.00           C
ATOM   1606  HA  TYR A 108      84.510  48.950  45.510  1.00  0.00           H
ATOM   1607  CB  TYR A 108      85.640  49.340  43.600  1.00  0.00           C
ATOM   1608  HB1 TYR A 108      84.830  49.530  42.890  1.00  0.00           H
ATOM   1609  HB2 TYR A 108      86.280  48.750  42.950  1.00  0.00           H
ATOM   1610  CG  TYR A 108      86.400  50.640  43.920  1.00  0.00           C
ATOM   1611  CD1 TYR A 108      85.790  51.660  44.690  1.00  0.00           C
ATOM   1612  HD1 TYR A 108      84.780  51.550  45.060  1.00  0.00           H
ATOM   1613  CE1 TYR A 108      86.480  52.870  44.980  1.00  0.00           C
ATOM   1614  HE1 TYR A 108      86.050  53.600  45.650  1.00  0.00           H
ATOM   1615  CZ  TYR A 108      87.800  52.990  44.600  1.00  0.00           C
ATOM   1616  OH  TYR A 108      88.570  54.010  45.050  1.00  0.00           O
ATOM   1617  HH  TYR A 108      88.130  54.510  45.740  1.00  0.00           H
ATOM   1618  CE2 TYR A 108      88.410  52.050  43.770  1.00  0.00           C
ATOM   1619  HE2 TYR A 108      89.410  52.290  43.450  1.00  0.00           H
ATOM   1620  CD2 TYR A 108      87.670  50.880  43.460  1.00  0.00           C
ATOM   1621  HD2 TYR A 108      88.070  50.100  42.830  1.00  0.00           H
ATOM   1622  C   TYR A 108      84.490  47.180  44.320  1.00  0.00           C
ATOM   1623  O   TYR A 108      83.350  46.960  44.700  1.00  0.00           O
ATOM   1624  N   THR A 109      85.200  46.230  43.660  1.00  0.00           N
ATOM   1625  H   THR A 109      86.200  46.300  43.540  1.00  0.00           H
ATOM   1626  CA  THR A 109      84.480  45.200  42.940  1.00  0.00           C
ATOM   1627  HA  THR A 109      83.480  45.590  42.810  1.00  0.00           H
ATOM   1628  CB  THR A 109      84.950  45.010  41.490  1.00  0.00           C
ATOM   1629  HB  THR A 109      86.010  44.800  41.600  1.00  0.00           H
ATOM   1630  CG2 THR A 109      84.130  43.980  40.630  1.00  0.00           C
ATOM   1631 1HG2 THR A 109      84.220  44.070  39.540  1.00  0.00           H
ATOM   1632 2HG2 THR A 109      84.520  43.020  40.960  1.00  0.00           H
ATOM   1633 3HG2 THR A 109      83.100  44.060  40.950  1.00  0.00           H
ATOM   1634  OG1 THR A 109      84.830  46.210  40.850  1.00  0.00           O
ATOM   1635  HG1 THR A 109      85.600  46.440  40.340  1.00  0.00           H
ATOM   1636  C   THR A 109      84.260  43.930  43.690  1.00  0.00           C
ATOM   1637  O   THR A 109      83.170  43.380  43.560  1.00  0.00           O
ATOM   1638  N   ILE A 110      85.050  43.470  44.650  1.00  0.00           N
ATOM   1639  H   ILE A 110      85.980  43.860  44.720  1.00  0.00           H
ATOM   1640  CA  ILE A 110      84.860  42.110  45.250  1.00  0.00           C
ATOM   1641  HA  ILE A 110      83.860  41.820  44.920  1.00  0.00           H
ATOM   1642  CB  ILE A 110      85.920  41.110  44.760  1.00  0.00           C
ATOM   1643  HB  ILE A 110      86.810  41.530  45.230  1.00  0.00           H
ATOM   1644  CG2 ILE A 110      85.540  39.740  45.310  1.00  0.00           C
ATOM   1645 1HG2 ILE A 110      85.590  39.690  46.400  1.00  0.00           H
ATOM   1646 2HG2 ILE A 110      84.560  39.420  44.960  1.00  0.00           H
ATOM   1647 3HG2 ILE A 110      86.180  38.960  44.900  1.00  0.00           H
ATOM   1648  CG1 ILE A 110      86.040  40.860  43.240  1.00  0.00           C
ATOM   1649 1HG1 ILE A 110      85.940  41.820  42.730  1.00  0.00           H
ATOM   1650 2HG1 ILE A 110      85.310  40.220  42.750  1.00  0.00           H
ATOM   1651  CD  ILE A 110      87.400  40.330  42.940  1.00  0.00           C
ATOM   1652  HD1 ILE A 110      88.080  40.710  43.700  1.00  0.00           H
ATOM   1653  HD2 ILE A 110      87.350  39.240  42.990  1.00  0.00           H
ATOM   1654  HD3 ILE A 110      87.730  40.670  41.960  1.00  0.00           H
ATOM   1655  C   ILE A 110      84.690  42.130  46.820  1.00  0.00           C
ATOM   1656  O   ILE A 110      83.860  41.410  47.270  1.00  0.00           O
ATOM   1657  N   GLY A 111      85.300  43.060  47.510  1.00  0.00           N
ATOM   1658  H   GLY A 111      86.040  43.590  47.080  1.00  0.00           H
ATOM   1659  CA  GLY A 111      85.140  43.320  48.960  1.00  0.00           C
ATOM   1660  HA1 GLY A 111      85.640  44.200  49.350  1.00  0.00           H
ATOM   1661  HA2 GLY A 111      85.530  42.480  49.540  1.00  0.00           H
ATOM   1662  C   GLY A 111      83.620  43.540  49.320  1.00  0.00           C
ATOM   1663  O   GLY A 111      83.160  43.040  50.380  1.00  0.00           O
ATOM   1664  N   LYS A 112      82.790  44.190  48.470  1.00  0.00           N
ATOM   1665  H   LYS A 112      83.250  44.590  47.660  1.00  0.00           H
ATOM   1666  CA  LYS A 112      81.330  44.410  48.560  1.00  0.00           C
ATOM   1667  HA  LYS A 112      81.110  45.020  49.440  1.00  0.00           H
ATOM   1668  CB  LYS A 112      80.960  45.270  47.350  1.00  0.00           C
ATOM   1669  HB1 LYS A 112      81.610  46.140  47.280  1.00  0.00           H
ATOM   1670  HB2 LYS A 112      79.970  45.700  47.520  1.00  0.00           H
ATOM   1671  CG  LYS A 112      80.940  44.560  46.000  1.00  0.00           C
ATOM   1672  HG1 LYS A 112      80.340  43.660  46.140  1.00  0.00           H
ATOM   1673  HG2 LYS A 112      81.920  44.230  45.650  1.00  0.00           H
ATOM   1674  CD  LYS A 112      80.200  45.430  44.940  1.00  0.00           C
ATOM   1675  HD1 LYS A 112      80.640  46.420  45.030  1.00  0.00           H
ATOM   1676  HD2 LYS A 112      79.150  45.550  45.210  1.00  0.00           H
ATOM   1677  CE  LYS A 112      80.380  44.740  43.560  1.00  0.00           C
ATOM   1678  HE1 LYS A 112      80.190  43.660  43.610  1.00  0.00           H
ATOM   1679  HE2 LYS A 112      81.430  44.900  43.290  1.00  0.00           H
ATOM   1680  NZ  LYS A 112      79.520  45.530  42.620  1.00  0.00           N
ATOM   1681  HZ1 LYS A 112      78.570  45.570  42.960  1.00  0.00           H
ATOM   1682  HZ2 LYS A 112      79.760  46.510  42.610  1.00  0.00           H
ATOM   1683  HZ3 LYS A 112      79.520  45.240  41.650  1.00  0.00           H
ATOM   1684  C   LYS A 112      80.450  43.120  48.770  1.00  0.00           C
ATOM   1685  O   LYS A 112      79.280  43.190  49.200  1.00  0.00           O
ATOM   1686  N   GLU A 113      81.050  41.930  48.410  1.00  0.00           N
ATOM   1687  H   GLU A 113      81.820  42.010  47.760  1.00  0.00           H
ATOM   1688  CA  GLU A 113      80.490  40.620  48.790  1.00  0.00           C
ATOM   1689  HA  GLU A 113      79.480  40.560  48.390  1.00  0.00           H
ATOM   1690  CB  GLU A 113      81.280  39.510  48.080  1.00  0.00           C
ATOM   1691  HB1 GLU A 113      80.920  38.550  48.450  1.00  0.00           H
ATOM   1692  HB2 GLU A 113      82.310  39.680  48.380  1.00  0.00           H
ATOM   1693  CG  GLU A 113      81.210  39.530  46.540  1.00  0.00           C
ATOM   1694  HG1 GLU A 113      81.590  38.560  46.190  1.00  0.00           H
ATOM   1695  HG2 GLU A 113      81.860  40.330  46.180  1.00  0.00           H
ATOM   1696  CD  GLU A 113      79.840  39.680  45.960  1.00  0.00           C
ATOM   1697  OE1 GLU A 113      79.480  40.790  45.440  1.00  0.00           O
ATOM   1698  OE2 GLU A 113      79.040  38.760  46.150  1.00  0.00           O
ATOM   1699  C   GLU A 113      80.420  40.370  50.280  1.00  0.00           C
ATOM   1700  O   GLU A 113      79.400  39.880  50.700  1.00  0.00           O
ATOM   1701  N   ILE A 114      81.490  40.720  51.010  1.00  0.00           N
ATOM   1702  H   ILE A 114      82.210  41.270  50.570  1.00  0.00           H
ATOM   1703  CA  ILE A 114      81.620  40.300  52.460  1.00  0.00           C
ATOM   1704  HA  ILE A 114      80.600  39.960  52.640  1.00  0.00           H
ATOM   1705  CB  ILE A 114      82.620  39.080  52.550  1.00  0.00           C
ATOM   1706  HB  ILE A 114      82.600  38.810  53.600  1.00  0.00           H
ATOM   1707  CG2 ILE A 114      82.100  37.870  51.730  1.00  0.00           C
ATOM   1708 1HG2 ILE A 114      82.430  36.950  52.210  1.00  0.00           H
ATOM   1709 2HG2 ILE A 114      81.010  37.770  51.680  1.00  0.00           H
ATOM   1710 3HG2 ILE A 114      82.410  37.950  50.690  1.00  0.00           H
ATOM   1711  CG1 ILE A 114      84.120  39.570  52.260  1.00  0.00           C
ATOM   1712 1HG1 ILE A 114      84.370  40.140  53.160  1.00  0.00           H
ATOM   1713 2HG1 ILE A 114      84.140  40.230  51.400  1.00  0.00           H
ATOM   1714  CD  ILE A 114      85.050  38.440  52.120  1.00  0.00           C
ATOM   1715  HD1 ILE A 114      86.090  38.760  52.160  1.00  0.00           H
ATOM   1716  HD2 ILE A 114      84.790  37.690  52.870  1.00  0.00           H
ATOM   1717  HD3 ILE A 114      84.910  38.060  51.110  1.00  0.00           H
ATOM   1718  C   ILE A 114      81.810  41.410  53.460  1.00  0.00           C
ATOM   1719  O   ILE A 114      82.130  41.110  54.650  1.00  0.00           O
ATOM   1720  N   ILE A 115      81.660  42.700  53.060  1.00  0.00           N
ATOM   1721  H   ILE A 115      81.440  42.890  52.100  1.00  0.00           H
ATOM   1722  CA  ILE A 115      81.840  43.840  53.930  1.00  0.00           C
ATOM   1723  HA  ILE A 115      82.770  43.630  54.460  1.00  0.00           H
ATOM   1724  CB  ILE A 115      82.080  45.160  53.020  1.00  0.00           C
ATOM   1725  HB  ILE A 115      82.690  44.920  52.150  1.00  0.00           H
ATOM   1726  CG2 ILE A 115      80.760  45.790  52.380  1.00  0.00           C
ATOM   1727 1HG2 ILE A 115      80.890  46.580  51.640  1.00  0.00           H
ATOM   1728 2HG2 ILE A 115      80.250  44.950  51.910  1.00  0.00           H
ATOM   1729 3HG2 ILE A 115      80.150  46.090  53.240  1.00  0.00           H
ATOM   1730  CG1 ILE A 115      82.810  46.310  53.820  1.00  0.00           C
ATOM   1731 1HG1 ILE A 115      82.170  46.700  54.610  1.00  0.00           H
ATOM   1732 2HG1 ILE A 115      82.970  47.140  53.130  1.00  0.00           H
ATOM   1733  CD  ILE A 115      84.090  45.800  54.490  1.00  0.00           C
ATOM   1734  HD1 ILE A 115      84.630  45.350  53.660  1.00  0.00           H
ATOM   1735  HD2 ILE A 115      84.630  46.660  54.890  1.00  0.00           H
ATOM   1736  HD3 ILE A 115      83.920  45.090  55.310  1.00  0.00           H
ATOM   1737  C   ILE A 115      80.820  43.830  55.020  1.00  0.00           C
ATOM   1738  O   ILE A 115      80.980  44.100  56.180  1.00  0.00           O
ATOM   1739  N   ASP A 116      79.580  43.550  54.610  1.00  0.00           N
ATOM   1740  H   ASP A 116      79.460  43.420  53.610  1.00  0.00           H
ATOM   1741  CA  ASP A 116      78.460  43.490  55.540  1.00  0.00           C
ATOM   1742  HA  ASP A 116      78.590  44.300  56.260  1.00  0.00           H
ATOM   1743  CB  ASP A 116      77.100  43.500  54.850  1.00  0.00           C
ATOM   1744  HB1 ASP A 116      76.340  43.720  55.600  1.00  0.00           H
ATOM   1745  HB2 ASP A 116      76.790  42.520  54.500  1.00  0.00           H
ATOM   1746  CG  ASP A 116      76.960  44.470  53.710  1.00  0.00           C
ATOM   1747  OD1 ASP A 116      77.180  45.670  53.970  1.00  0.00           O
ATOM   1748  OD2 ASP A 116      76.500  44.070  52.650  1.00  0.00           O
ATOM   1749  C   ASP A 116      78.570  42.250  56.380  1.00  0.00           C
ATOM   1750  O   ASP A 116      78.280  42.340  57.550  1.00  0.00           O
ATOM   1751  N   LEU A 117      79.010  41.110  55.880  1.00  0.00           N
ATOM   1752  H   LEU A 117      79.320  41.190  54.920  1.00  0.00           H
ATOM   1753  CA  LEU A 117      79.090  39.950  56.720  1.00  0.00           C
ATOM   1754  HA  LEU A 117      78.080  39.740  57.070  1.00  0.00           H
ATOM   1755  CB  LEU A 117      79.470  38.660  55.910  1.00  0.00           C
ATOM   1756  HB1 LEU A 117      79.970  37.980  56.600  1.00  0.00           H
ATOM   1757  HB2 LEU A 117      80.290  38.960  55.250  1.00  0.00           H
ATOM   1758  CG  LEU A 117      78.320  38.030  55.120  1.00  0.00           C
ATOM   1759  HG  LEU A 117      77.450  37.920  55.770  1.00  0.00           H
ATOM   1760  CD1 LEU A 117      77.910  38.800  53.860  1.00  0.00           C
ATOM   1761 1HD1 LEU A 117      77.300  39.680  54.080  1.00  0.00           H
ATOM   1762 2HD1 LEU A 117      78.760  39.160  53.280  1.00  0.00           H
ATOM   1763 3HD1 LEU A 117      77.270  38.160  53.260  1.00  0.00           H
ATOM   1764  CD2 LEU A 117      78.850  36.640  54.800  1.00  0.00           C
ATOM   1765 1HD2 LEU A 117      79.190  35.990  55.610  1.00  0.00           H
ATOM   1766 2HD2 LEU A 117      78.180  36.080  54.150  1.00  0.00           H
ATOM   1767 3HD2 LEU A 117      79.760  36.780  54.220  1.00  0.00           H
ATOM   1768  C   LEU A 117      80.090  40.030  57.890  1.00  0.00           C
ATOM   1769  O   LEU A 117      79.800  39.460  58.960  1.00  0.00           O
ATOM   1770  N   VAL A 118      81.270  40.710  57.720  1.00  0.00           N
ATOM   1771  H   VAL A 118      81.570  41.030  56.810  1.00  0.00           H
ATOM   1772  CA  VAL A 118      82.250  40.970  58.790  1.00  0.00           C
ATOM   1773  HA  VAL A 118      82.370  40.000  59.270  1.00  0.00           H
ATOM   1774  CB  VAL A 118      83.680  41.300  58.320  1.00  0.00           C
ATOM   1775  HB  VAL A 118      83.970  40.510  57.620  1.00  0.00           H
ATOM   1776  CG1 VAL A 118      83.690  42.640  57.530  1.00  0.00           C
ATOM   1777 1HG1 VAL A 118      84.740  42.730  57.250  1.00  0.00           H
ATOM   1778 2HG1 VAL A 118      83.140  42.580  56.590  1.00  0.00           H
ATOM   1779 3HG1 VAL A 118      83.520  43.530  58.130  1.00  0.00           H
ATOM   1780  CG2 VAL A 118      84.710  41.180  59.380  1.00  0.00           C
ATOM   1781 1HG2 VAL A 118      84.350  41.800  60.200  1.00  0.00           H
ATOM   1782 2HG2 VAL A 118      84.910  40.140  59.630  1.00  0.00           H
ATOM   1783 3HG2 VAL A 118      85.680  41.610  59.120  1.00  0.00           H
ATOM   1784  C   VAL A 118      81.660  42.000  59.800  1.00  0.00           C
ATOM   1785  O   VAL A 118      81.990  41.920  60.970  1.00  0.00           O
ATOM   1786  N   LEU A 119      80.870  43.040  59.430  1.00  0.00           N
ATOM   1787  H   LEU A 119      80.770  43.260  58.450  1.00  0.00           H
ATOM   1788  CA  LEU A 119      80.180  43.980  60.330  1.00  0.00           C
ATOM   1789  HA  LEU A 119      80.880  44.390  61.060  1.00  0.00           H
ATOM   1790  CB  LEU A 119      79.550  45.130  59.520  1.00  0.00           C
ATOM   1791  HB1 LEU A 119      78.890  45.730  60.150  1.00  0.00           H
ATOM   1792  HB2 LEU A 119      78.930  44.650  58.760  1.00  0.00           H
ATOM   1793  CG  LEU A 119      80.540  46.170  58.800  1.00  0.00           C
ATOM   1794  HG  LEU A 119      81.310  45.660  58.220  1.00  0.00           H
ATOM   1795  CD1 LEU A 119      79.660  46.930  57.770  1.00  0.00           C
ATOM   1796 1HD1 LEU A 119      79.270  46.260  57.000  1.00  0.00           H
ATOM   1797 2HD1 LEU A 119      78.790  47.420  58.190  1.00  0.00           H
ATOM   1798 3HD1 LEU A 119      80.190  47.800  57.390  1.00  0.00           H
ATOM   1799  CD2 LEU A 119      81.360  47.160  59.690  1.00  0.00           C
ATOM   1800 1HD2 LEU A 119      81.930  47.810  59.020  1.00  0.00           H
ATOM   1801 2HD2 LEU A 119      80.570  47.710  60.210  1.00  0.00           H
ATOM   1802 3HD2 LEU A 119      82.080  46.640  60.320  1.00  0.00           H
ATOM   1803  C   LEU A 119      79.120  43.260  61.160  1.00  0.00           C
ATOM   1804  O   LEU A 119      78.960  43.600  62.350  1.00  0.00           O
ATOM   1805  N   ASP A 120      78.480  42.250  60.560  1.00  0.00           N
ATOM   1806  H   ASP A 120      78.600  42.090  59.570  1.00  0.00           H
ATOM   1807  CA  ASP A 120      77.620  41.350  61.440  1.00  0.00           C
ATOM   1808  HA  ASP A 120      76.870  42.020  61.870  1.00  0.00           H
ATOM   1809  CB  ASP A 120      76.710  40.370  60.480  1.00  0.00           C
ATOM   1810  HB1 ASP A 120      77.500  39.830  59.960  1.00  0.00           H
ATOM   1811  HB2 ASP A 120      76.080  40.900  59.770  1.00  0.00           H
ATOM   1812  CG  ASP A 120      75.880  39.440  61.300  1.00  0.00           C
ATOM   1813  OD1 ASP A 120      76.270  38.270  61.600  1.00  0.00           O
ATOM   1814  OD2 ASP A 120      74.780  39.850  61.670  1.00  0.00           O
ATOM   1815  C   ASP A 120      78.350  40.490  62.450  1.00  0.00           C
ATOM   1816  O   ASP A 120      77.940  40.370  63.600  1.00  0.00           O
ATOM   1817  N   ARG A 121      79.570  40.000  62.160  1.00  0.00           N
ATOM   1818  H   ARG A 121      79.930  40.150  61.220  1.00  0.00           H
ATOM   1819  CA  ARG A 121      80.410  39.370  63.180  1.00  0.00           C
ATOM   1820  HA  ARG A 121      79.630  38.870  63.760  1.00  0.00           H
ATOM   1821  CB  ARG A 121      81.340  38.310  62.600  1.00  0.00           C
ATOM   1822  HB1 ARG A 121      82.070  38.620  61.850  1.00  0.00           H
ATOM   1823  HB2 ARG A 121      80.720  37.590  62.070  1.00  0.00           H
ATOM   1824  CG  ARG A 121      82.190  37.440  63.580  1.00  0.00           C
ATOM   1825  HG1 ARG A 121      82.970  38.010  64.070  1.00  0.00           H
ATOM   1826  HG2 ARG A 121      82.730  36.750  62.940  1.00  0.00           H
ATOM   1827  CD  ARG A 121      81.220  36.650  64.500  1.00  0.00           C
ATOM   1828  HD1 ARG A 121      80.780  37.290  65.260  1.00  0.00           H
ATOM   1829  HD2 ARG A 121      81.910  35.970  64.990  1.00  0.00           H
ATOM   1830  NE  ARG A 121      80.100  35.980  63.780  1.00  0.00           N
ATOM   1831  HE  ARG A 121      79.760  36.460  62.970  1.00  0.00           H
ATOM   1832  CZ  ARG A 121      79.570  34.800  64.160  1.00  0.00           C
ATOM   1833  NH1 ARG A 121      79.900  34.150  65.230  1.00  0.00           N
ATOM   1834 1HH1 ARG A 121      80.510  34.590  65.900  1.00  0.00           H
ATOM   1835 2HH1 ARG A 121      79.340  33.370  65.550  1.00  0.00           H
ATOM   1836  NH2 ARG A 121      78.580  34.380  63.470  1.00  0.00           N
ATOM   1837 1HH2 ARG A 121      78.400  34.950  62.660  1.00  0.00           H
ATOM   1838 2HH2 ARG A 121      78.110  33.540  63.790  1.00  0.00           H
ATOM   1839  C   ARG A 121      80.980  40.340  64.210  1.00  0.00           C
ATOM   1840  O   ARG A 121      80.910  39.970  65.400  1.00  0.00           O
ATOM   1841  N   ILE A 122      81.410  41.560  63.810  1.00  0.00           N
ATOM   1842  H   ILE A 122      81.450  41.720  62.810  1.00  0.00           H
ATOM   1843  CA  ILE A 122      81.720  42.600  64.780  1.00  0.00           C
ATOM   1844  HA  ILE A 122      82.480  42.150  65.420  1.00  0.00           H
ATOM   1845  CB  ILE A 122      82.420  43.790  64.160  1.00  0.00           C
ATOM   1846  HB  ILE A 122      81.870  43.940  63.230  1.00  0.00           H
ATOM   1847  CG2 ILE A 122      82.550  45.020  64.980  1.00  0.00           C
ATOM   1848 1HG2 ILE A 122      81.590  45.530  65.020  1.00  0.00           H
ATOM   1849 2HG2 ILE A 122      82.970  44.670  65.920  1.00  0.00           H
ATOM   1850 3HG2 ILE A 122      83.320  45.740  64.730  1.00  0.00           H
ATOM   1851  CG1 ILE A 122      83.770  43.380  63.660  1.00  0.00           C
ATOM   1852 1HG1 ILE A 122      83.760  42.380  63.210  1.00  0.00           H
ATOM   1853 2HG1 ILE A 122      84.400  43.250  64.540  1.00  0.00           H
ATOM   1854  CD  ILE A 122      84.380  44.360  62.660  1.00  0.00           C
ATOM   1855  HD1 ILE A 122      85.270  43.930  62.210  1.00  0.00           H
ATOM   1856  HD2 ILE A 122      83.640  44.590  61.890  1.00  0.00           H
ATOM   1857  HD3 ILE A 122      84.730  45.330  63.000  1.00  0.00           H
ATOM   1858  C   ILE A 122      80.530  43.000  65.680  1.00  0.00           C
ATOM   1859  O   ILE A 122      80.760  42.990  66.890  1.00  0.00           O
ATOM   1860  N   ARG A 123      79.340  43.310  65.180  1.00  0.00           N
ATOM   1861  H   ARG A 123      79.210  43.250  64.180  1.00  0.00           H
ATOM   1862  CA  ARG A 123      78.120  43.420  65.930  1.00  0.00           C
ATOM   1863  HA  ARG A 123      78.200  44.270  66.600  1.00  0.00           H
ATOM   1864  CB  ARG A 123      76.960  43.520  64.930  1.00  0.00           C
ATOM   1865  HB1 ARG A 123      76.840  42.560  64.450  1.00  0.00           H
ATOM   1866  HB2 ARG A 123      77.110  44.310  64.200  1.00  0.00           H
ATOM   1867  CG  ARG A 123      75.570  43.880  65.660  1.00  0.00           C
ATOM   1868  HG1 ARG A 123      75.340  43.150  66.430  1.00  0.00           H
ATOM   1869  HG2 ARG A 123      74.760  43.940  64.930  1.00  0.00           H
ATOM   1870  CD  ARG A 123      75.570  45.280  66.240  1.00  0.00           C
ATOM   1871  HD1 ARG A 123      74.560  45.700  66.140  1.00  0.00           H
ATOM   1872  HD2 ARG A 123      76.300  45.850  65.660  1.00  0.00           H
ATOM   1873  NE  ARG A 123      75.760  45.450  67.680  1.00  0.00           N
ATOM   1874  HE  ARG A 123      75.350  44.670  68.170  1.00  0.00           H
ATOM   1875  CZ  ARG A 123      76.530  46.310  68.320  1.00  0.00           C
ATOM   1876  NH1 ARG A 123      77.210  47.250  67.740  1.00  0.00           N
ATOM   1877 1HH1 ARG A 123      77.220  47.340  66.730  1.00  0.00           H
ATOM   1878 2HH1 ARG A 123      77.740  47.880  68.320  1.00  0.00           H
ATOM   1879  NH2 ARG A 123      76.730  46.220  69.580  1.00  0.00           N
ATOM   1880 1HH2 ARG A 123      76.390  45.400  70.070  1.00  0.00           H
ATOM   1881 2HH2 ARG A 123      77.240  46.920  70.090  1.00  0.00           H
ATOM   1882  C   ARG A 123      77.920  42.240  66.890  1.00  0.00           C
ATOM   1883  O   ARG A 123      77.540  42.510  68.030  1.00  0.00           O
ATOM   1884  N   LYS A 124      78.070  40.970  66.480  1.00  0.00           N
ATOM   1885  H   LYS A 124      78.290  40.860  65.500  1.00  0.00           H
ATOM   1886  CA  LYS A 124      78.000  39.850  67.420  1.00  0.00           C
ATOM   1887  HA  LYS A 124      77.080  39.910  68.000  1.00  0.00           H
ATOM   1888  CB  LYS A 124      78.020  38.580  66.570  1.00  0.00           C
ATOM   1889  HB1 LYS A 124      78.360  37.800  67.250  1.00  0.00           H
ATOM   1890  HB2 LYS A 124      78.800  38.720  65.810  1.00  0.00           H
ATOM   1891  CG  LYS A 124      76.600  38.300  65.970  1.00  0.00           C
ATOM   1892  HG1 LYS A 124      76.170  39.240  65.620  1.00  0.00           H
ATOM   1893  HG2 LYS A 124      76.080  37.950  66.860  1.00  0.00           H
ATOM   1894  CD  LYS A 124      76.620  37.220  64.890  1.00  0.00           C
ATOM   1895  HD1 LYS A 124      77.070  36.280  65.220  1.00  0.00           H
ATOM   1896  HD2 LYS A 124      77.330  37.580  64.150  1.00  0.00           H
ATOM   1897  CE  LYS A 124      75.250  36.910  64.390  1.00  0.00           C
ATOM   1898  HE1 LYS A 124      74.700  36.620  65.280  1.00  0.00           H
ATOM   1899  HE2 LYS A 124      75.420  36.130  63.650  1.00  0.00           H
ATOM   1900  NZ  LYS A 124      74.560  38.060  63.820  1.00  0.00           N
ATOM   1901  HZ1 LYS A 124      75.160  38.580  63.190  1.00  0.00           H
ATOM   1902  HZ2 LYS A 124      73.710  37.760  63.380  1.00  0.00           H
ATOM   1903  HZ3 LYS A 124      74.300  38.730  64.530  1.00  0.00           H
ATOM   1904  C   LYS A 124      79.070  39.840  68.510  1.00  0.00           C
ATOM   1905  O   LYS A 124      78.800  39.320  69.570  1.00  0.00           O
ATOM   1906  N   LEU A 125      80.280  40.410  68.240  1.00  0.00           N
ATOM   1907  H   LEU A 125      80.490  40.770  67.320  1.00  0.00           H
ATOM   1908  CA  LEU A 125      81.340  40.570  69.320  1.00  0.00           C
ATOM   1909  HA  LEU A 125      81.430  39.810  70.090  1.00  0.00           H
ATOM   1910  CB  LEU A 125      82.730  40.670  68.710  1.00  0.00           C
ATOM   1911  HB1 LEU A 125      83.350  41.240  69.400  1.00  0.00           H
ATOM   1912  HB2 LEU A 125      82.670  41.160  67.730  1.00  0.00           H
ATOM   1913  CG  LEU A 125      83.320  39.240  68.490  1.00  0.00           C
ATOM   1914  HG  LEU A 125      83.250  38.600  69.370  1.00  0.00           H
ATOM   1915  CD1 LEU A 125      82.750  38.430  67.360  1.00  0.00           C
ATOM   1916 1HD1 LEU A 125      81.690  38.210  67.520  1.00  0.00           H
ATOM   1917 2HD1 LEU A 125      83.000  38.890  66.410  1.00  0.00           H
ATOM   1918 3HD1 LEU A 125      83.280  37.480  67.470  1.00  0.00           H
ATOM   1919  CD2 LEU A 125      84.840  39.440  68.350  1.00  0.00           C
ATOM   1920 1HD2 LEU A 125      85.310  38.460  68.220  1.00  0.00           H
ATOM   1921 2HD2 LEU A 125      85.020  39.990  67.430  1.00  0.00           H
ATOM   1922 3HD2 LEU A 125      85.270  39.940  69.220  1.00  0.00           H
ATOM   1923  C   LEU A 125      81.090  41.850  70.160  1.00  0.00           C
ATOM   1924  O   LEU A 125      81.530  41.910  71.300  1.00  0.00           O
ATOM   1925  N   ALA A 126      80.360  42.820  69.650  1.00  0.00           N
ATOM   1926  H   ALA A 126      80.260  42.730  68.650  1.00  0.00           H
ATOM   1927  CA  ALA A 126      79.950  44.010  70.450  1.00  0.00           C
ATOM   1928  HA  ALA A 126      80.740  44.360  71.120  1.00  0.00           H
ATOM   1929  CB  ALA A 126      79.670  45.120  69.380  1.00  0.00           C
ATOM   1930  HB1 ALA A 126      80.610  45.450  68.940  1.00  0.00           H
ATOM   1931  HB2 ALA A 126      79.030  44.720  68.590  1.00  0.00           H
ATOM   1932  HB3 ALA A 126      79.240  46.050  69.760  1.00  0.00           H
ATOM   1933  C   ALA A 126      78.800  43.730  71.370  1.00  0.00           C
ATOM   1934  O   ALA A 126      78.880  44.130  72.530  1.00  0.00           O
ATOM   1935  N   ASP A 127      77.770  42.950  70.970  1.00  0.00           N
ATOM   1936  H   ASP A 127      77.640  42.770  69.990  1.00  0.00           H
ATOM   1937  CA  ASP A 127      76.730  42.570  71.960  1.00  0.00           C
ATOM   1938  HA  ASP A 127      76.330  43.450  72.460  1.00  0.00           H
ATOM   1939  CB  ASP A 127      75.430  41.960  71.350  1.00  0.00           C
ATOM   1940  HB1 ASP A 127      74.740  41.740  72.160  1.00  0.00           H
ATOM   1941  HB2 ASP A 127      75.770  41.030  70.890  1.00  0.00           H
ATOM   1942  CG  ASP A 127      74.840  42.790  70.220  1.00  0.00           C
ATOM   1943  OD1 ASP A 127      75.140  44.010  70.120  1.00  0.00           O
ATOM   1944  OD2 ASP A 127      74.070  42.190  69.430  1.00  0.00           O
ATOM   1945  C   ASP A 127      77.200  41.640  73.120  1.00  0.00           C
ATOM   1946  O   ASP A 127      76.540  41.490  74.140  1.00  0.00           O
ATOM   1947  N   GLN A 128      78.390  41.030  72.870  1.00  0.00           N
ATOM   1948  H   GLN A 128      78.780  41.180  71.950  1.00  0.00           H
ATOM   1949  CA  GLN A 128      79.160  40.270  73.950  1.00  0.00           C
ATOM   1950  HA  GLN A 128      78.350  39.940  74.610  1.00  0.00           H
ATOM   1951  CB  GLN A 128      79.750  39.030  73.300  1.00  0.00           C
ATOM   1952  HB1 GLN A 128      80.310  38.470  74.060  1.00  0.00           H
ATOM   1953  HB2 GLN A 128      80.310  39.380  72.440  1.00  0.00           H
ATOM   1954  CG  GLN A 128      78.660  38.070  72.720  1.00  0.00           C
ATOM   1955  HG1 GLN A 128      79.190  37.390  72.060  1.00  0.00           H
ATOM   1956  HG2 GLN A 128      78.130  38.630  71.950  1.00  0.00           H
ATOM   1957  CD  GLN A 128      77.840  37.410  73.850  1.00  0.00           C
ATOM   1958  OE1 GLN A 128      78.120  37.530  75.030  1.00  0.00           O
ATOM   1959  NE2 GLN A 128      76.760  36.710  73.500  1.00  0.00           N
ATOM   1960 1HE2 GLN A 128      76.380  36.710  72.560  1.00  0.00           H
ATOM   1961 2HE2 GLN A 128      76.240  36.350  74.290  1.00  0.00           H
ATOM   1962  C   GLN A 128      80.100  41.120  74.760  1.00  0.00           C
ATOM   1963  O   GLN A 128      81.130  40.600  75.320  1.00  0.00           O
ATOM   1964  N   CYS A 129      79.900  42.440  74.820  1.00  0.00           N
ATOM   1965  H   CYS A 129      79.100  42.840  74.350  1.00  0.00           H
ATOM   1966  CA  CYS A 129      80.700  43.340  75.690  1.00  0.00           C
ATOM   1967  HA  CYS A 129      81.420  42.770  76.270  1.00  0.00           H
ATOM   1968  CB  CYS A 129      81.580  44.330  74.850  1.00  0.00           C
ATOM   1969  HB1 CYS A 129      82.200  44.930  75.510  1.00  0.00           H
ATOM   1970  HB2 CYS A 129      80.880  44.920  74.260  1.00  0.00           H
ATOM   1971  SG  CYS A 129      82.650  43.460  73.660  1.00  0.00           S
ATOM   1972  HG  CYS A 129      81.810  42.860  72.810  1.00  0.00           H
ATOM   1973  C   CYS A 129      79.770  44.150  76.600  1.00  0.00           C
ATOM   1974  O   CYS A 129      78.640  44.460  76.240  1.00  0.00           O
ATOM   1975  N   THR A 130      80.410  44.760  77.580  1.00  0.00           N
ATOM   1976  H   THR A 130      81.300  44.400  77.880  1.00  0.00           H
ATOM   1977  CA  THR A 130      79.770  45.760  78.460  1.00  0.00           C
ATOM   1978  HA  THR A 130      78.810  46.100  78.060  1.00  0.00           H
ATOM   1979  CB  THR A 130      79.320  45.130  79.800  1.00  0.00           C
ATOM   1980  HB  THR A 130      78.730  45.870  80.340  1.00  0.00           H
ATOM   1981  CG2 THR A 130      78.390  43.910  79.660  1.00  0.00           C
ATOM   1982 1HG2 THR A 130      77.440  44.230  79.240  1.00  0.00           H
ATOM   1983 2HG2 THR A 130      78.730  43.090  79.020  1.00  0.00           H
ATOM   1984 3HG2 THR A 130      78.220  43.530  80.660  1.00  0.00           H
ATOM   1985  OG1 THR A 130      80.420  44.940  80.720  1.00  0.00           O
ATOM   1986  HG1 THR A 130      80.780  44.070  80.520  1.00  0.00           H
ATOM   1987  C   THR A 130      80.530  47.090  78.630  1.00  0.00           C
ATOM   1988  O   THR A 130      79.890  48.130  78.820  1.00  0.00           O
ATOM   1989  N   GLY A 131      81.870  47.090  78.420  1.00  0.00           N
ATOM   1990  H   GLY A 131      82.190  46.140  78.410  1.00  0.00           H
ATOM   1991  CA  GLY A 131      82.800  48.230  78.430  1.00  0.00           C
ATOM   1992  HA1 GLY A 131      83.410  48.250  79.330  1.00  0.00           H
ATOM   1993  HA2 GLY A 131      82.320  49.210  78.400  1.00  0.00           H
ATOM   1994  C   GLY A 131      83.790  48.160  77.240  1.00  0.00           C
ATOM   1995  O   GLY A 131      84.950  48.070  77.520  1.00  0.00           O
ATOM   1996  N   LEU A 132      83.340  48.070  75.980  1.00  0.00           N
ATOM   1997  H   LEU A 132      82.380  47.810  75.810  1.00  0.00           H
ATOM   1998  CA  LEU A 132      84.160  48.050  74.790  1.00  0.00           C
ATOM   1999  HA  LEU A 132      84.920  47.270  74.930  1.00  0.00           H
ATOM   2000  CB  LEU A 132      83.300  47.710  73.500  1.00  0.00           C
ATOM   2001  HB1 LEU A 132      82.410  48.340  73.450  1.00  0.00           H
ATOM   2002  HB2 LEU A 132      82.820  46.730  73.600  1.00  0.00           H
ATOM   2003  CG  LEU A 132      84.050  47.690  72.130  1.00  0.00           C
ATOM   2004  HG  LEU A 132      84.320  48.700  71.850  1.00  0.00           H
ATOM   2005  CD1 LEU A 132      85.280  46.800  72.190  1.00  0.00           C
ATOM   2006 1HD1 LEU A 132      85.140  45.780  72.570  1.00  0.00           H
ATOM   2007 2HD1 LEU A 132      85.660  46.720  71.170  1.00  0.00           H
ATOM   2008 3HD1 LEU A 132      86.160  47.200  72.710  1.00  0.00           H
ATOM   2009  CD2 LEU A 132      82.990  47.270  71.130  1.00  0.00           C
ATOM   2010 1HD2 LEU A 132      82.030  47.730  71.390  1.00  0.00           H
ATOM   2011 2HD2 LEU A 132      83.270  47.500  70.100  1.00  0.00           H
ATOM   2012 3HD2 LEU A 132      82.670  46.230  71.240  1.00  0.00           H
ATOM   2013  C   LEU A 132      84.840  49.440  74.550  1.00  0.00           C
ATOM   2014  O   LEU A 132      84.160  50.380  74.180  1.00  0.00           O
ATOM   2015  N   GLN A 133      86.150  49.440  74.640  1.00  0.00           N
ATOM   2016  H   GLN A 133      86.550  48.610  75.050  1.00  0.00           H
ATOM   2017  CA  GLN A 133      86.980  50.580  74.450  1.00  0.00           C
ATOM   2018  HA  GLN A 133      86.470  51.400  74.950  1.00  0.00           H
ATOM   2019  CB  GLN A 133      88.310  50.420  75.290  1.00  0.00           C
ATOM   2020  HB1 GLN A 133      88.690  51.430  75.430  1.00  0.00           H
ATOM   2021  HB2 GLN A 133      89.010  49.890  74.640  1.00  0.00           H
ATOM   2022  CG  GLN A 133      88.240  49.680  76.570  1.00  0.00           C
ATOM   2023  HG1 GLN A 133      88.240  48.640  76.240  1.00  0.00           H
ATOM   2024  HG2 GLN A 133      87.360  49.980  77.150  1.00  0.00           H
ATOM   2025  CD  GLN A 133      89.520  49.750  77.300  1.00  0.00           C
ATOM   2026  OE1 GLN A 133      90.570  49.470  76.730  1.00  0.00           O
ATOM   2027  NE2 GLN A 133      89.470  49.900  78.600  1.00  0.00           N
ATOM   2028 1HE2 GLN A 133      88.600  50.130  79.060  1.00  0.00           H
ATOM   2029 2HE2 GLN A 133      90.300  50.350  78.980  1.00  0.00           H
ATOM   2030  C   GLN A 133      87.320  50.840  72.960  1.00  0.00           C
ATOM   2031  O   GLN A 133      87.410  52.030  72.620  1.00  0.00           O
ATOM   2032  N   GLY A 134      87.400  49.770  72.210  1.00  0.00           N
ATOM   2033  H   GLY A 134      87.410  48.900  72.710  1.00  0.00           H
ATOM   2034  CA  GLY A 134      87.290  49.730  70.760  1.00  0.00           C
ATOM   2035  HA1 GLY A 134      87.610  50.710  70.420  1.00  0.00           H
ATOM   2036  HA2 GLY A 134      86.240  49.530  70.580  1.00  0.00           H
ATOM   2037  C   GLY A 134      88.150  48.700  70.010  1.00  0.00           C
ATOM   2038  O   GLY A 134      88.490  47.640  70.540  1.00  0.00           O
ATOM   2039  N   PHE A 135      88.540  49.050  68.790  1.00  0.00           N
ATOM   2040  H   PHE A 135      88.330  49.990  68.490  1.00  0.00           H
ATOM   2041  CA  PHE A 135      88.980  48.110  67.750  1.00  0.00           C
ATOM   2042  HA  PHE A 135      88.670  47.090  67.990  1.00  0.00           H
ATOM   2043  CB  PHE A 135      88.330  48.470  66.390  1.00  0.00           C
ATOM   2044  HB1 PHE A 135      88.610  47.730  65.640  1.00  0.00           H
ATOM   2045  HB2 PHE A 135      88.670  49.460  66.090  1.00  0.00           H
ATOM   2046  CG  PHE A 135      86.810  48.540  66.370  1.00  0.00           C
ATOM   2047  CD1 PHE A 135      86.030  47.410  66.780  1.00  0.00           C
ATOM   2048  HD1 PHE A 135      86.540  46.460  66.750  1.00  0.00           H
ATOM   2049  CE1 PHE A 135      84.650  47.390  66.780  1.00  0.00           C
ATOM   2050  HE1 PHE A 135      84.150  46.460  67.020  1.00  0.00           H
ATOM   2051  CZ  PHE A 135      84.040  48.610  66.520  1.00  0.00           C
ATOM   2052  HZ  PHE A 135      82.960  48.550  66.510  1.00  0.00           H
ATOM   2053  CE2 PHE A 135      84.750  49.740  66.100  1.00  0.00           C
ATOM   2054  HE2 PHE A 135      84.230  50.560  65.620  1.00  0.00           H
ATOM   2055  CD2 PHE A 135      86.140  49.800  66.120  1.00  0.00           C
ATOM   2056  HD2 PHE A 135      86.700  50.670  65.790  1.00  0.00           H
ATOM   2057  C   PHE A 135      90.510  48.090  67.570  1.00  0.00           C
ATOM   2058  O   PHE A 135      91.210  49.150  67.670  1.00  0.00           O
ATOM   2059  N   LEU A 136      91.130  46.910  67.470  1.00  0.00           N
ATOM   2060  H   LEU A 136      90.590  46.070  67.580  1.00  0.00           H
ATOM   2061  CA  LEU A 136      92.560  46.640  67.150  1.00  0.00           C
ATOM   2062  HA  LEU A 136      93.040  47.610  67.020  1.00  0.00           H
ATOM   2063  CB  LEU A 136      93.340  45.840  68.240  1.00  0.00           C
ATOM   2064  HB1 LEU A 136      94.290  45.480  67.850  1.00  0.00           H
ATOM   2065  HB2 LEU A 136      92.840  44.890  68.420  1.00  0.00           H
ATOM   2066  CG  LEU A 136      93.470  46.530  69.600  1.00  0.00           C
ATOM   2067  HG  LEU A 136      93.570  47.600  69.400  1.00  0.00           H
ATOM   2068  CD1 LEU A 136      92.220  46.410  70.400  1.00  0.00           C
ATOM   2069 1HD1 LEU A 136      92.220  46.810  71.410  1.00  0.00           H
ATOM   2070 2HD1 LEU A 136      91.370  46.850  69.870  1.00  0.00           H
ATOM   2071 3HD1 LEU A 136      92.000  45.350  70.520  1.00  0.00           H
ATOM   2072  CD2 LEU A 136      94.510  45.940  70.540  1.00  0.00           C
ATOM   2073 1HD2 LEU A 136      95.450  46.020  69.990  1.00  0.00           H
ATOM   2074 2HD2 LEU A 136      94.600  46.540  71.440  1.00  0.00           H
ATOM   2075 3HD2 LEU A 136      94.360  44.860  70.630  1.00  0.00           H
ATOM   2076  C   LEU A 136      92.730  46.020  65.740  1.00  0.00           C
ATOM   2077  O   LEU A 136      92.380  44.850  65.560  1.00  0.00           O
ATOM   2078  N   VAL A 137      93.320  46.640  64.760  1.00  0.00           N
ATOM   2079  H   VAL A 137      93.550  47.620  64.860  1.00  0.00           H
ATOM   2080  CA  VAL A 137      93.190  46.330  63.320  1.00  0.00           C
ATOM   2081  HA  VAL A 137      92.510  45.490  63.190  1.00  0.00           H
ATOM   2082  CB  VAL A 137      92.450  47.530  62.620  1.00  0.00           C
ATOM   2083  HB  VAL A 137      93.200  48.290  62.400  1.00  0.00           H
ATOM   2084  CG1 VAL A 137      91.990  47.160  61.210  1.00  0.00           C
ATOM   2085 1HG1 VAL A 137      91.760  48.090  60.700  1.00  0.00           H
ATOM   2086 2HG1 VAL A 137      92.730  46.640  60.600  1.00  0.00           H
ATOM   2087 3HG1 VAL A 137      91.150  46.470  61.290  1.00  0.00           H
ATOM   2088  CG2 VAL A 137      91.160  48.040  63.350  1.00  0.00           C
ATOM   2089 1HG2 VAL A 137      90.930  49.050  63.000  1.00  0.00           H
ATOM   2090 2HG2 VAL A 137      90.310  47.390  63.150  1.00  0.00           H
ATOM   2091 3HG2 VAL A 137      91.130  48.120  64.430  1.00  0.00           H
ATOM   2092  C   VAL A 137      94.500  45.980  62.610  1.00  0.00           C
ATOM   2093  O   VAL A 137      95.340  46.810  62.340  1.00  0.00           O
ATOM   2094  N   PHE A 138      94.710  44.660  62.350  1.00  0.00           N
ATOM   2095  H   PHE A 138      93.990  43.960  62.470  1.00  0.00           H
ATOM   2096  CA  PHE A 138      96.030  44.120  61.890  1.00  0.00           C
ATOM   2097  HA  PHE A 138      96.840  44.830  62.090  1.00  0.00           H
ATOM   2098  CB  PHE A 138      96.390  42.730  62.600  1.00  0.00           C
ATOM   2099  HB1 PHE A 138      97.350  42.450  62.190  1.00  0.00           H
ATOM   2100  HB2 PHE A 138      95.710  41.940  62.290  1.00  0.00           H
ATOM   2101  CG  PHE A 138      96.600  42.880  64.110  1.00  0.00           C
ATOM   2102  CD1 PHE A 138      95.510  43.130  64.920  1.00  0.00           C
ATOM   2103  HD1 PHE A 138      94.540  43.160  64.450  1.00  0.00           H
ATOM   2104  CE1 PHE A 138      95.700  43.650  66.200  1.00  0.00           C
ATOM   2105  HE1 PHE A 138      94.830  43.910  66.790  1.00  0.00           H
ATOM   2106  CZ  PHE A 138      96.930  43.750  66.770  1.00  0.00           C
ATOM   2107  HZ  PHE A 138      97.050  44.170  67.760  1.00  0.00           H
ATOM   2108  CE2 PHE A 138      98.000  43.550  65.940  1.00  0.00           C
ATOM   2109  HE2 PHE A 138      99.020  43.750  66.220  1.00  0.00           H
ATOM   2110  CD2 PHE A 138      97.880  43.160  64.610  1.00  0.00           C
ATOM   2111  HD2 PHE A 138      98.740  43.100  63.950  1.00  0.00           H
ATOM   2112  C   PHE A 138      95.980  43.870  60.380  1.00  0.00           C
ATOM   2113  O   PHE A 138      95.100  43.130  59.910  1.00  0.00           O
ATOM   2114  N   HIS A 139      96.920  44.430  59.620  1.00  0.00           N
ATOM   2115  H   HIS A 139      97.740  44.760  60.110  1.00  0.00           H
ATOM   2116  CA  HIS A 139      97.000  44.350  58.150  1.00  0.00           C
ATOM   2117  HA  HIS A 139      96.580  43.420  57.770  1.00  0.00           H
ATOM   2118  CB  HIS A 139      96.000  45.420  57.650  1.00  0.00           C
ATOM   2119  HB1 HIS A 139      95.050  45.260  58.160  1.00  0.00           H
ATOM   2120  HB2 HIS A 139      95.770  45.240  56.600  1.00  0.00           H
ATOM   2121  CG  HIS A 139      96.410  46.860  57.740  1.00  0.00           C
ATOM   2122  ND1 HIS A 139      96.920  47.680  56.700  1.00  0.00           N
ATOM   2123  HD1 HIS A 139      97.010  47.440  55.720  1.00  0.00           H
ATOM   2124  CE1 HIS A 139      97.340  48.810  57.230  1.00  0.00           C
ATOM   2125  HE1 HIS A 139      97.780  49.630  56.690  1.00  0.00           H
ATOM   2126  NE2 HIS A 139      97.220  48.830  58.550  1.00  0.00           N
ATOM   2127  HE2 HIS A 139      97.240  49.680  59.090  1.00  0.00           H
ATOM   2128  CD2 HIS A 139      96.580  47.640  58.880  1.00  0.00           C
ATOM   2129  HD2 HIS A 139      96.300  47.270  59.850  1.00  0.00           H
ATOM   2130  C   HIS A 139      98.400  44.500  57.510  1.00  0.00           C
ATOM   2131  O   HIS A 139      99.430  44.270  58.150  1.00  0.00           O
ATOM   2132  N   SER A 140      98.430  44.960  56.260  1.00  0.00           N
ATOM   2133  H   SER A 140      97.540  45.180  55.850  1.00  0.00           H
ATOM   2134  CA  SER A 140      99.700  45.370  55.600  1.00  0.00           C
ATOM   2135  HA  SER A 140     100.400  45.510  56.420  1.00  0.00           H
ATOM   2136  CB  SER A 140     100.120  44.200  54.700  1.00  0.00           C
ATOM   2137  HB1 SER A 140     100.500  43.350  55.260  1.00  0.00           H
ATOM   2138  HB2 SER A 140     100.980  44.610  54.170  1.00  0.00           H
ATOM   2139  OG  SER A 140      99.130  43.960  53.720  1.00  0.00           O
ATOM   2140  HG  SER A 140      99.080  43.000  53.670  1.00  0.00           H
ATOM   2141  C   SER A 140      99.680  46.670  54.800  1.00  0.00           C
ATOM   2142  O   SER A 140      98.590  47.160  54.640  1.00  0.00           O
ATOM   2143  N   PHE A 141     100.830  47.320  54.620  1.00  0.00           N
ATOM   2144  H   PHE A 141     101.670  46.940  55.030  1.00  0.00           H
ATOM   2145  CA  PHE A 141     100.870  48.630  53.930  1.00  0.00           C
ATOM   2146  HA  PHE A 141      99.970  49.190  54.170  1.00  0.00           H
ATOM   2147  CB  PHE A 141     102.140  49.330  54.360  1.00  0.00           C
ATOM   2148  HB1 PHE A 141     102.930  48.640  54.050  1.00  0.00           H
ATOM   2149  HB2 PHE A 141     102.060  49.330  55.440  1.00  0.00           H
ATOM   2150  CG  PHE A 141     102.270  50.760  53.920  1.00  0.00           C
ATOM   2151  CD1 PHE A 141     103.240  51.030  52.910  1.00  0.00           C
ATOM   2152  HD1 PHE A 141     103.890  50.240  52.550  1.00  0.00           H
ATOM   2153  CE1 PHE A 141     103.330  52.360  52.450  1.00  0.00           C
ATOM   2154  HE1 PHE A 141     104.120  52.520  51.720  1.00  0.00           H
ATOM   2155  CZ  PHE A 141     102.480  53.340  52.950  1.00  0.00           C
ATOM   2156  HZ  PHE A 141     102.650  54.360  52.620  1.00  0.00           H
ATOM   2157  CE2 PHE A 141     101.490  53.060  53.920  1.00  0.00           C
ATOM   2158  HE2 PHE A 141     100.770  53.730  54.360  1.00  0.00           H
ATOM   2159  CD2 PHE A 141     101.400  51.750  54.380  1.00  0.00           C
ATOM   2160  HD2 PHE A 141     100.730  51.430  55.170  1.00  0.00           H
ATOM   2161  C   PHE A 141     100.740  48.620  52.340  1.00  0.00           C
ATOM   2162  O   PHE A 141     100.240  49.540  51.720  1.00  0.00           O
ATOM   2163  N   GLY A 142     101.170  47.540  51.700  1.00  0.00           N
ATOM   2164  H   GLY A 142     101.660  46.890  52.290  1.00  0.00           H
ATOM   2165  CA  GLY A 142     101.250  47.290  50.320  1.00  0.00           C
ATOM   2166  HA1 GLY A 142     102.320  47.250  50.110  1.00  0.00           H
ATOM   2167  HA2 GLY A 142     100.840  48.170  49.820  1.00  0.00           H
ATOM   2168  C   GLY A 142     100.470  46.050  49.830  1.00  0.00           C
ATOM   2169  O   GLY A 142     100.340  45.860  48.620  1.00  0.00           O
ATOM   2170  N   GLY A 143      99.910  45.270  50.790  1.00  0.00           N
ATOM   2171  H   GLY A 143     100.160  45.380  51.760  1.00  0.00           H
ATOM   2172  CA  GLY A 143      99.290  43.940  50.480  1.00  0.00           C
ATOM   2173  HA1 GLY A 143      99.040  43.390  51.390  1.00  0.00           H
ATOM   2174  HA2 GLY A 143     100.000  43.340  49.910  1.00  0.00           H
ATOM   2175  C   GLY A 143      97.930  44.280  49.710  1.00  0.00           C
ATOM   2176  O   GLY A 143      97.390  45.340  49.950  1.00  0.00           O
ATOM   2177  N   GLY A 144      97.410  43.340  48.900  1.00  0.00           N
ATOM   2178  H   GLY A 144      97.920  42.500  48.660  1.00  0.00           H
ATOM   2179  CA  GLY A 144      96.170  43.630  48.180  1.00  0.00           C
ATOM   2180  HA1 GLY A 144      96.010  42.870  47.410  1.00  0.00           H
ATOM   2181  HA2 GLY A 144      96.270  44.560  47.630  1.00  0.00           H
ATOM   2182  C   GLY A 144      94.910  43.680  49.160  1.00  0.00           C
ATOM   2183  O   GLY A 144      94.340  44.750  49.360  1.00  0.00           O
ATOM   2184  N   THR A 145      94.560  42.520  49.710  1.00  0.00           N
ATOM   2185  H   THR A 145      95.110  41.690  49.530  1.00  0.00           H
ATOM   2186  CA  THR A 145      93.460  42.470  50.730  1.00  0.00           C
ATOM   2187  HA  THR A 145      92.600  42.940  50.260  1.00  0.00           H
ATOM   2188  CB  THR A 145      93.090  41.030  50.950  1.00  0.00           C
ATOM   2189  HB  THR A 145      93.890  40.730  51.630  1.00  0.00           H
ATOM   2190  CG2 THR A 145      91.680  40.970  51.570  1.00  0.00           C
ATOM   2191 1HG2 THR A 145      91.350  39.940  51.710  1.00  0.00           H
ATOM   2192 2HG2 THR A 145      91.790  41.510  52.510  1.00  0.00           H
ATOM   2193 3HG2 THR A 145      90.950  41.470  50.930  1.00  0.00           H
ATOM   2194  OG1 THR A 145      93.050  40.240  49.780  1.00  0.00           O
ATOM   2195  HG1 THR A 145      93.940  39.970  49.550  1.00  0.00           H
ATOM   2196  C   THR A 145      93.800  43.290  51.960  1.00  0.00           C
ATOM   2197  O   THR A 145      92.960  44.050  52.450  1.00  0.00           O
ATOM   2198  N   GLY A 146      95.100  43.330  52.240  1.00  0.00           N
ATOM   2199  H   GLY A 146      95.700  42.650  51.790  1.00  0.00           H
ATOM   2200  CA  GLY A 146      95.650  43.920  53.410  1.00  0.00           C
ATOM   2201  HA1 GLY A 146      96.620  43.510  53.670  1.00  0.00           H
ATOM   2202  HA2 GLY A 146      95.080  43.580  54.270  1.00  0.00           H
ATOM   2203  C   GLY A 146      95.760  45.490  53.310  1.00  0.00           C
ATOM   2204  O   GLY A 146      95.940  46.090  54.320  1.00  0.00           O
ATOM   2205  N   SER A 147      95.620  46.150  52.210  1.00  0.00           N
ATOM   2206  H   SER A 147      95.470  45.600  51.370  1.00  0.00           H
ATOM   2207  CA  SER A 147      95.370  47.580  52.130  1.00  0.00           C
ATOM   2208  HA  SER A 147      95.760  48.150  52.980  1.00  0.00           H
ATOM   2209  CB  SER A 147      96.230  48.180  51.000  1.00  0.00           C
ATOM   2210  HB1 SER A 147      97.290  48.170  51.240  1.00  0.00           H
ATOM   2211  HB2 SER A 147      95.830  49.190  50.840  1.00  0.00           H
ATOM   2212  OG  SER A 147      95.920  47.470  49.820  1.00  0.00           O
ATOM   2213  HG  SER A 147      96.270  46.580  49.850  1.00  0.00           H
ATOM   2214  C   SER A 147      93.830  47.840  51.970  1.00  0.00           C
ATOM   2215  O   SER A 147      93.260  48.620  52.710  1.00  0.00           O
ATOM   2216  N   GLY A 148      93.270  47.150  50.960  1.00  0.00           N
ATOM   2217  H   GLY A 148      94.000  46.860  50.340  1.00  0.00           H
ATOM   2218  CA  GLY A 148      92.010  47.610  50.320  1.00  0.00           C
ATOM   2219  HA1 GLY A 148      92.010  47.200  49.310  1.00  0.00           H
ATOM   2220  HA2 GLY A 148      92.090  48.700  50.280  1.00  0.00           H
ATOM   2221  C   GLY A 148      90.750  47.250  51.120  1.00  0.00           C
ATOM   2222  O   GLY A 148      89.860  48.040  51.250  1.00  0.00           O
ATOM   2223  N   PHE A 149      90.540  46.030  51.580  1.00  0.00           N
ATOM   2224  H   PHE A 149      91.140  45.320  51.180  1.00  0.00           H
ATOM   2225  CA  PHE A 149      89.460  45.770  52.530  1.00  0.00           C
ATOM   2226  HA  PHE A 149      88.500  46.150  52.190  1.00  0.00           H
ATOM   2227  CB  PHE A 149      89.280  44.200  52.540  1.00  0.00           C
ATOM   2228  HB1 PHE A 149      90.000  43.850  53.280  1.00  0.00           H
ATOM   2229  HB2 PHE A 149      89.460  43.800  51.540  1.00  0.00           H
ATOM   2230  CG  PHE A 149      87.920  43.710  52.970  1.00  0.00           C
ATOM   2231  CD1 PHE A 149      87.710  43.680  54.330  1.00  0.00           C
ATOM   2232  HD1 PHE A 149      88.500  44.020  54.980  1.00  0.00           H
ATOM   2233  CE1 PHE A 149      86.550  43.060  54.820  1.00  0.00           C
ATOM   2234  HE1 PHE A 149      86.480  43.050  55.900  1.00  0.00           H
ATOM   2235  CZ  PHE A 149      85.510  42.780  53.960  1.00  0.00           C
ATOM   2236  HZ  PHE A 149      84.590  42.370  54.330  1.00  0.00           H
ATOM   2237  CE2 PHE A 149      85.780  42.720  52.560  1.00  0.00           C
ATOM   2238  HE2 PHE A 149      84.940  42.340  52.000  1.00  0.00           H
ATOM   2239  CD2 PHE A 149      87.020  43.090  52.060  1.00  0.00           C
ATOM   2240  HD2 PHE A 149      87.240  42.990  51.000  1.00  0.00           H
ATOM   2241  C   PHE A 149      89.750  46.300  53.880  1.00  0.00           C
ATOM   2242  O   PHE A 149      88.780  46.720  54.530  1.00  0.00           O
ATOM   2243  N   THR A 150      90.960  46.420  54.360  1.00  0.00           N
ATOM   2244  H   THR A 150      91.700  46.090  53.760  1.00  0.00           H
ATOM   2245  CA  THR A 150      91.320  47.060  55.660  1.00  0.00           C
ATOM   2246  HA  THR A 150      90.880  46.310  56.320  1.00  0.00           H
ATOM   2247  CB  THR A 150      92.820  47.180  55.950  1.00  0.00           C
ATOM   2248  HB  THR A 150      93.330  47.950  55.370  1.00  0.00           H
ATOM   2249  CG2 THR A 150      92.900  47.370  57.470  1.00  0.00           C
ATOM   2250 1HG2 THR A 150      92.610  46.540  58.110  1.00  0.00           H
ATOM   2251 2HG2 THR A 150      93.930  47.620  57.710  1.00  0.00           H
ATOM   2252 3HG2 THR A 150      92.390  48.300  57.740  1.00  0.00           H
ATOM   2253  OG1 THR A 150      93.470  46.000  55.530  1.00  0.00           O
ATOM   2254  HG1 THR A 150      94.320  46.250  55.160  1.00  0.00           H
ATOM   2255  C   THR A 150      90.730  48.490  55.780  1.00  0.00           C
ATOM   2256  O   THR A 150      90.010  48.870  56.740  1.00  0.00           O
ATOM   2257  N   SER A 151      90.960  49.330  54.720  1.00  0.00           N
ATOM   2258  H   SER A 151      91.420  48.960  53.900  1.00  0.00           H
ATOM   2259  CA  SER A 151      90.420  50.750  54.670  1.00  0.00           C
ATOM   2260  HA  SER A 151      90.580  51.190  55.650  1.00  0.00           H
ATOM   2261  CB  SER A 151      91.210  51.580  53.620  1.00  0.00           C
ATOM   2262  HB1 SER A 151      92.280  51.500  53.760  1.00  0.00           H
ATOM   2263  HB2 SER A 151      90.920  52.630  53.660  1.00  0.00           H
ATOM   2264  OG  SER A 151      91.000  51.040  52.350  1.00  0.00           O
ATOM   2265  HG  SER A 151      91.590  51.620  51.860  1.00  0.00           H
ATOM   2266  C   SER A 151      88.890  50.700  54.410  1.00  0.00           C
ATOM   2267  O   SER A 151      88.150  51.530  54.890  1.00  0.00           O
ATOM   2268  N   LEU A 152      88.420  49.810  53.640  1.00  0.00           N
ATOM   2269  H   LEU A 152      89.110  49.190  53.230  1.00  0.00           H
ATOM   2270  CA  LEU A 152      86.970  49.630  53.300  1.00  0.00           C
ATOM   2271  HA  LEU A 152      86.570  50.510  52.790  1.00  0.00           H
ATOM   2272  CB  LEU A 152      86.870  48.460  52.300  1.00  0.00           C
ATOM   2273  HB1 LEU A 152      87.170  47.600  52.890  1.00  0.00           H
ATOM   2274  HB2 LEU A 152      87.550  48.440  51.450  1.00  0.00           H
ATOM   2275  CG  LEU A 152      85.490  48.170  51.740  1.00  0.00           C
ATOM   2276  HG  LEU A 152      84.810  48.040  52.590  1.00  0.00           H
ATOM   2277  CD1 LEU A 152      85.070  49.280  50.770  1.00  0.00           C
ATOM   2278 1HD1 LEU A 152      85.730  49.370  49.900  1.00  0.00           H
ATOM   2279 2HD1 LEU A 152      84.030  49.210  50.460  1.00  0.00           H
ATOM   2280 3HD1 LEU A 152      85.170  50.220  51.310  1.00  0.00           H
ATOM   2281  CD2 LEU A 152      85.460  46.810  50.940  1.00  0.00           C
ATOM   2282 1HD2 LEU A 152      84.510  46.660  50.430  1.00  0.00           H
ATOM   2283 2HD2 LEU A 152      86.350  46.830  50.300  1.00  0.00           H
ATOM   2284 3HD2 LEU A 152      85.730  45.980  51.600  1.00  0.00           H
ATOM   2285  C   LEU A 152      86.070  49.320  54.570  1.00  0.00           C
ATOM   2286  O   LEU A 152      84.910  49.710  54.670  1.00  0.00           O
ATOM   2287  N   LEU A 153      86.600  48.560  55.460  1.00  0.00           N
ATOM   2288  H   LEU A 153      87.520  48.220  55.240  1.00  0.00           H
ATOM   2289  CA  LEU A 153      85.930  48.300  56.780  1.00  0.00           C
ATOM   2290  HA  LEU A 153      84.870  48.180  56.540  1.00  0.00           H
ATOM   2291  CB  LEU A 153      86.500  46.970  57.360  1.00  0.00           C
ATOM   2292  HB1 LEU A 153      87.590  46.970  57.300  1.00  0.00           H
ATOM   2293  HB2 LEU A 153      86.220  46.160  56.680  1.00  0.00           H
ATOM   2294  CG  LEU A 153      86.080  46.610  58.820  1.00  0.00           C
ATOM   2295  HG  LEU A 153      86.600  47.220  59.550  1.00  0.00           H
ATOM   2296  CD1 LEU A 153      84.570  46.460  59.070  1.00  0.00           C
ATOM   2297 1HD1 LEU A 153      84.130  45.730  58.400  1.00  0.00           H
ATOM   2298 2HD1 LEU A 153      84.360  46.090  60.070  1.00  0.00           H
ATOM   2299 3HD1 LEU A 153      84.050  47.390  58.850  1.00  0.00           H
ATOM   2300  CD2 LEU A 153      86.620  45.150  58.940  1.00  0.00           C
ATOM   2301 1HD2 LEU A 153      86.140  44.400  58.320  1.00  0.00           H
ATOM   2302 2HD2 LEU A 153      87.710  45.190  58.820  1.00  0.00           H
ATOM   2303 3HD2 LEU A 153      86.460  44.800  59.960  1.00  0.00           H
ATOM   2304  C   LEU A 153      86.070  49.520  57.650  1.00  0.00           C
ATOM   2305  O   LEU A 153      85.200  49.910  58.390  1.00  0.00           O
ATOM   2306  N   MET A 154      87.180  50.220  57.510  1.00  0.00           N
ATOM   2307  H   MET A 154      87.910  50.030  56.850  1.00  0.00           H
ATOM   2308  CA  MET A 154      87.470  51.220  58.540  1.00  0.00           C
ATOM   2309  HA  MET A 154      87.090  50.820  59.480  1.00  0.00           H
ATOM   2310  CB  MET A 154      88.990  51.380  58.690  1.00  0.00           C
ATOM   2311  HB1 MET A 154      89.260  52.370  59.070  1.00  0.00           H
ATOM   2312  HB2 MET A 154      89.360  51.360  57.670  1.00  0.00           H
ATOM   2313  CG  MET A 154      89.660  50.200  59.560  1.00  0.00           C
ATOM   2314  HG1 MET A 154      90.740  50.330  59.650  1.00  0.00           H
ATOM   2315  HG2 MET A 154      89.560  49.310  58.940  1.00  0.00           H
ATOM   2316  SD  MET A 154      88.990  50.110  61.240  1.00  0.00           S
ATOM   2317  CE  MET A 154      89.520  51.730  61.780  1.00  0.00           C
ATOM   2318  HE1 MET A 154      88.720  52.400  61.480  1.00  0.00           H
ATOM   2319  HE2 MET A 154      89.570  51.670  62.870  1.00  0.00           H
ATOM   2320  HE3 MET A 154      90.450  52.030  61.300  1.00  0.00           H
ATOM   2321  C   MET A 154      86.710  52.470  58.330  1.00  0.00           C
ATOM   2322  O   MET A 154      86.290  53.060  59.350  1.00  0.00           O
ATOM   2323  N   GLU A 155      86.500  52.900  57.070  1.00  0.00           N
ATOM   2324  H   GLU A 155      86.870  52.350  56.310  1.00  0.00           H
ATOM   2325  CA  GLU A 155      85.540  54.040  56.770  1.00  0.00           C
ATOM   2326  HA  GLU A 155      85.930  54.970  57.210  1.00  0.00           H
ATOM   2327  CB  GLU A 155      85.620  54.220  55.210  1.00  0.00           C
ATOM   2328  HB1 GLU A 155      86.670  54.160  54.910  1.00  0.00           H
ATOM   2329  HB2 GLU A 155      85.310  55.260  55.090  1.00  0.00           H
ATOM   2330  CG  GLU A 155      84.760  53.310  54.410  1.00  0.00           C
ATOM   2331  HG1 GLU A 155      83.710  53.440  54.710  1.00  0.00           H
ATOM   2332  HG2 GLU A 155      85.090  52.280  54.540  1.00  0.00           H
ATOM   2333  CD  GLU A 155      84.840  53.470  52.860  1.00  0.00           C
ATOM   2334  OE1 GLU A 155      84.610  52.470  52.140  1.00  0.00           O
ATOM   2335  OE2 GLU A 155      85.270  54.560  52.410  1.00  0.00           O
ATOM   2336  C   GLU A 155      84.070  53.850  57.170  1.00  0.00           C
ATOM   2337  O   GLU A 155      83.290  54.780  57.050  1.00  0.00           O
ATOM   2338  N   ARG A 156      83.680  52.670  57.630  1.00  0.00           N
ATOM   2339  H   ARG A 156      84.380  51.940  57.640  1.00  0.00           H
ATOM   2340  CA  ARG A 156      82.350  52.300  58.020  1.00  0.00           C
ATOM   2341  HA  ARG A 156      81.670  53.120  57.780  1.00  0.00           H
ATOM   2342  CB  ARG A 156      81.840  50.950  57.410  1.00  0.00           C
ATOM   2343  HB1 ARG A 156      80.840  50.650  57.750  1.00  0.00           H
ATOM   2344  HB2 ARG A 156      82.530  50.220  57.830  1.00  0.00           H
ATOM   2345  CG  ARG A 156      81.950  51.100  55.890  1.00  0.00           C
ATOM   2346  HG1 ARG A 156      82.900  51.450  55.490  1.00  0.00           H
ATOM   2347  HG2 ARG A 156      81.160  51.750  55.520  1.00  0.00           H
ATOM   2348  CD  ARG A 156      81.560  49.700  55.350  1.00  0.00           C
ATOM   2349  HD1 ARG A 156      80.820  49.230  55.990  1.00  0.00           H
ATOM   2350  HD2 ARG A 156      82.410  49.020  55.380  1.00  0.00           H
ATOM   2351  NE  ARG A 156      81.020  49.710  53.970  1.00  0.00           N
ATOM   2352  HE  ARG A 156      80.120  49.260  53.870  1.00  0.00           H
ATOM   2353  CZ  ARG A 156      81.650  50.240  52.870  1.00  0.00           C
ATOM   2354  NH1 ARG A 156      82.970  50.490  52.880  1.00  0.00           N
ATOM   2355 1HH1 ARG A 156      83.590  50.310  53.660  1.00  0.00           H
ATOM   2356 2HH1 ARG A 156      83.320  51.000  52.080  1.00  0.00           H
ATOM   2357  NH2 ARG A 156      81.070  50.490  51.780  1.00  0.00           N
ATOM   2358 1HH2 ARG A 156      80.060  50.400  51.800  1.00  0.00           H
ATOM   2359 2HH2 ARG A 156      81.500  51.040  51.050  1.00  0.00           H
ATOM   2360  C   ARG A 156      82.290  52.250  59.560  1.00  0.00           C
ATOM   2361  O   ARG A 156      81.400  52.830  60.230  1.00  0.00           O
ATOM   2362  N   LEU A 157      83.280  51.660  60.170  1.00  0.00           N
ATOM   2363  H   LEU A 157      83.900  51.060  59.650  1.00  0.00           H
ATOM   2364  CA  LEU A 157      83.530  51.710  61.650  1.00  0.00           C
ATOM   2365  HA  LEU A 157      82.620  51.330  62.120  1.00  0.00           H
ATOM   2366  CB  LEU A 157      84.700  50.790  62.030  1.00  0.00           C
ATOM   2367  HB1 LEU A 157      84.880  50.930  63.100  1.00  0.00           H
ATOM   2368  HB2 LEU A 157      85.540  51.200  61.460  1.00  0.00           H
ATOM   2369  CG  LEU A 157      84.520  49.310  61.740  1.00  0.00           C
ATOM   2370  HG  LEU A 157      84.260  49.130  60.700  1.00  0.00           H
ATOM   2371  CD1 LEU A 157      85.790  48.470  62.060  1.00  0.00           C
ATOM   2372 1HD1 LEU A 157      86.100  48.690  63.080  1.00  0.00           H
ATOM   2373 2HD1 LEU A 157      85.490  47.430  61.960  1.00  0.00           H
ATOM   2374 3HD1 LEU A 157      86.570  48.490  61.300  1.00  0.00           H
ATOM   2375  CD2 LEU A 157      83.360  48.720  62.640  1.00  0.00           C
ATOM   2376 1HD2 LEU A 157      83.450  47.640  62.760  1.00  0.00           H
ATOM   2377 2HD2 LEU A 157      83.280  49.260  63.580  1.00  0.00           H
ATOM   2378 3HD2 LEU A 157      82.460  48.900  62.040  1.00  0.00           H
ATOM   2379  C   LEU A 157      83.780  53.200  62.070  1.00  0.00           C
ATOM   2380  O   LEU A 157      83.130  53.680  63.080  1.00  0.00           O
ATOM   2381  N   SER A 158      84.510  54.000  61.320  1.00  0.00           N
ATOM   2382  H   SER A 158      85.070  53.570  60.600  1.00  0.00           H
ATOM   2383  CA  SER A 158      84.700  55.440  61.700  1.00  0.00           C
ATOM   2384  HA  SER A 158      84.970  55.610  62.740  1.00  0.00           H
ATOM   2385  CB  SER A 158      85.940  56.040  60.970  1.00  0.00           C
ATOM   2386  HB1 SER A 158      86.830  55.640  61.470  1.00  0.00           H
ATOM   2387  HB2 SER A 158      85.900  57.120  61.120  1.00  0.00           H
ATOM   2388  OG  SER A 158      85.850  55.820  59.580  1.00  0.00           O
ATOM   2389  HG  SER A 158      85.900  54.910  59.300  1.00  0.00           H
ATOM   2390  C   SER A 158      83.500  56.360  61.480  1.00  0.00           C
ATOM   2391  O   SER A 158      83.670  57.560  61.660  1.00  0.00           O
ATOM   2392  N   VAL A 159      82.310  55.780  61.140  1.00  0.00           N
ATOM   2393  H   VAL A 159      82.300  54.770  61.080  1.00  0.00           H
ATOM   2394  CA  VAL A 159      81.070  56.530  61.150  1.00  0.00           C
ATOM   2395  HA  VAL A 159      81.190  57.500  61.640  1.00  0.00           H
ATOM   2396  CB  VAL A 159      80.620  56.900  59.700  1.00  0.00           C
ATOM   2397  HB  VAL A 159      79.630  57.340  59.820  1.00  0.00           H
ATOM   2398  CG1 VAL A 159      81.560  57.910  59.040  1.00  0.00           C
ATOM   2399 1HG1 VAL A 159      82.580  57.600  58.840  1.00  0.00           H
ATOM   2400 2HG1 VAL A 159      81.130  58.060  58.050  1.00  0.00           H
ATOM   2401 3HG1 VAL A 159      81.400  58.830  59.610  1.00  0.00           H
ATOM   2402  CG2 VAL A 159      80.530  55.620  58.900  1.00  0.00           C
ATOM   2403 1HG2 VAL A 159      81.490  55.110  58.850  1.00  0.00           H
ATOM   2404 2HG2 VAL A 159      79.730  54.900  59.090  1.00  0.00           H
ATOM   2405 3HG2 VAL A 159      80.350  55.780  57.840  1.00  0.00           H
ATOM   2406  C   VAL A 159      79.890  55.890  61.870  1.00  0.00           C
ATOM   2407  O   VAL A 159      78.960  56.590  62.310  1.00  0.00           O
ATOM   2408  N   ASP A 160      79.800  54.550  62.000  1.00  0.00           N
ATOM   2409  H   ASP A 160      80.540  53.940  61.670  1.00  0.00           H
ATOM   2410  CA  ASP A 160      78.610  53.810  62.460  1.00  0.00           C
ATOM   2411  HA  ASP A 160      77.680  54.340  62.290  1.00  0.00           H
ATOM   2412  CB  ASP A 160      78.470  52.520  61.580  1.00  0.00           C
ATOM   2413  HB1 ASP A 160      79.240  51.820  61.920  1.00  0.00           H
ATOM   2414  HB2 ASP A 160      78.680  52.870  60.570  1.00  0.00           H
ATOM   2415  CG  ASP A 160      77.130  51.800  61.500  1.00  0.00           C
ATOM   2416  OD1 ASP A 160      76.060  52.430  61.310  1.00  0.00           O
ATOM   2417  OD2 ASP A 160      77.140  50.570  61.600  1.00  0.00           O
ATOM   2418  C   ASP A 160      78.670  53.300  63.940  1.00  0.00           C
ATOM   2419  O   ASP A 160      77.800  52.550  64.330  1.00  0.00           O
ATOM   2420  N   TYR A 161      79.740  53.710  64.720  1.00  0.00           N
ATOM   2421  H   TYR A 161      80.390  54.340  64.270  1.00  0.00           H
ATOM   2422  CA  TYR A 161      80.020  53.210  66.100  1.00  0.00           C
ATOM   2423  HA  TYR A 161      79.120  52.660  66.390  1.00  0.00           H
ATOM   2424  CB  TYR A 161      81.230  52.200  66.090  1.00  0.00           C
ATOM   2425  HB1 TYR A 161      81.720  52.220  67.060  1.00  0.00           H
ATOM   2426  HB2 TYR A 161      81.860  52.520  65.270  1.00  0.00           H
ATOM   2427  CG  TYR A 161      80.880  50.720  66.020  1.00  0.00           C
ATOM   2428  CD1 TYR A 161      80.600  49.920  67.160  1.00  0.00           C
ATOM   2429  HD1 TYR A 161      80.660  50.300  68.170  1.00  0.00           H
ATOM   2430  CE1 TYR A 161      80.250  48.590  66.980  1.00  0.00           C
ATOM   2431  HE1 TYR A 161      80.100  47.960  67.850  1.00  0.00           H
ATOM   2432  CZ  TYR A 161      79.940  48.040  65.740  1.00  0.00           C
ATOM   2433  OH  TYR A 161      79.390  46.800  65.530  1.00  0.00           O
ATOM   2434  HH  TYR A 161      79.450  46.580  64.590  1.00  0.00           H
ATOM   2435  CE2 TYR A 161      80.280  48.860  64.630  1.00  0.00           C
ATOM   2436  HE2 TYR A 161      80.150  48.420  63.650  1.00  0.00           H
ATOM   2437  CD2 TYR A 161      80.720  50.180  64.770  1.00  0.00           C
ATOM   2438  HD2 TYR A 161      80.860  50.710  63.840  1.00  0.00           H
ATOM   2439  C   TYR A 161      80.070  54.280  67.220  1.00  0.00           C
ATOM   2440  O   TYR A 161      80.100  53.990  68.440  1.00  0.00           O
ATOM   2441  N   GLY A 162      80.060  55.600  66.850  1.00  0.00           N
ATOM   2442  H   GLY A 162      79.950  55.870  65.880  1.00  0.00           H
ATOM   2443  CA  GLY A 162      80.410  56.650  67.820  1.00  0.00           C
ATOM   2444  HA1 GLY A 162      79.780  56.510  68.700  1.00  0.00           H
ATOM   2445  HA2 GLY A 162      80.090  57.570  67.320  1.00  0.00           H
ATOM   2446  C   GLY A 162      81.840  56.650  68.220  1.00  0.00           C
ATOM   2447  O   GLY A 162      82.700  56.010  67.500  1.00  0.00           O
ATOM   2448  N   LYS A 163      82.120  57.430  69.290  1.00  0.00           N
ATOM   2449  H   LYS A 163      81.290  57.670  69.830  1.00  0.00           H
ATOM   2450  CA  LYS A 163      83.460  57.870  69.770  1.00  0.00           C
ATOM   2451  HA  LYS A 163      84.000  58.270  68.910  1.00  0.00           H
ATOM   2452  CB  LYS A 163      83.340  59.160  70.580  1.00  0.00           C
ATOM   2453  HB1 LYS A 163      82.840  59.090  71.540  1.00  0.00           H
ATOM   2454  HB2 LYS A 163      82.690  59.840  70.020  1.00  0.00           H
ATOM   2455  CG  LYS A 163      84.550  59.990  70.890  1.00  0.00           C
ATOM   2456  HG1 LYS A 163      85.010  60.230  69.930  1.00  0.00           H
ATOM   2457  HG2 LYS A 163      85.240  59.430  71.540  1.00  0.00           H
ATOM   2458  CD  LYS A 163      84.200  61.280  71.650  1.00  0.00           C
ATOM   2459  HD1 LYS A 163      83.640  61.050  72.560  1.00  0.00           H
ATOM   2460  HD2 LYS A 163      83.420  61.810  71.100  1.00  0.00           H
ATOM   2461  CE  LYS A 163      85.390  62.230  71.960  1.00  0.00           C
ATOM   2462  HE1 LYS A 163      85.740  62.590  70.990  1.00  0.00           H
ATOM   2463  HE2 LYS A 163      86.160  61.620  72.420  1.00  0.00           H
ATOM   2464  NZ  LYS A 163      85.080  63.400  72.760  1.00  0.00           N
ATOM   2465  HZ1 LYS A 163      85.620  64.220  72.500  1.00  0.00           H
ATOM   2466  HZ2 LYS A 163      84.130  63.740  72.650  1.00  0.00           H
ATOM   2467  HZ3 LYS A 163      85.230  63.190  73.740  1.00  0.00           H
ATOM   2468  C   LYS A 163      84.320  56.730  70.300  1.00  0.00           C
ATOM   2469  O   LYS A 163      84.680  56.780  71.510  1.00  0.00           O
ATOM   2470  N   LYS A 164      84.490  55.710  69.510  1.00  0.00           N
ATOM   2471  H   LYS A 164      84.080  55.860  68.600  1.00  0.00           H
ATOM   2472  CA  LYS A 164      85.110  54.460  69.930  1.00  0.00           C
ATOM   2473  HA  LYS A 164      85.280  54.480  71.010  1.00  0.00           H
ATOM   2474  CB  LYS A 164      84.310  53.210  69.430  1.00  0.00           C
ATOM   2475  HB1 LYS A 164      84.820  52.260  69.550  1.00  0.00           H
ATOM   2476  HB2 LYS A 164      84.090  53.290  68.370  1.00  0.00           H
ATOM   2477  CG  LYS A 164      82.950  53.000  70.140  1.00  0.00           C
ATOM   2478  HG1 LYS A 164      82.360  52.470  69.390  1.00  0.00           H
ATOM   2479  HG2 LYS A 164      82.430  53.940  70.290  1.00  0.00           H
ATOM   2480  CD  LYS A 164      82.930  52.170  71.410  1.00  0.00           C
ATOM   2481  HD1 LYS A 164      83.460  52.790  72.130  1.00  0.00           H
ATOM   2482  HD2 LYS A 164      83.470  51.230  71.290  1.00  0.00           H
ATOM   2483  CE  LYS A 164      81.570  51.920  71.980  1.00  0.00           C
ATOM   2484  HE1 LYS A 164      81.050  51.260  71.290  1.00  0.00           H
ATOM   2485  HE2 LYS A 164      81.030  52.860  72.010  1.00  0.00           H
ATOM   2486  NZ  LYS A 164      81.700  51.270  73.300  1.00  0.00           N
ATOM   2487  HZ1 LYS A 164      80.930  50.720  73.660  1.00  0.00           H
ATOM   2488  HZ2 LYS A 164      82.560  50.740  73.430  1.00  0.00           H
ATOM   2489  HZ3 LYS A 164      81.780  52.020  73.970  1.00  0.00           H
ATOM   2490  C   LYS A 164      86.570  54.490  69.470  1.00  0.00           C
ATOM   2491  O   LYS A 164      86.920  55.120  68.480  1.00  0.00           O
ATOM   2492  N   SER A 165      87.480  53.860  70.200  1.00  0.00           N
ATOM   2493  H   SER A 165      87.180  53.480  71.080  1.00  0.00           H
ATOM   2494  CA  SER A 165      88.950  53.880  69.790  1.00  0.00           C
ATOM   2495  HA  SER A 165      89.240  54.870  69.450  1.00  0.00           H
ATOM   2496  CB  SER A 165      89.730  53.500  71.020  1.00  0.00           C
ATOM   2497  HB1 SER A 165      90.740  53.150  70.780  1.00  0.00           H
ATOM   2498  HB2 SER A 165      89.290  52.690  71.590  1.00  0.00           H
ATOM   2499  OG  SER A 165      89.820  54.660  71.880  1.00  0.00           O
ATOM   2500  HG  SER A 165      90.730  54.950  71.800  1.00  0.00           H
ATOM   2501  C   SER A 165      89.230  53.010  68.550  1.00  0.00           C
ATOM   2502  O   SER A 165      88.760  51.840  68.570  1.00  0.00           O
ATOM   2503  N   LYS A 166      90.080  53.470  67.670  1.00  0.00           N
ATOM   2504  H   LYS A 166      90.320  54.450  67.750  1.00  0.00           H
ATOM   2505  CA  LYS A 166      90.450  52.700  66.480  1.00  0.00           C
ATOM   2506  HA  LYS A 166      90.130  51.660  66.560  1.00  0.00           H
ATOM   2507  CB  LYS A 166      89.780  53.500  65.310  1.00  0.00           C
ATOM   2508  HB1 LYS A 166      89.950  52.960  64.380  1.00  0.00           H
ATOM   2509  HB2 LYS A 166      90.140  54.520  65.280  1.00  0.00           H
ATOM   2510  CG  LYS A 166      88.200  53.470  65.370  1.00  0.00           C
ATOM   2511  HG1 LYS A 166      87.890  53.710  66.390  1.00  0.00           H
ATOM   2512  HG2 LYS A 166      87.780  52.500  65.100  1.00  0.00           H
ATOM   2513  CD  LYS A 166      87.610  54.490  64.430  1.00  0.00           C
ATOM   2514  HD1 LYS A 166      86.520  54.480  64.460  1.00  0.00           H
ATOM   2515  HD2 LYS A 166      87.990  54.220  63.450  1.00  0.00           H
ATOM   2516  CE  LYS A 166      88.050  55.920  64.700  1.00  0.00           C
ATOM   2517  HE1 LYS A 166      87.670  56.550  63.890  1.00  0.00           H
ATOM   2518  HE2 LYS A 166      89.130  55.990  64.590  1.00  0.00           H
ATOM   2519  NZ  LYS A 166      87.710  56.360  66.100  1.00  0.00           N
ATOM   2520  HZ1 LYS A 166      86.900  56.960  66.140  1.00  0.00           H
ATOM   2521  HZ2 LYS A 166      87.520  55.570  66.690  1.00  0.00           H
ATOM   2522  HZ3 LYS A 166      88.510  56.900  66.410  1.00  0.00           H
ATOM   2523  C   LYS A 166      91.940  52.590  66.180  1.00  0.00           C
ATOM   2524  O   LYS A 166      92.630  53.460  65.680  1.00  0.00           O
ATOM   2525  N   LEU A 167      92.560  51.480  66.620  1.00  0.00           N
ATOM   2526  H   LEU A 167      92.040  50.760  67.100  1.00  0.00           H
ATOM   2527  CA  LEU A 167      94.040  51.240  66.670  1.00  0.00           C
ATOM   2528  HA  LEU A 167      94.550  52.210  66.580  1.00  0.00           H
ATOM   2529  CB  LEU A 167      94.500  50.720  68.060  1.00  0.00           C
ATOM   2530  HB1 LEU A 167      94.030  49.750  68.230  1.00  0.00           H
ATOM   2531  HB2 LEU A 167      94.170  51.350  68.880  1.00  0.00           H
ATOM   2532  CG  LEU A 167      96.080  50.490  68.130  1.00  0.00           C
ATOM   2533  HG  LEU A 167      96.490  50.950  67.230  1.00  0.00           H
ATOM   2534  CD1 LEU A 167      96.610  51.220  69.400  1.00  0.00           C
ATOM   2535 1HD1 LEU A 167      96.250  52.250  69.380  1.00  0.00           H
ATOM   2536 2HD1 LEU A 167      96.320  50.880  70.400  1.00  0.00           H
ATOM   2537 3HD1 LEU A 167      97.700  51.180  69.440  1.00  0.00           H
ATOM   2538  CD2 LEU A 167      96.520  49.040  68.170  1.00  0.00           C
ATOM   2539 1HD2 LEU A 167      96.110  48.490  67.330  1.00  0.00           H
ATOM   2540 2HD2 LEU A 167      97.600  48.950  68.110  1.00  0.00           H
ATOM   2541 3HD2 LEU A 167      96.090  48.510  69.030  1.00  0.00           H
ATOM   2542  C   LEU A 167      94.410  50.340  65.440  1.00  0.00           C
ATOM   2543  O   LEU A 167      93.710  49.430  65.130  1.00  0.00           O
ATOM   2544  N   GLU A 168      95.520  50.630  64.750  1.00  0.00           N
ATOM   2545  H   GLU A 168      96.090  51.420  65.010  1.00  0.00           H
ATOM   2546  CA  GLU A 168      95.990  49.740  63.690  1.00  0.00           C
ATOM   2547  HA  GLU A 168      95.470  48.800  63.880  1.00  0.00           H
ATOM   2548  CB  GLU A 168      95.520  50.190  62.330  1.00  0.00           C
ATOM   2549  HB1 GLU A 168      94.440  50.310  62.360  1.00  0.00           H
ATOM   2550  HB2 GLU A 168      95.700  49.410  61.590  1.00  0.00           H
ATOM   2551  CG  GLU A 168      96.180  51.510  61.850  1.00  0.00           C
ATOM   2552  HG1 GLU A 168      97.260  51.430  61.710  1.00  0.00           H
ATOM   2553  HG2 GLU A 168      95.980  52.380  62.470  1.00  0.00           H
ATOM   2554  CD  GLU A 168      95.720  51.640  60.380  1.00  0.00           C
ATOM   2555  OE1 GLU A 168      94.610  52.090  60.060  1.00  0.00           O
ATOM   2556  OE2 GLU A 168      96.510  51.280  59.490  1.00  0.00           O
ATOM   2557  C   GLU A 168      97.460  49.510  63.770  1.00  0.00           C
ATOM   2558  O   GLU A 168      98.220  50.350  64.300  1.00  0.00           O
ATOM   2559  N   PHE A 169      97.850  48.320  63.330  1.00  0.00           N
ATOM   2560  H   PHE A 169      97.100  47.650  63.220  1.00  0.00           H
ATOM   2561  CA  PHE A 169      99.120  47.760  63.210  1.00  0.00           C
ATOM   2562  HA  PHE A 169      99.980  48.380  63.460  1.00  0.00           H
ATOM   2563  CB  PHE A 169      99.210  46.520  64.110  1.00  0.00           C
ATOM   2564  HB1 PHE A 169      98.420  45.890  63.710  1.00  0.00           H
ATOM   2565  HB2 PHE A 169      98.890  46.720  65.130  1.00  0.00           H
ATOM   2566  CG  PHE A 169     100.600  45.860  64.020  1.00  0.00           C
ATOM   2567  CD1 PHE A 169     100.950  44.970  62.950  1.00  0.00           C
ATOM   2568  HD1 PHE A 169     100.170  44.690  62.250  1.00  0.00           H
ATOM   2569  CE1 PHE A 169     102.240  44.460  62.890  1.00  0.00           C
ATOM   2570  HE1 PHE A 169     102.570  43.840  62.080  1.00  0.00           H
ATOM   2571  CZ  PHE A 169     103.220  44.920  63.760  1.00  0.00           C
ATOM   2572  HZ  PHE A 169     104.230  44.540  63.660  1.00  0.00           H
ATOM   2573  CE2 PHE A 169     102.960  45.780  64.800  1.00  0.00           C
ATOM   2574  HE2 PHE A 169     103.720  46.130  65.490  1.00  0.00           H
ATOM   2575  CD2 PHE A 169     101.630  46.310  64.870  1.00  0.00           C
ATOM   2576  HD2 PHE A 169     101.350  46.990  65.660  1.00  0.00           H
ATOM   2577  C   PHE A 169      99.310  47.290  61.730  1.00  0.00           C
ATOM   2578  O   PHE A 169      98.440  46.700  61.010  1.00  0.00           O
ATOM   2579  N   SER A 170     100.500  47.600  61.180  1.00  0.00           N
ATOM   2580  H   SER A 170     101.230  48.020  61.740  1.00  0.00           H
ATOM   2581  CA  SER A 170     100.860  47.350  59.750  1.00  0.00           C
ATOM   2582  HA  SER A 170     100.190  46.650  59.240  1.00  0.00           H
ATOM   2583  CB  SER A 170     100.650  48.710  59.020  1.00  0.00           C
ATOM   2584  HB1 SER A 170     101.490  49.340  59.290  1.00  0.00           H
ATOM   2585  HB2 SER A 170      99.710  49.160  59.340  1.00  0.00           H
ATOM   2586  OG  SER A 170     100.550  48.540  57.640  1.00  0.00           O
ATOM   2587  HG  SER A 170     100.650  49.410  57.250  1.00  0.00           H
ATOM   2588  C   SER A 170     102.330  46.910  59.550  1.00  0.00           C
ATOM   2589  O   SER A 170     103.200  47.460  60.220  1.00  0.00           O
ATOM   2590  N   ILE A 171     102.620  45.950  58.630  1.00  0.00           N
ATOM   2591  H   ILE A 171     101.840  45.450  58.220  1.00  0.00           H
ATOM   2592  CA  ILE A 171     103.950  45.720  58.050  1.00  0.00           C
ATOM   2593  HA  ILE A 171     104.720  46.110  58.720  1.00  0.00           H
ATOM   2594  CB  ILE A 171     104.140  44.170  57.880  1.00  0.00           C
ATOM   2595  HB  ILE A 171     103.920  43.660  58.820  1.00  0.00           H
ATOM   2596  CG2 ILE A 171     103.010  43.630  56.970  1.00  0.00           C
ATOM   2597 1HG2 ILE A 171     102.010  43.920  57.310  1.00  0.00           H
ATOM   2598 2HG2 ILE A 171     103.220  43.910  55.940  1.00  0.00           H
ATOM   2599 3HG2 ILE A 171     102.930  42.550  57.130  1.00  0.00           H
ATOM   2600  CG1 ILE A 171     105.520  43.650  57.400  1.00  0.00           C
ATOM   2601 1HG1 ILE A 171     105.670  44.030  56.390  1.00  0.00           H
ATOM   2602 2HG1 ILE A 171     105.590  42.570  57.290  1.00  0.00           H
ATOM   2603  CD  ILE A 171     106.790  44.060  58.210  1.00  0.00           C
ATOM   2604  HD1 ILE A 171     107.010  45.120  58.240  1.00  0.00           H
ATOM   2605  HD2 ILE A 171     106.650  43.730  59.240  1.00  0.00           H
ATOM   2606  HD3 ILE A 171     107.630  43.410  57.950  1.00  0.00           H
ATOM   2607  C   ILE A 171     104.140  46.470  56.680  1.00  0.00           C
ATOM   2608  O   ILE A 171     103.330  46.360  55.790  1.00  0.00           O
ATOM   2609  N   TYR A 172     105.250  47.280  56.550  1.00  0.00           N
ATOM   2610  H   TYR A 172     105.830  47.390  57.370  1.00  0.00           H
ATOM   2611  CA  TYR A 172     105.780  47.940  55.340  1.00  0.00           C
ATOM   2612  HA  TYR A 172     104.870  48.230  54.810  1.00  0.00           H
ATOM   2613  CB  TYR A 172     106.510  49.230  55.800  1.00  0.00           C
ATOM   2614  HB1 TYR A 172     107.540  48.980  56.070  1.00  0.00           H
ATOM   2615  HB2 TYR A 172     106.000  49.600  56.690  1.00  0.00           H
ATOM   2616  CG  TYR A 172     106.620  50.270  54.740  1.00  0.00           C
ATOM   2617  CD1 TYR A 172     107.570  50.120  53.770  1.00  0.00           C
ATOM   2618  HD1 TYR A 172     108.180  49.230  53.700  1.00  0.00           H
ATOM   2619  CE1 TYR A 172     107.850  51.160  52.820  1.00  0.00           C
ATOM   2620  HE1 TYR A 172     108.620  50.930  52.100  1.00  0.00           H
ATOM   2621  CZ  TYR A 172     107.200  52.420  52.870  1.00  0.00           C
ATOM   2622  OH  TYR A 172     107.660  53.470  52.050  1.00  0.00           O
ATOM   2623  HH  TYR A 172     107.390  54.310  52.420  1.00  0.00           H
ATOM   2624  CE2 TYR A 172     106.210  52.540  53.870  1.00  0.00           C
ATOM   2625  HE2 TYR A 172     105.770  53.490  54.120  1.00  0.00           H
ATOM   2626  CD2 TYR A 172     105.860  51.480  54.740  1.00  0.00           C
ATOM   2627  HD2 TYR A 172     105.080  51.490  55.490  1.00  0.00           H
ATOM   2628  C   TYR A 172     106.630  46.960  54.530  1.00  0.00           C
ATOM   2629  O   TYR A 172     107.480  46.450  55.230  1.00  0.00           O
ATOM   2630  N   PRO A 173     106.340  46.650  53.260  1.00  0.00           N
ATOM   2631  CD  PRO A 173     105.340  47.330  52.400  1.00  0.00           C
ATOM   2632  HD1 PRO A 173     105.390  48.410  52.580  1.00  0.00           H
ATOM   2633  HD2 PRO A 173     104.310  47.190  52.740  1.00  0.00           H
ATOM   2634  CG  PRO A 173     105.630  46.850  51.060  1.00  0.00           C
ATOM   2635  HG1 PRO A 173     106.410  47.400  50.540  1.00  0.00           H
ATOM   2636  HG2 PRO A 173     104.780  46.890  50.380  1.00  0.00           H
ATOM   2637  CB  PRO A 173     106.090  45.380  51.310  1.00  0.00           C
ATOM   2638  HB1 PRO A 173     106.680  45.010  50.470  1.00  0.00           H
ATOM   2639  HB2 PRO A 173     105.200  44.790  51.500  1.00  0.00           H
ATOM   2640  CA  PRO A 173     107.000  45.520  52.560  1.00  0.00           C
ATOM   2641  HA  PRO A 173     106.820  44.530  53.000  1.00  0.00           H
ATOM   2642  C   PRO A 173     108.420  45.800  52.060  1.00  0.00           C
ATOM   2643  O   PRO A 173     108.930  46.960  51.990  1.00  0.00           O
ATOM   2644  N   ALA A 174     109.100  44.750  51.630  1.00  0.00           N
ATOM   2645  H   ALA A 174     108.730  43.830  51.850  1.00  0.00           H
ATOM   2646  CA  ALA A 174     110.380  44.800  50.990  1.00  0.00           C
ATOM   2647  HA  ALA A 174     110.620  45.830  50.750  1.00  0.00           H
ATOM   2648  CB  ALA A 174     111.480  44.360  52.000  1.00  0.00           C
ATOM   2649  HB1 ALA A 174     111.520  45.010  52.870  1.00  0.00           H
ATOM   2650  HB2 ALA A 174     111.230  43.340  52.310  1.00  0.00           H
ATOM   2651  HB3 ALA A 174     112.450  44.330  51.510  1.00  0.00           H
ATOM   2652  C   ALA A 174     110.500  43.830  49.830  1.00  0.00           C
ATOM   2653  O   ALA A 174     109.790  42.840  49.900  1.00  0.00           O
ATOM   2654  N   PRO A 175     111.470  43.950  48.910  1.00  0.00           N
ATOM   2655  CD  PRO A 175     112.400  45.050  48.810  1.00  0.00           C
ATOM   2656  HD1 PRO A 175     113.170  45.100  49.580  1.00  0.00           H
ATOM   2657  HD2 PRO A 175     111.820  45.970  48.880  1.00  0.00           H
ATOM   2658  CG  PRO A 175     112.970  44.870  47.400  1.00  0.00           C
ATOM   2659  HG1 PRO A 175     113.960  45.320  47.270  1.00  0.00           H
ATOM   2660  HG2 PRO A 175     112.340  45.280  46.600  1.00  0.00           H
ATOM   2661  CB  PRO A 175     112.970  43.350  47.190  1.00  0.00           C
ATOM   2662  HB1 PRO A 175     113.700  42.800  47.770  1.00  0.00           H
ATOM   2663  HB2 PRO A 175     113.080  43.150  46.120  1.00  0.00           H
ATOM   2664  CA  PRO A 175     111.580  43.060  47.830  1.00  0.00           C
ATOM   2665  HA  PRO A 175     110.720  43.310  47.210  1.00  0.00           H
ATOM   2666  C   PRO A 175     111.540  41.550  48.160  1.00  0.00           C
ATOM   2667  O   PRO A 175     111.120  40.760  47.410  1.00  0.00           O
ATOM   2668  N   GLN A 176     111.990  41.080  49.300  1.00  0.00           N
ATOM   2669  H   GLN A 176     112.470  41.700  49.930  1.00  0.00           H
ATOM   2670  CA  GLN A 176     111.960  39.620  49.650  1.00  0.00           C
ATOM   2671  HA  GLN A 176     112.130  39.140  48.690  1.00  0.00           H
ATOM   2672  CB  GLN A 176     113.150  39.430  50.680  1.00  0.00           C
ATOM   2673  HB1 GLN A 176     113.300  38.390  50.980  1.00  0.00           H
ATOM   2674  HB2 GLN A 176     112.910  40.010  51.570  1.00  0.00           H
ATOM   2675  CG  GLN A 176     114.490  39.950  50.110  1.00  0.00           C
ATOM   2676  HG1 GLN A 176     115.230  39.750  50.890  1.00  0.00           H
ATOM   2677  HG2 GLN A 176     114.500  41.040  50.080  1.00  0.00           H
ATOM   2678  CD  GLN A 176     114.880  39.410  48.790  1.00  0.00           C
ATOM   2679  OE1 GLN A 176     114.430  39.940  47.750  1.00  0.00           O
ATOM   2680  NE2 GLN A 176     115.650  38.380  48.680  1.00  0.00           N
ATOM   2681 1HE2 GLN A 176     115.950  37.990  49.560  1.00  0.00           H
ATOM   2682 2HE2 GLN A 176     115.860  38.020  47.760  1.00  0.00           H
ATOM   2683  C   GLN A 176     110.610  39.160  50.170  1.00  0.00           C
ATOM   2684  O   GLN A 176     110.430  37.990  50.460  1.00  0.00           O
ATOM   2685  N   VAL A 177     109.540  39.990  50.270  1.00  0.00           N
ATOM   2686  H   VAL A 177     109.700  40.980  50.120  1.00  0.00           H
ATOM   2687  CA  VAL A 177     108.180  39.680  50.810  1.00  0.00           C
ATOM   2688  HA  VAL A 177     108.100  38.590  50.800  1.00  0.00           H
ATOM   2689  CB  VAL A 177     107.960  40.270  52.180  1.00  0.00           C
ATOM   2690  HB  VAL A 177     106.910  40.100  52.400  1.00  0.00           H
ATOM   2691  CG1 VAL A 177     108.850  39.520  53.190  1.00  0.00           C
ATOM   2692 1HG1 VAL A 177     108.580  39.930  54.160  1.00  0.00           H
ATOM   2693 2HG1 VAL A 177     108.710  38.440  53.170  1.00  0.00           H
ATOM   2694 3HG1 VAL A 177     109.870  39.750  52.890  1.00  0.00           H
ATOM   2695  CG2 VAL A 177     108.240  41.790  52.410  1.00  0.00           C
ATOM   2696 1HG2 VAL A 177     107.670  42.390  51.700  1.00  0.00           H
ATOM   2697 2HG2 VAL A 177     107.900  42.050  53.410  1.00  0.00           H
ATOM   2698 3HG2 VAL A 177     109.310  41.960  52.270  1.00  0.00           H
ATOM   2699  C   VAL A 177     107.120  40.140  49.760  1.00  0.00           C
ATOM   2700  O   VAL A 177     105.970  39.860  49.990  1.00  0.00           O
ATOM   2701  N   SER A 178     107.520  40.750  48.630  1.00  0.00           N
ATOM   2702  H   SER A 178     108.510  40.840  48.460  1.00  0.00           H
ATOM   2703  CA  SER A 178     106.610  41.520  47.780  1.00  0.00           C
ATOM   2704  HA  SER A 178     105.580  41.230  48.010  1.00  0.00           H
ATOM   2705  CB  SER A 178     106.910  43.020  48.010  1.00  0.00           C
ATOM   2706  HB1 SER A 178     107.530  43.350  47.180  1.00  0.00           H
ATOM   2707  HB2 SER A 178     107.470  43.220  48.930  1.00  0.00           H
ATOM   2708  OG  SER A 178     105.780  43.890  48.080  1.00  0.00           O
ATOM   2709  HG  SER A 178     105.880  44.780  47.750  1.00  0.00           H
ATOM   2710  C   SER A 178     106.910  41.140  46.310  1.00  0.00           C
ATOM   2711  O   SER A 178     108.050  41.070  45.900  1.00  0.00           O
ATOM   2712  N   THR A 179     105.810  40.910  45.650  1.00  0.00           N
ATOM   2713  H   THR A 179     104.940  41.030  46.150  1.00  0.00           H
ATOM   2714  CA  THR A 179     105.760  40.590  44.260  1.00  0.00           C
ATOM   2715  HA  THR A 179     106.760  40.460  43.850  1.00  0.00           H
ATOM   2716  CB  THR A 179     105.200  39.200  43.970  1.00  0.00           C
ATOM   2717  HB  THR A 179     104.120  39.250  44.100  1.00  0.00           H
ATOM   2718  CG2 THR A 179     105.490  38.760  42.510  1.00  0.00           C
ATOM   2719 1HG2 THR A 179     104.990  37.800  42.390  1.00  0.00           H
ATOM   2720 2HG2 THR A 179     105.140  39.560  41.860  1.00  0.00           H
ATOM   2721 3HG2 THR A 179     106.560  38.750  42.290  1.00  0.00           H
ATOM   2722  OG1 THR A 179     105.730  38.240  44.830  1.00  0.00           O
ATOM   2723  HG1 THR A 179     105.080  37.770  45.350  1.00  0.00           H
ATOM   2724  C   THR A 179     105.080  41.730  43.400  1.00  0.00           C
ATOM   2725  O   THR A 179     105.460  41.980  42.280  1.00  0.00           O
ATOM   2726  N   ALA A 180     104.070  42.410  43.960  1.00  0.00           N
ATOM   2727  H   ALA A 180     103.700  42.130  44.860  1.00  0.00           H
ATOM   2728  CA  ALA A 180     103.320  43.510  43.330  1.00  0.00           C
ATOM   2729  HA  ALA A 180     102.730  43.140  42.500  1.00  0.00           H
ATOM   2730  CB  ALA A 180     102.330  43.990  44.480  1.00  0.00           C
ATOM   2731  HB1 ALA A 180     101.600  43.180  44.590  1.00  0.00           H
ATOM   2732  HB2 ALA A 180     102.870  44.240  45.390  1.00  0.00           H
ATOM   2733  HB3 ALA A 180     101.690  44.840  44.200  1.00  0.00           H
ATOM   2734  C   ALA A 180     104.180  44.660  42.770  1.00  0.00           C
ATOM   2735  O   ALA A 180     104.640  45.590  43.510  1.00  0.00           O
ATOM   2736  N   VAL A 181     104.340  44.740  41.440  1.00  0.00           N
ATOM   2737  H   VAL A 181     103.820  44.050  40.920  1.00  0.00           H
ATOM   2738  CA  VAL A 181     104.710  45.960  40.760  1.00  0.00           C
ATOM   2739  HA  VAL A 181     105.700  46.250  41.110  1.00  0.00           H
ATOM   2740  CB  VAL A 181     104.830  45.710  39.200  1.00  0.00           C
ATOM   2741  HB  VAL A 181     103.870  45.280  38.910  1.00  0.00           H
ATOM   2742  CG1 VAL A 181     105.160  46.920  38.310  1.00  0.00           C
ATOM   2743 1HG1 VAL A 181     106.060  47.500  38.500  1.00  0.00           H
ATOM   2744 2HG1 VAL A 181     105.290  46.580  37.280  1.00  0.00           H
ATOM   2745 3HG1 VAL A 181     104.370  47.670  38.330  1.00  0.00           H
ATOM   2746  CG2 VAL A 181     105.890  44.660  38.960  1.00  0.00           C
ATOM   2747 1HG2 VAL A 181     105.810  43.780  39.600  1.00  0.00           H
ATOM   2748 2HG2 VAL A 181     105.960  44.420  37.900  1.00  0.00           H
ATOM   2749 3HG2 VAL A 181     106.760  45.250  39.260  1.00  0.00           H
ATOM   2750  C   VAL A 181     103.800  47.060  41.150  1.00  0.00           C
ATOM   2751  O   VAL A 181     104.290  48.130  41.440  1.00  0.00           O
ATOM   2752  N   VAL A 182     102.510  46.830  41.290  1.00  0.00           N
ATOM   2753  H   VAL A 182     102.230  45.910  40.980  1.00  0.00           H
ATOM   2754  CA  VAL A 182     101.470  47.760  41.750  1.00  0.00           C
ATOM   2755  HA  VAL A 182     101.720  48.700  41.270  1.00  0.00           H
ATOM   2756  CB  VAL A 182     100.070  47.330  41.370  1.00  0.00           C
ATOM   2757  HB  VAL A 182      99.410  48.150  41.640  1.00  0.00           H
ATOM   2758  CG1 VAL A 182     100.080  47.180  39.900  1.00  0.00           C
ATOM   2759 1HG1 VAL A 182     100.540  46.250  39.590  1.00  0.00           H
ATOM   2760 2HG1 VAL A 182      99.030  47.230  39.600  1.00  0.00           H
ATOM   2761 3HG1 VAL A 182     100.610  48.020  39.440  1.00  0.00           H
ATOM   2762  CG2 VAL A 182      99.480  46.080  42.010  1.00  0.00           C
ATOM   2763 1HG2 VAL A 182     100.080  45.180  41.860  1.00  0.00           H
ATOM   2764 2HG2 VAL A 182      99.500  46.120  43.100  1.00  0.00           H
ATOM   2765 3HG2 VAL A 182      98.460  46.010  41.630  1.00  0.00           H
ATOM   2766  C   VAL A 182     101.490  48.000  43.280  1.00  0.00           C
ATOM   2767  O   VAL A 182     100.590  48.680  43.780  1.00  0.00           O
ATOM   2768  N   GLU A 183     102.550  47.690  44.070  1.00  0.00           N
ATOM   2769  H   GLU A 183     103.320  47.280  43.540  1.00  0.00           H
ATOM   2770  CA  GLU A 183     102.800  48.030  45.510  1.00  0.00           C
ATOM   2771  HA  GLU A 183     102.000  47.480  46.000  1.00  0.00           H
ATOM   2772  CB  GLU A 183     104.160  47.480  45.960  1.00  0.00           C
ATOM   2773  HB1 GLU A 183     104.950  47.890  45.340  1.00  0.00           H
ATOM   2774  HB2 GLU A 183     104.070  46.390  45.920  1.00  0.00           H
ATOM   2775  CG  GLU A 183     104.380  47.800  47.410  1.00  0.00           C
ATOM   2776  HG1 GLU A 183     103.770  47.100  47.990  1.00  0.00           H
ATOM   2777  HG2 GLU A 183     104.100  48.830  47.640  1.00  0.00           H
ATOM   2778  CD  GLU A 183     105.870  47.600  47.720  1.00  0.00           C
ATOM   2779  OE1 GLU A 183     106.360  46.460  47.510  1.00  0.00           O
ATOM   2780  OE2 GLU A 183     106.420  48.570  48.260  1.00  0.00           O
ATOM   2781  C   GLU A 183     102.670  49.530  45.810  1.00  0.00           C
ATOM   2782  O   GLU A 183     101.900  49.860  46.710  1.00  0.00           O
ATOM   2783  N   PRO A 184     103.280  50.490  45.110  1.00  0.00           N
ATOM   2784  CD  PRO A 184     104.320  50.400  44.070  1.00  0.00           C
ATOM   2785  HD1 PRO A 184     104.050  49.630  43.350  1.00  0.00           H
ATOM   2786  HD2 PRO A 184     105.280  50.140  44.500  1.00  0.00           H
ATOM   2787  CG  PRO A 184     104.370  51.820  43.440  1.00  0.00           C
ATOM   2788  HG1 PRO A 184     103.570  51.920  42.700  1.00  0.00           H
ATOM   2789  HG2 PRO A 184     105.280  52.010  42.870  1.00  0.00           H
ATOM   2790  CB  PRO A 184     104.140  52.740  44.560  1.00  0.00           C
ATOM   2791  HB1 PRO A 184     103.660  53.680  44.320  1.00  0.00           H
ATOM   2792  HB2 PRO A 184     105.050  52.850  45.160  1.00  0.00           H
ATOM   2793  CA  PRO A 184     103.140  51.900  45.430  1.00  0.00           C
ATOM   2794  HA  PRO A 184     103.460  51.970  46.470  1.00  0.00           H
ATOM   2795  C   PRO A 184     101.710  52.400  45.190  1.00  0.00           C
ATOM   2796  O   PRO A 184     101.300  53.390  45.770  1.00  0.00           O
ATOM   2797  N   TYR A 185     100.920  51.720  44.360  1.00  0.00           N
ATOM   2798  H   TYR A 185     101.290  51.040  43.710  1.00  0.00           H
ATOM   2799  CA  TYR A 185      99.530  52.170  44.060  1.00  0.00           C
ATOM   2800  HA  TYR A 185      99.590  53.250  44.160  1.00  0.00           H
ATOM   2801  CB  TYR A 185      99.080  51.750  42.640  1.00  0.00           C
ATOM   2802  HB1 TYR A 185      98.060  52.140  42.600  1.00  0.00           H
ATOM   2803  HB2 TYR A 185      99.090  50.660  42.620  1.00  0.00           H
ATOM   2804  CG  TYR A 185      99.760  52.380  41.470  1.00  0.00           C
ATOM   2805  CD1 TYR A 185      99.500  51.920  40.160  1.00  0.00           C
ATOM   2806  HD1 TYR A 185      98.760  51.140  40.080  1.00  0.00           H
ATOM   2807  CE1 TYR A 185     100.080  52.540  39.050  1.00  0.00           C
ATOM   2808  HE1 TYR A 185      99.860  52.270  38.030  1.00  0.00           H
ATOM   2809  CZ  TYR A 185     100.960  53.630  39.220  1.00  0.00           C
ATOM   2810  OH  TYR A 185     101.750  54.140  38.220  1.00  0.00           O
ATOM   2811  HH  TYR A 185     101.630  53.730  37.360  1.00  0.00           H
ATOM   2812  CE2 TYR A 185     101.230  54.060  40.500  1.00  0.00           C
ATOM   2813  HE2 TYR A 185     101.960  54.800  40.800  1.00  0.00           H
ATOM   2814  CD2 TYR A 185     100.690  53.450  41.640  1.00  0.00           C
ATOM   2815  HD2 TYR A 185     101.020  53.700  42.640  1.00  0.00           H
ATOM   2816  C   TYR A 185      98.630  51.640  45.180  1.00  0.00           C
ATOM   2817  O   TYR A 185      97.840  52.440  45.670  1.00  0.00           O
ATOM   2818  N   ASN A 186      98.820  50.380  45.650  1.00  0.00           N
ATOM   2819  H   ASN A 186      99.490  49.770  45.200  1.00  0.00           H
ATOM   2820  CA  ASN A 186      98.120  50.030  46.950  1.00  0.00           C
ATOM   2821  HA  ASN A 186      97.040  50.040  46.800  1.00  0.00           H
ATOM   2822  CB  ASN A 186      98.450  48.580  47.240  1.00  0.00           C
ATOM   2823  HB1 ASN A 186      98.090  48.400  48.250  1.00  0.00           H
ATOM   2824  HB2 ASN A 186      99.530  48.450  47.180  1.00  0.00           H
ATOM   2825  CG  ASN A 186      97.930  47.490  46.280  1.00  0.00           C
ATOM   2826  OD1 ASN A 186      96.960  47.600  45.550  1.00  0.00           O
ATOM   2827  ND2 ASN A 186      98.490  46.330  46.250  1.00  0.00           N
ATOM   2828 1HD2 ASN A 186      99.280  46.000  46.800  1.00  0.00           H
ATOM   2829 2HD2 ASN A 186      97.960  45.670  45.710  1.00  0.00           H
ATOM   2830  C   ASN A 186      98.540  50.960  48.150  1.00  0.00           C
ATOM   2831  O   ASN A 186      97.680  51.500  48.910  1.00  0.00           O
ATOM   2832  N   SER A 187      99.820  51.320  48.260  1.00  0.00           N
ATOM   2833  H   SER A 187     100.500  50.840  47.680  1.00  0.00           H
ATOM   2834  CA  SER A 187     100.370  52.090  49.390  1.00  0.00           C
ATOM   2835  HA  SER A 187     100.030  51.790  50.390  1.00  0.00           H
ATOM   2836  CB  SER A 187     101.920  51.930  49.330  1.00  0.00           C
ATOM   2837  HB1 SER A 187     102.440  52.660  49.950  1.00  0.00           H
ATOM   2838  HB2 SER A 187     102.280  52.040  48.310  1.00  0.00           H
ATOM   2839  OG  SER A 187     102.260  50.580  49.810  1.00  0.00           O
ATOM   2840  HG  SER A 187     101.640  50.370  50.520  1.00  0.00           H
ATOM   2841  C   SER A 187     100.010  53.590  49.300  1.00  0.00           C
ATOM   2842  O   SER A 187      99.770  54.160  50.350  1.00  0.00           O
ATOM   2843  N   ILE A 188      99.960  54.260  48.150  1.00  0.00           N
ATOM   2844  H   ILE A 188     100.220  53.810  47.290  1.00  0.00           H
ATOM   2845  CA  ILE A 188      99.480  55.630  48.020  1.00  0.00           C
ATOM   2846  HA  ILE A 188      99.870  56.130  48.910  1.00  0.00           H
ATOM   2847  CB  ILE A 188     100.070  56.250  46.720  1.00  0.00           C
ATOM   2848  HB  ILE A 188     101.100  55.940  46.540  1.00  0.00           H
ATOM   2849  CG2 ILE A 188      99.150  55.930  45.470  1.00  0.00           C
ATOM   2850 1HG2 ILE A 188      98.290  56.580  45.560  1.00  0.00           H
ATOM   2851 2HG2 ILE A 188      99.460  56.240  44.470  1.00  0.00           H
ATOM   2852 3HG2 ILE A 188      98.820  54.890  45.440  1.00  0.00           H
ATOM   2853  CG1 ILE A 188     100.140  57.770  46.860  1.00  0.00           C
ATOM   2854 1HG1 ILE A 188     100.820  58.040  47.680  1.00  0.00           H
ATOM   2855 2HG1 ILE A 188      99.150  58.150  47.100  1.00  0.00           H
ATOM   2856  CD  ILE A 188     100.680  58.510  45.620  1.00  0.00           C
ATOM   2857  HD1 ILE A 188     101.690  58.210  45.360  1.00  0.00           H
ATOM   2858  HD2 ILE A 188      99.960  58.450  44.800  1.00  0.00           H
ATOM   2859  HD3 ILE A 188     100.640  59.600  45.670  1.00  0.00           H
ATOM   2860  C   ILE A 188      97.930  55.720  48.210  1.00  0.00           C
ATOM   2861  O   ILE A 188      97.460  56.690  48.830  1.00  0.00           O
ATOM   2862  N   LEU A 189      97.150  54.630  47.920  1.00  0.00           N
ATOM   2863  H   LEU A 189      97.500  53.890  47.330  1.00  0.00           H
ATOM   2864  CA  LEU A 189      95.680  54.720  48.240  1.00  0.00           C
ATOM   2865  HA  LEU A 189      95.240  55.700  48.060  1.00  0.00           H
ATOM   2866  CB  LEU A 189      95.040  53.770  47.260  1.00  0.00           C
ATOM   2867  HB1 LEU A 189      93.970  53.660  47.430  1.00  0.00           H
ATOM   2868  HB2 LEU A 189      95.520  52.790  47.240  1.00  0.00           H
ATOM   2869  CG  LEU A 189      95.150  54.240  45.760  1.00  0.00           C
ATOM   2870  HG  LEU A 189      96.190  54.200  45.450  1.00  0.00           H
ATOM   2871  CD1 LEU A 189      94.340  53.200  44.900  1.00  0.00           C
ATOM   2872 1HD1 LEU A 189      93.300  53.310  45.230  1.00  0.00           H
ATOM   2873 2HD1 LEU A 189      94.500  53.400  43.840  1.00  0.00           H
ATOM   2874 3HD1 LEU A 189      94.660  52.180  45.090  1.00  0.00           H
ATOM   2875  CD2 LEU A 189      94.670  55.630  45.460  1.00  0.00           C
ATOM   2876 1HD2 LEU A 189      95.230  56.380  46.020  1.00  0.00           H
ATOM   2877 2HD2 LEU A 189      94.700  55.790  44.380  1.00  0.00           H
ATOM   2878 3HD2 LEU A 189      93.680  55.750  45.910  1.00  0.00           H
ATOM   2879  C   LEU A 189      95.310  54.280  49.730  1.00  0.00           C
ATOM   2880  O   LEU A 189      94.490  54.940  50.390  1.00  0.00           O
ATOM   2881  N   THR A 190      96.070  53.350  50.390  1.00  0.00           N
ATOM   2882  H   THR A 190      96.620  52.750  49.810  1.00  0.00           H
ATOM   2883  CA  THR A 190      96.240  53.300  51.830  1.00  0.00           C
ATOM   2884  HA  THR A 190      95.290  53.000  52.270  1.00  0.00           H
ATOM   2885  CB  THR A 190      97.390  52.360  52.210  1.00  0.00           C
ATOM   2886  HB  THR A 190      98.240  52.490  51.550  1.00  0.00           H
ATOM   2887  CG2 THR A 190      97.740  52.400  53.730  1.00  0.00           C
ATOM   2888 1HG2 THR A 190      98.340  53.300  53.870  1.00  0.00           H
ATOM   2889 2HG2 THR A 190      96.850  52.330  54.340  1.00  0.00           H
ATOM   2890 3HG2 THR A 190      98.350  51.530  53.980  1.00  0.00           H
ATOM   2891  OG1 THR A 190      96.940  51.060  52.020  1.00  0.00           O
ATOM   2892  HG1 THR A 190      97.720  50.520  51.930  1.00  0.00           H
ATOM   2893  C   THR A 190      96.600  54.690  52.430  1.00  0.00           C
ATOM   2894  O   THR A 190      95.920  55.210  53.330  1.00  0.00           O
ATOM   2895  N   THR A 191      97.510  55.490  51.850  1.00  0.00           N
ATOM   2896  H   THR A 191      98.100  55.070  51.150  1.00  0.00           H
ATOM   2897  CA  THR A 191      97.790  56.910  52.340  1.00  0.00           C
ATOM   2898  HA  THR A 191      97.830  56.970  53.430  1.00  0.00           H
ATOM   2899  CB  THR A 191      99.080  57.440  51.650  1.00  0.00           C
ATOM   2900  HB  THR A 191      98.890  57.600  50.590  1.00  0.00           H
ATOM   2901  CG2 THR A 191      99.590  58.840  52.190  1.00  0.00           C
ATOM   2902 1HG2 THR A 191      99.030  59.660  51.740  1.00  0.00           H
ATOM   2903 2HG2 THR A 191      99.530  58.870  53.280  1.00  0.00           H
ATOM   2904 3HG2 THR A 191     100.560  59.090  51.760  1.00  0.00           H
ATOM   2905  OG1 THR A 191     100.070  56.510  51.780  1.00  0.00           O
ATOM   2906  HG1 THR A 191      99.780  55.750  51.280  1.00  0.00           H
ATOM   2907  C   THR A 191      96.600  57.920  52.090  1.00  0.00           C
ATOM   2908  O   THR A 191      96.390  58.870  52.870  1.00  0.00           O
ATOM   2909  N   HIS A 192      95.820  57.670  50.970  1.00  0.00           N
ATOM   2910  H   HIS A 192      96.240  57.120  50.250  1.00  0.00           H
ATOM   2911  CA  HIS A 192      94.600  58.430  50.660  1.00  0.00           C
ATOM   2912  HA  HIS A 192      94.760  59.480  50.930  1.00  0.00           H
ATOM   2913  CB  HIS A 192      94.340  58.300  49.140  1.00  0.00           C
ATOM   2914  HB1 HIS A 192      93.570  57.580  48.890  1.00  0.00           H
ATOM   2915  HB2 HIS A 192      95.260  58.170  48.580  1.00  0.00           H
ATOM   2916  CG  HIS A 192      93.670  59.500  48.500  1.00  0.00           C
ATOM   2917  ND1 HIS A 192      93.440  60.690  49.080  1.00  0.00           N
ATOM   2918  HD1 HIS A 192      93.800  60.910  50.000  1.00  0.00           H
ATOM   2919  CE1 HIS A 192      92.810  61.460  48.190  1.00  0.00           C
ATOM   2920  HE1 HIS A 192      92.470  62.460  48.410  1.00  0.00           H
ATOM   2921  NE2 HIS A 192      92.630  60.780  47.020  1.00  0.00           N
ATOM   2922  HE2 HIS A 192      92.090  61.010  46.190  1.00  0.00           H
ATOM   2923  CD2 HIS A 192      93.190  59.530  47.210  1.00  0.00           C
ATOM   2924  HD2 HIS A 192      93.220  58.800  46.420  1.00  0.00           H
ATOM   2925  C   HIS A 192      93.380  57.970  51.400  1.00  0.00           C
ATOM   2926  O   HIS A 192      92.360  58.610  51.210  1.00  0.00           O
ATOM   2927  N   THR A 193      93.470  57.040  52.330  1.00  0.00           N
ATOM   2928  H   THR A 193      94.340  56.530  52.230  1.00  0.00           H
ATOM   2929  CA  THR A 193      92.330  56.470  53.080  1.00  0.00           C
ATOM   2930  HA  THR A 193      91.520  57.200  53.100  1.00  0.00           H
ATOM   2931  CB  THR A 193      91.850  55.200  52.360  1.00  0.00           C
ATOM   2932  HB  THR A 193      91.150  54.750  53.060  1.00  0.00           H
ATOM   2933  CG2 THR A 193      90.970  55.470  51.120  1.00  0.00           C
ATOM   2934 1HG2 THR A 193      91.550  55.470  50.200  1.00  0.00           H
ATOM   2935 2HG2 THR A 193      90.270  54.640  51.160  1.00  0.00           H
ATOM   2936 3HG2 THR A 193      90.540  56.460  51.260  1.00  0.00           H
ATOM   2937  OG1 THR A 193      92.770  54.180  52.140  1.00  0.00           O
ATOM   2938  HG1 THR A 193      93.300  54.270  51.340  1.00  0.00           H
ATOM   2939  C   THR A 193      92.540  56.210  54.540  1.00  0.00           C
ATOM   2940  O   THR A 193      91.860  56.720  55.360  1.00  0.00           O
ATOM   2941  N   THR A 194      93.470  55.270  54.930  1.00  0.00           N
ATOM   2942  H   THR A 194      94.000  54.790  54.210  1.00  0.00           H
ATOM   2943  CA  THR A 194      93.600  54.830  56.330  1.00  0.00           C
ATOM   2944  HA  THR A 194      92.620  54.450  56.610  1.00  0.00           H
ATOM   2945  CB  THR A 194      94.590  53.620  56.390  1.00  0.00           C
ATOM   2946  HB  THR A 194      94.710  53.390  57.440  1.00  0.00           H
ATOM   2947  CG2 THR A 194      94.290  52.380  55.630  1.00  0.00           C
ATOM   2948 1HG2 THR A 194      93.300  52.050  55.960  1.00  0.00           H
ATOM   2949 2HG2 THR A 194      94.260  52.570  54.560  1.00  0.00           H
ATOM   2950 3HG2 THR A 194      95.040  51.650  55.950  1.00  0.00           H
ATOM   2951  OG1 THR A 194      95.840  54.080  56.070  1.00  0.00           O
ATOM   2952  HG1 THR A 194      95.840  54.410  55.170  1.00  0.00           H
ATOM   2953  C   THR A 194      93.900  55.860  57.420  1.00  0.00           C
ATOM   2954  O   THR A 194      93.420  55.850  58.520  1.00  0.00           O
ATOM   2955  N   LEU A 195      94.660  56.920  57.090  1.00  0.00           N
ATOM   2956  H   LEU A 195      94.960  57.120  56.150  1.00  0.00           H
ATOM   2957  CA  LEU A 195      95.200  57.790  58.120  1.00  0.00           C
ATOM   2958  HA  LEU A 195      95.530  57.190  58.970  1.00  0.00           H
ATOM   2959  CB  LEU A 195      96.340  58.710  57.610  1.00  0.00           C
ATOM   2960  HB1 LEU A 195      96.860  59.150  58.460  1.00  0.00           H
ATOM   2961  HB2 LEU A 195      96.040  59.540  56.970  1.00  0.00           H
ATOM   2962  CG  LEU A 195      97.440  57.950  56.860  1.00  0.00           C
ATOM   2963  HG  LEU A 195      97.020  57.690  55.890  1.00  0.00           H
ATOM   2964  CD1 LEU A 195      98.650  58.760  56.530  1.00  0.00           C
ATOM   2965 1HD1 LEU A 195      99.320  58.950  57.370  1.00  0.00           H
ATOM   2966 2HD1 LEU A 195      99.400  58.160  56.000  1.00  0.00           H
ATOM   2967 3HD1 LEU A 195      98.470  59.750  56.110  1.00  0.00           H
ATOM   2968  CD2 LEU A 195      97.940  56.650  57.520  1.00  0.00           C
ATOM   2969 1HD2 LEU A 195      97.070  56.000  57.640  1.00  0.00           H
ATOM   2970 2HD2 LEU A 195      98.610  56.000  56.950  1.00  0.00           H
ATOM   2971 3HD2 LEU A 195      98.370  56.750  58.510  1.00  0.00           H
ATOM   2972  C   LEU A 195      94.070  58.610  58.790  1.00  0.00           C
ATOM   2973  O   LEU A 195      94.190  58.990  59.990  1.00  0.00           O
ATOM   2974  N   GLU A 196      92.950  58.790  58.090  1.00  0.00           N
ATOM   2975  H   GLU A 196      92.880  58.420  57.160  1.00  0.00           H
ATOM   2976  CA  GLU A 196      91.740  59.560  58.450  1.00  0.00           C
ATOM   2977  HA  GLU A 196      91.980  60.220  59.280  1.00  0.00           H
ATOM   2978  CB  GLU A 196      91.390  60.350  57.190  1.00  0.00           C
ATOM   2979  HB1 GLU A 196      90.350  60.680  57.210  1.00  0.00           H
ATOM   2980  HB2 GLU A 196      91.650  59.740  56.330  1.00  0.00           H
ATOM   2981  CG  GLU A 196      92.130  61.630  56.990  1.00  0.00           C
ATOM   2982  HG1 GLU A 196      91.810  62.000  56.010  1.00  0.00           H
ATOM   2983  HG2 GLU A 196      93.180  61.330  57.020  1.00  0.00           H
ATOM   2984  CD  GLU A 196      91.860  62.680  58.180  1.00  0.00           C
ATOM   2985  OE1 GLU A 196      92.500  62.600  59.250  1.00  0.00           O
ATOM   2986  OE2 GLU A 196      91.020  63.610  57.970  1.00  0.00           O
ATOM   2987  C   GLU A 196      90.600  58.680  59.010  1.00  0.00           C
ATOM   2988  O   GLU A 196      89.560  59.200  59.510  1.00  0.00           O
ATOM   2989  N   HIS A 197      90.840  57.330  59.080  1.00  0.00           N
ATOM   2990  H   HIS A 197      91.730  57.000  58.750  1.00  0.00           H
ATOM   2991  CA  HIS A 197      89.970  56.300  59.610  1.00  0.00           C
ATOM   2992  HA  HIS A 197      89.010  56.780  59.810  1.00  0.00           H
ATOM   2993  CB  HIS A 197      89.760  55.150  58.620  1.00  0.00           C
ATOM   2994  HB1 HIS A 197      88.950  54.630  59.140  1.00  0.00           H
ATOM   2995  HB2 HIS A 197      90.630  54.500  58.650  1.00  0.00           H
ATOM   2996  CG  HIS A 197      89.400  55.480  57.160  1.00  0.00           C
ATOM   2997  ND1 HIS A 197      88.620  56.470  56.650  1.00  0.00           N
ATOM   2998  HD1 HIS A 197      88.000  57.050  57.200  1.00  0.00           H
ATOM   2999  CE1 HIS A 197      88.570  56.370  55.310  1.00  0.00           C
ATOM   3000  HE1 HIS A 197      87.900  56.830  54.600  1.00  0.00           H
ATOM   3001  NE2 HIS A 197      89.180  55.220  54.960  1.00  0.00           N
ATOM   3002  CD2 HIS A 197      89.740  54.710  56.110  1.00  0.00           C
ATOM   3003  HD2 HIS A 197      90.270  53.770  56.160  1.00  0.00           H
ATOM   3004  C   HIS A 197      90.430  55.820  61.040  1.00  0.00           C
ATOM   3005  O   HIS A 197      89.510  55.460  61.760  1.00  0.00           O
ATOM   3006  N   SER A 198      91.690  55.830  61.330  1.00  0.00           N
ATOM   3007  H   SER A 198      92.370  56.000  60.610  1.00  0.00           H
ATOM   3008  CA  SER A 198      92.270  55.260  62.560  1.00  0.00           C
ATOM   3009  HA  SER A 198      91.470  54.710  63.060  1.00  0.00           H
ATOM   3010  CB  SER A 198      93.370  54.330  62.170  1.00  0.00           C
ATOM   3011  HB1 SER A 198      93.860  53.890  63.050  1.00  0.00           H
ATOM   3012  HB2 SER A 198      94.130  54.820  61.560  1.00  0.00           H
ATOM   3013  OG  SER A 198      92.780  53.240  61.450  1.00  0.00           O
ATOM   3014  HG  SER A 198      93.530  52.790  61.050  1.00  0.00           H
ATOM   3015  C   SER A 198      92.740  56.440  63.520  1.00  0.00           C
ATOM   3016  O   SER A 198      92.690  57.620  63.160  1.00  0.00           O
ATOM   3017  N   ASP A 199      92.960  56.090  64.780  1.00  0.00           N
ATOM   3018  H   ASP A 199      92.900  55.100  64.950  1.00  0.00           H
ATOM   3019  CA  ASP A 199      93.270  57.030  65.870  1.00  0.00           C
ATOM   3020  HA  ASP A 199      93.160  58.050  65.500  1.00  0.00           H
ATOM   3021  CB  ASP A 199      92.500  56.720  67.130  1.00  0.00           C
ATOM   3022  HB1 ASP A 199      92.890  57.380  67.910  1.00  0.00           H
ATOM   3023  HB2 ASP A 199      92.590  55.680  67.460  1.00  0.00           H
ATOM   3024  CG  ASP A 199      90.960  57.080  67.120  1.00  0.00           C
ATOM   3025  OD1 ASP A 199      90.120  56.300  67.620  1.00  0.00           O
ATOM   3026  OD2 ASP A 199      90.550  58.090  66.450  1.00  0.00           O
ATOM   3027  C   ASP A 199      94.770  57.020  66.220  1.00  0.00           C
ATOM   3028  O   ASP A 199      95.270  58.020  66.650  1.00  0.00           O
ATOM   3029  N   CYS A 200      95.420  55.870  66.060  1.00  0.00           N
ATOM   3030  H   CYS A 200      94.880  55.130  65.640  1.00  0.00           H
ATOM   3031  CA  CYS A 200      96.770  55.460  66.460  1.00  0.00           C
ATOM   3032  HA  CYS A 200      97.330  56.390  66.500  1.00  0.00           H
ATOM   3033  CB  CYS A 200      96.720  54.830  67.870  1.00  0.00           C
ATOM   3034  HB1 CYS A 200      96.110  53.930  67.820  1.00  0.00           H
ATOM   3035  HB2 CYS A 200      96.410  55.620  68.550  1.00  0.00           H
ATOM   3036  SG  CYS A 200      98.400  54.330  68.350  1.00  0.00           S
ATOM   3037  HG  CYS A 200      98.350  54.500  69.670  1.00  0.00           H
ATOM   3038  C   CYS A 200      97.210  54.530  65.370  1.00  0.00           C
ATOM   3039  O   CYS A 200      96.330  53.800  64.820  1.00  0.00           O
ATOM   3040  N   ALA A 201      98.470  54.500  64.940  1.00  0.00           N
ATOM   3041  H   ALA A 201      99.080  55.250  65.240  1.00  0.00           H
ATOM   3042  CA  ALA A 201      98.910  53.550  63.920  1.00  0.00           C
ATOM   3043  HA  ALA A 201      98.290  52.660  64.060  1.00  0.00           H
ATOM   3044  CB  ALA A 201      98.560  54.200  62.580  1.00  0.00           C
ATOM   3045  HB1 ALA A 201      97.520  54.540  62.570  1.00  0.00           H
ATOM   3046  HB2 ALA A 201      99.160  55.100  62.410  1.00  0.00           H
ATOM   3047  HB3 ALA A 201      98.690  53.480  61.780  1.00  0.00           H
ATOM   3048  C   ALA A 201     100.370  53.090  64.160  1.00  0.00           C
ATOM   3049  O   ALA A 201     101.350  53.870  64.120  1.00  0.00           O
ATOM   3050  N   PHE A 202     100.610  51.810  64.330  1.00  0.00           N
ATOM   3051  H   PHE A 202      99.790  51.220  64.330  1.00  0.00           H
ATOM   3052  CA  PHE A 202     101.910  51.150  64.400  1.00  0.00           C
ATOM   3053  HA  PHE A 202     102.630  51.900  64.730  1.00  0.00           H
ATOM   3054  CB  PHE A 202     101.930  50.010  65.420  1.00  0.00           C
ATOM   3055  HB1 PHE A 202     102.840  49.400  65.410  1.00  0.00           H
ATOM   3056  HB2 PHE A 202     101.060  49.420  65.120  1.00  0.00           H
ATOM   3057  CG  PHE A 202     101.800  50.370  66.870  1.00  0.00           C
ATOM   3058  CD1 PHE A 202     102.900  50.960  67.540  1.00  0.00           C
ATOM   3059  HD1 PHE A 202     103.790  51.070  66.940  1.00  0.00           H
ATOM   3060  CE1 PHE A 202     102.820  51.260  68.890  1.00  0.00           C
ATOM   3061  HE1 PHE A 202     103.710  51.580  69.390  1.00  0.00           H
ATOM   3062  CZ  PHE A 202     101.610  50.970  69.590  1.00  0.00           C
ATOM   3063  HZ  PHE A 202     101.550  50.980  70.670  1.00  0.00           H
ATOM   3064  CE2 PHE A 202     100.490  50.460  68.950  1.00  0.00           C
ATOM   3065  HE2 PHE A 202      99.590  50.160  69.450  1.00  0.00           H
ATOM   3066  CD2 PHE A 202     100.590  50.120  67.580  1.00  0.00           C
ATOM   3067  HD2 PHE A 202      99.750  49.720  67.040  1.00  0.00           H
ATOM   3068  C   PHE A 202     102.380  50.720  62.950  1.00  0.00           C
ATOM   3069  O   PHE A 202     101.600  50.230  62.120  1.00  0.00           O
ATOM   3070  N   MET A 203     103.710  50.800  62.780  1.00  0.00           N
ATOM   3071  H   MET A 203     104.250  51.260  63.490  1.00  0.00           H
ATOM   3072  CA  MET A 203     104.430  50.360  61.550  1.00  0.00           C
ATOM   3073  HA  MET A 203     103.830  49.630  61.010  1.00  0.00           H
ATOM   3074  CB  MET A 203     104.750  51.610  60.740  1.00  0.00           C
ATOM   3075  HB1 MET A 203     105.700  52.040  61.060  1.00  0.00           H
ATOM   3076  HB2 MET A 203     103.890  52.270  60.870  1.00  0.00           H
ATOM   3077  CG  MET A 203     105.140  51.150  59.300  1.00  0.00           C
ATOM   3078  HG1 MET A 203     104.300  50.580  58.890  1.00  0.00           H
ATOM   3079  HG2 MET A 203     105.930  50.390  59.330  1.00  0.00           H
ATOM   3080  SD  MET A 203     105.680  52.410  58.120  1.00  0.00           S
ATOM   3081  CE  MET A 203     104.170  53.270  57.650  1.00  0.00           C
ATOM   3082  HE1 MET A 203     104.450  54.110  57.010  1.00  0.00           H
ATOM   3083  HE2 MET A 203     103.370  52.620  57.320  1.00  0.00           H
ATOM   3084  HE3 MET A 203     103.860  53.760  58.580  1.00  0.00           H
ATOM   3085  C   MET A 203     105.740  49.670  62.010  1.00  0.00           C
ATOM   3086  O   MET A 203     106.460  50.150  62.870  1.00  0.00           O
ATOM   3087  N   VAL A 204     106.050  48.640  61.300  1.00  0.00           N
ATOM   3088  H   VAL A 204     105.340  48.200  60.720  1.00  0.00           H
ATOM   3089  CA  VAL A 204     107.260  47.860  61.380  1.00  0.00           C
ATOM   3090  HA  VAL A 204     108.080  48.390  61.860  1.00  0.00           H
ATOM   3091  CB  VAL A 204     107.220  46.520  62.050  1.00  0.00           C
ATOM   3092  HB  VAL A 204     108.170  46.030  61.810  1.00  0.00           H
ATOM   3093  CG1 VAL A 204     107.200  46.750  63.530  1.00  0.00           C
ATOM   3094 1HG1 VAL A 204     107.980  47.430  63.870  1.00  0.00           H
ATOM   3095 2HG1 VAL A 204     106.260  47.160  63.910  1.00  0.00           H
ATOM   3096 3HG1 VAL A 204     107.320  45.840  64.120  1.00  0.00           H
ATOM   3097  CG2 VAL A 204     106.060  45.660  61.680  1.00  0.00           C
ATOM   3098 1HG2 VAL A 204     106.310  44.670  62.080  1.00  0.00           H
ATOM   3099 2HG2 VAL A 204     105.110  46.000  62.080  1.00  0.00           H
ATOM   3100 3HG2 VAL A 204     105.980  45.520  60.600  1.00  0.00           H
ATOM   3101  C   VAL A 204     107.650  47.650  59.880  1.00  0.00           C
ATOM   3102  O   VAL A 204     106.760  47.460  59.050  1.00  0.00           O
ATOM   3103  N   ASP A 205     108.910  47.480  59.630  1.00  0.00           N
ATOM   3104  H   ASP A 205     109.560  47.490  60.410  1.00  0.00           H
ATOM   3105  CA  ASP A 205     109.520  47.380  58.290  1.00  0.00           C
ATOM   3106  HA  ASP A 205     108.640  47.420  57.650  1.00  0.00           H
ATOM   3107  CB  ASP A 205     110.460  48.520  57.980  1.00  0.00           C
ATOM   3108  HB1 ASP A 205     111.350  48.400  58.590  1.00  0.00           H
ATOM   3109  HB2 ASP A 205     110.000  49.450  58.320  1.00  0.00           H
ATOM   3110  CG  ASP A 205     110.730  48.750  56.470  1.00  0.00           C
ATOM   3111  OD1 ASP A 205     111.330  47.910  55.730  1.00  0.00           O
ATOM   3112  OD2 ASP A 205     110.450  49.880  55.940  1.00  0.00           O
ATOM   3113  C   ASP A 205     110.140  46.050  58.010  1.00  0.00           C
ATOM   3114  O   ASP A 205     111.140  45.680  58.710  1.00  0.00           O
ATOM   3115  N   ASN A 206     109.710  45.300  56.950  1.00  0.00           N
ATOM   3116  H   ASN A 206     108.960  45.700  56.400  1.00  0.00           H
ATOM   3117  CA  ASN A 206     110.250  43.980  56.710  1.00  0.00           C
ATOM   3118  HA  ASN A 206     110.040  43.390  57.600  1.00  0.00           H
ATOM   3119  CB  ASN A 206     109.470  43.350  55.520  1.00  0.00           C
ATOM   3120  HB1 ASN A 206     109.940  43.650  54.580  1.00  0.00           H
ATOM   3121  HB2 ASN A 206     108.430  43.670  55.570  1.00  0.00           H
ATOM   3122  CG  ASN A 206     109.580  41.830  55.580  1.00  0.00           C
ATOM   3123  OD1 ASN A 206     108.780  41.120  56.160  1.00  0.00           O
ATOM   3124  ND2 ASN A 206     110.730  41.370  55.090  1.00  0.00           N
ATOM   3125 1HD2 ASN A 206     111.460  42.050  54.930  1.00  0.00           H
ATOM   3126 2HD2 ASN A 206     110.930  40.380  55.060  1.00  0.00           H
ATOM   3127  C   ASN A 206     111.780  44.010  56.370  1.00  0.00           C
ATOM   3128  O   ASN A 206     112.400  43.050  56.720  1.00  0.00           O
ATOM   3129  N   GLU A 207     112.350  45.020  55.920  1.00  0.00           N
ATOM   3130  H   GLU A 207     111.880  45.910  55.810  1.00  0.00           H
ATOM   3131  CA  GLU A 207     113.760  45.110  55.680  1.00  0.00           C
ATOM   3132  HA  GLU A 207     114.040  44.190  55.180  1.00  0.00           H
ATOM   3133  CB  GLU A 207     114.080  46.230  54.690  1.00  0.00           C
ATOM   3134  HB1 GLU A 207     113.750  47.190  55.080  1.00  0.00           H
ATOM   3135  HB2 GLU A 207     113.570  46.070  53.740  1.00  0.00           H
ATOM   3136  CG  GLU A 207     115.600  46.410  54.410  1.00  0.00           C
ATOM   3137  HG1 GLU A 207     116.050  45.420  54.290  1.00  0.00           H
ATOM   3138  HG2 GLU A 207     116.090  46.920  55.240  1.00  0.00           H
ATOM   3139  CD  GLU A 207     115.850  47.130  53.080  1.00  0.00           C
ATOM   3140  OE1 GLU A 207     116.510  46.590  52.170  1.00  0.00           O
ATOM   3141  OE2 GLU A 207     115.280  48.170  52.770  1.00  0.00           O
ATOM   3142  C   GLU A 207     114.470  45.220  57.070  1.00  0.00           C
ATOM   3143  O   GLU A 207     115.540  44.660  57.250  1.00  0.00           O
ATOM   3144  N   ALA A 208     113.880  45.890  58.060  1.00  0.00           N
ATOM   3145  H   ALA A 208     112.990  46.340  57.890  1.00  0.00           H
ATOM   3146  CA  ALA A 208     114.570  46.180  59.350  1.00  0.00           C
ATOM   3147  HA  ALA A 208     115.580  46.370  58.980  1.00  0.00           H
ATOM   3148  CB  ALA A 208     114.020  47.390  60.000  1.00  0.00           C
ATOM   3149  HB1 ALA A 208     114.220  47.350  61.080  1.00  0.00           H
ATOM   3150  HB2 ALA A 208     114.440  48.300  59.560  1.00  0.00           H
ATOM   3151  HB3 ALA A 208     112.940  47.340  59.880  1.00  0.00           H
ATOM   3152  C   ALA A 208     114.510  44.910  60.250  1.00  0.00           C
ATOM   3153  O   ALA A 208     115.520  44.530  60.830  1.00  0.00           O
ATOM   3154  N   ILE A 209     113.390  44.170  60.300  1.00  0.00           N
ATOM   3155  H   ILE A 209     112.530  44.530  59.920  1.00  0.00           H
ATOM   3156  CA  ILE A 209     113.190  42.900  60.970  1.00  0.00           C
ATOM   3157  HA  ILE A 209     113.640  42.930  61.960  1.00  0.00           H
ATOM   3158  CB  ILE A 209     111.700  42.590  61.190  1.00  0.00           C
ATOM   3159  HB  ILE A 209     111.640  41.640  61.730  1.00  0.00           H
ATOM   3160  CG2 ILE A 209     111.090  43.680  62.130  1.00  0.00           C
ATOM   3161 1HG2 ILE A 209     111.460  43.510  63.140  1.00  0.00           H
ATOM   3162 2HG2 ILE A 209     111.360  44.710  61.910  1.00  0.00           H
ATOM   3163 3HG2 ILE A 209     110.020  43.490  62.230  1.00  0.00           H
ATOM   3164  CG1 ILE A 209     110.830  42.390  59.970  1.00  0.00           C
ATOM   3165 1HG1 ILE A 209     111.410  41.920  59.180  1.00  0.00           H
ATOM   3166 2HG1 ILE A 209     110.490  43.320  59.530  1.00  0.00           H
ATOM   3167  CD  ILE A 209     109.560  41.480  60.230  1.00  0.00           C
ATOM   3168  HD1 ILE A 209     109.870  40.590  60.770  1.00  0.00           H
ATOM   3169  HD2 ILE A 209     108.830  42.050  60.800  1.00  0.00           H
ATOM   3170  HD3 ILE A 209     109.180  41.220  59.240  1.00  0.00           H
ATOM   3171  C   ILE A 209     113.880  41.760  60.230  1.00  0.00           C
ATOM   3172  O   ILE A 209     114.400  40.810  60.790  1.00  0.00           O
ATOM   3173  N   TYR A 210     114.080  41.860  58.930  1.00  0.00           N
ATOM   3174  H   TYR A 210     113.480  42.570  58.550  1.00  0.00           H
ATOM   3175  CA  TYR A 210     114.950  40.980  58.080  1.00  0.00           C
ATOM   3176  HA  TYR A 210     114.790  39.950  58.400  1.00  0.00           H
ATOM   3177  CB  TYR A 210     114.680  41.210  56.590  1.00  0.00           C
ATOM   3178  HB1 TYR A 210     115.100  42.180  56.320  1.00  0.00           H
ATOM   3179  HB2 TYR A 210     113.590  41.150  56.500  1.00  0.00           H
ATOM   3180  CG  TYR A 210     115.240  40.250  55.570  1.00  0.00           C
ATOM   3181  CD1 TYR A 210     114.590  39.110  55.280  1.00  0.00           C
ATOM   3182  HD1 TYR A 210     113.680  38.800  55.770  1.00  0.00           H
ATOM   3183  CE1 TYR A 210     115.040  38.280  54.210  1.00  0.00           C
ATOM   3184  HE1 TYR A 210     114.490  37.380  53.940  1.00  0.00           H
ATOM   3185  CZ  TYR A 210     116.160  38.610  53.450  1.00  0.00           C
ATOM   3186  OH  TYR A 210     116.600  37.830  52.430  1.00  0.00           O
ATOM   3187  HH  TYR A 210     117.330  38.280  52.000  1.00  0.00           H
ATOM   3188  CE2 TYR A 210     116.840  39.820  53.840  1.00  0.00           C
ATOM   3189  HE2 TYR A 210     117.600  40.240  53.190  1.00  0.00           H
ATOM   3190  CD2 TYR A 210     116.390  40.650  54.830  1.00  0.00           C
ATOM   3191  HD2 TYR A 210     116.780  41.640  55.000  1.00  0.00           H
ATOM   3192  C   TYR A 210     116.400  41.280  58.480  1.00  0.00           C
ATOM   3193  O   TYR A 210     117.150  40.320  58.670  1.00  0.00           O
ATOM   3194  N   ASP A 211     116.880  42.510  58.540  1.00  0.00           N
ATOM   3195  H   ASP A 211     116.310  43.260  58.170  1.00  0.00           H
ATOM   3196  CA  ASP A 211     118.250  42.880  59.020  1.00  0.00           C
ATOM   3197  HA  ASP A 211     118.910  42.230  58.450  1.00  0.00           H
ATOM   3198  CB  ASP A 211     118.580  44.370  58.910  1.00  0.00           C
ATOM   3199  HB1 ASP A 211     117.870  44.970  59.480  1.00  0.00           H
ATOM   3200  HB2 ASP A 211     118.420  44.690  57.880  1.00  0.00           H
ATOM   3201  CG  ASP A 211     119.990  44.690  59.210  1.00  0.00           C
ATOM   3202  OD1 ASP A 211     120.330  45.020  60.350  1.00  0.00           O
ATOM   3203  OD2 ASP A 211     120.900  44.540  58.340  1.00  0.00           O
ATOM   3204  C   ASP A 211     118.450  42.370  60.470  1.00  0.00           C
ATOM   3205  O   ASP A 211     119.560  42.040  60.800  1.00  0.00           O
ATOM   3206  N   ILE A 212     117.380  42.130  61.270  1.00  0.00           N
ATOM   3207  H   ILE A 212     116.540  42.670  61.140  1.00  0.00           H
ATOM   3208  CA  ILE A 212     117.480  41.330  62.540  1.00  0.00           C
ATOM   3209  HA  ILE A 212     118.440  41.690  62.930  1.00  0.00           H
ATOM   3210  CB  ILE A 212     116.400  41.650  63.530  1.00  0.00           C
ATOM   3211  HB  ILE A 212     115.460  41.490  63.000  1.00  0.00           H
ATOM   3212  CG2 ILE A 212     116.520  40.620  64.690  1.00  0.00           C
ATOM   3213 1HG2 ILE A 212     115.810  41.010  65.420  1.00  0.00           H
ATOM   3214 2HG2 ILE A 212     116.300  39.590  64.440  1.00  0.00           H
ATOM   3215 3HG2 ILE A 212     117.500  40.700  65.160  1.00  0.00           H
ATOM   3216  CG1 ILE A 212     116.640  43.150  64.030  1.00  0.00           C
ATOM   3217 1HG1 ILE A 212     116.820  43.770  63.150  1.00  0.00           H
ATOM   3218 2HG1 ILE A 212     117.540  43.230  64.630  1.00  0.00           H
ATOM   3219  CD  ILE A 212     115.420  43.850  64.640  1.00  0.00           C
ATOM   3220  HD1 ILE A 212     114.520  43.510  64.140  1.00  0.00           H
ATOM   3221  HD2 ILE A 212     115.340  43.560  65.690  1.00  0.00           H
ATOM   3222  HD3 ILE A 212     115.500  44.930  64.520  1.00  0.00           H
ATOM   3223  C   ILE A 212     117.720  39.870  62.210  1.00  0.00           C
ATOM   3224  O   ILE A 212     118.710  39.300  62.630  1.00  0.00           O
ATOM   3225  N   CYS A 213     116.940  39.250  61.400  1.00  0.00           N
ATOM   3226  H   CYS A 213     116.130  39.730  61.020  1.00  0.00           H
ATOM   3227  CA  CYS A 213     117.020  37.820  61.110  1.00  0.00           C
ATOM   3228  HA  CYS A 213     117.090  37.250  62.040  1.00  0.00           H
ATOM   3229  CB  CYS A 213     115.710  37.460  60.440  1.00  0.00           C
ATOM   3230  HB1 CYS A 213     115.760  36.370  60.410  1.00  0.00           H
ATOM   3231  HB2 CYS A 213     115.610  37.720  59.390  1.00  0.00           H
ATOM   3232  SG  CYS A 213     114.130  37.710  61.250  1.00  0.00           S
ATOM   3233  HG  CYS A 213     114.110  39.040  61.230  1.00  0.00           H
ATOM   3234  C   CYS A 213     118.200  37.360  60.290  1.00  0.00           C
ATOM   3235  O   CYS A 213     118.600  36.200  60.560  1.00  0.00           O
ATOM   3236  N   ARG A 214     118.860  38.230  59.540  1.00  0.00           N
ATOM   3237  H   ARG A 214     118.400  39.070  59.240  1.00  0.00           H
ATOM   3238  CA  ARG A 214     120.280  37.960  59.120  1.00  0.00           C
ATOM   3239  HA  ARG A 214     120.360  36.920  58.800  1.00  0.00           H
ATOM   3240  CB  ARG A 214     120.620  38.900  57.950  1.00  0.00           C
ATOM   3241  HB1 ARG A 214     121.670  38.680  57.770  1.00  0.00           H
ATOM   3242  HB2 ARG A 214     120.330  39.900  58.290  1.00  0.00           H
ATOM   3243  CG  ARG A 214     119.820  38.540  56.710  1.00  0.00           C
ATOM   3244  HG1 ARG A 214     118.780  38.760  56.950  1.00  0.00           H
ATOM   3245  HG2 ARG A 214     119.900  37.520  56.330  1.00  0.00           H
ATOM   3246  CD  ARG A 214     120.210  39.430  55.580  1.00  0.00           C
ATOM   3247  HD1 ARG A 214     120.090  40.440  55.950  1.00  0.00           H
ATOM   3248  HD2 ARG A 214     119.490  39.220  54.790  1.00  0.00           H
ATOM   3249  NE  ARG A 214     121.600  39.340  55.120  1.00  0.00           N
ATOM   3250  HE  ARG A 214     122.310  38.810  55.590  1.00  0.00           H
ATOM   3251  CZ  ARG A 214     122.110  39.800  53.980  1.00  0.00           C
ATOM   3252  NH1 ARG A 214     121.410  40.410  53.120  1.00  0.00           N
ATOM   3253 1HH1 ARG A 214     120.430  40.550  53.310  1.00  0.00           H
ATOM   3254 2HH1 ARG A 214     121.730  40.580  52.170  1.00  0.00           H
ATOM   3255  NH2 ARG A 214     123.360  39.790  53.690  1.00  0.00           N
ATOM   3256 1HH2 ARG A 214     123.950  39.210  54.270  1.00  0.00           H
ATOM   3257 2HH2 ARG A 214     123.690  40.100  52.790  1.00  0.00           H
ATOM   3258  C   ARG A 214     121.350  37.970  60.240  1.00  0.00           C
ATOM   3259  O   ARG A 214     122.210  37.090  60.240  1.00  0.00           O
ATOM   3260  N   ARG A 215     121.230  38.900  61.210  1.00  0.00           N
ATOM   3261  H   ARG A 215     120.340  39.370  61.280  1.00  0.00           H
ATOM   3262  CA  ARG A 215     122.120  38.930  62.430  1.00  0.00           C
ATOM   3263  HA  ARG A 215     123.160  38.710  62.180  1.00  0.00           H
ATOM   3264  CB  ARG A 215     122.190  40.350  63.010  1.00  0.00           C
ATOM   3265  HB1 ARG A 215     122.590  40.430  64.020  1.00  0.00           H
ATOM   3266  HB2 ARG A 215     121.140  40.630  63.150  1.00  0.00           H
ATOM   3267  CG  ARG A 215     122.890  41.330  62.130  1.00  0.00           C
ATOM   3268  HG1 ARG A 215     122.490  41.230  61.120  1.00  0.00           H
ATOM   3269  HG2 ARG A 215     123.930  41.020  62.030  1.00  0.00           H
ATOM   3270  CD  ARG A 215     122.940  42.780  62.570  1.00  0.00           C
ATOM   3271  HD1 ARG A 215     123.620  43.240  61.860  1.00  0.00           H
ATOM   3272  HD2 ARG A 215     123.280  42.970  63.590  1.00  0.00           H
ATOM   3273  NE  ARG A 215     121.650  43.460  62.490  1.00  0.00           N
ATOM   3274  HE  ARG A 215     121.350  43.750  61.570  1.00  0.00           H
ATOM   3275  CZ  ARG A 215     120.860  43.980  63.460  1.00  0.00           C
ATOM   3276  NH1 ARG A 215     120.970  43.780  64.730  1.00  0.00           N
ATOM   3277 1HH1 ARG A 215     121.820  43.300  64.980  1.00  0.00           H
ATOM   3278 2HH1 ARG A 215     120.460  44.330  65.400  1.00  0.00           H
ATOM   3279  NH2 ARG A 215     119.860  44.680  63.040  1.00  0.00           N
ATOM   3280 1HH2 ARG A 215     119.740  44.820  62.040  1.00  0.00           H
ATOM   3281 2HH2 ARG A 215     119.330  45.070  63.800  1.00  0.00           H
ATOM   3282  C   ARG A 215     121.830  37.960  63.580  1.00  0.00           C
ATOM   3283  O   ARG A 215     122.850  37.650  64.210  1.00  0.00           O
ATOM   3284  N   ASN A 216     120.610  37.470  63.760  1.00  0.00           N
ATOM   3285  H   ASN A 216     119.930  38.050  63.300  1.00  0.00           H
ATOM   3286  CA  ASN A 216     120.260  36.460  64.740  1.00  0.00           C
ATOM   3287  HA  ASN A 216     120.930  36.530  65.600  1.00  0.00           H
ATOM   3288  CB  ASN A 216     118.740  36.580  65.090  1.00  0.00           C
ATOM   3289  HB1 ASN A 216     118.100  36.430  64.220  1.00  0.00           H
ATOM   3290  HB2 ASN A 216     118.510  37.620  65.320  1.00  0.00           H
ATOM   3291  CG  ASN A 216     118.270  35.730  66.160  1.00  0.00           C
ATOM   3292  OD1 ASN A 216     119.000  35.150  66.980  1.00  0.00           O
ATOM   3293  ND2 ASN A 216     116.980  35.480  66.240  1.00  0.00           N
ATOM   3294 1HD2 ASN A 216     116.350  35.870  65.550  1.00  0.00           H
ATOM   3295 2HD2 ASN A 216     116.630  34.780  66.880  1.00  0.00           H
ATOM   3296  C   ASN A 216     120.620  35.040  64.300  1.00  0.00           C
ATOM   3297  O   ASN A 216     121.110  34.300  65.140  1.00  0.00           O
ATOM   3298  N   LEU A 217     120.510  34.770  63.020  1.00  0.00           N
ATOM   3299  H   LEU A 217     120.080  35.400  62.350  1.00  0.00           H
ATOM   3300  CA  LEU A 217     120.680  33.420  62.500  1.00  0.00           C
ATOM   3301  HA  LEU A 217     120.730  32.660  63.280  1.00  0.00           H
ATOM   3302  CB  LEU A 217     119.410  33.010  61.730  1.00  0.00           C
ATOM   3303  HB1 LEU A 217     119.520  32.090  61.160  1.00  0.00           H
ATOM   3304  HB2 LEU A 217     119.160  33.890  61.140  1.00  0.00           H
ATOM   3305  CG  LEU A 217     118.210  32.620  62.570  1.00  0.00           C
ATOM   3306  HG  LEU A 217     118.060  33.360  63.350  1.00  0.00           H
ATOM   3307  CD1 LEU A 217     116.900  32.700  61.700  1.00  0.00           C
ATOM   3308 1HD1 LEU A 217     115.970  32.500  62.210  1.00  0.00           H
ATOM   3309 2HD1 LEU A 217     116.900  33.640  61.150  1.00  0.00           H
ATOM   3310 3HD1 LEU A 217     116.870  31.960  60.900  1.00  0.00           H
ATOM   3311  CD2 LEU A 217     118.300  31.150  63.180  1.00  0.00           C
ATOM   3312 1HD2 LEU A 217     119.030  31.200  63.990  1.00  0.00           H
ATOM   3313 2HD2 LEU A 217     117.390  30.770  63.640  1.00  0.00           H
ATOM   3314 3HD2 LEU A 217     118.520  30.390  62.420  1.00  0.00           H
ATOM   3315  C   LEU A 217     122.030  33.220  61.720  1.00  0.00           C
ATOM   3316  O   LEU A 217     122.400  32.060  61.460  1.00  0.00           O
ATOM   3317  N   ASP A 218     122.830  34.280  61.480  1.00  0.00           N
ATOM   3318  H   ASP A 218     122.470  35.190  61.730  1.00  0.00           H
ATOM   3319  CA  ASP A 218     124.000  34.270  60.570  1.00  0.00           C
ATOM   3320  HA  ASP A 218     124.260  35.310  60.390  1.00  0.00           H
ATOM   3321  CB  ASP A 218     125.210  33.740  61.320  1.00  0.00           C
ATOM   3322  HB1 ASP A 218     126.090  33.960  60.720  1.00  0.00           H
ATOM   3323  HB2 ASP A 218     125.200  32.660  61.410  1.00  0.00           H
ATOM   3324  CG  ASP A 218     125.350  34.340  62.740  1.00  0.00           C
ATOM   3325  OD1 ASP A 218     125.070  33.650  63.730  1.00  0.00           O
ATOM   3326  OD2 ASP A 218     125.820  35.520  62.810  1.00  0.00           O
ATOM   3327  C   ASP A 218     123.790  33.710  59.160  1.00  0.00           C
ATOM   3328  O   ASP A 218     124.560  32.930  58.590  1.00  0.00           O
ATOM   3329  N   ILE A 219     122.700  34.050  58.470  1.00  0.00           N
ATOM   3330  H   ILE A 219     122.060  34.650  58.970  1.00  0.00           H
ATOM   3331  CA  ILE A 219     122.250  33.710  57.140  1.00  0.00           C
ATOM   3332  HA  ILE A 219     123.060  33.120  56.720  1.00  0.00           H
ATOM   3333  CB  ILE A 219     120.940  32.870  57.280  1.00  0.00           C
ATOM   3334  HB  ILE A 219     120.400  32.640  56.350  1.00  0.00           H
ATOM   3335  CG2 ILE A 219     121.250  31.490  57.920  1.00  0.00           C
ATOM   3336 1HG2 ILE A 219     120.360  30.870  57.990  1.00  0.00           H
ATOM   3337 2HG2 ILE A 219     121.940  30.960  57.260  1.00  0.00           H
ATOM   3338 3HG2 ILE A 219     121.740  31.560  58.890  1.00  0.00           H
ATOM   3339  CG1 ILE A 219     119.870  33.610  58.090  1.00  0.00           C
ATOM   3340 1HG1 ILE A 219     119.470  34.480  57.580  1.00  0.00           H
ATOM   3341 2HG1 ILE A 219     120.240  33.940  59.060  1.00  0.00           H
ATOM   3342  CD  ILE A 219     118.590  32.680  58.320  1.00  0.00           C
ATOM   3343  HD1 ILE A 219     118.120  32.340  57.400  1.00  0.00           H
ATOM   3344  HD2 ILE A 219     118.860  31.930  59.060  1.00  0.00           H
ATOM   3345  HD3 ILE A 219     117.780  33.180  58.860  1.00  0.00           H
ATOM   3346  C   ILE A 219     122.100  34.920  56.220  1.00  0.00           C
ATOM   3347  O   ILE A 219     121.780  36.020  56.700  1.00  0.00           O
ATOM   3348  N   GLU A 220     122.250  34.750  54.900  1.00  0.00           N
ATOM   3349  H   GLU A 220     122.610  33.850  54.620  1.00  0.00           H
ATOM   3350  CA  GLU A 220     121.910  35.710  53.860  1.00  0.00           C
ATOM   3351  HA  GLU A 220     122.170  36.700  54.210  1.00  0.00           H
ATOM   3352  CB  GLU A 220     122.770  35.480  52.550  1.00  0.00           C
ATOM   3353  HB1 GLU A 220     122.330  34.620  52.040  1.00  0.00           H
ATOM   3354  HB2 GLU A 220     123.790  35.180  52.760  1.00  0.00           H
ATOM   3355  CG  GLU A 220     122.800  36.730  51.650  1.00  0.00           C
ATOM   3356  HG1 GLU A 220     123.070  37.600  52.240  1.00  0.00           H
ATOM   3357  HG2 GLU A 220     121.820  36.900  51.210  1.00  0.00           H
ATOM   3358  CD  GLU A 220     123.930  36.550  50.690  1.00  0.00           C
ATOM   3359  OE1 GLU A 220     125.030  37.030  51.030  1.00  0.00           O
ATOM   3360  OE2 GLU A 220     123.710  36.140  49.530  1.00  0.00           O
ATOM   3361  C   GLU A 220     120.440  35.810  53.530  1.00  0.00           C
ATOM   3362  O   GLU A 220     120.010  36.950  53.400  1.00  0.00           O
ATOM   3363  N   ARG A 221     119.690  34.690  53.520  1.00  0.00           N
ATOM   3364  H   ARG A 221     120.170  33.800  53.640  1.00  0.00           H
ATOM   3365  CA  ARG A 221     118.260  34.640  53.270  1.00  0.00           C
ATOM   3366  HA  ARG A 221     118.030  35.690  53.100  1.00  0.00           H
ATOM   3367  CB  ARG A 221     117.930  33.880  51.970  1.00  0.00           C
ATOM   3368  HB1 ARG A 221     117.690  32.820  52.090  1.00  0.00           H
ATOM   3369  HB2 ARG A 221     118.760  33.910  51.260  1.00  0.00           H
ATOM   3370  CG  ARG A 221     116.730  34.400  51.150  1.00  0.00           C
ATOM   3371  HG1 ARG A 221     116.360  33.640  50.450  1.00  0.00           H
ATOM   3372  HG2 ARG A 221     117.140  35.310  50.710  1.00  0.00           H
ATOM   3373  CD  ARG A 221     115.460  34.780  51.920  1.00  0.00           C
ATOM   3374  HD1 ARG A 221     115.720  35.620  52.550  1.00  0.00           H
ATOM   3375  HD2 ARG A 221     115.040  33.940  52.480  1.00  0.00           H
ATOM   3376  NE  ARG A 221     114.400  35.220  51.010  1.00  0.00           N
ATOM   3377  HE  ARG A 221     114.560  35.170  50.010  1.00  0.00           H
ATOM   3378  CZ  ARG A 221     113.140  35.570  51.200  1.00  0.00           C
ATOM   3379  NH1 ARG A 221     112.640  35.660  52.400  1.00  0.00           N
ATOM   3380 1HH1 ARG A 221     113.260  35.310  53.110  1.00  0.00           H
ATOM   3381 2HH1 ARG A 221     111.660  35.830  52.510  1.00  0.00           H
ATOM   3382  NH2 ARG A 221     112.360  35.900  50.170  1.00  0.00           N
ATOM   3383 1HH2 ARG A 221     112.770  35.820  49.250  1.00  0.00           H
ATOM   3384 2HH2 ARG A 221     111.510  36.400  50.360  1.00  0.00           H
ATOM   3385  C   ARG A 221     117.380  34.030  54.410  1.00  0.00           C
ATOM   3386  O   ARG A 221     117.310  32.840  54.430  1.00  0.00           O
ATOM   3387  N   PRO A 222     116.810  34.780  55.390  1.00  0.00           N
ATOM   3388  CD  PRO A 222     117.250  36.130  55.720  1.00  0.00           C
ATOM   3389  HD1 PRO A 222     116.650  36.790  55.090  1.00  0.00           H
ATOM   3390  HD2 PRO A 222     118.310  36.240  55.530  1.00  0.00           H
ATOM   3391  CG  PRO A 222     116.910  36.280  57.220  1.00  0.00           C
ATOM   3392  HG1 PRO A 222     116.640  37.310  57.470  1.00  0.00           H
ATOM   3393  HG2 PRO A 222     117.720  35.890  57.830  1.00  0.00           H
ATOM   3394  CB  PRO A 222     115.680  35.290  57.400  1.00  0.00           C
ATOM   3395  HB1 PRO A 222     114.780  35.860  57.190  1.00  0.00           H
ATOM   3396  HB2 PRO A 222     115.670  34.690  58.320  1.00  0.00           H
ATOM   3397  CA  PRO A 222     115.760  34.260  56.270  1.00  0.00           C
ATOM   3398  HA  PRO A 222     116.100  33.330  56.720  1.00  0.00           H
ATOM   3399  C   PRO A 222     114.360  34.120  55.610  1.00  0.00           C
ATOM   3400  O   PRO A 222     114.130  34.800  54.630  1.00  0.00           O
ATOM   3401  N   THR A 223     113.400  33.410  56.230  1.00  0.00           N
ATOM   3402  H   THR A 223     113.650  32.780  56.980  1.00  0.00           H
ATOM   3403  CA  THR A 223     112.090  33.210  55.590  1.00  0.00           C
ATOM   3404  HA  THR A 223     112.000  33.700  54.620  1.00  0.00           H
ATOM   3405  CB  THR A 223     111.800  31.660  55.310  1.00  0.00           C
ATOM   3406  HB  THR A 223     110.800  31.580  54.900  1.00  0.00           H
ATOM   3407  CG2 THR A 223     112.860  31.080  54.400  1.00  0.00           C
ATOM   3408 1HG2 THR A 223     112.580  30.050  54.190  1.00  0.00           H
ATOM   3409 2HG2 THR A 223     112.970  31.700  53.510  1.00  0.00           H
ATOM   3410 3HG2 THR A 223     113.850  31.180  54.850  1.00  0.00           H
ATOM   3411  OG1 THR A 223     111.910  30.840  56.500  1.00  0.00           O
ATOM   3412  HG1 THR A 223     111.540  30.000  56.240  1.00  0.00           H
ATOM   3413  C   THR A 223     110.900  33.740  56.360  1.00  0.00           C
ATOM   3414  O   THR A 223     110.980  33.960  57.570  1.00  0.00           O
ATOM   3415  N   TYR A 224     109.720  33.750  55.720  1.00  0.00           N
ATOM   3416  H   TYR A 224     109.750  33.580  54.720  1.00  0.00           H
ATOM   3417  CA  TYR A 224     108.370  34.070  56.220  1.00  0.00           C
ATOM   3418  HA  TYR A 224     108.380  35.150  56.320  1.00  0.00           H
ATOM   3419  CB  TYR A 224     107.370  33.740  55.130  1.00  0.00           C
ATOM   3420  HB1 TYR A 224     106.670  32.990  55.490  1.00  0.00           H
ATOM   3421  HB2 TYR A 224     107.850  33.280  54.270  1.00  0.00           H
ATOM   3422  CG  TYR A 224     106.360  34.800  54.640  1.00  0.00           C
ATOM   3423  CD1 TYR A 224     106.850  36.010  54.220  1.00  0.00           C
ATOM   3424  HD1 TYR A 224     107.900  36.200  54.360  1.00  0.00           H
ATOM   3425  CE1 TYR A 224     106.030  36.890  53.520  1.00  0.00           C
ATOM   3426  HE1 TYR A 224     106.460  37.830  53.210  1.00  0.00           H
ATOM   3427  CZ  TYR A 224     104.740  36.490  53.080  1.00  0.00           C
ATOM   3428  OH  TYR A 224     104.020  37.200  52.190  1.00  0.00           O
ATOM   3429  HH  TYR A 224     103.220  36.740  51.920  1.00  0.00           H
ATOM   3430  CE2 TYR A 224     104.210  35.270  53.590  1.00  0.00           C
ATOM   3431  HE2 TYR A 224     103.170  35.020  53.470  1.00  0.00           H
ATOM   3432  CD2 TYR A 224     104.980  34.430  54.400  1.00  0.00           C
ATOM   3433  HD2 TYR A 224     104.630  33.500  54.820  1.00  0.00           H
ATOM   3434  C   TYR A 224     108.010  33.480  57.600  1.00  0.00           C
ATOM   3435  O   TYR A 224     107.570  34.250  58.440  1.00  0.00           O
ATOM   3436  N   THR A 225     108.350  32.190  57.950  1.00  0.00           N
ATOM   3437  H   THR A 225     108.730  31.580  57.240  1.00  0.00           H
ATOM   3438  CA  THR A 225     108.310  31.610  59.350  1.00  0.00           C
ATOM   3439  HA  THR A 225     107.270  31.700  59.680  1.00  0.00           H
ATOM   3440  CB  THR A 225     108.630  30.110  59.330  1.00  0.00           C
ATOM   3441  HB  THR A 225     109.710  30.010  59.220  1.00  0.00           H
ATOM   3442  CG2 THR A 225     108.360  29.380  60.630  1.00  0.00           C
ATOM   3443 1HG2 THR A 225     108.920  29.780  61.480  1.00  0.00           H
ATOM   3444 2HG2 THR A 225     107.330  29.500  60.950  1.00  0.00           H
ATOM   3445 3HG2 THR A 225     108.480  28.300  60.550  1.00  0.00           H
ATOM   3446  OG1 THR A 225     107.980  29.430  58.270  1.00  0.00           O
ATOM   3447  HG1 THR A 225     108.260  28.510  58.290  1.00  0.00           H
ATOM   3448  C   THR A 225     109.100  32.250  60.390  1.00  0.00           C
ATOM   3449  O   THR A 225     108.540  32.550  61.490  1.00  0.00           O
ATOM   3450  N   ASN A 226     110.300  32.740  60.170  1.00  0.00           N
ATOM   3451  H   ASN A 226     110.630  32.540  59.230  1.00  0.00           H
ATOM   3452  CA  ASN A 226     111.120  33.440  61.200  1.00  0.00           C
ATOM   3453  HA  ASN A 226     111.050  32.890  62.140  1.00  0.00           H
ATOM   3454  CB  ASN A 226     112.620  33.330  60.810  1.00  0.00           C
ATOM   3455  HB1 ASN A 226     113.260  33.880  61.500  1.00  0.00           H
ATOM   3456  HB2 ASN A 226     112.870  33.770  59.840  1.00  0.00           H
ATOM   3457  CG  ASN A 226     113.140  31.900  60.690  1.00  0.00           C
ATOM   3458  OD1 ASN A 226     113.470  31.490  59.560  1.00  0.00           O
ATOM   3459  ND2 ASN A 226     113.090  31.110  61.720  1.00  0.00           N
ATOM   3460 1HD2 ASN A 226     112.740  31.450  62.610  1.00  0.00           H
ATOM   3461 2HD2 ASN A 226     113.320  30.140  61.630  1.00  0.00           H
ATOM   3462  C   ASN A 226     110.680  34.860  61.300  1.00  0.00           C
ATOM   3463  O   ASN A 226     110.530  35.410  62.390  1.00  0.00           O
ATOM   3464  N   LEU A 227     110.400  35.510  60.170  1.00  0.00           N
ATOM   3465  H   LEU A 227     110.570  35.010  59.310  1.00  0.00           H
ATOM   3466  CA  LEU A 227     109.870  36.910  60.110  1.00  0.00           C
ATOM   3467  HA  LEU A 227     110.690  37.490  60.550  1.00  0.00           H
ATOM   3468  CB  LEU A 227     109.670  37.380  58.630  1.00  0.00           C
ATOM   3469  HB1 LEU A 227     109.020  38.250  58.600  1.00  0.00           H
ATOM   3470  HB2 LEU A 227     109.180  36.560  58.090  1.00  0.00           H
ATOM   3471  CG  LEU A 227     110.990  37.580  57.820  1.00  0.00           C
ATOM   3472  HG  LEU A 227     111.640  36.700  57.870  1.00  0.00           H
ATOM   3473  CD1 LEU A 227     110.710  37.700  56.390  1.00  0.00           C
ATOM   3474 1HD1 LEU A 227     110.100  38.530  56.040  1.00  0.00           H
ATOM   3475 2HD1 LEU A 227     111.640  37.810  55.820  1.00  0.00           H
ATOM   3476 3HD1 LEU A 227     110.230  36.790  56.020  1.00  0.00           H
ATOM   3477  CD2 LEU A 227     111.790  38.830  58.280  1.00  0.00           C
ATOM   3478 1HD2 LEU A 227     111.960  38.840  59.350  1.00  0.00           H
ATOM   3479 2HD2 LEU A 227     112.790  38.860  57.840  1.00  0.00           H
ATOM   3480 3HD2 LEU A 227     111.210  39.750  58.210  1.00  0.00           H
ATOM   3481  C   LEU A 227     108.580  37.010  60.940  1.00  0.00           C
ATOM   3482  O   LEU A 227     108.570  37.900  61.800  1.00  0.00           O
ATOM   3483  N   ASN A 228     107.570  36.110  60.760  1.00  0.00           N
ATOM   3484  H   ASN A 228     107.610  35.460  59.990  1.00  0.00           H
ATOM   3485  CA  ASN A 228     106.340  35.990  61.510  1.00  0.00           C
ATOM   3486  HA  ASN A 228     105.840  36.930  61.270  1.00  0.00           H
ATOM   3487  CB  ASN A 228     105.460  34.920  60.810  1.00  0.00           C
ATOM   3488  HB1 ASN A 228     106.020  34.000  60.950  1.00  0.00           H
ATOM   3489  HB2 ASN A 228     105.460  35.050  59.730  1.00  0.00           H
ATOM   3490  CG  ASN A 228     104.000  34.850  61.300  1.00  0.00           C
ATOM   3491  OD1 ASN A 228     103.650  35.660  62.160  1.00  0.00           O
ATOM   3492  ND2 ASN A 228     103.210  33.860  60.900  1.00  0.00           N
ATOM   3493 1HD2 ASN A 228     103.670  33.190  60.300  1.00  0.00           H
ATOM   3494 2HD2 ASN A 228     102.220  34.030  60.980  1.00  0.00           H
ATOM   3495  C   ASN A 228     106.550  35.920  63.040  1.00  0.00           C
ATOM   3496  O   ASN A 228     106.020  36.750  63.790  1.00  0.00           O
ATOM   3497  N   ARG A 229     107.520  35.120  63.520  1.00  0.00           N
ATOM   3498  H   ARG A 229     107.880  34.470  62.840  1.00  0.00           H
ATOM   3499  CA  ARG A 229     107.780  34.930  64.920  1.00  0.00           C
ATOM   3500  HA  ARG A 229     106.830  34.640  65.370  1.00  0.00           H
ATOM   3501  CB  ARG A 229     108.940  33.810  65.030  1.00  0.00           C
ATOM   3502  HB1 ARG A 229     109.920  34.280  64.940  1.00  0.00           H
ATOM   3503  HB2 ARG A 229     108.810  33.150  64.180  1.00  0.00           H
ATOM   3504  CG  ARG A 229     108.650  32.920  66.290  1.00  0.00           C
ATOM   3505  HG1 ARG A 229     107.580  32.710  66.290  1.00  0.00           H
ATOM   3506  HG2 ARG A 229     108.870  33.530  67.170  1.00  0.00           H
ATOM   3507  CD  ARG A 229     109.520  31.760  66.440  1.00  0.00           C
ATOM   3508  HD1 ARG A 229     109.490  31.430  67.470  1.00  0.00           H
ATOM   3509  HD2 ARG A 229     110.540  32.130  66.340  1.00  0.00           H
ATOM   3510  NE  ARG A 229     109.010  30.670  65.600  1.00  0.00           N
ATOM   3511  HE  ARG A 229     108.080  30.340  65.830  1.00  0.00           H
ATOM   3512  CZ  ARG A 229     109.700  29.970  64.710  1.00  0.00           C
ATOM   3513  NH1 ARG A 229     110.870  30.300  64.330  1.00  0.00           N
ATOM   3514 1HH1 ARG A 229     111.300  31.130  64.720  1.00  0.00           H
ATOM   3515 2HH1 ARG A 229     111.270  29.670  63.650  1.00  0.00           H
ATOM   3516  NH2 ARG A 229     109.230  28.860  64.230  1.00  0.00           N
ATOM   3517 1HH2 ARG A 229     108.350  28.520  64.570  1.00  0.00           H
ATOM   3518 2HH2 ARG A 229     109.730  28.450  63.450  1.00  0.00           H
ATOM   3519  C   ARG A 229     108.230  36.240  65.660  1.00  0.00           C
ATOM   3520  O   ARG A 229     107.710  36.540  66.770  1.00  0.00           O
ATOM   3521  N   LEU A 230     109.010  37.100  64.960  1.00  0.00           N
ATOM   3522  H   LEU A 230     109.400  36.860  64.060  1.00  0.00           H
ATOM   3523  CA  LEU A 230     109.430  38.350  65.470  1.00  0.00           C
ATOM   3524  HA  LEU A 230     109.580  38.260  66.540  1.00  0.00           H
ATOM   3525  CB  LEU A 230     110.770  38.810  64.800  1.00  0.00           C
ATOM   3526  HB1 LEU A 230     110.620  38.790  63.720  1.00  0.00           H
ATOM   3527  HB2 LEU A 230     111.470  38.090  65.200  1.00  0.00           H
ATOM   3528  CG  LEU A 230     111.310  40.130  65.200  1.00  0.00           C
ATOM   3529  HG  LEU A 230     110.720  40.930  64.760  1.00  0.00           H
ATOM   3530  CD1 LEU A 230     111.520  40.320  66.740  1.00  0.00           C
ATOM   3531 1HD1 LEU A 230     111.880  41.330  66.940  1.00  0.00           H
ATOM   3532 2HD1 LEU A 230     110.650  40.050  67.340  1.00  0.00           H
ATOM   3533 3HD1 LEU A 230     112.230  39.620  67.170  1.00  0.00           H
ATOM   3534  CD2 LEU A 230     112.690  40.170  64.600  1.00  0.00           C
ATOM   3535 1HD2 LEU A 230     113.150  41.160  64.690  1.00  0.00           H
ATOM   3536 2HD2 LEU A 230     113.370  39.400  64.990  1.00  0.00           H
ATOM   3537 3HD2 LEU A 230     112.690  40.100  63.520  1.00  0.00           H
ATOM   3538  C   LEU A 230     108.330  39.410  65.310  1.00  0.00           C
ATOM   3539  O   LEU A 230     108.120  40.140  66.280  1.00  0.00           O
ATOM   3540  N   ILE A 231     107.660  39.490  64.160  1.00  0.00           N
ATOM   3541  H   ILE A 231     108.020  39.060  63.320  1.00  0.00           H
ATOM   3542  CA  ILE A 231     106.420  40.320  64.100  1.00  0.00           C
ATOM   3543  HA  ILE A 231     106.720  41.360  64.200  1.00  0.00           H
ATOM   3544  CB  ILE A 231     105.700  40.230  62.710  1.00  0.00           C
ATOM   3545  HB  ILE A 231     105.270  39.240  62.570  1.00  0.00           H
ATOM   3546  CG2 ILE A 231     104.520  41.270  62.690  1.00  0.00           C
ATOM   3547 1HG2 ILE A 231     104.960  42.240  62.890  1.00  0.00           H
ATOM   3548 2HG2 ILE A 231     104.020  41.280  61.730  1.00  0.00           H
ATOM   3549 3HG2 ILE A 231     103.780  41.070  63.470  1.00  0.00           H
ATOM   3550  CG1 ILE A 231     106.610  40.610  61.460  1.00  0.00           C
ATOM   3551 1HG1 ILE A 231     107.610  40.190  61.560  1.00  0.00           H
ATOM   3552 2HG1 ILE A 231     106.680  41.700  61.430  1.00  0.00           H
ATOM   3553  CD  ILE A 231     106.030  40.000  60.190  1.00  0.00           C
ATOM   3554  HD1 ILE A 231     106.680  40.040  59.310  1.00  0.00           H
ATOM   3555  HD2 ILE A 231     105.760  38.980  60.450  1.00  0.00           H
ATOM   3556  HD3 ILE A 231     105.120  40.550  59.920  1.00  0.00           H
ATOM   3557  C   ILE A 231     105.480  40.020  65.250  1.00  0.00           C
ATOM   3558  O   ILE A 231     104.920  40.900  65.890  1.00  0.00           O
ATOM   3559  N   SER A 232     105.100  38.780  65.400  1.00  0.00           N
ATOM   3560  H   SER A 232     105.480  38.070  64.800  1.00  0.00           H
ATOM   3561  CA  SER A 232     104.160  38.270  66.410  1.00  0.00           C
ATOM   3562  HA  SER A 232     103.290  38.920  66.300  1.00  0.00           H
ATOM   3563  CB  SER A 232     103.880  36.740  66.160  1.00  0.00           C
ATOM   3564  HB1 SER A 232     103.560  36.320  67.110  1.00  0.00           H
ATOM   3565  HB2 SER A 232     104.840  36.310  65.860  1.00  0.00           H
ATOM   3566  OG  SER A 232     102.920  36.580  65.170  1.00  0.00           O
ATOM   3567  HG  SER A 232     103.370  36.520  64.320  1.00  0.00           H
ATOM   3568  C   SER A 232     104.650  38.580  67.770  1.00  0.00           C
ATOM   3569  O   SER A 232     103.870  38.930  68.600  1.00  0.00           O
ATOM   3570  N   GLN A 233     105.980  38.730  68.010  1.00  0.00           N
ATOM   3571  H   GLN A 233     106.600  38.440  67.270  1.00  0.00           H
ATOM   3572  CA  GLN A 233     106.580  39.200  69.290  1.00  0.00           C
ATOM   3573  HA  GLN A 233     105.950  38.720  70.040  1.00  0.00           H
ATOM   3574  CB  GLN A 233     107.950  38.690  69.650  1.00  0.00           C
ATOM   3575  HB1 GLN A 233     108.670  39.330  69.140  1.00  0.00           H
ATOM   3576  HB2 GLN A 233     108.100  37.660  69.320  1.00  0.00           H
ATOM   3577  CG  GLN A 233     108.260  38.700  71.150  1.00  0.00           C
ATOM   3578  HG1 GLN A 233     108.100  39.750  71.390  1.00  0.00           H
ATOM   3579  HG2 GLN A 233     109.300  38.510  71.380  1.00  0.00           H
ATOM   3580  CD  GLN A 233     107.350  37.830  71.970  1.00  0.00           C
ATOM   3581  OE1 GLN A 233     106.900  38.160  73.020  1.00  0.00           O
ATOM   3582  NE2 GLN A 233     107.200  36.560  71.610  1.00  0.00           N
ATOM   3583 1HE2 GLN A 233     107.530  36.240  70.710  1.00  0.00           H
ATOM   3584 2HE2 GLN A 233     106.770  35.890  72.230  1.00  0.00           H
ATOM   3585  C   GLN A 233     106.420  40.710  69.470  1.00  0.00           C
ATOM   3586  O   GLN A 233     106.160  41.210  70.560  1.00  0.00           O
ATOM   3587  N   ILE A 234     106.490  41.500  68.400  1.00  0.00           N
ATOM   3588  H   ILE A 234     106.660  41.060  67.500  1.00  0.00           H
ATOM   3589  CA  ILE A 234     106.250  43.010  68.410  1.00  0.00           C
ATOM   3590  HA  ILE A 234     106.870  43.300  69.260  1.00  0.00           H
ATOM   3591  CB  ILE A 234     106.650  43.710  67.070  1.00  0.00           C
ATOM   3592  HB  ILE A 234     105.910  43.480  66.300  1.00  0.00           H
ATOM   3593  CG2 ILE A 234     106.460  45.210  67.230  1.00  0.00           C
ATOM   3594 1HG2 ILE A 234     105.510  45.530  67.650  1.00  0.00           H
ATOM   3595 2HG2 ILE A 234     107.240  45.580  67.900  1.00  0.00           H
ATOM   3596 3HG2 ILE A 234     106.540  45.800  66.310  1.00  0.00           H
ATOM   3597  CG1 ILE A 234     108.090  43.440  66.600  1.00  0.00           C
ATOM   3598 1HG1 ILE A 234     108.540  44.280  66.070  1.00  0.00           H
ATOM   3599 2HG1 ILE A 234     108.060  42.610  65.890  1.00  0.00           H
ATOM   3600  CD  ILE A 234     109.200  43.150  67.710  1.00  0.00           C
ATOM   3601  HD1 ILE A 234     109.340  43.960  68.430  1.00  0.00           H
ATOM   3602  HD2 ILE A 234     109.100  42.180  68.190  1.00  0.00           H
ATOM   3603  HD3 ILE A 234     110.200  42.840  67.390  1.00  0.00           H
ATOM   3604  C   ILE A 234     104.790  43.220  68.750  1.00  0.00           C
ATOM   3605  O   ILE A 234     104.450  44.000  69.650  1.00  0.00           O
ATOM   3606  N   VAL A 235     103.860  42.550  68.050  1.00  0.00           N
ATOM   3607  H   VAL A 235     104.230  41.860  67.400  1.00  0.00           H
ATOM   3608  CA  VAL A 235     102.400  42.640  68.260  1.00  0.00           C
ATOM   3609  HA  VAL A 235     102.010  43.650  68.180  1.00  0.00           H
ATOM   3610  CB  VAL A 235     101.570  41.830  67.210  1.00  0.00           C
ATOM   3611  HB  VAL A 235     101.980  40.830  67.090  1.00  0.00           H
ATOM   3612  CG1 VAL A 235     100.150  41.520  67.700  1.00  0.00           C
ATOM   3613 1HG1 VAL A 235      99.660  40.950  66.910  1.00  0.00           H
ATOM   3614 2HG1 VAL A 235     100.170  40.770  68.490  1.00  0.00           H
ATOM   3615 3HG1 VAL A 235      99.530  42.390  67.900  1.00  0.00           H
ATOM   3616  CG2 VAL A 235     101.690  42.450  65.830  1.00  0.00           C
ATOM   3617 1HG2 VAL A 235     102.720  42.330  65.500  1.00  0.00           H
ATOM   3618 2HG2 VAL A 235     101.170  41.880  65.070  1.00  0.00           H
ATOM   3619 3HG2 VAL A 235     101.400  43.510  65.810  1.00  0.00           H
ATOM   3620  C   VAL A 235     102.120  42.270  69.740  1.00  0.00           C
ATOM   3621  O   VAL A 235     101.470  42.990  70.460  1.00  0.00           O
ATOM   3622  N   SER A 236     102.780  41.190  70.240  1.00  0.00           N
ATOM   3623  H   SER A 236     103.220  40.530  69.610  1.00  0.00           H
ATOM   3624  CA  SER A 236     102.580  40.720  71.650  1.00  0.00           C
ATOM   3625  HA  SER A 236     101.510  40.660  71.830  1.00  0.00           H
ATOM   3626  CB  SER A 236     103.120  39.330  71.720  1.00  0.00           C
ATOM   3627  HB1 SER A 236     104.160  39.380  71.430  1.00  0.00           H
ATOM   3628  HB2 SER A 236     102.570  38.680  71.050  1.00  0.00           H
ATOM   3629  OG  SER A 236     102.990  38.810  73.040  1.00  0.00           O
ATOM   3630  HG  SER A 236     103.780  38.300  73.240  1.00  0.00           H
ATOM   3631  C   SER A 236     103.170  41.670  72.720  1.00  0.00           C
ATOM   3632  O   SER A 236     102.620  41.910  73.790  1.00  0.00           O
ATOM   3633  N   SER A 237     104.240  42.390  72.310  1.00  0.00           N
ATOM   3634  H   SER A 237     104.620  42.260  71.380  1.00  0.00           H
ATOM   3635  CA  SER A 237     104.800  43.460  73.190  1.00  0.00           C
ATOM   3636  HA  SER A 237     104.950  43.150  74.220  1.00  0.00           H
ATOM   3637  CB  SER A 237     106.140  44.000  72.550  1.00  0.00           C
ATOM   3638  HB1 SER A 237     106.550  44.850  73.100  1.00  0.00           H
ATOM   3639  HB2 SER A 237     106.020  44.300  71.510  1.00  0.00           H
ATOM   3640  OG  SER A 237     106.990  42.920  72.460  1.00  0.00           O
ATOM   3641  HG  SER A 237     106.800  42.360  71.700  1.00  0.00           H
ATOM   3642  C   SER A 237     103.850  44.710  73.230  1.00  0.00           C
ATOM   3643  O   SER A 237     103.870  45.440  74.220  1.00  0.00           O
ATOM   3644  N   ILE A 238     103.060  44.970  72.210  1.00  0.00           N
ATOM   3645  H   ILE A 238     103.150  44.240  71.520  1.00  0.00           H
ATOM   3646  CA  ILE A 238     102.120  46.080  72.110  1.00  0.00           C
ATOM   3647  HA  ILE A 238     102.550  46.960  72.600  1.00  0.00           H
ATOM   3648  CB  ILE A 238     101.800  46.440  70.650  1.00  0.00           C
ATOM   3649  HB  ILE A 238     101.600  45.470  70.200  1.00  0.00           H
ATOM   3650  CG2 ILE A 238     100.540  47.370  70.450  1.00  0.00           C
ATOM   3651 1HG2 ILE A 238     100.080  47.390  69.460  1.00  0.00           H
ATOM   3652 2HG2 ILE A 238      99.720  46.940  71.040  1.00  0.00           H
ATOM   3653 3HG2 ILE A 238     100.830  48.380  70.720  1.00  0.00           H
ATOM   3654  CG1 ILE A 238     103.000  47.090  69.930  1.00  0.00           C
ATOM   3655 1HG1 ILE A 238     103.880  46.560  70.320  1.00  0.00           H
ATOM   3656 2HG1 ILE A 238     103.090  48.130  70.270  1.00  0.00           H
ATOM   3657  CD  ILE A 238     102.910  46.970  68.410  1.00  0.00           C
ATOM   3658  HD1 ILE A 238     101.970  47.290  67.970  1.00  0.00           H
ATOM   3659  HD2 ILE A 238     103.670  47.610  67.960  1.00  0.00           H
ATOM   3660  HD3 ILE A 238     103.180  45.970  68.070  1.00  0.00           H
ATOM   3661  C   ILE A 238     100.850  45.770  72.880  1.00  0.00           C
ATOM   3662  O   ILE A 238     100.490  46.500  73.810  1.00  0.00           O
ATOM   3663  N   THR A 239     100.220  44.610  72.670  1.00  0.00           N
ATOM   3664  H   THR A 239     100.670  44.030  71.980  1.00  0.00           H
ATOM   3665  CA  THR A 239      98.990  44.140  73.290  1.00  0.00           C
ATOM   3666  HA  THR A 239      98.330  45.000  73.220  1.00  0.00           H
ATOM   3667  CB  THR A 239      98.350  42.960  72.480  1.00  0.00           C
ATOM   3668  HB  THR A 239      97.620  42.480  73.140  1.00  0.00           H
ATOM   3669  CG2 THR A 239      97.800  43.390  71.050  1.00  0.00           C
ATOM   3670 1HG2 THR A 239      96.890  43.990  71.100  1.00  0.00           H
ATOM   3671 2HG2 THR A 239      98.530  43.910  70.430  1.00  0.00           H
ATOM   3672 3HG2 THR A 239      97.440  42.490  70.560  1.00  0.00           H
ATOM   3673  OG1 THR A 239      99.420  42.050  72.230  1.00  0.00           O
ATOM   3674  HG1 THR A 239      99.930  42.260  71.440  1.00  0.00           H
ATOM   3675  C   THR A 239      99.110  43.880  74.820  1.00  0.00           C
ATOM   3676  O   THR A 239      98.110  43.760  75.500  1.00  0.00           O
ATOM   3677  N   ALA A 240     100.360  43.610  75.340  1.00  0.00           N
ATOM   3678  H   ALA A 240     101.170  43.540  74.760  1.00  0.00           H
ATOM   3679  CA  ALA A 240     100.600  43.350  76.740  1.00  0.00           C
ATOM   3680  HA  ALA A 240     100.350  42.310  76.970  1.00  0.00           H
ATOM   3681  CB  ALA A 240     102.110  43.390  76.960  1.00  0.00           C
ATOM   3682  HB1 ALA A 240     102.460  44.430  76.930  1.00  0.00           H
ATOM   3683  HB2 ALA A 240     102.300  42.900  77.920  1.00  0.00           H
ATOM   3684  HB3 ALA A 240     102.560  42.890  76.110  1.00  0.00           H
ATOM   3685  C   ALA A 240      99.900  44.150  77.810  1.00  0.00           C
ATOM   3686  O   ALA A 240      99.200  43.550  78.630  1.00  0.00           O
ATOM   3687  N   SER A 241     100.020  45.500  77.920  1.00  0.00           N
ATOM   3688  H   SER A 241     100.620  45.930  77.230  1.00  0.00           H
ATOM   3689  CA  SER A 241      99.200  46.220  78.900  1.00  0.00           C
ATOM   3690  HA  SER A 241      99.510  45.960  79.910  1.00  0.00           H
ATOM   3691  CB  SER A 241      99.710  47.680  78.920  1.00  0.00           C
ATOM   3692  HB1 SER A 241     100.780  47.550  79.020  1.00  0.00           H
ATOM   3693  HB2 SER A 241      99.300  48.090  79.850  1.00  0.00           H
ATOM   3694  OG  SER A 241      99.320  48.390  77.840  1.00  0.00           O
ATOM   3695  HG  SER A 241      98.710  49.060  78.140  1.00  0.00           H
ATOM   3696  C   SER A 241      97.660  46.120  78.750  1.00  0.00           C
ATOM   3697  O   SER A 241      96.840  46.450  79.660  1.00  0.00           O
ATOM   3698  N   LEU A 242      97.280  45.760  77.540  1.00  0.00           N
ATOM   3699  H   LEU A 242      98.050  45.470  76.950  1.00  0.00           H
ATOM   3700  CA  LEU A 242      95.850  45.360  77.200  1.00  0.00           C
ATOM   3701  HA  LEU A 242      95.170  45.930  77.830  1.00  0.00           H
ATOM   3702  CB  LEU A 242      95.580  45.740  75.730  1.00  0.00           C
ATOM   3703  HB1 LEU A 242      94.490  45.670  75.680  1.00  0.00           H
ATOM   3704  HB2 LEU A 242      96.040  44.980  75.090  1.00  0.00           H
ATOM   3705  CG  LEU A 242      95.970  47.120  75.250  1.00  0.00           C
ATOM   3706  HG  LEU A 242      97.050  47.160  75.410  1.00  0.00           H
ATOM   3707  CD1 LEU A 242      95.660  47.250  73.750  1.00  0.00           C
ATOM   3708 1HD1 LEU A 242      95.830  48.250  73.370  1.00  0.00           H
ATOM   3709 2HD1 LEU A 242      96.210  46.420  73.300  1.00  0.00           H
ATOM   3710 3HD1 LEU A 242      94.580  47.090  73.670  1.00  0.00           H
ATOM   3711  CD2 LEU A 242      95.130  48.160  76.010  1.00  0.00           C
ATOM   3712 1HD2 LEU A 242      95.210  49.130  75.520  1.00  0.00           H
ATOM   3713 2HD2 LEU A 242      94.120  47.780  76.180  1.00  0.00           H
ATOM   3714 3HD2 LEU A 242      95.400  48.250  77.060  1.00  0.00           H
ATOM   3715  C   LEU A 242      95.430  43.890  77.510  1.00  0.00           C
ATOM   3716  O   LEU A 242      94.220  43.670  77.670  1.00  0.00           O
ATOM   3717  N   ARG A 243      96.330  42.980  77.720  1.00  0.00           N
ATOM   3718  H   ARG A 243      97.260  43.240  77.440  1.00  0.00           H
ATOM   3719  CA  ARG A 243      96.130  41.620  78.220  1.00  0.00           C
ATOM   3720  HA  ARG A 243      95.070  41.350  78.210  1.00  0.00           H
ATOM   3721  CB  ARG A 243      96.850  40.550  77.270  1.00  0.00           C
ATOM   3722  HB1 ARG A 243      96.620  39.560  77.650  1.00  0.00           H
ATOM   3723  HB2 ARG A 243      97.940  40.660  77.300  1.00  0.00           H
ATOM   3724  CG  ARG A 243      96.470  40.720  75.810  1.00  0.00           C
ATOM   3725  HG1 ARG A 243      96.980  41.650  75.560  1.00  0.00           H
ATOM   3726  HG2 ARG A 243      95.390  40.640  75.710  1.00  0.00           H
ATOM   3727  CD  ARG A 243      97.090  39.730  74.810  1.00  0.00           C
ATOM   3728  HD1 ARG A 243      96.540  39.910  73.890  1.00  0.00           H
ATOM   3729  HD2 ARG A 243      96.980  38.700  75.160  1.00  0.00           H
ATOM   3730  NE  ARG A 243      98.500  40.020  74.550  1.00  0.00           N
ATOM   3731  HE  ARG A 243      98.710  40.630  73.770  1.00  0.00           H
ATOM   3732  CZ  ARG A 243      99.610  39.490  74.970  1.00  0.00           C
ATOM   3733  NH1 ARG A 243      99.680  38.520  75.820  1.00  0.00           N
ATOM   3734 1HH1 ARG A 243      98.820  38.090  76.120  1.00  0.00           H
ATOM   3735 2HH1 ARG A 243     100.610  38.160  76.010  1.00  0.00           H
ATOM   3736  NH2 ARG A 243     100.760  39.870  74.510  1.00  0.00           N
ATOM   3737 1HH2 ARG A 243     100.870  40.710  73.970  1.00  0.00           H
ATOM   3738 2HH2 ARG A 243     101.590  39.360  74.780  1.00  0.00           H
ATOM   3739  C   ARG A 243      96.430  41.420  79.740  1.00  0.00           C
ATOM   3740  O   ARG A 243      95.860  40.470  80.260  1.00  0.00           O
ATOM   3741  N   PHE A 244      97.290  42.220  80.330  1.00  0.00           N
ATOM   3742  H   PHE A 244      97.960  42.710  79.760  1.00  0.00           H
ATOM   3743  CA  PHE A 244      97.530  42.110  81.770  1.00  0.00           C
ATOM   3744  HA  PHE A 244      96.570  41.750  82.140  1.00  0.00           H
ATOM   3745  CB  PHE A 244      98.570  41.050  82.020  1.00  0.00           C
ATOM   3746  HB1 PHE A 244      98.290  40.070  81.630  1.00  0.00           H
ATOM   3747  HB2 PHE A 244      98.610  41.030  83.100  1.00  0.00           H
ATOM   3748  CG  PHE A 244      99.920  41.280  81.540  1.00  0.00           C
ATOM   3749  CD1 PHE A 244     100.620  40.350  80.720  1.00  0.00           C
ATOM   3750  HD1 PHE A 244     100.190  39.400  80.440  1.00  0.00           H
ATOM   3751  CE1 PHE A 244     102.000  40.600  80.420  1.00  0.00           C
ATOM   3752  HE1 PHE A 244     102.600  39.880  79.900  1.00  0.00           H
ATOM   3753  CZ  PHE A 244     102.540  41.870  80.800  1.00  0.00           C
ATOM   3754  HZ  PHE A 244     103.580  42.070  80.580  1.00  0.00           H
ATOM   3755  CE2 PHE A 244     101.830  42.680  81.650  1.00  0.00           C
ATOM   3756  HE2 PHE A 244     102.340  43.520  82.100  1.00  0.00           H
ATOM   3757  CD2 PHE A 244     100.550  42.400  82.040  1.00  0.00           C
ATOM   3758  HD2 PHE A 244     100.060  43.060  82.740  1.00  0.00           H
ATOM   3759  C   PHE A 244      97.650  43.400  82.560  1.00  0.00           C
ATOM   3760  O   PHE A 244      97.990  44.460  82.080  1.00  0.00           O
ATOM   3761  N   ASP A 245      97.400  43.390  83.870  1.00  0.00           N
ATOM   3762  H   ASP A 245      96.960  42.550  84.220  1.00  0.00           H
ATOM   3763  CA  ASP A 245      97.390  44.430  84.840  1.00  0.00           C
ATOM   3764  HA  ASP A 245      96.650  45.150  84.500  1.00  0.00           H
ATOM   3765  CB  ASP A 245      96.850  43.990  86.230  1.00  0.00           C
ATOM   3766  HB1 ASP A 245      97.560  43.260  86.610  1.00  0.00           H
ATOM   3767  HB2 ASP A 245      95.890  43.490  86.100  1.00  0.00           H
ATOM   3768  CG  ASP A 245      96.570  45.040  87.260  1.00  0.00           C
ATOM   3769  OD1 ASP A 245      96.300  44.730  88.430  1.00  0.00           O
ATOM   3770  OD2 ASP A 245      96.510  46.260  86.900  1.00  0.00           O
ATOM   3771  C   ASP A 245      98.790  45.150  84.900  1.00  0.00           C
ATOM   3772  O   ASP A 245      99.860  44.660  84.610  1.00  0.00           O
ATOM   3773  N   GLY A 246      98.800  46.340  85.500  1.00  0.00           N
ATOM   3774  H   GLY A 246      97.940  46.650  85.930  1.00  0.00           H
ATOM   3775  CA  GLY A 246      99.920  47.240  85.500  1.00  0.00           C
ATOM   3776  HA1 GLY A 246     100.310  47.310  84.480  1.00  0.00           H
ATOM   3777  HA2 GLY A 246     100.760  46.910  86.100  1.00  0.00           H
ATOM   3778  C   GLY A 246      99.580  48.670  85.900  1.00  0.00           C
ATOM   3779  O   GLY A 246      98.490  48.960  86.390  1.00  0.00           O
ATOM   3780  N   ALA A 247     100.500  49.610  85.650  1.00  0.00           N
ATOM   3781  H   ALA A 247     101.320  49.210  85.200  1.00  0.00           H
ATOM   3782  CA  ALA A 247     100.460  51.100  85.760  1.00  0.00           C
ATOM   3783  HA  ALA A 247      99.420  51.410  85.790  1.00  0.00           H
ATOM   3784  CB  ALA A 247     101.010  51.480  87.130  1.00  0.00           C
ATOM   3785  HB1 ALA A 247     101.140  52.560  87.270  1.00  0.00           H
ATOM   3786  HB2 ALA A 247     100.330  51.150  87.920  1.00  0.00           H
ATOM   3787  HB3 ALA A 247     101.990  51.020  87.270  1.00  0.00           H
ATOM   3788  C   ALA A 247     101.110  51.860  84.600  1.00  0.00           C
ATOM   3789  O   ALA A 247     101.690  52.950  84.790  1.00  0.00           O
ATOM   3790  N   LEU A 248     101.210  51.320  83.380  1.00  0.00           N
ATOM   3791  H   LEU A 248     100.910  50.390  83.120  1.00  0.00           H
ATOM   3792  CA  LEU A 248     101.640  52.050  82.120  1.00  0.00           C
ATOM   3793  HA  LEU A 248     101.590  53.130  82.110  1.00  0.00           H
ATOM   3794  CB  LEU A 248     103.180  51.700  81.940  1.00  0.00           C
ATOM   3795  HB1 LEU A 248     103.260  50.630  81.740  1.00  0.00           H
ATOM   3796  HB2 LEU A 248     103.710  51.850  82.880  1.00  0.00           H
ATOM   3797  CG  LEU A 248     103.960  52.480  80.880  1.00  0.00           C
ATOM   3798  HG  LEU A 248     103.380  52.480  79.960  1.00  0.00           H
ATOM   3799  CD1 LEU A 248     104.130  53.960  81.390  1.00  0.00           C
ATOM   3800 1HD1 LEU A 248     104.740  53.990  82.290  1.00  0.00           H
ATOM   3801 2HD1 LEU A 248     104.750  54.460  80.640  1.00  0.00           H
ATOM   3802 3HD1 LEU A 248     103.230  54.560  81.490  1.00  0.00           H
ATOM   3803  CD2 LEU A 248     105.360  51.910  80.630  1.00  0.00           C
ATOM   3804 1HD2 LEU A 248     105.740  52.480  79.780  1.00  0.00           H
ATOM   3805 2HD2 LEU A 248     106.010  52.050  81.490  1.00  0.00           H
ATOM   3806 3HD2 LEU A 248     105.380  50.900  80.210  1.00  0.00           H
ATOM   3807  C   LEU A 248     100.740  51.510  80.960  1.00  0.00           C
ATOM   3808  O   LEU A 248     100.550  50.310  80.770  1.00  0.00           O
ATOM   3809  N   ASN A 249     100.040  52.500  80.300  1.00  0.00           N
ATOM   3810  H   ASN A 249     100.210  53.470  80.500  1.00  0.00           H
ATOM   3811  CA  ASN A 249      99.170  52.200  79.140  1.00  0.00           C
ATOM   3812  HA  ASN A 249      98.730  53.160  78.870  1.00  0.00           H
ATOM   3813  CB  ASN A 249     100.090  51.820  77.940  1.00  0.00           C
ATOM   3814  HB1 ASN A 249      99.500  51.700  77.030  1.00  0.00           H
ATOM   3815  HB2 ASN A 249     100.620  50.900  78.190  1.00  0.00           H
ATOM   3816  CG  ASN A 249     101.020  52.950  77.570  1.00  0.00           C
ATOM   3817  OD1 ASN A 249     100.650  54.070  77.180  1.00  0.00           O
ATOM   3818  ND2 ASN A 249     102.310  52.630  77.660  1.00  0.00           N
ATOM   3819 1HD2 ASN A 249     102.510  51.660  77.850  1.00  0.00           H
ATOM   3820 2HD2 ASN A 249     102.960  53.400  77.590  1.00  0.00           H
ATOM   3821  C   ASN A 249      97.990  51.270  79.410  1.00  0.00           C
ATOM   3822  O   ASN A 249      97.710  50.440  78.620  1.00  0.00           O
ATOM   3823  N   VAL A 250      97.310  51.470  80.530  1.00  0.00           N
ATOM   3824  H   VAL A 250      97.710  52.190  81.110  1.00  0.00           H
ATOM   3825  CA  VAL A 250      96.350  50.440  81.060  1.00  0.00           C
ATOM   3826  HA  VAL A 250      96.800  49.460  80.920  1.00  0.00           H
ATOM   3827  CB  VAL A 250      96.180  50.510  82.630  1.00  0.00           C
ATOM   3828  HB  VAL A 250      95.600  49.660  82.980  1.00  0.00           H
ATOM   3829  CG1 VAL A 250      97.610  50.550  83.300  1.00  0.00           C
ATOM   3830 1HG1 VAL A 250      97.450  50.420  84.370  1.00  0.00           H
ATOM   3831 2HG1 VAL A 250      98.240  49.700  83.030  1.00  0.00           H
ATOM   3832 3HG1 VAL A 250      98.190  51.460  83.180  1.00  0.00           H
ATOM   3833  CG2 VAL A 250      95.360  51.740  83.050  1.00  0.00           C
ATOM   3834 1HG2 VAL A 250      94.390  51.760  82.570  1.00  0.00           H
ATOM   3835 2HG2 VAL A 250      95.280  51.820  84.130  1.00  0.00           H
ATOM   3836 3HG2 VAL A 250      95.840  52.660  82.700  1.00  0.00           H
ATOM   3837  C   VAL A 250      94.980  50.290  80.330  1.00  0.00           C
ATOM   3838  O   VAL A 250      94.210  49.380  80.580  1.00  0.00           O
ATOM   3839  N   ASP A 251      94.720  50.990  79.200  1.00  0.00           N
ATOM   3840  H   ASP A 251      95.490  51.500  78.780  1.00  0.00           H
ATOM   3841  CA  ASP A 251      93.530  50.920  78.420  1.00  0.00           C
ATOM   3842  HA  ASP A 251      93.080  49.940  78.560  1.00  0.00           H
ATOM   3843  CB  ASP A 251      92.410  51.860  78.890  1.00  0.00           C
ATOM   3844  HB1 ASP A 251      91.610  51.730  78.160  1.00  0.00           H
ATOM   3845  HB2 ASP A 251      92.870  52.840  78.740  1.00  0.00           H
ATOM   3846  CG  ASP A 251      91.960  51.690  80.390  1.00  0.00           C
ATOM   3847  OD1 ASP A 251      91.300  50.630  80.590  1.00  0.00           O
ATOM   3848  OD2 ASP A 251      92.220  52.660  81.200  1.00  0.00           O
ATOM   3849  C   ASP A 251      93.830  51.200  76.950  1.00  0.00           C
ATOM   3850  O   ASP A 251      94.800  51.930  76.650  1.00  0.00           O
ATOM   3851  N   LEU A 252      92.890  50.820  76.070  1.00  0.00           N
ATOM   3852  H   LEU A 252      92.310  50.030  76.330  1.00  0.00           H
ATOM   3853  CA  LEU A 252      93.110  51.110  74.670  1.00  0.00           C
ATOM   3854  HA  LEU A 252      94.050  50.660  74.360  1.00  0.00           H
ATOM   3855  CB  LEU A 252      91.990  50.580  73.760  1.00  0.00           C
ATOM   3856  HB1 LEU A 252      91.070  51.120  73.980  1.00  0.00           H
ATOM   3857  HB2 LEU A 252      91.800  49.550  74.060  1.00  0.00           H
ATOM   3858  CG  LEU A 252      92.390  50.520  72.260  1.00  0.00           C
ATOM   3859  HG  LEU A 252      92.550  51.560  72.000  1.00  0.00           H
ATOM   3860  CD1 LEU A 252      93.670  49.750  71.900  1.00  0.00           C
ATOM   3861 1HD1 LEU A 252      93.800  49.660  70.820  1.00  0.00           H
ATOM   3862 2HD1 LEU A 252      94.530  50.310  72.280  1.00  0.00           H
ATOM   3863 3HD1 LEU A 252      93.590  48.780  72.400  1.00  0.00           H
ATOM   3864  CD2 LEU A 252      91.270  49.880  71.370  1.00  0.00           C
ATOM   3865 1HD2 LEU A 252      91.610  49.830  70.330  1.00  0.00           H
ATOM   3866 2HD2 LEU A 252      90.990  48.890  71.740  1.00  0.00           H
ATOM   3867 3HD2 LEU A 252      90.340  50.450  71.360  1.00  0.00           H
ATOM   3868  C   LEU A 252      93.160  52.580  74.300  1.00  0.00           C
ATOM   3869  O   LEU A 252      93.830  52.970  73.380  1.00  0.00           O
ATOM   3870  N   THR A 253      92.500  53.380  75.180  1.00  0.00           N
ATOM   3871  H   THR A 253      92.220  52.950  76.050  1.00  0.00           H
ATOM   3872  CA  THR A 253      92.500  54.870  75.170  1.00  0.00           C
ATOM   3873  HA  THR A 253      92.180  55.320  74.240  1.00  0.00           H
ATOM   3874  CB  THR A 253      91.630  55.400  76.340  1.00  0.00           C
ATOM   3875  HB  THR A 253      91.720  56.480  76.390  1.00  0.00           H
ATOM   3876  CG2 THR A 253      90.230  55.210  75.790  1.00  0.00           C
ATOM   3877 1HG2 THR A 253      89.560  55.470  76.610  1.00  0.00           H
ATOM   3878 2HG2 THR A 253      90.110  55.930  74.980  1.00  0.00           H
ATOM   3879 3HG2 THR A 253      90.030  54.150  75.610  1.00  0.00           H
ATOM   3880  OG1 THR A 253      91.750  54.740  77.560  1.00  0.00           O
ATOM   3881  HG1 THR A 253      92.480  55.150  78.020  1.00  0.00           H
ATOM   3882  C   THR A 253      93.910  55.440  75.370  1.00  0.00           C
ATOM   3883  O   THR A 253      94.010  56.620  75.110  1.00  0.00           O
ATOM   3884  N   GLU A 254      94.950  54.730  75.860  1.00  0.00           N
ATOM   3885  H   GLU A 254      94.870  53.730  75.880  1.00  0.00           H
ATOM   3886  CA  GLU A 254      96.210  55.300  76.330  1.00  0.00           C
ATOM   3887  HA  GLU A 254      95.970  56.310  76.680  1.00  0.00           H
ATOM   3888  CB  GLU A 254      96.670  54.550  77.620  1.00  0.00           C
ATOM   3889  HB1 GLU A 254      97.620  54.930  78.000  1.00  0.00           H
ATOM   3890  HB2 GLU A 254      96.880  53.530  77.300  1.00  0.00           H
ATOM   3891  CG  GLU A 254      95.650  54.430  78.780  1.00  0.00           C
ATOM   3892  HG1 GLU A 254      96.250  54.080  79.620  1.00  0.00           H
ATOM   3893  HG2 GLU A 254      94.950  53.650  78.460  1.00  0.00           H
ATOM   3894  CD  GLU A 254      95.000  55.720  79.140  1.00  0.00           C
ATOM   3895  OE1 GLU A 254      93.780  55.770  79.020  1.00  0.00           O
ATOM   3896  OE2 GLU A 254      95.700  56.570  79.710  1.00  0.00           O
ATOM   3897  C   GLU A 254      97.280  55.390  75.190  1.00  0.00           C
ATOM   3898  O   GLU A 254      98.000  56.350  75.160  1.00  0.00           O
ATOM   3899  N   PHE A 255      97.230  54.460  74.300  1.00  0.00           N
ATOM   3900  H   PHE A 255      96.610  53.700  74.560  1.00  0.00           H
ATOM   3901  CA  PHE A 255      97.780  54.420  72.990  1.00  0.00           C
ATOM   3902  HA  PHE A 255      98.860  54.360  73.160  1.00  0.00           H
ATOM   3903  CB  PHE A 255      97.400  53.060  72.400  1.00  0.00           C
ATOM   3904  HB1 PHE A 255      97.800  53.210  71.390  1.00  0.00           H
ATOM   3905  HB2 PHE A 255      96.340  52.920  72.190  1.00  0.00           H
ATOM   3906  CG  PHE A 255      97.840  51.860  73.050  1.00  0.00           C
ATOM   3907  CD1 PHE A 255      97.140  51.380  74.180  1.00  0.00           C
ATOM   3908  HD1 PHE A 255      96.290  51.940  74.540  1.00  0.00           H
ATOM   3909  CE1 PHE A 255      97.540  50.290  74.910  1.00  0.00           C
ATOM   3910  HE1 PHE A 255      96.930  50.010  75.760  1.00  0.00           H
ATOM   3911  CZ  PHE A 255      98.630  49.520  74.450  1.00  0.00           C
ATOM   3912  HZ  PHE A 255      98.950  48.600  74.900  1.00  0.00           H
ATOM   3913  CE2 PHE A 255      99.230  49.890  73.250  1.00  0.00           C
ATOM   3914  HE2 PHE A 255      99.970  49.190  72.900  1.00  0.00           H
ATOM   3915  CD2 PHE A 255      98.830  51.050  72.510  1.00  0.00           C
ATOM   3916  HD2 PHE A 255      99.310  51.310  71.580  1.00  0.00           H
ATOM   3917  C   PHE A 255      97.490  55.640  72.020  1.00  0.00           C
ATOM   3918  O   PHE A 255      98.230  55.940  71.060  1.00  0.00           O
ATOM   3919  N   GLN A 256      96.410  56.350  72.330  1.00  0.00           N
ATOM   3920  H   GLN A 256      95.940  56.020  73.160  1.00  0.00           H
ATOM   3921  CA  GLN A 256      95.950  57.530  71.700  1.00  0.00           C
ATOM   3922  HA  GLN A 256      96.700  57.820  70.970  1.00  0.00           H
ATOM   3923  CB  GLN A 256      94.640  57.130  70.960  1.00  0.00           C
ATOM   3924  HB1 GLN A 256      94.770  56.100  70.630  1.00  0.00           H
ATOM   3925  HB2 GLN A 256      94.520  57.840  70.150  1.00  0.00           H
ATOM   3926  CG  GLN A 256      93.330  57.040  71.880  1.00  0.00           C
ATOM   3927  HG1 GLN A 256      93.070  58.000  72.320  1.00  0.00           H
ATOM   3928  HG2 GLN A 256      93.440  56.260  72.630  1.00  0.00           H
ATOM   3929  CD  GLN A 256      92.120  56.580  71.090  1.00  0.00           C
ATOM   3930  OE1 GLN A 256      92.070  55.440  70.750  1.00  0.00           O
ATOM   3931  NE2 GLN A 256      91.140  57.410  70.730  1.00  0.00           N
ATOM   3932 1HE2 GLN A 256      91.240  58.360  71.050  1.00  0.00           H
ATOM   3933 2HE2 GLN A 256      90.370  57.180  70.120  1.00  0.00           H
ATOM   3934  C   GLN A 256      95.840  58.820  72.520  1.00  0.00           C
ATOM   3935  O   GLN A 256      95.400  59.850  72.080  1.00  0.00           O
ATOM   3936  N   THR A 257      96.410  58.830  73.720  1.00  0.00           N
ATOM   3937  H   THR A 257      96.980  58.010  73.930  1.00  0.00           H
ATOM   3938  CA  THR A 257      96.510  59.980  74.620  1.00  0.00           C
ATOM   3939  HA  THR A 257      96.350  60.860  74.000  1.00  0.00           H
ATOM   3940  CB  THR A 257      95.460  60.000  75.810  1.00  0.00           C
ATOM   3941  HB  THR A 257      95.820  60.790  76.470  1.00  0.00           H
ATOM   3942  CG2 THR A 257      93.950  60.290  75.640  1.00  0.00           C
ATOM   3943 1HG2 THR A 257      93.350  59.580  75.070  1.00  0.00           H
ATOM   3944 2HG2 THR A 257      93.460  60.240  76.610  1.00  0.00           H
ATOM   3945 3HG2 THR A 257      93.700  61.220  75.130  1.00  0.00           H
ATOM   3946  OG1 THR A 257      95.610  58.750  76.530  1.00  0.00           O
ATOM   3947  HG1 THR A 257      95.140  58.070  76.050  1.00  0.00           H
ATOM   3948  C   THR A 257      97.970  60.040  75.170  1.00  0.00           C
ATOM   3949  O   THR A 257      98.670  60.970  74.780  1.00  0.00           O
ATOM   3950  N   ASN A 258      98.440  58.980  75.850  1.00  0.00           N
ATOM   3951  H   ASN A 258      97.730  58.300  76.070  1.00  0.00           H
ATOM   3952  CA  ASN A 258      99.770  58.960  76.490  1.00  0.00           C
ATOM   3953  HA  ASN A 258     100.010  59.930  76.930  1.00  0.00           H
ATOM   3954  CB  ASN A 258      99.710  57.970  77.620  1.00  0.00           C
ATOM   3955  HB1 ASN A 258      99.300  57.040  77.230  1.00  0.00           H
ATOM   3956  HB2 ASN A 258      99.060  58.320  78.420  1.00  0.00           H
ATOM   3957  CG  ASN A 258     101.100  57.790  78.160  1.00  0.00           C
ATOM   3958  OD1 ASN A 258     101.670  58.740  78.590  1.00  0.00           O
ATOM   3959  ND2 ASN A 258     101.690  56.660  78.000  1.00  0.00           N
ATOM   3960 1HD2 ASN A 258     101.340  55.830  77.550  1.00  0.00           H
ATOM   3961 2HD2 ASN A 258     102.700  56.710  78.120  1.00  0.00           H
ATOM   3962  C   ASN A 258     100.920  58.720  75.490  1.00  0.00           C
ATOM   3963  O   ASN A 258     101.920  59.430  75.420  1.00  0.00           O
ATOM   3964  N   LEU A 259     100.670  57.740  74.680  1.00  0.00           N
ATOM   3965  H   LEU A 259      99.750  57.340  74.740  1.00  0.00           H
ATOM   3966  CA  LEU A 259     101.600  57.350  73.530  1.00  0.00           C
ATOM   3967  HA  LEU A 259     102.610  57.310  73.930  1.00  0.00           H
ATOM   3968  CB  LEU A 259     101.280  55.920  73.080  1.00  0.00           C
ATOM   3969  HB1 LEU A 259     100.260  55.860  72.720  1.00  0.00           H
ATOM   3970  HB2 LEU A 259     101.320  55.270  73.950  1.00  0.00           H
ATOM   3971  CG  LEU A 259     102.200  55.340  71.970  1.00  0.00           C
ATOM   3972  HG  LEU A 259     102.020  55.800  71.000  1.00  0.00           H
ATOM   3973  CD1 LEU A 259     103.690  55.580  72.290  1.00  0.00           C
ATOM   3974 1HD1 LEU A 259     103.990  55.100  73.220  1.00  0.00           H
ATOM   3975 2HD1 LEU A 259     104.260  55.170  71.450  1.00  0.00           H
ATOM   3976 3HD1 LEU A 259     103.910  56.650  72.280  1.00  0.00           H
ATOM   3977  CD2 LEU A 259     102.050  53.820  71.940  1.00  0.00           C
ATOM   3978 1HD2 LEU A 259     101.020  53.470  71.970  1.00  0.00           H
ATOM   3979 2HD2 LEU A 259     102.430  53.460  70.980  1.00  0.00           H
ATOM   3980 3HD2 LEU A 259     102.500  53.340  72.810  1.00  0.00           H
ATOM   3981  C   LEU A 259     101.510  58.360  72.360  1.00  0.00           C
ATOM   3982  O   LEU A 259     102.520  58.540  71.600  1.00  0.00           O
ATOM   3983  N   VAL A 260     100.420  59.110  72.200  1.00  0.00           N
ATOM   3984  H   VAL A 260      99.630  58.960  72.820  1.00  0.00           H
ATOM   3985  CA  VAL A 260     100.160  60.100  71.110  1.00  0.00           C
ATOM   3986  HA  VAL A 260     101.130  60.230  70.630  1.00  0.00           H
ATOM   3987  CB  VAL A 260      99.080  59.670  70.070  1.00  0.00           C
ATOM   3988  HB  VAL A 260      98.220  59.290  70.620  1.00  0.00           H
ATOM   3989  CG1 VAL A 260      98.660  60.720  69.080  1.00  0.00           C
ATOM   3990 1HG1 VAL A 260      98.190  61.510  69.650  1.00  0.00           H
ATOM   3991 2HG1 VAL A 260      99.540  61.130  68.590  1.00  0.00           H
ATOM   3992 3HG1 VAL A 260      98.000  60.310  68.310  1.00  0.00           H
ATOM   3993  CG2 VAL A 260      99.610  58.450  69.220  1.00  0.00           C
ATOM   3994 1HG2 VAL A 260      98.950  57.900  68.550  1.00  0.00           H
ATOM   3995 2HG2 VAL A 260     100.390  58.860  68.580  1.00  0.00           H
ATOM   3996 3HG2 VAL A 260      99.880  57.700  69.960  1.00  0.00           H
ATOM   3997  C   VAL A 260      99.710  61.470  71.770  1.00  0.00           C
ATOM   3998  O   VAL A 260      98.510  61.640  72.000  1.00  0.00           O
ATOM   3999  N   PRO A 261     100.630  62.320  72.280  1.00  0.00           N
ATOM   4000  CD  PRO A 261     102.070  62.060  72.460  1.00  0.00           C
ATOM   4001  HD1 PRO A 261     102.430  61.690  71.500  1.00  0.00           H
ATOM   4002  HD2 PRO A 261     102.280  61.270  73.180  1.00  0.00           H
ATOM   4003  CG  PRO A 261     102.660  63.340  72.920  1.00  0.00           C
ATOM   4004  HG1 PRO A 261     102.920  64.050  72.130  1.00  0.00           H
ATOM   4005  HG2 PRO A 261     103.600  63.060  73.390  1.00  0.00           H
ATOM   4006  CB  PRO A 261     101.530  63.880  73.810  1.00  0.00           C
ATOM   4007  HB1 PRO A 261     101.630  64.950  73.960  1.00  0.00           H
ATOM   4008  HB2 PRO A 261     101.460  63.400  74.790  1.00  0.00           H
ATOM   4009  CA  PRO A 261     100.290  63.510  73.010  1.00  0.00           C
ATOM   4010  HA  PRO A 261      99.390  63.360  73.600  1.00  0.00           H
ATOM   4011  C   PRO A 261      99.900  64.640  72.120  1.00  0.00           C
ATOM   4012  O   PRO A 261      99.450  65.710  72.570  1.00  0.00           O
ATOM   4013  N   TYR A 262     100.210  64.500  70.840  1.00  0.00           N
ATOM   4014  H   TYR A 262     100.730  63.720  70.460  1.00  0.00           H
ATOM   4015  CA  TYR A 262      99.740  65.420  69.810  1.00  0.00           C
ATOM   4016  HA  TYR A 262      99.180  66.280  70.160  1.00  0.00           H
ATOM   4017  CB  TYR A 262     100.990  66.020  69.160  1.00  0.00           C
ATOM   4018  HB1 TYR A 262     101.470  65.210  68.620  1.00  0.00           H
ATOM   4019  HB2 TYR A 262     101.590  66.440  69.970  1.00  0.00           H
ATOM   4020  CG  TYR A 262     100.900  67.170  68.200  1.00  0.00           C
ATOM   4021  CD1 TYR A 262     101.370  66.950  66.910  1.00  0.00           C
ATOM   4022  HD1 TYR A 262     101.500  65.910  66.620  1.00  0.00           H
ATOM   4023  CE1 TYR A 262     101.560  67.990  65.970  1.00  0.00           C
ATOM   4024  HE1 TYR A 262     101.840  67.820  64.940  1.00  0.00           H
ATOM   4025  CZ  TYR A 262     101.350  69.300  66.320  1.00  0.00           C
ATOM   4026  OH  TYR A 262     101.530  70.340  65.540  1.00  0.00           O
ATOM   4027  HH  TYR A 262     101.790  70.020  64.670  1.00  0.00           H
ATOM   4028  CE2 TYR A 262     100.930  69.550  67.640  1.00  0.00           C
ATOM   4029  HE2 TYR A 262     100.850  70.580  67.950  1.00  0.00           H
ATOM   4030  CD2 TYR A 262     100.730  68.470  68.590  1.00  0.00           C
ATOM   4031  HD2 TYR A 262     100.490  68.790  69.590  1.00  0.00           H
ATOM   4032  C   TYR A 262      98.830  64.730  68.790  1.00  0.00           C
ATOM   4033  O   TYR A 262      99.320  63.770  68.140  1.00  0.00           O
ATOM   4034  N   PRO A 263      97.520  64.980  68.760  1.00  0.00           N
ATOM   4035  CD  PRO A 263      96.750  65.910  69.560  1.00  0.00           C
ATOM   4036  HD1 PRO A 263      97.150  66.920  69.570  1.00  0.00           H
ATOM   4037  HD2 PRO A 263      96.660  65.550  70.590  1.00  0.00           H
ATOM   4038  CG  PRO A 263      95.300  65.860  69.060  1.00  0.00           C
ATOM   4039  HG1 PRO A 263      94.850  66.850  69.000  1.00  0.00           H
ATOM   4040  HG2 PRO A 263      94.710  65.250  69.740  1.00  0.00           H
ATOM   4041  CB  PRO A 263      95.340  65.180  67.680  1.00  0.00           C
ATOM   4042  HB1 PRO A 263      95.440  65.880  66.850  1.00  0.00           H
ATOM   4043  HB2 PRO A 263      94.400  64.630  67.530  1.00  0.00           H
ATOM   4044  CA  PRO A 263      96.640  64.280  67.830  1.00  0.00           C
ATOM   4045  HA  PRO A 263      96.370  63.310  68.250  1.00  0.00           H
ATOM   4046  C   PRO A 263      97.140  64.020  66.370  1.00  0.00           C
ATOM   4047  O   PRO A 263      96.780  62.970  65.850  1.00  0.00           O
ATOM   4048  N   ARG A 264      97.780  65.000  65.660  1.00  0.00           N
ATOM   4049  H   ARG A 264      98.050  65.820  66.190  1.00  0.00           H
ATOM   4050  CA  ARG A 264      97.910  64.990  64.190  1.00  0.00           C
ATOM   4051  HA  ARG A 264      97.020  64.550  63.750  1.00  0.00           H
ATOM   4052  CB  ARG A 264      98.230  66.390  63.700  1.00  0.00           C
ATOM   4053  HB1 ARG A 264      98.520  66.360  62.650  1.00  0.00           H
ATOM   4054  HB2 ARG A 264      99.010  66.740  64.370  1.00  0.00           H
ATOM   4055  CG  ARG A 264      97.000  67.340  63.750  1.00  0.00           C
ATOM   4056  HG1 ARG A 264      96.720  67.220  64.800  1.00  0.00           H
ATOM   4057  HG2 ARG A 264      96.220  67.090  63.040  1.00  0.00           H
ATOM   4058  CD  ARG A 264      97.260  68.820  63.740  1.00  0.00           C
ATOM   4059  HD1 ARG A 264      98.020  69.150  64.450  1.00  0.00           H
ATOM   4060  HD2 ARG A 264      96.310  69.280  64.030  1.00  0.00           H
ATOM   4061  NE  ARG A 264      97.760  69.240  62.420  1.00  0.00           N
ATOM   4062  HE  ARG A 264      97.520  68.750  61.570  1.00  0.00           H
ATOM   4063  CZ  ARG A 264      98.520  70.340  62.240  1.00  0.00           C
ATOM   4064  NH1 ARG A 264      98.940  70.980  63.260  1.00  0.00           N
ATOM   4065 1HH1 ARG A 264      98.660  70.870  64.230  1.00  0.00           H
ATOM   4066 2HH1 ARG A 264      99.500  71.780  63.020  1.00  0.00           H
ATOM   4067  NH2 ARG A 264      99.040  70.790  61.150  1.00  0.00           N
ATOM   4068 1HH2 ARG A 264      99.010  70.210  60.320  1.00  0.00           H
ATOM   4069 2HH2 ARG A 264      99.500  71.690  61.060  1.00  0.00           H
ATOM   4070  C   ARG A 264      99.100  64.030  63.820  1.00  0.00           C
ATOM   4071  O   ARG A 264      99.250  63.580  62.710  1.00  0.00           O
ATOM   4072  N   ILE A 265      99.940  63.750  64.780  1.00  0.00           N
ATOM   4073  H   ILE A 265      99.580  63.980  65.700  1.00  0.00           H
ATOM   4074  CA  ILE A 265     101.100  62.930  64.740  1.00  0.00           C
ATOM   4075  HA  ILE A 265     101.150  62.520  63.730  1.00  0.00           H
ATOM   4076  CB  ILE A 265     102.420  63.720  64.960  1.00  0.00           C
ATOM   4077  HB  ILE A 265     102.400  64.130  65.970  1.00  0.00           H
ATOM   4078  CG2 ILE A 265     103.660  62.840  64.790  1.00  0.00           C
ATOM   4079 1HG2 ILE A 265     103.790  62.170  65.630  1.00  0.00           H
ATOM   4080 2HG2 ILE A 265     103.540  62.260  63.870  1.00  0.00           H
ATOM   4081 3HG2 ILE A 265     104.590  63.420  64.870  1.00  0.00           H
ATOM   4082  CG1 ILE A 265     102.520  65.000  64.080  1.00  0.00           C
ATOM   4083 1HG1 ILE A 265     103.440  65.540  64.320  1.00  0.00           H
ATOM   4084 2HG1 ILE A 265     101.620  65.590  64.220  1.00  0.00           H
ATOM   4085  CD  ILE A 265     102.620  64.730  62.580  1.00  0.00           C
ATOM   4086  HD1 ILE A 265     103.230  63.860  62.310  1.00  0.00           H
ATOM   4087  HD2 ILE A 265     101.590  64.560  62.280  1.00  0.00           H
ATOM   4088  HD3 ILE A 265     102.970  65.570  61.980  1.00  0.00           H
ATOM   4089  C   ILE A 265     100.830  61.720  65.600  1.00  0.00           C
ATOM   4090  O   ILE A 265     101.220  61.610  66.780  1.00  0.00           O
ATOM   4091  N   HIS A 266     100.030  60.770  65.050  1.00  0.00           N
ATOM   4092  H   HIS A 266      99.670  60.980  64.130  1.00  0.00           H
ATOM   4093  CA  HIS A 266      99.550  59.590  65.740  1.00  0.00           C
ATOM   4094  HA  HIS A 266      99.890  59.670  66.770  1.00  0.00           H
ATOM   4095  CB  HIS A 266      98.040  59.700  65.730  1.00  0.00           C
ATOM   4096  HB1 HIS A 266      97.680  60.660  66.080  1.00  0.00           H
ATOM   4097  HB2 HIS A 266      97.660  58.860  66.320  1.00  0.00           H
ATOM   4098  CG  HIS A 266      97.340  59.620  64.380  1.00  0.00           C
ATOM   4099  ND1 HIS A 266      96.530  58.600  63.970  1.00  0.00           N
ATOM   4100  HD1 HIS A 266      96.360  57.730  64.450  1.00  0.00           H
ATOM   4101  CE1 HIS A 266      95.930  59.000  62.830  1.00  0.00           C
ATOM   4102  HE1 HIS A 266      95.150  58.480  62.300  1.00  0.00           H
ATOM   4103  NE2 HIS A 266      96.360  60.270  62.470  1.00  0.00           N
ATOM   4104  CD2 HIS A 266      97.350  60.570  63.410  1.00  0.00           C
ATOM   4105  HD2 HIS A 266      97.820  61.540  63.420  1.00  0.00           H
ATOM   4106  C   HIS A 266     100.090  58.230  65.190  1.00  0.00           C
ATOM   4107  O   HIS A 266      99.370  57.210  65.300  1.00  0.00           O
ATOM   4108  N   PHE A 267     101.360  58.220  64.730  1.00  0.00           N
ATOM   4109  H   PHE A 267     101.810  59.090  64.500  1.00  0.00           H
ATOM   4110  CA  PHE A 267     101.900  57.020  64.150  1.00  0.00           C
ATOM   4111  HA  PHE A 267     101.160  56.240  64.020  1.00  0.00           H
ATOM   4112  CB  PHE A 267     102.400  57.360  62.680  1.00  0.00           C
ATOM   4113  HB1 PHE A 267     102.480  56.430  62.110  1.00  0.00           H
ATOM   4114  HB2 PHE A 267     103.400  57.780  62.750  1.00  0.00           H
ATOM   4115  CG  PHE A 267     101.520  58.360  62.020  1.00  0.00           C
ATOM   4116  CD1 PHE A 267     101.890  59.660  62.010  1.00  0.00           C
ATOM   4117  HD1 PHE A 267     102.750  60.110  62.480  1.00  0.00           H
ATOM   4118  CE1 PHE A 267     101.210  60.620  61.350  1.00  0.00           C
ATOM   4119  HE1 PHE A 267     101.660  61.590  61.210  1.00  0.00           H
ATOM   4120  CZ  PHE A 267     100.060  60.240  60.630  1.00  0.00           C
ATOM   4121  HZ  PHE A 267      99.580  60.970  59.980  1.00  0.00           H
ATOM   4122  CE2 PHE A 267      99.550  58.960  60.740  1.00  0.00           C
ATOM   4123  HE2 PHE A 267      98.530  58.750  60.440  1.00  0.00           H
ATOM   4124  CD2 PHE A 267     100.250  58.000  61.450  1.00  0.00           C
ATOM   4125  HD2 PHE A 267      99.850  56.990  61.390  1.00  0.00           H
ATOM   4126  C   PHE A 267     103.080  56.480  65.020  1.00  0.00           C
ATOM   4127  O   PHE A 267     104.240  56.820  64.680  1.00  0.00           O
ATOM   4128  N   PRO A 268     102.890  55.880  66.170  1.00  0.00           N
ATOM   4129  CD  PRO A 268     101.580  55.680  66.760  1.00  0.00           C
ATOM   4130  HD1 PRO A 268     100.890  55.270  66.030  1.00  0.00           H
ATOM   4131  HD2 PRO A 268     101.260  56.620  67.210  1.00  0.00           H
ATOM   4132  CG  PRO A 268     101.820  54.720  67.890  1.00  0.00           C
ATOM   4133  HG1 PRO A 268     101.890  53.680  67.570  1.00  0.00           H
ATOM   4134  HG2 PRO A 268     101.080  54.840  68.680  1.00  0.00           H
ATOM   4135  CB  PRO A 268     103.190  55.150  68.400  1.00  0.00           C
ATOM   4136  HB1 PRO A 268     103.560  54.400  69.090  1.00  0.00           H
ATOM   4137  HB2 PRO A 268     103.070  56.090  68.940  1.00  0.00           H
ATOM   4138  CA  PRO A 268     103.920  55.380  67.070  1.00  0.00           C
ATOM   4139  HA  PRO A 268     104.660  56.150  67.290  1.00  0.00           H
ATOM   4140  C   PRO A 268     104.770  54.130  66.590  1.00  0.00           C
ATOM   4141  O   PRO A 268     104.340  53.400  65.660  1.00  0.00           O
ATOM   4142  N   LEU A 269     105.990  53.990  67.050  1.00  0.00           N
ATOM   4143  H   LEU A 269     106.320  54.660  67.730  1.00  0.00           H
ATOM   4144  CA  LEU A 269     106.870  52.860  66.780  1.00  0.00           C
ATOM   4145  HA  LEU A 269     106.490  52.310  65.910  1.00  0.00           H
ATOM   4146  CB  LEU A 269     108.320  53.410  66.690  1.00  0.00           C
ATOM   4147  HB1 LEU A 269     108.930  52.530  66.500  1.00  0.00           H
ATOM   4148  HB2 LEU A 269     108.490  53.740  67.720  1.00  0.00           H
ATOM   4149  CG  LEU A 269     108.580  54.520  65.680  1.00  0.00           C
ATOM   4150  HG  LEU A 269     108.130  55.430  66.050  1.00  0.00           H
ATOM   4151  CD1 LEU A 269     110.110  54.640  65.550  1.00  0.00           C
ATOM   4152 1HD1 LEU A 269     110.550  54.980  66.480  1.00  0.00           H
ATOM   4153 2HD1 LEU A 269     110.550  53.660  65.350  1.00  0.00           H
ATOM   4154 3HD1 LEU A 269     110.430  55.310  64.750  1.00  0.00           H
ATOM   4155  CD2 LEU A 269     108.060  54.330  64.290  1.00  0.00           C
ATOM   4156 1HD2 LEU A 269     108.590  53.480  63.850  1.00  0.00           H
ATOM   4157 2HD2 LEU A 269     107.020  54.040  64.330  1.00  0.00           H
ATOM   4158 3HD2 LEU A 269     108.080  55.180  63.600  1.00  0.00           H
ATOM   4159  C   LEU A 269     106.760  51.850  67.980  1.00  0.00           C
ATOM   4160  O   LEU A 269     106.130  52.040  68.990  1.00  0.00           O
ATOM   4161  N   ALA A 270     107.260  50.640  67.790  1.00  0.00           N
ATOM   4162  H   ALA A 270     107.520  50.420  66.840  1.00  0.00           H
ATOM   4163  CA  ALA A 270     107.420  49.580  68.760  1.00  0.00           C
ATOM   4164  HA  ALA A 270     107.410  50.150  69.690  1.00  0.00           H
ATOM   4165  CB  ALA A 270     106.240  48.600  68.740  1.00  0.00           C
ATOM   4166  HB1 ALA A 270     105.310  49.120  68.950  1.00  0.00           H
ATOM   4167  HB2 ALA A 270     106.110  48.050  67.810  1.00  0.00           H
ATOM   4168  HB3 ALA A 270     106.280  47.830  69.500  1.00  0.00           H
ATOM   4169  C   ALA A 270     108.760  48.910  68.580  1.00  0.00           C
ATOM   4170  O   ALA A 270     109.210  48.710  67.450  1.00  0.00           O
ATOM   4171  N   THR A 271     109.340  48.370  69.670  1.00  0.00           N
ATOM   4172  H   THR A 271     108.940  48.600  70.570  1.00  0.00           H
ATOM   4173  CA  THR A 271     110.420  47.380  69.680  1.00  0.00           C
ATOM   4174  HA  THR A 271     110.410  46.770  68.780  1.00  0.00           H
ATOM   4175  CB  THR A 271     111.720  48.090  69.690  1.00  0.00           C
ATOM   4176  HB  THR A 271     111.690  48.850  68.900  1.00  0.00           H
ATOM   4177  CG2 THR A 271     112.190  48.690  70.990  1.00  0.00           C
ATOM   4178 1HG2 THR A 271     112.150  47.870  71.710  1.00  0.00           H
ATOM   4179 2HG2 THR A 271     113.240  48.970  71.030  1.00  0.00           H
ATOM   4180 3HG2 THR A 271     111.640  49.520  71.430  1.00  0.00           H
ATOM   4181  OG1 THR A 271     112.760  47.190  69.350  1.00  0.00           O
ATOM   4182  HG1 THR A 271     113.410  47.790  68.990  1.00  0.00           H
ATOM   4183  C   THR A 271     110.260  46.370  70.850  1.00  0.00           C
ATOM   4184  O   THR A 271     109.370  46.480  71.720  1.00  0.00           O
ATOM   4185  N   TYR A 272     111.130  45.380  70.860  1.00  0.00           N
ATOM   4186  H   TYR A 272     111.880  45.490  70.200  1.00  0.00           H
ATOM   4187  CA  TYR A 272     111.300  44.420  72.010  1.00  0.00           C
ATOM   4188  HA  TYR A 272     111.050  44.860  72.970  1.00  0.00           H
ATOM   4189  CB  TYR A 272     110.450  43.220  71.720  1.00  0.00           C
ATOM   4190  HB1 TYR A 272     110.420  43.020  70.650  1.00  0.00           H
ATOM   4191  HB2 TYR A 272     109.390  43.360  71.950  1.00  0.00           H
ATOM   4192  CG  TYR A 272     110.770  41.860  72.360  1.00  0.00           C
ATOM   4193  CD1 TYR A 272     110.370  41.670  73.710  1.00  0.00           C
ATOM   4194  HD1 TYR A 272     109.750  42.380  74.230  1.00  0.00           H
ATOM   4195  CE1 TYR A 272     110.780  40.480  74.370  1.00  0.00           C
ATOM   4196  HE1 TYR A 272     110.320  40.230  75.320  1.00  0.00           H
ATOM   4197  CZ  TYR A 272     111.540  39.450  73.740  1.00  0.00           C
ATOM   4198  OH  TYR A 272     111.850  38.270  74.390  1.00  0.00           O
ATOM   4199  HH  TYR A 272     112.360  37.700  73.810  1.00  0.00           H
ATOM   4200  CE2 TYR A 272     111.770  39.620  72.340  1.00  0.00           C
ATOM   4201  HE2 TYR A 272     112.060  38.770  71.740  1.00  0.00           H
ATOM   4202  CD2 TYR A 272     111.490  40.880  71.720  1.00  0.00           C
ATOM   4203  HD2 TYR A 272     111.730  41.000  70.670  1.00  0.00           H
ATOM   4204  C   TYR A 272     112.790  43.980  72.120  1.00  0.00           C
ATOM   4205  O   TYR A 272     113.430  43.970  71.080  1.00  0.00           O
ATOM   4206  N   ALA A 273     113.260  43.500  73.270  1.00  0.00           N
ATOM   4207  H   ALA A 273     112.610  43.460  74.040  1.00  0.00           H
ATOM   4208  CA  ALA A 273     114.530  42.850  73.380  1.00  0.00           C
ATOM   4209  HA  ALA A 273     114.690  42.260  72.480  1.00  0.00           H
ATOM   4210  CB  ALA A 273     115.590  43.880  73.630  1.00  0.00           C
ATOM   4211  HB1 ALA A 273     115.350  44.390  74.570  1.00  0.00           H
ATOM   4212  HB2 ALA A 273     116.590  43.450  73.540  1.00  0.00           H
ATOM   4213  HB3 ALA A 273     115.540  44.710  72.910  1.00  0.00           H
ATOM   4214  C   ALA A 273     114.610  41.750  74.500  1.00  0.00           C
ATOM   4215  O   ALA A 273     113.850  41.740  75.430  1.00  0.00           O
ATOM   4216  N   PRO A 274     115.410  40.690  74.280  1.00  0.00           N
ATOM   4217  CD  PRO A 274     115.310  39.610  75.330  1.00  0.00           C
ATOM   4218  HD1 PRO A 274     114.330  39.130  75.300  1.00  0.00           H
ATOM   4219  HD2 PRO A 274     115.600  40.000  76.310  1.00  0.00           H
ATOM   4220  CG  PRO A 274     116.380  38.540  74.880  1.00  0.00           C
ATOM   4221  HG1 PRO A 274     115.890  37.910  74.140  1.00  0.00           H
ATOM   4222  HG2 PRO A 274     116.780  37.930  75.690  1.00  0.00           H
ATOM   4223  CB  PRO A 274     117.390  39.370  74.100  1.00  0.00           C
ATOM   4224  HB1 PRO A 274     118.060  38.780  73.480  1.00  0.00           H
ATOM   4225  HB2 PRO A 274     117.910  39.920  74.890  1.00  0.00           H
ATOM   4226  CA  PRO A 274     116.500  40.420  73.360  1.00  0.00           C
ATOM   4227  HA  PRO A 274     117.090  41.330  73.230  1.00  0.00           H
ATOM   4228  C   PRO A 274     116.020  39.900  71.970  1.00  0.00           C
ATOM   4229  O   PRO A 274     114.900  39.420  71.820  1.00  0.00           O
ATOM   4230  N   VAL A 275     116.920  40.060  71.010  1.00  0.00           N
ATOM   4231  H   VAL A 275     117.880  40.110  71.320  1.00  0.00           H
ATOM   4232  CA  VAL A 275     116.510  39.640  69.540  1.00  0.00           C
ATOM   4233  HA  VAL A 275     115.880  38.760  69.690  1.00  0.00           H
ATOM   4234  CB  VAL A 275     115.760  40.680  68.610  1.00  0.00           C
ATOM   4235  HB  VAL A 275     115.470  40.270  67.640  1.00  0.00           H
ATOM   4236  CG1 VAL A 275     114.380  41.130  69.290  1.00  0.00           C
ATOM   4237 1HG1 VAL A 275     113.790  41.930  68.840  1.00  0.00           H
ATOM   4238 2HG1 VAL A 275     113.690  40.300  69.330  1.00  0.00           H
ATOM   4239 3HG1 VAL A 275     114.650  41.460  70.300  1.00  0.00           H
ATOM   4240  CG2 VAL A 275     116.700  41.810  68.420  1.00  0.00           C
ATOM   4241 1HG2 VAL A 275     117.040  42.310  69.330  1.00  0.00           H
ATOM   4242 2HG2 VAL A 275     117.670  41.410  68.130  1.00  0.00           H
ATOM   4243 3HG2 VAL A 275     116.450  42.490  67.600  1.00  0.00           H
ATOM   4244  C   VAL A 275     117.670  38.860  68.810  1.00  0.00           C
ATOM   4245  O   VAL A 275     117.420  38.480  67.670  1.00  0.00           O
ATOM   4246  N   ILE A 276     118.880  38.610  69.400  1.00  0.00           N
ATOM   4247  H   ILE A 276     118.980  39.080  70.290  1.00  0.00           H
ATOM   4248  CA  ILE A 276     120.170  38.030  68.790  1.00  0.00           C
ATOM   4249  HA  ILE A 276     119.920  37.770  67.760  1.00  0.00           H
ATOM   4250  CB  ILE A 276     121.240  39.170  68.720  1.00  0.00           C
ATOM   4251  HB  ILE A 276     121.540  39.430  69.730  1.00  0.00           H
ATOM   4252  CG2 ILE A 276     122.410  38.700  67.890  1.00  0.00           C
ATOM   4253 1HG2 ILE A 276     122.890  37.880  68.410  1.00  0.00           H
ATOM   4254 2HG2 ILE A 276     122.090  38.300  66.930  1.00  0.00           H
ATOM   4255 3HG2 ILE A 276     123.220  39.430  67.840  1.00  0.00           H
ATOM   4256  CG1 ILE A 276     120.670  40.560  68.130  1.00  0.00           C
ATOM   4257 1HG1 ILE A 276     121.450  41.320  68.200  1.00  0.00           H
ATOM   4258 2HG1 ILE A 276     119.820  40.940  68.690  1.00  0.00           H
ATOM   4259  CD  ILE A 276     120.220  40.420  66.680  1.00  0.00           C
ATOM   4260  HD1 ILE A 276     119.550  39.590  66.470  1.00  0.00           H
ATOM   4261  HD2 ILE A 276     119.830  41.400  66.380  1.00  0.00           H
ATOM   4262  HD3 ILE A 276     121.170  40.320  66.160  1.00  0.00           H
ATOM   4263  C   ILE A 276     120.790  36.770  69.500  1.00  0.00           C
ATOM   4264  O   ILE A 276     120.740  36.690  70.710  1.00  0.00           O
ATOM   4265  N   SER A 277     121.320  35.820  68.760  1.00  0.00           N
ATOM   4266  H   SER A 277     121.270  35.980  67.760  1.00  0.00           H
ATOM   4267  CA  SER A 277     121.980  34.510  69.040  1.00  0.00           C
ATOM   4268  HA  SER A 277     122.000  33.920  68.130  1.00  0.00           H
ATOM   4269  CB  SER A 277     123.460  34.810  69.320  1.00  0.00           C
ATOM   4270  HB1 SER A 277     123.910  33.830  69.440  1.00  0.00           H
ATOM   4271  HB2 SER A 277     123.510  35.480  70.180  1.00  0.00           H
ATOM   4272  OG  SER A 277     124.100  35.430  68.270  1.00  0.00           O
ATOM   4273  HG  SER A 277     124.810  34.870  67.950  1.00  0.00           H
ATOM   4274  C   SER A 277     121.190  33.520  69.970  1.00  0.00           C
ATOM   4275  O   SER A 277     121.820  32.690  70.670  1.00  0.00           O
ATOM   4276  N   ALA A 278     119.870  33.730  70.140  1.00  0.00           N
ATOM   4277  H   ALA A 278     119.510  34.450  69.530  1.00  0.00           H
ATOM   4278  CA  ALA A 278     119.010  33.170  71.100  1.00  0.00           C
ATOM   4279  HA  ALA A 278     118.040  33.660  71.110  1.00  0.00           H
ATOM   4280  CB  ALA A 278     118.700  31.700  70.690  1.00  0.00           C
ATOM   4281  HB1 ALA A 278     118.120  31.190  71.460  1.00  0.00           H
ATOM   4282  HB2 ALA A 278     118.110  31.670  69.780  1.00  0.00           H
ATOM   4283  HB3 ALA A 278     119.560  31.050  70.590  1.00  0.00           H
ATOM   4284  C   ALA A 278     119.530  33.280  72.540  1.00  0.00           C
ATOM   4285  O   ALA A 278     119.350  32.430  73.410  1.00  0.00           O
ATOM   4286  N   GLU A 284     120.250  34.360  72.860  1.00  0.00           N
ATOM   4287  H   GLU A 284     120.370  35.120  72.210  1.00  0.00           H
ATOM   4288  CA  GLU A 284     120.930  34.610  74.250  1.00  0.00           C
ATOM   4289  HA  GLU A 284     120.990  33.700  74.850  1.00  0.00           H
ATOM   4290  CB  GLU A 284     122.450  34.940  74.010  1.00  0.00           C
ATOM   4291  HB1 GLU A 284     122.480  35.840  73.390  1.00  0.00           H
ATOM   4292  HB2 GLU A 284     122.960  34.160  73.450  1.00  0.00           H
ATOM   4293  CG  GLU A 284     123.240  35.180  75.290  1.00  0.00           C
ATOM   4294  HG1 GLU A 284     122.990  34.430  76.040  1.00  0.00           H
ATOM   4295  HG2 GLU A 284     122.930  36.180  75.610  1.00  0.00           H
ATOM   4296  CD  GLU A 284     124.750  35.330  75.050  1.00  0.00           C
ATOM   4297  OE1 GLU A 284     125.430  36.130  75.770  1.00  0.00           O
ATOM   4298  OE2 GLU A 284     125.380  34.640  74.210  1.00  0.00           O
ATOM   4299  C   GLU A 284     120.310  35.750  75.090  1.00  0.00           C
ATOM   4300  O   GLU A 284     120.020  36.840  74.520  1.00  0.00           O
ATOM   4301  N   GLN A 285     120.190  35.650  76.420  1.00  0.00           N
ATOM   4302  H   GLN A 285     120.390  34.770  76.860  1.00  0.00           H
ATOM   4303  CA  GLN A 285     119.740  36.670  77.300  1.00  0.00           C
ATOM   4304  HA  GLN A 285     118.760  36.990  76.950  1.00  0.00           H
ATOM   4305  CB  GLN A 285     119.340  35.870  78.590  1.00  0.00           C
ATOM   4306  HB1 GLN A 285     120.050  35.080  78.790  1.00  0.00           H
ATOM   4307  HB2 GLN A 285     118.420  35.400  78.250  1.00  0.00           H
ATOM   4308  CG  GLN A 285     119.100  36.710  79.910  1.00  0.00           C
ATOM   4309  HG1 GLN A 285     119.860  37.480  80.040  1.00  0.00           H
ATOM   4310  HG2 GLN A 285     119.080  36.000  80.740  1.00  0.00           H
ATOM   4311  CD  GLN A 285     117.660  37.360  79.870  1.00  0.00           C
ATOM   4312  OE1 GLN A 285     116.620  36.740  80.080  1.00  0.00           O
ATOM   4313  NE2 GLN A 285     117.520  38.590  79.430  1.00  0.00           N
ATOM   4314 1HE2 GLN A 285     118.250  39.270  79.570  1.00  0.00           H
ATOM   4315 2HE2 GLN A 285     116.550  38.860  79.400  1.00  0.00           H
ATOM   4316  C   GLN A 285     120.710  37.830  77.630  1.00  0.00           C
ATOM   4317  O   GLN A 285     121.820  37.610  78.120  1.00  0.00           O
ATOM   4318  N   LEU A 286     120.180  38.960  77.290  1.00  0.00           N
ATOM   4319  H   LEU A 286     119.270  38.960  76.850  1.00  0.00           H
ATOM   4320  CA  LEU A 286     120.850  40.260  77.530  1.00  0.00           C
ATOM   4321  HA  LEU A 286     121.930  40.100  77.440  1.00  0.00           H
ATOM   4322  CB  LEU A 286     120.310  41.320  76.600  1.00  0.00           C
ATOM   4323  HB1 LEU A 286     120.450  42.250  77.150  1.00  0.00           H
ATOM   4324  HB2 LEU A 286     119.230  41.250  76.650  1.00  0.00           H
ATOM   4325  CG  LEU A 286     120.770  41.450  75.190  1.00  0.00           C
ATOM   4326  HG  LEU A 286     120.280  40.600  74.710  1.00  0.00           H
ATOM   4327  CD1 LEU A 286     120.190  42.630  74.500  1.00  0.00           C
ATOM   4328 1HD1 LEU A 286     120.780  42.900  73.620  1.00  0.00           H
ATOM   4329 2HD1 LEU A 286     119.180  42.440  74.130  1.00  0.00           H
ATOM   4330 3HD1 LEU A 286     120.180  43.600  75.000  1.00  0.00           H
ATOM   4331  CD2 LEU A 286     122.290  41.380  74.900  1.00  0.00           C
ATOM   4332 1HD2 LEU A 286     122.810  42.210  75.370  1.00  0.00           H
ATOM   4333 2HD2 LEU A 286     122.820  40.560  75.400  1.00  0.00           H
ATOM   4334 3HD2 LEU A 286     122.490  41.280  73.840  1.00  0.00           H
ATOM   4335  C   LEU A 286     120.700  40.690  79.060  1.00  0.00           C
ATOM   4336  O   LEU A 286     119.700  40.320  79.680  1.00  0.00           O
ATOM   4337  N   SER A 287     121.550  41.600  79.650  1.00  0.00           N
ATOM   4338  H   SER A 287     122.440  41.820  79.220  1.00  0.00           H
ATOM   4339  CA  SER A 287     121.430  42.340  80.890  1.00  0.00           C
ATOM   4340  HA  SER A 287     120.920  41.690  81.610  1.00  0.00           H
ATOM   4341  CB  SER A 287     122.800  42.820  81.460  1.00  0.00           C
ATOM   4342  HB1 SER A 287     123.430  41.950  81.620  1.00  0.00           H
ATOM   4343  HB2 SER A 287     122.520  43.240  82.430  1.00  0.00           H
ATOM   4344  OG  SER A 287     123.460  43.770  80.590  1.00  0.00           O
ATOM   4345  HG  SER A 287     123.770  43.260  79.830  1.00  0.00           H
ATOM   4346  C   SER A 287     120.400  43.540  80.880  1.00  0.00           C
ATOM   4347  O   SER A 287     119.980  43.980  79.820  1.00  0.00           O
ATOM   4348  N   VAL A 288     119.990  44.070  82.030  1.00  0.00           N
ATOM   4349  H   VAL A 288     120.210  43.670  82.930  1.00  0.00           H
ATOM   4350  CA  VAL A 288     118.960  45.120  82.070  1.00  0.00           C
ATOM   4351  HA  VAL A 288     118.130  44.660  81.530  1.00  0.00           H
ATOM   4352  CB  VAL A 288     118.490  45.250  83.570  1.00  0.00           C
ATOM   4353  HB  VAL A 288     119.260  45.420  84.320  1.00  0.00           H
ATOM   4354  CG1 VAL A 288     117.450  46.280  83.700  1.00  0.00           C
ATOM   4355 1HG1 VAL A 288     117.850  47.270  83.940  1.00  0.00           H
ATOM   4356 2HG1 VAL A 288     116.740  46.300  82.880  1.00  0.00           H
ATOM   4357 3HG1 VAL A 288     116.950  46.080  84.650  1.00  0.00           H
ATOM   4358  CG2 VAL A 288     117.830  43.920  83.900  1.00  0.00           C
ATOM   4359 1HG2 VAL A 288     116.960  43.970  83.250  1.00  0.00           H
ATOM   4360 2HG2 VAL A 288     118.410  43.060  83.570  1.00  0.00           H
ATOM   4361 3HG2 VAL A 288     117.620  43.780  84.960  1.00  0.00           H
ATOM   4362  C   VAL A 288     119.430  46.440  81.500  1.00  0.00           C
ATOM   4363  O   VAL A 288     118.720  47.040  80.680  1.00  0.00           O
ATOM   4364  N   ALA A 289     120.700  46.820  81.710  1.00  0.00           N
ATOM   4365  H   ALA A 289     121.240  46.210  82.300  1.00  0.00           H
ATOM   4366  CA  ALA A 289     121.370  47.800  80.850  1.00  0.00           C
ATOM   4367  HA  ALA A 289     120.940  48.790  80.950  1.00  0.00           H
ATOM   4368  CB  ALA A 289     122.830  47.860  81.350  1.00  0.00           C
ATOM   4369  HB1 ALA A 289     123.430  47.000  81.060  1.00  0.00           H
ATOM   4370  HB2 ALA A 289     123.260  48.680  80.780  1.00  0.00           H
ATOM   4371  HB3 ALA A 289     122.990  47.970  82.420  1.00  0.00           H
ATOM   4372  C   ALA A 289     121.380  47.430  79.350  1.00  0.00           C
ATOM   4373  O   ALA A 289     121.180  48.380  78.550  1.00  0.00           O
ATOM   4374  N   GLU A 290     121.640  46.220  78.930  1.00  0.00           N
ATOM   4375  H   GLU A 290     121.830  45.470  79.580  1.00  0.00           H
ATOM   4376  CA  GLU A 290     121.710  45.800  77.570  1.00  0.00           C
ATOM   4377  HA  GLU A 290     122.410  46.460  77.070  1.00  0.00           H
ATOM   4378  CB  GLU A 290     122.360  44.500  77.440  1.00  0.00           C
ATOM   4379  HB1 GLU A 290     122.220  44.220  76.390  1.00  0.00           H
ATOM   4380  HB2 GLU A 290     121.920  43.840  78.190  1.00  0.00           H
ATOM   4381  CG  GLU A 290     123.850  44.680  77.580  1.00  0.00           C
ATOM   4382  HG1 GLU A 290     124.100  45.170  78.530  1.00  0.00           H
ATOM   4383  HG2 GLU A 290     124.130  45.340  76.750  1.00  0.00           H
ATOM   4384  CD  GLU A 290     124.570  43.350  77.580  1.00  0.00           C
ATOM   4385  OE1 GLU A 290     124.370  42.560  78.510  1.00  0.00           O
ATOM   4386  OE2 GLU A 290     125.320  43.070  76.630  1.00  0.00           O
ATOM   4387  C   GLU A 290     120.390  45.790  76.820  1.00  0.00           C
ATOM   4388  O   GLU A 290     120.360  46.090  75.600  1.00  0.00           O
ATOM   4389  N   ILE A 291     119.280  45.540  77.530  1.00  0.00           N
ATOM   4390  H   ILE A 291     119.420  45.170  78.460  1.00  0.00           H
ATOM   4391  CA  ILE A 291     117.920  45.630  76.840  1.00  0.00           C
ATOM   4392  HA  ILE A 291     118.110  45.310  75.820  1.00  0.00           H
ATOM   4393  CB  ILE A 291     116.960  44.680  77.550  1.00  0.00           C
ATOM   4394  HB  ILE A 291     116.060  44.740  76.940  1.00  0.00           H
ATOM   4395  CG2 ILE A 291     117.310  43.160  77.360  1.00  0.00           C
ATOM   4396 1HG2 ILE A 291     116.570  42.620  77.940  1.00  0.00           H
ATOM   4397 2HG2 ILE A 291     117.090  42.890  76.330  1.00  0.00           H
ATOM   4398 3HG2 ILE A 291     118.310  42.940  77.740  1.00  0.00           H
ATOM   4399  CG1 ILE A 291     116.720  45.060  79.040  1.00  0.00           C
ATOM   4400 1HG1 ILE A 291     116.290  46.050  79.160  1.00  0.00           H
ATOM   4401 2HG1 ILE A 291     117.660  44.990  79.610  1.00  0.00           H
ATOM   4402  CD  ILE A 291     115.790  44.170  79.870  1.00  0.00           C
ATOM   4403  HD1 ILE A 291     116.130  43.140  79.960  1.00  0.00           H
ATOM   4404  HD2 ILE A 291     115.720  44.630  80.850  1.00  0.00           H
ATOM   4405  HD3 ILE A 291     114.800  44.200  79.430  1.00  0.00           H
ATOM   4406  C   ILE A 291     117.320  47.010  76.780  1.00  0.00           C
ATOM   4407  O   ILE A 291     116.630  47.470  75.860  1.00  0.00           O
ATOM   4408  N   THR A 292     117.650  47.810  77.770  1.00  0.00           N
ATOM   4409  H   THR A 292     118.140  47.380  78.540  1.00  0.00           H
ATOM   4410  CA  THR A 292     117.480  49.270  77.830  1.00  0.00           C
ATOM   4411  HA  THR A 292     116.430  49.400  77.560  1.00  0.00           H
ATOM   4412  CB  THR A 292     117.710  49.900  79.210  1.00  0.00           C
ATOM   4413  HB  THR A 292     118.770  50.030  79.430  1.00  0.00           H
ATOM   4414  CG2 THR A 292     117.030  51.250  79.470  1.00  0.00           C
ATOM   4415 1HG2 THR A 292     117.340  52.100  78.850  1.00  0.00           H
ATOM   4416 2HG2 THR A 292     115.950  51.220  79.300  1.00  0.00           H
ATOM   4417 3HG2 THR A 292     117.120  51.480  80.530  1.00  0.00           H
ATOM   4418  OG1 THR A 292     117.010  49.090  80.160  1.00  0.00           O
ATOM   4419  HG1 THR A 292     117.570  48.360  80.400  1.00  0.00           H
ATOM   4420  C   THR A 292     118.350  49.950  76.730  1.00  0.00           C
ATOM   4421  O   THR A 292     117.840  50.730  75.930  1.00  0.00           O
ATOM   4422  N   ASN A 293     119.610  49.570  76.600  1.00  0.00           N
ATOM   4423  H   ASN A 293     119.980  49.020  77.360  1.00  0.00           H
ATOM   4424  CA  ASN A 293     120.440  49.920  75.560  1.00  0.00           C
ATOM   4425  HA  ASN A 293     120.460  51.010  75.520  1.00  0.00           H
ATOM   4426  CB  ASN A 293     121.810  49.340  75.650  1.00  0.00           C
ATOM   4427  HB1 ASN A 293     121.770  48.260  75.480  1.00  0.00           H
ATOM   4428  HB2 ASN A 293     122.300  49.530  76.600  1.00  0.00           H
ATOM   4429  CG  ASN A 293     122.720  49.870  74.560  1.00  0.00           C
ATOM   4430  OD1 ASN A 293     123.080  51.040  74.480  1.00  0.00           O
ATOM   4431  ND2 ASN A 293     122.860  49.080  73.540  1.00  0.00           N
ATOM   4432 1HD2 ASN A 293     122.640  48.090  73.540  1.00  0.00           H
ATOM   4433 2HD2 ASN A 293     123.420  49.400  72.770  1.00  0.00           H
ATOM   4434  C   ASN A 293     119.970  49.480  74.150  1.00  0.00           C
ATOM   4435  O   ASN A 293     120.000  50.310  73.240  1.00  0.00           O
ATOM   4436  N   ALA A 294     119.400  48.320  73.970  1.00  0.00           N
ATOM   4437  H   ALA A 294     119.430  47.630  74.710  1.00  0.00           H
ATOM   4438  CA  ALA A 294     118.620  48.030  72.760  1.00  0.00           C
ATOM   4439  HA  ALA A 294     119.260  48.220  71.900  1.00  0.00           H
ATOM   4440  CB  ALA A 294     118.300  46.520  72.840  1.00  0.00           C
ATOM   4441  HB1 ALA A 294     117.610  46.320  73.660  1.00  0.00           H
ATOM   4442  HB2 ALA A 294     117.890  46.070  71.940  1.00  0.00           H
ATOM   4443  HB3 ALA A 294     119.170  45.910  73.070  1.00  0.00           H
ATOM   4444  C   ALA A 294     117.360  48.920  72.470  1.00  0.00           C
ATOM   4445  O   ALA A 294     117.010  49.050  71.290  1.00  0.00           O
ATOM   4446  N   CYS A 295     116.780  49.650  73.420  1.00  0.00           N
ATOM   4447  H   CYS A 295     116.960  49.510  74.400  1.00  0.00           H
ATOM   4448  CA  CYS A 295     115.750  50.620  73.090  1.00  0.00           C
ATOM   4449  HA  CYS A 295     115.130  50.180  72.300  1.00  0.00           H
ATOM   4450  CB  CYS A 295     114.820  50.940  74.370  1.00  0.00           C
ATOM   4451  HB1 CYS A 295     113.980  51.450  73.900  1.00  0.00           H
ATOM   4452  HB2 CYS A 295     115.370  51.570  75.080  1.00  0.00           H
ATOM   4453  SG  CYS A 295     114.200  49.450  75.270  1.00  0.00           S
ATOM   4454  HG  CYS A 295     115.410  49.040  75.660  1.00  0.00           H
ATOM   4455  C   CYS A 295     116.320  51.890  72.540  1.00  0.00           C
ATOM   4456  O   CYS A 295     115.580  52.540  71.790  1.00  0.00           O
ATOM   4457  N   PHE A 296     117.580  52.270  72.730  1.00  0.00           N
ATOM   4458  H   PHE A 296     118.120  51.760  73.420  1.00  0.00           H
ATOM   4459  CA  PHE A 296     118.220  53.450  72.220  1.00  0.00           C
ATOM   4460  HA  PHE A 296     117.510  54.010  71.600  1.00  0.00           H
ATOM   4461  CB  PHE A 296     118.540  54.330  73.470  1.00  0.00           C
ATOM   4462  HB1 PHE A 296     118.970  55.310  73.250  1.00  0.00           H
ATOM   4463  HB2 PHE A 296     119.330  53.850  74.050  1.00  0.00           H
ATOM   4464  CG  PHE A 296     117.250  54.490  74.370  1.00  0.00           C
ATOM   4465  CD1 PHE A 296     116.190  55.300  73.900  1.00  0.00           C
ATOM   4466  HD1 PHE A 296     116.340  55.710  72.910  1.00  0.00           H
ATOM   4467  CE1 PHE A 296     115.080  55.550  74.690  1.00  0.00           C
ATOM   4468  HE1 PHE A 296     114.310  56.230  74.350  1.00  0.00           H
ATOM   4469  CZ  PHE A 296     115.010  55.000  76.010  1.00  0.00           C
ATOM   4470  HZ  PHE A 296     114.180  55.250  76.640  1.00  0.00           H
ATOM   4471  CE2 PHE A 296     116.040  54.250  76.540  1.00  0.00           C
ATOM   4472  HE2 PHE A 296     115.910  53.920  77.560  1.00  0.00           H
ATOM   4473  CD2 PHE A 296     117.150  53.880  75.690  1.00  0.00           C
ATOM   4474  HD2 PHE A 296     117.990  53.310  76.060  1.00  0.00           H
ATOM   4475  C   PHE A 296     119.490  53.120  71.320  1.00  0.00           C
ATOM   4476  O   PHE A 296     120.340  53.960  71.180  1.00  0.00           O
ATOM   4477  N   GLU A 297     119.560  51.900  70.690  1.00  0.00           N
ATOM   4478  H   GLU A 297     118.810  51.240  70.820  1.00  0.00           H
ATOM   4479  CA  GLU A 297     120.540  51.570  69.710  1.00  0.00           C
ATOM   4480  HA  GLU A 297     121.140  52.460  69.490  1.00  0.00           H
ATOM   4481  CB  GLU A 297     121.500  50.540  70.340  1.00  0.00           C
ATOM   4482  HB1 GLU A 297     121.010  49.570  70.450  1.00  0.00           H
ATOM   4483  HB2 GLU A 297     121.980  50.790  71.290  1.00  0.00           H
ATOM   4484  CG  GLU A 297     122.690  50.130  69.370  1.00  0.00           C
ATOM   4485  HG1 GLU A 297     123.120  51.060  69.000  1.00  0.00           H
ATOM   4486  HG2 GLU A 297     122.080  49.610  68.630  1.00  0.00           H
ATOM   4487  CD  GLU A 297     123.630  49.190  70.030  1.00  0.00           C
ATOM   4488  OE1 GLU A 297     123.780  48.040  69.470  1.00  0.00           O
ATOM   4489  OE2 GLU A 297     124.210  49.520  71.100  1.00  0.00           O
ATOM   4490  C   GLU A 297     119.760  51.060  68.500  1.00  0.00           C
ATOM   4491  O   GLU A 297     118.960  50.140  68.580  1.00  0.00           O
ATOM   4492  N   PRO A 298     119.970  51.710  67.270  1.00  0.00           N
ATOM   4493  CD  PRO A 298     120.920  52.730  67.050  1.00  0.00           C
ATOM   4494  HD1 PRO A 298     121.900  52.560  67.480  1.00  0.00           H
ATOM   4495  HD2 PRO A 298     120.490  53.690  67.340  1.00  0.00           H
ATOM   4496  CG  PRO A 298     121.110  52.880  65.570  1.00  0.00           C
ATOM   4497  HG1 PRO A 298     121.840  52.130  65.270  1.00  0.00           H
ATOM   4498  HG2 PRO A 298     121.510  53.850  65.280  1.00  0.00           H
ATOM   4499  CB  PRO A 298     119.710  52.560  65.110  1.00  0.00           C
ATOM   4500  HB1 PRO A 298     119.810  52.140  64.110  1.00  0.00           H
ATOM   4501  HB2 PRO A 298     118.980  53.360  65.240  1.00  0.00           H
ATOM   4502  CA  PRO A 298     119.240  51.400  66.050  1.00  0.00           C
ATOM   4503  HA  PRO A 298     118.180  51.540  66.260  1.00  0.00           H
ATOM   4504  C   PRO A 298     119.400  50.030  65.450  1.00  0.00           C
ATOM   4505  O   PRO A 298     118.540  49.590  64.720  1.00  0.00           O
ATOM   4506  N   ALA A 299     120.450  49.390  65.860  1.00  0.00           N
ATOM   4507  H   ALA A 299     121.110  49.760  66.520  1.00  0.00           H
ATOM   4508  CA  ALA A 299     120.600  47.910  65.670  1.00  0.00           C
ATOM   4509  HA  ALA A 299     120.860  47.680  64.640  1.00  0.00           H
ATOM   4510  CB  ALA A 299     121.800  47.430  66.510  1.00  0.00           C
ATOM   4511  HB1 ALA A 299     122.760  47.830  66.190  1.00  0.00           H
ATOM   4512  HB2 ALA A 299     121.630  47.670  67.560  1.00  0.00           H
ATOM   4513  HB3 ALA A 299     121.750  46.340  66.530  1.00  0.00           H
ATOM   4514  C   ALA A 299     119.420  47.010  66.070  1.00  0.00           C
ATOM   4515  O   ALA A 299     119.270  45.860  65.610  1.00  0.00           O
ATOM   4516  N   ASN A 300     118.570  47.440  67.010  1.00  0.00           N
ATOM   4517  H   ASN A 300     118.920  48.210  67.570  1.00  0.00           H
ATOM   4518  CA  ASN A 300     117.390  46.750  67.470  1.00  0.00           C
ATOM   4519  HA  ASN A 300     117.400  45.750  67.050  1.00  0.00           H
ATOM   4520  CB  ASN A 300     117.540  46.610  68.940  1.00  0.00           C
ATOM   4521  HB1 ASN A 300     117.160  47.520  69.410  1.00  0.00           H
ATOM   4522  HB2 ASN A 300     118.600  46.600  69.220  1.00  0.00           H
ATOM   4523  CG  ASN A 300     116.950  45.370  69.580  1.00  0.00           C
ATOM   4524  OD1 ASN A 300     117.660  44.540  70.090  1.00  0.00           O
ATOM   4525  ND2 ASN A 300     115.630  45.230  69.590  1.00  0.00           N
ATOM   4526 1HD2 ASN A 300     115.100  45.990  69.180  1.00  0.00           H
ATOM   4527 2HD2 ASN A 300     115.160  44.550  70.160  1.00  0.00           H
ATOM   4528  C   ASN A 300     116.110  47.470  67.070  1.00  0.00           C
ATOM   4529  O   ASN A 300     115.100  47.220  67.680  1.00  0.00           O
ATOM   4530  N   GLN A 301     116.150  48.270  66.030  1.00  0.00           N
ATOM   4531  H   GLN A 301     117.020  48.430  65.550  1.00  0.00           H
ATOM   4532  CA  GLN A 301     114.910  49.040  65.590  1.00  0.00           C
ATOM   4533  HA  GLN A 301     114.190  49.340  66.350  1.00  0.00           H
ATOM   4534  CB  GLN A 301     115.310  50.360  64.990  1.00  0.00           C
ATOM   4535  HB1 GLN A 301     115.530  50.300  63.920  1.00  0.00           H
ATOM   4536  HB2 GLN A 301     116.100  50.780  65.620  1.00  0.00           H
ATOM   4537  CG  GLN A 301     114.160  51.400  64.930  1.00  0.00           C
ATOM   4538  HG1 GLN A 301     113.680  51.540  65.900  1.00  0.00           H
ATOM   4539  HG2 GLN A 301     113.420  50.940  64.270  1.00  0.00           H
ATOM   4540  CD  GLN A 301     114.700  52.740  64.410  1.00  0.00           C
ATOM   4541  OE1 GLN A 301     114.980  53.600  65.200  1.00  0.00           O
ATOM   4542  NE2 GLN A 301     114.940  52.880  63.150  1.00  0.00           N
ATOM   4543 1HE2 GLN A 301     114.790  52.110  62.520  1.00  0.00           H
ATOM   4544 2HE2 GLN A 301     115.420  53.690  62.790  1.00  0.00           H
ATOM   4545  C   GLN A 301     114.120  48.100  64.650  1.00  0.00           C
ATOM   4546  O   GLN A 301     114.660  47.300  63.990  1.00  0.00           O
ATOM   4547  N   MET A 302     112.820  48.210  64.690  1.00  0.00           N
ATOM   4548  H   MET A 302     112.370  48.840  65.350  1.00  0.00           H
ATOM   4549  CA  MET A 302     111.950  47.430  63.830  1.00  0.00           C
ATOM   4550  HA  MET A 302     112.520  46.590  63.420  1.00  0.00           H
ATOM   4551  CB  MET A 302     110.730  46.970  64.600  1.00  0.00           C
ATOM   4552  HB1 MET A 302     110.100  46.290  64.030  1.00  0.00           H
ATOM   4553  HB2 MET A 302     110.160  47.870  64.810  1.00  0.00           H
ATOM   4554  CG  MET A 302     111.160  46.310  65.910  1.00  0.00           C
ATOM   4555  HG1 MET A 302     110.180  46.100  66.340  1.00  0.00           H
ATOM   4556  HG2 MET A 302     111.660  47.090  66.490  1.00  0.00           H
ATOM   4557  SD  MET A 302     112.070  44.760  65.810  1.00  0.00           S
ATOM   4558  CE  MET A 302     112.650  44.480  67.530  1.00  0.00           C
ATOM   4559  HE1 MET A 302     112.940  43.430  67.610  1.00  0.00           H
ATOM   4560  HE2 MET A 302     113.450  45.190  67.700  1.00  0.00           H
ATOM   4561  HE3 MET A 302     111.860  44.720  68.250  1.00  0.00           H
ATOM   4562  C   MET A 302     111.490  48.150  62.510  1.00  0.00           C
ATOM   4563  O   MET A 302     110.810  47.650  61.630  1.00  0.00           O
ATOM   4564  N   VAL A 303     111.980  49.410  62.350  1.00  0.00           N
ATOM   4565  H   VAL A 303     112.450  49.820  63.140  1.00  0.00           H
ATOM   4566  CA  VAL A 303     111.750  50.310  61.190  1.00  0.00           C
ATOM   4567  HA  VAL A 303     111.390  49.800  60.300  1.00  0.00           H
ATOM   4568  CB  VAL A 303     110.890  51.550  61.530  1.00  0.00           C
ATOM   4569  HB  VAL A 303     111.010  52.410  60.860  1.00  0.00           H
ATOM   4570  CG1 VAL A 303     109.410  51.170  61.590  1.00  0.00           C
ATOM   4571 1HG1 VAL A 303     109.290  50.420  62.380  1.00  0.00           H
ATOM   4572 2HG1 VAL A 303     108.710  51.980  61.790  1.00  0.00           H
ATOM   4573 3HG1 VAL A 303     109.110  50.700  60.660  1.00  0.00           H
ATOM   4574  CG2 VAL A 303     111.320  52.230  62.880  1.00  0.00           C
ATOM   4575 1HG2 VAL A 303     111.110  51.510  63.670  1.00  0.00           H
ATOM   4576 2HG2 VAL A 303     112.370  52.530  62.900  1.00  0.00           H
ATOM   4577 3HG2 VAL A 303     110.650  53.050  63.140  1.00  0.00           H
ATOM   4578  C   VAL A 303     113.150  50.790  60.700  1.00  0.00           C
ATOM   4579  O   VAL A 303     114.160  50.600  61.310  1.00  0.00           O
ATOM   4580  N   LYS A 304     113.170  51.580  59.630  1.00  0.00           N
ATOM   4581  H   LYS A 304     112.290  51.840  59.200  1.00  0.00           H
ATOM   4582  CA  LYS A 304     114.380  52.200  59.010  1.00  0.00           C
ATOM   4583  HA  LYS A 304     115.220  51.700  59.490  1.00  0.00           H
ATOM   4584  CB  LYS A 304     114.320  51.890  57.490  1.00  0.00           C
ATOM   4585  HB1 LYS A 304     115.140  52.360  56.950  1.00  0.00           H
ATOM   4586  HB2 LYS A 304     113.440  52.310  56.990  1.00  0.00           H
ATOM   4587  CG  LYS A 304     114.410  50.350  57.160  1.00  0.00           C
ATOM   4588  HG1 LYS A 304     113.410  49.950  57.350  1.00  0.00           H
ATOM   4589  HG2 LYS A 304     115.120  49.740  57.720  1.00  0.00           H
ATOM   4590  CD  LYS A 304     114.720  49.980  55.680  1.00  0.00           C
ATOM   4591  HD1 LYS A 304     114.830  48.890  55.680  1.00  0.00           H
ATOM   4592  HD2 LYS A 304     115.670  50.390  55.310  1.00  0.00           H
ATOM   4593  CE  LYS A 304     113.560  50.390  54.770  1.00  0.00           C
ATOM   4594  HE1 LYS A 304     113.330  51.440  54.980  1.00  0.00           H
ATOM   4595  HE2 LYS A 304     112.650  49.800  54.910  1.00  0.00           H
ATOM   4596  NZ  LYS A 304     113.930  50.380  53.350  1.00  0.00           N
ATOM   4597  HZ1 LYS A 304     114.550  51.140  53.130  1.00  0.00           H
ATOM   4598  HZ2 LYS A 304     114.330  49.500  53.060  1.00  0.00           H
ATOM   4599  HZ3 LYS A 304     113.150  50.440  52.720  1.00  0.00           H
ATOM   4600  C   LYS A 304     114.510  53.790  59.280  1.00  0.00           C
ATOM   4601  O   LYS A 304     115.310  54.500  58.650  1.00  0.00           O
ATOM   4602  N   CYS A 305     113.770  54.300  60.210  1.00  0.00           N
ATOM   4603  H   CYS A 305     113.080  53.670  60.590  1.00  0.00           H
ATOM   4604  CA  CYS A 305     113.890  55.680  60.780  1.00  0.00           C
ATOM   4605  HA  CYS A 305     113.870  56.380  59.940  1.00  0.00           H
ATOM   4606  CB  CYS A 305     112.790  56.030  61.810  1.00  0.00           C
ATOM   4607  HB1 CYS A 305     112.890  57.090  62.040  1.00  0.00           H
ATOM   4608  HB2 CYS A 305     112.760  55.440  62.730  1.00  0.00           H
ATOM   4609  SG  CYS A 305     111.220  55.850  61.000  1.00  0.00           S
ATOM   4610  HG  CYS A 305     111.570  55.640  59.720  1.00  0.00           H
ATOM   4611  C   CYS A 305     115.300  55.900  61.380  1.00  0.00           C
ATOM   4612  O   CYS A 305     116.120  54.950  61.580  1.00  0.00           O
ATOM   4613  N   ASP A 306     115.710  57.140  61.830  1.00  0.00           N
ATOM   4614  H   ASP A 306     115.090  57.940  61.770  1.00  0.00           H
ATOM   4615  CA  ASP A 306     117.090  57.400  62.270  1.00  0.00           C
ATOM   4616  HA  ASP A 306     117.520  56.470  62.650  1.00  0.00           H
ATOM   4617  CB  ASP A 306     117.960  57.880  61.100  1.00  0.00           C
ATOM   4618  HB1 ASP A 306     117.520  58.810  60.740  1.00  0.00           H
ATOM   4619  HB2 ASP A 306     117.850  57.180  60.260  1.00  0.00           H
ATOM   4620  CG  ASP A 306     119.510  58.080  61.390  1.00  0.00           C
ATOM   4621  OD1 ASP A 306     120.240  58.450  60.410  1.00  0.00           O
ATOM   4622  OD2 ASP A 306     119.920  58.030  62.570  1.00  0.00           O
ATOM   4623  C   ASP A 306     117.140  58.270  63.560  1.00  0.00           C
ATOM   4624  O   ASP A 306     116.590  59.310  63.580  1.00  0.00           O
ATOM   4625  N   PRO A 307     117.660  57.840  64.770  1.00  0.00           N
ATOM   4626  CD  PRO A 307     118.260  56.570  65.120  1.00  0.00           C
ATOM   4627  HD1 PRO A 307     119.250  56.480  64.660  1.00  0.00           H
ATOM   4628  HD2 PRO A 307     117.720  55.680  64.770  1.00  0.00           H
ATOM   4629  CG  PRO A 307     118.340  56.530  66.590  1.00  0.00           C
ATOM   4630  HG1 PRO A 307     119.240  55.980  66.860  1.00  0.00           H
ATOM   4631  HG2 PRO A 307     117.460  56.010  66.980  1.00  0.00           H
ATOM   4632  CB  PRO A 307     118.400  57.920  67.110  1.00  0.00           C
ATOM   4633  HB1 PRO A 307     119.450  58.200  67.230  1.00  0.00           H
ATOM   4634  HB2 PRO A 307     117.750  57.850  67.980  1.00  0.00           H
ATOM   4635  CA  PRO A 307     117.730  58.660  65.950  1.00  0.00           C
ATOM   4636  HA  PRO A 307     116.690  58.870  66.180  1.00  0.00           H
ATOM   4637  C   PRO A 307     118.450  60.020  65.740  1.00  0.00           C
ATOM   4638  O   PRO A 307     118.340  60.850  66.600  1.00  0.00           O
ATOM   4639  N   ARG A 308     119.110  60.280  64.650  1.00  0.00           N
ATOM   4640  H   ARG A 308     119.180  59.590  63.910  1.00  0.00           H
ATOM   4641  CA  ARG A 308     119.570  61.610  64.230  1.00  0.00           C
ATOM   4642  HA  ARG A 308     119.940  62.160  65.090  1.00  0.00           H
ATOM   4643  CB  ARG A 308     120.720  61.490  63.310  1.00  0.00           C
ATOM   4644  HB1 ARG A 308     121.060  62.510  63.110  1.00  0.00           H
ATOM   4645  HB2 ARG A 308     120.390  60.950  62.420  1.00  0.00           H
ATOM   4646  CG  ARG A 308     121.940  60.660  63.870  1.00  0.00           C
ATOM   4647  HG1 ARG A 308     121.660  59.640  64.160  1.00  0.00           H
ATOM   4648  HG2 ARG A 308     122.320  61.140  64.770  1.00  0.00           H
ATOM   4649  CD  ARG A 308     123.160  60.500  62.860  1.00  0.00           C
ATOM   4650  HD1 ARG A 308     124.040  60.190  63.420  1.00  0.00           H
ATOM   4651  HD2 ARG A 308     123.350  61.470  62.390  1.00  0.00           H
ATOM   4652  NE  ARG A 308     122.730  59.550  61.810  1.00  0.00           N
ATOM   4653  HE  ARG A 308     121.890  58.990  61.860  1.00  0.00           H
ATOM   4654  CZ  ARG A 308     123.420  59.320  60.700  1.00  0.00           C
ATOM   4655  NH1 ARG A 308     124.600  59.860  60.430  1.00  0.00           N
ATOM   4656 1HH1 ARG A 308     125.070  60.520  61.030  1.00  0.00           H
ATOM   4657 2HH1 ARG A 308     125.060  59.550  59.580  1.00  0.00           H
ATOM   4658  NH2 ARG A 308     122.930  58.550  59.850  1.00  0.00           N
ATOM   4659 1HH2 ARG A 308     122.030  58.110  59.990  1.00  0.00           H
ATOM   4660 2HH2 ARG A 308     123.490  58.390  59.020  1.00  0.00           H
ATOM   4661  C   ARG A 308     118.490  62.490  63.560  1.00  0.00           C
ATOM   4662  O   ARG A 308     118.740  63.650  63.340  1.00  0.00           O
ATOM   4663  N   HIS A 309     117.250  62.020  63.210  1.00  0.00           N
ATOM   4664  H   HIS A 309     117.090  61.030  63.390  1.00  0.00           H
ATOM   4665  CA  HIS A 309     116.190  62.670  62.420  1.00  0.00           C
ATOM   4666  HA  HIS A 309     116.480  63.690  62.170  1.00  0.00           H
ATOM   4667  CB  HIS A 309     115.890  61.810  61.150  1.00  0.00           C
ATOM   4668  HB1 HIS A 309     115.630  60.770  61.380  1.00  0.00           H
ATOM   4669  HB2 HIS A 309     116.820  61.770  60.580  1.00  0.00           H
ATOM   4670  CG  HIS A 309     114.900  62.340  60.160  1.00  0.00           C
ATOM   4671  ND1 HIS A 309     113.600  61.890  60.040  1.00  0.00           N
ATOM   4672  CE1 HIS A 309     112.970  62.850  59.310  1.00  0.00           C
ATOM   4673  HE1 HIS A 309     111.950  62.760  58.980  1.00  0.00           H
ATOM   4674  NE2 HIS A 309     113.860  63.830  59.000  1.00  0.00           N
ATOM   4675  HE2 HIS A 309     113.600  64.650  58.480  1.00  0.00           H
ATOM   4676  CD2 HIS A 309     115.100  63.530  59.520  1.00  0.00           C
ATOM   4677  HD2 HIS A 309     115.970  64.160  59.570  1.00  0.00           H
ATOM   4678  C   HIS A 309     114.970  62.900  63.230  1.00  0.00           C
ATOM   4679  O   HIS A 309     114.640  62.060  64.100  1.00  0.00           O
ATOM   4680  N   GLY A 310     114.190  63.930  62.900  1.00  0.00           N
ATOM   4681  H   GLY A 310     114.570  64.520  62.180  1.00  0.00           H
ATOM   4682  CA  GLY A 310     112.970  64.170  63.600  1.00  0.00           C
ATOM   4683  HA1 GLY A 310     112.380  63.260  63.670  1.00  0.00           H
ATOM   4684  HA2 GLY A 310     112.440  64.990  63.120  1.00  0.00           H
ATOM   4685  C   GLY A 310     113.240  64.560  65.090  1.00  0.00           C
ATOM   4686  O   GLY A 310     114.370  64.830  65.540  1.00  0.00           O
ATOM   4687  N   LYS A 311     112.190  64.610  65.810  1.00  0.00           N
ATOM   4688  H   LYS A 311     111.370  64.310  65.300  1.00  0.00           H
ATOM   4689  CA  LYS A 311     112.090  64.770  67.260  1.00  0.00           C
ATOM   4690  HA  LYS A 311     113.060  64.530  67.700  1.00  0.00           H
ATOM   4691  CB  LYS A 311     111.800  66.200  67.660  1.00  0.00           C
ATOM   4692  HB1 LYS A 311     111.400  66.250  68.670  1.00  0.00           H
ATOM   4693  HB2 LYS A 311     111.000  66.530  66.990  1.00  0.00           H
ATOM   4694  CG  LYS A 311     112.950  67.170  67.480  1.00  0.00           C
ATOM   4695  HG1 LYS A 311     113.370  67.120  66.480  1.00  0.00           H
ATOM   4696  HG2 LYS A 311     113.750  66.950  68.180  1.00  0.00           H
ATOM   4697  CD  LYS A 311     112.430  68.580  67.850  1.00  0.00           C
ATOM   4698  HD1 LYS A 311     112.250  68.610  68.930  1.00  0.00           H
ATOM   4699  HD2 LYS A 311     111.450  68.660  67.380  1.00  0.00           H
ATOM   4700  CE  LYS A 311     113.340  69.780  67.650  1.00  0.00           C
ATOM   4701  HE1 LYS A 311     113.800  69.660  66.670  1.00  0.00           H
ATOM   4702  HE2 LYS A 311     114.220  69.640  68.290  1.00  0.00           H
ATOM   4703  NZ  LYS A 311     112.680  71.040  67.780  1.00  0.00           N
ATOM   4704  HZ1 LYS A 311     112.060  71.110  68.580  1.00  0.00           H
ATOM   4705  HZ2 LYS A 311     113.270  71.850  67.840  1.00  0.00           H
ATOM   4706  HZ3 LYS A 311     112.070  71.100  66.980  1.00  0.00           H
ATOM   4707  C   LYS A 311     111.020  63.820  67.860  1.00  0.00           C
ATOM   4708  O   LYS A 311     109.950  63.660  67.300  1.00  0.00           O
ATOM   4709  N   TYR A 312     111.380  63.160  68.940  1.00  0.00           N
ATOM   4710  H   TYR A 312     112.310  63.340  69.280  1.00  0.00           H
ATOM   4711  CA  TYR A 312     110.630  62.210  69.670  1.00  0.00           C
ATOM   4712  HA  TYR A 312     110.320  61.450  68.960  1.00  0.00           H
ATOM   4713  CB  TYR A 312     111.600  61.500  70.610  1.00  0.00           C
ATOM   4714  HB1 TYR A 312     110.960  60.930  71.290  1.00  0.00           H
ATOM   4715  HB2 TYR A 312     112.020  62.270  71.250  1.00  0.00           H
ATOM   4716  CG  TYR A 312     112.600  60.490  70.070  1.00  0.00           C
ATOM   4717  CD1 TYR A 312     113.740  60.870  69.270  1.00  0.00           C
ATOM   4718  HD1 TYR A 312     113.960  61.910  69.110  1.00  0.00           H
ATOM   4719  CE1 TYR A 312     114.650  59.890  68.890  1.00  0.00           C
ATOM   4720  HE1 TYR A 312     115.480  60.200  68.270  1.00  0.00           H
ATOM   4721  CZ  TYR A 312     114.270  58.540  68.990  1.00  0.00           C
ATOM   4722  OH  TYR A 312     115.160  57.570  68.560  1.00  0.00           O
ATOM   4723  HH  TYR A 312     114.880  56.700  68.850  1.00  0.00           H
ATOM   4724  CE2 TYR A 312     113.090  58.170  69.650  1.00  0.00           C
ATOM   4725  HE2 TYR A 312     112.970  57.150  69.970  1.00  0.00           H
ATOM   4726  CD2 TYR A 312     112.310  59.120  70.260  1.00  0.00           C
ATOM   4727  HD2 TYR A 312     111.460  58.850  70.870  1.00  0.00           H
ATOM   4728  C   TYR A 312     109.440  62.970  70.390  1.00  0.00           C
ATOM   4729  O   TYR A 312     109.590  64.160  70.930  1.00  0.00           O
ATOM   4730  N   MET A 313     108.320  62.320  70.520  1.00  0.00           N
ATOM   4731  H   MET A 313     108.260  61.360  70.220  1.00  0.00           H
ATOM   4732  CA  MET A 313     107.020  62.760  71.070  1.00  0.00           C
ATOM   4733  HA  MET A 313     107.130  63.810  71.330  1.00  0.00           H
ATOM   4734  CB  MET A 313     106.010  62.690  70.000  1.00  0.00           C
ATOM   4735  HB1 MET A 313     105.160  63.210  70.440  1.00  0.00           H
ATOM   4736  HB2 MET A 313     105.810  61.630  69.860  1.00  0.00           H
ATOM   4737  CG  MET A 313     106.440  63.110  68.620  1.00  0.00           C
ATOM   4738  HG1 MET A 313     107.060  62.350  68.160  1.00  0.00           H
ATOM   4739  HG2 MET A 313     107.030  64.020  68.730  1.00  0.00           H
ATOM   4740  SD  MET A 313     104.960  63.500  67.650  1.00  0.00           S
ATOM   4741  CE  MET A 313     104.940  65.280  67.790  1.00  0.00           C
ATOM   4742  HE1 MET A 313     105.780  65.770  67.300  1.00  0.00           H
ATOM   4743  HE2 MET A 313     104.010  65.620  67.340  1.00  0.00           H
ATOM   4744  HE3 MET A 313     104.940  65.480  68.860  1.00  0.00           H
ATOM   4745  C   MET A 313     106.540  62.030  72.360  1.00  0.00           C
ATOM   4746  O   MET A 313     105.940  62.710  73.220  1.00  0.00           O
ATOM   4747  N   ALA A 314     106.820  60.730  72.450  1.00  0.00           N
ATOM   4748  H   ALA A 314     107.390  60.290  71.740  1.00  0.00           H
ATOM   4749  CA  ALA A 314     106.520  60.030  73.710  1.00  0.00           C
ATOM   4750  HA  ALA A 314     106.900  60.650  74.530  1.00  0.00           H
ATOM   4751  CB  ALA A 314     104.990  59.730  73.730  1.00  0.00           C
ATOM   4752  HB1 ALA A 314     104.870  58.970  72.970  1.00  0.00           H
ATOM   4753  HB2 ALA A 314     104.800  59.340  74.730  1.00  0.00           H
ATOM   4754  HB3 ALA A 314     104.500  60.690  73.540  1.00  0.00           H
ATOM   4755  C   ALA A 314     107.280  58.740  73.820  1.00  0.00           C
ATOM   4756  O   ALA A 314     107.670  58.210  72.740  1.00  0.00           O
ATOM   4757  N   CYS A 315     107.580  58.270  75.030  1.00  0.00           N
ATOM   4758  H   CYS A 315     107.130  58.790  75.770  1.00  0.00           H
ATOM   4759  CA  CYS A 315     108.280  57.030  75.250  1.00  0.00           C
ATOM   4760  HA  CYS A 315     108.030  56.310  74.470  1.00  0.00           H
ATOM   4761  CB  CYS A 315     109.780  57.320  75.260  1.00  0.00           C
ATOM   4762  HB1 CYS A 315     110.250  56.450  75.730  1.00  0.00           H
ATOM   4763  HB2 CYS A 315     110.060  58.290  75.670  1.00  0.00           H
ATOM   4764  SG  CYS A 315     110.540  57.360  73.590  1.00  0.00           S
ATOM   4765  HG  CYS A 315     109.480  57.450  72.780  1.00  0.00           H
ATOM   4766  C   CYS A 315     107.930  56.190  76.560  1.00  0.00           C
ATOM   4767  O   CYS A 315     107.860  56.700  77.640  1.00  0.00           O
ATOM   4768  N   CYS A 316     107.830  54.890  76.370  1.00  0.00           N
ATOM   4769  H   CYS A 316     108.100  54.590  75.440  1.00  0.00           H
ATOM   4770  CA  CYS A 316     107.380  53.860  77.320  1.00  0.00           C
ATOM   4771  HA  CYS A 316     107.360  54.330  78.300  1.00  0.00           H
ATOM   4772  CB  CYS A 316     105.910  53.600  76.970  1.00  0.00           C
ATOM   4773  HB1 CYS A 316     105.660  52.690  77.520  1.00  0.00           H
ATOM   4774  HB2 CYS A 316     105.830  53.490  75.890  1.00  0.00           H
ATOM   4775  SG  CYS A 316     104.780  54.900  77.560  1.00  0.00           S
ATOM   4776  HG  CYS A 316     105.030  55.800  76.610  1.00  0.00           H
ATOM   4777  C   CYS A 316     108.090  52.530  77.220  1.00  0.00           C
ATOM   4778  O   CYS A 316     108.110  51.800  76.240  1.00  0.00           O
ATOM   4779  N   LEU A 317     108.800  52.180  78.290  1.00  0.00           N
ATOM   4780  H   LEU A 317     108.750  52.740  79.130  1.00  0.00           H
ATOM   4781  CA  LEU A 317     109.370  50.880  78.500  1.00  0.00           C
ATOM   4782  HA  LEU A 317     109.370  50.270  77.600  1.00  0.00           H
ATOM   4783  CB  LEU A 317     110.880  51.040  78.850  1.00  0.00           C
ATOM   4784  HB1 LEU A 317     111.110  50.060  79.270  1.00  0.00           H
ATOM   4785  HB2 LEU A 317     110.970  51.730  79.700  1.00  0.00           H
ATOM   4786  CG  LEU A 317     111.990  51.320  77.800  1.00  0.00           C
ATOM   4787  HG  LEU A 317     111.780  50.660  76.960  1.00  0.00           H
ATOM   4788  CD1 LEU A 317     112.140  52.700  77.170  1.00  0.00           C
ATOM   4789 1HD1 LEU A 317     112.920  52.880  76.420  1.00  0.00           H
ATOM   4790 2HD1 LEU A 317     111.230  53.030  76.670  1.00  0.00           H
ATOM   4791 3HD1 LEU A 317     112.290  53.440  77.950  1.00  0.00           H
ATOM   4792  CD2 LEU A 317     113.390  50.980  78.280  1.00  0.00           C
ATOM   4793 1HD2 LEU A 317     113.760  51.750  78.950  1.00  0.00           H
ATOM   4794 2HD2 LEU A 317     113.440  49.950  78.620  1.00  0.00           H
ATOM   4795 3HD2 LEU A 317     114.060  51.040  77.420  1.00  0.00           H
ATOM   4796  C   LEU A 317     108.690  50.000  79.600  1.00  0.00           C
ATOM   4797  O   LEU A 317     108.450  50.530  80.650  1.00  0.00           O
ATOM   4798  N   LEU A 318     108.340  48.730  79.290  1.00  0.00           N
ATOM   4799  H   LEU A 318     108.600  48.330  78.400  1.00  0.00           H
ATOM   4800  CA  LEU A 318     107.570  47.710  80.090  1.00  0.00           C
ATOM   4801  HA  LEU A 318     107.360  48.160  81.060  1.00  0.00           H
ATOM   4802  CB  LEU A 318     106.190  47.460  79.410  1.00  0.00           C
ATOM   4803  HB1 LEU A 318     106.380  47.030  78.420  1.00  0.00           H
ATOM   4804  HB2 LEU A 318     105.730  48.420  79.180  1.00  0.00           H
ATOM   4805  CG  LEU A 318     105.210  46.580  80.170  1.00  0.00           C
ATOM   4806  HG  LEU A 318     105.730  45.670  80.470  1.00  0.00           H
ATOM   4807  CD1 LEU A 318     104.560  47.230  81.430  1.00  0.00           C
ATOM   4808 1HD1 LEU A 318     103.610  46.770  81.710  1.00  0.00           H
ATOM   4809 2HD1 LEU A 318     105.300  47.030  82.210  1.00  0.00           H
ATOM   4810 3HD1 LEU A 318     104.390  48.290  81.260  1.00  0.00           H
ATOM   4811  CD2 LEU A 318     104.020  46.150  79.360  1.00  0.00           C
ATOM   4812 1HD2 LEU A 318     103.290  46.950  79.240  1.00  0.00           H
ATOM   4813 2HD2 LEU A 318     104.300  45.780  78.380  1.00  0.00           H
ATOM   4814 3HD2 LEU A 318     103.550  45.390  79.980  1.00  0.00           H
ATOM   4815  C   LEU A 318     108.370  46.430  80.370  1.00  0.00           C
ATOM   4816  O   LEU A 318     108.450  45.440  79.610  1.00  0.00           O
ATOM   4817  N   TYR A 319     109.100  46.470  81.430  1.00  0.00           N
ATOM   4818  H   TYR A 319     108.910  47.190  82.120  1.00  0.00           H
ATOM   4819  CA  TYR A 319     110.040  45.330  81.850  1.00  0.00           C
ATOM   4820  HA  TYR A 319     110.480  44.980  80.920  1.00  0.00           H
ATOM   4821  CB  TYR A 319     111.090  45.810  82.860  1.00  0.00           C
ATOM   4822  HB1 TYR A 319     111.610  44.940  83.260  1.00  0.00           H
ATOM   4823  HB2 TYR A 319     110.500  46.110  83.730  1.00  0.00           H
ATOM   4824  CG  TYR A 319     112.030  46.950  82.380  1.00  0.00           C
ATOM   4825  CD1 TYR A 319     111.650  48.260  82.510  1.00  0.00           C
ATOM   4826  HD1 TYR A 319     110.770  48.510  83.090  1.00  0.00           H
ATOM   4827  CE1 TYR A 319     112.570  49.270  82.220  1.00  0.00           C
ATOM   4828  HE1 TYR A 319     112.270  50.270  82.490  1.00  0.00           H
ATOM   4829  CZ  TYR A 319     113.740  48.990  81.520  1.00  0.00           C
ATOM   4830  OH  TYR A 319     114.560  50.020  81.210  1.00  0.00           O
ATOM   4831  HH  TYR A 319     115.410  49.710  80.870  1.00  0.00           H
ATOM   4832  CE2 TYR A 319     114.080  47.640  81.380  1.00  0.00           C
ATOM   4833  HE2 TYR A 319     115.090  47.430  81.060  1.00  0.00           H
ATOM   4834  CD2 TYR A 319     113.250  46.620  81.830  1.00  0.00           C
ATOM   4835  HD2 TYR A 319     113.490  45.580  81.690  1.00  0.00           H
ATOM   4836  C   TYR A 319     109.250  44.120  82.280  1.00  0.00           C
ATOM   4837  O   TYR A 319     108.180  44.160  82.860  1.00  0.00           O
ATOM   4838  N   ARG A 320     109.800  42.960  81.850  1.00  0.00           N
ATOM   4839  H   ARG A 320     110.700  42.980  81.390  1.00  0.00           H
ATOM   4840  CA  ARG A 320     109.070  41.680  82.000  1.00  0.00           C
ATOM   4841  HA  ARG A 320     108.210  41.750  82.650  1.00  0.00           H
ATOM   4842  CB  ARG A 320     108.620  41.190  80.630  1.00  0.00           C
ATOM   4843  HB1 ARG A 320     108.300  40.150  80.730  1.00  0.00           H
ATOM   4844  HB2 ARG A 320     109.420  41.250  79.900  1.00  0.00           H
ATOM   4845  CG  ARG A 320     107.380  41.980  80.130  1.00  0.00           C
ATOM   4846  HG1 ARG A 320     107.740  42.690  79.390  1.00  0.00           H
ATOM   4847  HG2 ARG A 320     106.900  42.500  80.960  1.00  0.00           H
ATOM   4848  CD  ARG A 320     106.280  41.060  79.400  1.00  0.00           C
ATOM   4849  HD1 ARG A 320     106.720  40.730  78.460  1.00  0.00           H
ATOM   4850  HD2 ARG A 320     105.420  41.700  79.220  1.00  0.00           H
ATOM   4851  NE  ARG A 320     105.800  39.880  80.220  1.00  0.00           N
ATOM   4852  HE  ARG A 320     106.080  39.800  81.190  1.00  0.00           H
ATOM   4853  CZ  ARG A 320     104.910  39.000  79.870  1.00  0.00           C
ATOM   4854  NH1 ARG A 320     104.440  38.830  78.690  1.00  0.00           N
ATOM   4855 1HH1 ARG A 320     104.620  39.410  77.880  1.00  0.00           H
ATOM   4856 2HH1 ARG A 320     103.710  38.140  78.630  1.00  0.00           H
ATOM   4857  NH2 ARG A 320     104.470  38.230  80.860  1.00  0.00           N
ATOM   4858 1HH2 ARG A 320     104.780  38.430  81.800  1.00  0.00           H
ATOM   4859 2HH2 ARG A 320     103.750  37.550  80.670  1.00  0.00           H
ATOM   4860  C   ARG A 320     109.980  40.690  82.650  1.00  0.00           C
ATOM   4861  O   ARG A 320     111.090  40.460  82.220  1.00  0.00           O
ATOM   4862  N   GLY A 321     109.500  40.110  83.760  1.00  0.00           N
ATOM   4863  H   GLY A 321     108.720  40.550  84.230  1.00  0.00           H
ATOM   4864  CA  GLY A 321     110.180  39.050  84.520  1.00  0.00           C
ATOM   4865  HA1 GLY A 321     110.930  38.470  83.980  1.00  0.00           H
ATOM   4866  HA2 GLY A 321     109.370  38.400  84.870  1.00  0.00           H
ATOM   4867  C   GLY A 321     111.020  39.570  85.700  1.00  0.00           C
ATOM   4868  O   GLY A 321     110.530  40.300  86.500  1.00  0.00           O
ATOM   4869  N   ASP A 322     112.220  38.980  85.830  1.00  0.00           N
ATOM   4870  H   ASP A 322     112.530  38.280  85.180  1.00  0.00           H
ATOM   4871  CA  ASP A 322     113.150  39.080  86.930  1.00  0.00           C
ATOM   4872  HA  ASP A 322     112.600  39.090  87.880  1.00  0.00           H
ATOM   4873  CB  ASP A 322     114.000  37.840  86.950  1.00  0.00           C
ATOM   4874  HB1 ASP A 322     114.640  37.870  86.070  1.00  0.00           H
ATOM   4875  HB2 ASP A 322     113.300  37.000  86.970  1.00  0.00           H
ATOM   4876  CG  ASP A 322     114.820  37.790  88.200  1.00  0.00           C
ATOM   4877  OD1 ASP A 322     114.240  37.800  89.270  1.00  0.00           O
ATOM   4878  OD2 ASP A 322     116.040  37.760  88.110  1.00  0.00           O
ATOM   4879  C   ASP A 322     113.860  40.430  86.780  1.00  0.00           C
ATOM   4880  O   ASP A 322     115.020  40.510  86.380  1.00  0.00           O
ATOM   4881  N   VAL A 323     113.140  41.480  87.090  1.00  0.00           N
ATOM   4882  H   VAL A 323     112.150  41.320  87.200  1.00  0.00           H
ATOM   4883  CA  VAL A 323     113.690  42.840  87.270  1.00  0.00           C
ATOM   4884  HA  VAL A 323     114.770  42.820  87.400  1.00  0.00           H
ATOM   4885  CB  VAL A 323     113.390  43.790  86.020  1.00  0.00           C
ATOM   4886  HB  VAL A 323     112.410  44.270  86.030  1.00  0.00           H
ATOM   4887  CG1 VAL A 323     114.450  44.920  86.090  1.00  0.00           C
ATOM   4888 1HG1 VAL A 323     115.410  44.510  85.770  1.00  0.00           H
ATOM   4889 2HG1 VAL A 323     114.250  45.790  85.470  1.00  0.00           H
ATOM   4890 3HG1 VAL A 323     114.490  45.360  87.090  1.00  0.00           H
ATOM   4891  CG2 VAL A 323     113.510  43.100  84.720  1.00  0.00           C
ATOM   4892 1HG2 VAL A 323     113.570  43.870  83.950  1.00  0.00           H
ATOM   4893 2HG2 VAL A 323     114.510  42.660  84.710  1.00  0.00           H
ATOM   4894 3HG2 VAL A 323     112.780  42.300  84.570  1.00  0.00           H
ATOM   4895  C   VAL A 323     113.010  43.320  88.610  1.00  0.00           C
ATOM   4896  O   VAL A 323     111.870  42.970  88.940  1.00  0.00           O
ATOM   4897  N   VAL A 324     113.700  44.130  89.390  1.00  0.00           N
ATOM   4898  H   VAL A 324     114.650  44.350  89.130  1.00  0.00           H
ATOM   4899  CA  VAL A 324     113.110  45.100  90.260  1.00  0.00           C
ATOM   4900  HA  VAL A 324     112.050  45.220  90.070  1.00  0.00           H
ATOM   4901  CB  VAL A 324     113.220  44.700  91.750  1.00  0.00           C
ATOM   4902  HB  VAL A 324     112.860  45.590  92.260  1.00  0.00           H
ATOM   4903  CG1 VAL A 324     112.410  43.480  92.220  1.00  0.00           C
ATOM   4904 1HG1 VAL A 324     112.920  42.550  91.970  1.00  0.00           H
ATOM   4905 2HG1 VAL A 324     112.240  43.490  93.300  1.00  0.00           H
ATOM   4906 3HG1 VAL A 324     111.500  43.310  91.630  1.00  0.00           H
ATOM   4907  CG2 VAL A 324     114.670  44.520  92.120  1.00  0.00           C
ATOM   4908 1HG2 VAL A 324     114.790  44.290  93.180  1.00  0.00           H
ATOM   4909 2HG2 VAL A 324     115.040  43.620  91.640  1.00  0.00           H
ATOM   4910 3HG2 VAL A 324     115.270  45.410  91.910  1.00  0.00           H
ATOM   4911  C   VAL A 324     113.750  46.510  90.100  1.00  0.00           C
ATOM   4912  O   VAL A 324     114.850  46.590  89.600  1.00  0.00           O
ATOM   4913  N   PRO A 325     113.080  47.590  90.480  1.00  0.00           N
ATOM   4914  CD  PRO A 325     111.630  47.670  90.990  1.00  0.00           C
ATOM   4915  HD1 PRO A 325     111.430  47.150  91.930  1.00  0.00           H
ATOM   4916  HD2 PRO A 325     110.990  47.200  90.240  1.00  0.00           H
ATOM   4917  CG  PRO A 325     111.200  49.110  91.040  1.00  0.00           C
ATOM   4918  HG1 PRO A 325     110.600  49.400  91.900  1.00  0.00           H
ATOM   4919  HG2 PRO A 325     110.640  49.280  90.130  1.00  0.00           H
ATOM   4920  CB  PRO A 325     112.550  49.820  91.120  1.00  0.00           C
ATOM   4921  HB1 PRO A 325     112.920  49.760  92.140  1.00  0.00           H
ATOM   4922  HB2 PRO A 325     112.320  50.840  90.800  1.00  0.00           H
ATOM   4923  CA  PRO A 325     113.440  48.980  90.200  1.00  0.00           C
ATOM   4924  HA  PRO A 325     113.120  49.240  89.200  1.00  0.00           H
ATOM   4925  C   PRO A 325     114.900  49.450  90.360  1.00  0.00           C
ATOM   4926  O   PRO A 325     115.310  50.280  89.530  1.00  0.00           O
ATOM   4927  N   LYS A 326     115.720  49.000  91.340  1.00  0.00           N
ATOM   4928  H   LYS A 326     115.290  48.450  92.070  1.00  0.00           H
ATOM   4929  CA  LYS A 326     117.170  49.290  91.400  1.00  0.00           C
ATOM   4930  HA  LYS A 326     117.250  50.370  91.560  1.00  0.00           H
ATOM   4931  CB  LYS A 326     117.770  48.580  92.580  1.00  0.00           C
ATOM   4932  HB1 LYS A 326     117.290  49.060  93.430  1.00  0.00           H
ATOM   4933  HB2 LYS A 326     118.830  48.720  92.410  1.00  0.00           H
ATOM   4934  CG  LYS A 326     117.450  47.110  92.680  1.00  0.00           C
ATOM   4935  HG1 LYS A 326     117.670  46.590  91.750  1.00  0.00           H
ATOM   4936  HG2 LYS A 326     116.390  46.970  92.890  1.00  0.00           H
ATOM   4937  CD  LYS A 326     118.200  46.370  93.830  1.00  0.00           C
ATOM   4938  HD1 LYS A 326     117.780  46.660  94.800  1.00  0.00           H
ATOM   4939  HD2 LYS A 326     119.270  46.600  93.830  1.00  0.00           H
ATOM   4940  CE  LYS A 326     117.940  44.850  93.680  1.00  0.00           C
ATOM   4941  HE1 LYS A 326     116.920  44.460  93.660  1.00  0.00           H
ATOM   4942  HE2 LYS A 326     118.330  44.400  94.590  1.00  0.00           H
ATOM   4943  NZ  LYS A 326     118.650  44.270  92.550  1.00  0.00           N
ATOM   4944  HZ1 LYS A 326     118.400  43.320  92.320  1.00  0.00           H
ATOM   4945  HZ2 LYS A 326     118.370  44.720  91.690  1.00  0.00           H
ATOM   4946  HZ3 LYS A 326     119.650  44.420  92.660  1.00  0.00           H
ATOM   4947  C   LYS A 326     117.940  48.950  90.100  1.00  0.00           C
ATOM   4948  O   LYS A 326     118.790  49.740  89.660  1.00  0.00           O
ATOM   4949  N   ASP A 327     117.510  47.920  89.440  1.00  0.00           N
ATOM   4950  H   ASP A 327     116.740  47.390  89.800  1.00  0.00           H
ATOM   4951  CA  ASP A 327     118.040  47.450  88.190  1.00  0.00           C
ATOM   4952  HA  ASP A 327     119.120  47.480  88.300  1.00  0.00           H
ATOM   4953  CB  ASP A 327     117.540  46.060  87.770  1.00  0.00           C
ATOM   4954  HB1 ASP A 327     118.290  45.750  87.040  1.00  0.00           H
ATOM   4955  HB2 ASP A 327     116.580  46.010  87.250  1.00  0.00           H
ATOM   4956  CG  ASP A 327     117.470  45.000  88.890  1.00  0.00           C
ATOM   4957  OD1 ASP A 327     116.780  44.030  88.630  1.00  0.00           O
ATOM   4958  OD2 ASP A 327     118.290  45.030  89.850  1.00  0.00           O
ATOM   4959  C   ASP A 327     117.640  48.410  87.100  1.00  0.00           C
ATOM   4960  O   ASP A 327     118.390  48.530  86.160  1.00  0.00           O
ATOM   4961  N   VAL A 328     116.500  49.060  87.140  1.00  0.00           N
ATOM   4962  H   VAL A 328     115.850  48.920  87.910  1.00  0.00           H
ATOM   4963  CA  VAL A 328     116.140  50.040  86.150  1.00  0.00           C
ATOM   4964  HA  VAL A 328     116.570  49.550  85.280  1.00  0.00           H
ATOM   4965  CB  VAL A 328     114.610  50.100  85.940  1.00  0.00           C
ATOM   4966  HB  VAL A 328     114.130  50.330  86.890  1.00  0.00           H
ATOM   4967  CG1 VAL A 328     114.330  51.210  84.860  1.00  0.00           C
ATOM   4968 1HG1 VAL A 328     114.440  52.140  85.420  1.00  0.00           H
ATOM   4969 2HG1 VAL A 328     115.110  51.170  84.100  1.00  0.00           H
ATOM   4970 3HG1 VAL A 328     113.350  51.100  84.410  1.00  0.00           H
ATOM   4971  CG2 VAL A 328     114.000  48.760  85.440  1.00  0.00           C
ATOM   4972 1HG2 VAL A 328     114.440  48.490  84.480  1.00  0.00           H
ATOM   4973 2HG2 VAL A 328     114.190  47.950  86.150  1.00  0.00           H
ATOM   4974 3HG2 VAL A 328     112.940  48.960  85.260  1.00  0.00           H
ATOM   4975  C   VAL A 328     116.830  51.390  86.340  1.00  0.00           C
ATOM   4976  O   VAL A 328     117.340  52.010  85.430  1.00  0.00           O
ATOM   4977  N   ASN A 329     117.080  51.690  87.630  1.00  0.00           N
ATOM   4978  H   ASN A 329     116.610  51.240  88.400  1.00  0.00           H
ATOM   4979  CA  ASN A 329     117.880  52.950  87.910  1.00  0.00           C
ATOM   4980  HA  ASN A 329     117.500  53.720  87.240  1.00  0.00           H
ATOM   4981  CB  ASN A 329     117.710  53.350  89.360  1.00  0.00           C
ATOM   4982  HB1 ASN A 329     118.300  54.240  89.600  1.00  0.00           H
ATOM   4983  HB2 ASN A 329     118.220  52.680  90.050  1.00  0.00           H
ATOM   4984  CG  ASN A 329     116.250  53.700  89.820  1.00  0.00           C
ATOM   4985  OD1 ASN A 329     115.580  53.040  90.660  1.00  0.00           O
ATOM   4986  ND2 ASN A 329     115.600  54.750  89.310  1.00  0.00           N
ATOM   4987 1HD2 ASN A 329     116.100  55.380  88.690  1.00  0.00           H
ATOM   4988 2HD2 ASN A 329     114.740  55.090  89.720  1.00  0.00           H
ATOM   4989  C   ASN A 329     119.370  52.790  87.480  1.00  0.00           C
ATOM   4990  O   ASN A 329     119.940  53.590  86.720  1.00  0.00           O
ATOM   4991  N   ALA A 330     119.990  51.690  87.810  1.00  0.00           N
ATOM   4992  H   ALA A 330     119.540  51.010  88.400  1.00  0.00           H
ATOM   4993  CA  ALA A 330     121.400  51.350  87.390  1.00  0.00           C
ATOM   4994  HA  ALA A 330     121.960  52.290  87.430  1.00  0.00           H
ATOM   4995  CB  ALA A 330     122.020  50.260  88.270  1.00  0.00           C
ATOM   4996  HB1 ALA A 330     122.340  50.570  89.260  1.00  0.00           H
ATOM   4997  HB2 ALA A 330     121.380  49.390  88.340  1.00  0.00           H
ATOM   4998  HB3 ALA A 330     122.960  50.000  87.800  1.00  0.00           H
ATOM   4999  C   ALA A 330     121.470  50.970  85.910  1.00  0.00           C
ATOM   5000  O   ALA A 330     122.490  51.090  85.280  1.00  0.00           O
ATOM   5001  N   ALA A 331     120.420  50.490  85.230  1.00  0.00           N
ATOM   5002  H   ALA A 331     119.570  50.400  85.760  1.00  0.00           H
ATOM   5003  CA  ALA A 331     120.380  50.510  83.690  1.00  0.00           C
ATOM   5004  HA  ALA A 331     121.280  50.040  83.280  1.00  0.00           H
ATOM   5005  CB  ALA A 331     119.150  49.830  83.140  1.00  0.00           C
ATOM   5006  HB1 ALA A 331     118.210  50.300  83.440  1.00  0.00           H
ATOM   5007  HB2 ALA A 331     119.170  50.000  82.070  1.00  0.00           H
ATOM   5008  HB3 ALA A 331     119.040  48.760  83.320  1.00  0.00           H
ATOM   5009  C   ALA A 331     120.500  51.950  83.070  1.00  0.00           C
ATOM   5010  O   ALA A 331     121.470  52.210  82.370  1.00  0.00           O
ATOM   5011  N   ILE A 332     119.560  52.890  83.460  1.00  0.00           N
ATOM   5012  H   ILE A 332     118.890  52.650  84.180  1.00  0.00           H
ATOM   5013  CA  ILE A 332     119.500  54.260  82.970  1.00  0.00           C
ATOM   5014  HA  ILE A 332     119.200  54.230  81.920  1.00  0.00           H
ATOM   5015  CB  ILE A 332     118.310  54.950  83.610  1.00  0.00           C
ATOM   5016  HB  ILE A 332     118.430  54.920  84.700  1.00  0.00           H
ATOM   5017  CG2 ILE A 332     118.300  56.400  83.120  1.00  0.00           C
ATOM   5018 1HG2 ILE A 332     117.620  57.050  83.670  1.00  0.00           H
ATOM   5019 2HG2 ILE A 332     119.300  56.820  83.250  1.00  0.00           H
ATOM   5020 3HG2 ILE A 332     118.160  56.490  82.050  1.00  0.00           H
ATOM   5021  CG1 ILE A 332     116.970  54.280  83.210  1.00  0.00           C
ATOM   5022 1HG1 ILE A 332     117.070  53.190  83.250  1.00  0.00           H
ATOM   5023 2HG1 ILE A 332     116.630  54.710  82.270  1.00  0.00           H
ATOM   5024  CD  ILE A 332     115.850  54.650  84.220  1.00  0.00           C
ATOM   5025  HD1 ILE A 332     114.950  54.110  83.940  1.00  0.00           H
ATOM   5026  HD2 ILE A 332     116.140  54.320  85.210  1.00  0.00           H
ATOM   5027  HD3 ILE A 332     115.800  55.740  84.250  1.00  0.00           H
ATOM   5028  C   ILE A 332     120.910  54.900  83.260  1.00  0.00           C
ATOM   5029  O   ILE A 332     121.420  55.510  82.310  1.00  0.00           O
ATOM   5030  N   ALA A 333     121.540  54.670  84.410  1.00  0.00           N
ATOM   5031  H   ALA A 333     121.040  54.090  85.070  1.00  0.00           H
ATOM   5032  CA  ALA A 333     122.850  55.140  84.680  1.00  0.00           C
ATOM   5033  HA  ALA A 333     122.850  56.190  84.390  1.00  0.00           H
ATOM   5034  CB  ALA A 333     122.870  55.180  86.210  1.00  0.00           C
ATOM   5035  HB1 ALA A 333     121.950  55.590  86.620  1.00  0.00           H
ATOM   5036  HB2 ALA A 333     122.900  54.150  86.550  1.00  0.00           H
ATOM   5037  HB3 ALA A 333     123.680  55.790  86.610  1.00  0.00           H
ATOM   5038  C   ALA A 333     124.010  54.480  84.000  1.00  0.00           C
ATOM   5039  O   ALA A 333     125.140  54.870  84.190  1.00  0.00           O
ATOM   5040  N   THR A 334     123.750  53.400  83.180  1.00  0.00           N
ATOM   5041  H   THR A 334     122.780  53.150  83.030  1.00  0.00           H
ATOM   5042  CA  THR A 334     124.850  52.590  82.460  1.00  0.00           C
ATOM   5043  HA  THR A 334     125.810  52.880  82.890  1.00  0.00           H
ATOM   5044  CB  THR A 334     124.680  51.070  82.660  1.00  0.00           C
ATOM   5045  HB  THR A 334     123.720  50.740  82.270  1.00  0.00           H
ATOM   5046  CG2 THR A 334     125.710  50.190  81.890  1.00  0.00           C
ATOM   5047 1HG2 THR A 334     126.680  50.440  82.320  1.00  0.00           H
ATOM   5048 2HG2 THR A 334     125.440  49.160  82.110  1.00  0.00           H
ATOM   5049 3HG2 THR A 334     125.750  50.310  80.810  1.00  0.00           H
ATOM   5050  OG1 THR A 334     124.800  50.710  84.000  1.00  0.00           O
ATOM   5051  HG1 THR A 334     123.970  50.840  84.460  1.00  0.00           H
ATOM   5052  C   THR A 334     125.000  52.930  80.980  1.00  0.00           C
ATOM   5053  O   THR A 334     126.110  52.810  80.480  1.00  0.00           O
ATOM   5054  N   ILE A 335     123.960  53.340  80.290  1.00  0.00           N
ATOM   5055  H   ILE A 335     123.140  53.370  80.880  1.00  0.00           H
ATOM   5056  CA  ILE A 335     123.860  53.690  78.860  1.00  0.00           C
ATOM   5057  HA  ILE A 335     124.680  53.240  78.300  1.00  0.00           H
ATOM   5058  CB  ILE A 335     122.600  53.160  78.240  1.00  0.00           C
ATOM   5059  HB  ILE A 335     122.750  53.240  77.160  1.00  0.00           H
ATOM   5060  CG2 ILE A 335     122.380  51.650  78.520  1.00  0.00           C
[truncated: 719,307 more chars]
